# Supplementary material for: PolyCTLDesigner: a computational tool for constructing polyepitope T-cell antigens
Source: BMC Res Notes. 2013 Oct 10;6:407. doi: 10.1186/1756-0500-6-407 (PMC3853014; doi:10.1186/1756-0500-6-407)
Supplement: Additional file 1 — This file describes the short sample study of designing artificial poly-CTL-epitope antigen composed of 6 well studied HIV-1 CTL epitopes using PolyCTLDesigner. [file 1756-0500-6-407-S1.zip]

Archive with 30 entries (30 files):
- 6ctls_[ALRK][LDIT][VLGA][KVAS].out.txt
- 6ctls_[ALRK][LDIT][VLGA][KVAS]_GA.txt
- 6ctls_[ALRK][LDIT][VLGA][KVAS]_polyE.tab
- 6ctls_[A][D][L][V][K][V].out.txt
- 6ctls_[A][D][L][V][K][V]_GA.txt
- 6ctls_[A][D][L][V][K][V]_polyE.tab
- 6ctls_[KR].out.txt
- 6ctls_[KR]_GA.txt
- 6ctls_[].out.txt
- 6ctls_[]_GA.txt
- 6ctls_[]_polyE.tab
- construct_graph.py
- DiGraph_analysis.py
- DIRECTORY_FILES_DESCRIPTION.txt
- HIV_6ctls_[ALRK][LDIT][VLGA][KVAS].py
- HIV_6ctls_[A][D][L][V][K][V].py
- HIV_6ctls_[KR].py
- HIV_6ctls_[].py
- polyCTLs.xlsx
- runcmd.bat
- runTSPsolver.bat
- SampleStudy.pdf
- selected HIV-1 epitopes.txt
- test_6ctls_[ALRK][LDIT][VLGA][KVAS]_all_ranked.out
- test_6ctls_[ALRK][LDIT][VLGA][KVAS]_best_ranked.out
- test_6ctls_[ALRK][LDIT][VLGA][KVAS]_best_ranked_CTL_graph.dat
- test_6ctls_[A][D][L][V][K][V]_best_ranked.out
- test_6ctls_[KR]_best_ranked.out
- test_6ctls_[]_best_ranked.out
- TSP_polyCTL.py
