# Supplementary material for: PolyCTLDesigner: a computational tool for constructing polyepitope T-cell antigens
Source: BMC Res Notes. 2013 Oct 10;6:407. doi: 10.1186/1756-0500-6-407 (PMC3853014; doi:10.1186/1756-0500-6-407)
Supplement: Additional file 1 — This file describes the short sample study of designing artificial poly-CTL-epitope antigen composed of 6 well studied HIV-1 CTL epitopes using PolyCTLDesigner. [file 1756-0500-6-407-S1.zip › 6ctls_[ALRK][LDIT][VLGA][KVAS].out.txt]

Gen. 1 (0.05%): Max/Min/Avg Fitness(Raw) [6023.12(5022.18)/4917.58(5018.97)/5019.26(5019.26)]
Gen. 100 (5.00%): Max/Min/Avg Fitness(Raw) [6022.93(5021.68)/4963.68(5018.97)/5019.11(5019.11)]
Gen. 200 (10.00%): Max/Min/Avg Fitness(Raw) [6023.05(5021.68)/4922.80(5018.97)/5019.21(5019.21)]
Gen. 300 (15.00%): Max/Min/Avg Fitness(Raw) [6023.03(5022.18)/4943.79(5018.97)/5019.19(5019.19)]
Gen. 400 (20.00%): Max/Min/Avg Fitness(Raw) [6023.03(5022.18)/4943.51(5018.97)/5019.19(5019.19)]
Gen. 500 (25.00%): Max/Min/Avg Fitness(Raw) [6023.03(5021.18)/4905.91(5018.97)/5019.19(5019.19)]
Gen. 600 (30.00%): Max/Min/Avg Fitness(Raw) [6023.06(5022.18)/4934.08(5018.97)/5019.22(5019.22)]
Gen. 700 (35.00%): Max/Min/Avg Fitness(Raw) [6022.86(5021.35)/4984.06(5018.97)/5019.05(5019.05)]
Gen. 800 (40.00%): Max/Min/Avg Fitness(Raw) [6022.97(5022.18)/4962.06(5018.97)/5019.14(5019.14)]
Gen. 900 (45.00%): Max/Min/Avg Fitness(Raw) [6023.00(5021.05)/4914.00(5018.97)/5019.17(5019.17)]
Gen. 1000 (50.00%): Max/Min/Avg Fitness(Raw) [6023.07(5022.18)/4931.96(5018.97)/5019.23(5019.23)]
Gen. 1100 (55.00%): Max/Min/Avg Fitness(Raw) [6022.96(5022.18)/4964.29(5018.97)/5019.14(5019.14)]
Gen. 1200 (60.00%): Max/Min/Avg Fitness(Raw) [6022.96(5022.18)/4965.32(5018.97)/5019.13(5019.13)]
Gen. 1300 (65.00%): Max/Min/Avg Fitness(Raw) [6023.08(5021.35)/4893.59(5018.97)/5019.24(5019.24)]
Gen. 1400 (70.00%): Max/Min/Avg Fitness(Raw) [6023.09(5021.68)/4908.00(5018.97)/5019.24(5019.24)]
Gen. 1500 (75.00%): Max/Min/Avg Fitness(Raw) [6023.04(5022.18)/4941.05(5018.97)/5019.20(5019.20)]
Gen. 1600 (80.00%): Max/Min/Avg Fitness(Raw) [6022.92(5021.68)/4969.37(5018.97)/5019.10(5019.10)]
Gen. 1700 (85.00%): Max/Min/Avg Fitness(Raw) [6023.06(5022.37)/4939.42(5018.97)/5019.22(5019.22)]
Gen. 1800 (90.00%): Max/Min/Avg Fitness(Raw) [6023.06(5022.18)/4934.44(5018.97)/5019.22(5019.22)]
Gen. 1900 (95.00%): Max/Min/Avg Fitness(Raw) [6023.03(5022.18)/4945.77(5018.97)/5019.19(5019.19)]
Gen. 2000 (100.00%): Max/Min/Avg Fitness(Raw) [6022.99(5022.18)/4956.40(5018.97)/5019.16(5019.16)]
Total time elapsed: 15.010 seconds.
- GenomeBase
	Score:			 5018.969957
	Fitness:		 4956.395053

	Slot [Evaluator] (Count: 1)
		Name: eval_func
		Doc:  The evaluation function 
	Slot [Initializator] (Count: 1)
		Name: G1DListTSPInitializator
		Doc:  The initializator for the TSP 
	Slot [Mutator] (Count: 1)
		Name: G1DListMutatorSwap
		Doc:  The mutator of G1DList, Swap Mutator 
	Slot [Crossover] (Count: 1)
		Name: G1DListCrossoverOX
		Doc:  The OX Crossover of G1DList 

- G1DList
	List size:	 6
	List:		 [4, 0, 3, 5, 1, 2]


18.9699566096 0
VIYQYMDDL-ADLK-RGPGRAFVTI-ADGK-SLYNTVATL-ATGS-AIIRILQQL-RDLK-VLEWRFDSRL-ADGK

Gen. 1 (0.05%): Max/Min/Avg Fitness(Raw) [6023.11(5021.45)/4907.18(5019.02)/5019.26(5019.26)]
Gen. 100 (5.00%): Max/Min/Avg Fitness(Raw) [6023.15(5021.45)/4893.07(5019.02)/5019.29(5019.29)]
Gen. 200 (10.00%): Max/Min/Avg Fitness(Raw) [6023.10(5021.45)/4913.78(5019.02)/5019.25(5019.25)]
Gen. 300 (15.00%): Max/Min/Avg Fitness(Raw) [6023.04(5022.54)/4950.35(5018.97)/5019.20(5019.20)]
Gen. 400 (20.00%): Max/Min/Avg Fitness(Raw) [6022.91(5021.21)/4959.48(5018.97)/5019.10(5019.10)]
Gen. 500 (25.00%): Max/Min/Avg Fitness(Raw) [6022.92(5021.35)/4961.86(5018.97)/5019.10(5019.10)]
Gen. 600 (30.00%): Max/Min/Avg Fitness(Raw) [6022.89(5020.71)/4956.20(5018.97)/5019.07(5019.07)]
Gen. 700 (35.00%): Max/Min/Avg Fitness(Raw) [6022.99(5022.18)/4957.04(5018.97)/5019.16(5019.16)]
Gen. 800 (40.00%): Max/Min/Avg Fitness(Raw) [6022.98(5022.18)/4959.45(5018.97)/5019.15(5019.15)]
Gen. 900 (45.00%): Max/Min/Avg Fitness(Raw) [6023.06(5022.18)/4937.04(5018.97)/5019.21(5019.21)]
Gen. 1000 (50.00%): Max/Min/Avg Fitness(Raw) [6023.05(5021.35)/4906.49(5018.97)/5019.21(5019.21)]
Gen. 1100 (55.00%): Max/Min/Avg Fitness(Raw) [6023.06(5022.39)/4941.61(5018.97)/5019.22(5019.22)]
Gen. 1200 (60.00%): Max/Min/Avg Fitness(Raw) [6023.16(5021.68)/4878.74(5018.97)/5019.30(5019.30)]
Gen. 1300 (65.00%): Max/Min/Avg Fitness(Raw) [6022.97(5022.18)/4962.74(5018.97)/5019.14(5019.14)]
Gen. 1400 (70.00%): Max/Min/Avg Fitness(Raw) [6023.11(5022.18)/4919.50(5018.97)/5019.26(5019.26)]
Gen. 1500 (75.00%): Max/Min/Avg Fitness(Raw) [6023.00(5021.68)/4941.92(5018.97)/5019.16(5019.16)]
Gen. 1600 (80.00%): Max/Min/Avg Fitness(Raw) [6023.04(5022.18)/4941.81(5018.97)/5019.20(5019.20)]
Gen. 1700 (85.00%): Max/Min/Avg Fitness(Raw) [6023.01(5021.68)/4936.57(5018.97)/5019.18(5019.18)]
Gen. 1800 (90.00%): Max/Min/Avg Fitness(Raw) [6022.98(5021.68)/4947.72(5018.97)/5019.15(5019.15)]
Gen. 1900 (95.00%): Max/Min/Avg Fitness(Raw) [6023.11(5022.18)/4920.39(5018.97)/5019.26(5019.26)]
Gen. 2000 (100.00%): Max/Min/Avg Fitness(Raw) [6023.01(5022.18)/4949.43(5018.97)/5019.18(5019.18)]
Total time elapsed: 15.008 seconds.
- GenomeBase
	Score:			 5018.969957
	Fitness:		 4949.431833

	Slot [Evaluator] (Count: 1)
		Name: eval_func
		Doc:  The evaluation function 
	Slot [Initializator] (Count: 1)
		Name: G1DListTSPInitializator
		Doc:  The initializator for the TSP 
	Slot [Mutator] (Count: 1)
		Name: G1DListMutatorSwap
		Doc:  The mutator of G1DList, Swap Mutator 
	Slot [Crossover] (Count: 1)
		Name: G1DListCrossoverOX
		Doc:  The OX Crossover of G1DList 

- G1DList
	List size:	 6
	List:		 [4, 0, 3, 5, 1, 2]


18.9699566096 0
VIYQYMDDL-ADLK-RGPGRAFVTI-ADGK-SLYNTVATL-ATGS-AIIRILQQL-RDLK-VLEWRFDSRL-ADGK

Gen. 1 (0.05%): Max/Min/Avg Fitness(Raw) [6023.86(5021.95)/4943.24(5019.73)/5019.89(5019.89)]
Gen. 100 (5.00%): Max/Min/Avg Fitness(Raw) [6023.51(5021.10)/4910.67(5019.43)/5019.59(5019.59)]
Gen. 200 (10.00%): Max/Min/Avg Fitness(Raw) [6023.51(5021.43)/4927.14(5019.43)/5019.60(5019.60)]
Gen. 300 (15.00%): Max/Min/Avg Fitness(Raw) [6022.98(5022.18)/4960.17(5018.97)/5019.15(5019.15)]
Gen. 400 (20.00%): Max/Min/Avg Fitness(Raw) [6023.08(5022.18)/4928.62(5018.97)/5019.24(5019.24)]
Gen. 500 (25.00%): Max/Min/Avg Fitness(Raw) [6022.96(5021.05)/4933.53(5018.97)/5019.13(5019.13)]
Gen. 600 (30.00%): Max/Min/Avg Fitness(Raw) [6023.02(5022.18)/4948.52(5018.97)/5019.18(5019.18)]
Gen. 700 (35.00%): Max/Min/Avg Fitness(Raw) [6023.00(5022.18)/4953.24(5018.97)/5019.17(5019.17)]
Gen. 800 (40.00%): Max/Min/Avg Fitness(Raw) [6022.96(5020.75)/4917.35(5018.97)/5019.13(5019.13)]
Gen. 900 (45.00%): Max/Min/Avg Fitness(Raw) [6022.96(5021.68)/4953.26(5018.97)/5019.14(5019.14)]
Gen. 1000 (50.00%): Max/Min/Avg Fitness(Raw) [6023.22(5022.18)/4885.27(5018.97)/5019.35(5019.35)]
Gen. 1100 (55.00%): Max/Min/Avg Fitness(Raw) [6023.00(5021.68)/4939.14(5018.97)/5019.17(5019.17)]
Gen. 1200 (60.00%): Max/Min/Avg Fitness(Raw) [6023.22(5022.21)/4887.38(5018.97)/5019.35(5019.35)]
Gen. 1300 (65.00%): Max/Min/Avg Fitness(Raw) [6023.02(5022.18)/4948.75(5018.97)/5019.18(5019.18)]
Gen. 1400 (70.00%): Max/Min/Avg Fitness(Raw) [6023.05(5022.18)/4937.26(5018.97)/5019.21(5019.21)]
Gen. 1500 (75.00%): Max/Min/Avg Fitness(Raw) [6022.98(5021.46)/4941.75(5018.97)/5019.15(5019.15)]
Gen. 1600 (80.00%): Max/Min/Avg Fitness(Raw) [6023.07(5022.18)/4931.31(5018.97)/5019.23(5019.23)]
Gen. 1700 (85.00%): Max/Min/Avg Fitness(Raw) [6022.91(5021.05)/4958.07(5018.97)/5019.09(5019.09)]
Gen. 1800 (90.00%): Max/Min/Avg Fitness(Raw) [6022.88(5021.35)/4976.27(5018.97)/5019.07(5019.07)]
Gen. 1900 (95.00%): Max/Min/Avg Fitness(Raw) [6023.08(5021.96)/4922.84(5018.97)/5019.23(5019.23)]
Gen. 2000 (100.00%): Max/Min/Avg Fitness(Raw) [6023.02(5022.18)/4948.34(5018.97)/5019.18(5019.18)]
Total time elapsed: 15.134 seconds.
- GenomeBase
	Score:			 5018.969957
	Fitness:		 4948.344962

	Slot [Evaluator] (Count: 1)
		Name: eval_func
		Doc:  The evaluation function 
	Slot [Initializator] (Count: 1)
		Name: G1DListTSPInitializator
		Doc:  The initializator for the TSP 
	Slot [Mutator] (Count: 1)
		Name: G1DListMutatorSwap
		Doc:  The mutator of G1DList, Swap Mutator 
	Slot [Crossover] (Count: 1)
		Name: G1DListCrossoverOX
		Doc:  The OX Crossover of G1DList 

- G1DList
	List size:	 6
	List:		 [3, 5, 1, 2, 4, 0]


18.9699566096 0
VIYQYMDDL-ADLK-RGPGRAFVTI-ADGKSLYNTVATL-ATGS-AIIRILQQL-RDLK-VLEWRFDSRL-ADGK-FLGKIWPSYK

Gen. 1 (0.05%): Max/Min/Avg Fitness(Raw) [6024.12(5022.46)/4542.85(5018.97)/5020.10(5020.10)]
Gen. 100 (5.00%): Max/Min/Avg Fitness(Raw) [6023.06(5021.68)/4918.36(5018.97)/5019.22(5019.22)]
Gen. 200 (10.00%): Max/Min/Avg Fitness(Raw) [6023.14(5022.18)/4911.54(5018.97)/5019.28(5019.28)]
Gen. 300 (15.00%): Max/Min/Avg Fitness(Raw) [6022.97(5021.68)/4950.85(5018.97)/5019.14(5019.14)]
Gen. 400 (20.00%): Max/Min/Avg Fitness(Raw) [6022.98(5021.68)/4947.67(5018.97)/5019.15(5019.15)]
Gen. 500 (25.00%): Max/Min/Avg Fitness(Raw) [6023.02(5022.18)/4948.87(5018.97)/5019.18(5019.18)]
Gen. 600 (30.00%): Max/Min/Avg Fitness(Raw) [6023.10(5022.24)/4926.08(5018.97)/5019.25(5019.25)]
Gen. 700 (35.00%): Max/Min/Avg Fitness(Raw) [6022.97(5021.05)/4929.90(5018.97)/5019.14(5019.14)]
Gen. 800 (40.00%): Max/Min/Avg Fitness(Raw) [6023.05(5022.00)/4932.70(5018.97)/5019.21(5019.21)]
Gen. 900 (45.00%): Max/Min/Avg Fitness(Raw) [6023.12(5022.18)/4917.70(5018.97)/5019.26(5019.26)]
Gen. 1000 (50.00%): Max/Min/Avg Fitness(Raw) [6023.09(5022.18)/4924.93(5018.97)/5019.25(5019.25)]
Gen. 1100 (55.00%): Max/Min/Avg Fitness(Raw) [6022.99(5021.68)/4942.90(5018.97)/5019.16(5019.16)]
Gen. 1200 (60.00%): Max/Min/Avg Fitness(Raw) [6022.99(5021.68)/4945.62(5018.97)/5019.15(5019.15)]
Gen. 1300 (65.00%): Max/Min/Avg Fitness(Raw) [6023.03(5022.18)/4944.01(5018.97)/5019.19(5019.19)]
Gen. 1400 (70.00%): Max/Min/Avg Fitness(Raw) [6023.11(5022.18)/4919.83(5018.97)/5019.26(5019.26)]
Gen. 1500 (75.00%): Max/Min/Avg Fitness(Raw) [6023.05(5021.68)/4923.34(5018.97)/5019.21(5019.21)]
Gen. 1600 (80.00%): Max/Min/Avg Fitness(Raw) [6023.06(5022.18)/4935.37(5018.97)/5019.22(5019.22)]
Gen. 1700 (85.00%): Max/Min/Avg Fitness(Raw) [6023.17(5021.68)/4874.51(5018.97)/5019.31(5019.31)]
Gen. 1800 (90.00%): Max/Min/Avg Fitness(Raw) [6023.16(5022.18)/4905.26(5018.97)/5019.30(5019.30)]
Gen. 1900 (95.00%): Max/Min/Avg Fitness(Raw) [6023.14(5022.18)/4910.58(5018.97)/5019.28(5019.28)]
Gen. 2000 (100.00%): Max/Min/Avg Fitness(Raw) [6023.05(5022.18)/4937.33(5018.97)/5019.21(5019.21)]
Total time elapsed: 15.083 seconds.
- GenomeBase
	Score:			 5018.969957
	Fitness:		 4937.328528

	Slot [Evaluator] (Count: 1)
		Name: eval_func
		Doc:  The evaluation function 
	Slot [Initializator] (Count: 1)
		Name: G1DListTSPInitializator
		Doc:  The initializator for the TSP 
	Slot [Mutator] (Count: 1)
		Name: G1DListMutatorSwap
		Doc:  The mutator of G1DList, Swap Mutator 
	Slot [Crossover] (Count: 1)
		Name: G1DListCrossoverOX
		Doc:  The OX Crossover of G1DList 

- G1DList
	List size:	 6
	List:		 [4, 0, 3, 5, 1, 2]


18.9699566096 0
VIYQYMDDL-ADLK-RGPGRAFVTI-ADGK-SLYNTVATL-ATGS-AIIRILQQL-RDLK-VLEWRFDSRL-ADGK

Gen. 1 (0.05%): Max/Min/Avg Fitness(Raw) [6023.12(5021.45)/4905.58(5019.02)/5019.27(5019.27)]
Gen. 100 (5.00%): Max/Min/Avg Fitness(Raw) [6022.97(5021.68)/4949.53(5018.97)/5019.15(5019.15)]
Gen. 200 (10.00%): Max/Min/Avg Fitness(Raw) [6023.10(5022.18)/4924.45(5018.97)/5019.25(5019.25)]
Gen. 300 (15.00%): Max/Min/Avg Fitness(Raw) [6023.00(5022.18)/4954.59(5018.97)/5019.16(5019.16)]
Gen. 400 (20.00%): Max/Min/Avg Fitness(Raw) [6023.18(5022.66)/4915.64(5018.97)/5019.32(5019.32)]
Gen. 500 (25.00%): Max/Min/Avg Fitness(Raw) [6023.08(5022.18)/4929.31(5018.97)/5019.23(5019.23)]
Gen. 600 (30.00%): Max/Min/Avg Fitness(Raw) [6022.93(5022.48)/4977.13(5018.97)/5019.11(5019.11)]
Gen. 700 (35.00%): Max/Min/Avg Fitness(Raw) [6023.06(5022.18)/4936.12(5018.97)/5019.22(5019.22)]
Gen. 800 (40.00%): Max/Min/Avg Fitness(Raw) [6023.09(5022.18)/4925.29(5018.97)/5019.24(5019.24)]
Gen. 900 (45.00%): Max/Min/Avg Fitness(Raw) [6023.08(5021.68)/4911.72(5018.97)/5019.23(5019.23)]
Gen. 1000 (50.00%): Max/Min/Avg Fitness(Raw) [6023.21(5022.18)/4886.09(5018.97)/5019.35(5019.35)]
Gen. 1100 (55.00%): Max/Min/Avg Fitness(Raw) [6023.14(5022.18)/4909.07(5018.97)/5019.29(5019.29)]
Gen. 1200 (60.00%): Max/Min/Avg Fitness(Raw) [6023.02(5021.68)/4932.32(5018.97)/5019.19(5019.19)]
Gen. 1300 (65.00%): Max/Min/Avg Fitness(Raw) [6023.11(5022.18)/4920.68(5018.97)/5019.26(5019.26)]
Gen. 1400 (70.00%): Max/Min/Avg Fitness(Raw) [6023.03(5021.36)/4916.10(5018.97)/5019.19(5019.19)]
Gen. 1500 (75.00%): Max/Min/Avg Fitness(Raw) [6023.04(5021.35)/4912.38(5018.97)/5019.20(5019.20)]
Gen. 1600 (80.00%): Max/Min/Avg Fitness(Raw) [6023.14(5022.80)/4929.22(5018.97)/5019.29(5019.29)]
Gen. 1700 (85.00%): Max/Min/Avg Fitness(Raw) [6023.06(5022.07)/4931.74(5018.97)/5019.22(5019.22)]
Gen. 1800 (90.00%): Max/Min/Avg Fitness(Raw) [6023.10(5021.68)/4902.44(5018.97)/5019.25(5019.25)]
Gen. 1900 (95.00%): Max/Min/Avg Fitness(Raw) [6022.95(5022.18)/4968.43(5018.97)/5019.12(5019.12)]
Gen. 2000 (100.00%): Max/Min/Avg Fitness(Raw) [6023.03(5022.18)/4945.16(5018.97)/5019.19(5019.19)]
Total time elapsed: 15.111 seconds.
- GenomeBase
	Score:			 5018.969957
	Fitness:		 4945.157063

	Slot [Evaluator] (Count: 1)
		Name: eval_func
		Doc:  The evaluation function 
	Slot [Initializator] (Count: 1)
		Name: G1DListTSPInitializator
		Doc:  The initializator for the TSP 
	Slot [Mutator] (Count: 1)
		Name: G1DListMutatorSwap
		Doc:  The mutator of G1DList, Swap Mutator 
	Slot [Crossover] (Count: 1)
		Name: G1DListCrossoverOX
		Doc:  The OX Crossover of G1DList 

- G1DList
	List size:	 6
	List:		 [4, 0, 3, 5, 1, 2]


18.9699566096 0
VIYQYMDDL-ADLK-RGPGRAFVTI-ADGK-SLYNTVATL-ATGS-AIIRILQQL-RDLK-VLEWRFDSRL-ADGK
