# Supplementary material for: PolyCTLDesigner: a computational tool for constructing polyepitope T-cell antigens
Source: BMC Res Notes. 2013 Oct 10;6:407. doi: 10.1186/1756-0500-6-407 (PMC3853014; doi:10.1186/1756-0500-6-407)
Supplement: Additional file 1 — This file describes the short sample study of designing artificial poly-CTL-epitope antigen composed of 6 well studied HIV-1 CTL epitopes using PolyCTLDesigner. [file 1756-0500-6-407-S1.zip › 6ctls_[ALRK][LDIT][VLGA][KVAS]_GA.txt]

VIYQYMDDL-ADLK-RGPGRAFVTI-ADGK-SLYNTVATL-ATGS-AIIRILQQL-RDLK-VLEWRFDSRL-ADGK
epitopes: 5, length: 67 aa, flanks: 29.85
