# Supplementary material for: PolyCTLDesigner: a computational tool for constructing polyepitope T-cell antigens
Source: BMC Res Notes. 2013 Oct 10;6:407. doi: 10.1186/1756-0500-6-407 (PMC3853014; doi:10.1186/1756-0500-6-407)
Supplement: Additional file 1 — This file describes the short sample study of designing artificial poly-CTL-epitope antigen composed of 6 well studied HIV-1 CTL epitopes using PolyCTLDesigner. [file 1756-0500-6-407-S1.zip › 6ctls_[ALRK][LDIT][VLGA][KVAS]_polyE.tab]

1	5016.5841	RGPGRAFVTI-ADGK-FLGKIWPSYK-FALSE-VLEWRFDSRL-ADAK-SLYNTVATL-AIGS-VIYQYMDDL-ADLS-AIIRILQQL
2	5015.8323	RGPGRAFVTI-ADGK-FLGKIWPSYK-FALSE-VLEWRFDSRL-ADAK-SLYNTVATL-ATGS-AIIRILQQL-ADGS-VIYQYMDDL
3	5016.1919	RGPGRAFVTI-ADGK-FLGKIWPSYK-FALSE-VLEWRFDSRL-ADAK-VIYQYMDDL-ADLK-SLYNTVATL-ATGS-AIIRILQQL
4	5016.9799	RGPGRAFVTI-ADGK-FLGKIWPSYK-FALSE-VLEWRFDSRL-ADAK-VIYQYMDDL-ADLS-AIIRILQQL-AIGK-SLYNTVATL
5	5016.2627	RGPGRAFVTI-ADGK-FLGKIWPSYK-FALSE-VLEWRFDSRL-ADA-AIIRILQQL-AIGK-SLYNTVATL-AIGS-VIYQYMDDL
6	5016.5886	RGPGRAFVTI-ADGK-FLGKIWPSYK-FALSE-VLEWRFDSRL-ADA-AIIRILQQL-ADGS-VIYQYMDDL-ADLK-SLYNTVATL
7	5017.9975	RGPGRAFVTI-ADGK-FLGKIWPSYK-FALSE-SLYNTVATL-RDLK-VLEWRFDSRL-ADAK-VIYQYMDDL-ADLS-AIIRILQQL
8	5017.4613	RGPGRAFVTI-ADGK-FLGKIWPSYK-FALSE-SLYNTVATL-RDLK-VLEWRFDSRL-ADA-AIIRILQQL-ADGS-VIYQYMDDL
9	5017.1632	RGPGRAFVTI-ADGK-FLGKIWPSYK-FALSE-SLYNTVATL-AIGS-VIYQYMDDL-ADLK-VLEWRFDSRL-ADA-AIIRILQQL
10	5017.9606	RGPGRAFVTI-ADGK-FLGKIWPSYK-FALSE-SLYNTVATL-AIGS-VIYQYMDDL-ADLS-AIIRILQQL-RDLK-VLEWRFDSRL
11	5016.6043	RGPGRAFVTI-ADGK-FLGKIWPSYK-FALSE-SLYNTVATL-ATGS-AIIRILQQL-RDLK-VLEWRFDSRL-ADAK-VIYQYMDDL
12	5017.5521	RGPGRAFVTI-ADGK-FLGKIWPSYK-FALSE-SLYNTVATL-ATGS-AIIRILQQL-ADGS-VIYQYMDDL-ADLK-VLEWRFDSRL
13	5015.4162	RGPGRAFVTI-ADGK-FLGKIWPSYK-FALSE-VIYQYMDDL-ADLK-VLEWRFDSRL-ADAK-SLYNTVATL-ATGS-AIIRILQQL
14	5016.0277	RGPGRAFVTI-ADGK-FLGKIWPSYK-FALSE-VIYQYMDDL-ADLK-VLEWRFDSRL-ADA-AIIRILQQL-AIGK-SLYNTVATL
15	5016.2896	RGPGRAFVTI-ADGK-FLGKIWPSYK-FALSE-VIYQYMDDL-ADLK-SLYNTVATL-RDLK-VLEWRFDSRL-ADA-AIIRILQQL
16	5016.0371	RGPGRAFVTI-ADGK-FLGKIWPSYK-FALSE-VIYQYMDDL-ADLK-SLYNTVATL-ATGS-AIIRILQQL-RDLK-VLEWRFDSRL
17	5016.0058	RGPGRAFVTI-ADGK-FLGKIWPSYK-FALSE-VIYQYMDDL-ADLS-AIIRILQQL-RDLK-VLEWRFDSRL-ADAK-SLYNTVATL
18	5017.2854	RGPGRAFVTI-ADGK-FLGKIWPSYK-FALSE-VIYQYMDDL-ADLS-AIIRILQQL-AIGK-SLYNTVATL-RDLK-VLEWRFDSRL
19	5016.8590	RGPGRAFVTI-ADGK-FLGKIWPSYK-FALSE-AIIRILQQL-RDLK-VLEWRFDSRL-ADAK-SLYNTVATL-AIGS-VIYQYMDDL
20	5017.3997	RGPGRAFVTI-ADGK-FLGKIWPSYK-FALSE-AIIRILQQL-RDLK-VLEWRFDSRL-ADAK-VIYQYMDDL-ADLK-SLYNTVATL
21	5017.7152	RGPGRAFVTI-ADGK-FLGKIWPSYK-FALSE-AIIRILQQL-AIGK-SLYNTVATL-RDLK-VLEWRFDSRL-ADAK-VIYQYMDDL
22	5018.0216	RGPGRAFVTI-ADGK-FLGKIWPSYK-FALSE-AIIRILQQL-AIGK-SLYNTVATL-AIGS-VIYQYMDDL-ADLK-VLEWRFDSRL
23	5017.3833	RGPGRAFVTI-ADGK-FLGKIWPSYK-FALSE-AIIRILQQL-ADGS-VIYQYMDDL-ADLK-VLEWRFDSRL-ADAK-SLYNTVATL
24	5018.4645	RGPGRAFVTI-ADGK-FLGKIWPSYK-FALSE-AIIRILQQL-ADGS-VIYQYMDDL-ADLK-SLYNTVATL-RDLK-VLEWRFDSRL
25	5016.8328	RGPGRAFVTI-RDGK-VLEWRFDSRL-ADGK-FLGKIWPSYK-FALSE-SLYNTVATL-AIGS-VIYQYMDDL-ADLS-AIIRILQQL
26	5016.0810	RGPGRAFVTI-RDGK-VLEWRFDSRL-ADGK-FLGKIWPSYK-FALSE-SLYNTVATL-ATGS-AIIRILQQL-ADGS-VIYQYMDDL
27	5014.9092	RGPGRAFVTI-RDGK-VLEWRFDSRL-ADGK-FLGKIWPSYK-FALSE-VIYQYMDDL-ADLK-SLYNTVATL-ATGS-AIIRILQQL
28	5015.6973	RGPGRAFVTI-RDGK-VLEWRFDSRL-ADGK-FLGKIWPSYK-FALSE-VIYQYMDDL-ADLS-AIIRILQQL-AIGK-SLYNTVATL
29	5016.5505	RGPGRAFVTI-RDGK-VLEWRFDSRL-ADGK-FLGKIWPSYK-FALSE-AIIRILQQL-AIGK-SLYNTVATL-AIGS-VIYQYMDDL
30	5016.8763	RGPGRAFVTI-RDGK-VLEWRFDSRL-ADGK-FLGKIWPSYK-FALSE-AIIRILQQL-ADGS-VIYQYMDDL-ADLK-SLYNTVATL
31	5016.4099	RGPGRAFVTI-RDGK-VLEWRFDSRL-ADAK-SLYNTVATL-KDG-FLGKIWPSYK-FALSE-VIYQYMDDL-ADLS-AIIRILQQL
32	5017.4441	RGPGRAFVTI-RDGK-VLEWRFDSRL-ADAK-SLYNTVATL-KDG-FLGKIWPSYK-FALSE-AIIRILQQL-ADGS-VIYQYMDDL
33	5017.3199	RGPGRAFVTI-RDGK-VLEWRFDSRL-ADAK-SLYNTVATL-AIGS-VIYQYMDDL-ADGS-FLGKIWPSYK-FALSE-AIIRILQQL
34	20.9028	RGPGRAFVTI-RDGK-VLEWRFDSRL-ADAK-SLYNTVATL-AIGS-VIYQYMDDL-ADLS-AIIRILQQL-ADGK-FLGKIWPSYK
35	5014.9315	RGPGRAFVTI-RDGK-VLEWRFDSRL-ADAK-SLYNTVATL-ATGS-AIIRILQQL-ADGK-FLGKIWPSYK-FALSE-VIYQYMDDL
36	20.7534	RGPGRAFVTI-RDGK-VLEWRFDSRL-ADAK-SLYNTVATL-ATGS-AIIRILQQL-ADGS-VIYQYMDDL-ADGS-FLGKIWPSYK
37	5017.0652	RGPGRAFVTI-RDGK-VLEWRFDSRL-ADAK-VIYQYMDDL-ADGS-FLGKIWPSYK-FALSE-SLYNTVATL-ATGS-AIIRILQQL
38	5017.7158	RGPGRAFVTI-RDGK-VLEWRFDSRL-ADAK-VIYQYMDDL-ADGS-FLGKIWPSYK-FALSE-AIIRILQQL-AIGK-SLYNTVATL
39	5017.8037	RGPGRAFVTI-RDGK-VLEWRFDSRL-ADAK-VIYQYMDDL-ADLK-SLYNTVATL-KDG-FLGKIWPSYK-FALSE-AIIRILQQL
40	20.5107	RGPGRAFVTI-RDGK-VLEWRFDSRL-ADAK-VIYQYMDDL-ADLK-SLYNTVATL-ATGS-AIIRILQQL-ADGK-FLGKIWPSYK
41	5017.3957	RGPGRAFVTI-RDGK-VLEWRFDSRL-ADAK-VIYQYMDDL-ADLS-AIIRILQQL-ADGK-FLGKIWPSYK-FALSE-SLYNTVATL
42	21.8442	RGPGRAFVTI-RDGK-VLEWRFDSRL-ADAK-VIYQYMDDL-ADLS-AIIRILQQL-AIGK-SLYNTVATL-KDG-FLGKIWPSYK
43	5016.6785	RGPGRAFVTI-RDGK-VLEWRFDSRL-ADA-AIIRILQQL-ADGK-FLGKIWPSYK-FALSE-SLYNTVATL-AIGS-VIYQYMDDL
44	5015.6878	RGPGRAFVTI-RDGK-VLEWRFDSRL-ADA-AIIRILQQL-ADGK-FLGKIWPSYK-FALSE-VIYQYMDDL-ADLK-SLYNTVATL
45	5016.0885	RGPGRAFVTI-RDGK-VLEWRFDSRL-ADA-AIIRILQQL-AIGK-SLYNTVATL-KDG-FLGKIWPSYK-FALSE-VIYQYMDDL
46	21.1839	RGPGRAFVTI-RDGK-VLEWRFDSRL-ADA-AIIRILQQL-AIGK-SLYNTVATL-AIGS-VIYQYMDDL-ADGS-FLGKIWPSYK
47	5017.4619	RGPGRAFVTI-RDGK-VLEWRFDSRL-ADA-AIIRILQQL-ADGS-VIYQYMDDL-ADGS-FLGKIWPSYK-FALSE-SLYNTVATL
48	21.4529	RGPGRAFVTI-RDGK-VLEWRFDSRL-ADA-AIIRILQQL-ADGS-VIYQYMDDL-ADLK-SLYNTVATL-KDG-FLGKIWPSYK
49	5017.0944	RGPGRAFVTI-ADGK-SLYNTVATL-KDG-FLGKIWPSYK-FALSE-VLEWRFDSRL-ADAK-VIYQYMDDL-ADLS-AIIRILQQL
50	5016.5583	RGPGRAFVTI-ADGK-SLYNTVATL-KDG-FLGKIWPSYK-FALSE-VLEWRFDSRL-ADA-AIIRILQQL-ADGS-VIYQYMDDL
51	5016.1422	RGPGRAFVTI-ADGK-SLYNTVATL-KDG-FLGKIWPSYK-FALSE-VIYQYMDDL-ADLK-VLEWRFDSRL-ADA-AIIRILQQL
52	5016.9396	RGPGRAFVTI-ADGK-SLYNTVATL-KDG-FLGKIWPSYK-FALSE-VIYQYMDDL-ADLS-AIIRILQQL-RDLK-VLEWRFDSRL
53	5017.3694	RGPGRAFVTI-ADGK-SLYNTVATL-KDG-FLGKIWPSYK-FALSE-AIIRILQQL-RDLK-VLEWRFDSRL-ADAK-VIYQYMDDL
54	5018.3172	RGPGRAFVTI-ADGK-SLYNTVATL-KDG-FLGKIWPSYK-FALSE-AIIRILQQL-ADGS-VIYQYMDDL-ADLK-VLEWRFDSRL
55	5015.8680	RGPGRAFVTI-ADGK-SLYNTVATL-RDLK-VLEWRFDSRL-ADGK-FLGKIWPSYK-FALSE-VIYQYMDDL-ADLS-AIIRILQQL
56	5016.9023	RGPGRAFVTI-ADGK-SLYNTVATL-RDLK-VLEWRFDSRL-ADGK-FLGKIWPSYK-FALSE-AIIRILQQL-ADGS-VIYQYMDDL
57	5017.8865	RGPGRAFVTI-ADGK-SLYNTVATL-RDLK-VLEWRFDSRL-ADAK-VIYQYMDDL-ADGS-FLGKIWPSYK-FALSE-AIIRILQQL
58	21.4694	RGPGRAFVTI-ADGK-SLYNTVATL-RDLK-VLEWRFDSRL-ADAK-VIYQYMDDL-ADLS-AIIRILQQL-ADGK-FLGKIWPSYK
59	5015.7137	RGPGRAFVTI-ADGK-SLYNTVATL-RDLK-VLEWRFDSRL-ADA-AIIRILQQL-ADGK-FLGKIWPSYK-FALSE-VIYQYMDDL
60	21.5357	RGPGRAFVTI-ADGK-SLYNTVATL-RDLK-VLEWRFDSRL-ADA-AIIRILQQL-ADGS-VIYQYMDDL-ADGS-FLGKIWPSYK
61	5016.4341	RGPGRAFVTI-ADGK-SLYNTVATL-AIGS-VIYQYMDDL-ADGS-FLGKIWPSYK-FALSE-VLEWRFDSRL-ADA-AIIRILQQL
62	5017.8497	RGPGRAFVTI-ADGK-SLYNTVATL-AIGS-VIYQYMDDL-ADGS-FLGKIWPSYK-FALSE-AIIRILQQL-RDLK-VLEWRFDSRL
63	5016.6042	RGPGRAFVTI-ADGK-SLYNTVATL-AIGS-VIYQYMDDL-ADLK-VLEWRFDSRL-ADGK-FLGKIWPSYK-FALSE-AIIRILQQL
64	20.6352	RGPGRAFVTI-ADGK-SLYNTVATL-AIGS-VIYQYMDDL-ADLK-VLEWRFDSRL-ADA-AIIRILQQL-ADGK-FLGKIWPSYK
65	5016.9723	RGPGRAFVTI-ADGK-SLYNTVATL-AIGS-VIYQYMDDL-ADLS-AIIRILQQL-ADGK-FLGKIWPSYK-FALSE-VLEWRFDSRL
66	20.4462	RGPGRAFVTI-ADGK-SLYNTVATL-AIGS-VIYQYMDDL-ADLS-AIIRILQQL-RDLK-VLEWRFDSRL-ADGK-FLGKIWPSYK
67	5015.6161	RGPGRAFVTI-ADGK-SLYNTVATL-ATGS-AIIRILQQL-ADGK-FLGKIWPSYK-FALSE-VLEWRFDSRL-ADAK-VIYQYMDDL
68	5015.8045	RGPGRAFVTI-ADGK-SLYNTVATL-ATGS-AIIRILQQL-ADGK-FLGKIWPSYK-FALSE-VIYQYMDDL-ADLK-VLEWRFDSRL
69	5014.4749	RGPGRAFVTI-ADGK-SLYNTVATL-ATGS-AIIRILQQL-RDLK-VLEWRFDSRL-ADGK-FLGKIWPSYK-FALSE-VIYQYMDDL
70	20.6787	RGPGRAFVTI-ADGK-SLYNTVATL-ATGS-AIIRILQQL-RDLK-VLEWRFDSRL-ADAK-VIYQYMDDL-ADGS-FLGKIWPSYK
71	5016.8230	RGPGRAFVTI-ADGK-SLYNTVATL-ATGS-AIIRILQQL-ADGS-VIYQYMDDL-ADGS-FLGKIWPSYK-FALSE-VLEWRFDSRL
72	20.0377	RGPGRAFVTI-ADGK-SLYNTVATL-ATGS-AIIRILQQL-ADGS-VIYQYMDDL-ADLK-VLEWRFDSRL-ADGK-FLGKIWPSYK
73	5016.3755	RGPGRAFVTI-ADGK-VIYQYMDDL-ADGS-FLGKIWPSYK-FALSE-VLEWRFDSRL-ADAK-SLYNTVATL-ATGS-AIIRILQQL
74	5016.9870	RGPGRAFVTI-ADGK-VIYQYMDDL-ADGS-FLGKIWPSYK-FALSE-VLEWRFDSRL-ADA-AIIRILQQL-AIGK-SLYNTVATL
75	5018.0045	RGPGRAFVTI-ADGK-VIYQYMDDL-ADGS-FLGKIWPSYK-FALSE-SLYNTVATL-RDLK-VLEWRFDSRL-ADA-AIIRILQQL
76	5017.7520	RGPGRAFVTI-ADGK-VIYQYMDDL-ADGS-FLGKIWPSYK-FALSE-SLYNTVATL-ATGS-AIIRILQQL-RDLK-VLEWRFDSRL
77	5017.5832	RGPGRAFVTI-ADGK-VIYQYMDDL-ADGS-FLGKIWPSYK-FALSE-AIIRILQQL-RDLK-VLEWRFDSRL-ADAK-SLYNTVATL
78	5018.8628	RGPGRAFVTI-ADGK-VIYQYMDDL-ADGS-FLGKIWPSYK-FALSE-AIIRILQQL-AIGK-SLYNTVATL-RDLK-VLEWRFDSRL
79	5016.5065	RGPGRAFVTI-ADGK-VIYQYMDDL-ADLK-VLEWRFDSRL-ADGK-FLGKIWPSYK-FALSE-SLYNTVATL-ATGS-AIIRILQQL
80	5017.1571	RGPGRAFVTI-ADGK-VIYQYMDDL-ADLK-VLEWRFDSRL-ADGK-FLGKIWPSYK-FALSE-AIIRILQQL-AIGK-SLYNTVATL
81	5017.8697	RGPGRAFVTI-ADGK-VIYQYMDDL-ADLK-VLEWRFDSRL-ADAK-SLYNTVATL-KDG-FLGKIWPSYK-FALSE-AIIRILQQL
82	20.5766	RGPGRAFVTI-ADGK-VIYQYMDDL-ADLK-VLEWRFDSRL-ADAK-SLYNTVATL-ATGS-AIIRILQQL-ADGK-FLGKIWPSYK
83	5017.2851	RGPGRAFVTI-ADGK-VIYQYMDDL-ADLK-VLEWRFDSRL-ADA-AIIRILQQL-ADGK-FLGKIWPSYK-FALSE-SLYNTVATL
84	21.7336	RGPGRAFVTI-ADGK-VIYQYMDDL-ADLK-VLEWRFDSRL-ADA-AIIRILQQL-AIGK-SLYNTVATL-KDG-FLGKIWPSYK
85	5017.0749	RGPGRAFVTI-ADGK-VIYQYMDDL-ADLK-SLYNTVATL-KDG-FLGKIWPSYK-FALSE-VLEWRFDSRL-ADA-AIIRILQQL
86	5018.4905	RGPGRAFVTI-ADGK-VIYQYMDDL-ADLK-SLYNTVATL-KDG-FLGKIWPSYK-FALSE-AIIRILQQL-RDLK-VLEWRFDSRL
87	5017.4189	RGPGRAFVTI-ADGK-VIYQYMDDL-ADLK-SLYNTVATL-RDLK-VLEWRFDSRL-ADGK-FLGKIWPSYK-FALSE-AIIRILQQL
88	21.4499	RGPGRAFVTI-ADGK-VIYQYMDDL-ADLK-SLYNTVATL-RDLK-VLEWRFDSRL-ADA-AIIRILQQL-ADGK-FLGKIWPSYK
89	5016.7372	RGPGRAFVTI-ADGK-VIYQYMDDL-ADLK-SLYNTVATL-ATGS-AIIRILQQL-ADGK-FLGKIWPSYK-FALSE-VLEWRFDSRL
90	20.2111	RGPGRAFVTI-ADGK-VIYQYMDDL-ADLK-SLYNTVATL-ATGS-AIIRILQQL-RDLK-VLEWRFDSRL-ADGK-FLGKIWPSYK
91	5016.7059	RGPGRAFVTI-ADGK-VIYQYMDDL-ADLS-AIIRILQQL-ADGK-FLGKIWPSYK-FALSE-VLEWRFDSRL-ADAK-SLYNTVATL
92	5018.5428	RGPGRAFVTI-ADGK-VIYQYMDDL-ADLS-AIIRILQQL-ADGK-FLGKIWPSYK-FALSE-SLYNTVATL-RDLK-VLEWRFDSRL
93	5017.0961	RGPGRAFVTI-ADGK-VIYQYMDDL-ADLS-AIIRILQQL-RDLK-VLEWRFDSRL-ADGK-FLGKIWPSYK-FALSE-SLYNTVATL
94	21.7117	RGPGRAFVTI-ADGK-VIYQYMDDL-ADLS-AIIRILQQL-RDLK-VLEWRFDSRL-ADAK-SLYNTVATL-KDG-FLGKIWPSYK
95	5018.0708	RGPGRAFVTI-ADGK-VIYQYMDDL-ADLS-AIIRILQQL-AIGK-SLYNTVATL-KDG-FLGKIWPSYK-FALSE-VLEWRFDSRL
96	21.4594	RGPGRAFVTI-ADGK-VIYQYMDDL-ADLS-AIIRILQQL-AIGK-SLYNTVATL-RDLK-VLEWRFDSRL-ADGK-FLGKIWPSYK
97	5015.5003	RGPGRAFVTI-ATGS-AIIRILQQL-ADGK-FLGKIWPSYK-FALSE-VLEWRFDSRL-ADAK-SLYNTVATL-AIGS-VIYQYMDDL
98	5016.0410	RGPGRAFVTI-ATGS-AIIRILQQL-ADGK-FLGKIWPSYK-FALSE-VLEWRFDSRL-ADAK-VIYQYMDDL-ADLK-SLYNTVATL
99	5016.9137	RGPGRAFVTI-ATGS-AIIRILQQL-ADGK-FLGKIWPSYK-FALSE-SLYNTVATL-RDLK-VLEWRFDSRL-ADAK-VIYQYMDDL
100	5017.2201	RGPGRAFVTI-ATGS-AIIRILQQL-ADGK-FLGKIWPSYK-FALSE-SLYNTVATL-AIGS-VIYQYMDDL-ADLK-VLEWRFDSRL
101	5015.2653	RGPGRAFVTI-ATGS-AIIRILQQL-ADGK-FLGKIWPSYK-FALSE-VIYQYMDDL-ADLK-VLEWRFDSRL-ADAK-SLYNTVATL
102	5016.3465	RGPGRAFVTI-ATGS-AIIRILQQL-ADGK-FLGKIWPSYK-FALSE-VIYQYMDDL-ADLK-SLYNTVATL-RDLK-VLEWRFDSRL
103	5015.8905	RGPGRAFVTI-ATGS-AIIRILQQL-RDLK-VLEWRFDSRL-ADGK-FLGKIWPSYK-FALSE-SLYNTVATL-AIGS-VIYQYMDDL
104	5014.8998	RGPGRAFVTI-ATGS-AIIRILQQL-RDLK-VLEWRFDSRL-ADGK-FLGKIWPSYK-FALSE-VIYQYMDDL-ADLK-SLYNTVATL
105	5015.4676	RGPGRAFVTI-ATGS-AIIRILQQL-RDLK-VLEWRFDSRL-ADAK-SLYNTVATL-KDG-FLGKIWPSYK-FALSE-VIYQYMDDL
106	20.5629	RGPGRAFVTI-ATGS-AIIRILQQL-RDLK-VLEWRFDSRL-ADAK-SLYNTVATL-AIGS-VIYQYMDDL-ADGS-FLGKIWPSYK
107	5017.0558	RGPGRAFVTI-ATGS-AIIRILQQL-RDLK-VLEWRFDSRL-ADAK-VIYQYMDDL-ADGS-FLGKIWPSYK-FALSE-SLYNTVATL
108	21.0468	RGPGRAFVTI-ATGS-AIIRILQQL-RDLK-VLEWRFDSRL-ADAK-VIYQYMDDL-ADLK-SLYNTVATL-KDG-FLGKIWPSYK
109	5016.4417	RGPGRAFVTI-ATGS-AIIRILQQL-AIGK-SLYNTVATL-KDG-FLGKIWPSYK-FALSE-VLEWRFDSRL-ADAK-VIYQYMDDL
110	5016.6302	RGPGRAFVTI-ATGS-AIIRILQQL-AIGK-SLYNTVATL-KDG-FLGKIWPSYK-FALSE-VIYQYMDDL-ADLK-VLEWRFDSRL
111	5015.2153	RGPGRAFVTI-ATGS-AIIRILQQL-AIGK-SLYNTVATL-RDLK-VLEWRFDSRL-ADGK-FLGKIWPSYK-FALSE-VIYQYMDDL
112	21.4191	RGPGRAFVTI-ATGS-AIIRILQQL-AIGK-SLYNTVATL-RDLK-VLEWRFDSRL-ADAK-VIYQYMDDL-ADGS-FLGKIWPSYK
113	5016.9220	RGPGRAFVTI-ATGS-AIIRILQQL-AIGK-SLYNTVATL-AIGS-VIYQYMDDL-ADGS-FLGKIWPSYK-FALSE-VLEWRFDSRL
114	20.1368	RGPGRAFVTI-ATGS-AIIRILQQL-AIGK-SLYNTVATL-AIGS-VIYQYMDDL-ADLK-VLEWRFDSRL-ADGK-FLGKIWPSYK
115	5016.2838	RGPGRAFVTI-ATGS-AIIRILQQL-ADGS-VIYQYMDDL-ADGS-FLGKIWPSYK-FALSE-VLEWRFDSRL-ADAK-SLYNTVATL
116	5018.1206	RGPGRAFVTI-ATGS-AIIRILQQL-ADGS-VIYQYMDDL-ADGS-FLGKIWPSYK-FALSE-SLYNTVATL-RDLK-VLEWRFDSRL
117	5016.4148	RGPGRAFVTI-ATGS-AIIRILQQL-ADGS-VIYQYMDDL-ADLK-VLEWRFDSRL-ADGK-FLGKIWPSYK-FALSE-SLYNTVATL
118	21.0304	RGPGRAFVTI-ATGS-AIIRILQQL-ADGS-VIYQYMDDL-ADLK-VLEWRFDSRL-ADAK-SLYNTVATL-KDG-FLGKIWPSYK
119	5017.1910	RGPGRAFVTI-ATGS-AIIRILQQL-ADGS-VIYQYMDDL-ADLK-SLYNTVATL-KDG-FLGKIWPSYK-FALSE-VLEWRFDSRL
120	20.5797	RGPGRAFVTI-ATGS-AIIRILQQL-ADGS-VIYQYMDDL-ADLK-SLYNTVATL-RDLK-VLEWRFDSRL-ADGK-FLGKIWPSYK
121	5016.6276	FLGKIWPSYK-FALSE-RGPGRAFVTI-RDGK-VLEWRFDSRL-ADAK-SLYNTVATL-AIGS-VIYQYMDDL-ADLS-AIIRILQQL
122	5015.8758	FLGKIWPSYK-FALSE-RGPGRAFVTI-RDGK-VLEWRFDSRL-ADAK-SLYNTVATL-ATGS-AIIRILQQL-ADGS-VIYQYMDDL
123	5016.2354	FLGKIWPSYK-FALSE-RGPGRAFVTI-RDGK-VLEWRFDSRL-ADAK-VIYQYMDDL-ADLK-SLYNTVATL-ATGS-AIIRILQQL
124	5017.0235	FLGKIWPSYK-FALSE-RGPGRAFVTI-RDGK-VLEWRFDSRL-ADAK-VIYQYMDDL-ADLS-AIIRILQQL-AIGK-SLYNTVATL
125	5016.3063	FLGKIWPSYK-FALSE-RGPGRAFVTI-RDGK-VLEWRFDSRL-ADA-AIIRILQQL-AIGK-SLYNTVATL-AIGS-VIYQYMDDL
126	5016.6321	FLGKIWPSYK-FALSE-RGPGRAFVTI-RDGK-VLEWRFDSRL-ADA-AIIRILQQL-ADGS-VIYQYMDDL-ADLK-SLYNTVATL
127	5017.1942	FLGKIWPSYK-FALSE-RGPGRAFVTI-ADGK-SLYNTVATL-RDLK-VLEWRFDSRL-ADAK-VIYQYMDDL-ADLS-AIIRILQQL
128	5016.6581	FLGKIWPSYK-FALSE-RGPGRAFVTI-ADGK-SLYNTVATL-RDLK-VLEWRFDSRL-ADA-AIIRILQQL-ADGS-VIYQYMDDL
129	5016.3600	FLGKIWPSYK-FALSE-RGPGRAFVTI-ADGK-SLYNTVATL-AIGS-VIYQYMDDL-ADLK-VLEWRFDSRL-ADA-AIIRILQQL
130	5017.1574	FLGKIWPSYK-FALSE-RGPGRAFVTI-ADGK-SLYNTVATL-AIGS-VIYQYMDDL-ADLS-AIIRILQQL-RDLK-VLEWRFDSRL
131	5015.8011	FLGKIWPSYK-FALSE-RGPGRAFVTI-ADGK-SLYNTVATL-ATGS-AIIRILQQL-RDLK-VLEWRFDSRL-ADAK-VIYQYMDDL
132	5016.7488	FLGKIWPSYK-FALSE-RGPGRAFVTI-ADGK-SLYNTVATL-ATGS-AIIRILQQL-ADGS-VIYQYMDDL-ADLK-VLEWRFDSRL
133	5016.3014	FLGKIWPSYK-FALSE-RGPGRAFVTI-ADGK-VIYQYMDDL-ADLK-VLEWRFDSRL-ADAK-SLYNTVATL-ATGS-AIIRILQQL
134	5016.9129	FLGKIWPSYK-FALSE-RGPGRAFVTI-ADGK-VIYQYMDDL-ADLK-VLEWRFDSRL-ADA-AIIRILQQL-AIGK-SLYNTVATL
135	5017.1747	FLGKIWPSYK-FALSE-RGPGRAFVTI-ADGK-VIYQYMDDL-ADLK-SLYNTVATL-RDLK-VLEWRFDSRL-ADA-AIIRILQQL
136	5016.9222	FLGKIWPSYK-FALSE-RGPGRAFVTI-ADGK-VIYQYMDDL-ADLK-SLYNTVATL-ATGS-AIIRILQQL-RDLK-VLEWRFDSRL
137	5016.8909	FLGKIWPSYK-FALSE-RGPGRAFVTI-ADGK-VIYQYMDDL-ADLS-AIIRILQQL-RDLK-VLEWRFDSRL-ADAK-SLYNTVATL
138	5018.1705	FLGKIWPSYK-FALSE-RGPGRAFVTI-ADGK-VIYQYMDDL-ADLS-AIIRILQQL-AIGK-SLYNTVATL-RDLK-VLEWRFDSRL
139	5015.6853	FLGKIWPSYK-FALSE-RGPGRAFVTI-ATGS-AIIRILQQL-RDLK-VLEWRFDSRL-ADAK-SLYNTVATL-AIGS-VIYQYMDDL
140	5016.2260	FLGKIWPSYK-FALSE-RGPGRAFVTI-ATGS-AIIRILQQL-RDLK-VLEWRFDSRL-ADAK-VIYQYMDDL-ADLK-SLYNTVATL
141	5016.5415	FLGKIWPSYK-FALSE-RGPGRAFVTI-ATGS-AIIRILQQL-AIGK-SLYNTVATL-RDLK-VLEWRFDSRL-ADAK-VIYQYMDDL
142	5016.8479	FLGKIWPSYK-FALSE-RGPGRAFVTI-ATGS-AIIRILQQL-AIGK-SLYNTVATL-AIGS-VIYQYMDDL-ADLK-VLEWRFDSRL
143	5016.2096	FLGKIWPSYK-FALSE-RGPGRAFVTI-ATGS-AIIRILQQL-ADGS-VIYQYMDDL-ADLK-VLEWRFDSRL-ADAK-SLYNTVATL
144	5017.2908	FLGKIWPSYK-FALSE-RGPGRAFVTI-ATGS-AIIRILQQL-ADGS-VIYQYMDDL-ADLK-SLYNTVATL-RDLK-VLEWRFDSRL
145	5016.6222	FLGKIWPSYK-FALSE-VLEWRFDSRL-ADGK-RGPGRAFVTI-ADGK-SLYNTVATL-AIGS-VIYQYMDDL-ADLS-AIIRILQQL
146	5015.8705	FLGKIWPSYK-FALSE-VLEWRFDSRL-ADGK-RGPGRAFVTI-ADGK-SLYNTVATL-ATGS-AIIRILQQL-ADGS-VIYQYMDDL
147	5016.3871	FLGKIWPSYK-FALSE-VLEWRFDSRL-ADGK-RGPGRAFVTI-ADGK-VIYQYMDDL-ADLK-SLYNTVATL-ATGS-AIIRILQQL
148	5017.1751	FLGKIWPSYK-FALSE-VLEWRFDSRL-ADGK-RGPGRAFVTI-ADGK-VIYQYMDDL-ADLS-AIIRILQQL-AIGK-SLYNTVATL
149	5015.9695	FLGKIWPSYK-FALSE-VLEWRFDSRL-ADGK-RGPGRAFVTI-ATGS-AIIRILQQL-AIGK-SLYNTVATL-AIGS-VIYQYMDDL
150	5016.2954	FLGKIWPSYK-FALSE-VLEWRFDSRL-ADGK-RGPGRAFVTI-ATGS-AIIRILQQL-ADGS-VIYQYMDDL-ADLK-SLYNTVATL
151	5017.5118	FLGKIWPSYK-FALSE-VLEWRFDSRL-ADAK-SLYNTVATL-ADGS-RGPGRAFVTI-ADGK-VIYQYMDDL-ADLS-AIIRILQQL
152	5016.4873	FLGKIWPSYK-FALSE-VLEWRFDSRL-ADAK-SLYNTVATL-ADGS-RGPGRAFVTI-ATGS-AIIRILQQL-ADGS-VIYQYMDDL
153	5015.7201	FLGKIWPSYK-FALSE-VLEWRFDSRL-ADAK-SLYNTVATL-AIGS-VIYQYMDDL-ADLK-RGPGRAFVTI-ATGS-AIIRILQQL
154	5016.4161	FLGKIWPSYK-FALSE-VLEWRFDSRL-ADAK-SLYNTVATL-AIGS-VIYQYMDDL-ADLS-AIIRILQQL-ALGS-RGPGRAFVTI
155	5015.6065	FLGKIWPSYK-FALSE-VLEWRFDSRL-ADAK-SLYNTVATL-ATGS-AIIRILQQL-ALGS-RGPGRAFVTI-ADGK-VIYQYMDDL
156	5016.0508	FLGKIWPSYK-FALSE-VLEWRFDSRL-ADAK-SLYNTVATL-ATGS-AIIRILQQL-ADGS-VIYQYMDDL-ADLK-RGPGRAFVTI
157	5015.8359	FLGKIWPSYK-FALSE-VLEWRFDSRL-ADAK-VIYQYMDDL-ADLK-RGPGRAFVTI-ADGK-SLYNTVATL-ATGS-AIIRILQQL
158	5016.1160	FLGKIWPSYK-FALSE-VLEWRFDSRL-ADAK-VIYQYMDDL-ADLK-RGPGRAFVTI-ATGS-AIIRILQQL-AIGK-SLYNTVATL
159	5016.8469	FLGKIWPSYK-FALSE-VLEWRFDSRL-ADAK-VIYQYMDDL-ADLK-SLYNTVATL-ADGS-RGPGRAFVTI-ATGS-AIIRILQQL
160	5016.0239	FLGKIWPSYK-FALSE-VLEWRFDSRL-ADAK-VIYQYMDDL-ADLK-SLYNTVATL-ATGS-AIIRILQQL-ALGS-RGPGRAFVTI
161	5016.3823	FLGKIWPSYK-FALSE-VLEWRFDSRL-ADAK-VIYQYMDDL-ADLS-AIIRILQQL-ALGS-RGPGRAFVTI-ADGK-SLYNTVATL
162	5017.7845	FLGKIWPSYK-FALSE-VLEWRFDSRL-ADAK-VIYQYMDDL-ADLS-AIIRILQQL-AIGK-SLYNTVATL-ADGS-RGPGRAFVTI
163	5015.6651	FLGKIWPSYK-FALSE-VLEWRFDSRL-ADA-AIIRILQQL-ALGS-RGPGRAFVTI-ADGK-SLYNTVATL-AIGS-VIYQYMDDL
164	5016.3628	FLGKIWPSYK-FALSE-VLEWRFDSRL-ADA-AIIRILQQL-ALGS-RGPGRAFVTI-ADGK-VIYQYMDDL-ADLK-SLYNTVATL
165	5017.1905	FLGKIWPSYK-FALSE-VLEWRFDSRL-ADA-AIIRILQQL-AIGK-SLYNTVATL-ADGS-RGPGRAFVTI-ADGK-VIYQYMDDL
166	5016.4812	FLGKIWPSYK-FALSE-VLEWRFDSRL-ADA-AIIRILQQL-AIGK-SLYNTVATL-AIGS-VIYQYMDDL-ADLK-RGPGRAFVTI
167	5016.2326	FLGKIWPSYK-FALSE-VLEWRFDSRL-ADA-AIIRILQQL-ADGS-VIYQYMDDL-ADLK-RGPGRAFVTI-ADGK-SLYNTVATL
168	5017.3932	FLGKIWPSYK-FALSE-VLEWRFDSRL-ADA-AIIRILQQL-ADGS-VIYQYMDDL-ADLK-SLYNTVATL-ADGS-RGPGRAFVTI
169	5018.2016	FLGKIWPSYK-FALSE-SLYNTVATL-ADGS-RGPGRAFVTI-RDGK-VLEWRFDSRL-ADAK-VIYQYMDDL-ADLS-AIIRILQQL
170	5017.6655	FLGKIWPSYK-FALSE-SLYNTVATL-ADGS-RGPGRAFVTI-RDGK-VLEWRFDSRL-ADA-AIIRILQQL-ADGS-VIYQYMDDL
171	5018.0910	FLGKIWPSYK-FALSE-SLYNTVATL-ADGS-RGPGRAFVTI-ADGK-VIYQYMDDL-ADLK-VLEWRFDSRL-ADA-AIIRILQQL
172	5018.8884	FLGKIWPSYK-FALSE-SLYNTVATL-ADGS-RGPGRAFVTI-ADGK-VIYQYMDDL-ADLS-AIIRILQQL-RDLK-VLEWRFDSRL
173	5017.2594	FLGKIWPSYK-FALSE-SLYNTVATL-ADGS-RGPGRAFVTI-ATGS-AIIRILQQL-RDLK-VLEWRFDSRL-ADAK-VIYQYMDDL
174	5018.2071	FLGKIWPSYK-FALSE-SLYNTVATL-ADGS-RGPGRAFVTI-ATGS-AIIRILQQL-ADGS-VIYQYMDDL-ADLK-VLEWRFDSRL
175	5018.1927	FLGKIWPSYK-FALSE-SLYNTVATL-RDLK-VLEWRFDSRL-ADGK-RGPGRAFVTI-ADGK-VIYQYMDDL-ADLS-AIIRILQQL
176	5017.1681	FLGKIWPSYK-FALSE-SLYNTVATL-RDLK-VLEWRFDSRL-ADGK-RGPGRAFVTI-ATGS-AIIRILQQL-ADGS-VIYQYMDDL
177	5017.1335	FLGKIWPSYK-FALSE-SLYNTVATL-RDLK-VLEWRFDSRL-ADAK-VIYQYMDDL-ADLK-RGPGRAFVTI-ATGS-AIIRILQQL
178	5017.8295	FLGKIWPSYK-FALSE-SLYNTVATL-RDLK-VLEWRFDSRL-ADAK-VIYQYMDDL-ADLS-AIIRILQQL-ALGS-RGPGRAFVTI
179	5017.2355	FLGKIWPSYK-FALSE-SLYNTVATL-RDLK-VLEWRFDSRL-ADA-AIIRILQQL-ALGS-RGPGRAFVTI-ADGK-VIYQYMDDL
180	5017.6798	FLGKIWPSYK-FALSE-SLYNTVATL-RDLK-VLEWRFDSRL-ADA-AIIRILQQL-ADGS-VIYQYMDDL-ADLK-RGPGRAFVTI
181	5016.8983	FLGKIWPSYK-FALSE-SLYNTVATL-AIGS-VIYQYMDDL-ADLK-RGPGRAFVTI-RDGK-VLEWRFDSRL-ADA-AIIRILQQL
182	5017.0967	FLGKIWPSYK-FALSE-SLYNTVATL-AIGS-VIYQYMDDL-ADLK-RGPGRAFVTI-ATGS-AIIRILQQL-RDLK-VLEWRFDSRL
183	5016.8700	FLGKIWPSYK-FALSE-SLYNTVATL-AIGS-VIYQYMDDL-ADLK-VLEWRFDSRL-ADGK-RGPGRAFVTI-ATGS-AIIRILQQL
184	5016.9953	FLGKIWPSYK-FALSE-SLYNTVATL-AIGS-VIYQYMDDL-ADLK-VLEWRFDSRL-ADA-AIIRILQQL-ALGS-RGPGRAFVTI
185	5017.6525	FLGKIWPSYK-FALSE-SLYNTVATL-AIGS-VIYQYMDDL-ADLS-AIIRILQQL-ALGS-RGPGRAFVTI-RDGK-VLEWRFDSRL
186	5017.6092	FLGKIWPSYK-FALSE-SLYNTVATL-AIGS-VIYQYMDDL-ADLS-AIIRILQQL-RDLK-VLEWRFDSRL-ADGK-RGPGRAFVTI
187	5016.2962	FLGKIWPSYK-FALSE-SLYNTVATL-ATGS-AIIRILQQL-ALGS-RGPGRAFVTI-RDGK-VLEWRFDSRL-ADAK-VIYQYMDDL
188	5017.3263	FLGKIWPSYK-FALSE-SLYNTVATL-ATGS-AIIRILQQL-ALGS-RGPGRAFVTI-ADGK-VIYQYMDDL-ADLK-VLEWRFDSRL
189	5016.7996	FLGKIWPSYK-FALSE-SLYNTVATL-ATGS-AIIRILQQL-RDLK-VLEWRFDSRL-ADGK-RGPGRAFVTI-ADGK-VIYQYMDDL
190	5016.8228	FLGKIWPSYK-FALSE-SLYNTVATL-ATGS-AIIRILQQL-RDLK-VLEWRFDSRL-ADAK-VIYQYMDDL-ADLK-RGPGRAFVTI
191	5017.2872	FLGKIWPSYK-FALSE-SLYNTVATL-ATGS-AIIRILQQL-ADGS-VIYQYMDDL-ADLK-RGPGRAFVTI-RDGK-VLEWRFDSRL
192	5017.2007	FLGKIWPSYK-FALSE-SLYNTVATL-ATGS-AIIRILQQL-ADGS-VIYQYMDDL-ADLK-VLEWRFDSRL-ADGK-RGPGRAFVTI
193	5015.1513	FLGKIWPSYK-FALSE-VIYQYMDDL-ADLK-RGPGRAFVTI-RDGK-VLEWRFDSRL-ADAK-SLYNTVATL-ATGS-AIIRILQQL
194	5015.7628	FLGKIWPSYK-FALSE-VIYQYMDDL-ADLK-RGPGRAFVTI-RDGK-VLEWRFDSRL-ADA-AIIRILQQL-AIGK-SLYNTVATL
195	5015.9336	FLGKIWPSYK-FALSE-VIYQYMDDL-ADLK-RGPGRAFVTI-ADGK-SLYNTVATL-RDLK-VLEWRFDSRL-ADA-AIIRILQQL
196	5015.6811	FLGKIWPSYK-FALSE-VIYQYMDDL-ADLK-RGPGRAFVTI-ADGK-SLYNTVATL-ATGS-AIIRILQQL-RDLK-VLEWRFDSRL
197	5015.1419	FLGKIWPSYK-FALSE-VIYQYMDDL-ADLK-RGPGRAFVTI-ATGS-AIIRILQQL-RDLK-VLEWRFDSRL-ADAK-SLYNTVATL
198	5016.4215	FLGKIWPSYK-FALSE-VIYQYMDDL-ADLK-RGPGRAFVTI-ATGS-AIIRILQQL-AIGK-SLYNTVATL-RDLK-VLEWRFDSRL
199	5015.4544	FLGKIWPSYK-FALSE-VIYQYMDDL-ADLK-VLEWRFDSRL-ADGK-RGPGRAFVTI-ADGK-SLYNTVATL-ATGS-AIIRILQQL
200	5015.7345	FLGKIWPSYK-FALSE-VIYQYMDDL-ADLK-VLEWRFDSRL-ADGK-RGPGRAFVTI-ATGS-AIIRILQQL-AIGK-SLYNTVATL
201	5016.0712	FLGKIWPSYK-FALSE-VIYQYMDDL-ADLK-VLEWRFDSRL-ADAK-SLYNTVATL-ADGS-RGPGRAFVTI-ATGS-AIIRILQQL
202	5015.2483	FLGKIWPSYK-FALSE-VIYQYMDDL-ADLK-VLEWRFDSRL-ADAK-SLYNTVATL-ATGS-AIIRILQQL-ALGS-RGPGRAFVTI
203	5015.4301	FLGKIWPSYK-FALSE-VIYQYMDDL-ADLK-VLEWRFDSRL-ADA-AIIRILQQL-ALGS-RGPGRAFVTI-ADGK-SLYNTVATL
204	5016.8323	FLGKIWPSYK-FALSE-VIYQYMDDL-ADLK-VLEWRFDSRL-ADA-AIIRILQQL-AIGK-SLYNTVATL-ADGS-RGPGRAFVTI
205	5016.4937	FLGKIWPSYK-FALSE-VIYQYMDDL-ADLK-SLYNTVATL-ADGS-RGPGRAFVTI-RDGK-VLEWRFDSRL-ADA-AIIRILQQL
206	5016.6921	FLGKIWPSYK-FALSE-VIYQYMDDL-ADLK-SLYNTVATL-ADGS-RGPGRAFVTI-ATGS-AIIRILQQL-RDLK-VLEWRFDSRL
207	5015.9964	FLGKIWPSYK-FALSE-VIYQYMDDL-ADLK-SLYNTVATL-RDLK-VLEWRFDSRL-ADGK-RGPGRAFVTI-ATGS-AIIRILQQL
208	5016.1216	FLGKIWPSYK-FALSE-VIYQYMDDL-ADLK-SLYNTVATL-RDLK-VLEWRFDSRL-ADA-AIIRILQQL-ALGS-RGPGRAFVTI
209	5015.7290	FLGKIWPSYK-FALSE-VIYQYMDDL-ADLK-SLYNTVATL-ATGS-AIIRILQQL-ALGS-RGPGRAFVTI-RDGK-VLEWRFDSRL
210	5015.6857	FLGKIWPSYK-FALSE-VIYQYMDDL-ADLK-SLYNTVATL-ATGS-AIIRILQQL-RDLK-VLEWRFDSRL-ADGK-RGPGRAFVTI
211	5015.6977	FLGKIWPSYK-FALSE-VIYQYMDDL-ADLS-AIIRILQQL-ALGS-RGPGRAFVTI-RDGK-VLEWRFDSRL-ADAK-SLYNTVATL
212	5016.6878	FLGKIWPSYK-FALSE-VIYQYMDDL-ADLS-AIIRILQQL-ALGS-RGPGRAFVTI-ADGK-SLYNTVATL-RDLK-VLEWRFDSRL
213	5016.0440	FLGKIWPSYK-FALSE-VIYQYMDDL-ADLS-AIIRILQQL-RDLK-VLEWRFDSRL-ADGK-RGPGRAFVTI-ADGK-SLYNTVATL
214	5016.8104	FLGKIWPSYK-FALSE-VIYQYMDDL-ADLS-AIIRILQQL-RDLK-VLEWRFDSRL-ADAK-SLYNTVATL-ADGS-RGPGRAFVTI
215	5017.4896	FLGKIWPSYK-FALSE-VIYQYMDDL-ADLS-AIIRILQQL-AIGK-SLYNTVATL-ADGS-RGPGRAFVTI-RDGK-VLEWRFDSRL
216	5016.9340	FLGKIWPSYK-FALSE-VIYQYMDDL-ADLS-AIIRILQQL-AIGK-SLYNTVATL-RDLK-VLEWRFDSRL-ADGK-RGPGRAFVTI
217	5016.5509	FLGKIWPSYK-FALSE-AIIRILQQL-ALGS-RGPGRAFVTI-RDGK-VLEWRFDSRL-ADAK-SLYNTVATL-AIGS-VIYQYMDDL
218	5017.0916	FLGKIWPSYK-FALSE-AIIRILQQL-ALGS-RGPGRAFVTI-RDGK-VLEWRFDSRL-ADAK-VIYQYMDDL-ADLK-SLYNTVATL
219	5017.1175	FLGKIWPSYK-FALSE-AIIRILQQL-ALGS-RGPGRAFVTI-ADGK-SLYNTVATL-RDLK-VLEWRFDSRL-ADAK-VIYQYMDDL
220	5017.4239	FLGKIWPSYK-FALSE-AIIRILQQL-ALGS-RGPGRAFVTI-ADGK-SLYNTVATL-AIGS-VIYQYMDDL-ADLK-VLEWRFDSRL
221	5017.1575	FLGKIWPSYK-FALSE-AIIRILQQL-ALGS-RGPGRAFVTI-ADGK-VIYQYMDDL-ADLK-VLEWRFDSRL-ADAK-SLYNTVATL
222	5018.2386	FLGKIWPSYK-FALSE-AIIRILQQL-ALGS-RGPGRAFVTI-ADGK-VIYQYMDDL-ADLK-SLYNTVATL-RDLK-VLEWRFDSRL
223	5016.8972	FLGKIWPSYK-FALSE-AIIRILQQL-RDLK-VLEWRFDSRL-ADGK-RGPGRAFVTI-ADGK-SLYNTVATL-AIGS-VIYQYMDDL
224	5017.5949	FLGKIWPSYK-FALSE-AIIRILQQL-RDLK-VLEWRFDSRL-ADGK-RGPGRAFVTI-ADGK-VIYQYMDDL-ADLK-SLYNTVATL
225	5017.7868	FLGKIWPSYK-FALSE-AIIRILQQL-RDLK-VLEWRFDSRL-ADAK-SLYNTVATL-ADGS-RGPGRAFVTI-ADGK-VIYQYMDDL
226	5017.0775	FLGKIWPSYK-FALSE-AIIRILQQL-RDLK-VLEWRFDSRL-ADAK-SLYNTVATL-AIGS-VIYQYMDDL-ADLK-RGPGRAFVTI
227	5017.0437	FLGKIWPSYK-FALSE-AIIRILQQL-RDLK-VLEWRFDSRL-ADAK-VIYQYMDDL-ADLK-RGPGRAFVTI-ADGK-SLYNTVATL
228	5018.2043	FLGKIWPSYK-FALSE-AIIRILQQL-RDLK-VLEWRFDSRL-ADAK-VIYQYMDDL-ADLK-SLYNTVATL-ADGS-RGPGRAFVTI
229	5017.9193	FLGKIWPSYK-FALSE-AIIRILQQL-AIGK-SLYNTVATL-ADGS-RGPGRAFVTI-RDGK-VLEWRFDSRL-ADAK-VIYQYMDDL
230	5018.9493	FLGKIWPSYK-FALSE-AIIRILQQL-AIGK-SLYNTVATL-ADGS-RGPGRAFVTI-ADGK-VIYQYMDDL-ADLK-VLEWRFDSRL
231	5017.9104	FLGKIWPSYK-FALSE-AIIRILQQL-AIGK-SLYNTVATL-RDLK-VLEWRFDSRL-ADGK-RGPGRAFVTI-ADGK-VIYQYMDDL
232	5017.9336	FLGKIWPSYK-FALSE-AIIRILQQL-AIGK-SLYNTVATL-RDLK-VLEWRFDSRL-ADAK-VIYQYMDDL-ADLK-RGPGRAFVTI
233	5017.7566	FLGKIWPSYK-FALSE-AIIRILQQL-AIGK-SLYNTVATL-AIGS-VIYQYMDDL-ADLK-RGPGRAFVTI-RDGK-VLEWRFDSRL
234	5017.6701	FLGKIWPSYK-FALSE-AIIRILQQL-AIGK-SLYNTVATL-AIGS-VIYQYMDDL-ADLK-VLEWRFDSRL-ADGK-RGPGRAFVTI
235	5017.1184	FLGKIWPSYK-FALSE-AIIRILQQL-ADGS-VIYQYMDDL-ADLK-RGPGRAFVTI-RDGK-VLEWRFDSRL-ADAK-SLYNTVATL
236	5018.1085	FLGKIWPSYK-FALSE-AIIRILQQL-ADGS-VIYQYMDDL-ADLK-RGPGRAFVTI-ADGK-SLYNTVATL-RDLK-VLEWRFDSRL
237	5017.4215	FLGKIWPSYK-FALSE-AIIRILQQL-ADGS-VIYQYMDDL-ADLK-VLEWRFDSRL-ADGK-RGPGRAFVTI-ADGK-SLYNTVATL
238	5018.1879	FLGKIWPSYK-FALSE-AIIRILQQL-ADGS-VIYQYMDDL-ADLK-VLEWRFDSRL-ADAK-SLYNTVATL-ADGS-RGPGRAFVTI
239	5018.6686	FLGKIWPSYK-FALSE-AIIRILQQL-ADGS-VIYQYMDDL-ADLK-SLYNTVATL-ADGS-RGPGRAFVTI-RDGK-VLEWRFDSRL
240	5018.1130	FLGKIWPSYK-FALSE-AIIRILQQL-ADGS-VIYQYMDDL-ADLK-SLYNTVATL-RDLK-VLEWRFDSRL-ADGK-RGPGRAFVTI
241	5017.4255	VLEWRFDSRL-ADGK-RGPGRAFVTI-ADGK-FLGKIWPSYK-FALSE-SLYNTVATL-AIGS-VIYQYMDDL-ADLS-AIIRILQQL
242	5016.6737	VLEWRFDSRL-ADGK-RGPGRAFVTI-ADGK-FLGKIWPSYK-FALSE-SLYNTVATL-ATGS-AIIRILQQL-ADGS-VIYQYMDDL
243	5015.5020	VLEWRFDSRL-ADGK-RGPGRAFVTI-ADGK-FLGKIWPSYK-FALSE-VIYQYMDDL-ADLK-SLYNTVATL-ATGS-AIIRILQQL
244	5016.2900	VLEWRFDSRL-ADGK-RGPGRAFVTI-ADGK-FLGKIWPSYK-FALSE-VIYQYMDDL-ADLS-AIIRILQQL-AIGK-SLYNTVATL
245	5017.1432	VLEWRFDSRL-ADGK-RGPGRAFVTI-ADGK-FLGKIWPSYK-FALSE-AIIRILQQL-AIGK-SLYNTVATL-AIGS-VIYQYMDDL
246	5017.4691	VLEWRFDSRL-ADGK-RGPGRAFVTI-ADGK-FLGKIWPSYK-FALSE-AIIRILQQL-ADGS-VIYQYMDDL-ADLK-SLYNTVATL
247	5016.4045	VLEWRFDSRL-ADGK-RGPGRAFVTI-ADGK-SLYNTVATL-KDG-FLGKIWPSYK-FALSE-VIYQYMDDL-ADLS-AIIRILQQL
248	5017.4388	VLEWRFDSRL-ADGK-RGPGRAFVTI-ADGK-SLYNTVATL-KDG-FLGKIWPSYK-FALSE-AIIRILQQL-ADGS-VIYQYMDDL
249	5017.3145	VLEWRFDSRL-ADGK-RGPGRAFVTI-ADGK-SLYNTVATL-AIGS-VIYQYMDDL-ADGS-FLGKIWPSYK-FALSE-AIIRILQQL
250	20.8975	VLEWRFDSRL-ADGK-RGPGRAFVTI-ADGK-SLYNTVATL-AIGS-VIYQYMDDL-ADLS-AIIRILQQL-ADGK-FLGKIWPSYK
251	5014.9261	VLEWRFDSRL-ADGK-RGPGRAFVTI-ADGK-SLYNTVATL-ATGS-AIIRILQQL-ADGK-FLGKIWPSYK-FALSE-VIYQYMDDL
252	20.7481	VLEWRFDSRL-ADGK-RGPGRAFVTI-ADGK-SLYNTVATL-ATGS-AIIRILQQL-ADGS-VIYQYMDDL-ADGS-FLGKIWPSYK
253	5017.2169	VLEWRFDSRL-ADGK-RGPGRAFVTI-ADGK-VIYQYMDDL-ADGS-FLGKIWPSYK-FALSE-SLYNTVATL-ATGS-AIIRILQQL
254	5017.8674	VLEWRFDSRL-ADGK-RGPGRAFVTI-ADGK-VIYQYMDDL-ADGS-FLGKIWPSYK-FALSE-AIIRILQQL-AIGK-SLYNTVATL
255	5017.9554	VLEWRFDSRL-ADGK-RGPGRAFVTI-ADGK-VIYQYMDDL-ADLK-SLYNTVATL-KDG-FLGKIWPSYK-FALSE-AIIRILQQL
256	20.6623	VLEWRFDSRL-ADGK-RGPGRAFVTI-ADGK-VIYQYMDDL-ADLK-SLYNTVATL-ATGS-AIIRILQQL-ADGK-FLGKIWPSYK
257	5017.5474	VLEWRFDSRL-ADGK-RGPGRAFVTI-ADGK-VIYQYMDDL-ADLS-AIIRILQQL-ADGK-FLGKIWPSYK-FALSE-SLYNTVATL
258	21.9959	VLEWRFDSRL-ADGK-RGPGRAFVTI-ADGK-VIYQYMDDL-ADLS-AIIRILQQL-AIGK-SLYNTVATL-KDG-FLGKIWPSYK
259	5016.3418	VLEWRFDSRL-ADGK-RGPGRAFVTI-ATGS-AIIRILQQL-ADGK-FLGKIWPSYK-FALSE-SLYNTVATL-AIGS-VIYQYMDDL
260	5015.3511	VLEWRFDSRL-ADGK-RGPGRAFVTI-ATGS-AIIRILQQL-ADGK-FLGKIWPSYK-FALSE-VIYQYMDDL-ADLK-SLYNTVATL
261	5015.7518	VLEWRFDSRL-ADGK-RGPGRAFVTI-ATGS-AIIRILQQL-AIGK-SLYNTVATL-KDG-FLGKIWPSYK-FALSE-VIYQYMDDL
262	20.8471	VLEWRFDSRL-ADGK-RGPGRAFVTI-ATGS-AIIRILQQL-AIGK-SLYNTVATL-AIGS-VIYQYMDDL-ADGS-FLGKIWPSYK
263	5017.1252	VLEWRFDSRL-ADGK-RGPGRAFVTI-ATGS-AIIRILQQL-ADGS-VIYQYMDDL-ADGS-FLGKIWPSYK-FALSE-SLYNTVATL
264	21.1162	VLEWRFDSRL-ADGK-RGPGRAFVTI-ATGS-AIIRILQQL-ADGS-VIYQYMDDL-ADLK-SLYNTVATL-KDG-FLGKIWPSYK
265	5015.9860	VLEWRFDSRL-ADGK-FLGKIWPSYK-FALSE-RGPGRAFVTI-ADGK-SLYNTVATL-AIGS-VIYQYMDDL-ADLS-AIIRILQQL
266	5015.2342	VLEWRFDSRL-ADGK-FLGKIWPSYK-FALSE-RGPGRAFVTI-ADGK-SLYNTVATL-ATGS-AIIRILQQL-ADGS-VIYQYMDDL
267	5015.7508	VLEWRFDSRL-ADGK-FLGKIWPSYK-FALSE-RGPGRAFVTI-ADGK-VIYQYMDDL-ADLK-SLYNTVATL-ATGS-AIIRILQQL
268	5016.5389	VLEWRFDSRL-ADGK-FLGKIWPSYK-FALSE-RGPGRAFVTI-ADGK-VIYQYMDDL-ADLS-AIIRILQQL-AIGK-SLYNTVATL
269	5015.3333	VLEWRFDSRL-ADGK-FLGKIWPSYK-FALSE-RGPGRAFVTI-ATGS-AIIRILQQL-AIGK-SLYNTVATL-AIGS-VIYQYMDDL
270	5015.6591	VLEWRFDSRL-ADGK-FLGKIWPSYK-FALSE-RGPGRAFVTI-ATGS-AIIRILQQL-ADGS-VIYQYMDDL-ADLK-SLYNTVATL
271	5017.7170	VLEWRFDSRL-ADGK-FLGKIWPSYK-FALSE-SLYNTVATL-ADGS-RGPGRAFVTI-ADGK-VIYQYMDDL-ADLS-AIIRILQQL
272	5016.6925	VLEWRFDSRL-ADGK-FLGKIWPSYK-FALSE-SLYNTVATL-ADGS-RGPGRAFVTI-ATGS-AIIRILQQL-ADGS-VIYQYMDDL
273	5015.9253	VLEWRFDSRL-ADGK-FLGKIWPSYK-FALSE-SLYNTVATL-AIGS-VIYQYMDDL-ADLK-RGPGRAFVTI-ATGS-AIIRILQQL
274	5016.6213	VLEWRFDSRL-ADGK-FLGKIWPSYK-FALSE-SLYNTVATL-AIGS-VIYQYMDDL-ADLS-AIIRILQQL-ALGS-RGPGRAFVTI
275	5015.8117	VLEWRFDSRL-ADGK-FLGKIWPSYK-FALSE-SLYNTVATL-ATGS-AIIRILQQL-ALGS-RGPGRAFVTI-ADGK-VIYQYMDDL
276	5016.2560	VLEWRFDSRL-ADGK-FLGKIWPSYK-FALSE-SLYNTVATL-ATGS-AIIRILQQL-ADGS-VIYQYMDDL-ADLK-RGPGRAFVTI
277	5014.5097	VLEWRFDSRL-ADGK-FLGKIWPSYK-FALSE-VIYQYMDDL-ADLK-RGPGRAFVTI-ADGK-SLYNTVATL-ATGS-AIIRILQQL
278	5014.7898	VLEWRFDSRL-ADGK-FLGKIWPSYK-FALSE-VIYQYMDDL-ADLK-RGPGRAFVTI-ATGS-AIIRILQQL-AIGK-SLYNTVATL
279	5015.5207	VLEWRFDSRL-ADGK-FLGKIWPSYK-FALSE-VIYQYMDDL-ADLK-SLYNTVATL-ADGS-RGPGRAFVTI-ATGS-AIIRILQQL
280	5014.6978	VLEWRFDSRL-ADGK-FLGKIWPSYK-FALSE-VIYQYMDDL-ADLK-SLYNTVATL-ATGS-AIIRILQQL-ALGS-RGPGRAFVTI
281	5015.0561	VLEWRFDSRL-ADGK-FLGKIWPSYK-FALSE-VIYQYMDDL-ADLS-AIIRILQQL-ALGS-RGPGRAFVTI-ADGK-SLYNTVATL
282	5016.4583	VLEWRFDSRL-ADGK-FLGKIWPSYK-FALSE-VIYQYMDDL-ADLS-AIIRILQQL-AIGK-SLYNTVATL-ADGS-RGPGRAFVTI
283	5015.9093	VLEWRFDSRL-ADGK-FLGKIWPSYK-FALSE-AIIRILQQL-ALGS-RGPGRAFVTI-ADGK-SLYNTVATL-AIGS-VIYQYMDDL
284	5016.6070	VLEWRFDSRL-ADGK-FLGKIWPSYK-FALSE-AIIRILQQL-ALGS-RGPGRAFVTI-ADGK-VIYQYMDDL-ADLK-SLYNTVATL
285	5017.4347	VLEWRFDSRL-ADGK-FLGKIWPSYK-FALSE-AIIRILQQL-AIGK-SLYNTVATL-ADGS-RGPGRAFVTI-ADGK-VIYQYMDDL
286	5016.7254	VLEWRFDSRL-ADGK-FLGKIWPSYK-FALSE-AIIRILQQL-AIGK-SLYNTVATL-AIGS-VIYQYMDDL-ADLK-RGPGRAFVTI
287	5016.4768	VLEWRFDSRL-ADGK-FLGKIWPSYK-FALSE-AIIRILQQL-ADGS-VIYQYMDDL-ADLK-RGPGRAFVTI-ADGK-SLYNTVATL
288	5017.6374	VLEWRFDSRL-ADGK-FLGKIWPSYK-FALSE-AIIRILQQL-ADGS-VIYQYMDDL-ADLK-SLYNTVATL-ADGS-RGPGRAFVTI
289	5016.6267	VLEWRFDSRL-ADAK-SLYNTVATL-ADGS-RGPGRAFVTI-ADGK-FLGKIWPSYK-FALSE-VIYQYMDDL-ADLS-AIIRILQQL
290	5017.6610	VLEWRFDSRL-ADAK-SLYNTVATL-ADGS-RGPGRAFVTI-ADGK-FLGKIWPSYK-FALSE-AIIRILQQL-ADGS-VIYQYMDDL
291	5018.2041	VLEWRFDSRL-ADAK-SLYNTVATL-ADGS-RGPGRAFVTI-ADGK-VIYQYMDDL-ADGS-FLGKIWPSYK-FALSE-AIIRILQQL
292	21.7871	VLEWRFDSRL-ADAK-SLYNTVATL-ADGS-RGPGRAFVTI-ADGK-VIYQYMDDL-ADLS-AIIRILQQL-ADGK-FLGKIWPSYK
293	5015.5430	VLEWRFDSRL-ADAK-SLYNTVATL-ADGS-RGPGRAFVTI-ATGS-AIIRILQQL-ADGK-FLGKIWPSYK-FALSE-VIYQYMDDL
294	21.3649	VLEWRFDSRL-ADAK-SLYNTVATL-ADGS-RGPGRAFVTI-ATGS-AIIRILQQL-ADGS-VIYQYMDDL-ADGS-FLGKIWPSYK
295	5017.2515	VLEWRFDSRL-ADAK-SLYNTVATL-KDG-FLGKIWPSYK-FALSE-RGPGRAFVTI-ADGK-VIYQYMDDL-ADLS-AIIRILQQL
296	5016.2269	VLEWRFDSRL-ADAK-SLYNTVATL-KDG-FLGKIWPSYK-FALSE-RGPGRAFVTI-ATGS-AIIRILQQL-ADGS-VIYQYMDDL
297	5015.5024	VLEWRFDSRL-ADAK-SLYNTVATL-KDG-FLGKIWPSYK-FALSE-VIYQYMDDL-ADLK-RGPGRAFVTI-ATGS-AIIRILQQL
298	5016.1984	VLEWRFDSRL-ADAK-SLYNTVATL-KDG-FLGKIWPSYK-FALSE-VIYQYMDDL-ADLS-AIIRILQQL-ALGS-RGPGRAFVTI
299	5017.1748	VLEWRFDSRL-ADAK-SLYNTVATL-KDG-FLGKIWPSYK-FALSE-AIIRILQQL-ALGS-RGPGRAFVTI-ADGK-VIYQYMDDL
300	5017.6191	VLEWRFDSRL-ADAK-SLYNTVATL-KDG-FLGKIWPSYK-FALSE-AIIRILQQL-ADGS-VIYQYMDDL-ADLK-RGPGRAFVTI
301	5016.8938	VLEWRFDSRL-ADAK-SLYNTVATL-AIGS-VIYQYMDDL-ADLK-RGPGRAFVTI-ADGK-FLGKIWPSYK-FALSE-AIIRILQQL
302	19.9954	VLEWRFDSRL-ADAK-SLYNTVATL-AIGS-VIYQYMDDL-ADLK-RGPGRAFVTI-ATGS-AIIRILQQL-ADGK-FLGKIWPSYK
303	5016.1027	VLEWRFDSRL-ADAK-SLYNTVATL-AIGS-VIYQYMDDL-ADGS-FLGKIWPSYK-FALSE-RGPGRAFVTI-ATGS-AIIRILQQL
304	5017.1084	VLEWRFDSRL-ADAK-SLYNTVATL-AIGS-VIYQYMDDL-ADGS-FLGKIWPSYK-FALSE-AIIRILQQL-ALGS-RGPGRAFVTI
305	20.6927	VLEWRFDSRL-ADAK-SLYNTVATL-AIGS-VIYQYMDDL-ADLS-AIIRILQQL-ALGS-RGPGRAFVTI-ADGK-FLGKIWPSYK
306	5016.5827	VLEWRFDSRL-ADAK-SLYNTVATL-AIGS-VIYQYMDDL-ADLS-AIIRILQQL-ADGK-FLGKIWPSYK-FALSE-RGPGRAFVTI
307	5014.7213	VLEWRFDSRL-ADAK-SLYNTVATL-ATGS-AIIRILQQL-ALGS-RGPGRAFVTI-ADGK-FLGKIWPSYK-FALSE-VIYQYMDDL
308	20.4841	VLEWRFDSRL-ADAK-SLYNTVATL-ATGS-AIIRILQQL-ALGS-RGPGRAFVTI-ADGK-VIYQYMDDL-ADGS-FLGKIWPSYK
309	5015.7731	VLEWRFDSRL-ADAK-SLYNTVATL-ATGS-AIIRILQQL-ADGK-FLGKIWPSYK-FALSE-RGPGRAFVTI-ADGK-VIYQYMDDL
310	5015.1064	VLEWRFDSRL-ADAK-SLYNTVATL-ATGS-AIIRILQQL-ADGK-FLGKIWPSYK-FALSE-VIYQYMDDL-ADLK-RGPGRAFVTI
311	20.3273	VLEWRFDSRL-ADAK-SLYNTVATL-ATGS-AIIRILQQL-ADGS-VIYQYMDDL-ADLK-RGPGRAFVTI-ADGK-FLGKIWPSYK
312	5016.4333	VLEWRFDSRL-ADAK-SLYNTVATL-ATGS-AIIRILQQL-ADGS-VIYQYMDDL-ADGS-FLGKIWPSYK-FALSE-RGPGRAFVTI
313	5016.6391	VLEWRFDSRL-ADAK-VIYQYMDDL-ADLK-RGPGRAFVTI-ADGK-FLGKIWPSYK-FALSE-SLYNTVATL-ATGS-AIIRILQQL
314	5017.2897	VLEWRFDSRL-ADAK-VIYQYMDDL-ADLK-RGPGRAFVTI-ADGK-FLGKIWPSYK-FALSE-AIIRILQQL-AIGK-SLYNTVATL
315	5017.4042	VLEWRFDSRL-ADAK-VIYQYMDDL-ADLK-RGPGRAFVTI-ADGK-SLYNTVATL-KDG-FLGKIWPSYK-FALSE-AIIRILQQL
316	20.1111	VLEWRFDSRL-ADAK-VIYQYMDDL-ADLK-RGPGRAFVTI-ADGK-SLYNTVATL-ATGS-AIIRILQQL-ADGK-FLGKIWPSYK
317	5016.4882	VLEWRFDSRL-ADAK-VIYQYMDDL-ADLK-RGPGRAFVTI-ATGS-AIIRILQQL-ADGK-FLGKIWPSYK-FALSE-SLYNTVATL
318	20.9368	VLEWRFDSRL-ADAK-VIYQYMDDL-ADLK-RGPGRAFVTI-ATGS-AIIRILQQL-AIGK-SLYNTVATL-KDG-FLGKIWPSYK
319	5016.2184	VLEWRFDSRL-ADAK-VIYQYMDDL-ADGS-FLGKIWPSYK-FALSE-RGPGRAFVTI-ADGK-SLYNTVATL-ATGS-AIIRILQQL
320	5016.4986	VLEWRFDSRL-ADAK-VIYQYMDDL-ADGS-FLGKIWPSYK-FALSE-RGPGRAFVTI-ATGS-AIIRILQQL-AIGK-SLYNTVATL
321	5017.6767	VLEWRFDSRL-ADAK-VIYQYMDDL-ADGS-FLGKIWPSYK-FALSE-SLYNTVATL-ADGS-RGPGRAFVTI-ATGS-AIIRILQQL
322	5016.8537	VLEWRFDSRL-ADAK-VIYQYMDDL-ADGS-FLGKIWPSYK-FALSE-SLYNTVATL-ATGS-AIIRILQQL-ALGS-RGPGRAFVTI
323	5017.0746	VLEWRFDSRL-ADAK-VIYQYMDDL-ADGS-FLGKIWPSYK-FALSE-AIIRILQQL-ALGS-RGPGRAFVTI-ADGK-SLYNTVATL
324	5018.4768	VLEWRFDSRL-ADAK-VIYQYMDDL-ADGS-FLGKIWPSYK-FALSE-AIIRILQQL-AIGK-SLYNTVATL-ADGS-RGPGRAFVTI
325	5018.0206	VLEWRFDSRL-ADAK-VIYQYMDDL-ADLK-SLYNTVATL-ADGS-RGPGRAFVTI-ADGK-FLGKIWPSYK-FALSE-AIIRILQQL
326	21.1221	VLEWRFDSRL-ADAK-VIYQYMDDL-ADLK-SLYNTVATL-ADGS-RGPGRAFVTI-ATGS-AIIRILQQL-ADGK-FLGKIWPSYK
327	5016.5865	VLEWRFDSRL-ADAK-VIYQYMDDL-ADLK-SLYNTVATL-KDG-FLGKIWPSYK-FALSE-RGPGRAFVTI-ATGS-AIIRILQQL
328	5017.5922	VLEWRFDSRL-ADAK-VIYQYMDDL-ADLK-SLYNTVATL-KDG-FLGKIWPSYK-FALSE-AIIRILQQL-ALGS-RGPGRAFVTI
329	20.3005	VLEWRFDSRL-ADAK-VIYQYMDDL-ADLK-SLYNTVATL-ATGS-AIIRILQQL-ALGS-RGPGRAFVTI-ADGK-FLGKIWPSYK
330	5016.1906	VLEWRFDSRL-ADAK-VIYQYMDDL-ADLK-SLYNTVATL-ATGS-AIIRILQQL-ADGK-FLGKIWPSYK-FALSE-RGPGRAFVTI
331	5017.1855	VLEWRFDSRL-ADAK-VIYQYMDDL-ADLS-AIIRILQQL-ALGS-RGPGRAFVTI-ADGK-FLGKIWPSYK-FALSE-SLYNTVATL
332	21.2031	VLEWRFDSRL-ADAK-VIYQYMDDL-ADLS-AIIRILQQL-ALGS-RGPGRAFVTI-ADGK-SLYNTVATL-KDG-FLGKIWPSYK
333	5016.5489	VLEWRFDSRL-ADAK-VIYQYMDDL-ADLS-AIIRILQQL-ADGK-FLGKIWPSYK-FALSE-RGPGRAFVTI-ADGK-SLYNTVATL
334	5018.1567	VLEWRFDSRL-ADAK-VIYQYMDDL-ADLS-AIIRILQQL-ADGK-FLGKIWPSYK-FALSE-SLYNTVATL-ADGS-RGPGRAFVTI
335	22.0611	VLEWRFDSRL-ADAK-VIYQYMDDL-ADLS-AIIRILQQL-AIGK-SLYNTVATL-ADGS-RGPGRAFVTI-ADGK-FLGKIWPSYK
336	5017.5241	VLEWRFDSRL-ADAK-VIYQYMDDL-ADLS-AIIRILQQL-AIGK-SLYNTVATL-KDG-FLGKIWPSYK-FALSE-RGPGRAFVTI
337	5016.4683	VLEWRFDSRL-ADA-AIIRILQQL-ALGS-RGPGRAFVTI-ADGK-FLGKIWPSYK-FALSE-SLYNTVATL-AIGS-VIYQYMDDL
338	5015.4776	VLEWRFDSRL-ADA-AIIRILQQL-ALGS-RGPGRAFVTI-ADGK-FLGKIWPSYK-FALSE-VIYQYMDDL-ADLK-SLYNTVATL
339	5015.4474	VLEWRFDSRL-ADA-AIIRILQQL-ALGS-RGPGRAFVTI-ADGK-SLYNTVATL-KDG-FLGKIWPSYK-FALSE-VIYQYMDDL
340	20.5427	VLEWRFDSRL-ADA-AIIRILQQL-ALGS-RGPGRAFVTI-ADGK-SLYNTVATL-AIGS-VIYQYMDDL-ADGS-FLGKIWPSYK
341	5017.1926	VLEWRFDSRL-ADA-AIIRILQQL-ALGS-RGPGRAFVTI-ADGK-VIYQYMDDL-ADGS-FLGKIWPSYK-FALSE-SLYNTVATL
342	21.1836	VLEWRFDSRL-ADA-AIIRILQQL-ALGS-RGPGRAFVTI-ADGK-VIYQYMDDL-ADLK-SLYNTVATL-KDG-FLGKIWPSYK
343	5015.8317	VLEWRFDSRL-ADA-AIIRILQQL-ADGK-FLGKIWPSYK-FALSE-RGPGRAFVTI-ADGK-SLYNTVATL-AIGS-VIYQYMDDL
344	5016.5294	VLEWRFDSRL-ADA-AIIRILQQL-ADGK-FLGKIWPSYK-FALSE-RGPGRAFVTI-ADGK-VIYQYMDDL-ADLK-SLYNTVATL
345	5017.5628	VLEWRFDSRL-ADA-AIIRILQQL-ADGK-FLGKIWPSYK-FALSE-SLYNTVATL-ADGS-RGPGRAFVTI-ADGK-VIYQYMDDL
346	5016.8534	VLEWRFDSRL-ADA-AIIRILQQL-ADGK-FLGKIWPSYK-FALSE-SLYNTVATL-AIGS-VIYQYMDDL-ADLK-RGPGRAFVTI
347	5015.2883	VLEWRFDSRL-ADA-AIIRILQQL-ADGK-FLGKIWPSYK-FALSE-VIYQYMDDL-ADLK-RGPGRAFVTI-ADGK-SLYNTVATL
348	5016.4489	VLEWRFDSRL-ADA-AIIRILQQL-ADGK-FLGKIWPSYK-FALSE-VIYQYMDDL-ADLK-SLYNTVATL-ADGS-RGPGRAFVTI
349	5016.3054	VLEWRFDSRL-ADA-AIIRILQQL-AIGK-SLYNTVATL-ADGS-RGPGRAFVTI-ADGK-FLGKIWPSYK-FALSE-VIYQYMDDL
350	22.0681	VLEWRFDSRL-ADA-AIIRILQQL-AIGK-SLYNTVATL-ADGS-RGPGRAFVTI-ADGK-VIYQYMDDL-ADGS-FLGKIWPSYK
351	5016.9301	VLEWRFDSRL-ADA-AIIRILQQL-AIGK-SLYNTVATL-KDG-FLGKIWPSYK-FALSE-RGPGRAFVTI-ADGK-VIYQYMDDL
352	5016.2635	VLEWRFDSRL-ADA-AIIRILQQL-AIGK-SLYNTVATL-KDG-FLGKIWPSYK-FALSE-VIYQYMDDL-ADLK-RGPGRAFVTI
353	20.7578	VLEWRFDSRL-ADA-AIIRILQQL-AIGK-SLYNTVATL-AIGS-VIYQYMDDL-ADLK-RGPGRAFVTI-ADGK-FLGKIWPSYK
354	5016.8638	VLEWRFDSRL-ADA-AIIRILQQL-AIGK-SLYNTVATL-AIGS-VIYQYMDDL-ADGS-FLGKIWPSYK-FALSE-RGPGRAFVTI
355	5017.0358	VLEWRFDSRL-ADA-AIIRILQQL-ADGS-VIYQYMDDL-ADLK-RGPGRAFVTI-ADGK-FLGKIWPSYK-FALSE-SLYNTVATL
356	21.0534	VLEWRFDSRL-ADA-AIIRILQQL-ADGS-VIYQYMDDL-ADLK-RGPGRAFVTI-ADGK-SLYNTVATL-KDG-FLGKIWPSYK
357	5016.6152	VLEWRFDSRL-ADA-AIIRILQQL-ADGS-VIYQYMDDL-ADGS-FLGKIWPSYK-FALSE-RGPGRAFVTI-ADGK-SLYNTVATL
358	5018.2230	VLEWRFDSRL-ADA-AIIRILQQL-ADGS-VIYQYMDDL-ADGS-FLGKIWPSYK-FALSE-SLYNTVATL-ADGS-RGPGRAFVTI
359	21.6698	VLEWRFDSRL-ADA-AIIRILQQL-ADGS-VIYQYMDDL-ADLK-SLYNTVATL-ADGS-RGPGRAFVTI-ADGK-FLGKIWPSYK
360	5017.1328	VLEWRFDSRL-ADA-AIIRILQQL-ADGS-VIYQYMDDL-ADLK-SLYNTVATL-KDG-FLGKIWPSYK-FALSE-RGPGRAFVTI
361	5018.1581	SLYNTVATL-ADGS-RGPGRAFVTI-ADGK-FLGKIWPSYK-FALSE-VLEWRFDSRL-ADAK-VIYQYMDDL-ADLS-AIIRILQQL
362	5017.6220	SLYNTVATL-ADGS-RGPGRAFVTI-ADGK-FLGKIWPSYK-FALSE-VLEWRFDSRL-ADA-AIIRILQQL-ADGS-VIYQYMDDL
363	5017.2059	SLYNTVATL-ADGS-RGPGRAFVTI-ADGK-FLGKIWPSYK-FALSE-VIYQYMDDL-ADLK-VLEWRFDSRL-ADA-AIIRILQQL
364	5018.0033	SLYNTVATL-ADGS-RGPGRAFVTI-ADGK-FLGKIWPSYK-FALSE-VIYQYMDDL-ADLS-AIIRILQQL-RDLK-VLEWRFDSRL
365	5018.4330	SLYNTVATL-ADGS-RGPGRAFVTI-ADGK-FLGKIWPSYK-FALSE-AIIRILQQL-RDLK-VLEWRFDSRL-ADAK-VIYQYMDDL
366	5019.3808	SLYNTVATL-ADGS-RGPGRAFVTI-ADGK-FLGKIWPSYK-FALSE-AIIRILQQL-ADGS-VIYQYMDDL-ADLK-VLEWRFDSRL
367	5016.8754	SLYNTVATL-ADGS-RGPGRAFVTI-RDGK-VLEWRFDSRL-ADGK-FLGKIWPSYK-FALSE-VIYQYMDDL-ADLS-AIIRILQQL
368	5017.9097	SLYNTVATL-ADGS-RGPGRAFVTI-RDGK-VLEWRFDSRL-ADGK-FLGKIWPSYK-FALSE-AIIRILQQL-ADGS-VIYQYMDDL
369	5018.8939	SLYNTVATL-ADGS-RGPGRAFVTI-RDGK-VLEWRFDSRL-ADAK-VIYQYMDDL-ADGS-FLGKIWPSYK-FALSE-AIIRILQQL
370	22.4768	SLYNTVATL-ADGS-RGPGRAFVTI-RDGK-VLEWRFDSRL-ADAK-VIYQYMDDL-ADLS-AIIRILQQL-ADGK-FLGKIWPSYK
371	5016.7212	SLYNTVATL-ADGS-RGPGRAFVTI-RDGK-VLEWRFDSRL-ADA-AIIRILQQL-ADGK-FLGKIWPSYK-FALSE-VIYQYMDDL
372	22.5431	SLYNTVATL-ADGS-RGPGRAFVTI-RDGK-VLEWRFDSRL-ADA-AIIRILQQL-ADGS-VIYQYMDDL-ADGS-FLGKIWPSYK
373	5018.1651	SLYNTVATL-ADGS-RGPGRAFVTI-ADGK-VIYQYMDDL-ADGS-FLGKIWPSYK-FALSE-VLEWRFDSRL-ADA-AIIRILQQL
374	5019.5807	SLYNTVATL-ADGS-RGPGRAFVTI-ADGK-VIYQYMDDL-ADGS-FLGKIWPSYK-FALSE-AIIRILQQL-RDLK-VLEWRFDSRL
375	5018.3352	SLYNTVATL-ADGS-RGPGRAFVTI-ADGK-VIYQYMDDL-ADLK-VLEWRFDSRL-ADGK-FLGKIWPSYK-FALSE-AIIRILQQL
376	22.3662	SLYNTVATL-ADGS-RGPGRAFVTI-ADGK-VIYQYMDDL-ADLK-VLEWRFDSRL-ADA-AIIRILQQL-ADGK-FLGKIWPSYK
377	5018.7034	SLYNTVATL-ADGS-RGPGRAFVTI-ADGK-VIYQYMDDL-ADLS-AIIRILQQL-ADGK-FLGKIWPSYK-FALSE-VLEWRFDSRL
378	22.1773	SLYNTVATL-ADGS-RGPGRAFVTI-ADGK-VIYQYMDDL-ADLS-AIIRILQQL-RDLK-VLEWRFDSRL-ADGK-FLGKIWPSYK
379	5017.0743	SLYNTVATL-ADGS-RGPGRAFVTI-ATGS-AIIRILQQL-ADGK-FLGKIWPSYK-FALSE-VLEWRFDSRL-ADAK-VIYQYMDDL
380	5017.2628	SLYNTVATL-ADGS-RGPGRAFVTI-ATGS-AIIRILQQL-ADGK-FLGKIWPSYK-FALSE-VIYQYMDDL-ADLK-VLEWRFDSRL
381	5015.9332	SLYNTVATL-ADGS-RGPGRAFVTI-ATGS-AIIRILQQL-RDLK-VLEWRFDSRL-ADGK-FLGKIWPSYK-FALSE-VIYQYMDDL
382	22.1370	SLYNTVATL-ADGS-RGPGRAFVTI-ATGS-AIIRILQQL-RDLK-VLEWRFDSRL-ADAK-VIYQYMDDL-ADGS-FLGKIWPSYK
383	5018.2812	SLYNTVATL-ADGS-RGPGRAFVTI-ATGS-AIIRILQQL-ADGS-VIYQYMDDL-ADGS-FLGKIWPSYK-FALSE-VLEWRFDSRL
384	21.4960	SLYNTVATL-ADGS-RGPGRAFVTI-ATGS-AIIRILQQL-ADGS-VIYQYMDDL-ADLK-VLEWRFDSRL-ADGK-FLGKIWPSYK
385	5017.9412	SLYNTVATL-KDG-FLGKIWPSYK-FALSE-RGPGRAFVTI-RDGK-VLEWRFDSRL-ADAK-VIYQYMDDL-ADLS-AIIRILQQL
386	5017.4051	SLYNTVATL-KDG-FLGKIWPSYK-FALSE-RGPGRAFVTI-RDGK-VLEWRFDSRL-ADA-AIIRILQQL-ADGS-VIYQYMDDL
387	5017.8306	SLYNTVATL-KDG-FLGKIWPSYK-FALSE-RGPGRAFVTI-ADGK-VIYQYMDDL-ADLK-VLEWRFDSRL-ADA-AIIRILQQL
388	5018.6280	SLYNTVATL-KDG-FLGKIWPSYK-FALSE-RGPGRAFVTI-ADGK-VIYQYMDDL-ADLS-AIIRILQQL-RDLK-VLEWRFDSRL
389	5016.9990	SLYNTVATL-KDG-FLGKIWPSYK-FALSE-RGPGRAFVTI-ATGS-AIIRILQQL-RDLK-VLEWRFDSRL-ADAK-VIYQYMDDL
390	5017.9467	SLYNTVATL-KDG-FLGKIWPSYK-FALSE-RGPGRAFVTI-ATGS-AIIRILQQL-ADGS-VIYQYMDDL-ADLK-VLEWRFDSRL
391	5018.0929	SLYNTVATL-KDG-FLGKIWPSYK-FALSE-VLEWRFDSRL-ADGK-RGPGRAFVTI-ADGK-VIYQYMDDL-ADLS-AIIRILQQL
392	5017.0684	SLYNTVATL-KDG-FLGKIWPSYK-FALSE-VLEWRFDSRL-ADGK-RGPGRAFVTI-ATGS-AIIRILQQL-ADGS-VIYQYMDDL
393	5017.0338	SLYNTVATL-KDG-FLGKIWPSYK-FALSE-VLEWRFDSRL-ADAK-VIYQYMDDL-ADLK-RGPGRAFVTI-ATGS-AIIRILQQL
394	5017.7297	SLYNTVATL-KDG-FLGKIWPSYK-FALSE-VLEWRFDSRL-ADAK-VIYQYMDDL-ADLS-AIIRILQQL-ALGS-RGPGRAFVTI
395	5017.1358	SLYNTVATL-KDG-FLGKIWPSYK-FALSE-VLEWRFDSRL-ADA-AIIRILQQL-ALGS-RGPGRAFVTI-ADGK-VIYQYMDDL
396	5017.5801	SLYNTVATL-KDG-FLGKIWPSYK-FALSE-VLEWRFDSRL-ADA-AIIRILQQL-ADGS-VIYQYMDDL-ADLK-RGPGRAFVTI
397	5016.6806	SLYNTVATL-KDG-FLGKIWPSYK-FALSE-VIYQYMDDL-ADLK-RGPGRAFVTI-RDGK-VLEWRFDSRL-ADA-AIIRILQQL
398	5016.8790	SLYNTVATL-KDG-FLGKIWPSYK-FALSE-VIYQYMDDL-ADLK-RGPGRAFVTI-ATGS-AIIRILQQL-RDLK-VLEWRFDSRL
399	5016.6523	SLYNTVATL-KDG-FLGKIWPSYK-FALSE-VIYQYMDDL-ADLK-VLEWRFDSRL-ADGK-RGPGRAFVTI-ATGS-AIIRILQQL
400	5016.7775	SLYNTVATL-KDG-FLGKIWPSYK-FALSE-VIYQYMDDL-ADLK-VLEWRFDSRL-ADA-AIIRILQQL-ALGS-RGPGRAFVTI
401	5017.4348	SLYNTVATL-KDG-FLGKIWPSYK-FALSE-VIYQYMDDL-ADLS-AIIRILQQL-ALGS-RGPGRAFVTI-RDGK-VLEWRFDSRL
402	5017.3915	SLYNTVATL-KDG-FLGKIWPSYK-FALSE-VIYQYMDDL-ADLS-AIIRILQQL-RDLK-VLEWRFDSRL-ADGK-RGPGRAFVTI
403	5017.8645	SLYNTVATL-KDG-FLGKIWPSYK-FALSE-AIIRILQQL-ALGS-RGPGRAFVTI-RDGK-VLEWRFDSRL-ADAK-VIYQYMDDL
404	5018.8946	SLYNTVATL-KDG-FLGKIWPSYK-FALSE-AIIRILQQL-ALGS-RGPGRAFVTI-ADGK-VIYQYMDDL-ADLK-VLEWRFDSRL
405	5018.3679	SLYNTVATL-KDG-FLGKIWPSYK-FALSE-AIIRILQQL-RDLK-VLEWRFDSRL-ADGK-RGPGRAFVTI-ADGK-VIYQYMDDL
406	5018.3911	SLYNTVATL-KDG-FLGKIWPSYK-FALSE-AIIRILQQL-RDLK-VLEWRFDSRL-ADAK-VIYQYMDDL-ADLK-RGPGRAFVTI
407	5018.8555	SLYNTVATL-KDG-FLGKIWPSYK-FALSE-AIIRILQQL-ADGS-VIYQYMDDL-ADLK-RGPGRAFVTI-RDGK-VLEWRFDSRL
408	5018.7690	SLYNTVATL-KDG-FLGKIWPSYK-FALSE-AIIRILQQL-ADGS-VIYQYMDDL-ADLK-VLEWRFDSRL-ADGK-RGPGRAFVTI
409	5017.3075	SLYNTVATL-RDLK-VLEWRFDSRL-ADGK-RGPGRAFVTI-ADGK-FLGKIWPSYK-FALSE-VIYQYMDDL-ADLS-AIIRILQQL
410	5018.3418	SLYNTVATL-RDLK-VLEWRFDSRL-ADGK-RGPGRAFVTI-ADGK-FLGKIWPSYK-FALSE-AIIRILQQL-ADGS-VIYQYMDDL
411	5018.8850	SLYNTVATL-RDLK-VLEWRFDSRL-ADGK-RGPGRAFVTI-ADGK-VIYQYMDDL-ADGS-FLGKIWPSYK-FALSE-AIIRILQQL
412	22.4679	SLYNTVATL-RDLK-VLEWRFDSRL-ADGK-RGPGRAFVTI-ADGK-VIYQYMDDL-ADLS-AIIRILQQL-ADGK-FLGKIWPSYK
413	5016.2238	SLYNTVATL-RDLK-VLEWRFDSRL-ADGK-RGPGRAFVTI-ATGS-AIIRILQQL-ADGK-FLGKIWPSYK-FALSE-VIYQYMDDL
414	22.0457	SLYNTVATL-RDLK-VLEWRFDSRL-ADGK-RGPGRAFVTI-ATGS-AIIRILQQL-ADGS-VIYQYMDDL-ADGS-FLGKIWPSYK
415	5017.5564	SLYNTVATL-RDLK-VLEWRFDSRL-ADGK-FLGKIWPSYK-FALSE-RGPGRAFVTI-ADGK-VIYQYMDDL-ADLS-AIIRILQQL
416	5016.5319	SLYNTVATL-RDLK-VLEWRFDSRL-ADGK-FLGKIWPSYK-FALSE-RGPGRAFVTI-ATGS-AIIRILQQL-ADGS-VIYQYMDDL
417	5015.8073	SLYNTVATL-RDLK-VLEWRFDSRL-ADGK-FLGKIWPSYK-FALSE-VIYQYMDDL-ADLK-RGPGRAFVTI-ATGS-AIIRILQQL
418	5016.5033	SLYNTVATL-RDLK-VLEWRFDSRL-ADGK-FLGKIWPSYK-FALSE-VIYQYMDDL-ADLS-AIIRILQQL-ALGS-RGPGRAFVTI
419	5017.4797	SLYNTVATL-RDLK-VLEWRFDSRL-ADGK-FLGKIWPSYK-FALSE-AIIRILQQL-ALGS-RGPGRAFVTI-ADGK-VIYQYMDDL
420	5017.9240	SLYNTVATL-RDLK-VLEWRFDSRL-ADGK-FLGKIWPSYK-FALSE-AIIRILQQL-ADGS-VIYQYMDDL-ADLK-RGPGRAFVTI
421	5018.3072	SLYNTVATL-RDLK-VLEWRFDSRL-ADAK-VIYQYMDDL-ADLK-RGPGRAFVTI-ADGK-FLGKIWPSYK-FALSE-AIIRILQQL
422	21.4088	SLYNTVATL-RDLK-VLEWRFDSRL-ADAK-VIYQYMDDL-ADLK-RGPGRAFVTI-ATGS-AIIRILQQL-ADGK-FLGKIWPSYK
423	5017.5161	SLYNTVATL-RDLK-VLEWRFDSRL-ADAK-VIYQYMDDL-ADGS-FLGKIWPSYK-FALSE-RGPGRAFVTI-ATGS-AIIRILQQL
424	5018.5218	SLYNTVATL-RDLK-VLEWRFDSRL-ADAK-VIYQYMDDL-ADGS-FLGKIWPSYK-FALSE-AIIRILQQL-ALGS-RGPGRAFVTI
425	22.1061	SLYNTVATL-RDLK-VLEWRFDSRL-ADAK-VIYQYMDDL-ADLS-AIIRILQQL-ALGS-RGPGRAFVTI-ADGK-FLGKIWPSYK
426	5017.9961	SLYNTVATL-RDLK-VLEWRFDSRL-ADAK-VIYQYMDDL-ADLS-AIIRILQQL-ADGK-FLGKIWPSYK-FALSE-RGPGRAFVTI
427	5016.3504	SLYNTVATL-RDLK-VLEWRFDSRL-ADA-AIIRILQQL-ALGS-RGPGRAFVTI-ADGK-FLGKIWPSYK-FALSE-VIYQYMDDL
428	22.1131	SLYNTVATL-RDLK-VLEWRFDSRL-ADA-AIIRILQQL-ALGS-RGPGRAFVTI-ADGK-VIYQYMDDL-ADGS-FLGKIWPSYK
429	5017.4021	SLYNTVATL-RDLK-VLEWRFDSRL-ADA-AIIRILQQL-ADGK-FLGKIWPSYK-FALSE-RGPGRAFVTI-ADGK-VIYQYMDDL
430	5016.7355	SLYNTVATL-RDLK-VLEWRFDSRL-ADA-AIIRILQQL-ADGK-FLGKIWPSYK-FALSE-VIYQYMDDL-ADLK-RGPGRAFVTI
431	21.9564	SLYNTVATL-RDLK-VLEWRFDSRL-ADA-AIIRILQQL-ADGS-VIYQYMDDL-ADLK-RGPGRAFVTI-ADGK-FLGKIWPSYK
432	5018.0624	SLYNTVATL-RDLK-VLEWRFDSRL-ADA-AIIRILQQL-ADGS-VIYQYMDDL-ADGS-FLGKIWPSYK-FALSE-RGPGRAFVTI
433	5016.8548	SLYNTVATL-AIGS-VIYQYMDDL-ADLK-RGPGRAFVTI-ADGK-FLGKIWPSYK-FALSE-VLEWRFDSRL-ADA-AIIRILQQL
434	5018.2704	SLYNTVATL-AIGS-VIYQYMDDL-ADLK-RGPGRAFVTI-ADGK-FLGKIWPSYK-FALSE-AIIRILQQL-RDLK-VLEWRFDSRL
435	5017.1425	SLYNTVATL-AIGS-VIYQYMDDL-ADLK-RGPGRAFVTI-RDGK-VLEWRFDSRL-ADGK-FLGKIWPSYK-FALSE-AIIRILQQL
436	21.1735	SLYNTVATL-AIGS-VIYQYMDDL-ADLK-RGPGRAFVTI-RDGK-VLEWRFDSRL-ADA-AIIRILQQL-ADGK-FLGKIWPSYK
437	5016.9117	SLYNTVATL-AIGS-VIYQYMDDL-ADLK-RGPGRAFVTI-ATGS-AIIRILQQL-ADGK-FLGKIWPSYK-FALSE-VLEWRFDSRL
438	20.3856	SLYNTVATL-AIGS-VIYQYMDDL-ADLK-RGPGRAFVTI-ATGS-AIIRILQQL-RDLK-VLEWRFDSRL-ADGK-FLGKIWPSYK
439	5017.2809	SLYNTVATL-AIGS-VIYQYMDDL-ADGS-FLGKIWPSYK-FALSE-RGPGRAFVTI-RDGK-VLEWRFDSRL-ADA-AIIRILQQL
440	5017.4793	SLYNTVATL-AIGS-VIYQYMDDL-ADGS-FLGKIWPSYK-FALSE-RGPGRAFVTI-ATGS-AIIRILQQL-RDLK-VLEWRFDSRL
441	5016.9441	SLYNTVATL-AIGS-VIYQYMDDL-ADGS-FLGKIWPSYK-FALSE-VLEWRFDSRL-ADGK-RGPGRAFVTI-ATGS-AIIRILQQL
442	5017.0694	SLYNTVATL-AIGS-VIYQYMDDL-ADGS-FLGKIWPSYK-FALSE-VLEWRFDSRL-ADA-AIIRILQQL-ALGS-RGPGRAFVTI
443	5018.3448	SLYNTVATL-AIGS-VIYQYMDDL-ADGS-FLGKIWPSYK-FALSE-AIIRILQQL-ALGS-RGPGRAFVTI-RDGK-VLEWRFDSRL
444	5018.3015	SLYNTVATL-AIGS-VIYQYMDDL-ADGS-FLGKIWPSYK-FALSE-AIIRILQQL-RDLK-VLEWRFDSRL-ADGK-RGPGRAFVTI
445	5018.0437	SLYNTVATL-AIGS-VIYQYMDDL-ADLK-VLEWRFDSRL-ADGK-RGPGRAFVTI-ADGK-FLGKIWPSYK-FALSE-AIIRILQQL
446	21.1453	SLYNTVATL-AIGS-VIYQYMDDL-ADLK-VLEWRFDSRL-ADGK-RGPGRAFVTI-ATGS-AIIRILQQL-ADGK-FLGKIWPSYK
447	5016.2338	SLYNTVATL-AIGS-VIYQYMDDL-ADLK-VLEWRFDSRL-ADGK-FLGKIWPSYK-FALSE-RGPGRAFVTI-ATGS-AIIRILQQL
448	5017.2395	SLYNTVATL-AIGS-VIYQYMDDL-ADLK-VLEWRFDSRL-ADGK-FLGKIWPSYK-FALSE-AIIRILQQL-ALGS-RGPGRAFVTI
449	21.2718	SLYNTVATL-AIGS-VIYQYMDDL-ADLK-VLEWRFDSRL-ADA-AIIRILQQL-ALGS-RGPGRAFVTI-ADGK-FLGKIWPSYK
450	5017.1619	SLYNTVATL-AIGS-VIYQYMDDL-ADLK-VLEWRFDSRL-ADA-AIIRILQQL-ADGK-FLGKIWPSYK-FALSE-RGPGRAFVTI
451	5017.6090	SLYNTVATL-AIGS-VIYQYMDDL-ADLS-AIIRILQQL-ALGS-RGPGRAFVTI-ADGK-FLGKIWPSYK-FALSE-VLEWRFDSRL
452	20.9414	SLYNTVATL-AIGS-VIYQYMDDL-ADLS-AIIRILQQL-ALGS-RGPGRAFVTI-RDGK-VLEWRFDSRL-ADGK-FLGKIWPSYK
453	5017.8191	SLYNTVATL-AIGS-VIYQYMDDL-ADLS-AIIRILQQL-ADGK-FLGKIWPSYK-FALSE-RGPGRAFVTI-RDGK-VLEWRFDSRL
454	5017.4242	SLYNTVATL-AIGS-VIYQYMDDL-ADLS-AIIRILQQL-ADGK-FLGKIWPSYK-FALSE-VLEWRFDSRL-ADGK-RGPGRAFVTI
455	21.8858	SLYNTVATL-AIGS-VIYQYMDDL-ADLS-AIIRILQQL-RDLK-VLEWRFDSRL-ADGK-RGPGRAFVTI-ADGK-FLGKIWPSYK
456	5016.9729	SLYNTVATL-AIGS-VIYQYMDDL-ADLS-AIIRILQQL-RDLK-VLEWRFDSRL-ADGK-FLGKIWPSYK-FALSE-RGPGRAFVTI
457	5016.2527	SLYNTVATL-ATGS-AIIRILQQL-ALGS-RGPGRAFVTI-ADGK-FLGKIWPSYK-FALSE-VLEWRFDSRL-ADAK-VIYQYMDDL
458	5016.4411	SLYNTVATL-ATGS-AIIRILQQL-ALGS-RGPGRAFVTI-ADGK-FLGKIWPSYK-FALSE-VIYQYMDDL-ADLK-VLEWRFDSRL
459	5014.9701	SLYNTVATL-ATGS-AIIRILQQL-ALGS-RGPGRAFVTI-RDGK-VLEWRFDSRL-ADGK-FLGKIWPSYK-FALSE-VIYQYMDDL
460	21.1738	SLYNTVATL-ATGS-AIIRILQQL-ALGS-RGPGRAFVTI-RDGK-VLEWRFDSRL-ADAK-VIYQYMDDL-ADGS-FLGKIWPSYK
461	5017.4004	SLYNTVATL-ATGS-AIIRILQQL-ALGS-RGPGRAFVTI-ADGK-VIYQYMDDL-ADGS-FLGKIWPSYK-FALSE-VLEWRFDSRL
462	20.6151	SLYNTVATL-ATGS-AIIRILQQL-ALGS-RGPGRAFVTI-ADGK-VIYQYMDDL-ADLK-VLEWRFDSRL-ADGK-FLGKIWPSYK
463	5016.4629	SLYNTVATL-ATGS-AIIRILQQL-ADGK-FLGKIWPSYK-FALSE-RGPGRAFVTI-RDGK-VLEWRFDSRL-ADAK-VIYQYMDDL
464	5017.4929	SLYNTVATL-ATGS-AIIRILQQL-ADGK-FLGKIWPSYK-FALSE-RGPGRAFVTI-ADGK-VIYQYMDDL-ADLK-VLEWRFDSRL
465	5016.6145	SLYNTVATL-ATGS-AIIRILQQL-ADGK-FLGKIWPSYK-FALSE-VLEWRFDSRL-ADGK-RGPGRAFVTI-ADGK-VIYQYMDDL
466	5016.6378	SLYNTVATL-ATGS-AIIRILQQL-ADGK-FLGKIWPSYK-FALSE-VLEWRFDSRL-ADAK-VIYQYMDDL-ADLK-RGPGRAFVTI
467	5016.3428	SLYNTVATL-ATGS-AIIRILQQL-ADGK-FLGKIWPSYK-FALSE-VIYQYMDDL-ADLK-RGPGRAFVTI-RDGK-VLEWRFDSRL
468	5016.2563	SLYNTVATL-ATGS-AIIRILQQL-ADGK-FLGKIWPSYK-FALSE-VIYQYMDDL-ADLK-VLEWRFDSRL-ADGK-RGPGRAFVTI
469	5015.9144	SLYNTVATL-ATGS-AIIRILQQL-RDLK-VLEWRFDSRL-ADGK-RGPGRAFVTI-ADGK-FLGKIWPSYK-FALSE-VIYQYMDDL
470	21.6772	SLYNTVATL-ATGS-AIIRILQQL-RDLK-VLEWRFDSRL-ADGK-RGPGRAFVTI-ADGK-VIYQYMDDL-ADGS-FLGKIWPSYK
471	5016.1633	SLYNTVATL-ATGS-AIIRILQQL-RDLK-VLEWRFDSRL-ADGK-FLGKIWPSYK-FALSE-RGPGRAFVTI-ADGK-VIYQYMDDL
472	5015.4966	SLYNTVATL-ATGS-AIIRILQQL-RDLK-VLEWRFDSRL-ADGK-FLGKIWPSYK-FALSE-VIYQYMDDL-ADLK-RGPGRAFVTI
473	21.0994	SLYNTVATL-ATGS-AIIRILQQL-RDLK-VLEWRFDSRL-ADAK-VIYQYMDDL-ADLK-RGPGRAFVTI-ADGK-FLGKIWPSYK
474	5017.2054	SLYNTVATL-ATGS-AIIRILQQL-RDLK-VLEWRFDSRL-ADAK-VIYQYMDDL-ADGS-FLGKIWPSYK-FALSE-RGPGRAFVTI
475	5017.2436	SLYNTVATL-ATGS-AIIRILQQL-ADGS-VIYQYMDDL-ADLK-RGPGRAFVTI-ADGK-FLGKIWPSYK-FALSE-VLEWRFDSRL
476	20.5761	SLYNTVATL-ATGS-AIIRILQQL-ADGS-VIYQYMDDL-ADLK-RGPGRAFVTI-RDGK-VLEWRFDSRL-ADGK-FLGKIWPSYK
477	5017.6697	SLYNTVATL-ATGS-AIIRILQQL-ADGS-VIYQYMDDL-ADGS-FLGKIWPSYK-FALSE-RGPGRAFVTI-RDGK-VLEWRFDSRL
478	5017.2748	SLYNTVATL-ATGS-AIIRILQQL-ADGS-VIYQYMDDL-ADGS-FLGKIWPSYK-FALSE-VLEWRFDSRL-ADGK-RGPGRAFVTI
479	21.4772	SLYNTVATL-ATGS-AIIRILQQL-ADGS-VIYQYMDDL-ADLK-VLEWRFDSRL-ADGK-RGPGRAFVTI-ADGK-FLGKIWPSYK
480	5016.5644	SLYNTVATL-ATGS-AIIRILQQL-ADGS-VIYQYMDDL-ADLK-VLEWRFDSRL-ADGK-FLGKIWPSYK-FALSE-RGPGRAFVTI
481	5015.1078	VIYQYMDDL-ADLK-RGPGRAFVTI-ADGK-FLGKIWPSYK-FALSE-VLEWRFDSRL-ADAK-SLYNTVATL-ATGS-AIIRILQQL
482	5015.7193	VIYQYMDDL-ADLK-RGPGRAFVTI-ADGK-FLGKIWPSYK-FALSE-VLEWRFDSRL-ADA-AIIRILQQL-AIGK-SLYNTVATL
483	5016.7368	VIYQYMDDL-ADLK-RGPGRAFVTI-ADGK-FLGKIWPSYK-FALSE-SLYNTVATL-RDLK-VLEWRFDSRL-ADA-AIIRILQQL
484	5016.4843	VIYQYMDDL-ADLK-RGPGRAFVTI-ADGK-FLGKIWPSYK-FALSE-SLYNTVATL-ATGS-AIIRILQQL-RDLK-VLEWRFDSRL
485	5016.3156	VIYQYMDDL-ADLK-RGPGRAFVTI-ADGK-FLGKIWPSYK-FALSE-AIIRILQQL-RDLK-VLEWRFDSRL-ADAK-SLYNTVATL
486	5017.5951	VIYQYMDDL-ADLK-RGPGRAFVTI-ADGK-FLGKIWPSYK-FALSE-AIIRILQQL-AIGK-SLYNTVATL-RDLK-VLEWRFDSRL
487	5015.3565	VIYQYMDDL-ADLK-RGPGRAFVTI-RDGK-VLEWRFDSRL-ADGK-FLGKIWPSYK-FALSE-SLYNTVATL-ATGS-AIIRILQQL
488	5016.0070	VIYQYMDDL-ADLK-RGPGRAFVTI-RDGK-VLEWRFDSRL-ADGK-FLGKIWPSYK-FALSE-AIIRILQQL-AIGK-SLYNTVATL
489	5016.7196	VIYQYMDDL-ADLK-RGPGRAFVTI-RDGK-VLEWRFDSRL-ADAK-SLYNTVATL-KDG-FLGKIWPSYK-FALSE-AIIRILQQL
490	19.4265	VIYQYMDDL-ADLK-RGPGRAFVTI-RDGK-VLEWRFDSRL-ADAK-SLYNTVATL-ATGS-AIIRILQQL-ADGK-FLGKIWPSYK
491	5016.1350	VIYQYMDDL-ADLK-RGPGRAFVTI-RDGK-VLEWRFDSRL-ADA-AIIRILQQL-ADGK-FLGKIWPSYK-FALSE-SLYNTVATL
492	20.5836	VIYQYMDDL-ADLK-RGPGRAFVTI-RDGK-VLEWRFDSRL-ADA-AIIRILQQL-AIGK-SLYNTVATL-KDG-FLGKIWPSYK
493	5015.8338	VIYQYMDDL-ADLK-RGPGRAFVTI-ADGK-SLYNTVATL-KDG-FLGKIWPSYK-FALSE-VLEWRFDSRL-ADA-AIIRILQQL
494	5017.2494	VIYQYMDDL-ADLK-RGPGRAFVTI-ADGK-SLYNTVATL-KDG-FLGKIWPSYK-FALSE-AIIRILQQL-RDLK-VLEWRFDSRL
495	5016.1778	VIYQYMDDL-ADLK-RGPGRAFVTI-ADGK-SLYNTVATL-RDLK-VLEWRFDSRL-ADGK-FLGKIWPSYK-FALSE-AIIRILQQL
496	20.2088	VIYQYMDDL-ADLK-RGPGRAFVTI-ADGK-SLYNTVATL-RDLK-VLEWRFDSRL-ADA-AIIRILQQL-ADGK-FLGKIWPSYK
497	5015.4961	VIYQYMDDL-ADLK-RGPGRAFVTI-ADGK-SLYNTVATL-ATGS-AIIRILQQL-ADGK-FLGKIWPSYK-FALSE-VLEWRFDSRL
498	18.9700	VIYQYMDDL-ADLK-RGPGRAFVTI-ADGK-SLYNTVATL-ATGS-AIIRILQQL-RDLK-VLEWRFDSRL-ADGK-FLGKIWPSYK
499	5014.9569	VIYQYMDDL-ADLK-RGPGRAFVTI-ATGS-AIIRILQQL-ADGK-FLGKIWPSYK-FALSE-VLEWRFDSRL-ADAK-SLYNTVATL
500	5016.7937	VIYQYMDDL-ADLK-RGPGRAFVTI-ATGS-AIIRILQQL-ADGK-FLGKIWPSYK-FALSE-SLYNTVATL-RDLK-VLEWRFDSRL
501	5015.3471	VIYQYMDDL-ADLK-RGPGRAFVTI-ATGS-AIIRILQQL-RDLK-VLEWRFDSRL-ADGK-FLGKIWPSYK-FALSE-SLYNTVATL
502	19.9627	VIYQYMDDL-ADLK-RGPGRAFVTI-ATGS-AIIRILQQL-RDLK-VLEWRFDSRL-ADAK-SLYNTVATL-KDG-FLGKIWPSYK
503	5016.3217	VIYQYMDDL-ADLK-RGPGRAFVTI-ATGS-AIIRILQQL-AIGK-SLYNTVATL-KDG-FLGKIWPSYK-FALSE-VLEWRFDSRL
504	19.7103	VIYQYMDDL-ADLK-RGPGRAFVTI-ATGS-AIIRILQQL-AIGK-SLYNTVATL-RDLK-VLEWRFDSRL-ADGK-FLGKIWPSYK
505	5015.5339	VIYQYMDDL-ADGS-FLGKIWPSYK-FALSE-RGPGRAFVTI-RDGK-VLEWRFDSRL-ADAK-SLYNTVATL-ATGS-AIIRILQQL
506	5016.1454	VIYQYMDDL-ADGS-FLGKIWPSYK-FALSE-RGPGRAFVTI-RDGK-VLEWRFDSRL-ADA-AIIRILQQL-AIGK-SLYNTVATL
507	5016.3161	VIYQYMDDL-ADGS-FLGKIWPSYK-FALSE-RGPGRAFVTI-ADGK-SLYNTVATL-RDLK-VLEWRFDSRL-ADA-AIIRILQQL
508	5016.0636	VIYQYMDDL-ADGS-FLGKIWPSYK-FALSE-RGPGRAFVTI-ADGK-SLYNTVATL-ATGS-AIIRILQQL-RDLK-VLEWRFDSRL
509	5015.5244	VIYQYMDDL-ADGS-FLGKIWPSYK-FALSE-RGPGRAFVTI-ATGS-AIIRILQQL-RDLK-VLEWRFDSRL-ADAK-SLYNTVATL
510	5016.8040	VIYQYMDDL-ADGS-FLGKIWPSYK-FALSE-RGPGRAFVTI-ATGS-AIIRILQQL-AIGK-SLYNTVATL-RDLK-VLEWRFDSRL
511	5015.5285	VIYQYMDDL-ADGS-FLGKIWPSYK-FALSE-VLEWRFDSRL-ADGK-RGPGRAFVTI-ADGK-SLYNTVATL-ATGS-AIIRILQQL
512	5015.8086	VIYQYMDDL-ADGS-FLGKIWPSYK-FALSE-VLEWRFDSRL-ADGK-RGPGRAFVTI-ATGS-AIIRILQQL-AIGK-SLYNTVATL
513	5016.1453	VIYQYMDDL-ADGS-FLGKIWPSYK-FALSE-VLEWRFDSRL-ADAK-SLYNTVATL-ADGS-RGPGRAFVTI-ATGS-AIIRILQQL
514	5015.3224	VIYQYMDDL-ADGS-FLGKIWPSYK-FALSE-VLEWRFDSRL-ADAK-SLYNTVATL-ATGS-AIIRILQQL-ALGS-RGPGRAFVTI
515	5015.5042	VIYQYMDDL-ADGS-FLGKIWPSYK-FALSE-VLEWRFDSRL-ADA-AIIRILQQL-ALGS-RGPGRAFVTI-ADGK-SLYNTVATL
516	5016.9064	VIYQYMDDL-ADGS-FLGKIWPSYK-FALSE-VLEWRFDSRL-ADA-AIIRILQQL-AIGK-SLYNTVATL-ADGS-RGPGRAFVTI
517	5017.3235	VIYQYMDDL-ADGS-FLGKIWPSYK-FALSE-SLYNTVATL-ADGS-RGPGRAFVTI-RDGK-VLEWRFDSRL-ADA-AIIRILQQL
518	5017.5219	VIYQYMDDL-ADGS-FLGKIWPSYK-FALSE-SLYNTVATL-ADGS-RGPGRAFVTI-ATGS-AIIRILQQL-RDLK-VLEWRFDSRL
519	5016.8262	VIYQYMDDL-ADGS-FLGKIWPSYK-FALSE-SLYNTVATL-RDLK-VLEWRFDSRL-ADGK-RGPGRAFVTI-ATGS-AIIRILQQL
520	5016.9514	VIYQYMDDL-ADGS-FLGKIWPSYK-FALSE-SLYNTVATL-RDLK-VLEWRFDSRL-ADA-AIIRILQQL-ALGS-RGPGRAFVTI
521	5016.5588	VIYQYMDDL-ADGS-FLGKIWPSYK-FALSE-SLYNTVATL-ATGS-AIIRILQQL-ALGS-RGPGRAFVTI-RDGK-VLEWRFDSRL
522	5016.5155	VIYQYMDDL-ADGS-FLGKIWPSYK-FALSE-SLYNTVATL-ATGS-AIIRILQQL-RDLK-VLEWRFDSRL-ADGK-RGPGRAFVTI
523	5016.3900	VIYQYMDDL-ADGS-FLGKIWPSYK-FALSE-AIIRILQQL-ALGS-RGPGRAFVTI-RDGK-VLEWRFDSRL-ADAK-SLYNTVATL
524	5017.3801	VIYQYMDDL-ADGS-FLGKIWPSYK-FALSE-AIIRILQQL-ALGS-RGPGRAFVTI-ADGK-SLYNTVATL-RDLK-VLEWRFDSRL
525	5016.7363	VIYQYMDDL-ADGS-FLGKIWPSYK-FALSE-AIIRILQQL-RDLK-VLEWRFDSRL-ADGK-RGPGRAFVTI-ADGK-SLYNTVATL
526	5017.5027	VIYQYMDDL-ADGS-FLGKIWPSYK-FALSE-AIIRILQQL-RDLK-VLEWRFDSRL-ADAK-SLYNTVATL-ADGS-RGPGRAFVTI
527	5018.1819	VIYQYMDDL-ADGS-FLGKIWPSYK-FALSE-AIIRILQQL-AIGK-SLYNTVATL-ADGS-RGPGRAFVTI-RDGK-VLEWRFDSRL
528	5017.6263	VIYQYMDDL-ADGS-FLGKIWPSYK-FALSE-AIIRILQQL-AIGK-SLYNTVATL-RDLK-VLEWRFDSRL-ADGK-RGPGRAFVTI
529	5016.2577	VIYQYMDDL-ADLK-VLEWRFDSRL-ADGK-RGPGRAFVTI-ADGK-FLGKIWPSYK-FALSE-SLYNTVATL-ATGS-AIIRILQQL
530	5016.9082	VIYQYMDDL-ADLK-VLEWRFDSRL-ADGK-RGPGRAFVTI-ADGK-FLGKIWPSYK-FALSE-AIIRILQQL-AIGK-SLYNTVATL
531	5017.0227	VIYQYMDDL-ADLK-VLEWRFDSRL-ADGK-RGPGRAFVTI-ADGK-SLYNTVATL-KDG-FLGKIWPSYK-FALSE-AIIRILQQL
532	19.7296	VIYQYMDDL-ADLK-VLEWRFDSRL-ADGK-RGPGRAFVTI-ADGK-SLYNTVATL-ATGS-AIIRILQQL-ADGK-FLGKIWPSYK
533	5016.1068	VIYQYMDDL-ADLK-VLEWRFDSRL-ADGK-RGPGRAFVTI-ATGS-AIIRILQQL-ADGK-FLGKIWPSYK-FALSE-SLYNTVATL
534	20.5553	VIYQYMDDL-ADLK-VLEWRFDSRL-ADGK-RGPGRAFVTI-ATGS-AIIRILQQL-AIGK-SLYNTVATL-KDG-FLGKIWPSYK
535	5014.8182	VIYQYMDDL-ADLK-VLEWRFDSRL-ADGK-FLGKIWPSYK-FALSE-RGPGRAFVTI-ADGK-SLYNTVATL-ATGS-AIIRILQQL
536	5015.0983	VIYQYMDDL-ADLK-VLEWRFDSRL-ADGK-FLGKIWPSYK-FALSE-RGPGRAFVTI-ATGS-AIIRILQQL-AIGK-SLYNTVATL
537	5016.2764	VIYQYMDDL-ADLK-VLEWRFDSRL-ADGK-FLGKIWPSYK-FALSE-SLYNTVATL-ADGS-RGPGRAFVTI-ATGS-AIIRILQQL
538	5015.4534	VIYQYMDDL-ADLK-VLEWRFDSRL-ADGK-FLGKIWPSYK-FALSE-SLYNTVATL-ATGS-AIIRILQQL-ALGS-RGPGRAFVTI
539	5015.6743	VIYQYMDDL-ADLK-VLEWRFDSRL-ADGK-FLGKIWPSYK-FALSE-AIIRILQQL-ALGS-RGPGRAFVTI-ADGK-SLYNTVATL
540	5017.0765	VIYQYMDDL-ADLK-VLEWRFDSRL-ADGK-FLGKIWPSYK-FALSE-AIIRILQQL-AIGK-SLYNTVATL-ADGS-RGPGRAFVTI
541	5017.2449	VIYQYMDDL-ADLK-VLEWRFDSRL-ADAK-SLYNTVATL-ADGS-RGPGRAFVTI-ADGK-FLGKIWPSYK-FALSE-AIIRILQQL
542	20.3465	VIYQYMDDL-ADLK-VLEWRFDSRL-ADAK-SLYNTVATL-ADGS-RGPGRAFVTI-ATGS-AIIRILQQL-ADGK-FLGKIWPSYK
543	5015.8109	VIYQYMDDL-ADLK-VLEWRFDSRL-ADAK-SLYNTVATL-KDG-FLGKIWPSYK-FALSE-RGPGRAFVTI-ATGS-AIIRILQQL
544	5016.8166	VIYQYMDDL-ADLK-VLEWRFDSRL-ADAK-SLYNTVATL-KDG-FLGKIWPSYK-FALSE-AIIRILQQL-ALGS-RGPGRAFVTI
545	19.5248	VIYQYMDDL-ADLK-VLEWRFDSRL-ADAK-SLYNTVATL-ATGS-AIIRILQQL-ALGS-RGPGRAFVTI-ADGK-FLGKIWPSYK
546	5015.4149	VIYQYMDDL-ADLK-VLEWRFDSRL-ADAK-SLYNTVATL-ATGS-AIIRILQQL-ADGK-FLGKIWPSYK-FALSE-RGPGRAFVTI
547	5016.2333	VIYQYMDDL-ADLK-VLEWRFDSRL-ADA-AIIRILQQL-ALGS-RGPGRAFVTI-ADGK-FLGKIWPSYK-FALSE-SLYNTVATL
548	20.2509	VIYQYMDDL-ADLK-VLEWRFDSRL-ADA-AIIRILQQL-ALGS-RGPGRAFVTI-ADGK-SLYNTVATL-KDG-FLGKIWPSYK
549	5015.5967	VIYQYMDDL-ADLK-VLEWRFDSRL-ADA-AIIRILQQL-ADGK-FLGKIWPSYK-FALSE-RGPGRAFVTI-ADGK-SLYNTVATL
550	5017.2045	VIYQYMDDL-ADLK-VLEWRFDSRL-ADA-AIIRILQQL-ADGK-FLGKIWPSYK-FALSE-SLYNTVATL-ADGS-RGPGRAFVTI
551	21.1089	VIYQYMDDL-ADLK-VLEWRFDSRL-ADA-AIIRILQQL-AIGK-SLYNTVATL-ADGS-RGPGRAFVTI-ADGK-FLGKIWPSYK
552	5016.5719	VIYQYMDDL-ADLK-VLEWRFDSRL-ADA-AIIRILQQL-AIGK-SLYNTVATL-KDG-FLGKIWPSYK-FALSE-RGPGRAFVTI
553	5016.4502	VIYQYMDDL-ADLK-SLYNTVATL-ADGS-RGPGRAFVTI-ADGK-FLGKIWPSYK-FALSE-VLEWRFDSRL-ADA-AIIRILQQL
554	5017.8658	VIYQYMDDL-ADLK-SLYNTVATL-ADGS-RGPGRAFVTI-ADGK-FLGKIWPSYK-FALSE-AIIRILQQL-RDLK-VLEWRFDSRL
555	5016.7379	VIYQYMDDL-ADLK-SLYNTVATL-ADGS-RGPGRAFVTI-RDGK-VLEWRFDSRL-ADGK-FLGKIWPSYK-FALSE-AIIRILQQL
556	20.7690	VIYQYMDDL-ADLK-SLYNTVATL-ADGS-RGPGRAFVTI-RDGK-VLEWRFDSRL-ADA-AIIRILQQL-ADGK-FLGKIWPSYK
557	5016.5071	VIYQYMDDL-ADLK-SLYNTVATL-ADGS-RGPGRAFVTI-ATGS-AIIRILQQL-ADGK-FLGKIWPSYK-FALSE-VLEWRFDSRL
558	19.9810	VIYQYMDDL-ADLK-SLYNTVATL-ADGS-RGPGRAFVTI-ATGS-AIIRILQQL-RDLK-VLEWRFDSRL-ADGK-FLGKIWPSYK
559	5016.2333	VIYQYMDDL-ADLK-SLYNTVATL-KDG-FLGKIWPSYK-FALSE-RGPGRAFVTI-RDGK-VLEWRFDSRL-ADA-AIIRILQQL
560	5016.4317	VIYQYMDDL-ADLK-SLYNTVATL-KDG-FLGKIWPSYK-FALSE-RGPGRAFVTI-ATGS-AIIRILQQL-RDLK-VLEWRFDSRL
561	5015.8966	VIYQYMDDL-ADLK-SLYNTVATL-KDG-FLGKIWPSYK-FALSE-VLEWRFDSRL-ADGK-RGPGRAFVTI-ATGS-AIIRILQQL
562	5016.0218	VIYQYMDDL-ADLK-SLYNTVATL-KDG-FLGKIWPSYK-FALSE-VLEWRFDSRL-ADA-AIIRILQQL-ALGS-RGPGRAFVTI
563	5017.2973	VIYQYMDDL-ADLK-SLYNTVATL-KDG-FLGKIWPSYK-FALSE-AIIRILQQL-ALGS-RGPGRAFVTI-RDGK-VLEWRFDSRL
564	5017.2540	VIYQYMDDL-ADLK-SLYNTVATL-KDG-FLGKIWPSYK-FALSE-AIIRILQQL-RDLK-VLEWRFDSRL-ADGK-RGPGRAFVTI
565	5017.1700	VIYQYMDDL-ADLK-SLYNTVATL-RDLK-VLEWRFDSRL-ADGK-RGPGRAFVTI-ADGK-FLGKIWPSYK-FALSE-AIIRILQQL
566	20.2716	VIYQYMDDL-ADLK-SLYNTVATL-RDLK-VLEWRFDSRL-ADGK-RGPGRAFVTI-ATGS-AIIRILQQL-ADGK-FLGKIWPSYK
567	5015.3601	VIYQYMDDL-ADLK-SLYNTVATL-RDLK-VLEWRFDSRL-ADGK-FLGKIWPSYK-FALSE-RGPGRAFVTI-ATGS-AIIRILQQL
568	5016.3658	VIYQYMDDL-ADLK-SLYNTVATL-RDLK-VLEWRFDSRL-ADGK-FLGKIWPSYK-FALSE-AIIRILQQL-ALGS-RGPGRAFVTI
569	20.3982	VIYQYMDDL-ADLK-SLYNTVATL-RDLK-VLEWRFDSRL-ADA-AIIRILQQL-ALGS-RGPGRAFVTI-ADGK-FLGKIWPSYK
570	5016.2882	VIYQYMDDL-ADLK-SLYNTVATL-RDLK-VLEWRFDSRL-ADA-AIIRILQQL-ADGK-FLGKIWPSYK-FALSE-RGPGRAFVTI
571	5015.6854	VIYQYMDDL-ADLK-SLYNTVATL-ATGS-AIIRILQQL-ALGS-RGPGRAFVTI-ADGK-FLGKIWPSYK-FALSE-VLEWRFDSRL
572	19.0179	VIYQYMDDL-ADLK-SLYNTVATL-ATGS-AIIRILQQL-ALGS-RGPGRAFVTI-RDGK-VLEWRFDSRL-ADGK-FLGKIWPSYK
573	5015.8956	VIYQYMDDL-ADLK-SLYNTVATL-ATGS-AIIRILQQL-ADGK-FLGKIWPSYK-FALSE-RGPGRAFVTI-RDGK-VLEWRFDSRL
574	5015.5006	VIYQYMDDL-ADLK-SLYNTVATL-ATGS-AIIRILQQL-ADGK-FLGKIWPSYK-FALSE-VLEWRFDSRL-ADGK-RGPGRAFVTI
575	19.9622	VIYQYMDDL-ADLK-SLYNTVATL-ATGS-AIIRILQQL-RDLK-VLEWRFDSRL-ADGK-RGPGRAFVTI-ADGK-FLGKIWPSYK
576	5015.0494	VIYQYMDDL-ADLK-SLYNTVATL-ATGS-AIIRILQQL-RDLK-VLEWRFDSRL-ADGK-FLGKIWPSYK-FALSE-RGPGRAFVTI
577	5015.6542	VIYQYMDDL-ADLS-AIIRILQQL-ALGS-RGPGRAFVTI-ADGK-FLGKIWPSYK-FALSE-VLEWRFDSRL-ADAK-SLYNTVATL
578	5017.4910	VIYQYMDDL-ADLS-AIIRILQQL-ALGS-RGPGRAFVTI-ADGK-FLGKIWPSYK-FALSE-SLYNTVATL-RDLK-VLEWRFDSRL
579	5015.9029	VIYQYMDDL-ADLS-AIIRILQQL-ALGS-RGPGRAFVTI-RDGK-VLEWRFDSRL-ADGK-FLGKIWPSYK-FALSE-SLYNTVATL
580	20.5185	VIYQYMDDL-ADLS-AIIRILQQL-ALGS-RGPGRAFVTI-RDGK-VLEWRFDSRL-ADAK-SLYNTVATL-KDG-FLGKIWPSYK
581	5016.5880	VIYQYMDDL-ADLS-AIIRILQQL-ALGS-RGPGRAFVTI-ADGK-SLYNTVATL-KDG-FLGKIWPSYK-FALSE-VLEWRFDSRL
582	19.9766	VIYQYMDDL-ADLS-AIIRILQQL-ALGS-RGPGRAFVTI-ADGK-SLYNTVATL-RDLK-VLEWRFDSRL-ADGK-FLGKIWPSYK
583	5015.8643	VIYQYMDDL-ADLS-AIIRILQQL-ADGK-FLGKIWPSYK-FALSE-RGPGRAFVTI-RDGK-VLEWRFDSRL-ADAK-SLYNTVATL
584	5016.8544	VIYQYMDDL-ADLS-AIIRILQQL-ADGK-FLGKIWPSYK-FALSE-RGPGRAFVTI-ADGK-SLYNTVATL-RDLK-VLEWRFDSRL
585	5015.8590	VIYQYMDDL-ADLS-AIIRILQQL-ADGK-FLGKIWPSYK-FALSE-VLEWRFDSRL-ADGK-RGPGRAFVTI-ADGK-SLYNTVATL
586	5016.6254	VIYQYMDDL-ADLS-AIIRILQQL-ADGK-FLGKIWPSYK-FALSE-VLEWRFDSRL-ADAK-SLYNTVATL-ADGS-RGPGRAFVTI
587	5017.8618	VIYQYMDDL-ADLS-AIIRILQQL-ADGK-FLGKIWPSYK-FALSE-SLYNTVATL-ADGS-RGPGRAFVTI-RDGK-VLEWRFDSRL
588	5017.3062	VIYQYMDDL-ADLS-AIIRILQQL-ADGK-FLGKIWPSYK-FALSE-SLYNTVATL-RDLK-VLEWRFDSRL-ADGK-RGPGRAFVTI
589	5016.8473	VIYQYMDDL-ADLS-AIIRILQQL-RDLK-VLEWRFDSRL-ADGK-RGPGRAFVTI-ADGK-FLGKIWPSYK-FALSE-SLYNTVATL
590	20.8648	VIYQYMDDL-ADLS-AIIRILQQL-RDLK-VLEWRFDSRL-ADGK-RGPGRAFVTI-ADGK-SLYNTVATL-KDG-FLGKIWPSYK
591	5015.4077	VIYQYMDDL-ADLS-AIIRILQQL-RDLK-VLEWRFDSRL-ADGK-FLGKIWPSYK-FALSE-RGPGRAFVTI-ADGK-SLYNTVATL
592	5017.0156	VIYQYMDDL-ADLS-AIIRILQQL-RDLK-VLEWRFDSRL-ADGK-FLGKIWPSYK-FALSE-SLYNTVATL-ADGS-RGPGRAFVTI
593	21.0870	VIYQYMDDL-ADLS-AIIRILQQL-RDLK-VLEWRFDSRL-ADAK-SLYNTVATL-ADGS-RGPGRAFVTI-ADGK-FLGKIWPSYK
594	5016.5500	VIYQYMDDL-ADLS-AIIRILQQL-RDLK-VLEWRFDSRL-ADAK-SLYNTVATL-KDG-FLGKIWPSYK-FALSE-RGPGRAFVTI
595	5017.4460	VIYQYMDDL-ADLS-AIIRILQQL-AIGK-SLYNTVATL-ADGS-RGPGRAFVTI-ADGK-FLGKIWPSYK-FALSE-VLEWRFDSRL
596	20.7784	VIYQYMDDL-ADLS-AIIRILQQL-AIGK-SLYNTVATL-ADGS-RGPGRAFVTI-RDGK-VLEWRFDSRL-ADGK-FLGKIWPSYK
597	5017.2292	VIYQYMDDL-ADLS-AIIRILQQL-AIGK-SLYNTVATL-KDG-FLGKIWPSYK-FALSE-RGPGRAFVTI-RDGK-VLEWRFDSRL
598	5016.8342	VIYQYMDDL-ADLS-AIIRILQQL-AIGK-SLYNTVATL-KDG-FLGKIWPSYK-FALSE-VLEWRFDSRL-ADGK-RGPGRAFVTI
599	21.2105	VIYQYMDDL-ADLS-AIIRILQQL-AIGK-SLYNTVATL-RDLK-VLEWRFDSRL-ADGK-RGPGRAFVTI-ADGK-FLGKIWPSYK
600	5016.2977	VIYQYMDDL-ADLS-AIIRILQQL-AIGK-SLYNTVATL-RDLK-VLEWRFDSRL-ADGK-FLGKIWPSYK-FALSE-RGPGRAFVTI
601	5016.5074	AIIRILQQL-ALGS-RGPGRAFVTI-ADGK-FLGKIWPSYK-FALSE-VLEWRFDSRL-ADAK-SLYNTVATL-AIGS-VIYQYMDDL
602	5017.0480	AIIRILQQL-ALGS-RGPGRAFVTI-ADGK-FLGKIWPSYK-FALSE-VLEWRFDSRL-ADAK-VIYQYMDDL-ADLK-SLYNTVATL
603	5017.9208	AIIRILQQL-ALGS-RGPGRAFVTI-ADGK-FLGKIWPSYK-FALSE-SLYNTVATL-RDLK-VLEWRFDSRL-ADAK-VIYQYMDDL
604	5018.2272	AIIRILQQL-ALGS-RGPGRAFVTI-ADGK-FLGKIWPSYK-FALSE-SLYNTVATL-AIGS-VIYQYMDDL-ADLK-VLEWRFDSRL
605	5016.2724	AIIRILQQL-ALGS-RGPGRAFVTI-ADGK-FLGKIWPSYK-FALSE-VIYQYMDDL-ADLK-VLEWRFDSRL-ADAK-SLYNTVATL
606	5017.3535	AIIRILQQL-ALGS-RGPGRAFVTI-ADGK-FLGKIWPSYK-FALSE-VIYQYMDDL-ADLK-SLYNTVATL-RDLK-VLEWRFDSRL
607	5016.7561	AIIRILQQL-ALGS-RGPGRAFVTI-RDGK-VLEWRFDSRL-ADGK-FLGKIWPSYK-FALSE-SLYNTVATL-AIGS-VIYQYMDDL
608	5015.7654	AIIRILQQL-ALGS-RGPGRAFVTI-RDGK-VLEWRFDSRL-ADGK-FLGKIWPSYK-FALSE-VIYQYMDDL-ADLK-SLYNTVATL
609	5016.3332	AIIRILQQL-ALGS-RGPGRAFVTI-RDGK-VLEWRFDSRL-ADAK-SLYNTVATL-KDG-FLGKIWPSYK-FALSE-VIYQYMDDL
610	21.4285	AIIRILQQL-ALGS-RGPGRAFVTI-RDGK-VLEWRFDSRL-ADAK-SLYNTVATL-AIGS-VIYQYMDDL-ADGS-FLGKIWPSYK
611	5017.9214	AIIRILQQL-ALGS-RGPGRAFVTI-RDGK-VLEWRFDSRL-ADAK-VIYQYMDDL-ADGS-FLGKIWPSYK-FALSE-SLYNTVATL
612	21.9123	AIIRILQQL-ALGS-RGPGRAFVTI-RDGK-VLEWRFDSRL-ADAK-VIYQYMDDL-ADLK-SLYNTVATL-KDG-FLGKIWPSYK
613	5017.0178	AIIRILQQL-ALGS-RGPGRAFVTI-ADGK-SLYNTVATL-KDG-FLGKIWPSYK-FALSE-VLEWRFDSRL-ADAK-VIYQYMDDL
614	5017.2062	AIIRILQQL-ALGS-RGPGRAFVTI-ADGK-SLYNTVATL-KDG-FLGKIWPSYK-FALSE-VIYQYMDDL-ADLK-VLEWRFDSRL
615	5015.7913	AIIRILQQL-ALGS-RGPGRAFVTI-ADGK-SLYNTVATL-RDLK-VLEWRFDSRL-ADGK-FLGKIWPSYK-FALSE-VIYQYMDDL
616	21.9951	AIIRILQQL-ALGS-RGPGRAFVTI-ADGK-SLYNTVATL-RDLK-VLEWRFDSRL-ADAK-VIYQYMDDL-ADGS-FLGKIWPSYK
617	5017.4980	AIIRILQQL-ALGS-RGPGRAFVTI-ADGK-SLYNTVATL-AIGS-VIYQYMDDL-ADGS-FLGKIWPSYK-FALSE-VLEWRFDSRL
618	20.7128	AIIRILQQL-ALGS-RGPGRAFVTI-ADGK-SLYNTVATL-AIGS-VIYQYMDDL-ADLK-VLEWRFDSRL-ADGK-FLGKIWPSYK
619	5017.2316	AIIRILQQL-ALGS-RGPGRAFVTI-ADGK-VIYQYMDDL-ADGS-FLGKIWPSYK-FALSE-VLEWRFDSRL-ADAK-SLYNTVATL
620	5019.0684	AIIRILQQL-ALGS-RGPGRAFVTI-ADGK-VIYQYMDDL-ADGS-FLGKIWPSYK-FALSE-SLYNTVATL-RDLK-VLEWRFDSRL
621	5017.3627	AIIRILQQL-ALGS-RGPGRAFVTI-ADGK-VIYQYMDDL-ADLK-VLEWRFDSRL-ADGK-FLGKIWPSYK-FALSE-SLYNTVATL
622	21.9783	AIIRILQQL-ALGS-RGPGRAFVTI-ADGK-VIYQYMDDL-ADLK-VLEWRFDSRL-ADAK-SLYNTVATL-KDG-FLGKIWPSYK
623	5018.1389	AIIRILQQL-ALGS-RGPGRAFVTI-ADGK-VIYQYMDDL-ADLK-SLYNTVATL-KDG-FLGKIWPSYK-FALSE-VLEWRFDSRL
624	21.5275	AIIRILQQL-ALGS-RGPGRAFVTI-ADGK-VIYQYMDDL-ADLK-SLYNTVATL-RDLK-VLEWRFDSRL-ADGK-FLGKIWPSYK
625	5016.7175	AIIRILQQL-ADGK-FLGKIWPSYK-FALSE-RGPGRAFVTI-RDGK-VLEWRFDSRL-ADAK-SLYNTVATL-AIGS-VIYQYMDDL
626	5017.2582	AIIRILQQL-ADGK-FLGKIWPSYK-FALSE-RGPGRAFVTI-RDGK-VLEWRFDSRL-ADAK-VIYQYMDDL-ADLK-SLYNTVATL
627	5017.2841	AIIRILQQL-ADGK-FLGKIWPSYK-FALSE-RGPGRAFVTI-ADGK-SLYNTVATL-RDLK-VLEWRFDSRL-ADAK-VIYQYMDDL
628	5017.5905	AIIRILQQL-ADGK-FLGKIWPSYK-FALSE-RGPGRAFVTI-ADGK-SLYNTVATL-AIGS-VIYQYMDDL-ADLK-VLEWRFDSRL
629	5017.3241	AIIRILQQL-ADGK-FLGKIWPSYK-FALSE-RGPGRAFVTI-ADGK-VIYQYMDDL-ADLK-VLEWRFDSRL-ADAK-SLYNTVATL
630	5018.4053	AIIRILQQL-ADGK-FLGKIWPSYK-FALSE-RGPGRAFVTI-ADGK-VIYQYMDDL-ADLK-SLYNTVATL-RDLK-VLEWRFDSRL
631	5016.7122	AIIRILQQL-ADGK-FLGKIWPSYK-FALSE-VLEWRFDSRL-ADGK-RGPGRAFVTI-ADGK-SLYNTVATL-AIGS-VIYQYMDDL
632	5017.4099	AIIRILQQL-ADGK-FLGKIWPSYK-FALSE-VLEWRFDSRL-ADGK-RGPGRAFVTI-ADGK-VIYQYMDDL-ADLK-SLYNTVATL
633	5017.6018	AIIRILQQL-ADGK-FLGKIWPSYK-FALSE-VLEWRFDSRL-ADAK-SLYNTVATL-ADGS-RGPGRAFVTI-ADGK-VIYQYMDDL
634	5016.8925	AIIRILQQL-ADGK-FLGKIWPSYK-FALSE-VLEWRFDSRL-ADAK-SLYNTVATL-AIGS-VIYQYMDDL-ADLK-RGPGRAFVTI
635	5016.8586	AIIRILQQL-ADGK-FLGKIWPSYK-FALSE-VLEWRFDSRL-ADAK-VIYQYMDDL-ADLK-RGPGRAFVTI-ADGK-SLYNTVATL
636	5018.0192	AIIRILQQL-ADGK-FLGKIWPSYK-FALSE-VLEWRFDSRL-ADAK-VIYQYMDDL-ADLK-SLYNTVATL-ADGS-RGPGRAFVTI
637	5018.2915	AIIRILQQL-ADGK-FLGKIWPSYK-FALSE-SLYNTVATL-ADGS-RGPGRAFVTI-RDGK-VLEWRFDSRL-ADAK-VIYQYMDDL
638	5019.3216	AIIRILQQL-ADGK-FLGKIWPSYK-FALSE-SLYNTVATL-ADGS-RGPGRAFVTI-ADGK-VIYQYMDDL-ADLK-VLEWRFDSRL
639	5018.2826	AIIRILQQL-ADGK-FLGKIWPSYK-FALSE-SLYNTVATL-RDLK-VLEWRFDSRL-ADGK-RGPGRAFVTI-ADGK-VIYQYMDDL
640	5018.3059	AIIRILQQL-ADGK-FLGKIWPSYK-FALSE-SLYNTVATL-RDLK-VLEWRFDSRL-ADAK-VIYQYMDDL-ADLK-RGPGRAFVTI
641	5018.1289	AIIRILQQL-ADGK-FLGKIWPSYK-FALSE-SLYNTVATL-AIGS-VIYQYMDDL-ADLK-RGPGRAFVTI-RDGK-VLEWRFDSRL
642	5018.0424	AIIRILQQL-ADGK-FLGKIWPSYK-FALSE-SLYNTVATL-AIGS-VIYQYMDDL-ADLK-VLEWRFDSRL-ADGK-RGPGRAFVTI
643	5016.1741	AIIRILQQL-ADGK-FLGKIWPSYK-FALSE-VIYQYMDDL-ADLK-RGPGRAFVTI-RDGK-VLEWRFDSRL-ADAK-SLYNTVATL
644	5017.1641	AIIRILQQL-ADGK-FLGKIWPSYK-FALSE-VIYQYMDDL-ADLK-RGPGRAFVTI-ADGK-SLYNTVATL-RDLK-VLEWRFDSRL
645	5016.4772	AIIRILQQL-ADGK-FLGKIWPSYK-FALSE-VIYQYMDDL-ADLK-VLEWRFDSRL-ADGK-RGPGRAFVTI-ADGK-SLYNTVATL
646	5017.2436	AIIRILQQL-ADGK-FLGKIWPSYK-FALSE-VIYQYMDDL-ADLK-VLEWRFDSRL-ADAK-SLYNTVATL-ADGS-RGPGRAFVTI
647	5017.7243	AIIRILQQL-ADGK-FLGKIWPSYK-FALSE-VIYQYMDDL-ADLK-SLYNTVATL-ADGS-RGPGRAFVTI-RDGK-VLEWRFDSRL
648	5017.1687	AIIRILQQL-ADGK-FLGKIWPSYK-FALSE-VIYQYMDDL-ADLK-SLYNTVATL-RDLK-VLEWRFDSRL-ADGK-RGPGRAFVTI
649	5017.7005	AIIRILQQL-RDLK-VLEWRFDSRL-ADGK-RGPGRAFVTI-ADGK-FLGKIWPSYK-FALSE-SLYNTVATL-AIGS-VIYQYMDDL
650	5016.7098	AIIRILQQL-RDLK-VLEWRFDSRL-ADGK-RGPGRAFVTI-ADGK-FLGKIWPSYK-FALSE-VIYQYMDDL-ADLK-SLYNTVATL
651	5016.6795	AIIRILQQL-RDLK-VLEWRFDSRL-ADGK-RGPGRAFVTI-ADGK-SLYNTVATL-KDG-FLGKIWPSYK-FALSE-VIYQYMDDL
652	21.7748	AIIRILQQL-RDLK-VLEWRFDSRL-ADGK-RGPGRAFVTI-ADGK-SLYNTVATL-AIGS-VIYQYMDDL-ADGS-FLGKIWPSYK
653	5018.4247	AIIRILQQL-RDLK-VLEWRFDSRL-ADGK-RGPGRAFVTI-ADGK-VIYQYMDDL-ADGS-FLGKIWPSYK-FALSE-SLYNTVATL
654	22.4157	AIIRILQQL-RDLK-VLEWRFDSRL-ADGK-RGPGRAFVTI-ADGK-VIYQYMDDL-ADLK-SLYNTVATL-KDG-FLGKIWPSYK
655	5016.2609	AIIRILQQL-RDLK-VLEWRFDSRL-ADGK-FLGKIWPSYK-FALSE-RGPGRAFVTI-ADGK-SLYNTVATL-AIGS-VIYQYMDDL
656	5016.9586	AIIRILQQL-RDLK-VLEWRFDSRL-ADGK-FLGKIWPSYK-FALSE-RGPGRAFVTI-ADGK-VIYQYMDDL-ADLK-SLYNTVATL
657	5017.9920	AIIRILQQL-RDLK-VLEWRFDSRL-ADGK-FLGKIWPSYK-FALSE-SLYNTVATL-ADGS-RGPGRAFVTI-ADGK-VIYQYMDDL
658	5017.2827	AIIRILQQL-RDLK-VLEWRFDSRL-ADGK-FLGKIWPSYK-FALSE-SLYNTVATL-AIGS-VIYQYMDDL-ADLK-RGPGRAFVTI
659	5015.7175	AIIRILQQL-RDLK-VLEWRFDSRL-ADGK-FLGKIWPSYK-FALSE-VIYQYMDDL-ADLK-RGPGRAFVTI-ADGK-SLYNTVATL
660	5016.8781	AIIRILQQL-RDLK-VLEWRFDSRL-ADGK-FLGKIWPSYK-FALSE-VIYQYMDDL-ADLK-SLYNTVATL-ADGS-RGPGRAFVTI
661	5016.9017	AIIRILQQL-RDLK-VLEWRFDSRL-ADAK-SLYNTVATL-ADGS-RGPGRAFVTI-ADGK-FLGKIWPSYK-FALSE-VIYQYMDDL
662	22.6644	AIIRILQQL-RDLK-VLEWRFDSRL-ADAK-SLYNTVATL-ADGS-RGPGRAFVTI-ADGK-VIYQYMDDL-ADGS-FLGKIWPSYK
663	5017.5264	AIIRILQQL-RDLK-VLEWRFDSRL-ADAK-SLYNTVATL-KDG-FLGKIWPSYK-FALSE-RGPGRAFVTI-ADGK-VIYQYMDDL
664	5016.8598	AIIRILQQL-RDLK-VLEWRFDSRL-ADAK-SLYNTVATL-KDG-FLGKIWPSYK-FALSE-VIYQYMDDL-ADLK-RGPGRAFVTI
665	21.3541	AIIRILQQL-RDLK-VLEWRFDSRL-ADAK-SLYNTVATL-AIGS-VIYQYMDDL-ADLK-RGPGRAFVTI-ADGK-FLGKIWPSYK
666	5017.4600	AIIRILQQL-RDLK-VLEWRFDSRL-ADAK-SLYNTVATL-AIGS-VIYQYMDDL-ADGS-FLGKIWPSYK-FALSE-RGPGRAFVTI
667	5017.8469	AIIRILQQL-RDLK-VLEWRFDSRL-ADAK-VIYQYMDDL-ADLK-RGPGRAFVTI-ADGK-FLGKIWPSYK-FALSE-SLYNTVATL
668	21.8644	AIIRILQQL-RDLK-VLEWRFDSRL-ADAK-VIYQYMDDL-ADLK-RGPGRAFVTI-ADGK-SLYNTVATL-KDG-FLGKIWPSYK
669	5017.4262	AIIRILQQL-RDLK-VLEWRFDSRL-ADAK-VIYQYMDDL-ADGS-FLGKIWPSYK-FALSE-RGPGRAFVTI-ADGK-SLYNTVATL
670	5019.0341	AIIRILQQL-RDLK-VLEWRFDSRL-ADAK-VIYQYMDDL-ADGS-FLGKIWPSYK-FALSE-SLYNTVATL-ADGS-RGPGRAFVTI
671	22.4808	AIIRILQQL-RDLK-VLEWRFDSRL-ADAK-VIYQYMDDL-ADLK-SLYNTVATL-ADGS-RGPGRAFVTI-ADGK-FLGKIWPSYK
672	5017.9439	AIIRILQQL-RDLK-VLEWRFDSRL-ADAK-VIYQYMDDL-ADLK-SLYNTVATL-KDG-FLGKIWPSYK-FALSE-RGPGRAFVTI
673	5017.8758	AIIRILQQL-AIGK-SLYNTVATL-ADGS-RGPGRAFVTI-ADGK-FLGKIWPSYK-FALSE-VLEWRFDSRL-ADAK-VIYQYMDDL
674	5018.0642	AIIRILQQL-AIGK-SLYNTVATL-ADGS-RGPGRAFVTI-ADGK-FLGKIWPSYK-FALSE-VIYQYMDDL-ADLK-VLEWRFDSRL
675	5016.5931	AIIRILQQL-AIGK-SLYNTVATL-ADGS-RGPGRAFVTI-RDGK-VLEWRFDSRL-ADGK-FLGKIWPSYK-FALSE-VIYQYMDDL
676	22.7969	AIIRILQQL-AIGK-SLYNTVATL-ADGS-RGPGRAFVTI-RDGK-VLEWRFDSRL-ADAK-VIYQYMDDL-ADGS-FLGKIWPSYK
677	5019.0235	AIIRILQQL-AIGK-SLYNTVATL-ADGS-RGPGRAFVTI-ADGK-VIYQYMDDL-ADGS-FLGKIWPSYK-FALSE-VLEWRFDSRL
678	22.2382	AIIRILQQL-AIGK-SLYNTVATL-ADGS-RGPGRAFVTI-ADGK-VIYQYMDDL-ADLK-VLEWRFDSRL-ADGK-FLGKIWPSYK
679	5017.6589	AIIRILQQL-AIGK-SLYNTVATL-KDG-FLGKIWPSYK-FALSE-RGPGRAFVTI-RDGK-VLEWRFDSRL-ADAK-VIYQYMDDL
680	5018.6890	AIIRILQQL-AIGK-SLYNTVATL-KDG-FLGKIWPSYK-FALSE-RGPGRAFVTI-ADGK-VIYQYMDDL-ADLK-VLEWRFDSRL
681	5017.8106	AIIRILQQL-AIGK-SLYNTVATL-KDG-FLGKIWPSYK-FALSE-VLEWRFDSRL-ADGK-RGPGRAFVTI-ADGK-VIYQYMDDL
682	5017.8339	AIIRILQQL-AIGK-SLYNTVATL-KDG-FLGKIWPSYK-FALSE-VLEWRFDSRL-ADAK-VIYQYMDDL-ADLK-RGPGRAFVTI
683	5017.5389	AIIRILQQL-AIGK-SLYNTVATL-KDG-FLGKIWPSYK-FALSE-VIYQYMDDL-ADLK-RGPGRAFVTI-RDGK-VLEWRFDSRL
684	5017.4524	AIIRILQQL-AIGK-SLYNTVATL-KDG-FLGKIWPSYK-FALSE-VIYQYMDDL-ADLK-VLEWRFDSRL-ADGK-RGPGRAFVTI
685	5017.0252	AIIRILQQL-AIGK-SLYNTVATL-RDLK-VLEWRFDSRL-ADGK-RGPGRAFVTI-ADGK-FLGKIWPSYK-FALSE-VIYQYMDDL
686	22.7880	AIIRILQQL-AIGK-SLYNTVATL-RDLK-VLEWRFDSRL-ADGK-RGPGRAFVTI-ADGK-VIYQYMDDL-ADGS-FLGKIWPSYK
687	5017.2741	AIIRILQQL-AIGK-SLYNTVATL-RDLK-VLEWRFDSRL-ADGK-FLGKIWPSYK-FALSE-RGPGRAFVTI-ADGK-VIYQYMDDL
688	5016.6074	AIIRILQQL-AIGK-SLYNTVATL-RDLK-VLEWRFDSRL-ADGK-FLGKIWPSYK-FALSE-VIYQYMDDL-ADLK-RGPGRAFVTI
689	22.2102	AIIRILQQL-AIGK-SLYNTVATL-RDLK-VLEWRFDSRL-ADAK-VIYQYMDDL-ADLK-RGPGRAFVTI-ADGK-FLGKIWPSYK
690	5018.3162	AIIRILQQL-AIGK-SLYNTVATL-RDLK-VLEWRFDSRL-ADAK-VIYQYMDDL-ADGS-FLGKIWPSYK-FALSE-RGPGRAFVTI
691	5017.7131	AIIRILQQL-AIGK-SLYNTVATL-AIGS-VIYQYMDDL-ADLK-RGPGRAFVTI-ADGK-FLGKIWPSYK-FALSE-VLEWRFDSRL
692	21.0455	AIIRILQQL-AIGK-SLYNTVATL-AIGS-VIYQYMDDL-ADLK-RGPGRAFVTI-RDGK-VLEWRFDSRL-ADGK-FLGKIWPSYK
693	5018.1392	AIIRILQQL-AIGK-SLYNTVATL-AIGS-VIYQYMDDL-ADGS-FLGKIWPSYK-FALSE-RGPGRAFVTI-RDGK-VLEWRFDSRL
694	5017.7442	AIIRILQQL-AIGK-SLYNTVATL-AIGS-VIYQYMDDL-ADGS-FLGKIWPSYK-FALSE-VLEWRFDSRL-ADGK-RGPGRAFVTI
695	21.9467	AIIRILQQL-AIGK-SLYNTVATL-AIGS-VIYQYMDDL-ADLK-VLEWRFDSRL-ADGK-RGPGRAFVTI-ADGK-FLGKIWPSYK
696	5017.0339	AIIRILQQL-AIGK-SLYNTVATL-AIGS-VIYQYMDDL-ADLK-VLEWRFDSRL-ADGK-FLGKIWPSYK-FALSE-RGPGRAFVTI
697	5017.0749	AIIRILQQL-ADGS-VIYQYMDDL-ADLK-RGPGRAFVTI-ADGK-FLGKIWPSYK-FALSE-VLEWRFDSRL-ADAK-SLYNTVATL
698	5018.9117	AIIRILQQL-ADGS-VIYQYMDDL-ADLK-RGPGRAFVTI-ADGK-FLGKIWPSYK-FALSE-SLYNTVATL-RDLK-VLEWRFDSRL
699	5017.3236	AIIRILQQL-ADGS-VIYQYMDDL-ADLK-RGPGRAFVTI-RDGK-VLEWRFDSRL-ADGK-FLGKIWPSYK-FALSE-SLYNTVATL
700	21.9392	AIIRILQQL-ADGS-VIYQYMDDL-ADLK-RGPGRAFVTI-RDGK-VLEWRFDSRL-ADAK-SLYNTVATL-KDG-FLGKIWPSYK
701	5018.0087	AIIRILQQL-ADGS-VIYQYMDDL-ADLK-RGPGRAFVTI-ADGK-SLYNTVATL-KDG-FLGKIWPSYK-FALSE-VLEWRFDSRL
702	21.3973	AIIRILQQL-ADGS-VIYQYMDDL-ADLK-RGPGRAFVTI-ADGK-SLYNTVATL-RDLK-VLEWRFDSRL-ADGK-FLGKIWPSYK
703	5017.5010	AIIRILQQL-ADGS-VIYQYMDDL-ADGS-FLGKIWPSYK-FALSE-RGPGRAFVTI-RDGK-VLEWRFDSRL-ADAK-SLYNTVATL
704	5018.4910	AIIRILQQL-ADGS-VIYQYMDDL-ADGS-FLGKIWPSYK-FALSE-RGPGRAFVTI-ADGK-SLYNTVATL-RDLK-VLEWRFDSRL
705	5017.4956	AIIRILQQL-ADGS-VIYQYMDDL-ADGS-FLGKIWPSYK-FALSE-VLEWRFDSRL-ADGK-RGPGRAFVTI-ADGK-SLYNTVATL
706	5018.2620	AIIRILQQL-ADGS-VIYQYMDDL-ADGS-FLGKIWPSYK-FALSE-VLEWRFDSRL-ADAK-SLYNTVATL-ADGS-RGPGRAFVTI
707	5019.4984	AIIRILQQL-ADGS-VIYQYMDDL-ADGS-FLGKIWPSYK-FALSE-SLYNTVATL-ADGS-RGPGRAFVTI-RDGK-VLEWRFDSRL
708	5018.9428	AIIRILQQL-ADGS-VIYQYMDDL-ADGS-FLGKIWPSYK-FALSE-SLYNTVATL-RDLK-VLEWRFDSRL-ADGK-RGPGRAFVTI
709	5018.2248	AIIRILQQL-ADGS-VIYQYMDDL-ADLK-VLEWRFDSRL-ADGK-RGPGRAFVTI-ADGK-FLGKIWPSYK-FALSE-SLYNTVATL
710	22.2423	AIIRILQQL-ADGS-VIYQYMDDL-ADLK-VLEWRFDSRL-ADGK-RGPGRAFVTI-ADGK-SLYNTVATL-KDG-FLGKIWPSYK
711	5016.7853	AIIRILQQL-ADGS-VIYQYMDDL-ADLK-VLEWRFDSRL-ADGK-FLGKIWPSYK-FALSE-RGPGRAFVTI-ADGK-SLYNTVATL
712	5018.3931	AIIRILQQL-ADGS-VIYQYMDDL-ADLK-VLEWRFDSRL-ADGK-FLGKIWPSYK-FALSE-SLYNTVATL-ADGS-RGPGRAFVTI
713	22.4645	AIIRILQQL-ADGS-VIYQYMDDL-ADLK-VLEWRFDSRL-ADAK-SLYNTVATL-ADGS-RGPGRAFVTI-ADGK-FLGKIWPSYK
714	5017.9275	AIIRILQQL-ADGS-VIYQYMDDL-ADLK-VLEWRFDSRL-ADAK-SLYNTVATL-KDG-FLGKIWPSYK-FALSE-RGPGRAFVTI
715	5018.6251	AIIRILQQL-ADGS-VIYQYMDDL-ADLK-SLYNTVATL-ADGS-RGPGRAFVTI-ADGK-FLGKIWPSYK-FALSE-VLEWRFDSRL
716	21.9575	AIIRILQQL-ADGS-VIYQYMDDL-ADLK-SLYNTVATL-ADGS-RGPGRAFVTI-RDGK-VLEWRFDSRL-ADGK-FLGKIWPSYK
717	5018.4082	AIIRILQQL-ADGS-VIYQYMDDL-ADLK-SLYNTVATL-KDG-FLGKIWPSYK-FALSE-RGPGRAFVTI-RDGK-VLEWRFDSRL
718	5018.0133	AIIRILQQL-ADGS-VIYQYMDDL-ADLK-SLYNTVATL-KDG-FLGKIWPSYK-FALSE-VLEWRFDSRL-ADGK-RGPGRAFVTI
719	22.3896	AIIRILQQL-ADGS-VIYQYMDDL-ADLK-SLYNTVATL-RDLK-VLEWRFDSRL-ADGK-RGPGRAFVTI-ADGK-FLGKIWPSYK
720	5017.4768	AIIRILQQL-ADGS-VIYQYMDDL-ADLK-SLYNTVATL-RDLK-VLEWRFDSRL-ADGK-FLGKIWPSYK-FALSE-RGPGRAFVTI
