# Supplementary material for: PolyCTLDesigner: a computational tool for constructing polyepitope T-cell antigens
Source: BMC Res Notes. 2013 Oct 10;6:407. doi: 10.1186/1756-0500-6-407 (PMC3853014; doi:10.1186/1756-0500-6-407)
Supplement: Additional file 1 — This file describes the short sample study of designing artificial poly-CTL-epitope antigen composed of 6 well studied HIV-1 CTL epitopes using PolyCTLDesigner. [file 1756-0500-6-407-S1.zip › 6ctls_[A][D][L][V][K][V].out.txt]

Gen. 1 (0.05%): Max/Min/Avg Fitness(Raw) [6028.49(5026.65)/4957.38(5023.55)/5023.74(5023.74)]
Gen. 100 (5.00%): Max/Min/Avg Fitness(Raw) [6028.41(5026.63)/4983.23(5023.55)/5023.67(5023.67)]
Gen. 200 (10.00%): Max/Min/Avg Fitness(Raw) [6028.59(5026.63)/4925.48(5023.55)/5023.83(5023.83)]
Gen. 300 (15.00%): Max/Min/Avg Fitness(Raw) [6028.59(5026.17)/4906.70(5023.55)/5023.83(5023.83)]
Gen. 400 (20.00%): Max/Min/Avg Fitness(Raw) [6028.57(5026.17)/4915.76(5023.55)/5023.81(5023.81)]
Gen. 500 (25.00%): Max/Min/Avg Fitness(Raw) [6028.62(5026.65)/4918.59(5023.55)/5023.85(5023.85)]
Gen. 600 (30.00%): Max/Min/Avg Fitness(Raw) [6028.42(5026.17)/4971.45(5023.55)/5023.68(5023.68)]
Gen. 700 (35.00%): Max/Min/Avg Fitness(Raw) [6028.38(5026.37)/4987.48(5023.55)/5023.65(5023.65)]
Gen. 800 (40.00%): Max/Min/Avg Fitness(Raw) [6028.44(5026.17)/4963.59(5023.55)/5023.70(5023.70)]
Gen. 900 (45.00%): Max/Min/Avg Fitness(Raw) [6028.53(5025.81)/4913.87(5023.55)/5023.78(5023.78)]
Gen. 1000 (50.00%): Max/Min/Avg Fitness(Raw) [6028.46(5027.13)/4975.72(5023.55)/5023.72(5023.72)]
Gen. 1100 (55.00%): Max/Min/Avg Fitness(Raw) [6028.52(5026.65)/4950.54(5023.55)/5023.76(5023.76)]
Gen. 1200 (60.00%): Max/Min/Avg Fitness(Raw) [6028.50(5026.65)/4953.99(5023.55)/5023.75(5023.75)]
Gen. 1300 (65.00%): Max/Min/Avg Fitness(Raw) [6028.52(5025.99)/4927.76(5023.55)/5023.76(5023.76)]
Gen. 1400 (70.00%): Max/Min/Avg Fitness(Raw) [6028.59(5026.65)/4926.99(5023.55)/5023.83(5023.83)]
Gen. 1500 (75.00%): Max/Min/Avg Fitness(Raw) [6028.55(5026.65)/4938.66(5023.55)/5023.79(5023.79)]
Gen. 1600 (80.00%): Max/Min/Avg Fitness(Raw) [6028.40(5025.99)/4975.98(5023.55)/5023.66(5023.66)]
Gen. 1700 (85.00%): Max/Min/Avg Fitness(Raw) [6028.53(5026.65)/4947.17(5023.55)/5023.77(5023.77)]
Gen. 1800 (90.00%): Max/Min/Avg Fitness(Raw) [6028.47(5026.17)/4952.22(5023.55)/5023.73(5023.73)]
Gen. 1900 (95.00%): Max/Min/Avg Fitness(Raw) [6028.56(5026.65)/4937.93(5023.55)/5023.80(5023.80)]
Gen. 2000 (100.00%): Max/Min/Avg Fitness(Raw) [6028.57(5026.17)/4916.29(5023.55)/5023.81(5023.81)]
Total time elapsed: 15.237 seconds.
- GenomeBase
	Score:			 5023.552691
	Fitness:		 4916.287635

	Slot [Evaluator] (Count: 1)
		Name: eval_func
		Doc:  The evaluation function 
	Slot [Initializator] (Count: 1)
		Name: G1DListTSPInitializator
		Doc:  The initializator for the TSP 
	Slot [Mutator] (Count: 1)
		Name: G1DListMutatorSwap
		Doc:  The mutator of G1DList, Swap Mutator 
	Slot [Crossover] (Count: 1)
		Name: G1DListCrossoverOX
		Doc:  The OX Crossover of G1DList 

- G1DList
	List size:	 6
	List:		 [2, 0, 4, 1, 3, 5]


23.5526914478 0
RGPGRAFVTI-ADL-VIYQYMDDL-ADL-VLEWRFDSRL-ADL-SLYNTVATL--AIIRILQQL-ADLFLGKIWPSYK

Gen. 1 (0.05%): Max/Min/Avg Fitness(Raw) [6028.62(5026.87)/4964.86(5023.67)/5023.85(5023.85)]
Gen. 100 (5.00%): Max/Min/Avg Fitness(Raw) [6028.65(5027.54)/4935.75(5023.55)/5023.87(5023.87)]
Gen. 200 (10.00%): Max/Min/Avg Fitness(Raw) [6028.57(5025.99)/4906.69(5023.55)/5023.81(5023.81)]
Gen. 300 (15.00%): Max/Min/Avg Fitness(Raw) [6028.67(5026.17)/4872.94(5023.55)/5023.89(5023.89)]
Gen. 400 (20.00%): Max/Min/Avg Fitness(Raw) [6028.51(5026.65)/4952.66(5023.55)/5023.76(5023.76)]
Gen. 500 (25.00%): Max/Min/Avg Fitness(Raw) [6028.51(5025.45)/4900.53(5023.55)/5023.76(5023.76)]
Gen. 600 (30.00%): Max/Min/Avg Fitness(Raw) [6028.47(5026.17)/4953.12(5023.55)/5023.72(5023.72)]
Gen. 700 (35.00%): Max/Min/Avg Fitness(Raw) [6028.60(5026.65)/4924.19(5023.55)/5023.83(5023.83)]
Gen. 800 (40.00%): Max/Min/Avg Fitness(Raw) [6028.54(5026.65)/4942.88(5023.55)/5023.78(5023.78)]
Gen. 900 (45.00%): Max/Min/Avg Fitness(Raw) [6028.55(5027.32)/4956.54(5023.55)/5023.79(5023.79)]
Gen. 1000 (50.00%): Max/Min/Avg Fitness(Raw) [6028.52(5026.65)/4948.40(5023.55)/5023.77(5023.77)]
Gen. 1100 (55.00%): Max/Min/Avg Fitness(Raw) [6028.62(5026.65)/4915.71(5023.55)/5023.85(5023.85)]
Gen. 1200 (60.00%): Max/Min/Avg Fitness(Raw) [6028.48(5026.17)/4950.02(5023.55)/5023.73(5023.73)]
Gen. 1300 (65.00%): Max/Min/Avg Fitness(Raw) [6028.54(5026.65)/4944.49(5023.55)/5023.78(5023.78)]
Gen. 1400 (70.00%): Max/Min/Avg Fitness(Raw) [6028.52(5026.86)/4953.49(5023.55)/5023.77(5023.77)]
Gen. 1500 (75.00%): Max/Min/Avg Fitness(Raw) [6028.63(5027.32)/4935.99(5023.55)/5023.86(5023.86)]
Gen. 1600 (80.00%): Max/Min/Avg Fitness(Raw) [6028.61(5026.65)/4922.06(5023.55)/5023.84(5023.84)]
Gen. 1700 (85.00%): Max/Min/Avg Fitness(Raw) [6028.58(5026.87)/4935.88(5023.55)/5023.82(5023.82)]
Gen. 1800 (90.00%): Max/Min/Avg Fitness(Raw) [6028.44(5025.81)/4952.71(5023.55)/5023.70(5023.70)]
Gen. 1900 (95.00%): Max/Min/Avg Fitness(Raw) [6028.50(5026.17)/4942.58(5023.55)/5023.75(5023.75)]
Gen. 2000 (100.00%): Max/Min/Avg Fitness(Raw) [6028.60(5026.17)/4902.52(5023.55)/5023.83(5023.83)]
Total time elapsed: 15.027 seconds.
- GenomeBase
	Score:			 5023.552691
	Fitness:		 4902.524976

	Slot [Evaluator] (Count: 1)
		Name: eval_func
		Doc:  The evaluation function 
	Slot [Initializator] (Count: 1)
		Name: G1DListTSPInitializator
		Doc:  The initializator for the TSP 
	Slot [Mutator] (Count: 1)
		Name: G1DListMutatorSwap
		Doc:  The mutator of G1DList, Swap Mutator 
	Slot [Crossover] (Count: 1)
		Name: G1DListCrossoverOX
		Doc:  The OX Crossover of G1DList 

- G1DList
	List size:	 6
	List:		 [3, 5, 2, 0, 4, 1]


23.5526914478 0
RGPGRAFVTI-ADL-VIYQYMDDL-ADL-VLEWRFDSRL-ADLSLYNTVATL--AIIRILQQL-ADL-FLGKIWPSYK

Gen. 1 (0.05%): Max/Min/Avg Fitness(Raw) [6028.45(5026.65)/4971.07(5023.55)/5023.71(5023.71)]
Gen. 100 (5.00%): Max/Min/Avg Fitness(Raw) [6028.75(5026.65)/4873.71(5023.55)/5023.96(5023.96)]
Gen. 200 (10.00%): Max/Min/Avg Fitness(Raw) [6028.35(5024.71)/4960.53(5023.55)/5023.62(5023.62)]
Gen. 300 (15.00%): Max/Min/Avg Fitness(Raw) [6028.39(5026.87)/4990.52(5023.55)/5023.66(5023.66)]
Gen. 400 (20.00%): Max/Min/Avg Fitness(Raw) [6028.55(5026.17)/4923.71(5023.55)/5023.79(5023.79)]
Gen. 500 (25.00%): Max/Min/Avg Fitness(Raw) [6028.54(5025.99)/4918.97(5023.55)/5023.78(5023.78)]
Gen. 600 (30.00%): Max/Min/Avg Fitness(Raw) [6028.47(5026.37)/4956.57(5023.55)/5023.73(5023.73)]
Gen. 700 (35.00%): Max/Min/Avg Fitness(Raw) [6028.66(5026.65)/4903.91(5023.55)/5023.88(5023.88)]
Gen. 800 (40.00%): Max/Min/Avg Fitness(Raw) [6028.42(5025.95)/4965.63(5023.55)/5023.68(5023.68)]
Gen. 900 (45.00%): Max/Min/Avg Fitness(Raw) [6028.72(5026.65)/4884.95(5023.55)/5023.93(5023.93)]
Gen. 1000 (50.00%): Max/Min/Avg Fitness(Raw) [6028.54(5026.17)/4927.84(5023.55)/5023.78(5023.78)]
Gen. 1100 (55.00%): Max/Min/Avg Fitness(Raw) [6028.67(5027.13)/4918.44(5023.55)/5023.89(5023.89)]
Gen. 1200 (60.00%): Max/Min/Avg Fitness(Raw) [6028.49(5026.65)/4958.60(5023.55)/5023.74(5023.74)]
Gen. 1300 (65.00%): Max/Min/Avg Fitness(Raw) [6028.67(5026.65)/4899.12(5023.55)/5023.90(5023.90)]
Gen. 1400 (70.00%): Max/Min/Avg Fitness(Raw) [6028.47(5026.17)/4951.37(5023.55)/5023.73(5023.73)]
Gen. 1500 (75.00%): Max/Min/Avg Fitness(Raw) [6028.52(5026.17)/4933.18(5023.55)/5023.77(5023.77)]
Gen. 1600 (80.00%): Max/Min/Avg Fitness(Raw) [6028.50(5026.65)/4953.95(5023.55)/5023.75(5023.75)]
Gen. 1700 (85.00%): Max/Min/Avg Fitness(Raw) [6028.71(5026.53)/4881.94(5023.55)/5023.92(5023.92)]
Gen. 1800 (90.00%): Max/Min/Avg Fitness(Raw) [6028.64(5026.65)/4909.91(5023.55)/5023.87(5023.87)]
Gen. 1900 (95.00%): Max/Min/Avg Fitness(Raw) [6028.44(5025.99)/4959.63(5023.55)/5023.70(5023.70)]
Gen. 2000 (100.00%): Max/Min/Avg Fitness(Raw) [6028.57(5026.65)/4933.47(5023.55)/5023.81(5023.81)]
Total time elapsed: 15.100 seconds.
- GenomeBase
	Score:			 5023.552691
	Fitness:		 4933.469812

	Slot [Evaluator] (Count: 1)
		Name: eval_func
		Doc:  The evaluation function 
	Slot [Initializator] (Count: 1)
		Name: G1DListTSPInitializator
		Doc:  The initializator for the TSP 
	Slot [Mutator] (Count: 1)
		Name: G1DListMutatorSwap
		Doc:  The mutator of G1DList, Swap Mutator 
	Slot [Crossover] (Count: 1)
		Name: G1DListCrossoverOX
		Doc:  The OX Crossover of G1DList 

- G1DList
	List size:	 6
	List:		 [5, 2, 0, 4, 1, 3]


23.5526914478 0
RGPGRAFVTI-ADL-VIYQYMDDL-ADL-VLEWRFDSRL-ADL-SLYNTVATL-AIIRILQQL-ADL-FLGKIWPSYK

Gen. 1 (0.05%): Max/Min/Avg Fitness(Raw) [6028.44(5025.81)/4953.41(5023.55)/5023.70(5023.70)]
Gen. 100 (5.00%): Max/Min/Avg Fitness(Raw) [6028.58(5026.65)/4930.04(5023.55)/5023.82(5023.82)]
Gen. 200 (10.00%): Max/Min/Avg Fitness(Raw) [6028.40(5025.81)/4971.89(5023.55)/5023.66(5023.66)]
Gen. 300 (15.00%): Max/Min/Avg Fitness(Raw) [6028.80(5026.86)/4866.92(5023.55)/5024.00(5024.00)]
Gen. 400 (20.00%): Max/Min/Avg Fitness(Raw) [6028.69(5026.17)/4866.33(5023.55)/5023.91(5023.91)]
Gen. 500 (25.00%): Max/Min/Avg Fitness(Raw) [6028.51(5026.65)/4951.00(5023.55)/5023.76(5023.76)]
Gen. 600 (30.00%): Max/Min/Avg Fitness(Raw) [6028.58(5026.65)/4930.87(5023.55)/5023.82(5023.82)]
Gen. 700 (35.00%): Max/Min/Avg Fitness(Raw) [6028.48(5026.65)/4960.45(5023.55)/5023.74(5023.74)]
Gen. 800 (40.00%): Max/Min/Avg Fitness(Raw) [6028.63(5026.65)/4913.82(5023.55)/5023.86(5023.86)]
Gen. 900 (45.00%): Max/Min/Avg Fitness(Raw) [6028.49(5026.17)/4946.63(5023.55)/5023.74(5023.74)]
Gen. 1000 (50.00%): Max/Min/Avg Fitness(Raw) [6028.64(5026.65)/4909.35(5023.55)/5023.87(5023.87)]
Gen. 1100 (55.00%): Max/Min/Avg Fitness(Raw) [6028.51(5027.45)/4967.91(5023.55)/5023.76(5023.76)]
Gen. 1200 (60.00%): Max/Min/Avg Fitness(Raw) [6028.57(5027.32)/4949.83(5023.55)/5023.81(5023.81)]
Gen. 1300 (65.00%): Max/Min/Avg Fitness(Raw) [6028.62(5026.65)/4918.39(5023.55)/5023.85(5023.85)]
Gen. 1400 (70.00%): Max/Min/Avg Fitness(Raw) [6028.41(5025.50)/4957.67(5023.55)/5023.67(5023.67)]
Gen. 1500 (75.00%): Max/Min/Avg Fitness(Raw) [6028.46(5026.53)/4964.05(5023.55)/5023.72(5023.72)]
Gen. 1600 (80.00%): Max/Min/Avg Fitness(Raw) [6028.59(5026.65)/4925.84(5023.55)/5023.83(5023.83)]
Gen. 1700 (85.00%): Max/Min/Avg Fitness(Raw) [6028.52(5026.65)/4948.75(5023.55)/5023.77(5023.77)]
Gen. 1800 (90.00%): Max/Min/Avg Fitness(Raw) [6028.68(5025.99)/4855.50(5023.55)/5023.90(5023.90)]
Gen. 1900 (95.00%): Max/Min/Avg Fitness(Raw) [6028.55(5025.81)/4906.65(5023.55)/5023.79(5023.79)]
Gen. 2000 (100.00%): Max/Min/Avg Fitness(Raw) [6028.55(5027.54)/4958.55(5023.55)/5023.80(5023.80)]
Total time elapsed: 15.220 seconds.
- GenomeBase
	Score:			 5023.552691
	Fitness:		 4958.548705

	Slot [Evaluator] (Count: 1)
		Name: eval_func
		Doc:  The evaluation function 
	Slot [Initializator] (Count: 1)
		Name: G1DListTSPInitializator
		Doc:  The initializator for the TSP 
	Slot [Mutator] (Count: 1)
		Name: G1DListMutatorSwap
		Doc:  The mutator of G1DList, Swap Mutator 
	Slot [Crossover] (Count: 1)
		Name: G1DListCrossoverOX
		Doc:  The OX Crossover of G1DList 

- G1DList
	List size:	 6
	List:		 [3, 5, 2, 0, 4, 1]


23.5526914478 0
RGPGRAFVTI-ADL-VIYQYMDDL-ADL-VLEWRFDSRL-ADLSLYNTVATL--AIIRILQQL-ADL-FLGKIWPSYK

Gen. 1 (0.05%): Max/Min/Avg Fitness(Raw) [6028.69(5026.87)/4941.66(5023.67)/5023.91(5023.91)]
Gen. 100 (5.00%): Max/Min/Avg Fitness(Raw) [6028.63(5026.65)/4914.91(5023.55)/5023.86(5023.86)]
Gen. 200 (10.00%): Max/Min/Avg Fitness(Raw) [6028.53(5027.54)/4963.31(5023.55)/5023.78(5023.78)]
Gen. 300 (15.00%): Max/Min/Avg Fitness(Raw) [6028.72(5026.87)/4893.85(5023.55)/5023.93(5023.93)]
Gen. 400 (20.00%): Max/Min/Avg Fitness(Raw) [6028.48(5026.65)/4960.30(5023.55)/5023.74(5023.74)]
Gen. 500 (25.00%): Max/Min/Avg Fitness(Raw) [6028.59(5025.99)/4899.22(5023.55)/5023.82(5023.82)]
Gen. 600 (30.00%): Max/Min/Avg Fitness(Raw) [6028.53(5026.17)/4929.26(5023.55)/5023.78(5023.78)]
Gen. 700 (35.00%): Max/Min/Avg Fitness(Raw) [6028.47(5026.65)/4965.61(5023.55)/5023.72(5023.72)]
Gen. 800 (40.00%): Max/Min/Avg Fitness(Raw) [6028.51(5026.17)/4937.55(5023.55)/5023.76(5023.76)]
Gen. 900 (45.00%): Max/Min/Avg Fitness(Raw) [6028.70(5026.65)/4891.38(5023.55)/5023.91(5023.91)]
Gen. 1000 (50.00%): Max/Min/Avg Fitness(Raw) [6028.60(5026.65)/4925.18(5023.55)/5023.83(5023.83)]
Gen. 1100 (55.00%): Max/Min/Avg Fitness(Raw) [6028.43(5026.65)/4976.39(5023.55)/5023.69(5023.69)]
Gen. 1200 (60.00%): Max/Min/Avg Fitness(Raw) [6028.43(5025.99)/4964.74(5023.55)/5023.69(5023.69)]
Gen. 1300 (65.00%): Max/Min/Avg Fitness(Raw) [6028.57(5026.65)/4932.25(5023.55)/5023.81(5023.81)]
Gen. 1400 (70.00%): Max/Min/Avg Fitness(Raw) [6028.42(5026.65)/4978.93(5023.55)/5023.68(5023.68)]
Gen. 1500 (75.00%): Max/Min/Avg Fitness(Raw) [6028.45(5026.17)/4961.67(5023.55)/5023.70(5023.70)]
Gen. 1600 (80.00%): Max/Min/Avg Fitness(Raw) [6028.56(5025.81)/4899.27(5023.55)/5023.80(5023.80)]
Gen. 1700 (85.00%): Max/Min/Avg Fitness(Raw) [6028.57(5026.22)/4916.40(5023.55)/5023.81(5023.81)]
Gen. 1800 (90.00%): Max/Min/Avg Fitness(Raw) [6028.52(5026.65)/4948.73(5023.55)/5023.77(5023.77)]
Gen. 1900 (95.00%): Max/Min/Avg Fitness(Raw) [6028.57(5026.65)/4933.04(5023.55)/5023.81(5023.81)]
Gen. 2000 (100.00%): Max/Min/Avg Fitness(Raw) [6028.49(5026.17)/4944.90(5023.55)/5023.74(5023.74)]
Total time elapsed: 15.264 seconds.
- GenomeBase
	Score:			 5023.552691
	Fitness:		 4944.897767

	Slot [Evaluator] (Count: 1)
		Name: eval_func
		Doc:  The evaluation function 
	Slot [Initializator] (Count: 1)
		Name: G1DListTSPInitializator
		Doc:  The initializator for the TSP 
	Slot [Mutator] (Count: 1)
		Name: G1DListMutatorSwap
		Doc:  The mutator of G1DList, Swap Mutator 
	Slot [Crossover] (Count: 1)
		Name: G1DListCrossoverOX
		Doc:  The OX Crossover of G1DList 

- G1DList
	List size:	 6
	List:		 [1, 3, 5, 2, 0, 4]


23.5526914478 0
RGPGRAFVTI-ADL-VIYQYMDDL-ADLVLEWRFDSRL-ADL-SLYNTVATL--AIIRILQQL-ADL-FLGKIWPSYK
