# Supplementary material for: PolyCTLDesigner: a computational tool for constructing polyepitope T-cell antigens
Source: BMC Res Notes. 2013 Oct 10;6:407. doi: 10.1186/1756-0500-6-407 (PMC3853014; doi:10.1186/1756-0500-6-407)
Supplement: Additional file 1 — This file describes the short sample study of designing artificial poly-CTL-epitope antigen composed of 6 well studied HIV-1 CTL epitopes using PolyCTLDesigner. [file 1756-0500-6-407-S1.zip › 6ctls_[A][D][L][V][K][V]_GA.txt]

RGPGRAFVTI-ADL-VIYQYMDDL-ADL-VLEWRFDSRL-ADL-SLYNTVATL--AIIRILQQL-ADLFLGKIWPSYK
epitopes: 6, length: 69 aa, flanks: 13.04
