# Supplementary material for: PolyCTLDesigner: a computational tool for constructing polyepitope T-cell antigens
Source: BMC Res Notes. 2013 Oct 10;6:407. doi: 10.1186/1756-0500-6-407 (PMC3853014; doi:10.1186/1756-0500-6-407)
Supplement: Additional file 1 — This file describes the short sample study of designing artificial poly-CTL-epitope antigen composed of 6 well studied HIV-1 CTL epitopes using PolyCTLDesigner. [file 1756-0500-6-407-S1.zip › 6ctls_[A][D][L][V][K][V]_polyE.tab]

1	5020.0745	RGPGRAFVTI-AD-FLGKIWPSYK-FALSE-VLEWRFDSRL-ADL-SLYNTVATL-ADL-VIYQYMDDL-ADL-AIIRILQQL
2	5018.8495	RGPGRAFVTI-AD-FLGKIWPSYK-FALSE-VLEWRFDSRL-ADL-SLYNTVATL--AIIRILQQL-ADL-VIYQYMDDL
3	5019.0085	RGPGRAFVTI-AD-FLGKIWPSYK-FALSE-VLEWRFDSRL-ADL-VIYQYMDDL-ADL-SLYNTVATL--AIIRILQQL
4	5019.4339	RGPGRAFVTI-AD-FLGKIWPSYK-FALSE-VLEWRFDSRL-ADL-VIYQYMDDL-ADL-AIIRILQQL-ADL-SLYNTVATL
5	5019.3424	RGPGRAFVTI-AD-FLGKIWPSYK-FALSE-VLEWRFDSRL-ADL-AIIRILQQL-ADL-SLYNTVATL-ADL-VIYQYMDDL
6	5020.2818	RGPGRAFVTI-AD-FLGKIWPSYK-FALSE-VLEWRFDSRL-ADL-AIIRILQQL-ADL-VIYQYMDDL-ADL-SLYNTVATL
7	5020.8989	RGPGRAFVTI-AD-FLGKIWPSYK-FALSE-SLYNTVATL-AD-VLEWRFDSRL-ADL-VIYQYMDDL-ADL-AIIRILQQL
8	5020.8772	RGPGRAFVTI-AD-FLGKIWPSYK-FALSE-SLYNTVATL-AD-VLEWRFDSRL-ADL-AIIRILQQL-ADL-VIYQYMDDL
9	5020.6018	RGPGRAFVTI-AD-FLGKIWPSYK-FALSE-SLYNTVATL-ADL-VIYQYMDDL-ADL-VLEWRFDSRL-ADL-AIIRILQQL
10	5021.7330	RGPGRAFVTI-AD-FLGKIWPSYK-FALSE-SLYNTVATL-ADL-VIYQYMDDL-ADL-AIIRILQQL-ADL-VLEWRFDSRL
11	5018.9541	RGPGRAFVTI-AD-FLGKIWPSYK-FALSE-SLYNTVATL--AIIRILQQL-ADL-VLEWRFDSRL-ADL-VIYQYMDDL
12	5020.9523	RGPGRAFVTI-AD-FLGKIWPSYK-FALSE-SLYNTVATL--AIIRILQQL-ADL-VIYQYMDDL-ADL-VLEWRFDSRL
13	5018.3127	RGPGRAFVTI-AD-FLGKIWPSYK-FALSE-VIYQYMDDL-ADL-VLEWRFDSRL-ADL-SLYNTVATL--AIIRILQQL
14	5018.8754	RGPGRAFVTI-AD-FLGKIWPSYK-FALSE-VIYQYMDDL-ADL-VLEWRFDSRL-ADL-AIIRILQQL-ADL-SLYNTVATL
15	5019.9504	RGPGRAFVTI-AD-FLGKIWPSYK-FALSE-VIYQYMDDL-ADL-SLYNTVATL-AD-VLEWRFDSRL-ADL-AIIRILQQL
16	5019.5812	RGPGRAFVTI-AD-FLGKIWPSYK-FALSE-VIYQYMDDL-ADL-SLYNTVATL--AIIRILQQL-ADL-VLEWRFDSRL
17	5019.1633	RGPGRAFVTI-AD-FLGKIWPSYK-FALSE-VIYQYMDDL-ADL-AIIRILQQL-ADL-VLEWRFDSRL-ADL-SLYNTVATL
18	5020.6565	RGPGRAFVTI-AD-FLGKIWPSYK-FALSE-VIYQYMDDL-ADL-AIIRILQQL-ADL-SLYNTVATL-AD-VLEWRFDSRL
19	5020.4525	RGPGRAFVTI-AD-FLGKIWPSYK-FALSE-AIIRILQQL-ADL-VLEWRFDSRL-ADL-SLYNTVATL-ADL-VIYQYMDDL
20	5020.6813	RGPGRAFVTI-AD-FLGKIWPSYK-FALSE-AIIRILQQL-ADL-VLEWRFDSRL-ADL-VIYQYMDDL-ADL-SLYNTVATL
21	5020.4617	RGPGRAFVTI-AD-FLGKIWPSYK-FALSE-AIIRILQQL-ADL-SLYNTVATL-AD-VLEWRFDSRL-ADL-VIYQYMDDL
22	5021.7401	RGPGRAFVTI-AD-FLGKIWPSYK-FALSE-AIIRILQQL-ADL-SLYNTVATL-ADL-VIYQYMDDL-ADL-VLEWRFDSRL
23	5020.9667	RGPGRAFVTI-AD-FLGKIWPSYK-FALSE-AIIRILQQL-ADL-VIYQYMDDL-ADL-VLEWRFDSRL-ADL-SLYNTVATL
24	5022.8851	RGPGRAFVTI-AD-FLGKIWPSYK-FALSE-AIIRILQQL-ADL-VIYQYMDDL-ADL-SLYNTVATL-AD-VLEWRFDSRL
25	5021.3512	RGPGRAFVTI-ADL-VLEWRFDSRL-ADL-FLGKIWPSYK-FALSE-SLYNTVATL-ADL-VIYQYMDDL-ADL-AIIRILQQL
26	5020.1262	RGPGRAFVTI-ADL-VLEWRFDSRL-ADL-FLGKIWPSYK-FALSE-SLYNTVATL--AIIRILQQL-ADL-VIYQYMDDL
27	5019.1994	RGPGRAFVTI-ADL-VLEWRFDSRL-ADL-FLGKIWPSYK-FALSE-VIYQYMDDL-ADL-SLYNTVATL--AIIRILQQL
28	5019.6249	RGPGRAFVTI-ADL-VLEWRFDSRL-ADL-FLGKIWPSYK-FALSE-VIYQYMDDL-ADL-AIIRILQQL-ADL-SLYNTVATL
29	5020.9140	RGPGRAFVTI-ADL-VLEWRFDSRL-ADL-FLGKIWPSYK-FALSE-AIIRILQQL-ADL-SLYNTVATL-ADL-VIYQYMDDL
30	5021.8534	RGPGRAFVTI-ADL-VLEWRFDSRL-ADL-FLGKIWPSYK-FALSE-AIIRILQQL-ADL-VIYQYMDDL-ADL-SLYNTVATL
31	5019.7703	RGPGRAFVTI-ADL-VLEWRFDSRL-ADL-SLYNTVATL-AD-FLGKIWPSYK-FALSE-VIYQYMDDL-ADL-AIIRILQQL
32	5021.1294	RGPGRAFVTI-ADL-VLEWRFDSRL-ADL-SLYNTVATL-AD-FLGKIWPSYK-FALSE-AIIRILQQL-ADL-VIYQYMDDL
33	5021.2740	RGPGRAFVTI-ADL-VLEWRFDSRL-ADL-SLYNTVATL-ADL-VIYQYMDDL-ADL-FLGKIWPSYK-FALSE-AIIRILQQL
34	25.2787	RGPGRAFVTI-ADL-VLEWRFDSRL-ADL-SLYNTVATL-ADL-VIYQYMDDL-ADL-AIIRILQQL-ADL-FLGKIWPSYK
35	5017.8834	RGPGRAFVTI-ADL-VLEWRFDSRL-ADL-SLYNTVATL--AIIRILQQL-ADL-FLGKIWPSYK-FALSE-VIYQYMDDL
36	24.8602	RGPGRAFVTI-ADL-VLEWRFDSRL-ADL-SLYNTVATL--AIIRILQQL-ADL-VIYQYMDDL-ADL-FLGKIWPSYK
37	5019.7756	RGPGRAFVTI-ADL-VLEWRFDSRL-ADL-VIYQYMDDL-ADL-FLGKIWPSYK-FALSE-SLYNTVATL--AIIRILQQL
38	5020.6334	RGPGRAFVTI-ADL-VLEWRFDSRL-ADL-VIYQYMDDL-ADL-FLGKIWPSYK-FALSE-AIIRILQQL-ADL-SLYNTVATL
39	5021.2883	RGPGRAFVTI-ADL-VLEWRFDSRL-ADL-VIYQYMDDL-ADL-SLYNTVATL-AD-FLGKIWPSYK-FALSE-AIIRILQQL
40	24.2126	RGPGRAFVTI-ADL-VLEWRFDSRL-ADL-VIYQYMDDL-ADL-SLYNTVATL--AIIRILQQL-ADL-FLGKIWPSYK
41	5020.2641	RGPGRAFVTI-ADL-VLEWRFDSRL-ADL-VIYQYMDDL-ADL-AIIRILQQL-ADL-FLGKIWPSYK-FALSE-SLYNTVATL
42	25.2301	RGPGRAFVTI-ADL-VLEWRFDSRL-ADL-VIYQYMDDL-ADL-AIIRILQQL-ADL-SLYNTVATL-AD-FLGKIWPSYK
43	5020.1725	RGPGRAFVTI-ADL-VLEWRFDSRL-ADL-AIIRILQQL-ADL-FLGKIWPSYK-FALSE-SLYNTVATL-ADL-VIYQYMDDL
44	5019.3156	RGPGRAFVTI-ADL-VLEWRFDSRL-ADL-AIIRILQQL-ADL-FLGKIWPSYK-FALSE-VIYQYMDDL-ADL-SLYNTVATL
45	5019.0381	RGPGRAFVTI-ADL-VLEWRFDSRL-ADL-AIIRILQQL-ADL-SLYNTVATL-AD-FLGKIWPSYK-FALSE-VIYQYMDDL
46	25.3530	RGPGRAFVTI-ADL-VLEWRFDSRL-ADL-AIIRILQQL-ADL-SLYNTVATL-ADL-VIYQYMDDL-ADL-FLGKIWPSYK
47	5021.0489	RGPGRAFVTI-ADL-VLEWRFDSRL-ADL-AIIRILQQL-ADL-VIYQYMDDL-ADL-FLGKIWPSYK-FALSE-SLYNTVATL
48	26.0779	RGPGRAFVTI-ADL-VLEWRFDSRL-ADL-AIIRILQQL-ADL-VIYQYMDDL-ADL-SLYNTVATL-AD-FLGKIWPSYK
49	5020.1906	RGPGRAFVTI-ADL-SLYNTVATL-AD-FLGKIWPSYK-FALSE-VLEWRFDSRL-ADL-VIYQYMDDL-ADL-AIIRILQQL
50	5020.1689	RGPGRAFVTI-ADL-SLYNTVATL-AD-FLGKIWPSYK-FALSE-VLEWRFDSRL-ADL-AIIRILQQL-ADL-VIYQYMDDL
51	5019.6321	RGPGRAFVTI-ADL-SLYNTVATL-AD-FLGKIWPSYK-FALSE-VIYQYMDDL-ADL-VLEWRFDSRL-ADL-AIIRILQQL
52	5020.7633	RGPGRAFVTI-ADL-SLYNTVATL-AD-FLGKIWPSYK-FALSE-VIYQYMDDL-ADL-AIIRILQQL-ADL-VLEWRFDSRL
53	5020.5685	RGPGRAFVTI-ADL-SLYNTVATL-AD-FLGKIWPSYK-FALSE-AIIRILQQL-ADL-VLEWRFDSRL-ADL-VIYQYMDDL
54	5022.5667	RGPGRAFVTI-ADL-SLYNTVATL-AD-FLGKIWPSYK-FALSE-AIIRILQQL-ADL-VIYQYMDDL-ADL-VLEWRFDSRL
55	5020.4243	RGPGRAFVTI-ADL-SLYNTVATL-AD-VLEWRFDSRL-ADL-FLGKIWPSYK-FALSE-VIYQYMDDL-ADL-AIIRILQQL
56	5021.7834	RGPGRAFVTI-ADL-SLYNTVATL-AD-VLEWRFDSRL-ADL-FLGKIWPSYK-FALSE-AIIRILQQL-ADL-VIYQYMDDL
57	5021.4328	RGPGRAFVTI-ADL-SLYNTVATL-AD-VLEWRFDSRL-ADL-VIYQYMDDL-ADL-FLGKIWPSYK-FALSE-AIIRILQQL
58	25.4376	RGPGRAFVTI-ADL-SLYNTVATL-AD-VLEWRFDSRL-ADL-VIYQYMDDL-ADL-AIIRILQQL-ADL-FLGKIWPSYK
59	5019.2456	RGPGRAFVTI-ADL-SLYNTVATL-AD-VLEWRFDSRL-ADL-AIIRILQQL-ADL-FLGKIWPSYK-FALSE-VIYQYMDDL
60	26.2224	RGPGRAFVTI-ADL-SLYNTVATL-AD-VLEWRFDSRL-ADL-AIIRILQQL-ADL-VIYQYMDDL-ADL-FLGKIWPSYK
61	5020.3135	RGPGRAFVTI-ADL-SLYNTVATL-ADL-VIYQYMDDL-ADL-FLGKIWPSYK-FALSE-VLEWRFDSRL-ADL-AIIRILQQL
62	5022.2670	RGPGRAFVTI-ADL-SLYNTVATL-ADL-VIYQYMDDL-ADL-FLGKIWPSYK-FALSE-AIIRILQQL-ADL-VLEWRFDSRL
63	5021.5079	RGPGRAFVTI-ADL-SLYNTVATL-ADL-VIYQYMDDL-ADL-VLEWRFDSRL-ADL-FLGKIWPSYK-FALSE-AIIRILQQL
64	25.1405	RGPGRAFVTI-ADL-SLYNTVATL-ADL-VIYQYMDDL-ADL-VLEWRFDSRL-ADL-AIIRILQQL-ADL-FLGKIWPSYK
65	5021.0826	RGPGRAFVTI-ADL-SLYNTVATL-ADL-VIYQYMDDL-ADL-AIIRILQQL-ADL-FLGKIWPSYK-FALSE-VLEWRFDSRL
66	25.8748	RGPGRAFVTI-ADL-SLYNTVATL-ADL-VIYQYMDDL-ADL-AIIRILQQL-ADL-VLEWRFDSRL-ADL-FLGKIWPSYK
67	5018.3036	RGPGRAFVTI-ADL-SLYNTVATL--AIIRILQQL-ADL-FLGKIWPSYK-FALSE-VLEWRFDSRL-ADL-VIYQYMDDL
68	5019.3207	RGPGRAFVTI-ADL-SLYNTVATL--AIIRILQQL-ADL-FLGKIWPSYK-FALSE-VIYQYMDDL-ADL-VLEWRFDSRL
69	5018.4795	RGPGRAFVTI-ADL-SLYNTVATL--AIIRILQQL-ADL-VLEWRFDSRL-ADL-FLGKIWPSYK-FALSE-VIYQYMDDL
70	24.2993	RGPGRAFVTI-ADL-SLYNTVATL--AIIRILQQL-ADL-VLEWRFDSRL-ADL-VIYQYMDDL-ADL-FLGKIWPSYK
71	5020.6640	RGPGRAFVTI-ADL-SLYNTVATL--AIIRILQQL-ADL-VIYQYMDDL-ADL-FLGKIWPSYK-FALSE-VLEWRFDSRL
72	25.0941	RGPGRAFVTI-ADL-SLYNTVATL--AIIRILQQL-ADL-VIYQYMDDL-ADL-VLEWRFDSRL-ADL-FLGKIWPSYK
73	5018.7257	RGPGRAFVTI-ADL-VIYQYMDDL-ADL-FLGKIWPSYK-FALSE-VLEWRFDSRL-ADL-SLYNTVATL--AIIRILQQL
74	5019.2885	RGPGRAFVTI-ADL-VIYQYMDDL-ADL-FLGKIWPSYK-FALSE-VLEWRFDSRL-ADL-AIIRILQQL-ADL-SLYNTVATL
75	5020.7534	RGPGRAFVTI-ADL-VIYQYMDDL-ADL-FLGKIWPSYK-FALSE-SLYNTVATL-AD-VLEWRFDSRL-ADL-AIIRILQQL
76	5020.3842	RGPGRAFVTI-ADL-VIYQYMDDL-ADL-FLGKIWPSYK-FALSE-SLYNTVATL--AIIRILQQL-ADL-VLEWRFDSRL
77	5020.3986	RGPGRAFVTI-ADL-VIYQYMDDL-ADL-FLGKIWPSYK-FALSE-AIIRILQQL-ADL-VLEWRFDSRL-ADL-SLYNTVATL
78	5021.8918	RGPGRAFVTI-ADL-VIYQYMDDL-ADL-FLGKIWPSYK-FALSE-AIIRILQQL-ADL-SLYNTVATL-AD-VLEWRFDSRL
79	5019.6252	RGPGRAFVTI-ADL-VIYQYMDDL-ADL-VLEWRFDSRL-ADL-FLGKIWPSYK-FALSE-SLYNTVATL--AIIRILQQL
80	5020.4829	RGPGRAFVTI-ADL-VIYQYMDDL-ADL-VLEWRFDSRL-ADL-FLGKIWPSYK-FALSE-AIIRILQQL-ADL-SLYNTVATL
81	5020.6284	RGPGRAFVTI-ADL-VIYQYMDDL-ADL-VLEWRFDSRL-ADL-SLYNTVATL-AD-FLGKIWPSYK-FALSE-AIIRILQQL
82	23.5527	RGPGRAFVTI-ADL-VIYQYMDDL-ADL-VLEWRFDSRL-ADL-SLYNTVATL--AIIRILQQL-ADL-FLGKIWPSYK
83	5019.7414	RGPGRAFVTI-ADL-VIYQYMDDL-ADL-VLEWRFDSRL-ADL-AIIRILQQL-ADL-FLGKIWPSYK-FALSE-SLYNTVATL
84	24.7074	RGPGRAFVTI-ADL-VIYQYMDDL-ADL-VLEWRFDSRL-ADL-AIIRILQQL-ADL-SLYNTVATL-AD-FLGKIWPSYK
85	5019.9435	RGPGRAFVTI-ADL-VIYQYMDDL-ADL-SLYNTVATL-AD-FLGKIWPSYK-FALSE-VLEWRFDSRL-ADL-AIIRILQQL
86	5021.8969	RGPGRAFVTI-ADL-VIYQYMDDL-ADL-SLYNTVATL-AD-FLGKIWPSYK-FALSE-AIIRILQQL-ADL-VLEWRFDSRL
87	5021.5579	RGPGRAFVTI-ADL-VIYQYMDDL-ADL-SLYNTVATL-AD-VLEWRFDSRL-ADL-FLGKIWPSYK-FALSE-AIIRILQQL
88	25.1905	RGPGRAFVTI-ADL-VIYQYMDDL-ADL-SLYNTVATL-AD-VLEWRFDSRL-ADL-AIIRILQQL-ADL-FLGKIWPSYK
89	5019.6321	RGPGRAFVTI-ADL-VIYQYMDDL-ADL-SLYNTVATL--AIIRILQQL-ADL-FLGKIWPSYK-FALSE-VLEWRFDSRL
90	24.4244	RGPGRAFVTI-ADL-VIYQYMDDL-ADL-SLYNTVATL--AIIRILQQL-ADL-VLEWRFDSRL-ADL-FLGKIWPSYK
91	5019.2142	RGPGRAFVTI-ADL-VIYQYMDDL-ADL-AIIRILQQL-ADL-FLGKIWPSYK-FALSE-VLEWRFDSRL-ADL-SLYNTVATL
92	5021.5225	RGPGRAFVTI-ADL-VIYQYMDDL-ADL-AIIRILQQL-ADL-FLGKIWPSYK-FALSE-SLYNTVATL-AD-VLEWRFDSRL
93	5020.4758	RGPGRAFVTI-ADL-VIYQYMDDL-ADL-AIIRILQQL-ADL-VLEWRFDSRL-ADL-FLGKIWPSYK-FALSE-SLYNTVATL
94	24.9953	RGPGRAFVTI-ADL-VIYQYMDDL-ADL-AIIRILQQL-ADL-VLEWRFDSRL-ADL-SLYNTVATL-AD-FLGKIWPSYK
95	5020.6495	RGPGRAFVTI-ADL-VIYQYMDDL-ADL-AIIRILQQL-ADL-SLYNTVATL-AD-FLGKIWPSYK-FALSE-VLEWRFDSRL
96	25.4997	RGPGRAFVTI-ADL-VIYQYMDDL-ADL-AIIRILQQL-ADL-SLYNTVATL-AD-VLEWRFDSRL-ADL-FLGKIWPSYK
97	5019.1439	RGPGRAFVTI-AD-AIIRILQQL-ADL-FLGKIWPSYK-FALSE-VLEWRFDSRL-ADL-SLYNTVATL-ADL-VIYQYMDDL
98	5019.3728	RGPGRAFVTI-AD-AIIRILQQL-ADL-FLGKIWPSYK-FALSE-VLEWRFDSRL-ADL-VIYQYMDDL-ADL-SLYNTVATL
99	5019.9682	RGPGRAFVTI-AD-AIIRILQQL-ADL-FLGKIWPSYK-FALSE-SLYNTVATL-AD-VLEWRFDSRL-ADL-VIYQYMDDL
100	5021.2467	RGPGRAFVTI-AD-AIIRILQQL-ADL-FLGKIWPSYK-FALSE-SLYNTVATL-ADL-VIYQYMDDL-ADL-VLEWRFDSRL
101	5018.6770	RGPGRAFVTI-AD-AIIRILQQL-ADL-FLGKIWPSYK-FALSE-VIYQYMDDL-ADL-VLEWRFDSRL-ADL-SLYNTVATL
102	5020.5953	RGPGRAFVTI-AD-AIIRILQQL-ADL-FLGKIWPSYK-FALSE-VIYQYMDDL-ADL-SLYNTVATL-AD-VLEWRFDSRL
103	5020.4055	RGPGRAFVTI-AD-AIIRILQQL-ADL-VLEWRFDSRL-ADL-FLGKIWPSYK-FALSE-SLYNTVATL-ADL-VIYQYMDDL
104	5019.5486	RGPGRAFVTI-AD-AIIRILQQL-ADL-VLEWRFDSRL-ADL-FLGKIWPSYK-FALSE-VIYQYMDDL-ADL-SLYNTVATL
105	5018.8246	RGPGRAFVTI-AD-AIIRILQQL-ADL-VLEWRFDSRL-ADL-SLYNTVATL-AD-FLGKIWPSYK-FALSE-VIYQYMDDL
106	25.1395	RGPGRAFVTI-AD-AIIRILQQL-ADL-VLEWRFDSRL-ADL-SLYNTVATL-ADL-VIYQYMDDL-ADL-FLGKIWPSYK
107	5020.1249	RGPGRAFVTI-AD-AIIRILQQL-ADL-VLEWRFDSRL-ADL-VIYQYMDDL-ADL-FLGKIWPSYK-FALSE-SLYNTVATL
108	25.1539	RGPGRAFVTI-AD-AIIRILQQL-ADL-VLEWRFDSRL-ADL-VIYQYMDDL-ADL-SLYNTVATL-AD-FLGKIWPSYK
109	5019.0953	RGPGRAFVTI-AD-AIIRILQQL-ADL-SLYNTVATL-AD-FLGKIWPSYK-FALSE-VLEWRFDSRL-ADL-VIYQYMDDL
110	5020.1123	RGPGRAFVTI-AD-AIIRILQQL-ADL-SLYNTVATL-AD-FLGKIWPSYK-FALSE-VIYQYMDDL-ADL-VLEWRFDSRL
111	5019.3290	RGPGRAFVTI-AD-AIIRILQQL-ADL-SLYNTVATL-AD-VLEWRFDSRL-ADL-FLGKIWPSYK-FALSE-VIYQYMDDL
112	25.1487	RGPGRAFVTI-AD-AIIRILQQL-ADL-SLYNTVATL-AD-VLEWRFDSRL-ADL-VIYQYMDDL-ADL-FLGKIWPSYK
113	5020.7937	RGPGRAFVTI-AD-AIIRILQQL-ADL-SLYNTVATL-ADL-VIYQYMDDL-ADL-FLGKIWPSYK-FALSE-VLEWRFDSRL
114	25.2239	RGPGRAFVTI-AD-AIIRILQQL-ADL-SLYNTVATL-ADL-VIYQYMDDL-ADL-VLEWRFDSRL-ADL-FLGKIWPSYK
115	5020.0203	RGPGRAFVTI-AD-AIIRILQQL-ADL-VIYQYMDDL-ADL-FLGKIWPSYK-FALSE-VLEWRFDSRL-ADL-SLYNTVATL
116	5022.3286	RGPGRAFVTI-AD-AIIRILQQL-ADL-VIYQYMDDL-ADL-FLGKIWPSYK-FALSE-SLYNTVATL-AD-VLEWRFDSRL
117	5020.9198	RGPGRAFVTI-AD-AIIRILQQL-ADL-VIYQYMDDL-ADL-VLEWRFDSRL-ADL-FLGKIWPSYK-FALSE-SLYNTVATL
118	25.4393	RGPGRAFVTI-AD-AIIRILQQL-ADL-VIYQYMDDL-ADL-VLEWRFDSRL-ADL-SLYNTVATL-AD-FLGKIWPSYK
119	5021.5186	RGPGRAFVTI-AD-AIIRILQQL-ADL-VIYQYMDDL-ADL-SLYNTVATL-AD-FLGKIWPSYK-FALSE-VLEWRFDSRL
120	26.3688	RGPGRAFVTI-AD-AIIRILQQL-ADL-VIYQYMDDL-ADL-SLYNTVATL-AD-VLEWRFDSRL-ADL-FLGKIWPSYK
121	5020.3498	FLGKIWPSYK-FALSE-RGPGRAFVTI-ADL-VLEWRFDSRL-ADL-SLYNTVATL-ADL-VIYQYMDDL-ADL-AIIRILQQL
122	5019.1248	FLGKIWPSYK-FALSE-RGPGRAFVTI-ADL-VLEWRFDSRL-ADL-SLYNTVATL--AIIRILQQL-ADL-VIYQYMDDL
123	5019.2837	FLGKIWPSYK-FALSE-RGPGRAFVTI-ADL-VLEWRFDSRL-ADL-VIYQYMDDL-ADL-SLYNTVATL--AIIRILQQL
124	5019.7092	FLGKIWPSYK-FALSE-RGPGRAFVTI-ADL-VLEWRFDSRL-ADL-VIYQYMDDL-ADL-AIIRILQQL-ADL-SLYNTVATL
125	5019.6176	FLGKIWPSYK-FALSE-RGPGRAFVTI-ADL-VLEWRFDSRL-ADL-AIIRILQQL-ADL-SLYNTVATL-ADL-VIYQYMDDL
126	5020.5571	FLGKIWPSYK-FALSE-RGPGRAFVTI-ADL-VLEWRFDSRL-ADL-AIIRILQQL-ADL-VIYQYMDDL-ADL-SLYNTVATL
127	5020.5087	FLGKIWPSYK-FALSE-RGPGRAFVTI-ADL-SLYNTVATL-AD-VLEWRFDSRL-ADL-VIYQYMDDL-ADL-AIIRILQQL
128	5020.4870	FLGKIWPSYK-FALSE-RGPGRAFVTI-ADL-SLYNTVATL-AD-VLEWRFDSRL-ADL-AIIRILQQL-ADL-VIYQYMDDL
129	5020.2116	FLGKIWPSYK-FALSE-RGPGRAFVTI-ADL-SLYNTVATL-ADL-VIYQYMDDL-ADL-VLEWRFDSRL-ADL-AIIRILQQL
130	5021.3428	FLGKIWPSYK-FALSE-RGPGRAFVTI-ADL-SLYNTVATL-ADL-VIYQYMDDL-ADL-AIIRILQQL-ADL-VLEWRFDSRL
131	5018.5639	FLGKIWPSYK-FALSE-RGPGRAFVTI-ADL-SLYNTVATL--AIIRILQQL-ADL-VLEWRFDSRL-ADL-VIYQYMDDL
132	5020.5621	FLGKIWPSYK-FALSE-RGPGRAFVTI-ADL-SLYNTVATL--AIIRILQQL-ADL-VIYQYMDDL-ADL-VLEWRFDSRL
133	5018.6238	FLGKIWPSYK-FALSE-RGPGRAFVTI-ADL-VIYQYMDDL-ADL-VLEWRFDSRL-ADL-SLYNTVATL--AIIRILQQL
134	5019.1866	FLGKIWPSYK-FALSE-RGPGRAFVTI-ADL-VIYQYMDDL-ADL-VLEWRFDSRL-ADL-AIIRILQQL-ADL-SLYNTVATL
135	5020.2616	FLGKIWPSYK-FALSE-RGPGRAFVTI-ADL-VIYQYMDDL-ADL-SLYNTVATL-AD-VLEWRFDSRL-ADL-AIIRILQQL
136	5019.8923	FLGKIWPSYK-FALSE-RGPGRAFVTI-ADL-VIYQYMDDL-ADL-SLYNTVATL--AIIRILQQL-ADL-VLEWRFDSRL
137	5019.4744	FLGKIWPSYK-FALSE-RGPGRAFVTI-ADL-VIYQYMDDL-ADL-AIIRILQQL-ADL-VLEWRFDSRL-ADL-SLYNTVATL
138	5020.9676	FLGKIWPSYK-FALSE-RGPGRAFVTI-ADL-VIYQYMDDL-ADL-AIIRILQQL-ADL-SLYNTVATL-AD-VLEWRFDSRL
139	5019.4041	FLGKIWPSYK-FALSE-RGPGRAFVTI-AD-AIIRILQQL-ADL-VLEWRFDSRL-ADL-SLYNTVATL-ADL-VIYQYMDDL
140	5019.6330	FLGKIWPSYK-FALSE-RGPGRAFVTI-AD-AIIRILQQL-ADL-VLEWRFDSRL-ADL-VIYQYMDDL-ADL-SLYNTVATL
141	5019.4134	FLGKIWPSYK-FALSE-RGPGRAFVTI-AD-AIIRILQQL-ADL-SLYNTVATL-AD-VLEWRFDSRL-ADL-VIYQYMDDL
142	5020.6918	FLGKIWPSYK-FALSE-RGPGRAFVTI-AD-AIIRILQQL-ADL-SLYNTVATL-ADL-VIYQYMDDL-ADL-VLEWRFDSRL
143	5019.9184	FLGKIWPSYK-FALSE-RGPGRAFVTI-AD-AIIRILQQL-ADL-VIYQYMDDL-ADL-VLEWRFDSRL-ADL-SLYNTVATL
144	5021.8367	FLGKIWPSYK-FALSE-RGPGRAFVTI-AD-AIIRILQQL-ADL-VIYQYMDDL-ADL-SLYNTVATL-AD-VLEWRFDSRL
145	5020.7169	FLGKIWPSYK-FALSE-VLEWRFDSRL-ADL-RGPGRAFVTI-ADL-SLYNTVATL-ADL-VIYQYMDDL-ADL-AIIRILQQL
146	5019.4919	FLGKIWPSYK-FALSE-VLEWRFDSRL-ADL-RGPGRAFVTI-ADL-SLYNTVATL--AIIRILQQL-ADL-VIYQYMDDL
147	5019.2665	FLGKIWPSYK-FALSE-VLEWRFDSRL-ADL-RGPGRAFVTI-ADL-VIYQYMDDL-ADL-SLYNTVATL--AIIRILQQL
148	5019.6919	FLGKIWPSYK-FALSE-VLEWRFDSRL-ADL-RGPGRAFVTI-ADL-VIYQYMDDL-ADL-AIIRILQQL-ADL-SLYNTVATL
149	5019.6216	FLGKIWPSYK-FALSE-VLEWRFDSRL-ADL-RGPGRAFVTI-AD-AIIRILQQL-ADL-SLYNTVATL-ADL-VIYQYMDDL
150	5020.5610	FLGKIWPSYK-FALSE-VLEWRFDSRL-ADL-RGPGRAFVTI-AD-AIIRILQQL-ADL-VIYQYMDDL-ADL-SLYNTVATL
151	5019.9703	FLGKIWPSYK-FALSE-VLEWRFDSRL-ADL-SLYNTVATL-ADL-RGPGRAFVTI-ADL-VIYQYMDDL-ADL-AIIRILQQL
152	5019.9699	FLGKIWPSYK-FALSE-VLEWRFDSRL-ADL-SLYNTVATL-ADL-RGPGRAFVTI-AD-AIIRILQQL-ADL-VIYQYMDDL
153	5020.6234	FLGKIWPSYK-FALSE-VLEWRFDSRL-ADL-SLYNTVATL-ADL-VIYQYMDDL-ADLV-RGPGRAFVTI-AD-AIIRILQQL
154	5019.7994	FLGKIWPSYK-FALSE-VLEWRFDSRL-ADL-SLYNTVATL-ADL-VIYQYMDDL-ADL-AIIRILQQL-ADL-RGPGRAFVTI
155	5018.3475	FLGKIWPSYK-FALSE-VLEWRFDSRL-ADL-SLYNTVATL--AIIRILQQL-ADL-RGPGRAFVTI-ADL-VIYQYMDDL
156	5019.6256	FLGKIWPSYK-FALSE-VLEWRFDSRL-ADL-SLYNTVATL--AIIRILQQL-ADL-VIYQYMDDL-ADLV-RGPGRAFVTI
157	5019.7831	FLGKIWPSYK-FALSE-VLEWRFDSRL-ADL-VIYQYMDDL-ADLV-RGPGRAFVTI-ADL-SLYNTVATL--AIIRILQQL
158	5019.9828	FLGKIWPSYK-FALSE-VLEWRFDSRL-ADL-VIYQYMDDL-ADLV-RGPGRAFVTI-AD-AIIRILQQL-ADL-SLYNTVATL
159	5020.1289	FLGKIWPSYK-FALSE-VLEWRFDSRL-ADL-VIYQYMDDL-ADL-SLYNTVATL-ADL-RGPGRAFVTI-AD-AIIRILQQL
160	5018.7333	FLGKIWPSYK-FALSE-VLEWRFDSRL-ADL-VIYQYMDDL-ADL-SLYNTVATL--AIIRILQQL-ADL-RGPGRAFVTI
161	5020.0269	FLGKIWPSYK-FALSE-VLEWRFDSRL-ADL-VIYQYMDDL-ADL-AIIRILQQL-ADL-RGPGRAFVTI-ADL-SLYNTVATL
162	5019.4866	FLGKIWPSYK-FALSE-VLEWRFDSRL-ADL-VIYQYMDDL-ADL-AIIRILQQL-ADL-SLYNTVATL-ADL-RGPGRAFVTI
163	5019.9353	FLGKIWPSYK-FALSE-VLEWRFDSRL-ADL-AIIRILQQL-ADL-RGPGRAFVTI-ADL-SLYNTVATL-ADL-VIYQYMDDL
164	5019.7798	FLGKIWPSYK-FALSE-VLEWRFDSRL-ADL-AIIRILQQL-ADL-RGPGRAFVTI-ADL-VIYQYMDDL-ADL-SLYNTVATL
165	5019.2381	FLGKIWPSYK-FALSE-VLEWRFDSRL-ADL-AIIRILQQL-ADL-SLYNTVATL-ADL-RGPGRAFVTI-ADL-VIYQYMDDL
166	5020.1184	FLGKIWPSYK-FALSE-VLEWRFDSRL-ADL-AIIRILQQL-ADL-SLYNTVATL-ADL-VIYQYMDDL-ADLV-RGPGRAFVTI
167	5021.0564	FLGKIWPSYK-FALSE-VLEWRFDSRL-ADL-AIIRILQQL-ADL-VIYQYMDDL-ADLV-RGPGRAFVTI-ADL-SLYNTVATL
168	5020.3345	FLGKIWPSYK-FALSE-VLEWRFDSRL-ADL-AIIRILQQL-ADL-VIYQYMDDL-ADL-SLYNTVATL-ADL-RGPGRAFVTI
169	5021.0202	FLGKIWPSYK-FALSE-SLYNTVATL-ADL-RGPGRAFVTI-ADL-VLEWRFDSRL-ADL-VIYQYMDDL-ADL-AIIRILQQL
170	5020.9985	FLGKIWPSYK-FALSE-SLYNTVATL-ADL-RGPGRAFVTI-ADL-VLEWRFDSRL-ADL-AIIRILQQL-ADL-VIYQYMDDL
171	5020.4975	FLGKIWPSYK-FALSE-SLYNTVATL-ADL-RGPGRAFVTI-ADL-VIYQYMDDL-ADL-VLEWRFDSRL-ADL-AIIRILQQL
172	5021.6288	FLGKIWPSYK-FALSE-SLYNTVATL-ADL-RGPGRAFVTI-ADL-VIYQYMDDL-ADL-AIIRILQQL-ADL-VLEWRFDSRL
173	5020.0745	FLGKIWPSYK-FALSE-SLYNTVATL-ADL-RGPGRAFVTI-AD-AIIRILQQL-ADL-VLEWRFDSRL-ADL-VIYQYMDDL
174	5022.0727	FLGKIWPSYK-FALSE-SLYNTVATL-ADL-RGPGRAFVTI-AD-AIIRILQQL-ADL-VIYQYMDDL-ADL-VLEWRFDSRL
175	5021.1569	FLGKIWPSYK-FALSE-SLYNTVATL-AD-VLEWRFDSRL-ADL-RGPGRAFVTI-ADL-VIYQYMDDL-ADL-AIIRILQQL
176	5021.1565	FLGKIWPSYK-FALSE-SLYNTVATL-AD-VLEWRFDSRL-ADL-RGPGRAFVTI-AD-AIIRILQQL-ADL-VIYQYMDDL
177	5021.4477	FLGKIWPSYK-FALSE-SLYNTVATL-AD-VLEWRFDSRL-ADL-VIYQYMDDL-ADLV-RGPGRAFVTI-AD-AIIRILQQL
178	5020.6238	FLGKIWPSYK-FALSE-SLYNTVATL-AD-VLEWRFDSRL-ADL-VIYQYMDDL-ADL-AIIRILQQL-ADL-RGPGRAFVTI
179	5020.3752	FLGKIWPSYK-FALSE-SLYNTVATL-AD-VLEWRFDSRL-ADL-AIIRILQQL-ADL-RGPGRAFVTI-ADL-VIYQYMDDL
180	5021.6533	FLGKIWPSYK-FALSE-SLYNTVATL-AD-VLEWRFDSRL-ADL-AIIRILQQL-ADL-VIYQYMDDL-ADLV-RGPGRAFVTI
181	5021.6520	FLGKIWPSYK-FALSE-SLYNTVATL-ADL-VIYQYMDDL-ADLV-RGPGRAFVTI-ADL-VLEWRFDSRL-ADL-AIIRILQQL
182	5022.2818	FLGKIWPSYK-FALSE-SLYNTVATL-ADL-VIYQYMDDL-ADLV-RGPGRAFVTI-AD-AIIRILQQL-ADL-VLEWRFDSRL
183	5020.8810	FLGKIWPSYK-FALSE-SLYNTVATL-ADL-VIYQYMDDL-ADL-VLEWRFDSRL-ADL-RGPGRAFVTI-AD-AIIRILQQL
184	5020.3267	FLGKIWPSYK-FALSE-SLYNTVATL-ADL-VIYQYMDDL-ADL-VLEWRFDSRL-ADL-AIIRILQQL-ADL-RGPGRAFVTI
185	5022.1763	FLGKIWPSYK-FALSE-SLYNTVATL-ADL-VIYQYMDDL-ADL-AIIRILQQL-ADL-RGPGRAFVTI-ADL-VLEWRFDSRL
186	5020.6640	FLGKIWPSYK-FALSE-SLYNTVATL-ADL-VIYQYMDDL-ADL-AIIRILQQL-ADL-VLEWRFDSRL-ADL-RGPGRAFVTI
187	5019.3974	FLGKIWPSYK-FALSE-SLYNTVATL--AIIRILQQL-ADL-RGPGRAFVTI-ADL-VLEWRFDSRL-ADL-VIYQYMDDL
188	5020.4503	FLGKIWPSYK-FALSE-SLYNTVATL--AIIRILQQL-ADL-RGPGRAFVTI-ADL-VIYQYMDDL-ADL-VLEWRFDSRL
189	5019.2121	FLGKIWPSYK-FALSE-SLYNTVATL--AIIRILQQL-ADL-VLEWRFDSRL-ADL-RGPGRAFVTI-ADL-VIYQYMDDL
190	5019.7302	FLGKIWPSYK-FALSE-SLYNTVATL--AIIRILQQL-ADL-VLEWRFDSRL-ADL-VIYQYMDDL-ADLV-RGPGRAFVTI
191	5022.0025	FLGKIWPSYK-FALSE-SLYNTVATL--AIIRILQQL-ADL-VIYQYMDDL-ADLV-RGPGRAFVTI-ADL-VLEWRFDSRL
192	5019.8833	FLGKIWPSYK-FALSE-SLYNTVATL--AIIRILQQL-ADL-VIYQYMDDL-ADL-VLEWRFDSRL-ADL-RGPGRAFVTI
193	5019.3629	FLGKIWPSYK-FALSE-VIYQYMDDL-ADLV-RGPGRAFVTI-ADL-VLEWRFDSRL-ADL-SLYNTVATL--AIIRILQQL
194	5019.9256	FLGKIWPSYK-FALSE-VIYQYMDDL-ADLV-RGPGRAFVTI-ADL-VLEWRFDSRL-ADL-AIIRILQQL-ADL-SLYNTVATL
195	5020.7251	FLGKIWPSYK-FALSE-VIYQYMDDL-ADLV-RGPGRAFVTI-ADL-SLYNTVATL-AD-VLEWRFDSRL-ADL-AIIRILQQL
196	5020.3559	FLGKIWPSYK-FALSE-VIYQYMDDL-ADLV-RGPGRAFVTI-ADL-SLYNTVATL--AIIRILQQL-ADL-VLEWRFDSRL
197	5019.7121	FLGKIWPSYK-FALSE-VIYQYMDDL-ADLV-RGPGRAFVTI-AD-AIIRILQQL-ADL-VLEWRFDSRL-ADL-SLYNTVATL
198	5021.2053	FLGKIWPSYK-FALSE-VIYQYMDDL-ADLV-RGPGRAFVTI-AD-AIIRILQQL-ADL-SLYNTVATL-AD-VLEWRFDSRL
199	5018.9551	FLGKIWPSYK-FALSE-VIYQYMDDL-ADL-VLEWRFDSRL-ADL-RGPGRAFVTI-ADL-SLYNTVATL--AIIRILQQL
200	5019.1547	FLGKIWPSYK-FALSE-VIYQYMDDL-ADL-VLEWRFDSRL-ADL-RGPGRAFVTI-AD-AIIRILQQL-ADL-SLYNTVATL
201	5019.4331	FLGKIWPSYK-FALSE-VIYQYMDDL-ADL-VLEWRFDSRL-ADL-SLYNTVATL-ADL-RGPGRAFVTI-AD-AIIRILQQL
202	5018.0375	FLGKIWPSYK-FALSE-VIYQYMDDL-ADL-VLEWRFDSRL-ADL-SLYNTVATL--AIIRILQQL-ADL-RGPGRAFVTI
203	5019.4684	FLGKIWPSYK-FALSE-VIYQYMDDL-ADL-VLEWRFDSRL-ADL-AIIRILQQL-ADL-RGPGRAFVTI-ADL-SLYNTVATL
204	5018.9281	FLGKIWPSYK-FALSE-VIYQYMDDL-ADL-VLEWRFDSRL-ADL-AIIRILQQL-ADL-SLYNTVATL-ADL-RGPGRAFVTI
205	5020.0717	FLGKIWPSYK-FALSE-VIYQYMDDL-ADL-SLYNTVATL-ADL-RGPGRAFVTI-ADL-VLEWRFDSRL-ADL-AIIRILQQL
206	5020.7016	FLGKIWPSYK-FALSE-VIYQYMDDL-ADL-SLYNTVATL-ADL-RGPGRAFVTI-AD-AIIRILQQL-ADL-VLEWRFDSRL
207	5020.2297	FLGKIWPSYK-FALSE-VIYQYMDDL-ADL-SLYNTVATL-AD-VLEWRFDSRL-ADL-RGPGRAFVTI-AD-AIIRILQQL
208	5019.6753	FLGKIWPSYK-FALSE-VIYQYMDDL-ADL-SLYNTVATL-AD-VLEWRFDSRL-ADL-AIIRILQQL-ADL-RGPGRAFVTI
209	5020.0245	FLGKIWPSYK-FALSE-VIYQYMDDL-ADL-SLYNTVATL--AIIRILQQL-ADL-RGPGRAFVTI-ADL-VLEWRFDSRL
210	5018.5122	FLGKIWPSYK-FALSE-VIYQYMDDL-ADL-SLYNTVATL--AIIRILQQL-ADL-VLEWRFDSRL-ADL-RGPGRAFVTI
211	5019.6066	FLGKIWPSYK-FALSE-VIYQYMDDL-ADL-AIIRILQQL-ADL-RGPGRAFVTI-ADL-VLEWRFDSRL-ADL-SLYNTVATL
212	5021.2494	FLGKIWPSYK-FALSE-VIYQYMDDL-ADL-AIIRILQQL-ADL-RGPGRAFVTI-ADL-SLYNTVATL-AD-VLEWRFDSRL
213	5019.8057	FLGKIWPSYK-FALSE-VIYQYMDDL-ADL-AIIRILQQL-ADL-VLEWRFDSRL-ADL-RGPGRAFVTI-ADL-SLYNTVATL
214	5019.2160	FLGKIWPSYK-FALSE-VIYQYMDDL-ADL-AIIRILQQL-ADL-VLEWRFDSRL-ADL-SLYNTVATL-ADL-RGPGRAFVTI
215	5020.7778	FLGKIWPSYK-FALSE-VIYQYMDDL-ADL-AIIRILQQL-ADL-SLYNTVATL-ADL-RGPGRAFVTI-ADL-VLEWRFDSRL
216	5019.5875	FLGKIWPSYK-FALSE-VIYQYMDDL-ADL-AIIRILQQL-ADL-SLYNTVATL-AD-VLEWRFDSRL-ADL-RGPGRAFVTI
217	5020.8958	FLGKIWPSYK-FALSE-AIIRILQQL-ADL-RGPGRAFVTI-ADL-VLEWRFDSRL-ADL-SLYNTVATL-ADL-VIYQYMDDL
218	5021.1247	FLGKIWPSYK-FALSE-AIIRILQQL-ADL-RGPGRAFVTI-ADL-VLEWRFDSRL-ADL-VIYQYMDDL-ADL-SLYNTVATL
219	5021.0546	FLGKIWPSYK-FALSE-AIIRILQQL-ADL-RGPGRAFVTI-ADL-SLYNTVATL-AD-VLEWRFDSRL-ADL-VIYQYMDDL
220	5022.3331	FLGKIWPSYK-FALSE-AIIRILQQL-ADL-RGPGRAFVTI-ADL-SLYNTVATL-ADL-VIYQYMDDL-ADL-VLEWRFDSRL
221	5020.4647	FLGKIWPSYK-FALSE-AIIRILQQL-ADL-RGPGRAFVTI-ADL-VIYQYMDDL-ADL-VLEWRFDSRL-ADL-SLYNTVATL
222	5022.3831	FLGKIWPSYK-FALSE-AIIRILQQL-ADL-RGPGRAFVTI-ADL-VIYQYMDDL-ADL-SLYNTVATL-AD-VLEWRFDSRL
223	5021.0949	FLGKIWPSYK-FALSE-AIIRILQQL-ADL-VLEWRFDSRL-ADL-RGPGRAFVTI-ADL-SLYNTVATL-ADL-VIYQYMDDL
224	5020.9393	FLGKIWPSYK-FALSE-AIIRILQQL-ADL-VLEWRFDSRL-ADL-RGPGRAFVTI-ADL-VIYQYMDDL-ADL-SLYNTVATL
225	5020.3482	FLGKIWPSYK-FALSE-AIIRILQQL-ADL-VLEWRFDSRL-ADL-SLYNTVATL-ADL-RGPGRAFVTI-ADL-VIYQYMDDL
226	5021.2285	FLGKIWPSYK-FALSE-AIIRILQQL-ADL-VLEWRFDSRL-ADL-SLYNTVATL-ADL-VIYQYMDDL-ADLV-RGPGRAFVTI
227	5021.4560	FLGKIWPSYK-FALSE-AIIRILQQL-ADL-VLEWRFDSRL-ADL-VIYQYMDDL-ADLV-RGPGRAFVTI-ADL-SLYNTVATL
228	5020.7340	FLGKIWPSYK-FALSE-AIIRILQQL-ADL-VLEWRFDSRL-ADL-VIYQYMDDL-ADL-SLYNTVATL-ADL-RGPGRAFVTI
229	5020.5830	FLGKIWPSYK-FALSE-AIIRILQQL-ADL-SLYNTVATL-ADL-RGPGRAFVTI-ADL-VLEWRFDSRL-ADL-VIYQYMDDL
230	5021.6359	FLGKIWPSYK-FALSE-AIIRILQQL-ADL-SLYNTVATL-ADL-RGPGRAFVTI-ADL-VIYQYMDDL-ADL-VLEWRFDSRL
231	5020.7197	FLGKIWPSYK-FALSE-AIIRILQQL-ADL-SLYNTVATL-AD-VLEWRFDSRL-ADL-RGPGRAFVTI-ADL-VIYQYMDDL
232	5021.2378	FLGKIWPSYK-FALSE-AIIRILQQL-ADL-SLYNTVATL-AD-VLEWRFDSRL-ADL-VIYQYMDDL-ADLV-RGPGRAFVTI
233	5022.7903	FLGKIWPSYK-FALSE-AIIRILQQL-ADL-SLYNTVATL-ADL-VIYQYMDDL-ADLV-RGPGRAFVTI-ADL-VLEWRFDSRL
234	5020.6711	FLGKIWPSYK-FALSE-AIIRILQQL-ADL-SLYNTVATL-ADL-VIYQYMDDL-ADL-VLEWRFDSRL-ADL-RGPGRAFVTI
235	5022.0169	FLGKIWPSYK-FALSE-AIIRILQQL-ADL-VIYQYMDDL-ADLV-RGPGRAFVTI-ADL-VLEWRFDSRL-ADL-SLYNTVATL
236	5023.6597	FLGKIWPSYK-FALSE-AIIRILQQL-ADL-VIYQYMDDL-ADLV-RGPGRAFVTI-ADL-SLYNTVATL-AD-VLEWRFDSRL
237	5021.6091	FLGKIWPSYK-FALSE-AIIRILQQL-ADL-VIYQYMDDL-ADL-VLEWRFDSRL-ADL-RGPGRAFVTI-ADL-SLYNTVATL
238	5021.0194	FLGKIWPSYK-FALSE-AIIRILQQL-ADL-VIYQYMDDL-ADL-VLEWRFDSRL-ADL-SLYNTVATL-ADL-RGPGRAFVTI
239	5023.0064	FLGKIWPSYK-FALSE-AIIRILQQL-ADL-VIYQYMDDL-ADL-SLYNTVATL-ADL-RGPGRAFVTI-ADL-VLEWRFDSRL
240	5021.8160	FLGKIWPSYK-FALSE-AIIRILQQL-ADL-VIYQYMDDL-ADL-SLYNTVATL-AD-VLEWRFDSRL-ADL-RGPGRAFVTI
241	5021.1071	VLEWRFDSRL-ADL-RGPGRAFVTI-AD-FLGKIWPSYK-FALSE-SLYNTVATL-ADL-VIYQYMDDL-ADL-AIIRILQQL
242	5019.8821	VLEWRFDSRL-ADL-RGPGRAFVTI-AD-FLGKIWPSYK-FALSE-SLYNTVATL--AIIRILQQL-ADL-VIYQYMDDL
243	5018.9553	VLEWRFDSRL-ADL-RGPGRAFVTI-AD-FLGKIWPSYK-FALSE-VIYQYMDDL-ADL-SLYNTVATL--AIIRILQQL
244	5019.3808	VLEWRFDSRL-ADL-RGPGRAFVTI-AD-FLGKIWPSYK-FALSE-VIYQYMDDL-ADL-AIIRILQQL-ADL-SLYNTVATL
245	5020.6700	VLEWRFDSRL-ADL-RGPGRAFVTI-AD-FLGKIWPSYK-FALSE-AIIRILQQL-ADL-SLYNTVATL-ADL-VIYQYMDDL
246	5021.6094	VLEWRFDSRL-ADL-RGPGRAFVTI-AD-FLGKIWPSYK-FALSE-AIIRILQQL-ADL-VIYQYMDDL-ADL-SLYNTVATL
247	5020.1374	VLEWRFDSRL-ADL-RGPGRAFVTI-ADL-SLYNTVATL-AD-FLGKIWPSYK-FALSE-VIYQYMDDL-ADL-AIIRILQQL
248	5021.4965	VLEWRFDSRL-ADL-RGPGRAFVTI-ADL-SLYNTVATL-AD-FLGKIWPSYK-FALSE-AIIRILQQL-ADL-VIYQYMDDL
249	5021.6411	VLEWRFDSRL-ADL-RGPGRAFVTI-ADL-SLYNTVATL-ADL-VIYQYMDDL-ADL-FLGKIWPSYK-FALSE-AIIRILQQL
250	25.6458	VLEWRFDSRL-ADL-RGPGRAFVTI-ADL-SLYNTVATL-ADL-VIYQYMDDL-ADL-AIIRILQQL-ADL-FLGKIWPSYK
251	5018.2505	VLEWRFDSRL-ADL-RGPGRAFVTI-ADL-SLYNTVATL--AIIRILQQL-ADL-FLGKIWPSYK-FALSE-VIYQYMDDL
252	25.2273	VLEWRFDSRL-ADL-RGPGRAFVTI-ADL-SLYNTVATL--AIIRILQQL-ADL-VIYQYMDDL-ADL-FLGKIWPSYK
253	5019.7583	VLEWRFDSRL-ADL-RGPGRAFVTI-ADL-VIYQYMDDL-ADL-FLGKIWPSYK-FALSE-SLYNTVATL--AIIRILQQL
254	5020.6161	VLEWRFDSRL-ADL-RGPGRAFVTI-ADL-VIYQYMDDL-ADL-FLGKIWPSYK-FALSE-AIIRILQQL-ADL-SLYNTVATL
255	5021.2711	VLEWRFDSRL-ADL-RGPGRAFVTI-ADL-VIYQYMDDL-ADL-SLYNTVATL-AD-FLGKIWPSYK-FALSE-AIIRILQQL
256	24.1954	VLEWRFDSRL-ADL-RGPGRAFVTI-ADL-VIYQYMDDL-ADL-SLYNTVATL--AIIRILQQL-ADL-FLGKIWPSYK
257	5020.2468	VLEWRFDSRL-ADL-RGPGRAFVTI-ADL-VIYQYMDDL-ADL-AIIRILQQL-ADL-FLGKIWPSYK-FALSE-SLYNTVATL
258	25.2128	VLEWRFDSRL-ADL-RGPGRAFVTI-ADL-VIYQYMDDL-ADL-AIIRILQQL-ADL-SLYNTVATL-AD-FLGKIWPSYK
259	5020.1765	VLEWRFDSRL-ADL-RGPGRAFVTI-AD-AIIRILQQL-ADL-FLGKIWPSYK-FALSE-SLYNTVATL-ADL-VIYQYMDDL
260	5019.3196	VLEWRFDSRL-ADL-RGPGRAFVTI-AD-AIIRILQQL-ADL-FLGKIWPSYK-FALSE-VIYQYMDDL-ADL-SLYNTVATL
261	5019.0421	VLEWRFDSRL-ADL-RGPGRAFVTI-AD-AIIRILQQL-ADL-SLYNTVATL-AD-FLGKIWPSYK-FALSE-VIYQYMDDL
262	25.3570	VLEWRFDSRL-ADL-RGPGRAFVTI-AD-AIIRILQQL-ADL-SLYNTVATL-ADL-VIYQYMDDL-ADL-FLGKIWPSYK
263	5021.0529	VLEWRFDSRL-ADL-RGPGRAFVTI-AD-AIIRILQQL-ADL-VIYQYMDDL-ADL-FLGKIWPSYK-FALSE-SLYNTVATL
264	26.0819	VLEWRFDSRL-ADL-RGPGRAFVTI-AD-AIIRILQQL-ADL-VIYQYMDDL-ADL-SLYNTVATL-AD-FLGKIWPSYK
265	5020.6857	VLEWRFDSRL-ADL-FLGKIWPSYK-FALSE-RGPGRAFVTI-ADL-SLYNTVATL-ADL-VIYQYMDDL-ADL-AIIRILQQL
266	5019.4607	VLEWRFDSRL-ADL-FLGKIWPSYK-FALSE-RGPGRAFVTI-ADL-SLYNTVATL--AIIRILQQL-ADL-VIYQYMDDL
267	5019.2352	VLEWRFDSRL-ADL-FLGKIWPSYK-FALSE-RGPGRAFVTI-ADL-VIYQYMDDL-ADL-SLYNTVATL--AIIRILQQL
268	5019.6607	VLEWRFDSRL-ADL-FLGKIWPSYK-FALSE-RGPGRAFVTI-ADL-VIYQYMDDL-ADL-AIIRILQQL-ADL-SLYNTVATL
269	5019.5904	VLEWRFDSRL-ADL-FLGKIWPSYK-FALSE-RGPGRAFVTI-AD-AIIRILQQL-ADL-SLYNTVATL-ADL-VIYQYMDDL
270	5020.5298	VLEWRFDSRL-ADL-FLGKIWPSYK-FALSE-RGPGRAFVTI-AD-AIIRILQQL-ADL-VIYQYMDDL-ADL-SLYNTVATL
271	5020.9717	VLEWRFDSRL-ADL-FLGKIWPSYK-FALSE-SLYNTVATL-ADL-RGPGRAFVTI-ADL-VIYQYMDDL-ADL-AIIRILQQL
272	5020.9713	VLEWRFDSRL-ADL-FLGKIWPSYK-FALSE-SLYNTVATL-ADL-RGPGRAFVTI-AD-AIIRILQQL-ADL-VIYQYMDDL
273	5021.6247	VLEWRFDSRL-ADL-FLGKIWPSYK-FALSE-SLYNTVATL-ADL-VIYQYMDDL-ADLV-RGPGRAFVTI-AD-AIIRILQQL
274	5020.8008	VLEWRFDSRL-ADL-FLGKIWPSYK-FALSE-SLYNTVATL-ADL-VIYQYMDDL-ADL-AIIRILQQL-ADL-RGPGRAFVTI
275	5019.3489	VLEWRFDSRL-ADL-FLGKIWPSYK-FALSE-SLYNTVATL--AIIRILQQL-ADL-RGPGRAFVTI-ADL-VIYQYMDDL
276	5020.6270	VLEWRFDSRL-ADL-FLGKIWPSYK-FALSE-SLYNTVATL--AIIRILQQL-ADL-VIYQYMDDL-ADLV-RGPGRAFVTI
277	5019.6987	VLEWRFDSRL-ADL-FLGKIWPSYK-FALSE-VIYQYMDDL-ADLV-RGPGRAFVTI-ADL-SLYNTVATL--AIIRILQQL
278	5019.8984	VLEWRFDSRL-ADL-FLGKIWPSYK-FALSE-VIYQYMDDL-ADLV-RGPGRAFVTI-AD-AIIRILQQL-ADL-SLYNTVATL
279	5020.0445	VLEWRFDSRL-ADL-FLGKIWPSYK-FALSE-VIYQYMDDL-ADL-SLYNTVATL-ADL-RGPGRAFVTI-AD-AIIRILQQL
280	5018.6490	VLEWRFDSRL-ADL-FLGKIWPSYK-FALSE-VIYQYMDDL-ADL-SLYNTVATL--AIIRILQQL-ADL-RGPGRAFVTI
281	5019.9425	VLEWRFDSRL-ADL-FLGKIWPSYK-FALSE-VIYQYMDDL-ADL-AIIRILQQL-ADL-RGPGRAFVTI-ADL-SLYNTVATL
282	5019.4023	VLEWRFDSRL-ADL-FLGKIWPSYK-FALSE-VIYQYMDDL-ADL-AIIRILQQL-ADL-SLYNTVATL-ADL-RGPGRAFVTI
283	5021.2317	VLEWRFDSRL-ADL-FLGKIWPSYK-FALSE-AIIRILQQL-ADL-RGPGRAFVTI-ADL-SLYNTVATL-ADL-VIYQYMDDL
284	5021.0761	VLEWRFDSRL-ADL-FLGKIWPSYK-FALSE-AIIRILQQL-ADL-RGPGRAFVTI-ADL-VIYQYMDDL-ADL-SLYNTVATL
285	5020.5345	VLEWRFDSRL-ADL-FLGKIWPSYK-FALSE-AIIRILQQL-ADL-SLYNTVATL-ADL-RGPGRAFVTI-ADL-VIYQYMDDL
286	5021.4148	VLEWRFDSRL-ADL-FLGKIWPSYK-FALSE-AIIRILQQL-ADL-SLYNTVATL-ADL-VIYQYMDDL-ADLV-RGPGRAFVTI
287	5022.3528	VLEWRFDSRL-ADL-FLGKIWPSYK-FALSE-AIIRILQQL-ADL-VIYQYMDDL-ADLV-RGPGRAFVTI-ADL-SLYNTVATL
288	5021.6308	VLEWRFDSRL-ADL-FLGKIWPSYK-FALSE-AIIRILQQL-ADL-VIYQYMDDL-ADL-SLYNTVATL-ADL-RGPGRAFVTI
289	5019.6592	VLEWRFDSRL-ADL-SLYNTVATL-ADL-RGPGRAFVTI-AD-FLGKIWPSYK-FALSE-VIYQYMDDL-ADL-AIIRILQQL
290	5021.0183	VLEWRFDSRL-ADL-SLYNTVATL-ADL-RGPGRAFVTI-AD-FLGKIWPSYK-FALSE-AIIRILQQL-ADL-VIYQYMDDL
291	5020.8945	VLEWRFDSRL-ADL-SLYNTVATL-ADL-RGPGRAFVTI-ADL-VIYQYMDDL-ADL-FLGKIWPSYK-FALSE-AIIRILQQL
292	24.8992	VLEWRFDSRL-ADL-SLYNTVATL-ADL-RGPGRAFVTI-ADL-VIYQYMDDL-ADL-AIIRILQQL-ADL-FLGKIWPSYK
293	5018.7285	VLEWRFDSRL-ADL-SLYNTVATL-ADL-RGPGRAFVTI-AD-AIIRILQQL-ADL-FLGKIWPSYK-FALSE-VIYQYMDDL
294	25.7053	VLEWRFDSRL-ADL-SLYNTVATL-ADL-RGPGRAFVTI-AD-AIIRILQQL-ADL-VIYQYMDDL-ADL-FLGKIWPSYK
295	5019.8062	VLEWRFDSRL-ADL-SLYNTVATL-AD-FLGKIWPSYK-FALSE-RGPGRAFVTI-ADL-VIYQYMDDL-ADL-AIIRILQQL
296	5019.8058	VLEWRFDSRL-ADL-SLYNTVATL-AD-FLGKIWPSYK-FALSE-RGPGRAFVTI-AD-AIIRILQQL-ADL-VIYQYMDDL
297	5020.0439	VLEWRFDSRL-ADL-SLYNTVATL-AD-FLGKIWPSYK-FALSE-VIYQYMDDL-ADLV-RGPGRAFVTI-AD-AIIRILQQL
298	5019.2199	VLEWRFDSRL-ADL-SLYNTVATL-AD-FLGKIWPSYK-FALSE-VIYQYMDDL-ADL-AIIRILQQL-ADL-RGPGRAFVTI
299	5020.3521	VLEWRFDSRL-ADL-SLYNTVATL-AD-FLGKIWPSYK-FALSE-AIIRILQQL-ADL-RGPGRAFVTI-ADL-VIYQYMDDL
300	5021.6302	VLEWRFDSRL-ADL-SLYNTVATL-AD-FLGKIWPSYK-FALSE-AIIRILQQL-ADL-VIYQYMDDL-ADLV-RGPGRAFVTI
301	5021.6717	VLEWRFDSRL-ADL-SLYNTVATL-ADL-VIYQYMDDL-ADLV-RGPGRAFVTI-AD-FLGKIWPSYK-FALSE-AIIRILQQL
302	25.5523	VLEWRFDSRL-ADL-SLYNTVATL-ADL-VIYQYMDDL-ADLV-RGPGRAFVTI-AD-AIIRILQQL-ADL-FLGKIWPSYK
303	5019.9504	VLEWRFDSRL-ADL-SLYNTVATL-ADL-VIYQYMDDL-ADL-FLGKIWPSYK-FALSE-RGPGRAFVTI-AD-AIIRILQQL
304	5020.7236	VLEWRFDSRL-ADL-SLYNTVATL-ADL-VIYQYMDDL-ADL-FLGKIWPSYK-FALSE-AIIRILQQL-ADL-RGPGRAFVTI
305	25.4317	VLEWRFDSRL-ADL-SLYNTVATL-ADL-VIYQYMDDL-ADL-AIIRILQQL-ADL-RGPGRAFVTI-AD-FLGKIWPSYK
306	5019.3711	VLEWRFDSRL-ADL-SLYNTVATL-ADL-VIYQYMDDL-ADL-AIIRILQQL-ADL-FLGKIWPSYK-FALSE-RGPGRAFVTI
307	5018.0364	VLEWRFDSRL-ADL-SLYNTVATL--AIIRILQQL-ADL-RGPGRAFVTI-AD-FLGKIWPSYK-FALSE-VIYQYMDDL
308	24.0829	VLEWRFDSRL-ADL-SLYNTVATL--AIIRILQQL-ADL-RGPGRAFVTI-ADL-VIYQYMDDL-ADL-FLGKIWPSYK
309	5017.9192	VLEWRFDSRL-ADL-SLYNTVATL--AIIRILQQL-ADL-FLGKIWPSYK-FALSE-RGPGRAFVTI-ADL-VIYQYMDDL
310	5018.3842	VLEWRFDSRL-ADL-SLYNTVATL--AIIRILQQL-ADL-FLGKIWPSYK-FALSE-VIYQYMDDL-ADLV-RGPGRAFVTI
311	25.2579	VLEWRFDSRL-ADL-SLYNTVATL--AIIRILQQL-ADL-VIYQYMDDL-ADLV-RGPGRAFVTI-AD-FLGKIWPSYK
312	5018.9526	VLEWRFDSRL-ADL-SLYNTVATL--AIIRILQQL-ADL-VIYQYMDDL-ADL-FLGKIWPSYK-FALSE-RGPGRAFVTI
313	5020.1733	VLEWRFDSRL-ADL-VIYQYMDDL-ADLV-RGPGRAFVTI-AD-FLGKIWPSYK-FALSE-SLYNTVATL--AIIRILQQL
314	5021.0311	VLEWRFDSRL-ADL-VIYQYMDDL-ADLV-RGPGRAFVTI-AD-FLGKIWPSYK-FALSE-AIIRILQQL-ADL-SLYNTVATL
315	5021.7877	VLEWRFDSRL-ADL-VIYQYMDDL-ADLV-RGPGRAFVTI-ADL-SLYNTVATL-AD-FLGKIWPSYK-FALSE-AIIRILQQL
316	24.7120	VLEWRFDSRL-ADL-VIYQYMDDL-ADLV-RGPGRAFVTI-ADL-SLYNTVATL--AIIRILQQL-ADL-FLGKIWPSYK
317	5020.5376	VLEWRFDSRL-ADL-VIYQYMDDL-ADLV-RGPGRAFVTI-AD-AIIRILQQL-ADL-FLGKIWPSYK-FALSE-SLYNTVATL
318	25.5036	VLEWRFDSRL-ADL-VIYQYMDDL-ADLV-RGPGRAFVTI-AD-AIIRILQQL-ADL-SLYNTVATL-AD-FLGKIWPSYK
319	5019.1101	VLEWRFDSRL-ADL-VIYQYMDDL-ADL-FLGKIWPSYK-FALSE-RGPGRAFVTI-ADL-SLYNTVATL--AIIRILQQL
320	5019.3098	VLEWRFDSRL-ADL-VIYQYMDDL-ADL-FLGKIWPSYK-FALSE-RGPGRAFVTI-AD-AIIRILQQL-ADL-SLYNTVATL
321	5020.6207	VLEWRFDSRL-ADL-VIYQYMDDL-ADL-FLGKIWPSYK-FALSE-SLYNTVATL-ADL-RGPGRAFVTI-AD-AIIRILQQL
322	5019.2252	VLEWRFDSRL-ADL-VIYQYMDDL-ADL-FLGKIWPSYK-FALSE-SLYNTVATL--AIIRILQQL-ADL-RGPGRAFVTI
323	5020.9510	VLEWRFDSRL-ADL-VIYQYMDDL-ADL-FLGKIWPSYK-FALSE-AIIRILQQL-ADL-RGPGRAFVTI-ADL-SLYNTVATL
324	5020.4108	VLEWRFDSRL-ADL-VIYQYMDDL-ADL-FLGKIWPSYK-FALSE-AIIRILQQL-ADL-SLYNTVATL-ADL-RGPGRAFVTI
325	5021.1772	VLEWRFDSRL-ADL-VIYQYMDDL-ADL-SLYNTVATL-ADL-RGPGRAFVTI-AD-FLGKIWPSYK-FALSE-AIIRILQQL
326	25.0578	VLEWRFDSRL-ADL-VIYQYMDDL-ADL-SLYNTVATL-ADL-RGPGRAFVTI-AD-AIIRILQQL-ADL-FLGKIWPSYK
327	5019.9647	VLEWRFDSRL-ADL-VIYQYMDDL-ADL-SLYNTVATL-AD-FLGKIWPSYK-FALSE-RGPGRAFVTI-AD-AIIRILQQL
328	5020.7379	VLEWRFDSRL-ADL-VIYQYMDDL-ADL-SLYNTVATL-AD-FLGKIWPSYK-FALSE-AIIRILQQL-ADL-RGPGRAFVTI
329	24.3656	VLEWRFDSRL-ADL-VIYQYMDDL-ADL-SLYNTVATL--AIIRILQQL-ADL-RGPGRAFVTI-AD-FLGKIWPSYK
330	5018.3051	VLEWRFDSRL-ADL-VIYQYMDDL-ADL-SLYNTVATL--AIIRILQQL-ADL-FLGKIWPSYK-FALSE-RGPGRAFVTI
331	5020.4171	VLEWRFDSRL-ADL-VIYQYMDDL-ADL-AIIRILQQL-ADL-RGPGRAFVTI-AD-FLGKIWPSYK-FALSE-SLYNTVATL
332	25.5478	VLEWRFDSRL-ADL-VIYQYMDDL-ADL-AIIRILQQL-ADL-RGPGRAFVTI-ADL-SLYNTVATL-AD-FLGKIWPSYK
333	5019.5986	VLEWRFDSRL-ADL-VIYQYMDDL-ADL-AIIRILQQL-ADL-FLGKIWPSYK-FALSE-RGPGRAFVTI-ADL-SLYNTVATL
334	5020.0415	VLEWRFDSRL-ADL-VIYQYMDDL-ADL-AIIRILQQL-ADL-FLGKIWPSYK-FALSE-SLYNTVATL-ADL-RGPGRAFVTI
335	25.1189	VLEWRFDSRL-ADL-VIYQYMDDL-ADL-AIIRILQQL-ADL-SLYNTVATL-ADL-RGPGRAFVTI-AD-FLGKIWPSYK
336	5019.3225	VLEWRFDSRL-ADL-VIYQYMDDL-ADL-AIIRILQQL-ADL-SLYNTVATL-AD-FLGKIWPSYK-FALSE-RGPGRAFVTI
337	5020.3255	VLEWRFDSRL-ADL-AIIRILQQL-ADL-RGPGRAFVTI-AD-FLGKIWPSYK-FALSE-SLYNTVATL-ADL-VIYQYMDDL
338	5019.4686	VLEWRFDSRL-ADL-AIIRILQQL-ADL-RGPGRAFVTI-AD-FLGKIWPSYK-FALSE-VIYQYMDDL-ADL-SLYNTVATL
339	5019.3558	VLEWRFDSRL-ADL-AIIRILQQL-ADL-RGPGRAFVTI-ADL-SLYNTVATL-AD-FLGKIWPSYK-FALSE-VIYQYMDDL
340	25.6707	VLEWRFDSRL-ADL-AIIRILQQL-ADL-RGPGRAFVTI-ADL-SLYNTVATL-ADL-VIYQYMDDL-ADL-FLGKIWPSYK
341	5020.2716	VLEWRFDSRL-ADL-AIIRILQQL-ADL-RGPGRAFVTI-ADL-VIYQYMDDL-ADL-FLGKIWPSYK-FALSE-SLYNTVATL
342	25.3006	VLEWRFDSRL-ADL-AIIRILQQL-ADL-RGPGRAFVTI-ADL-VIYQYMDDL-ADL-SLYNTVATL-AD-FLGKIWPSYK
343	5019.5070	VLEWRFDSRL-ADL-AIIRILQQL-ADL-FLGKIWPSYK-FALSE-RGPGRAFVTI-ADL-SLYNTVATL-ADL-VIYQYMDDL
344	5019.3515	VLEWRFDSRL-ADL-AIIRILQQL-ADL-FLGKIWPSYK-FALSE-RGPGRAFVTI-ADL-VIYQYMDDL-ADL-SLYNTVATL
345	5019.7930	VLEWRFDSRL-ADL-AIIRILQQL-ADL-FLGKIWPSYK-FALSE-SLYNTVATL-ADL-RGPGRAFVTI-ADL-VIYQYMDDL
346	5020.6733	VLEWRFDSRL-ADL-AIIRILQQL-ADL-FLGKIWPSYK-FALSE-SLYNTVATL-ADL-VIYQYMDDL-ADLV-RGPGRAFVTI
347	5019.8150	VLEWRFDSRL-ADL-AIIRILQQL-ADL-FLGKIWPSYK-FALSE-VIYQYMDDL-ADLV-RGPGRAFVTI-ADL-SLYNTVATL
348	5019.0931	VLEWRFDSRL-ADL-AIIRILQQL-ADL-FLGKIWPSYK-FALSE-VIYQYMDDL-ADL-SLYNTVATL-ADL-RGPGRAFVTI
349	5018.9270	VLEWRFDSRL-ADL-AIIRILQQL-ADL-SLYNTVATL-ADL-RGPGRAFVTI-AD-FLGKIWPSYK-FALSE-VIYQYMDDL
350	24.9735	VLEWRFDSRL-ADL-AIIRILQQL-ADL-SLYNTVATL-ADL-RGPGRAFVTI-ADL-VIYQYMDDL-ADL-FLGKIWPSYK
351	5019.0740	VLEWRFDSRL-ADL-AIIRILQQL-ADL-SLYNTVATL-AD-FLGKIWPSYK-FALSE-RGPGRAFVTI-ADL-VIYQYMDDL
352	5019.5389	VLEWRFDSRL-ADL-AIIRILQQL-ADL-SLYNTVATL-AD-FLGKIWPSYK-FALSE-VIYQYMDDL-ADLV-RGPGRAFVTI
353	25.7507	VLEWRFDSRL-ADL-AIIRILQQL-ADL-SLYNTVATL-ADL-VIYQYMDDL-ADLV-RGPGRAFVTI-AD-FLGKIWPSYK
354	5019.4454	VLEWRFDSRL-ADL-AIIRILQQL-ADL-SLYNTVATL-ADL-VIYQYMDDL-ADL-FLGKIWPSYK-FALSE-RGPGRAFVTI
355	5021.4466	VLEWRFDSRL-ADL-AIIRILQQL-ADL-VIYQYMDDL-ADLV-RGPGRAFVTI-AD-FLGKIWPSYK-FALSE-SLYNTVATL
356	26.5773	VLEWRFDSRL-ADL-AIIRILQQL-ADL-VIYQYMDDL-ADLV-RGPGRAFVTI-ADL-SLYNTVATL-AD-FLGKIWPSYK
357	5020.3834	VLEWRFDSRL-ADL-AIIRILQQL-ADL-VIYQYMDDL-ADL-FLGKIWPSYK-FALSE-RGPGRAFVTI-ADL-SLYNTVATL
358	5020.8263	VLEWRFDSRL-ADL-AIIRILQQL-ADL-VIYQYMDDL-ADL-FLGKIWPSYK-FALSE-SLYNTVATL-ADL-RGPGRAFVTI
359	25.9668	VLEWRFDSRL-ADL-AIIRILQQL-ADL-VIYQYMDDL-ADL-SLYNTVATL-ADL-RGPGRAFVTI-AD-FLGKIWPSYK
360	5020.1703	VLEWRFDSRL-ADL-AIIRILQQL-ADL-VIYQYMDDL-ADL-SLYNTVATL-AD-FLGKIWPSYK-FALSE-RGPGRAFVTI
361	5020.7449	SLYNTVATL-ADL-RGPGRAFVTI-AD-FLGKIWPSYK-FALSE-VLEWRFDSRL-ADL-VIYQYMDDL-ADL-AIIRILQQL
362	5020.7233	SLYNTVATL-ADL-RGPGRAFVTI-AD-FLGKIWPSYK-FALSE-VLEWRFDSRL-ADL-AIIRILQQL-ADL-VIYQYMDDL
363	5020.1864	SLYNTVATL-ADL-RGPGRAFVTI-AD-FLGKIWPSYK-FALSE-VIYQYMDDL-ADL-VLEWRFDSRL-ADL-AIIRILQQL
364	5021.3176	SLYNTVATL-ADL-RGPGRAFVTI-AD-FLGKIWPSYK-FALSE-VIYQYMDDL-ADL-AIIRILQQL-ADL-VLEWRFDSRL
365	5021.1228	SLYNTVATL-ADL-RGPGRAFVTI-AD-FLGKIWPSYK-FALSE-AIIRILQQL-ADL-VLEWRFDSRL-ADL-VIYQYMDDL
366	5023.1210	SLYNTVATL-ADL-RGPGRAFVTI-AD-FLGKIWPSYK-FALSE-AIIRILQQL-ADL-VIYQYMDDL-ADL-VLEWRFDSRL
367	5020.9358	SLYNTVATL-ADL-RGPGRAFVTI-ADL-VLEWRFDSRL-ADL-FLGKIWPSYK-FALSE-VIYQYMDDL-ADL-AIIRILQQL
368	5022.2949	SLYNTVATL-ADL-RGPGRAFVTI-ADL-VLEWRFDSRL-ADL-FLGKIWPSYK-FALSE-AIIRILQQL-ADL-VIYQYMDDL
369	5021.9443	SLYNTVATL-ADL-RGPGRAFVTI-ADL-VLEWRFDSRL-ADL-VIYQYMDDL-ADL-FLGKIWPSYK-FALSE-AIIRILQQL
370	25.9491	SLYNTVATL-ADL-RGPGRAFVTI-ADL-VLEWRFDSRL-ADL-VIYQYMDDL-ADL-AIIRILQQL-ADL-FLGKIWPSYK
371	5019.7571	SLYNTVATL-ADL-RGPGRAFVTI-ADL-VLEWRFDSRL-ADL-AIIRILQQL-ADL-FLGKIWPSYK-FALSE-VIYQYMDDL
372	26.7339	SLYNTVATL-ADL-RGPGRAFVTI-ADL-VLEWRFDSRL-ADL-AIIRILQQL-ADL-VIYQYMDDL-ADL-FLGKIWPSYK
373	5020.5995	SLYNTVATL-ADL-RGPGRAFVTI-ADL-VIYQYMDDL-ADL-FLGKIWPSYK-FALSE-VLEWRFDSRL-ADL-AIIRILQQL
374	5022.5529	SLYNTVATL-ADL-RGPGRAFVTI-ADL-VIYQYMDDL-ADL-FLGKIWPSYK-FALSE-AIIRILQQL-ADL-VLEWRFDSRL
375	5021.7939	SLYNTVATL-ADL-RGPGRAFVTI-ADL-VIYQYMDDL-ADL-VLEWRFDSRL-ADL-FLGKIWPSYK-FALSE-AIIRILQQL
376	25.4264	SLYNTVATL-ADL-RGPGRAFVTI-ADL-VIYQYMDDL-ADL-VLEWRFDSRL-ADL-AIIRILQQL-ADL-FLGKIWPSYK
377	5021.3685	SLYNTVATL-ADL-RGPGRAFVTI-ADL-VIYQYMDDL-ADL-AIIRILQQL-ADL-FLGKIWPSYK-FALSE-VLEWRFDSRL
378	26.1608	SLYNTVATL-ADL-RGPGRAFVTI-ADL-VIYQYMDDL-ADL-AIIRILQQL-ADL-VLEWRFDSRL-ADL-FLGKIWPSYK
379	5019.8143	SLYNTVATL-ADL-RGPGRAFVTI-AD-AIIRILQQL-ADL-FLGKIWPSYK-FALSE-VLEWRFDSRL-ADL-VIYQYMDDL
380	5020.8313	SLYNTVATL-ADL-RGPGRAFVTI-AD-AIIRILQQL-ADL-FLGKIWPSYK-FALSE-VIYQYMDDL-ADL-VLEWRFDSRL
381	5019.9901	SLYNTVATL-ADL-RGPGRAFVTI-AD-AIIRILQQL-ADL-VLEWRFDSRL-ADL-FLGKIWPSYK-FALSE-VIYQYMDDL
382	25.8099	SLYNTVATL-ADL-RGPGRAFVTI-AD-AIIRILQQL-ADL-VLEWRFDSRL-ADL-VIYQYMDDL-ADL-FLGKIWPSYK
383	5022.1746	SLYNTVATL-ADL-RGPGRAFVTI-AD-AIIRILQQL-ADL-VIYQYMDDL-ADL-FLGKIWPSYK-FALSE-VLEWRFDSRL
384	26.6048	SLYNTVATL-ADL-RGPGRAFVTI-AD-AIIRILQQL-ADL-VIYQYMDDL-ADL-VLEWRFDSRL-ADL-FLGKIWPSYK
385	5020.8561	SLYNTVATL-AD-FLGKIWPSYK-FALSE-RGPGRAFVTI-ADL-VLEWRFDSRL-ADL-VIYQYMDDL-ADL-AIIRILQQL
386	5020.8344	SLYNTVATL-AD-FLGKIWPSYK-FALSE-RGPGRAFVTI-ADL-VLEWRFDSRL-ADL-AIIRILQQL-ADL-VIYQYMDDL
387	5020.3334	SLYNTVATL-AD-FLGKIWPSYK-FALSE-RGPGRAFVTI-ADL-VIYQYMDDL-ADL-VLEWRFDSRL-ADL-AIIRILQQL
388	5021.4646	SLYNTVATL-AD-FLGKIWPSYK-FALSE-RGPGRAFVTI-ADL-VIYQYMDDL-ADL-AIIRILQQL-ADL-VLEWRFDSRL
389	5019.9104	SLYNTVATL-AD-FLGKIWPSYK-FALSE-RGPGRAFVTI-AD-AIIRILQQL-ADL-VLEWRFDSRL-ADL-VIYQYMDDL
390	5021.9086	SLYNTVATL-AD-FLGKIWPSYK-FALSE-RGPGRAFVTI-AD-AIIRILQQL-ADL-VIYQYMDDL-ADL-VLEWRFDSRL
391	5020.8388	SLYNTVATL-AD-FLGKIWPSYK-FALSE-VLEWRFDSRL-ADL-RGPGRAFVTI-ADL-VIYQYMDDL-ADL-AIIRILQQL
392	5020.8384	SLYNTVATL-AD-FLGKIWPSYK-FALSE-VLEWRFDSRL-ADL-RGPGRAFVTI-AD-AIIRILQQL-ADL-VIYQYMDDL
393	5021.1296	SLYNTVATL-AD-FLGKIWPSYK-FALSE-VLEWRFDSRL-ADL-VIYQYMDDL-ADLV-RGPGRAFVTI-AD-AIIRILQQL
394	5020.3057	SLYNTVATL-AD-FLGKIWPSYK-FALSE-VLEWRFDSRL-ADL-VIYQYMDDL-ADL-AIIRILQQL-ADL-RGPGRAFVTI
395	5020.0571	SLYNTVATL-AD-FLGKIWPSYK-FALSE-VLEWRFDSRL-ADL-AIIRILQQL-ADL-RGPGRAFVTI-ADL-VIYQYMDDL
396	5021.3352	SLYNTVATL-AD-FLGKIWPSYK-FALSE-VLEWRFDSRL-ADL-AIIRILQQL-ADL-VIYQYMDDL-ADLV-RGPGRAFVTI
397	5021.0725	SLYNTVATL-AD-FLGKIWPSYK-FALSE-VIYQYMDDL-ADLV-RGPGRAFVTI-ADL-VLEWRFDSRL-ADL-AIIRILQQL
398	5021.7023	SLYNTVATL-AD-FLGKIWPSYK-FALSE-VIYQYMDDL-ADLV-RGPGRAFVTI-AD-AIIRILQQL-ADL-VLEWRFDSRL
399	5020.3015	SLYNTVATL-AD-FLGKIWPSYK-FALSE-VIYQYMDDL-ADL-VLEWRFDSRL-ADL-RGPGRAFVTI-AD-AIIRILQQL
400	5019.7472	SLYNTVATL-AD-FLGKIWPSYK-FALSE-VIYQYMDDL-ADL-VLEWRFDSRL-ADL-AIIRILQQL-ADL-RGPGRAFVTI
401	5021.5968	SLYNTVATL-AD-FLGKIWPSYK-FALSE-VIYQYMDDL-ADL-AIIRILQQL-ADL-RGPGRAFVTI-ADL-VLEWRFDSRL
402	5020.0845	SLYNTVATL-AD-FLGKIWPSYK-FALSE-VIYQYMDDL-ADL-AIIRILQQL-ADL-VLEWRFDSRL-ADL-RGPGRAFVTI
403	5021.4020	SLYNTVATL-AD-FLGKIWPSYK-FALSE-AIIRILQQL-ADL-RGPGRAFVTI-ADL-VLEWRFDSRL-ADL-VIYQYMDDL
404	5022.4549	SLYNTVATL-AD-FLGKIWPSYK-FALSE-AIIRILQQL-ADL-RGPGRAFVTI-ADL-VIYQYMDDL-ADL-VLEWRFDSRL
405	5021.2167	SLYNTVATL-AD-FLGKIWPSYK-FALSE-AIIRILQQL-ADL-VLEWRFDSRL-ADL-RGPGRAFVTI-ADL-VIYQYMDDL
406	5021.7348	SLYNTVATL-AD-FLGKIWPSYK-FALSE-AIIRILQQL-ADL-VLEWRFDSRL-ADL-VIYQYMDDL-ADLV-RGPGRAFVTI
407	5024.0071	SLYNTVATL-AD-FLGKIWPSYK-FALSE-AIIRILQQL-ADL-VIYQYMDDL-ADLV-RGPGRAFVTI-ADL-VLEWRFDSRL
408	5021.8879	SLYNTVATL-AD-FLGKIWPSYK-FALSE-AIIRILQQL-ADL-VIYQYMDDL-ADL-VLEWRFDSRL-ADL-RGPGRAFVTI
409	5020.8457	SLYNTVATL-AD-VLEWRFDSRL-ADL-RGPGRAFVTI-AD-FLGKIWPSYK-FALSE-VIYQYMDDL-ADL-AIIRILQQL
410	5022.2048	SLYNTVATL-AD-VLEWRFDSRL-ADL-RGPGRAFVTI-AD-FLGKIWPSYK-FALSE-AIIRILQQL-ADL-VIYQYMDDL
411	5022.0810	SLYNTVATL-AD-VLEWRFDSRL-ADL-RGPGRAFVTI-ADL-VIYQYMDDL-ADL-FLGKIWPSYK-FALSE-AIIRILQQL
412	26.0858	SLYNTVATL-AD-VLEWRFDSRL-ADL-RGPGRAFVTI-ADL-VIYQYMDDL-ADL-AIIRILQQL-ADL-FLGKIWPSYK
413	5019.9151	SLYNTVATL-AD-VLEWRFDSRL-ADL-RGPGRAFVTI-AD-AIIRILQQL-ADL-FLGKIWPSYK-FALSE-VIYQYMDDL
414	26.8919	SLYNTVATL-AD-VLEWRFDSRL-ADL-RGPGRAFVTI-AD-AIIRILQQL-ADL-VIYQYMDDL-ADL-FLGKIWPSYK
415	5021.1256	SLYNTVATL-AD-VLEWRFDSRL-ADL-FLGKIWPSYK-FALSE-RGPGRAFVTI-ADL-VIYQYMDDL-ADL-AIIRILQQL
416	5021.1253	SLYNTVATL-AD-VLEWRFDSRL-ADL-FLGKIWPSYK-FALSE-RGPGRAFVTI-AD-AIIRILQQL-ADL-VIYQYMDDL
417	5021.3633	SLYNTVATL-AD-VLEWRFDSRL-ADL-FLGKIWPSYK-FALSE-VIYQYMDDL-ADLV-RGPGRAFVTI-AD-AIIRILQQL
418	5020.5394	SLYNTVATL-AD-VLEWRFDSRL-ADL-FLGKIWPSYK-FALSE-VIYQYMDDL-ADL-AIIRILQQL-ADL-RGPGRAFVTI
419	5021.6716	SLYNTVATL-AD-VLEWRFDSRL-ADL-FLGKIWPSYK-FALSE-AIIRILQQL-ADL-RGPGRAFVTI-ADL-VIYQYMDDL
420	5022.9497	SLYNTVATL-AD-VLEWRFDSRL-ADL-FLGKIWPSYK-FALSE-AIIRILQQL-ADL-VIYQYMDDL-ADLV-RGPGRAFVTI
421	5022.4960	SLYNTVATL-AD-VLEWRFDSRL-ADL-VIYQYMDDL-ADLV-RGPGRAFVTI-AD-FLGKIWPSYK-FALSE-AIIRILQQL
422	26.3766	SLYNTVATL-AD-VLEWRFDSRL-ADL-VIYQYMDDL-ADLV-RGPGRAFVTI-AD-AIIRILQQL-ADL-FLGKIWPSYK
423	5020.7747	SLYNTVATL-AD-VLEWRFDSRL-ADL-VIYQYMDDL-ADL-FLGKIWPSYK-FALSE-RGPGRAFVTI-AD-AIIRILQQL
424	5021.5479	SLYNTVATL-AD-VLEWRFDSRL-ADL-VIYQYMDDL-ADL-FLGKIWPSYK-FALSE-AIIRILQQL-ADL-RGPGRAFVTI
425	26.2561	SLYNTVATL-AD-VLEWRFDSRL-ADL-VIYQYMDDL-ADL-AIIRILQQL-ADL-RGPGRAFVTI-AD-FLGKIWPSYK
426	5020.1955	SLYNTVATL-AD-VLEWRFDSRL-ADL-VIYQYMDDL-ADL-AIIRILQQL-ADL-FLGKIWPSYK-FALSE-RGPGRAFVTI
427	5020.0641	SLYNTVATL-AD-VLEWRFDSRL-ADL-AIIRILQQL-ADL-RGPGRAFVTI-AD-FLGKIWPSYK-FALSE-VIYQYMDDL
428	26.1106	SLYNTVATL-AD-VLEWRFDSRL-ADL-AIIRILQQL-ADL-RGPGRAFVTI-ADL-VIYQYMDDL-ADL-FLGKIWPSYK
429	5019.9470	SLYNTVATL-AD-VLEWRFDSRL-ADL-AIIRILQQL-ADL-FLGKIWPSYK-FALSE-RGPGRAFVTI-ADL-VIYQYMDDL
430	5020.4119	SLYNTVATL-AD-VLEWRFDSRL-ADL-AIIRILQQL-ADL-FLGKIWPSYK-FALSE-VIYQYMDDL-ADLV-RGPGRAFVTI
431	27.2856	SLYNTVATL-AD-VLEWRFDSRL-ADL-AIIRILQQL-ADL-VIYQYMDDL-ADLV-RGPGRAFVTI-AD-FLGKIWPSYK
432	5020.9803	SLYNTVATL-AD-VLEWRFDSRL-ADL-AIIRILQQL-ADL-VIYQYMDDL-ADL-FLGKIWPSYK-FALSE-RGPGRAFVTI
433	5021.3767	SLYNTVATL-ADL-VIYQYMDDL-ADLV-RGPGRAFVTI-AD-FLGKIWPSYK-FALSE-VLEWRFDSRL-ADL-AIIRILQQL
434	5023.3302	SLYNTVATL-ADL-VIYQYMDDL-ADLV-RGPGRAFVTI-AD-FLGKIWPSYK-FALSE-AIIRILQQL-ADL-VLEWRFDSRL
435	5022.9483	SLYNTVATL-ADL-VIYQYMDDL-ADLV-RGPGRAFVTI-ADL-VLEWRFDSRL-ADL-FLGKIWPSYK-FALSE-AIIRILQQL
436	26.5809	SLYNTVATL-ADL-VIYQYMDDL-ADLV-RGPGRAFVTI-ADL-VLEWRFDSRL-ADL-AIIRILQQL-ADL-FLGKIWPSYK
437	5022.0216	SLYNTVATL-ADL-VIYQYMDDL-ADLV-RGPGRAFVTI-AD-AIIRILQQL-ADL-FLGKIWPSYK-FALSE-VLEWRFDSRL
438	26.8139	SLYNTVATL-ADL-VIYQYMDDL-ADLV-RGPGRAFVTI-AD-AIIRILQQL-ADL-VLEWRFDSRL-ADL-FLGKIWPSYK
439	5020.9790	SLYNTVATL-ADL-VIYQYMDDL-ADL-FLGKIWPSYK-FALSE-RGPGRAFVTI-ADL-VLEWRFDSRL-ADL-AIIRILQQL
440	5021.6088	SLYNTVATL-ADL-VIYQYMDDL-ADL-FLGKIWPSYK-FALSE-RGPGRAFVTI-AD-AIIRILQQL-ADL-VLEWRFDSRL
441	5020.9830	SLYNTVATL-ADL-VIYQYMDDL-ADL-FLGKIWPSYK-FALSE-VLEWRFDSRL-ADL-RGPGRAFVTI-AD-AIIRILQQL
442	5020.4286	SLYNTVATL-ADL-VIYQYMDDL-ADL-FLGKIWPSYK-FALSE-VLEWRFDSRL-ADL-AIIRILQQL-ADL-RGPGRAFVTI
443	5023.1005	SLYNTVATL-ADL-VIYQYMDDL-ADL-FLGKIWPSYK-FALSE-AIIRILQQL-ADL-RGPGRAFVTI-ADL-VLEWRFDSRL
444	5021.5881	SLYNTVATL-ADL-VIYQYMDDL-ADL-FLGKIWPSYK-FALSE-AIIRILQQL-ADL-VLEWRFDSRL-ADL-RGPGRAFVTI
445	5021.9294	SLYNTVATL-ADL-VIYQYMDDL-ADL-VLEWRFDSRL-ADL-RGPGRAFVTI-AD-FLGKIWPSYK-FALSE-AIIRILQQL
446	25.8099	SLYNTVATL-ADL-VIYQYMDDL-ADL-VLEWRFDSRL-ADL-RGPGRAFVTI-AD-AIIRILQQL-ADL-FLGKIWPSYK
447	5020.8498	SLYNTVATL-ADL-VIYQYMDDL-ADL-VLEWRFDSRL-ADL-FLGKIWPSYK-FALSE-RGPGRAFVTI-AD-AIIRILQQL
448	5021.6230	SLYNTVATL-ADL-VIYQYMDDL-ADL-VLEWRFDSRL-ADL-FLGKIWPSYK-FALSE-AIIRILQQL-ADL-RGPGRAFVTI
449	25.9590	SLYNTVATL-ADL-VIYQYMDDL-ADL-VLEWRFDSRL-ADL-AIIRILQQL-ADL-RGPGRAFVTI-AD-FLGKIWPSYK
450	5019.8984	SLYNTVATL-ADL-VIYQYMDDL-ADL-VLEWRFDSRL-ADL-AIIRILQQL-ADL-FLGKIWPSYK-FALSE-RGPGRAFVTI
451	5021.9011	SLYNTVATL-ADL-VIYQYMDDL-ADL-AIIRILQQL-ADL-RGPGRAFVTI-AD-FLGKIWPSYK-FALSE-VLEWRFDSRL
452	26.7084	SLYNTVATL-ADL-VIYQYMDDL-ADL-AIIRILQQL-ADL-RGPGRAFVTI-ADL-VLEWRFDSRL-ADL-FLGKIWPSYK
453	5021.7481	SLYNTVATL-ADL-VIYQYMDDL-ADL-AIIRILQQL-ADL-FLGKIWPSYK-FALSE-RGPGRAFVTI-ADL-VLEWRFDSRL
454	5020.4037	SLYNTVATL-ADL-VIYQYMDDL-ADL-AIIRILQQL-ADL-FLGKIWPSYK-FALSE-VLEWRFDSRL-ADL-RGPGRAFVTI
455	26.2963	SLYNTVATL-ADL-VIYQYMDDL-ADL-AIIRILQQL-ADL-VLEWRFDSRL-ADL-RGPGRAFVTI-AD-FLGKIWPSYK
456	5020.6327	SLYNTVATL-ADL-VIYQYMDDL-ADL-AIIRILQQL-ADL-VLEWRFDSRL-ADL-FLGKIWPSYK-FALSE-RGPGRAFVTI
457	5019.1221	SLYNTVATL--AIIRILQQL-ADL-RGPGRAFVTI-AD-FLGKIWPSYK-FALSE-VLEWRFDSRL-ADL-VIYQYMDDL
458	5020.1392	SLYNTVATL--AIIRILQQL-ADL-RGPGRAFVTI-AD-FLGKIWPSYK-FALSE-VIYQYMDDL-ADL-VLEWRFDSRL
459	5019.3130	SLYNTVATL--AIIRILQQL-ADL-RGPGRAFVTI-ADL-VLEWRFDSRL-ADL-FLGKIWPSYK-FALSE-VIYQYMDDL
460	25.1328	SLYNTVATL--AIIRILQQL-ADL-RGPGRAFVTI-ADL-VLEWRFDSRL-ADL-VIYQYMDDL-ADL-FLGKIWPSYK
461	5020.5522	SLYNTVATL--AIIRILQQL-ADL-RGPGRAFVTI-ADL-VIYQYMDDL-ADL-FLGKIWPSYK-FALSE-VLEWRFDSRL
462	24.9823	SLYNTVATL--AIIRILQQL-ADL-RGPGRAFVTI-ADL-VIYQYMDDL-ADL-VLEWRFDSRL-ADL-FLGKIWPSYK
463	5018.9691	SLYNTVATL--AIIRILQQL-ADL-FLGKIWPSYK-FALSE-RGPGRAFVTI-ADL-VLEWRFDSRL-ADL-VIYQYMDDL
464	5020.0220	SLYNTVATL--AIIRILQQL-ADL-FLGKIWPSYK-FALSE-RGPGRAFVTI-ADL-VIYQYMDDL-ADL-VLEWRFDSRL
465	5018.9519	SLYNTVATL--AIIRILQQL-ADL-FLGKIWPSYK-FALSE-VLEWRFDSRL-ADL-RGPGRAFVTI-ADL-VIYQYMDDL
466	5019.4699	SLYNTVATL--AIIRILQQL-ADL-FLGKIWPSYK-FALSE-VLEWRFDSRL-ADL-VIYQYMDDL-ADLV-RGPGRAFVTI
467	5020.7611	SLYNTVATL--AIIRILQQL-ADL-FLGKIWPSYK-FALSE-VIYQYMDDL-ADLV-RGPGRAFVTI-ADL-VLEWRFDSRL
468	5018.6419	SLYNTVATL--AIIRILQQL-ADL-FLGKIWPSYK-FALSE-VIYQYMDDL-ADL-VLEWRFDSRL-ADL-RGPGRAFVTI
469	5018.9010	SLYNTVATL--AIIRILQQL-ADL-VLEWRFDSRL-ADL-RGPGRAFVTI-AD-FLGKIWPSYK-FALSE-VIYQYMDDL
470	24.9475	SLYNTVATL--AIIRILQQL-ADL-VLEWRFDSRL-ADL-RGPGRAFVTI-ADL-VIYQYMDDL-ADL-FLGKIWPSYK
471	5019.1809	SLYNTVATL--AIIRILQQL-ADL-VLEWRFDSRL-ADL-FLGKIWPSYK-FALSE-RGPGRAFVTI-ADL-VIYQYMDDL
472	5019.6458	SLYNTVATL--AIIRILQQL-ADL-VLEWRFDSRL-ADL-FLGKIWPSYK-FALSE-VIYQYMDDL-ADLV-RGPGRAFVTI
473	25.3625	SLYNTVATL--AIIRILQQL-ADL-VLEWRFDSRL-ADL-VIYQYMDDL-ADLV-RGPGRAFVTI-AD-FLGKIWPSYK
474	5019.0572	SLYNTVATL--AIIRILQQL-ADL-VLEWRFDSRL-ADL-VIYQYMDDL-ADL-FLGKIWPSYK-FALSE-RGPGRAFVTI
475	5021.7272	SLYNTVATL--AIIRILQQL-ADL-VIYQYMDDL-ADLV-RGPGRAFVTI-AD-FLGKIWPSYK-FALSE-VLEWRFDSRL
476	26.5345	SLYNTVATL--AIIRILQQL-ADL-VIYQYMDDL-ADLV-RGPGRAFVTI-ADL-VLEWRFDSRL-ADL-FLGKIWPSYK
477	5021.3295	SLYNTVATL--AIIRILQQL-ADL-VIYQYMDDL-ADL-FLGKIWPSYK-FALSE-RGPGRAFVTI-ADL-VLEWRFDSRL
478	5019.9852	SLYNTVATL--AIIRILQQL-ADL-VIYQYMDDL-ADL-FLGKIWPSYK-FALSE-VLEWRFDSRL-ADL-RGPGRAFVTI
479	25.5156	SLYNTVATL--AIIRILQQL-ADL-VIYQYMDDL-ADL-VLEWRFDSRL-ADL-RGPGRAFVTI-AD-FLGKIWPSYK
480	5019.8520	SLYNTVATL--AIIRILQQL-ADL-VIYQYMDDL-ADL-VLEWRFDSRL-ADL-FLGKIWPSYK-FALSE-RGPGRAFVTI
481	5019.0876	VIYQYMDDL-ADLV-RGPGRAFVTI-AD-FLGKIWPSYK-FALSE-VLEWRFDSRL-ADL-SLYNTVATL--AIIRILQQL
482	5019.6504	VIYQYMDDL-ADLV-RGPGRAFVTI-AD-FLGKIWPSYK-FALSE-VLEWRFDSRL-ADL-AIIRILQQL-ADL-SLYNTVATL
483	5021.1153	VIYQYMDDL-ADLV-RGPGRAFVTI-AD-FLGKIWPSYK-FALSE-SLYNTVATL-AD-VLEWRFDSRL-ADL-AIIRILQQL
484	5020.7461	VIYQYMDDL-ADLV-RGPGRAFVTI-AD-FLGKIWPSYK-FALSE-SLYNTVATL--AIIRILQQL-ADL-VLEWRFDSRL
485	5020.7605	VIYQYMDDL-ADLV-RGPGRAFVTI-AD-FLGKIWPSYK-FALSE-AIIRILQQL-ADL-VLEWRFDSRL-ADL-SLYNTVATL
486	5022.2537	VIYQYMDDL-ADLV-RGPGRAFVTI-AD-FLGKIWPSYK-FALSE-AIIRILQQL-ADL-SLYNTVATL-AD-VLEWRFDSRL
487	5020.3642	VIYQYMDDL-ADLV-RGPGRAFVTI-ADL-VLEWRFDSRL-ADL-FLGKIWPSYK-FALSE-SLYNTVATL--AIIRILQQL
488	5021.2220	VIYQYMDDL-ADLV-RGPGRAFVTI-ADL-VLEWRFDSRL-ADL-FLGKIWPSYK-FALSE-AIIRILQQL-ADL-SLYNTVATL
489	5021.3675	VIYQYMDDL-ADLV-RGPGRAFVTI-ADL-VLEWRFDSRL-ADL-SLYNTVATL-AD-FLGKIWPSYK-FALSE-AIIRILQQL
490	24.2918	VIYQYMDDL-ADLV-RGPGRAFVTI-ADL-VLEWRFDSRL-ADL-SLYNTVATL--AIIRILQQL-ADL-FLGKIWPSYK
491	5020.4805	VIYQYMDDL-ADLV-RGPGRAFVTI-ADL-VLEWRFDSRL-ADL-AIIRILQQL-ADL-FLGKIWPSYK-FALSE-SLYNTVATL
492	25.4465	VIYQYMDDL-ADLV-RGPGRAFVTI-ADL-VLEWRFDSRL-ADL-AIIRILQQL-ADL-SLYNTVATL-AD-FLGKIWPSYK
493	5020.4070	VIYQYMDDL-ADLV-RGPGRAFVTI-ADL-SLYNTVATL-AD-FLGKIWPSYK-FALSE-VLEWRFDSRL-ADL-AIIRILQQL
494	5022.3605	VIYQYMDDL-ADLV-RGPGRAFVTI-ADL-SLYNTVATL-AD-FLGKIWPSYK-FALSE-AIIRILQQL-ADL-VLEWRFDSRL
495	5022.0215	VIYQYMDDL-ADLV-RGPGRAFVTI-ADL-SLYNTVATL-AD-VLEWRFDSRL-ADL-FLGKIWPSYK-FALSE-AIIRILQQL
496	25.6540	VIYQYMDDL-ADLV-RGPGRAFVTI-ADL-SLYNTVATL-AD-VLEWRFDSRL-ADL-AIIRILQQL-ADL-FLGKIWPSYK
497	5020.0956	VIYQYMDDL-ADLV-RGPGRAFVTI-ADL-SLYNTVATL--AIIRILQQL-ADL-FLGKIWPSYK-FALSE-VLEWRFDSRL
498	24.8879	VIYQYMDDL-ADLV-RGPGRAFVTI-ADL-SLYNTVATL--AIIRILQQL-ADL-VLEWRFDSRL-ADL-FLGKIWPSYK
499	5019.4519	VIYQYMDDL-ADLV-RGPGRAFVTI-AD-AIIRILQQL-ADL-FLGKIWPSYK-FALSE-VLEWRFDSRL-ADL-SLYNTVATL
500	5021.7602	VIYQYMDDL-ADLV-RGPGRAFVTI-AD-AIIRILQQL-ADL-FLGKIWPSYK-FALSE-SLYNTVATL-AD-VLEWRFDSRL
501	5020.7135	VIYQYMDDL-ADLV-RGPGRAFVTI-AD-AIIRILQQL-ADL-VLEWRFDSRL-ADL-FLGKIWPSYK-FALSE-SLYNTVATL
502	25.2330	VIYQYMDDL-ADLV-RGPGRAFVTI-AD-AIIRILQQL-ADL-VLEWRFDSRL-ADL-SLYNTVATL-AD-FLGKIWPSYK
503	5020.8872	VIYQYMDDL-ADLV-RGPGRAFVTI-AD-AIIRILQQL-ADL-SLYNTVATL-AD-FLGKIWPSYK-FALSE-VLEWRFDSRL
504	25.7374	VIYQYMDDL-ADLV-RGPGRAFVTI-AD-AIIRILQQL-ADL-SLYNTVATL-AD-VLEWRFDSRL-ADL-FLGKIWPSYK
505	5018.6899	VIYQYMDDL-ADL-FLGKIWPSYK-FALSE-RGPGRAFVTI-ADL-VLEWRFDSRL-ADL-SLYNTVATL--AIIRILQQL
506	5019.2526	VIYQYMDDL-ADL-FLGKIWPSYK-FALSE-RGPGRAFVTI-ADL-VLEWRFDSRL-ADL-AIIRILQQL-ADL-SLYNTVATL
507	5020.0521	VIYQYMDDL-ADL-FLGKIWPSYK-FALSE-RGPGRAFVTI-ADL-SLYNTVATL-AD-VLEWRFDSRL-ADL-AIIRILQQL
508	5019.6829	VIYQYMDDL-ADL-FLGKIWPSYK-FALSE-RGPGRAFVTI-ADL-SLYNTVATL--AIIRILQQL-ADL-VLEWRFDSRL
509	5019.0391	VIYQYMDDL-ADL-FLGKIWPSYK-FALSE-RGPGRAFVTI-AD-AIIRILQQL-ADL-VLEWRFDSRL-ADL-SLYNTVATL
510	5020.5323	VIYQYMDDL-ADL-FLGKIWPSYK-FALSE-RGPGRAFVTI-AD-AIIRILQQL-ADL-SLYNTVATL-AD-VLEWRFDSRL
511	5019.0570	VIYQYMDDL-ADL-FLGKIWPSYK-FALSE-VLEWRFDSRL-ADL-RGPGRAFVTI-ADL-SLYNTVATL--AIIRILQQL
512	5019.2566	VIYQYMDDL-ADL-FLGKIWPSYK-FALSE-VLEWRFDSRL-ADL-RGPGRAFVTI-AD-AIIRILQQL-ADL-SLYNTVATL
513	5019.5350	VIYQYMDDL-ADL-FLGKIWPSYK-FALSE-VLEWRFDSRL-ADL-SLYNTVATL-ADL-RGPGRAFVTI-AD-AIIRILQQL
514	5018.1395	VIYQYMDDL-ADL-FLGKIWPSYK-FALSE-VLEWRFDSRL-ADL-SLYNTVATL--AIIRILQQL-ADL-RGPGRAFVTI
515	5019.5703	VIYQYMDDL-ADL-FLGKIWPSYK-FALSE-VLEWRFDSRL-ADL-AIIRILQQL-ADL-RGPGRAFVTI-ADL-SLYNTVATL
516	5019.0301	VIYQYMDDL-ADL-FLGKIWPSYK-FALSE-VLEWRFDSRL-ADL-AIIRILQQL-ADL-SLYNTVATL-ADL-RGPGRAFVTI
517	5020.5636	VIYQYMDDL-ADL-FLGKIWPSYK-FALSE-SLYNTVATL-ADL-RGPGRAFVTI-ADL-VLEWRFDSRL-ADL-AIIRILQQL
518	5021.1935	VIYQYMDDL-ADL-FLGKIWPSYK-FALSE-SLYNTVATL-ADL-RGPGRAFVTI-AD-AIIRILQQL-ADL-VLEWRFDSRL
519	5020.7216	VIYQYMDDL-ADL-FLGKIWPSYK-FALSE-SLYNTVATL-AD-VLEWRFDSRL-ADL-RGPGRAFVTI-AD-AIIRILQQL
520	5020.1672	VIYQYMDDL-ADL-FLGKIWPSYK-FALSE-SLYNTVATL-AD-VLEWRFDSRL-ADL-AIIRILQQL-ADL-RGPGRAFVTI
521	5020.5164	VIYQYMDDL-ADL-FLGKIWPSYK-FALSE-SLYNTVATL--AIIRILQQL-ADL-RGPGRAFVTI-ADL-VLEWRFDSRL
522	5019.0040	VIYQYMDDL-ADL-FLGKIWPSYK-FALSE-SLYNTVATL--AIIRILQQL-ADL-VLEWRFDSRL-ADL-RGPGRAFVTI
523	5020.5308	VIYQYMDDL-ADL-FLGKIWPSYK-FALSE-AIIRILQQL-ADL-RGPGRAFVTI-ADL-VLEWRFDSRL-ADL-SLYNTVATL
524	5022.1736	VIYQYMDDL-ADL-FLGKIWPSYK-FALSE-AIIRILQQL-ADL-RGPGRAFVTI-ADL-SLYNTVATL-AD-VLEWRFDSRL
525	5020.7299	VIYQYMDDL-ADL-FLGKIWPSYK-FALSE-AIIRILQQL-ADL-VLEWRFDSRL-ADL-RGPGRAFVTI-ADL-SLYNTVATL
526	5020.1402	VIYQYMDDL-ADL-FLGKIWPSYK-FALSE-AIIRILQQL-ADL-VLEWRFDSRL-ADL-SLYNTVATL-ADL-RGPGRAFVTI
527	5021.7020	VIYQYMDDL-ADL-FLGKIWPSYK-FALSE-AIIRILQQL-ADL-SLYNTVATL-ADL-RGPGRAFVTI-ADL-VLEWRFDSRL
528	5020.5116	VIYQYMDDL-ADL-FLGKIWPSYK-FALSE-AIIRILQQL-ADL-SLYNTVATL-AD-VLEWRFDSRL-ADL-RGPGRAFVTI
529	5019.3453	VIYQYMDDL-ADL-VLEWRFDSRL-ADL-RGPGRAFVTI-AD-FLGKIWPSYK-FALSE-SLYNTVATL--AIIRILQQL
530	5020.2030	VIYQYMDDL-ADL-VLEWRFDSRL-ADL-RGPGRAFVTI-AD-FLGKIWPSYK-FALSE-AIIRILQQL-ADL-SLYNTVATL
531	5020.9597	VIYQYMDDL-ADL-VLEWRFDSRL-ADL-RGPGRAFVTI-ADL-SLYNTVATL-AD-FLGKIWPSYK-FALSE-AIIRILQQL
532	23.8840	VIYQYMDDL-ADL-VLEWRFDSRL-ADL-RGPGRAFVTI-ADL-SLYNTVATL--AIIRILQQL-ADL-FLGKIWPSYK
533	5019.7096	VIYQYMDDL-ADL-VLEWRFDSRL-ADL-RGPGRAFVTI-AD-AIIRILQQL-ADL-FLGKIWPSYK-FALSE-SLYNTVATL
534	24.6756	VIYQYMDDL-ADL-VLEWRFDSRL-ADL-RGPGRAFVTI-AD-AIIRILQQL-ADL-SLYNTVATL-AD-FLGKIWPSYK
535	5018.9238	VIYQYMDDL-ADL-VLEWRFDSRL-ADL-FLGKIWPSYK-FALSE-RGPGRAFVTI-ADL-SLYNTVATL--AIIRILQQL
536	5019.1235	VIYQYMDDL-ADL-VLEWRFDSRL-ADL-FLGKIWPSYK-FALSE-RGPGRAFVTI-AD-AIIRILQQL-ADL-SLYNTVATL
537	5020.4344	VIYQYMDDL-ADL-VLEWRFDSRL-ADL-FLGKIWPSYK-FALSE-SLYNTVATL-ADL-RGPGRAFVTI-AD-AIIRILQQL
538	5019.0389	VIYQYMDDL-ADL-VLEWRFDSRL-ADL-FLGKIWPSYK-FALSE-SLYNTVATL--AIIRILQQL-ADL-RGPGRAFVTI
539	5020.7648	VIYQYMDDL-ADL-VLEWRFDSRL-ADL-FLGKIWPSYK-FALSE-AIIRILQQL-ADL-RGPGRAFVTI-ADL-SLYNTVATL
540	5020.2245	VIYQYMDDL-ADL-VLEWRFDSRL-ADL-FLGKIWPSYK-FALSE-AIIRILQQL-ADL-SLYNTVATL-ADL-RGPGRAFVTI
541	5020.4814	VIYQYMDDL-ADL-VLEWRFDSRL-ADL-SLYNTVATL-ADL-RGPGRAFVTI-AD-FLGKIWPSYK-FALSE-AIIRILQQL
542	24.3620	VIYQYMDDL-ADL-VLEWRFDSRL-ADL-SLYNTVATL-ADL-RGPGRAFVTI-AD-AIIRILQQL-ADL-FLGKIWPSYK
543	5019.2689	VIYQYMDDL-ADL-VLEWRFDSRL-ADL-SLYNTVATL-AD-FLGKIWPSYK-FALSE-RGPGRAFVTI-AD-AIIRILQQL
544	5020.0422	VIYQYMDDL-ADL-VLEWRFDSRL-ADL-SLYNTVATL-AD-FLGKIWPSYK-FALSE-AIIRILQQL-ADL-RGPGRAFVTI
545	23.6698	VIYQYMDDL-ADL-VLEWRFDSRL-ADL-SLYNTVATL--AIIRILQQL-ADL-RGPGRAFVTI-AD-FLGKIWPSYK
546	5017.6093	VIYQYMDDL-ADL-VLEWRFDSRL-ADL-SLYNTVATL--AIIRILQQL-ADL-FLGKIWPSYK-FALSE-RGPGRAFVTI
547	5019.8586	VIYQYMDDL-ADL-VLEWRFDSRL-ADL-AIIRILQQL-ADL-RGPGRAFVTI-AD-FLGKIWPSYK-FALSE-SLYNTVATL
548	24.9893	VIYQYMDDL-ADL-VLEWRFDSRL-ADL-AIIRILQQL-ADL-RGPGRAFVTI-ADL-SLYNTVATL-AD-FLGKIWPSYK
549	5019.0401	VIYQYMDDL-ADL-VLEWRFDSRL-ADL-AIIRILQQL-ADL-FLGKIWPSYK-FALSE-RGPGRAFVTI-ADL-SLYNTVATL
550	5019.4830	VIYQYMDDL-ADL-VLEWRFDSRL-ADL-AIIRILQQL-ADL-FLGKIWPSYK-FALSE-SLYNTVATL-ADL-RGPGRAFVTI
551	24.5604	VIYQYMDDL-ADL-VLEWRFDSRL-ADL-AIIRILQQL-ADL-SLYNTVATL-ADL-RGPGRAFVTI-AD-FLGKIWPSYK
552	5018.7640	VIYQYMDDL-ADL-VLEWRFDSRL-ADL-AIIRILQQL-ADL-SLYNTVATL-AD-FLGKIWPSYK-FALSE-RGPGRAFVTI
553	5019.7965	VIYQYMDDL-ADL-SLYNTVATL-ADL-RGPGRAFVTI-AD-FLGKIWPSYK-FALSE-VLEWRFDSRL-ADL-AIIRILQQL
554	5021.7499	VIYQYMDDL-ADL-SLYNTVATL-ADL-RGPGRAFVTI-AD-FLGKIWPSYK-FALSE-AIIRILQQL-ADL-VLEWRFDSRL
555	5021.3681	VIYQYMDDL-ADL-SLYNTVATL-ADL-RGPGRAFVTI-ADL-VLEWRFDSRL-ADL-FLGKIWPSYK-FALSE-AIIRILQQL
556	25.0006	VIYQYMDDL-ADL-SLYNTVATL-ADL-RGPGRAFVTI-ADL-VLEWRFDSRL-ADL-AIIRILQQL-ADL-FLGKIWPSYK
557	5020.4414	VIYQYMDDL-ADL-SLYNTVATL-ADL-RGPGRAFVTI-AD-AIIRILQQL-ADL-FLGKIWPSYK-FALSE-VLEWRFDSRL
558	25.2336	VIYQYMDDL-ADL-SLYNTVATL-ADL-RGPGRAFVTI-AD-AIIRILQQL-ADL-VLEWRFDSRL-ADL-FLGKIWPSYK
559	5019.9076	VIYQYMDDL-ADL-SLYNTVATL-AD-FLGKIWPSYK-FALSE-RGPGRAFVTI-ADL-VLEWRFDSRL-ADL-AIIRILQQL
560	5020.5375	VIYQYMDDL-ADL-SLYNTVATL-AD-FLGKIWPSYK-FALSE-RGPGRAFVTI-AD-AIIRILQQL-ADL-VLEWRFDSRL
561	5019.9116	VIYQYMDDL-ADL-SLYNTVATL-AD-FLGKIWPSYK-FALSE-VLEWRFDSRL-ADL-RGPGRAFVTI-AD-AIIRILQQL
562	5019.3572	VIYQYMDDL-ADL-SLYNTVATL-AD-FLGKIWPSYK-FALSE-VLEWRFDSRL-ADL-AIIRILQQL-ADL-RGPGRAFVTI
563	5022.0291	VIYQYMDDL-ADL-SLYNTVATL-AD-FLGKIWPSYK-FALSE-AIIRILQQL-ADL-RGPGRAFVTI-ADL-VLEWRFDSRL
564	5020.5168	VIYQYMDDL-ADL-SLYNTVATL-AD-FLGKIWPSYK-FALSE-AIIRILQQL-ADL-VLEWRFDSRL-ADL-RGPGRAFVTI
565	5021.2780	VIYQYMDDL-ADL-SLYNTVATL-AD-VLEWRFDSRL-ADL-RGPGRAFVTI-AD-FLGKIWPSYK-FALSE-AIIRILQQL
566	25.1586	VIYQYMDDL-ADL-SLYNTVATL-AD-VLEWRFDSRL-ADL-RGPGRAFVTI-AD-AIIRILQQL-ADL-FLGKIWPSYK
567	5020.1985	VIYQYMDDL-ADL-SLYNTVATL-AD-VLEWRFDSRL-ADL-FLGKIWPSYK-FALSE-RGPGRAFVTI-AD-AIIRILQQL
568	5020.9717	VIYQYMDDL-ADL-SLYNTVATL-AD-VLEWRFDSRL-ADL-FLGKIWPSYK-FALSE-AIIRILQQL-ADL-RGPGRAFVTI
569	25.3076	VIYQYMDDL-ADL-SLYNTVATL-AD-VLEWRFDSRL-ADL-AIIRILQQL-ADL-RGPGRAFVTI-AD-FLGKIWPSYK
570	5019.2470	VIYQYMDDL-ADL-SLYNTVATL-AD-VLEWRFDSRL-ADL-AIIRILQQL-ADL-FLGKIWPSYK-FALSE-RGPGRAFVTI
571	5019.7492	VIYQYMDDL-ADL-SLYNTVATL--AIIRILQQL-ADL-RGPGRAFVTI-AD-FLGKIWPSYK-FALSE-VLEWRFDSRL
572	24.5565	VIYQYMDDL-ADL-SLYNTVATL--AIIRILQQL-ADL-RGPGRAFVTI-ADL-VLEWRFDSRL-ADL-FLGKIWPSYK
573	5019.5962	VIYQYMDDL-ADL-SLYNTVATL--AIIRILQQL-ADL-FLGKIWPSYK-FALSE-RGPGRAFVTI-ADL-VLEWRFDSRL
574	5018.2519	VIYQYMDDL-ADL-SLYNTVATL--AIIRILQQL-ADL-FLGKIWPSYK-FALSE-VLEWRFDSRL-ADL-RGPGRAFVTI
575	24.1445	VIYQYMDDL-ADL-SLYNTVATL--AIIRILQQL-ADL-VLEWRFDSRL-ADL-RGPGRAFVTI-AD-FLGKIWPSYK
576	5018.4809	VIYQYMDDL-ADL-SLYNTVATL--AIIRILQQL-ADL-VLEWRFDSRL-ADL-FLGKIWPSYK-FALSE-RGPGRAFVTI
577	5019.3314	VIYQYMDDL-ADL-AIIRILQQL-ADL-RGPGRAFVTI-AD-FLGKIWPSYK-FALSE-VLEWRFDSRL-ADL-SLYNTVATL
578	5021.6397	VIYQYMDDL-ADL-AIIRILQQL-ADL-RGPGRAFVTI-AD-FLGKIWPSYK-FALSE-SLYNTVATL-AD-VLEWRFDSRL
579	5020.6080	VIYQYMDDL-ADL-AIIRILQQL-ADL-RGPGRAFVTI-ADL-VLEWRFDSRL-ADL-FLGKIWPSYK-FALSE-SLYNTVATL
580	25.1275	VIYQYMDDL-ADL-AIIRILQQL-ADL-RGPGRAFVTI-ADL-VLEWRFDSRL-ADL-SLYNTVATL-AD-FLGKIWPSYK
581	5020.9314	VIYQYMDDL-ADL-AIIRILQQL-ADL-RGPGRAFVTI-ADL-SLYNTVATL-AD-FLGKIWPSYK-FALSE-VLEWRFDSRL
582	25.7815	VIYQYMDDL-ADL-AIIRILQQL-ADL-RGPGRAFVTI-ADL-SLYNTVATL-AD-VLEWRFDSRL-ADL-FLGKIWPSYK
583	5019.1784	VIYQYMDDL-ADL-AIIRILQQL-ADL-FLGKIWPSYK-FALSE-RGPGRAFVTI-ADL-VLEWRFDSRL-ADL-SLYNTVATL
584	5020.8212	VIYQYMDDL-ADL-AIIRILQQL-ADL-FLGKIWPSYK-FALSE-RGPGRAFVTI-ADL-SLYNTVATL-AD-VLEWRFDSRL
585	5019.5455	VIYQYMDDL-ADL-AIIRILQQL-ADL-FLGKIWPSYK-FALSE-VLEWRFDSRL-ADL-RGPGRAFVTI-ADL-SLYNTVATL
586	5018.9558	VIYQYMDDL-ADL-AIIRILQQL-ADL-FLGKIWPSYK-FALSE-VLEWRFDSRL-ADL-SLYNTVATL-ADL-RGPGRAFVTI
587	5021.3327	VIYQYMDDL-ADL-AIIRILQQL-ADL-FLGKIWPSYK-FALSE-SLYNTVATL-ADL-RGPGRAFVTI-ADL-VLEWRFDSRL
588	5020.1423	VIYQYMDDL-ADL-AIIRILQQL-ADL-FLGKIWPSYK-FALSE-SLYNTVATL-AD-VLEWRFDSRL-ADL-RGPGRAFVTI
589	5020.1959	VIYQYMDDL-ADL-AIIRILQQL-ADL-VLEWRFDSRL-ADL-RGPGRAFVTI-AD-FLGKIWPSYK-FALSE-SLYNTVATL
590	25.3266	VIYQYMDDL-ADL-AIIRILQQL-ADL-VLEWRFDSRL-ADL-RGPGRAFVTI-ADL-SLYNTVATL-AD-FLGKIWPSYK
591	5019.7745	VIYQYMDDL-ADL-AIIRILQQL-ADL-VLEWRFDSRL-ADL-FLGKIWPSYK-FALSE-RGPGRAFVTI-ADL-SLYNTVATL
592	5020.2174	VIYQYMDDL-ADL-AIIRILQQL-ADL-VLEWRFDSRL-ADL-FLGKIWPSYK-FALSE-SLYNTVATL-ADL-RGPGRAFVTI
593	24.8483	VIYQYMDDL-ADL-AIIRILQQL-ADL-VLEWRFDSRL-ADL-SLYNTVATL-ADL-RGPGRAFVTI-AD-FLGKIWPSYK
594	5019.0519	VIYQYMDDL-ADL-AIIRILQQL-ADL-VLEWRFDSRL-ADL-SLYNTVATL-AD-FLGKIWPSYK-FALSE-RGPGRAFVTI
595	5020.5025	VIYQYMDDL-ADL-AIIRILQQL-ADL-SLYNTVATL-ADL-RGPGRAFVTI-AD-FLGKIWPSYK-FALSE-VLEWRFDSRL
596	25.3099	VIYQYMDDL-ADL-AIIRILQQL-ADL-SLYNTVATL-ADL-RGPGRAFVTI-ADL-VLEWRFDSRL-ADL-FLGKIWPSYK
597	5020.6137	VIYQYMDDL-ADL-AIIRILQQL-ADL-SLYNTVATL-AD-FLGKIWPSYK-FALSE-RGPGRAFVTI-ADL-VLEWRFDSRL
598	5019.2694	VIYQYMDDL-ADL-AIIRILQQL-ADL-SLYNTVATL-AD-FLGKIWPSYK-FALSE-VLEWRFDSRL-ADL-RGPGRAFVTI
599	25.2198	VIYQYMDDL-ADL-AIIRILQQL-ADL-SLYNTVATL-AD-VLEWRFDSRL-ADL-RGPGRAFVTI-AD-FLGKIWPSYK
600	5019.5562	VIYQYMDDL-ADL-AIIRILQQL-ADL-SLYNTVATL-AD-VLEWRFDSRL-ADL-FLGKIWPSYK-FALSE-RGPGRAFVTI
601	5020.6205	AIIRILQQL-ADL-RGPGRAFVTI-AD-FLGKIWPSYK-FALSE-VLEWRFDSRL-ADL-SLYNTVATL-ADL-VIYQYMDDL
602	5020.8494	AIIRILQQL-ADL-RGPGRAFVTI-AD-FLGKIWPSYK-FALSE-VLEWRFDSRL-ADL-VIYQYMDDL-ADL-SLYNTVATL
603	5021.4448	AIIRILQQL-ADL-RGPGRAFVTI-AD-FLGKIWPSYK-FALSE-SLYNTVATL-AD-VLEWRFDSRL-ADL-VIYQYMDDL
604	5022.7233	AIIRILQQL-ADL-RGPGRAFVTI-AD-FLGKIWPSYK-FALSE-SLYNTVATL-ADL-VIYQYMDDL-ADL-VLEWRFDSRL
605	5020.1536	AIIRILQQL-ADL-RGPGRAFVTI-AD-FLGKIWPSYK-FALSE-VIYQYMDDL-ADL-VLEWRFDSRL-ADL-SLYNTVATL
606	5022.0719	AIIRILQQL-ADL-RGPGRAFVTI-AD-FLGKIWPSYK-FALSE-VIYQYMDDL-ADL-SLYNTVATL-AD-VLEWRFDSRL
607	5021.8972	AIIRILQQL-ADL-RGPGRAFVTI-ADL-VLEWRFDSRL-ADL-FLGKIWPSYK-FALSE-SLYNTVATL-ADL-VIYQYMDDL
608	5021.0403	AIIRILQQL-ADL-RGPGRAFVTI-ADL-VLEWRFDSRL-ADL-FLGKIWPSYK-FALSE-VIYQYMDDL-ADL-SLYNTVATL
609	5020.3163	AIIRILQQL-ADL-RGPGRAFVTI-ADL-VLEWRFDSRL-ADL-SLYNTVATL-AD-FLGKIWPSYK-FALSE-VIYQYMDDL
610	26.6312	AIIRILQQL-ADL-RGPGRAFVTI-ADL-VLEWRFDSRL-ADL-SLYNTVATL-ADL-VIYQYMDDL-ADL-FLGKIWPSYK
611	5021.6165	AIIRILQQL-ADL-RGPGRAFVTI-ADL-VLEWRFDSRL-ADL-VIYQYMDDL-ADL-FLGKIWPSYK-FALSE-SLYNTVATL
612	26.6455	AIIRILQQL-ADL-RGPGRAFVTI-ADL-VLEWRFDSRL-ADL-VIYQYMDDL-ADL-SLYNTVATL-AD-FLGKIWPSYK
613	5020.7365	AIIRILQQL-ADL-RGPGRAFVTI-ADL-SLYNTVATL-AD-FLGKIWPSYK-FALSE-VLEWRFDSRL-ADL-VIYQYMDDL
614	5021.7536	AIIRILQQL-ADL-RGPGRAFVTI-ADL-SLYNTVATL-AD-FLGKIWPSYK-FALSE-VIYQYMDDL-ADL-VLEWRFDSRL
615	5020.9703	AIIRILQQL-ADL-RGPGRAFVTI-ADL-SLYNTVATL-AD-VLEWRFDSRL-ADL-FLGKIWPSYK-FALSE-VIYQYMDDL
616	26.7900	AIIRILQQL-ADL-RGPGRAFVTI-ADL-SLYNTVATL-AD-VLEWRFDSRL-ADL-VIYQYMDDL-ADL-FLGKIWPSYK
617	5022.4350	AIIRILQQL-ADL-RGPGRAFVTI-ADL-SLYNTVATL-ADL-VIYQYMDDL-ADL-FLGKIWPSYK-FALSE-VLEWRFDSRL
618	26.8651	AIIRILQQL-ADL-RGPGRAFVTI-ADL-SLYNTVATL-ADL-VIYQYMDDL-ADL-VLEWRFDSRL-ADL-FLGKIWPSYK
619	5020.5666	AIIRILQQL-ADL-RGPGRAFVTI-ADL-VIYQYMDDL-ADL-FLGKIWPSYK-FALSE-VLEWRFDSRL-ADL-SLYNTVATL
620	5022.8749	AIIRILQQL-ADL-RGPGRAFVTI-ADL-VIYQYMDDL-ADL-FLGKIWPSYK-FALSE-SLYNTVATL-AD-VLEWRFDSRL
621	5021.4661	AIIRILQQL-ADL-RGPGRAFVTI-ADL-VIYQYMDDL-ADL-VLEWRFDSRL-ADL-FLGKIWPSYK-FALSE-SLYNTVATL
622	25.9856	AIIRILQQL-ADL-RGPGRAFVTI-ADL-VIYQYMDDL-ADL-VLEWRFDSRL-ADL-SLYNTVATL-AD-FLGKIWPSYK
623	5022.0650	AIIRILQQL-ADL-RGPGRAFVTI-ADL-VIYQYMDDL-ADL-SLYNTVATL-AD-FLGKIWPSYK-FALSE-VLEWRFDSRL
624	26.9151	AIIRILQQL-ADL-RGPGRAFVTI-ADL-VIYQYMDDL-ADL-SLYNTVATL-AD-VLEWRFDSRL-ADL-FLGKIWPSYK
625	5020.4675	AIIRILQQL-ADL-FLGKIWPSYK-FALSE-RGPGRAFVTI-ADL-VLEWRFDSRL-ADL-SLYNTVATL-ADL-VIYQYMDDL
626	5020.6964	AIIRILQQL-ADL-FLGKIWPSYK-FALSE-RGPGRAFVTI-ADL-VLEWRFDSRL-ADL-VIYQYMDDL-ADL-SLYNTVATL
627	5020.6264	AIIRILQQL-ADL-FLGKIWPSYK-FALSE-RGPGRAFVTI-ADL-SLYNTVATL-AD-VLEWRFDSRL-ADL-VIYQYMDDL
628	5021.9048	AIIRILQQL-ADL-FLGKIWPSYK-FALSE-RGPGRAFVTI-ADL-SLYNTVATL-ADL-VIYQYMDDL-ADL-VLEWRFDSRL
629	5020.0364	AIIRILQQL-ADL-FLGKIWPSYK-FALSE-RGPGRAFVTI-ADL-VIYQYMDDL-ADL-VLEWRFDSRL-ADL-SLYNTVATL
630	5021.9548	AIIRILQQL-ADL-FLGKIWPSYK-FALSE-RGPGRAFVTI-ADL-VIYQYMDDL-ADL-SLYNTVATL-AD-VLEWRFDSRL
631	5020.8346	AIIRILQQL-ADL-FLGKIWPSYK-FALSE-VLEWRFDSRL-ADL-RGPGRAFVTI-ADL-SLYNTVATL-ADL-VIYQYMDDL
632	5020.6791	AIIRILQQL-ADL-FLGKIWPSYK-FALSE-VLEWRFDSRL-ADL-RGPGRAFVTI-ADL-VIYQYMDDL-ADL-SLYNTVATL
633	5020.0880	AIIRILQQL-ADL-FLGKIWPSYK-FALSE-VLEWRFDSRL-ADL-SLYNTVATL-ADL-RGPGRAFVTI-ADL-VIYQYMDDL
634	5020.9683	AIIRILQQL-ADL-FLGKIWPSYK-FALSE-VLEWRFDSRL-ADL-SLYNTVATL-ADL-VIYQYMDDL-ADLV-RGPGRAFVTI
635	5021.1958	AIIRILQQL-ADL-FLGKIWPSYK-FALSE-VLEWRFDSRL-ADL-VIYQYMDDL-ADLV-RGPGRAFVTI-ADL-SLYNTVATL
636	5020.4738	AIIRILQQL-ADL-FLGKIWPSYK-FALSE-VLEWRFDSRL-ADL-VIYQYMDDL-ADL-SLYNTVATL-ADL-RGPGRAFVTI
637	5021.1379	AIIRILQQL-ADL-FLGKIWPSYK-FALSE-SLYNTVATL-ADL-RGPGRAFVTI-ADL-VLEWRFDSRL-ADL-VIYQYMDDL
638	5022.1908	AIIRILQQL-ADL-FLGKIWPSYK-FALSE-SLYNTVATL-ADL-RGPGRAFVTI-ADL-VIYQYMDDL-ADL-VLEWRFDSRL
639	5021.2746	AIIRILQQL-ADL-FLGKIWPSYK-FALSE-SLYNTVATL-AD-VLEWRFDSRL-ADL-RGPGRAFVTI-ADL-VIYQYMDDL
640	5021.7926	AIIRILQQL-ADL-FLGKIWPSYK-FALSE-SLYNTVATL-AD-VLEWRFDSRL-ADL-VIYQYMDDL-ADLV-RGPGRAFVTI
641	5023.3452	AIIRILQQL-ADL-FLGKIWPSYK-FALSE-SLYNTVATL-ADL-VIYQYMDDL-ADLV-RGPGRAFVTI-ADL-VLEWRFDSRL
642	5021.2260	AIIRILQQL-ADL-FLGKIWPSYK-FALSE-SLYNTVATL-ADL-VIYQYMDDL-ADL-VLEWRFDSRL-ADL-RGPGRAFVTI
643	5020.7755	AIIRILQQL-ADL-FLGKIWPSYK-FALSE-VIYQYMDDL-ADLV-RGPGRAFVTI-ADL-VLEWRFDSRL-ADL-SLYNTVATL
644	5022.4183	AIIRILQQL-ADL-FLGKIWPSYK-FALSE-VIYQYMDDL-ADLV-RGPGRAFVTI-ADL-SLYNTVATL-AD-VLEWRFDSRL
645	5020.3677	AIIRILQQL-ADL-FLGKIWPSYK-FALSE-VIYQYMDDL-ADL-VLEWRFDSRL-ADL-RGPGRAFVTI-ADL-SLYNTVATL
646	5019.7780	AIIRILQQL-ADL-FLGKIWPSYK-FALSE-VIYQYMDDL-ADL-VLEWRFDSRL-ADL-SLYNTVATL-ADL-RGPGRAFVTI
647	5021.7650	AIIRILQQL-ADL-FLGKIWPSYK-FALSE-VIYQYMDDL-ADL-SLYNTVATL-ADL-RGPGRAFVTI-ADL-VLEWRFDSRL
648	5020.5746	AIIRILQQL-ADL-FLGKIWPSYK-FALSE-VIYQYMDDL-ADL-SLYNTVATL-AD-VLEWRFDSRL-ADL-RGPGRAFVTI
649	5021.4851	AIIRILQQL-ADL-VLEWRFDSRL-ADL-RGPGRAFVTI-AD-FLGKIWPSYK-FALSE-SLYNTVATL-ADL-VIYQYMDDL
650	5020.6282	AIIRILQQL-ADL-VLEWRFDSRL-ADL-RGPGRAFVTI-AD-FLGKIWPSYK-FALSE-VIYQYMDDL-ADL-SLYNTVATL
651	5020.5154	AIIRILQQL-ADL-VLEWRFDSRL-ADL-RGPGRAFVTI-ADL-SLYNTVATL-AD-FLGKIWPSYK-FALSE-VIYQYMDDL
652	26.8302	AIIRILQQL-ADL-VLEWRFDSRL-ADL-RGPGRAFVTI-ADL-SLYNTVATL-ADL-VIYQYMDDL-ADL-FLGKIWPSYK
653	5021.4312	AIIRILQQL-ADL-VLEWRFDSRL-ADL-RGPGRAFVTI-ADL-VIYQYMDDL-ADL-FLGKIWPSYK-FALSE-SLYNTVATL
654	26.4602	AIIRILQQL-ADL-VLEWRFDSRL-ADL-RGPGRAFVTI-ADL-VIYQYMDDL-ADL-SLYNTVATL-AD-FLGKIWPSYK
655	5021.0636	AIIRILQQL-ADL-VLEWRFDSRL-ADL-FLGKIWPSYK-FALSE-RGPGRAFVTI-ADL-SLYNTVATL-ADL-VIYQYMDDL
656	5020.9081	AIIRILQQL-ADL-VLEWRFDSRL-ADL-FLGKIWPSYK-FALSE-RGPGRAFVTI-ADL-VIYQYMDDL-ADL-SLYNTVATL
657	5021.3496	AIIRILQQL-ADL-VLEWRFDSRL-ADL-FLGKIWPSYK-FALSE-SLYNTVATL-ADL-RGPGRAFVTI-ADL-VIYQYMDDL
658	5022.2299	AIIRILQQL-ADL-VLEWRFDSRL-ADL-FLGKIWPSYK-FALSE-SLYNTVATL-ADL-VIYQYMDDL-ADLV-RGPGRAFVTI
659	5021.3716	AIIRILQQL-ADL-VLEWRFDSRL-ADL-FLGKIWPSYK-FALSE-VIYQYMDDL-ADLV-RGPGRAFVTI-ADL-SLYNTVATL
660	5020.6497	AIIRILQQL-ADL-VLEWRFDSRL-ADL-FLGKIWPSYK-FALSE-VIYQYMDDL-ADL-SLYNTVATL-ADL-RGPGRAFVTI
661	5020.0371	AIIRILQQL-ADL-VLEWRFDSRL-ADL-SLYNTVATL-ADL-RGPGRAFVTI-AD-FLGKIWPSYK-FALSE-VIYQYMDDL
662	26.0836	AIIRILQQL-ADL-VLEWRFDSRL-ADL-SLYNTVATL-ADL-RGPGRAFVTI-ADL-VIYQYMDDL-ADL-FLGKIWPSYK
663	5020.1841	AIIRILQQL-ADL-VLEWRFDSRL-ADL-SLYNTVATL-AD-FLGKIWPSYK-FALSE-RGPGRAFVTI-ADL-VIYQYMDDL
664	5020.6490	AIIRILQQL-ADL-VLEWRFDSRL-ADL-SLYNTVATL-AD-FLGKIWPSYK-FALSE-VIYQYMDDL-ADLV-RGPGRAFVTI
665	26.8608	AIIRILQQL-ADL-VLEWRFDSRL-ADL-SLYNTVATL-ADL-VIYQYMDDL-ADLV-RGPGRAFVTI-AD-FLGKIWPSYK
666	5020.5555	AIIRILQQL-ADL-VLEWRFDSRL-ADL-SLYNTVATL-ADL-VIYQYMDDL-ADL-FLGKIWPSYK-FALSE-RGPGRAFVTI
667	5021.8462	AIIRILQQL-ADL-VLEWRFDSRL-ADL-VIYQYMDDL-ADLV-RGPGRAFVTI-AD-FLGKIWPSYK-FALSE-SLYNTVATL
668	26.9769	AIIRILQQL-ADL-VLEWRFDSRL-ADL-VIYQYMDDL-ADLV-RGPGRAFVTI-ADL-SLYNTVATL-AD-FLGKIWPSYK
669	5020.7830	AIIRILQQL-ADL-VLEWRFDSRL-ADL-VIYQYMDDL-ADL-FLGKIWPSYK-FALSE-RGPGRAFVTI-ADL-SLYNTVATL
670	5021.2259	AIIRILQQL-ADL-VLEWRFDSRL-ADL-VIYQYMDDL-ADL-FLGKIWPSYK-FALSE-SLYNTVATL-ADL-RGPGRAFVTI
671	26.3663	AIIRILQQL-ADL-VLEWRFDSRL-ADL-VIYQYMDDL-ADL-SLYNTVATL-ADL-RGPGRAFVTI-AD-FLGKIWPSYK
672	5020.5699	AIIRILQQL-ADL-VLEWRFDSRL-ADL-VIYQYMDDL-ADL-SLYNTVATL-AD-FLGKIWPSYK-FALSE-RGPGRAFVTI
673	5020.3077	AIIRILQQL-ADL-SLYNTVATL-ADL-RGPGRAFVTI-AD-FLGKIWPSYK-FALSE-VLEWRFDSRL-ADL-VIYQYMDDL
674	5021.3248	AIIRILQQL-ADL-SLYNTVATL-ADL-RGPGRAFVTI-AD-FLGKIWPSYK-FALSE-VIYQYMDDL-ADL-VLEWRFDSRL
675	5020.4986	AIIRILQQL-ADL-SLYNTVATL-ADL-RGPGRAFVTI-ADL-VLEWRFDSRL-ADL-FLGKIWPSYK-FALSE-VIYQYMDDL
676	26.3184	AIIRILQQL-ADL-SLYNTVATL-ADL-RGPGRAFVTI-ADL-VLEWRFDSRL-ADL-VIYQYMDDL-ADL-FLGKIWPSYK
677	5021.7378	AIIRILQQL-ADL-SLYNTVATL-ADL-RGPGRAFVTI-ADL-VIYQYMDDL-ADL-FLGKIWPSYK-FALSE-VLEWRFDSRL
678	26.1679	AIIRILQQL-ADL-SLYNTVATL-ADL-RGPGRAFVTI-ADL-VIYQYMDDL-ADL-VLEWRFDSRL-ADL-FLGKIWPSYK
679	5020.4189	AIIRILQQL-ADL-SLYNTVATL-AD-FLGKIWPSYK-FALSE-RGPGRAFVTI-ADL-VLEWRFDSRL-ADL-VIYQYMDDL
680	5021.4718	AIIRILQQL-ADL-SLYNTVATL-AD-FLGKIWPSYK-FALSE-RGPGRAFVTI-ADL-VIYQYMDDL-ADL-VLEWRFDSRL
681	5020.4016	AIIRILQQL-ADL-SLYNTVATL-AD-FLGKIWPSYK-FALSE-VLEWRFDSRL-ADL-RGPGRAFVTI-ADL-VIYQYMDDL
682	5020.9197	AIIRILQQL-ADL-SLYNTVATL-AD-FLGKIWPSYK-FALSE-VLEWRFDSRL-ADL-VIYQYMDDL-ADLV-RGPGRAFVTI
683	5022.2108	AIIRILQQL-ADL-SLYNTVATL-AD-FLGKIWPSYK-FALSE-VIYQYMDDL-ADLV-RGPGRAFVTI-ADL-VLEWRFDSRL
684	5020.0916	AIIRILQQL-ADL-SLYNTVATL-AD-FLGKIWPSYK-FALSE-VIYQYMDDL-ADL-VLEWRFDSRL-ADL-RGPGRAFVTI
685	5020.4086	AIIRILQQL-ADL-SLYNTVATL-AD-VLEWRFDSRL-ADL-RGPGRAFVTI-AD-FLGKIWPSYK-FALSE-VIYQYMDDL
686	26.4551	AIIRILQQL-ADL-SLYNTVATL-AD-VLEWRFDSRL-ADL-RGPGRAFVTI-ADL-VIYQYMDDL-ADL-FLGKIWPSYK
687	5020.6885	AIIRILQQL-ADL-SLYNTVATL-AD-VLEWRFDSRL-ADL-FLGKIWPSYK-FALSE-RGPGRAFVTI-ADL-VIYQYMDDL
688	5021.1534	AIIRILQQL-ADL-SLYNTVATL-AD-VLEWRFDSRL-ADL-FLGKIWPSYK-FALSE-VIYQYMDDL-ADLV-RGPGRAFVTI
689	26.8701	AIIRILQQL-ADL-SLYNTVATL-AD-VLEWRFDSRL-ADL-VIYQYMDDL-ADLV-RGPGRAFVTI-AD-FLGKIWPSYK
690	5020.5648	AIIRILQQL-ADL-SLYNTVATL-AD-VLEWRFDSRL-ADL-VIYQYMDDL-ADL-FLGKIWPSYK-FALSE-RGPGRAFVTI
691	5022.5151	AIIRILQQL-ADL-SLYNTVATL-ADL-VIYQYMDDL-ADLV-RGPGRAFVTI-AD-FLGKIWPSYK-FALSE-VLEWRFDSRL
692	27.3224	AIIRILQQL-ADL-SLYNTVATL-ADL-VIYQYMDDL-ADLV-RGPGRAFVTI-ADL-VLEWRFDSRL-ADL-FLGKIWPSYK
693	5022.1173	AIIRILQQL-ADL-SLYNTVATL-ADL-VIYQYMDDL-ADL-FLGKIWPSYK-FALSE-RGPGRAFVTI-ADL-VLEWRFDSRL
694	5020.7730	AIIRILQQL-ADL-SLYNTVATL-ADL-VIYQYMDDL-ADL-FLGKIWPSYK-FALSE-VLEWRFDSRL-ADL-RGPGRAFVTI
695	26.3034	AIIRILQQL-ADL-SLYNTVATL-ADL-VIYQYMDDL-ADL-VLEWRFDSRL-ADL-RGPGRAFVTI-AD-FLGKIWPSYK
696	5020.6399	AIIRILQQL-ADL-SLYNTVATL-ADL-VIYQYMDDL-ADL-VLEWRFDSRL-ADL-FLGKIWPSYK-FALSE-RGPGRAFVTI
697	5021.7416	AIIRILQQL-ADL-VIYQYMDDL-ADLV-RGPGRAFVTI-AD-FLGKIWPSYK-FALSE-VLEWRFDSRL-ADL-SLYNTVATL
698	5024.0499	AIIRILQQL-ADL-VIYQYMDDL-ADLV-RGPGRAFVTI-AD-FLGKIWPSYK-FALSE-SLYNTVATL-AD-VLEWRFDSRL
699	5023.0183	AIIRILQQL-ADL-VIYQYMDDL-ADLV-RGPGRAFVTI-ADL-VLEWRFDSRL-ADL-FLGKIWPSYK-FALSE-SLYNTVATL
700	27.5378	AIIRILQQL-ADL-VIYQYMDDL-ADLV-RGPGRAFVTI-ADL-VLEWRFDSRL-ADL-SLYNTVATL-AD-FLGKIWPSYK
701	5023.3416	AIIRILQQL-ADL-VIYQYMDDL-ADLV-RGPGRAFVTI-ADL-SLYNTVATL-AD-FLGKIWPSYK-FALSE-VLEWRFDSRL
702	28.1918	AIIRILQQL-ADL-VIYQYMDDL-ADLV-RGPGRAFVTI-ADL-SLYNTVATL-AD-VLEWRFDSRL-ADL-FLGKIWPSYK
703	5021.3439	AIIRILQQL-ADL-VIYQYMDDL-ADL-FLGKIWPSYK-FALSE-RGPGRAFVTI-ADL-VLEWRFDSRL-ADL-SLYNTVATL
704	5022.9867	AIIRILQQL-ADL-VIYQYMDDL-ADL-FLGKIWPSYK-FALSE-RGPGRAFVTI-ADL-SLYNTVATL-AD-VLEWRFDSRL
705	5021.7110	AIIRILQQL-ADL-VIYQYMDDL-ADL-FLGKIWPSYK-FALSE-VLEWRFDSRL-ADL-RGPGRAFVTI-ADL-SLYNTVATL
706	5021.1213	AIIRILQQL-ADL-VIYQYMDDL-ADL-FLGKIWPSYK-FALSE-VLEWRFDSRL-ADL-SLYNTVATL-ADL-RGPGRAFVTI
707	5023.4982	AIIRILQQL-ADL-VIYQYMDDL-ADL-FLGKIWPSYK-FALSE-SLYNTVATL-ADL-RGPGRAFVTI-ADL-VLEWRFDSRL
708	5022.3079	AIIRILQQL-ADL-VIYQYMDDL-ADL-FLGKIWPSYK-FALSE-SLYNTVATL-AD-VLEWRFDSRL-ADL-RGPGRAFVTI
709	5021.9993	AIIRILQQL-ADL-VIYQYMDDL-ADL-VLEWRFDSRL-ADL-RGPGRAFVTI-AD-FLGKIWPSYK-FALSE-SLYNTVATL
710	27.1300	AIIRILQQL-ADL-VIYQYMDDL-ADL-VLEWRFDSRL-ADL-RGPGRAFVTI-ADL-SLYNTVATL-AD-FLGKIWPSYK
711	5021.5779	AIIRILQQL-ADL-VIYQYMDDL-ADL-VLEWRFDSRL-ADL-FLGKIWPSYK-FALSE-RGPGRAFVTI-ADL-SLYNTVATL
712	5022.0208	AIIRILQQL-ADL-VIYQYMDDL-ADL-VLEWRFDSRL-ADL-FLGKIWPSYK-FALSE-SLYNTVATL-ADL-RGPGRAFVTI
713	26.6517	AIIRILQQL-ADL-VIYQYMDDL-ADL-VLEWRFDSRL-ADL-SLYNTVATL-ADL-RGPGRAFVTI-AD-FLGKIWPSYK
714	5020.8553	AIIRILQQL-ADL-VIYQYMDDL-ADL-VLEWRFDSRL-ADL-SLYNTVATL-AD-FLGKIWPSYK-FALSE-RGPGRAFVTI
715	5022.7311	AIIRILQQL-ADL-VIYQYMDDL-ADL-SLYNTVATL-ADL-RGPGRAFVTI-AD-FLGKIWPSYK-FALSE-VLEWRFDSRL
716	27.5384	AIIRILQQL-ADL-VIYQYMDDL-ADL-SLYNTVATL-ADL-RGPGRAFVTI-ADL-VLEWRFDSRL-ADL-FLGKIWPSYK
717	5022.8423	AIIRILQQL-ADL-VIYQYMDDL-ADL-SLYNTVATL-AD-FLGKIWPSYK-FALSE-RGPGRAFVTI-ADL-VLEWRFDSRL
718	5021.4979	AIIRILQQL-ADL-VIYQYMDDL-ADL-SLYNTVATL-AD-FLGKIWPSYK-FALSE-VLEWRFDSRL-ADL-RGPGRAFVTI
719	27.4483	AIIRILQQL-ADL-VIYQYMDDL-ADL-SLYNTVATL-AD-VLEWRFDSRL-ADL-RGPGRAFVTI-AD-FLGKIWPSYK
720	5021.7848	AIIRILQQL-ADL-VIYQYMDDL-ADL-SLYNTVATL-AD-VLEWRFDSRL-ADL-FLGKIWPSYK-FALSE-RGPGRAFVTI
