# Supplementary material for: PolyCTLDesigner: a computational tool for constructing polyepitope T-cell antigens
Source: BMC Res Notes. 2013 Oct 10;6:407. doi: 10.1186/1756-0500-6-407 (PMC3853014; doi:10.1186/1756-0500-6-407)
Supplement: Additional file 1 — This file describes the short sample study of designing artificial poly-CTL-epitope antigen composed of 6 well studied HIV-1 CTL epitopes using PolyCTLDesigner. [file 1756-0500-6-407-S1.zip › 6ctls_[KR].out.txt]

Gen. 1 (0.05%): Max/Min/Avg Fitness(Raw) [12492.11(20017.29)/10328.92(10035.54)/10410.09(10410.09)]
Gen. 100 (5.00%): Max/Min/Avg Fitness(Raw) [7856.20(15032.38)/6315.88(5050.12)/6546.83(6546.83)]
Gen. 200 (10.00%): Max/Min/Avg Fitness(Raw) [7481.79(15027.98)/6066.82(5050.12)/6234.83(6234.83)]
Gen. 300 (15.00%): Max/Min/Avg Fitness(Raw) [7332.08(15025.34)/5964.78(5050.12)/6110.07(6110.07)]
Gen. 400 (20.00%): Max/Min/Avg Fitness(Raw) [7631.83(15032.38)/6167.76(5050.12)/6359.86(6359.86)]
Gen. 500 (25.00%): Max/Min/Avg Fitness(Raw) [6958.18(20016.58)/5737.45(5050.12)/5798.49(5798.49)]
Gen. 600 (30.00%): Max/Min/Avg Fitness(Raw) [7931.07(15032.38)/6364.55(5050.12)/6609.22(6609.22)]
Gen. 700 (35.00%): Max/Min/Avg Fitness(Raw) [7856.11(15028.42)/6315.72(5050.12)/6546.76(6546.76)]
Gen. 800 (40.00%): Max/Min/Avg Fitness(Raw) [6958.03(15027.98)/5704.34(5050.12)/5798.35(5798.35)]
Gen. 900 (45.00%): Max/Min/Avg Fitness(Raw) [7856.07(15032.38)/6315.80(5050.12)/6546.73(6546.73)]
Gen. 1000 (50.00%): Max/Min/Avg Fitness(Raw) [7856.44(15032.38)/6316.04(5050.12)/6547.04(6547.04)]
Gen. 1100 (55.00%): Max/Min/Avg Fitness(Raw) [7856.33(15032.38)/6315.96(5050.12)/6546.94(6546.94)]
Gen. 1200 (60.00%): Max/Min/Avg Fitness(Raw) [7631.55(20015.89)/6237.66(5050.12)/6359.63(6359.63)]
Gen. 1300 (65.00%): Max/Min/Avg Fitness(Raw) [7930.64(15028.42)/6364.16(5050.12)/6608.87(6608.87)]
Gen. 1400 (70.00%): Max/Min/Avg Fitness(Raw) [7182.41(15028.42)/5861.54(5050.12)/5985.34(5985.34)]
Gen. 1500 (75.00%): Max/Min/Avg Fitness(Raw) [7781.36(15032.38)/6266.85(5050.12)/6484.47(6484.47)]
Gen. 1600 (80.00%): Max/Min/Avg Fitness(Raw) [7706.48(25003.52)/6327.23(5050.12)/6422.07(6422.07)]
Gen. 1700 (85.00%): Max/Min/Avg Fitness(Raw) [8005.44(20015.35)/6509.11(5050.12)/6671.20(6671.20)]
Gen. 1800 (90.00%): Max/Min/Avg Fitness(Raw) [7781.08(15028.42)/6266.56(5050.12)/6484.24(6484.24)]
Gen. 1900 (95.00%): Max/Min/Avg Fitness(Raw) [7107.76(15027.98)/5809.55(5050.12)/5923.14(5923.14)]
Gen. 2000 (100.00%): Max/Min/Avg Fitness(Raw) [7631.70(20023.06)/6237.83(5050.12)/6359.75(6359.75)]
Total time elapsed: 15.609 seconds.
- GenomeBase
	Score:			 5050.118540
	Fitness:		 6237.833673

	Slot [Evaluator] (Count: 1)
		Name: eval_func
		Doc:  The evaluation function 
	Slot [Initializator] (Count: 1)
		Name: G1DListTSPInitializator
		Doc:  The initializator for the TSP 
	Slot [Mutator] (Count: 1)
		Name: G1DListMutatorSwap
		Doc:  The mutator of G1DList, Swap Mutator 
	Slot [Crossover] (Count: 1)
		Name: G1DListCrossoverOX
		Doc:  The OX Crossover of G1DList 

- G1DList
	List size:	 6
	List:		 [5, 3, 0, 1, 2, 4]


50.1185401044 0
VIYQYMDDL-AIIRILQQL-R-SLYNTVATL--RGPGRAFVTI-K-VLEWRFDSRL-K-FLGKIWPSYK

Gen. 1 (0.05%): Max/Min/Avg Fitness(Raw) [13166.50(20014.11)/10745.02(10036.50)/10972.08(10972.08)]
Gen. 100 (5.00%): Max/Min/Avg Fitness(Raw) [7481.93(20025.04)/6127.80(5050.12)/6234.94(6234.94)]
Gen. 200 (10.00%): Max/Min/Avg Fitness(Raw) [7407.38(15025.34)/6016.25(5050.12)/6172.81(6172.81)]
Gen. 300 (15.00%): Max/Min/Avg Fitness(Raw) [7856.22(20025.04)/6401.45(5050.12)/6546.85(6546.85)]
Gen. 400 (20.00%): Max/Min/Avg Fitness(Raw) [7182.70(15027.98)/5861.74(5050.12)/5985.59(5985.59)]
Gen. 500 (25.00%): Max/Min/Avg Fitness(Raw) [7481.93(20020.22)/6127.77(5050.12)/6234.94(6234.94)]
Gen. 600 (30.00%): Max/Min/Avg Fitness(Raw) [7182.83(15034.44)/5861.91(5050.12)/5985.69(5985.69)]
Gen. 700 (35.00%): Max/Min/Avg Fitness(Raw) [7631.35(15028.42)/6167.36(5050.12)/6359.46(6359.46)]
Gen. 800 (40.00%): Max/Min/Avg Fitness(Raw) [7856.08(15028.42)/6315.70(5050.12)/6546.74(6546.74)]
Gen. 900 (45.00%): Max/Min/Avg Fitness(Raw) [7257.32(15028.42)/5913.40(5050.12)/6047.77(6047.77)]
Gen. 1000 (50.00%): Max/Min/Avg Fitness(Raw) [7182.53(20012.24)/5905.62(5050.12)/5985.44(5985.44)]
Gen. 1100 (55.00%): Max/Min/Avg Fitness(Raw) [7108.08(15032.38)/5809.82(5050.12)/5923.40(5923.40)]
Gen. 1200 (60.00%): Max/Min/Avg Fitness(Raw) [7631.63(15027.98)/6167.53(5050.12)/6359.69(6359.69)]
Gen. 1300 (65.00%): Max/Min/Avg Fitness(Raw) [7556.82(15032.38)/6117.52(5050.12)/6297.35(6297.35)]
Gen. 1400 (70.00%): Max/Min/Avg Fitness(Raw) [7182.79(20020.84)/5905.87(5050.12)/5985.66(5985.66)]
Gen. 1500 (75.00%): Max/Min/Avg Fitness(Raw) [7032.91(15025.34)/5757.07(5050.12)/5860.75(5860.75)]
Gen. 1600 (80.00%): Max/Min/Avg Fitness(Raw) [7482.12(15032.38)/6067.13(5050.12)/6235.10(6235.10)]
Gen. 1700 (85.00%): Max/Min/Avg Fitness(Raw) [7706.38(15028.42)/6217.25(5050.12)/6421.98(6421.98)]
Gen. 1800 (90.00%): Max/Min/Avg Fitness(Raw) [7781.68(15032.38)/6267.05(5050.12)/6484.73(6484.73)]
Gen. 1900 (95.00%): Max/Min/Avg Fitness(Raw) [8155.43(20020.84)/6616.73(5050.12)/6796.19(6796.19)]
Gen. 2000 (100.00%): Max/Min/Avg Fitness(Raw) [7182.65(20014.42)/5905.72(5050.12)/5985.54(5985.54)]
Total time elapsed: 15.351 seconds.
- GenomeBase
	Score:			 5050.118540
	Fitness:		 5905.721263

	Slot [Evaluator] (Count: 1)
		Name: eval_func
		Doc:  The evaluation function 
	Slot [Initializator] (Count: 1)
		Name: G1DListTSPInitializator
		Doc:  The initializator for the TSP 
	Slot [Mutator] (Count: 1)
		Name: G1DListMutatorSwap
		Doc:  The mutator of G1DList, Swap Mutator 
	Slot [Crossover] (Count: 1)
		Name: G1DListCrossoverOX
		Doc:  The OX Crossover of G1DList 

- G1DList
	List size:	 6
	List:		 [0, 1, 2, 4, 5, 3]


50.1185401044 0
VIYQYMDDL--AIIRILQQL-R-SLYNTVATL-RGPGRAFVTI-K-VLEWRFDSRL-K-FLGKIWPSYK

Gen. 1 (0.05%): Max/Min/Avg Fitness(Raw) [12791.92(20016.09)/10517.65(10035.54)/10659.93(10659.93)]
Gen. 100 (5.00%): Max/Min/Avg Fitness(Raw) [12641.53(15029.44)/10300.67(10035.54)/10534.60(10534.60)]
Gen. 200 (10.00%): Max/Min/Avg Fitness(Raw) [13315.64(20015.35)/10832.41(10035.54)/11096.37(11096.37)]
Gen. 300 (15.00%): Max/Min/Avg Fitness(Raw) [12866.06(15032.98)/10380.43(10035.54)/10721.71(10721.71)]
Gen. 400 (20.00%): Max/Min/Avg Fitness(Raw) [12791.60(15032.98)/10355.41(10035.54)/10659.66(10659.66)]
Gen. 500 (25.00%): Max/Min/Avg Fitness(Raw) [12342.41(15027.60)/10176.99(10035.54)/10285.34(10285.34)]
Gen. 600 (30.00%): Max/Min/Avg Fitness(Raw) [12641.73(15032.98)/10300.93(10035.54)/10534.77(10534.77)]
Gen. 700 (35.00%): Max/Min/Avg Fitness(Raw) [7482.15(15027.98)/6067.07(5050.12)/6235.13(6235.13)]
Gen. 800 (40.00%): Max/Min/Avg Fitness(Raw) [8080.84(15032.38)/6460.73(5050.12)/6734.03(6734.03)]
Gen. 900 (45.00%): Max/Min/Avg Fitness(Raw) [6958.15(15028.42)/5704.43(5050.12)/5798.45(5798.45)]
Gen. 1000 (50.00%): Max/Min/Avg Fitness(Raw) [7182.73(15032.38)/5861.82(5050.12)/5985.61(5985.61)]
Gen. 1100 (55.00%): Max/Min/Avg Fitness(Raw) [6883.18(15025.34)/5651.28(5050.12)/5735.98(5735.98)]
Gen. 1200 (60.00%): Max/Min/Avg Fitness(Raw) [8081.03(15032.38)/6460.86(5050.12)/6734.19(6734.19)]
Gen. 1300 (65.00%): Max/Min/Avg Fitness(Raw) [7930.69(15028.42)/6364.19(5050.12)/6608.91(6608.91)]
Gen. 1400 (70.00%): Max/Min/Avg Fitness(Raw) [8080.57(20012.24)/6563.04(5050.12)/6733.81(6733.81)]
Gen. 1500 (75.00%): Max/Min/Avg Fitness(Raw) [6958.06(15032.38)/5704.41(5050.12)/5798.38(5798.38)]
Gen. 1600 (80.00%): Max/Min/Avg Fitness(Raw) [7482.09(15032.38)/6067.11(5050.12)/6235.07(6235.07)]
Gen. 1700 (85.00%): Max/Min/Avg Fitness(Raw) [7706.60(20016.58)/6292.53(5050.12)/6422.17(6422.17)]
Gen. 1800 (90.00%): Max/Min/Avg Fitness(Raw) [7706.23(15032.38)/6217.24(5050.12)/6421.86(6421.86)]
Gen. 1900 (95.00%): Max/Min/Avg Fitness(Raw) [7482.11(15032.38)/6067.12(5050.12)/6235.09(6235.09)]
Gen. 2000 (100.00%): Max/Min/Avg Fitness(Raw) [7931.08(15032.38)/6364.56(5050.12)/6609.23(6609.23)]
Total time elapsed: 15.604 seconds.
- GenomeBase
	Score:			 5050.118540
	Fitness:		 6364.560291

	Slot [Evaluator] (Count: 1)
		Name: eval_func
		Doc:  The evaluation function 
	Slot [Initializator] (Count: 1)
		Name: G1DListTSPInitializator
		Doc:  The initializator for the TSP 
	Slot [Mutator] (Count: 1)
		Name: G1DListMutatorSwap
		Doc:  The mutator of G1DList, Swap Mutator 
	Slot [Crossover] (Count: 1)
		Name: G1DListCrossoverOX
		Doc:  The OX Crossover of G1DList 

- G1DList
	List size:	 6
	List:		 [1, 2, 4, 5, 3, 0]


50.1185401044 0
VIYQYMDDL--AIIRILQQL-R-SLYNTVATL--RGPGRAFVTI-KVLEWRFDSRL-K-FLGKIWPSYK

Gen. 1 (0.05%): Max/Min/Avg Fitness(Raw) [8006.04(15032.38)/6412.90(5050.12)/6671.70(6671.70)]
Gen. 100 (5.00%): Max/Min/Avg Fitness(Raw) [8230.21(15028.42)/6554.88(5050.12)/6858.50(6858.50)]
Gen. 200 (10.00%): Max/Min/Avg Fitness(Raw) [7407.24(20014.40)/6072.58(5050.12)/6172.70(6172.70)]
Gen. 300 (15.00%): Max/Min/Avg Fitness(Raw) [7781.30(15032.38)/6266.81(5050.12)/6484.42(6484.42)]
Gen. 400 (20.00%): Max/Min/Avg Fitness(Raw) [8006.10(15032.38)/6412.94(5050.12)/6671.75(6671.75)]
Gen. 500 (25.00%): Max/Min/Avg Fitness(Raw) [7706.37(15028.42)/6217.24(5050.12)/6421.97(6421.97)]
Gen. 600 (30.00%): Max/Min/Avg Fitness(Raw) [7482.01(15032.38)/6067.05(5050.12)/6235.01(6235.01)]
Gen. 700 (35.00%): Max/Min/Avg Fitness(Raw) [7032.90(15027.98)/5757.10(5050.12)/5860.75(5860.75)]
Gen. 800 (40.00%): Max/Min/Avg Fitness(Raw) [7107.66(15032.38)/5809.53(5050.12)/5923.05(5923.05)]
Gen. 900 (45.00%): Max/Min/Avg Fitness(Raw) [6957.99(15026.13)/5704.30(5050.12)/5798.33(5798.33)]
Gen. 1000 (50.00%): Max/Min/Avg Fitness(Raw) [6883.50(20015.64)/5681.12(5050.12)/5736.25(5736.25)]
Gen. 1100 (55.00%): Max/Min/Avg Fitness(Raw) [7706.45(15034.44)/6217.44(5050.12)/6422.04(6422.04)]
Gen. 1200 (60.00%): Max/Min/Avg Fitness(Raw) [7107.76(15027.98)/5809.55(5050.12)/5923.13(5923.13)]
Gen. 1300 (65.00%): Max/Min/Avg Fitness(Raw) [7332.36(25003.52)/6041.73(5050.12)/6110.30(6110.30)]
Gen. 1400 (70.00%): Max/Min/Avg Fitness(Raw) [7855.83(15032.38)/6315.64(5050.12)/6546.52(6546.52)]
Gen. 1500 (75.00%): Max/Min/Avg Fitness(Raw) [6733.72(15032.38)/5544.57(5050.12)/5611.43(5611.43)]
Gen. 1600 (80.00%): Max/Min/Avg Fitness(Raw) [7556.72(15027.98)/6117.36(5050.12)/6297.26(6297.26)]
Gen. 1700 (85.00%): Max/Min/Avg Fitness(Raw) [7556.66(15032.38)/6117.41(5050.12)/6297.21(6297.21)]
Gen. 1800 (90.00%): Max/Min/Avg Fitness(Raw) [8529.32(15028.42)/6738.47(5050.12)/7107.76(7107.76)]
Gen. 1900 (95.00%): Max/Min/Avg Fitness(Raw) [7407.17(15026.13)/6016.12(5050.12)/6172.65(6172.65)]
Gen. 2000 (100.00%): Max/Min/Avg Fitness(Raw) [7631.53(20016.62)/6237.65(5050.12)/6359.61(6359.61)]
Total time elapsed: 15.691 seconds.
- GenomeBase
	Score:			 5050.118540
	Fitness:		 6237.653933

	Slot [Evaluator] (Count: 1)
		Name: eval_func
		Doc:  The evaluation function 
	Slot [Initializator] (Count: 1)
		Name: G1DListTSPInitializator
		Doc:  The initializator for the TSP 
	Slot [Mutator] (Count: 1)
		Name: G1DListMutatorSwap
		Doc:  The mutator of G1DList, Swap Mutator 
	Slot [Crossover] (Count: 1)
		Name: G1DListCrossoverOX
		Doc:  The OX Crossover of G1DList 

- G1DList
	List size:	 6
	List:		 [0, 1, 2, 4, 5, 3]


50.1185401044 0
VIYQYMDDL--AIIRILQQL-R-SLYNTVATL-RGPGRAFVTI-K-VLEWRFDSRL-K-FLGKIWPSYK

Gen. 1 (0.05%): Max/Min/Avg Fitness(Raw) [9652.40(15031.96)/7354.54(5050.12)/8043.67(8043.67)]
Gen. 100 (5.00%): Max/Min/Avg Fitness(Raw) [7257.11(15026.13)/5913.22(5050.12)/6047.59(6047.59)]
Gen. 200 (10.00%): Max/Min/Avg Fitness(Raw) [8230.09(20021.15)/6669.96(5050.12)/6858.40(6858.40)]
Gen. 300 (15.00%): Max/Min/Avg Fitness(Raw) [6658.88(15025.34)/5490.63(5050.12)/5549.07(5549.07)]
Gen. 400 (20.00%): Max/Min/Avg Fitness(Raw) [6957.95(15028.42)/5704.30(5050.12)/5798.29(5798.29)]
Gen. 500 (25.00%): Max/Min/Avg Fitness(Raw) [7556.77(20014.94)/6182.80(5050.12)/6297.31(6297.31)]
Gen. 600 (30.00%): Max/Min/Avg Fitness(Raw) [7332.19(15028.42)/5964.90(5050.12)/6110.16(6110.16)]
Gen. 700 (35.00%): Max/Min/Avg Fitness(Raw) [7032.94(15025.34)/5757.10(5050.12)/5860.78(5860.78)]
Gen. 800 (40.00%): Max/Min/Avg Fitness(Raw) [8304.73(25003.52)/6777.44(5050.12)/6920.61(6920.61)]
Gen. 900 (45.00%): Max/Min/Avg Fitness(Raw) [7481.77(15032.38)/6066.89(5050.12)/6234.81(6234.81)]
Gen. 1000 (50.00%): Max/Min/Avg Fitness(Raw) [7556.56(15032.38)/6117.34(5050.12)/6297.13(6297.13)]
Gen. 1100 (55.00%): Max/Min/Avg Fitness(Raw) [6883.54(15028.42)/5651.56(5050.12)/5736.28(5736.28)]
Gen. 1200 (60.00%): Max/Min/Avg Fitness(Raw) [7706.49(15032.38)/6217.42(5050.12)/6422.07(6422.07)]
Gen. 1300 (65.00%): Max/Min/Avg Fitness(Raw) [7332.05(15027.98)/5964.80(5050.12)/6110.04(6110.04)]
Gen. 1400 (70.00%): Max/Min/Avg Fitness(Raw) [6434.37(15028.42)/5327.38(5050.12)/5361.98(5361.98)]
Gen. 1500 (75.00%): Max/Min/Avg Fitness(Raw) [7481.99(15032.38)/6067.04(5050.12)/6235.00(6235.00)]
Gen. 1600 (80.00%): Max/Min/Avg Fitness(Raw) [7930.88(15028.42)/6364.31(5050.12)/6609.06(6609.06)]
Gen. 1700 (85.00%): Max/Min/Avg Fitness(Raw) [7407.22(15032.38)/6016.26(5050.12)/6172.68(6172.68)]
Gen. 1800 (90.00%): Max/Min/Avg Fitness(Raw) [7407.20(15032.38)/6016.25(5050.12)/6172.67(6172.67)]
Gen. 1900 (95.00%): Max/Min/Avg Fitness(Raw) [6883.05(15024.61)/5651.19(5050.12)/5735.88(5735.88)]
Gen. 2000 (100.00%): Max/Min/Avg Fitness(Raw) [7182.61(15026.13)/5861.65(5050.12)/5985.51(5985.51)]
Total time elapsed: 15.433 seconds.
- GenomeBase
	Score:			 5050.118540
	Fitness:		 5861.650161

	Slot [Evaluator] (Count: 1)
		Name: eval_func
		Doc:  The evaluation function 
	Slot [Initializator] (Count: 1)
		Name: G1DListTSPInitializator
		Doc:  The initializator for the TSP 
	Slot [Mutator] (Count: 1)
		Name: G1DListMutatorSwap
		Doc:  The mutator of G1DList, Swap Mutator 
	Slot [Crossover] (Count: 1)
		Name: G1DListCrossoverOX
		Doc:  The OX Crossover of G1DList 

- G1DList
	List size:	 6
	List:		 [4, 5, 3, 0, 1, 2]


50.1185401044 0
VIYQYMDDL--AIIRILQQL-R-SLYNTVATL--RGPGRAFVTI-K-VLEWRFDSRL-K
