# Supplementary material for: PolyCTLDesigner: a computational tool for constructing polyepitope T-cell antigens
Source: BMC Res Notes. 2013 Oct 10;6:407. doi: 10.1186/1756-0500-6-407 (PMC3853014; doi:10.1186/1756-0500-6-407)
Supplement: Additional file 1 — This file describes the short sample study of designing artificial poly-CTL-epitope antigen composed of 6 well studied HIV-1 CTL epitopes using PolyCTLDesigner. [file 1756-0500-6-407-S1.zip › 6ctls_[].out.txt]

Gen. 1 (0.05%): Max/Min/Avg Fitness(Raw) [14442.79(25003.52)/11664.53(10036.27)/12035.66(12035.66)]
Gen. 100 (5.00%): Max/Min/Avg Fitness(Raw) [13241.45(20019.74)/10789.35(10036.27)/11034.54(11034.54)]
Gen. 200 (10.00%): Max/Min/Avg Fitness(Raw) [12642.29(20015.35)/10424.34(10036.27)/10535.24(10535.24)]
Gen. 300 (15.00%): Max/Min/Avg Fitness(Raw) [13091.70(20015.35)/10700.44(10036.27)/10909.75(10909.75)]
Gen. 400 (20.00%): Max/Min/Avg Fitness(Raw) [13615.31(20015.64)/11003.25(10036.27)/11346.10(11346.10)]
Gen. 500 (25.00%): Max/Min/Avg Fitness(Raw) [13465.88(20015.64)/10919.07(10036.27)/11221.57(11221.57)]
Gen. 600 (30.00%): Max/Min/Avg Fitness(Raw) [13241.28(20015.64)/10789.14(10036.27)/11034.40(11034.40)]
Gen. 700 (35.00%): Max/Min/Avg Fitness(Raw) [12492.60(20015.22)/10329.38(10036.27)/10410.50(10410.50)]
Gen. 800 (40.00%): Max/Min/Avg Fitness(Raw) [13241.67(20015.64)/10789.37(10036.27)/11034.72(11034.72)]
Gen. 900 (45.00%): Max/Min/Avg Fitness(Raw) [13166.55(20015.64)/10745.04(10036.27)/10972.13(10972.13)]
Gen. 1000 (50.00%): Max/Min/Avg Fitness(Raw) [12941.75(20015.64)/10609.89(10036.27)/10784.79(10784.79)]
Gen. 1100 (55.00%): Max/Min/Avg Fitness(Raw) [13016.76(20024.49)/10655.58(10036.27)/10847.30(10847.30)]
Gen. 1200 (60.00%): Max/Min/Avg Fitness(Raw) [13316.28(20015.64)/10832.97(10036.27)/11096.90(11096.90)]
Gen. 1300 (65.00%): Max/Min/Avg Fitness(Raw) [13016.65(20015.35)/10655.32(10036.27)/10847.21(10847.21)]
Gen. 1400 (70.00%): Max/Min/Avg Fitness(Raw) [12792.20(20015.64)/10517.99(10036.27)/10660.17(10660.17)]
Gen. 1500 (75.00%): Max/Min/Avg Fitness(Raw) [12866.92(20015.64)/10564.10(10036.27)/10722.43(10722.43)]
Gen. 1600 (80.00%): Max/Min/Avg Fitness(Raw) [13316.01(20015.64)/10832.81(10036.27)/11096.67(11096.67)]
Gen. 1700 (85.00%): Max/Min/Avg Fitness(Raw) [13241.22(20015.35)/10789.10(10036.27)/11034.35(11034.35)]
Gen. 1800 (90.00%): Max/Min/Avg Fitness(Raw) [12941.94(20015.64)/10610.00(10036.27)/10784.95(10784.95)]
Gen. 1900 (95.00%): Max/Min/Avg Fitness(Raw) [13615.50(20015.64)/11003.36(10036.27)/11346.25(11346.25)]
Gen. 2000 (100.00%): Max/Min/Avg Fitness(Raw) [12342.97(20015.22)/10233.04(10036.27)/10285.80(10285.80)]
Total time elapsed: 15.408 seconds.
- GenomeBase
	Score:			 10036.270818
	Fitness:		 10233.043757

	Slot [Evaluator] (Count: 1)
		Name: eval_func
		Doc:  The evaluation function 
	Slot [Initializator] (Count: 1)
		Name: G1DListTSPInitializator
		Doc:  The initializator for the TSP 
	Slot [Mutator] (Count: 1)
		Name: G1DListMutatorSwap
		Doc:  The mutator of G1DList, Swap Mutator 
	Slot [Crossover] (Count: 1)
		Name: G1DListCrossoverOX
		Doc:  The OX Crossover of G1DList 

- G1DList
	List size:	 6
	List:		 [0, 2, 4, 1, 5, 3]


5036.27081754 0
VIYQYMDDL-FALSE-VLEWRFDSRL--AIIRILQQL--SLYNTVATL-RGPGRAFVTI--FLGKIWPSYK

Gen. 1 (0.05%): Max/Min/Avg Fitness(Raw) [15116.93(20020.22)/11728.11(10036.27)/12597.44(12597.44)]
Gen. 100 (5.00%): Max/Min/Avg Fitness(Raw) [13316.14(20015.35)/10832.88(10036.27)/11096.78(11096.78)]
Gen. 200 (10.00%): Max/Min/Avg Fitness(Raw) [12717.57(15032.98)/10329.52(10036.27)/10597.98(10597.98)]
Gen. 300 (15.00%): Max/Min/Avg Fitness(Raw) [13091.39(20015.64)/10700.26(10036.27)/10909.49(10909.49)]
Gen. 400 (20.00%): Max/Min/Avg Fitness(Raw) [13390.94(20016.07)/10876.17(10036.27)/11159.11(11159.11)]
Gen. 500 (25.00%): Max/Min/Avg Fitness(Raw) [13241.38(20016.07)/10789.21(10036.27)/11034.48(11034.48)]
Gen. 600 (30.00%): Max/Min/Avg Fitness(Raw) [12941.81(20015.64)/10609.92(10036.27)/10784.84(10784.84)]
Gen. 700 (35.00%): Max/Min/Avg Fitness(Raw) [12867.19(20015.22)/10564.25(10036.27)/10722.66(10722.66)]
Gen. 800 (40.00%): Max/Min/Avg Fitness(Raw) [13540.78(20015.64)/10961.50(10036.27)/11283.99(11283.99)]
Gen. 900 (45.00%): Max/Min/Avg Fitness(Raw) [13690.38(20015.64)/11044.83(10036.27)/11408.65(11408.65)]
Gen. 1000 (50.00%): Max/Min/Avg Fitness(Raw) [13166.17(20015.35)/10744.81(10036.27)/10971.81(10971.81)]
Gen. 1100 (55.00%): Max/Min/Avg Fitness(Raw) [12567.53(20015.64)/10377.10(10036.27)/10472.95(10472.95)]
Gen. 1200 (60.00%): Max/Min/Avg Fitness(Raw) [12642.51(20015.64)/10424.49(10036.27)/10535.43(10535.43)]
Gen. 1300 (65.00%): Max/Min/Avg Fitness(Raw) [13241.37(20021.15)/10789.34(10036.27)/11034.48(11034.48)]
Gen. 1400 (70.00%): Max/Min/Avg Fitness(Raw) [12567.66(20015.64)/10377.18(10036.27)/10473.05(10473.05)]
Gen. 1500 (75.00%): Max/Min/Avg Fitness(Raw) [12642.31(20015.64)/10424.35(10036.27)/10535.25(10535.25)]
Gen. 1600 (80.00%): Max/Min/Avg Fitness(Raw) [12941.75(20015.35)/10609.88(10036.27)/10784.79(10784.79)]
Gen. 1700 (85.00%): Max/Min/Avg Fitness(Raw) [12866.94(20015.64)/10564.11(10036.27)/10722.45(10722.45)]
Gen. 1800 (90.00%): Max/Min/Avg Fitness(Raw) [12717.33(15032.98)/10329.44(10036.27)/10597.77(10597.77)]
Gen. 1900 (95.00%): Max/Min/Avg Fitness(Raw) [13091.55(20016.61)/10700.38(10036.27)/10909.62(10909.62)]
Gen. 2000 (100.00%): Max/Min/Avg Fitness(Raw) [13316.15(25005.20)/10927.56(10036.27)/11096.79(11096.79)]
Total time elapsed: 15.327 seconds.
- GenomeBase
	Score:			 10036.270818
	Fitness:		 10927.563136

	Slot [Evaluator] (Count: 1)
		Name: eval_func
		Doc:  The evaluation function 
	Slot [Initializator] (Count: 1)
		Name: G1DListTSPInitializator
		Doc:  The initializator for the TSP 
	Slot [Mutator] (Count: 1)
		Name: G1DListMutatorSwap
		Doc:  The mutator of G1DList, Swap Mutator 
	Slot [Crossover] (Count: 1)
		Name: G1DListCrossoverOX
		Doc:  The OX Crossover of G1DList 

- G1DList
	List size:	 6
	List:		 [3, 0, 2, 4, 1, 5]


5036.27081754 0
VIYQYMDDL-FALSE-VLEWRFDSRL--AIIRILQQL-SLYNTVATL--RGPGRAFVTI--FLGKIWPSYK

Gen. 1 (0.05%): Max/Min/Avg Fitness(Raw) [13091.65(20015.35)/10700.41(10036.27)/10909.71(10909.71)]
Gen. 100 (5.00%): Max/Min/Avg Fitness(Raw) [13166.41(20016.07)/10744.96(10036.27)/10972.01(10972.01)]
Gen. 200 (10.00%): Max/Min/Avg Fitness(Raw) [13091.66(20015.64)/10700.42(10036.27)/10909.72(10909.72)]
Gen. 300 (15.00%): Max/Min/Avg Fitness(Raw) [13241.27(20015.64)/10789.14(10036.27)/11034.40(11034.40)]
Gen. 400 (20.00%): Max/Min/Avg Fitness(Raw) [13241.11(20015.64)/10789.04(10036.27)/11034.26(11034.26)]
Gen. 500 (25.00%): Max/Min/Avg Fitness(Raw) [13016.73(20015.64)/10655.37(10036.27)/10847.28(10847.28)]
Gen. 600 (30.00%): Max/Min/Avg Fitness(Raw) [13016.89(20015.35)/10655.46(10036.27)/10847.41(10847.41)]
Gen. 700 (35.00%): Max/Min/Avg Fitness(Raw) [13840.32(20015.64)/11126.40(10036.27)/11533.60(11533.60)]
Gen. 800 (40.00%): Max/Min/Avg Fitness(Raw) [13017.14(20015.35)/10655.62(10036.27)/10847.62(10847.62)]
Gen. 900 (45.00%): Max/Min/Avg Fitness(Raw) [13241.37(20015.35)/10789.19(10036.27)/11034.48(11034.48)]
Gen. 1000 (50.00%): Max/Min/Avg Fitness(Raw) [12867.10(20021.15)/10564.30(10036.27)/10722.58(10722.58)]
Gen. 1100 (55.00%): Max/Min/Avg Fitness(Raw) [12642.45(20015.35)/10424.44(10036.27)/10535.38(10535.38)]
Gen. 1200 (60.00%): Max/Min/Avg Fitness(Raw) [12867.22(20015.35)/10564.27(10036.27)/10722.68(10722.68)]
Gen. 1300 (65.00%): Max/Min/Avg Fitness(Raw) [12792.23(20015.22)/10518.00(10036.27)/10660.19(10660.19)]
Gen. 1400 (70.00%): Max/Min/Avg Fitness(Raw) [13915.27(20015.64)/11166.41(10036.27)/11596.06(11596.06)]
Gen. 1500 (75.00%): Max/Min/Avg Fitness(Raw) [13241.17(25003.52)/10876.64(10036.27)/11034.31(11034.31)]
Gen. 1600 (80.00%): Max/Min/Avg Fitness(Raw) [12941.93(25003.52)/10671.37(10036.27)/10784.95(10784.95)]
Gen. 1700 (85.00%): Max/Min/Avg Fitness(Raw) [12717.33(20015.64)/10471.40(10036.27)/10597.77(10597.77)]
Gen. 1800 (90.00%): Max/Min/Avg Fitness(Raw) [13166.52(20015.64)/10745.02(10036.27)/10972.10(10972.10)]
Gen. 1900 (95.00%): Max/Min/Avg Fitness(Raw) [13166.35(20015.64)/10744.92(10036.27)/10971.96(10971.96)]
Gen. 2000 (100.00%): Max/Min/Avg Fitness(Raw) [13091.84(20015.64)/10700.53(10036.27)/10909.87(10909.87)]
Total time elapsed: 15.117 seconds.
- GenomeBase
	Score:			 10036.270818
	Fitness:		 10700.530894

	Slot [Evaluator] (Count: 1)
		Name: eval_func
		Doc:  The evaluation function 
	Slot [Initializator] (Count: 1)
		Name: G1DListTSPInitializator
		Doc:  The initializator for the TSP 
	Slot [Mutator] (Count: 1)
		Name: G1DListMutatorSwap
		Doc:  The mutator of G1DList, Swap Mutator 
	Slot [Crossover] (Count: 1)
		Name: G1DListCrossoverOX
		Doc:  The OX Crossover of G1DList 

- G1DList
	List size:	 6
	List:		 [2, 4, 1, 5, 3, 0]


5036.27081754 0
VIYQYMDDL-FALSE-VLEWRFDSRL--AIIRILQQL--SLYNTVATL--RGPGRAFVTI-FLGKIWPSYK

Gen. 1 (0.05%): Max/Min/Avg Fitness(Raw) [13468.66(20018.86)/10921.43(10038.87)/11223.88(11223.88)]
Gen. 100 (5.00%): Max/Min/Avg Fitness(Raw) [13166.55(20021.78)/10745.19(10036.27)/10972.13(10972.13)]
Gen. 200 (10.00%): Max/Min/Avg Fitness(Raw) [13016.71(20015.68)/10655.36(10036.27)/10847.26(10847.26)]
Gen. 300 (15.00%): Max/Min/Avg Fitness(Raw) [13316.26(20015.22)/10832.94(10036.27)/11096.88(11096.88)]
Gen. 400 (20.00%): Max/Min/Avg Fitness(Raw) [12942.23(20015.35)/10610.17(10036.27)/10785.19(10785.19)]
Gen. 500 (25.00%): Max/Min/Avg Fitness(Raw) [13690.31(20021.15)/11045.02(10036.27)/11408.59(11408.59)]
Gen. 600 (30.00%): Max/Min/Avg Fitness(Raw) [13016.75(20015.35)/10655.38(10036.27)/10847.29(10847.29)]
Gen. 700 (35.00%): Max/Min/Avg Fitness(Raw) [13541.11(25003.52)/11078.96(10036.27)/11284.26(11284.26)]
Gen. 800 (40.00%): Max/Min/Avg Fitness(Raw) [12717.48(20015.35)/10471.49(10036.27)/10597.90(10597.90)]
Gen. 900 (45.00%): Max/Min/Avg Fitness(Raw) [13166.41(20015.64)/10744.96(10036.27)/10972.01(10972.01)]
Gen. 1000 (50.00%): Max/Min/Avg Fitness(Raw) [13241.34(20015.35)/10789.17(10036.27)/11034.45(11034.45)]
Gen. 1100 (55.00%): Max/Min/Avg Fitness(Raw) [12567.63(20015.35)/10377.16(10036.27)/10473.03(10473.03)]
Gen. 1200 (60.00%): Max/Min/Avg Fitness(Raw) [12492.86(15032.98)/10242.04(10036.27)/10410.72(10410.72)]
Gen. 1300 (65.00%): Max/Min/Avg Fitness(Raw) [12792.16(20015.35)/10517.96(10036.27)/10660.13(10660.13)]
Gen. 1400 (70.00%): Max/Min/Avg Fitness(Raw) [12942.03(20015.35)/10610.05(10036.27)/10785.02(10785.02)]
Gen. 1500 (75.00%): Max/Min/Avg Fitness(Raw) [12941.81(20015.35)/10609.92(10036.27)/10784.84(10784.84)]
Gen. 1600 (80.00%): Max/Min/Avg Fitness(Raw) [13316.30(20023.76)/10833.22(10036.27)/11096.92(11096.92)]
Gen. 1700 (85.00%): Max/Min/Avg Fitness(Raw) [13166.37(20015.35)/10744.92(10036.27)/10971.97(10971.97)]
Gen. 1800 (90.00%): Max/Min/Avg Fitness(Raw) [13016.77(20015.64)/10655.40(10036.27)/10847.31(10847.31)]
Gen. 1900 (95.00%): Max/Min/Avg Fitness(Raw) [12792.30(20015.22)/10518.04(10036.27)/10660.25(10660.25)]
Gen. 2000 (100.00%): Max/Min/Avg Fitness(Raw) [12792.20(20015.35)/10517.98(10036.27)/10660.17(10660.17)]
Total time elapsed: 15.052 seconds.
- GenomeBase
	Score:			 10036.270818
	Fitness:		 10517.984550

	Slot [Evaluator] (Count: 1)
		Name: eval_func
		Doc:  The evaluation function 
	Slot [Initializator] (Count: 1)
		Name: G1DListTSPInitializator
		Doc:  The initializator for the TSP 
	Slot [Mutator] (Count: 1)
		Name: G1DListMutatorSwap
		Doc:  The mutator of G1DList, Swap Mutator 
	Slot [Crossover] (Count: 1)
		Name: G1DListCrossoverOX
		Doc:  The OX Crossover of G1DList 

- G1DList
	List size:	 6
	List:		 [2, 4, 1, 5, 3, 0]


5036.27081754 0
VIYQYMDDL-FALSE-VLEWRFDSRL--AIIRILQQL--SLYNTVATL--RGPGRAFVTI-FLGKIWPSYK

Gen. 1 (0.05%): Max/Min/Avg Fitness(Raw) [12941.99(20015.35)/10610.03(10036.27)/10785.00(10785.00)]
Gen. 100 (5.00%): Max/Min/Avg Fitness(Raw) [12942.11(20015.22)/10610.10(10036.27)/10785.10(10785.10)]
Gen. 200 (10.00%): Max/Min/Avg Fitness(Raw) [13690.46(20020.22)/11045.07(10036.27)/11408.72(11408.72)]
Gen. 300 (15.00%): Max/Min/Avg Fitness(Raw) [12941.89(25003.52)/10671.34(10036.27)/10784.91(10784.91)]
Gen. 400 (20.00%): Max/Min/Avg Fitness(Raw) [13615.84(20015.35)/11003.54(10036.27)/11346.53(11346.53)]
Gen. 500 (25.00%): Max/Min/Avg Fitness(Raw) [12792.33(20015.64)/10518.07(10036.27)/10660.27(10660.27)]
Gen. 600 (30.00%): Max/Min/Avg Fitness(Raw) [13241.52(20015.64)/10789.28(10036.27)/11034.60(11034.60)]
Gen. 700 (35.00%): Max/Min/Avg Fitness(Raw) [12941.79(20015.64)/10609.91(10036.27)/10784.83(10784.83)]
Gen. 800 (40.00%): Max/Min/Avg Fitness(Raw) [13241.12(20023.76)/10789.27(10036.27)/11034.27(11034.27)]
Gen. 900 (45.00%): Max/Min/Avg Fitness(Raw) [13315.91(20015.64)/10832.75(10036.27)/11096.59(11096.59)]
Gen. 1000 (50.00%): Max/Min/Avg Fitness(Raw) [12867.21(20015.35)/10564.27(10036.27)/10722.68(10722.68)]
Gen. 1100 (55.00%): Max/Min/Avg Fitness(Raw) [13166.58(20015.64)/10745.06(10036.27)/10972.15(10972.15)]
Gen. 1200 (60.00%): Max/Min/Avg Fitness(Raw) [13016.85(20015.35)/10655.44(10036.27)/10847.37(10847.37)]
Gen. 1300 (65.00%): Max/Min/Avg Fitness(Raw) [12492.70(20015.35)/10329.44(10036.27)/10410.59(10410.59)]
Gen. 1400 (70.00%): Max/Min/Avg Fitness(Raw) [13166.71(15032.98)/10466.44(10036.27)/10972.26(10972.26)]
Gen. 1500 (75.00%): Max/Min/Avg Fitness(Raw) [12642.63(15032.56)/10301.60(10036.27)/10535.53(10535.53)]
Gen. 1600 (80.00%): Max/Min/Avg Fitness(Raw) [13316.37(20015.64)/10833.02(10036.27)/11096.98(11096.98)]
Gen. 1700 (85.00%): Max/Min/Avg Fitness(Raw) [13016.91(20015.64)/10655.48(10036.27)/10847.42(10847.42)]
Gen. 1800 (90.00%): Max/Min/Avg Fitness(Raw) [13166.23(20015.68)/10744.85(10036.27)/10971.86(10971.86)]
Gen. 1900 (95.00%): Max/Min/Avg Fitness(Raw) [12417.89(15029.44)/10210.31(10036.27)/10348.24(10348.24)]
Gen. 2000 (100.00%): Max/Min/Avg Fitness(Raw) [12867.01(20015.35)/10564.15(10036.27)/10722.51(10722.51)]
Total time elapsed: 15.080 seconds.
- GenomeBase
	Score:			 10036.270818
	Fitness:		 10564.148721

	Slot [Evaluator] (Count: 1)
		Name: eval_func
		Doc:  The evaluation function 
	Slot [Initializator] (Count: 1)
		Name: G1DListTSPInitializator
		Doc:  The initializator for the TSP 
	Slot [Mutator] (Count: 1)
		Name: G1DListMutatorSwap
		Doc:  The mutator of G1DList, Swap Mutator 
	Slot [Crossover] (Count: 1)
		Name: G1DListCrossoverOX
		Doc:  The OX Crossover of G1DList 

- G1DList
	List size:	 6
	List:		 [3, 0, 2, 4, 1, 5]


5036.27081754 0
VIYQYMDDL-FALSE-VLEWRFDSRL--AIIRILQQL-SLYNTVATL--RGPGRAFVTI--FLGKIWPSYK
