# Supplementary material for: PolyCTLDesigner: a computational tool for constructing polyepitope T-cell antigens
Source: BMC Res Notes. 2013 Oct 10;6:407. doi: 10.1186/1756-0500-6-407 (PMC3853014; doi:10.1186/1756-0500-6-407)
Supplement: Additional file 1 — This file describes the short sample study of designing artificial poly-CTL-epitope antigen composed of 6 well studied HIV-1 CTL epitopes using PolyCTLDesigner. [file 1756-0500-6-407-S1.zip › 6ctls_[]_polyE.tab]

1	15020.2221	RGPGRAFVTI--FLGKIWPSYK-FALSE-VLEWRFDSRL-FALSE-SLYNTVATL-FALSE-VIYQYMDDL--AIIRILQQL
2	15015.3478	RGPGRAFVTI--FLGKIWPSYK-FALSE-VLEWRFDSRL-FALSE-SLYNTVATL--AIIRILQQL-FALSE-VIYQYMDDL
3	15015.3478	RGPGRAFVTI--FLGKIWPSYK-FALSE-VLEWRFDSRL-FALSE-VIYQYMDDL-FALSE-SLYNTVATL--AIIRILQQL
4	10031.6326	RGPGRAFVTI--FLGKIWPSYK-FALSE-VLEWRFDSRL-FALSE-VIYQYMDDL--AIIRILQQL--SLYNTVATL
5	10027.0538	RGPGRAFVTI--FLGKIWPSYK-FALSE-VLEWRFDSRL--AIIRILQQL--SLYNTVATL-FALSE-VIYQYMDDL
6	15015.6433	RGPGRAFVTI--FLGKIWPSYK-FALSE-VLEWRFDSRL--AIIRILQQL-FALSE-VIYQYMDDL-FALSE-SLYNTVATL
7	15020.2221	RGPGRAFVTI--FLGKIWPSYK-FALSE-SLYNTVATL-FALSE-VLEWRFDSRL-FALSE-VIYQYMDDL--AIIRILQQL
8	15015.6433	RGPGRAFVTI--FLGKIWPSYK-FALSE-SLYNTVATL-FALSE-VLEWRFDSRL--AIIRILQQL-FALSE-VIYQYMDDL
9	15015.6433	RGPGRAFVTI--FLGKIWPSYK-FALSE-SLYNTVATL-FALSE-VIYQYMDDL-FALSE-VLEWRFDSRL--AIIRILQQL
10	15020.2221	RGPGRAFVTI--FLGKIWPSYK-FALSE-SLYNTVATL-FALSE-VIYQYMDDL--AIIRILQQL-FALSE-VLEWRFDSRL
11	15015.3478	RGPGRAFVTI--FLGKIWPSYK-FALSE-SLYNTVATL--AIIRILQQL-FALSE-VLEWRFDSRL-FALSE-VIYQYMDDL
12	15015.3478	RGPGRAFVTI--FLGKIWPSYK-FALSE-SLYNTVATL--AIIRILQQL-FALSE-VIYQYMDDL-FALSE-VLEWRFDSRL
13	15015.3478	RGPGRAFVTI--FLGKIWPSYK-FALSE-VIYQYMDDL-FALSE-VLEWRFDSRL-FALSE-SLYNTVATL--AIIRILQQL
14	10027.0538	RGPGRAFVTI--FLGKIWPSYK-FALSE-VIYQYMDDL-FALSE-VLEWRFDSRL--AIIRILQQL--SLYNTVATL
15	15015.6433	RGPGRAFVTI--FLGKIWPSYK-FALSE-VIYQYMDDL-FALSE-SLYNTVATL-FALSE-VLEWRFDSRL--AIIRILQQL
16	15015.3478	RGPGRAFVTI--FLGKIWPSYK-FALSE-VIYQYMDDL-FALSE-SLYNTVATL--AIIRILQQL-FALSE-VLEWRFDSRL
17	15020.2221	RGPGRAFVTI--FLGKIWPSYK-FALSE-VIYQYMDDL--AIIRILQQL-FALSE-VLEWRFDSRL-FALSE-SLYNTVATL
18	10031.6326	RGPGRAFVTI--FLGKIWPSYK-FALSE-VIYQYMDDL--AIIRILQQL--SLYNTVATL-FALSE-VLEWRFDSRL
19	15023.7644	RGPGRAFVTI--FLGKIWPSYK--AIIRILQQL-FALSE-VLEWRFDSRL-FALSE-SLYNTVATL-FALSE-VIYQYMDDL
20	15023.7644	RGPGRAFVTI--FLGKIWPSYK--AIIRILQQL-FALSE-VLEWRFDSRL-FALSE-VIYQYMDDL-FALSE-SLYNTVATL
21	10035.1749	RGPGRAFVTI--FLGKIWPSYK--AIIRILQQL--SLYNTVATL-FALSE-VLEWRFDSRL-FALSE-VIYQYMDDL
22	10035.1749	RGPGRAFVTI--FLGKIWPSYK--AIIRILQQL--SLYNTVATL-FALSE-VIYQYMDDL-FALSE-VLEWRFDSRL
23	15023.7644	RGPGRAFVTI--FLGKIWPSYK--AIIRILQQL-FALSE-VIYQYMDDL-FALSE-VLEWRFDSRL-FALSE-SLYNTVATL
24	15023.7644	RGPGRAFVTI--FLGKIWPSYK--AIIRILQQL-FALSE-VIYQYMDDL-FALSE-SLYNTVATL-FALSE-VLEWRFDSRL
25	15018.2402	RGPGRAFVTI-FALSE-VLEWRFDSRL--FLGKIWPSYK-FALSE-SLYNTVATL-FALSE-VIYQYMDDL--AIIRILQQL
26	15013.3659	RGPGRAFVTI-FALSE-VLEWRFDSRL--FLGKIWPSYK-FALSE-SLYNTVATL--AIIRILQQL-FALSE-VIYQYMDDL
27	15013.3659	RGPGRAFVTI-FALSE-VLEWRFDSRL--FLGKIWPSYK-FALSE-VIYQYMDDL-FALSE-SLYNTVATL--AIIRILQQL
28	10029.6508	RGPGRAFVTI-FALSE-VLEWRFDSRL--FLGKIWPSYK-FALSE-VIYQYMDDL--AIIRILQQL--SLYNTVATL
29	10033.1930	RGPGRAFVTI-FALSE-VLEWRFDSRL--FLGKIWPSYK--AIIRILQQL--SLYNTVATL-FALSE-VIYQYMDDL
30	15021.7825	RGPGRAFVTI-FALSE-VLEWRFDSRL--FLGKIWPSYK--AIIRILQQL-FALSE-VIYQYMDDL-FALSE-SLYNTVATL
31	15018.8630	RGPGRAFVTI-FALSE-VLEWRFDSRL-FALSE-SLYNTVATL--FLGKIWPSYK-FALSE-VIYQYMDDL--AIIRILQQL
32	15022.4052	RGPGRAFVTI-FALSE-VLEWRFDSRL-FALSE-SLYNTVATL--FLGKIWPSYK--AIIRILQQL-FALSE-VIYQYMDDL
33	20011.9329	RGPGRAFVTI-FALSE-VLEWRFDSRL-FALSE-SLYNTVATL-FALSE-VIYQYMDDL-FALSE-FLGKIWPSYK--AIIRILQQL
34	15019.7436	RGPGRAFVTI-FALSE-VLEWRFDSRL-FALSE-SLYNTVATL-FALSE-VIYQYMDDL--AIIRILQQL--FLGKIWPSYK
35	15014.8693	RGPGRAFVTI-FALSE-VLEWRFDSRL-FALSE-SLYNTVATL--AIIRILQQL--FLGKIWPSYK-FALSE-VIYQYMDDL
36	20003.5163	RGPGRAFVTI-FALSE-VLEWRFDSRL-FALSE-SLYNTVATL--AIIRILQQL-FALSE-VIYQYMDDL-FALSE-FLGKIWPSYK
37	20003.5163	RGPGRAFVTI-FALSE-VLEWRFDSRL-FALSE-VIYQYMDDL-FALSE-FLGKIWPSYK-FALSE-SLYNTVATL--AIIRILQQL
38	15023.3434	RGPGRAFVTI-FALSE-VLEWRFDSRL-FALSE-VIYQYMDDL-FALSE-FLGKIWPSYK--AIIRILQQL--SLYNTVATL
39	15022.4052	RGPGRAFVTI-FALSE-VLEWRFDSRL-FALSE-VIYQYMDDL-FALSE-SLYNTVATL--FLGKIWPSYK--AIIRILQQL
40	15014.8693	RGPGRAFVTI-FALSE-VLEWRFDSRL-FALSE-VIYQYMDDL-FALSE-SLYNTVATL--AIIRILQQL--FLGKIWPSYK
41	15019.7436	RGPGRAFVTI-FALSE-VLEWRFDSRL-FALSE-VIYQYMDDL--AIIRILQQL--FLGKIWPSYK-FALSE-SLYNTVATL
42	10030.2735	RGPGRAFVTI-FALSE-VLEWRFDSRL-FALSE-VIYQYMDDL--AIIRILQQL--SLYNTVATL--FLGKIWPSYK
43	15015.1648	RGPGRAFVTI-FALSE-VLEWRFDSRL--AIIRILQQL--FLGKIWPSYK-FALSE-SLYNTVATL-FALSE-VIYQYMDDL
44	15015.1648	RGPGRAFVTI-FALSE-VLEWRFDSRL--AIIRILQQL--FLGKIWPSYK-FALSE-VIYQYMDDL-FALSE-SLYNTVATL
45	10025.6947	RGPGRAFVTI-FALSE-VLEWRFDSRL--AIIRILQQL--SLYNTVATL--FLGKIWPSYK-FALSE-VIYQYMDDL
46	15015.2223	RGPGRAFVTI-FALSE-VLEWRFDSRL--AIIRILQQL--SLYNTVATL-FALSE-VIYQYMDDL-FALSE-FLGKIWPSYK
47	20003.8118	RGPGRAFVTI-FALSE-VLEWRFDSRL--AIIRILQQL-FALSE-VIYQYMDDL-FALSE-FLGKIWPSYK-FALSE-SLYNTVATL
48	15014.2842	RGPGRAFVTI-FALSE-VLEWRFDSRL--AIIRILQQL-FALSE-VIYQYMDDL-FALSE-SLYNTVATL--FLGKIWPSYK
49	10031.4204	RGPGRAFVTI--SLYNTVATL--FLGKIWPSYK-FALSE-VLEWRFDSRL-FALSE-VIYQYMDDL--AIIRILQQL
50	10026.8416	RGPGRAFVTI--SLYNTVATL--FLGKIWPSYK-FALSE-VLEWRFDSRL--AIIRILQQL-FALSE-VIYQYMDDL
51	10026.8416	RGPGRAFVTI--SLYNTVATL--FLGKIWPSYK-FALSE-VIYQYMDDL-FALSE-VLEWRFDSRL--AIIRILQQL
52	10031.4204	RGPGRAFVTI--SLYNTVATL--FLGKIWPSYK-FALSE-VIYQYMDDL--AIIRILQQL-FALSE-VLEWRFDSRL
53	10034.9627	RGPGRAFVTI--SLYNTVATL--FLGKIWPSYK--AIIRILQQL-FALSE-VLEWRFDSRL-FALSE-VIYQYMDDL
54	10034.9627	RGPGRAFVTI--SLYNTVATL--FLGKIWPSYK--AIIRILQQL-FALSE-VIYQYMDDL-FALSE-VLEWRFDSRL
55	10030.7977	RGPGRAFVTI--SLYNTVATL-FALSE-VLEWRFDSRL--FLGKIWPSYK-FALSE-VIYQYMDDL--AIIRILQQL
56	10034.3399	RGPGRAFVTI--SLYNTVATL-FALSE-VLEWRFDSRL--FLGKIWPSYK--AIIRILQQL-FALSE-VIYQYMDDL
57	15024.4903	RGPGRAFVTI--SLYNTVATL-FALSE-VLEWRFDSRL-FALSE-VIYQYMDDL-FALSE-FLGKIWPSYK--AIIRILQQL
58	10032.3011	RGPGRAFVTI--SLYNTVATL-FALSE-VLEWRFDSRL-FALSE-VIYQYMDDL--AIIRILQQL--FLGKIWPSYK
59	10027.7223	RGPGRAFVTI--SLYNTVATL-FALSE-VLEWRFDSRL--AIIRILQQL--FLGKIWPSYK-FALSE-VIYQYMDDL
60	15016.3693	RGPGRAFVTI--SLYNTVATL-FALSE-VLEWRFDSRL--AIIRILQQL-FALSE-VIYQYMDDL-FALSE-FLGKIWPSYK
61	15016.3693	RGPGRAFVTI--SLYNTVATL-FALSE-VIYQYMDDL-FALSE-FLGKIWPSYK-FALSE-VLEWRFDSRL--AIIRILQQL
62	15024.4903	RGPGRAFVTI--SLYNTVATL-FALSE-VIYQYMDDL-FALSE-FLGKIWPSYK--AIIRILQQL-FALSE-VLEWRFDSRL
63	10034.3399	RGPGRAFVTI--SLYNTVATL-FALSE-VIYQYMDDL-FALSE-VLEWRFDSRL--FLGKIWPSYK--AIIRILQQL
64	10027.7223	RGPGRAFVTI--SLYNTVATL-FALSE-VIYQYMDDL-FALSE-VLEWRFDSRL--AIIRILQQL--FLGKIWPSYK
65	10032.3011	RGPGRAFVTI--SLYNTVATL-FALSE-VIYQYMDDL--AIIRILQQL--FLGKIWPSYK-FALSE-VLEWRFDSRL
66	10030.7977	RGPGRAFVTI--SLYNTVATL-FALSE-VIYQYMDDL--AIIRILQQL-FALSE-VLEWRFDSRL--FLGKIWPSYK
67	10027.4267	RGPGRAFVTI--SLYNTVATL--AIIRILQQL--FLGKIWPSYK-FALSE-VLEWRFDSRL-FALSE-VIYQYMDDL
68	10027.4267	RGPGRAFVTI--SLYNTVATL--AIIRILQQL--FLGKIWPSYK-FALSE-VIYQYMDDL-FALSE-VLEWRFDSRL
69	10025.9233	RGPGRAFVTI--SLYNTVATL--AIIRILQQL-FALSE-VLEWRFDSRL--FLGKIWPSYK-FALSE-VIYQYMDDL
70	15016.0737	RGPGRAFVTI--SLYNTVATL--AIIRILQQL-FALSE-VLEWRFDSRL-FALSE-VIYQYMDDL-FALSE-FLGKIWPSYK
71	15016.0737	RGPGRAFVTI--SLYNTVATL--AIIRILQQL-FALSE-VIYQYMDDL-FALSE-FLGKIWPSYK-FALSE-VLEWRFDSRL
72	10025.9233	RGPGRAFVTI--SLYNTVATL--AIIRILQQL-FALSE-VIYQYMDDL-FALSE-VLEWRFDSRL--FLGKIWPSYK
73	20003.5163	RGPGRAFVTI-FALSE-VIYQYMDDL-FALSE-FLGKIWPSYK-FALSE-VLEWRFDSRL-FALSE-SLYNTVATL--AIIRILQQL
74	15015.2223	RGPGRAFVTI-FALSE-VIYQYMDDL-FALSE-FLGKIWPSYK-FALSE-VLEWRFDSRL--AIIRILQQL--SLYNTVATL
75	20003.8118	RGPGRAFVTI-FALSE-VIYQYMDDL-FALSE-FLGKIWPSYK-FALSE-SLYNTVATL-FALSE-VLEWRFDSRL--AIIRILQQL
76	20003.5163	RGPGRAFVTI-FALSE-VIYQYMDDL-FALSE-FLGKIWPSYK-FALSE-SLYNTVATL--AIIRILQQL-FALSE-VLEWRFDSRL
77	20011.9329	RGPGRAFVTI-FALSE-VIYQYMDDL-FALSE-FLGKIWPSYK--AIIRILQQL-FALSE-VLEWRFDSRL-FALSE-SLYNTVATL
78	15023.3434	RGPGRAFVTI-FALSE-VIYQYMDDL-FALSE-FLGKIWPSYK--AIIRILQQL--SLYNTVATL-FALSE-VLEWRFDSRL
79	15013.3659	RGPGRAFVTI-FALSE-VIYQYMDDL-FALSE-VLEWRFDSRL--FLGKIWPSYK-FALSE-SLYNTVATL--AIIRILQQL
80	10033.1930	RGPGRAFVTI-FALSE-VIYQYMDDL-FALSE-VLEWRFDSRL--FLGKIWPSYK--AIIRILQQL--SLYNTVATL
81	15022.4052	RGPGRAFVTI-FALSE-VIYQYMDDL-FALSE-VLEWRFDSRL-FALSE-SLYNTVATL--FLGKIWPSYK--AIIRILQQL
82	15014.8693	RGPGRAFVTI-FALSE-VIYQYMDDL-FALSE-VLEWRFDSRL-FALSE-SLYNTVATL--AIIRILQQL--FLGKIWPSYK
83	15015.1648	RGPGRAFVTI-FALSE-VIYQYMDDL-FALSE-VLEWRFDSRL--AIIRILQQL--FLGKIWPSYK-FALSE-SLYNTVATL
84	10025.6947	RGPGRAFVTI-FALSE-VIYQYMDDL-FALSE-VLEWRFDSRL--AIIRILQQL--SLYNTVATL--FLGKIWPSYK
85	15014.2842	RGPGRAFVTI-FALSE-VIYQYMDDL-FALSE-SLYNTVATL--FLGKIWPSYK-FALSE-VLEWRFDSRL--AIIRILQQL
86	15022.4052	RGPGRAFVTI-FALSE-VIYQYMDDL-FALSE-SLYNTVATL--FLGKIWPSYK--AIIRILQQL-FALSE-VLEWRFDSRL
87	15021.7825	RGPGRAFVTI-FALSE-VIYQYMDDL-FALSE-SLYNTVATL-FALSE-VLEWRFDSRL--FLGKIWPSYK--AIIRILQQL
88	15015.1648	RGPGRAFVTI-FALSE-VIYQYMDDL-FALSE-SLYNTVATL-FALSE-VLEWRFDSRL--AIIRILQQL--FLGKIWPSYK
89	15014.8693	RGPGRAFVTI-FALSE-VIYQYMDDL-FALSE-SLYNTVATL--AIIRILQQL--FLGKIWPSYK-FALSE-VLEWRFDSRL
90	15013.3659	RGPGRAFVTI-FALSE-VIYQYMDDL-FALSE-SLYNTVATL--AIIRILQQL-FALSE-VLEWRFDSRL--FLGKIWPSYK
91	15019.7436	RGPGRAFVTI-FALSE-VIYQYMDDL--AIIRILQQL--FLGKIWPSYK-FALSE-VLEWRFDSRL-FALSE-SLYNTVATL
92	15019.7436	RGPGRAFVTI-FALSE-VIYQYMDDL--AIIRILQQL--FLGKIWPSYK-FALSE-SLYNTVATL-FALSE-VLEWRFDSRL
93	15018.2402	RGPGRAFVTI-FALSE-VIYQYMDDL--AIIRILQQL-FALSE-VLEWRFDSRL--FLGKIWPSYK-FALSE-SLYNTVATL
94	15018.8630	RGPGRAFVTI-FALSE-VIYQYMDDL--AIIRILQQL-FALSE-VLEWRFDSRL-FALSE-SLYNTVATL--FLGKIWPSYK
95	10030.2735	RGPGRAFVTI-FALSE-VIYQYMDDL--AIIRILQQL--SLYNTVATL--FLGKIWPSYK-FALSE-VLEWRFDSRL
96	10029.6508	RGPGRAFVTI-FALSE-VIYQYMDDL--AIIRILQQL--SLYNTVATL-FALSE-VLEWRFDSRL--FLGKIWPSYK
97	15016.5564	RGPGRAFVTI--AIIRILQQL--FLGKIWPSYK-FALSE-VLEWRFDSRL-FALSE-SLYNTVATL-FALSE-VIYQYMDDL
98	15016.5564	RGPGRAFVTI--AIIRILQQL--FLGKIWPSYK-FALSE-VLEWRFDSRL-FALSE-VIYQYMDDL-FALSE-SLYNTVATL
99	15016.5564	RGPGRAFVTI--AIIRILQQL--FLGKIWPSYK-FALSE-SLYNTVATL-FALSE-VLEWRFDSRL-FALSE-VIYQYMDDL
100	15016.5564	RGPGRAFVTI--AIIRILQQL--FLGKIWPSYK-FALSE-SLYNTVATL-FALSE-VIYQYMDDL-FALSE-VLEWRFDSRL
101	15016.5564	RGPGRAFVTI--AIIRILQQL--FLGKIWPSYK-FALSE-VIYQYMDDL-FALSE-VLEWRFDSRL-FALSE-SLYNTVATL
102	15016.5564	RGPGRAFVTI--AIIRILQQL--FLGKIWPSYK-FALSE-VIYQYMDDL-FALSE-SLYNTVATL-FALSE-VLEWRFDSRL
103	15015.0530	RGPGRAFVTI--AIIRILQQL-FALSE-VLEWRFDSRL--FLGKIWPSYK-FALSE-SLYNTVATL-FALSE-VIYQYMDDL
104	15015.0530	RGPGRAFVTI--AIIRILQQL-FALSE-VLEWRFDSRL--FLGKIWPSYK-FALSE-VIYQYMDDL-FALSE-SLYNTVATL
105	15015.6757	RGPGRAFVTI--AIIRILQQL-FALSE-VLEWRFDSRL-FALSE-SLYNTVATL--FLGKIWPSYK-FALSE-VIYQYMDDL
106	20005.2034	RGPGRAFVTI--AIIRILQQL-FALSE-VLEWRFDSRL-FALSE-SLYNTVATL-FALSE-VIYQYMDDL-FALSE-FLGKIWPSYK
107	20005.2034	RGPGRAFVTI--AIIRILQQL-FALSE-VLEWRFDSRL-FALSE-VIYQYMDDL-FALSE-FLGKIWPSYK-FALSE-SLYNTVATL
108	15015.6757	RGPGRAFVTI--AIIRILQQL-FALSE-VLEWRFDSRL-FALSE-VIYQYMDDL-FALSE-SLYNTVATL--FLGKIWPSYK
109	10027.0863	RGPGRAFVTI--AIIRILQQL--SLYNTVATL--FLGKIWPSYK-FALSE-VLEWRFDSRL-FALSE-VIYQYMDDL
110	10027.0863	RGPGRAFVTI--AIIRILQQL--SLYNTVATL--FLGKIWPSYK-FALSE-VIYQYMDDL-FALSE-VLEWRFDSRL
111	10026.4635	RGPGRAFVTI--AIIRILQQL--SLYNTVATL-FALSE-VLEWRFDSRL--FLGKIWPSYK-FALSE-VIYQYMDDL
112	15016.6139	RGPGRAFVTI--AIIRILQQL--SLYNTVATL-FALSE-VLEWRFDSRL-FALSE-VIYQYMDDL-FALSE-FLGKIWPSYK
113	15016.6139	RGPGRAFVTI--AIIRILQQL--SLYNTVATL-FALSE-VIYQYMDDL-FALSE-FLGKIWPSYK-FALSE-VLEWRFDSRL
114	10026.4635	RGPGRAFVTI--AIIRILQQL--SLYNTVATL-FALSE-VIYQYMDDL-FALSE-VLEWRFDSRL--FLGKIWPSYK
115	20005.2034	RGPGRAFVTI--AIIRILQQL-FALSE-VIYQYMDDL-FALSE-FLGKIWPSYK-FALSE-VLEWRFDSRL-FALSE-SLYNTVATL
116	20005.2034	RGPGRAFVTI--AIIRILQQL-FALSE-VIYQYMDDL-FALSE-FLGKIWPSYK-FALSE-SLYNTVATL-FALSE-VLEWRFDSRL
117	15015.0530	RGPGRAFVTI--AIIRILQQL-FALSE-VIYQYMDDL-FALSE-VLEWRFDSRL--FLGKIWPSYK-FALSE-SLYNTVATL
118	15015.6757	RGPGRAFVTI--AIIRILQQL-FALSE-VIYQYMDDL-FALSE-VLEWRFDSRL-FALSE-SLYNTVATL--FLGKIWPSYK
119	15015.6757	RGPGRAFVTI--AIIRILQQL-FALSE-VIYQYMDDL-FALSE-SLYNTVATL--FLGKIWPSYK-FALSE-VLEWRFDSRL
120	15015.0530	RGPGRAFVTI--AIIRILQQL-FALSE-VIYQYMDDL-FALSE-SLYNTVATL-FALSE-VLEWRFDSRL--FLGKIWPSYK
121	20008.3906	FLGKIWPSYK-FALSE-RGPGRAFVTI-FALSE-VLEWRFDSRL-FALSE-SLYNTVATL-FALSE-VIYQYMDDL--AIIRILQQL
122	20003.5163	FLGKIWPSYK-FALSE-RGPGRAFVTI-FALSE-VLEWRFDSRL-FALSE-SLYNTVATL--AIIRILQQL-FALSE-VIYQYMDDL
123	20003.5163	FLGKIWPSYK-FALSE-RGPGRAFVTI-FALSE-VLEWRFDSRL-FALSE-VIYQYMDDL-FALSE-SLYNTVATL--AIIRILQQL
124	15019.8011	FLGKIWPSYK-FALSE-RGPGRAFVTI-FALSE-VLEWRFDSRL-FALSE-VIYQYMDDL--AIIRILQQL--SLYNTVATL
125	15015.2223	FLGKIWPSYK-FALSE-RGPGRAFVTI-FALSE-VLEWRFDSRL--AIIRILQQL--SLYNTVATL-FALSE-VIYQYMDDL
126	20003.8118	FLGKIWPSYK-FALSE-RGPGRAFVTI-FALSE-VLEWRFDSRL--AIIRILQQL-FALSE-VIYQYMDDL-FALSE-SLYNTVATL
127	15020.9481	FLGKIWPSYK-FALSE-RGPGRAFVTI--SLYNTVATL-FALSE-VLEWRFDSRL-FALSE-VIYQYMDDL--AIIRILQQL
128	15016.3693	FLGKIWPSYK-FALSE-RGPGRAFVTI--SLYNTVATL-FALSE-VLEWRFDSRL--AIIRILQQL-FALSE-VIYQYMDDL
129	15016.3693	FLGKIWPSYK-FALSE-RGPGRAFVTI--SLYNTVATL-FALSE-VIYQYMDDL-FALSE-VLEWRFDSRL--AIIRILQQL
130	15020.9481	FLGKIWPSYK-FALSE-RGPGRAFVTI--SLYNTVATL-FALSE-VIYQYMDDL--AIIRILQQL-FALSE-VLEWRFDSRL
131	15016.0737	FLGKIWPSYK-FALSE-RGPGRAFVTI--SLYNTVATL--AIIRILQQL-FALSE-VLEWRFDSRL-FALSE-VIYQYMDDL
132	15016.0737	FLGKIWPSYK-FALSE-RGPGRAFVTI--SLYNTVATL--AIIRILQQL-FALSE-VIYQYMDDL-FALSE-VLEWRFDSRL
133	20003.5163	FLGKIWPSYK-FALSE-RGPGRAFVTI-FALSE-VIYQYMDDL-FALSE-VLEWRFDSRL-FALSE-SLYNTVATL--AIIRILQQL
134	15015.2223	FLGKIWPSYK-FALSE-RGPGRAFVTI-FALSE-VIYQYMDDL-FALSE-VLEWRFDSRL--AIIRILQQL--SLYNTVATL
135	20003.8118	FLGKIWPSYK-FALSE-RGPGRAFVTI-FALSE-VIYQYMDDL-FALSE-SLYNTVATL-FALSE-VLEWRFDSRL--AIIRILQQL
136	20003.5163	FLGKIWPSYK-FALSE-RGPGRAFVTI-FALSE-VIYQYMDDL-FALSE-SLYNTVATL--AIIRILQQL-FALSE-VLEWRFDSRL
137	20008.3906	FLGKIWPSYK-FALSE-RGPGRAFVTI-FALSE-VIYQYMDDL--AIIRILQQL-FALSE-VLEWRFDSRL-FALSE-SLYNTVATL
138	15019.8011	FLGKIWPSYK-FALSE-RGPGRAFVTI-FALSE-VIYQYMDDL--AIIRILQQL--SLYNTVATL-FALSE-VLEWRFDSRL
139	20005.2034	FLGKIWPSYK-FALSE-RGPGRAFVTI--AIIRILQQL-FALSE-VLEWRFDSRL-FALSE-SLYNTVATL-FALSE-VIYQYMDDL
140	20005.2034	FLGKIWPSYK-FALSE-RGPGRAFVTI--AIIRILQQL-FALSE-VLEWRFDSRL-FALSE-VIYQYMDDL-FALSE-SLYNTVATL
141	15016.6139	FLGKIWPSYK-FALSE-RGPGRAFVTI--AIIRILQQL--SLYNTVATL-FALSE-VLEWRFDSRL-FALSE-VIYQYMDDL
142	15016.6139	FLGKIWPSYK-FALSE-RGPGRAFVTI--AIIRILQQL--SLYNTVATL-FALSE-VIYQYMDDL-FALSE-VLEWRFDSRL
143	20005.2034	FLGKIWPSYK-FALSE-RGPGRAFVTI--AIIRILQQL-FALSE-VIYQYMDDL-FALSE-VLEWRFDSRL-FALSE-SLYNTVATL
144	20005.2034	FLGKIWPSYK-FALSE-RGPGRAFVTI--AIIRILQQL-FALSE-VIYQYMDDL-FALSE-SLYNTVATL-FALSE-VLEWRFDSRL
145	15020.9481	FLGKIWPSYK-FALSE-VLEWRFDSRL-FALSE-RGPGRAFVTI--SLYNTVATL-FALSE-VIYQYMDDL--AIIRILQQL
146	15016.0737	FLGKIWPSYK-FALSE-VLEWRFDSRL-FALSE-RGPGRAFVTI--SLYNTVATL--AIIRILQQL-FALSE-VIYQYMDDL
147	20003.5163	FLGKIWPSYK-FALSE-VLEWRFDSRL-FALSE-RGPGRAFVTI-FALSE-VIYQYMDDL-FALSE-SLYNTVATL--AIIRILQQL
148	15019.8011	FLGKIWPSYK-FALSE-VLEWRFDSRL-FALSE-RGPGRAFVTI-FALSE-VIYQYMDDL--AIIRILQQL--SLYNTVATL
149	15016.6139	FLGKIWPSYK-FALSE-VLEWRFDSRL-FALSE-RGPGRAFVTI--AIIRILQQL--SLYNTVATL-FALSE-VIYQYMDDL
150	20005.2034	FLGKIWPSYK-FALSE-VLEWRFDSRL-FALSE-RGPGRAFVTI--AIIRILQQL-FALSE-VIYQYMDDL-FALSE-SLYNTVATL
151	15017.6076	FLGKIWPSYK-FALSE-VLEWRFDSRL-FALSE-SLYNTVATL--RGPGRAFVTI-FALSE-VIYQYMDDL--AIIRILQQL
152	15014.4204	FLGKIWPSYK-FALSE-VLEWRFDSRL-FALSE-SLYNTVATL--RGPGRAFVTI--AIIRILQQL-FALSE-VIYQYMDDL
153	20005.2034	FLGKIWPSYK-FALSE-VLEWRFDSRL-FALSE-SLYNTVATL-FALSE-VIYQYMDDL-FALSE-RGPGRAFVTI--AIIRILQQL
154	20008.3906	FLGKIWPSYK-FALSE-VLEWRFDSRL-FALSE-SLYNTVATL-FALSE-VIYQYMDDL--AIIRILQQL-FALSE-RGPGRAFVTI
155	20003.5163	FLGKIWPSYK-FALSE-VLEWRFDSRL-FALSE-SLYNTVATL--AIIRILQQL-FALSE-RGPGRAFVTI-FALSE-VIYQYMDDL
156	20003.5163	FLGKIWPSYK-FALSE-VLEWRFDSRL-FALSE-SLYNTVATL--AIIRILQQL-FALSE-VIYQYMDDL-FALSE-RGPGRAFVTI
157	15016.0737	FLGKIWPSYK-FALSE-VLEWRFDSRL-FALSE-VIYQYMDDL-FALSE-RGPGRAFVTI--SLYNTVATL--AIIRILQQL
158	15016.6139	FLGKIWPSYK-FALSE-VLEWRFDSRL-FALSE-VIYQYMDDL-FALSE-RGPGRAFVTI--AIIRILQQL--SLYNTVATL
159	15014.4204	FLGKIWPSYK-FALSE-VLEWRFDSRL-FALSE-VIYQYMDDL-FALSE-SLYNTVATL--RGPGRAFVTI--AIIRILQQL
160	20003.5163	FLGKIWPSYK-FALSE-VLEWRFDSRL-FALSE-VIYQYMDDL-FALSE-SLYNTVATL--AIIRILQQL-FALSE-RGPGRAFVTI
161	15020.9481	FLGKIWPSYK-FALSE-VLEWRFDSRL-FALSE-VIYQYMDDL--AIIRILQQL-FALSE-RGPGRAFVTI--SLYNTVATL
162	10029.0181	FLGKIWPSYK-FALSE-VLEWRFDSRL-FALSE-VIYQYMDDL--AIIRILQQL--SLYNTVATL--RGPGRAFVTI
163	15016.3693	FLGKIWPSYK-FALSE-VLEWRFDSRL--AIIRILQQL-FALSE-RGPGRAFVTI--SLYNTVATL-FALSE-VIYQYMDDL
164	20003.8118	FLGKIWPSYK-FALSE-VLEWRFDSRL--AIIRILQQL-FALSE-RGPGRAFVTI-FALSE-VIYQYMDDL-FALSE-SLYNTVATL
165	10024.4393	FLGKIWPSYK-FALSE-VLEWRFDSRL--AIIRILQQL--SLYNTVATL--RGPGRAFVTI-FALSE-VIYQYMDDL
166	15015.2223	FLGKIWPSYK-FALSE-VLEWRFDSRL--AIIRILQQL--SLYNTVATL-FALSE-VIYQYMDDL-FALSE-RGPGRAFVTI
167	15016.3693	FLGKIWPSYK-FALSE-VLEWRFDSRL--AIIRILQQL-FALSE-VIYQYMDDL-FALSE-RGPGRAFVTI--SLYNTVATL
168	15013.0288	FLGKIWPSYK-FALSE-VLEWRFDSRL--AIIRILQQL-FALSE-VIYQYMDDL-FALSE-SLYNTVATL--RGPGRAFVTI
169	15017.6076	FLGKIWPSYK-FALSE-SLYNTVATL--RGPGRAFVTI-FALSE-VLEWRFDSRL-FALSE-VIYQYMDDL--AIIRILQQL
170	15013.0288	FLGKIWPSYK-FALSE-SLYNTVATL--RGPGRAFVTI-FALSE-VLEWRFDSRL--AIIRILQQL-FALSE-VIYQYMDDL
171	15013.0288	FLGKIWPSYK-FALSE-SLYNTVATL--RGPGRAFVTI-FALSE-VIYQYMDDL-FALSE-VLEWRFDSRL--AIIRILQQL
172	15017.6076	FLGKIWPSYK-FALSE-SLYNTVATL--RGPGRAFVTI-FALSE-VIYQYMDDL--AIIRILQQL-FALSE-VLEWRFDSRL
173	15014.4204	FLGKIWPSYK-FALSE-SLYNTVATL--RGPGRAFVTI--AIIRILQQL-FALSE-VLEWRFDSRL-FALSE-VIYQYMDDL
174	15014.4204	FLGKIWPSYK-FALSE-SLYNTVATL--RGPGRAFVTI--AIIRILQQL-FALSE-VIYQYMDDL-FALSE-VLEWRFDSRL
175	20008.3906	FLGKIWPSYK-FALSE-SLYNTVATL-FALSE-VLEWRFDSRL-FALSE-RGPGRAFVTI-FALSE-VIYQYMDDL--AIIRILQQL
176	20005.2034	FLGKIWPSYK-FALSE-SLYNTVATL-FALSE-VLEWRFDSRL-FALSE-RGPGRAFVTI--AIIRILQQL-FALSE-VIYQYMDDL
177	20005.2034	FLGKIWPSYK-FALSE-SLYNTVATL-FALSE-VLEWRFDSRL-FALSE-VIYQYMDDL-FALSE-RGPGRAFVTI--AIIRILQQL
178	20008.3906	FLGKIWPSYK-FALSE-SLYNTVATL-FALSE-VLEWRFDSRL-FALSE-VIYQYMDDL--AIIRILQQL-FALSE-RGPGRAFVTI
179	20003.8118	FLGKIWPSYK-FALSE-SLYNTVATL-FALSE-VLEWRFDSRL--AIIRILQQL-FALSE-RGPGRAFVTI-FALSE-VIYQYMDDL
180	20003.8118	FLGKIWPSYK-FALSE-SLYNTVATL-FALSE-VLEWRFDSRL--AIIRILQQL-FALSE-VIYQYMDDL-FALSE-RGPGRAFVTI
181	20003.8118	FLGKIWPSYK-FALSE-SLYNTVATL-FALSE-VIYQYMDDL-FALSE-RGPGRAFVTI-FALSE-VLEWRFDSRL--AIIRILQQL
182	20005.2034	FLGKIWPSYK-FALSE-SLYNTVATL-FALSE-VIYQYMDDL-FALSE-RGPGRAFVTI--AIIRILQQL-FALSE-VLEWRFDSRL
183	20005.2034	FLGKIWPSYK-FALSE-SLYNTVATL-FALSE-VIYQYMDDL-FALSE-VLEWRFDSRL-FALSE-RGPGRAFVTI--AIIRILQQL
184	20003.8118	FLGKIWPSYK-FALSE-SLYNTVATL-FALSE-VIYQYMDDL-FALSE-VLEWRFDSRL--AIIRILQQL-FALSE-RGPGRAFVTI
185	20008.3906	FLGKIWPSYK-FALSE-SLYNTVATL-FALSE-VIYQYMDDL--AIIRILQQL-FALSE-RGPGRAFVTI-FALSE-VLEWRFDSRL
186	20008.3906	FLGKIWPSYK-FALSE-SLYNTVATL-FALSE-VIYQYMDDL--AIIRILQQL-FALSE-VLEWRFDSRL-FALSE-RGPGRAFVTI
187	20003.5163	FLGKIWPSYK-FALSE-SLYNTVATL--AIIRILQQL-FALSE-RGPGRAFVTI-FALSE-VLEWRFDSRL-FALSE-VIYQYMDDL
188	20003.5163	FLGKIWPSYK-FALSE-SLYNTVATL--AIIRILQQL-FALSE-RGPGRAFVTI-FALSE-VIYQYMDDL-FALSE-VLEWRFDSRL
189	20003.5163	FLGKIWPSYK-FALSE-SLYNTVATL--AIIRILQQL-FALSE-VLEWRFDSRL-FALSE-RGPGRAFVTI-FALSE-VIYQYMDDL
190	20003.5163	FLGKIWPSYK-FALSE-SLYNTVATL--AIIRILQQL-FALSE-VLEWRFDSRL-FALSE-VIYQYMDDL-FALSE-RGPGRAFVTI
191	20003.5163	FLGKIWPSYK-FALSE-SLYNTVATL--AIIRILQQL-FALSE-VIYQYMDDL-FALSE-RGPGRAFVTI-FALSE-VLEWRFDSRL
192	20003.5163	FLGKIWPSYK-FALSE-SLYNTVATL--AIIRILQQL-FALSE-VIYQYMDDL-FALSE-VLEWRFDSRL-FALSE-RGPGRAFVTI
193	20003.5163	FLGKIWPSYK-FALSE-VIYQYMDDL-FALSE-RGPGRAFVTI-FALSE-VLEWRFDSRL-FALSE-SLYNTVATL--AIIRILQQL
194	15015.2223	FLGKIWPSYK-FALSE-VIYQYMDDL-FALSE-RGPGRAFVTI-FALSE-VLEWRFDSRL--AIIRILQQL--SLYNTVATL
195	15016.3693	FLGKIWPSYK-FALSE-VIYQYMDDL-FALSE-RGPGRAFVTI--SLYNTVATL-FALSE-VLEWRFDSRL--AIIRILQQL
196	15016.0737	FLGKIWPSYK-FALSE-VIYQYMDDL-FALSE-RGPGRAFVTI--SLYNTVATL--AIIRILQQL-FALSE-VLEWRFDSRL
197	20005.2034	FLGKIWPSYK-FALSE-VIYQYMDDL-FALSE-RGPGRAFVTI--AIIRILQQL-FALSE-VLEWRFDSRL-FALSE-SLYNTVATL
198	15016.6139	FLGKIWPSYK-FALSE-VIYQYMDDL-FALSE-RGPGRAFVTI--AIIRILQQL--SLYNTVATL-FALSE-VLEWRFDSRL
199	15016.0737	FLGKIWPSYK-FALSE-VIYQYMDDL-FALSE-VLEWRFDSRL-FALSE-RGPGRAFVTI--SLYNTVATL--AIIRILQQL
200	15016.6139	FLGKIWPSYK-FALSE-VIYQYMDDL-FALSE-VLEWRFDSRL-FALSE-RGPGRAFVTI--AIIRILQQL--SLYNTVATL
201	15014.4204	FLGKIWPSYK-FALSE-VIYQYMDDL-FALSE-VLEWRFDSRL-FALSE-SLYNTVATL--RGPGRAFVTI--AIIRILQQL
202	20003.5163	FLGKIWPSYK-FALSE-VIYQYMDDL-FALSE-VLEWRFDSRL-FALSE-SLYNTVATL--AIIRILQQL-FALSE-RGPGRAFVTI
203	15016.3693	FLGKIWPSYK-FALSE-VIYQYMDDL-FALSE-VLEWRFDSRL--AIIRILQQL-FALSE-RGPGRAFVTI--SLYNTVATL
204	10024.4393	FLGKIWPSYK-FALSE-VIYQYMDDL-FALSE-VLEWRFDSRL--AIIRILQQL--SLYNTVATL--RGPGRAFVTI
205	15013.0288	FLGKIWPSYK-FALSE-VIYQYMDDL-FALSE-SLYNTVATL--RGPGRAFVTI-FALSE-VLEWRFDSRL--AIIRILQQL
206	15014.4204	FLGKIWPSYK-FALSE-VIYQYMDDL-FALSE-SLYNTVATL--RGPGRAFVTI--AIIRILQQL-FALSE-VLEWRFDSRL
207	20005.2034	FLGKIWPSYK-FALSE-VIYQYMDDL-FALSE-SLYNTVATL-FALSE-VLEWRFDSRL-FALSE-RGPGRAFVTI--AIIRILQQL
208	20003.8118	FLGKIWPSYK-FALSE-VIYQYMDDL-FALSE-SLYNTVATL-FALSE-VLEWRFDSRL--AIIRILQQL-FALSE-RGPGRAFVTI
209	20003.5163	FLGKIWPSYK-FALSE-VIYQYMDDL-FALSE-SLYNTVATL--AIIRILQQL-FALSE-RGPGRAFVTI-FALSE-VLEWRFDSRL
210	20003.5163	FLGKIWPSYK-FALSE-VIYQYMDDL-FALSE-SLYNTVATL--AIIRILQQL-FALSE-VLEWRFDSRL-FALSE-RGPGRAFVTI
211	20008.3906	FLGKIWPSYK-FALSE-VIYQYMDDL--AIIRILQQL-FALSE-RGPGRAFVTI-FALSE-VLEWRFDSRL-FALSE-SLYNTVATL
212	15020.9481	FLGKIWPSYK-FALSE-VIYQYMDDL--AIIRILQQL-FALSE-RGPGRAFVTI--SLYNTVATL-FALSE-VLEWRFDSRL
213	15020.9481	FLGKIWPSYK-FALSE-VIYQYMDDL--AIIRILQQL-FALSE-VLEWRFDSRL-FALSE-RGPGRAFVTI--SLYNTVATL
214	15017.6076	FLGKIWPSYK-FALSE-VIYQYMDDL--AIIRILQQL-FALSE-VLEWRFDSRL-FALSE-SLYNTVATL--RGPGRAFVTI
215	10029.0181	FLGKIWPSYK-FALSE-VIYQYMDDL--AIIRILQQL--SLYNTVATL--RGPGRAFVTI-FALSE-VLEWRFDSRL
216	15019.8011	FLGKIWPSYK-FALSE-VIYQYMDDL--AIIRILQQL--SLYNTVATL-FALSE-VLEWRFDSRL-FALSE-RGPGRAFVTI
217	20011.9329	FLGKIWPSYK--AIIRILQQL-FALSE-RGPGRAFVTI-FALSE-VLEWRFDSRL-FALSE-SLYNTVATL-FALSE-VIYQYMDDL
218	20011.9329	FLGKIWPSYK--AIIRILQQL-FALSE-RGPGRAFVTI-FALSE-VLEWRFDSRL-FALSE-VIYQYMDDL-FALSE-SLYNTVATL
219	15024.4903	FLGKIWPSYK--AIIRILQQL-FALSE-RGPGRAFVTI--SLYNTVATL-FALSE-VLEWRFDSRL-FALSE-VIYQYMDDL
220	15024.4903	FLGKIWPSYK--AIIRILQQL-FALSE-RGPGRAFVTI--SLYNTVATL-FALSE-VIYQYMDDL-FALSE-VLEWRFDSRL
221	20011.9329	FLGKIWPSYK--AIIRILQQL-FALSE-RGPGRAFVTI-FALSE-VIYQYMDDL-FALSE-VLEWRFDSRL-FALSE-SLYNTVATL
222	20011.9329	FLGKIWPSYK--AIIRILQQL-FALSE-RGPGRAFVTI-FALSE-VIYQYMDDL-FALSE-SLYNTVATL-FALSE-VLEWRFDSRL
223	15024.4903	FLGKIWPSYK--AIIRILQQL-FALSE-VLEWRFDSRL-FALSE-RGPGRAFVTI--SLYNTVATL-FALSE-VIYQYMDDL
224	20011.9329	FLGKIWPSYK--AIIRILQQL-FALSE-VLEWRFDSRL-FALSE-RGPGRAFVTI-FALSE-VIYQYMDDL-FALSE-SLYNTVATL
225	15021.1498	FLGKIWPSYK--AIIRILQQL-FALSE-VLEWRFDSRL-FALSE-SLYNTVATL--RGPGRAFVTI-FALSE-VIYQYMDDL
226	20011.9329	FLGKIWPSYK--AIIRILQQL-FALSE-VLEWRFDSRL-FALSE-SLYNTVATL-FALSE-VIYQYMDDL-FALSE-RGPGRAFVTI
227	15024.4903	FLGKIWPSYK--AIIRILQQL-FALSE-VLEWRFDSRL-FALSE-VIYQYMDDL-FALSE-RGPGRAFVTI--SLYNTVATL
228	15021.1498	FLGKIWPSYK--AIIRILQQL-FALSE-VLEWRFDSRL-FALSE-VIYQYMDDL-FALSE-SLYNTVATL--RGPGRAFVTI
229	10032.5604	FLGKIWPSYK--AIIRILQQL--SLYNTVATL--RGPGRAFVTI-FALSE-VLEWRFDSRL-FALSE-VIYQYMDDL
230	10032.5604	FLGKIWPSYK--AIIRILQQL--SLYNTVATL--RGPGRAFVTI-FALSE-VIYQYMDDL-FALSE-VLEWRFDSRL
231	15023.3434	FLGKIWPSYK--AIIRILQQL--SLYNTVATL-FALSE-VLEWRFDSRL-FALSE-RGPGRAFVTI-FALSE-VIYQYMDDL
232	15023.3434	FLGKIWPSYK--AIIRILQQL--SLYNTVATL-FALSE-VLEWRFDSRL-FALSE-VIYQYMDDL-FALSE-RGPGRAFVTI
233	15023.3434	FLGKIWPSYK--AIIRILQQL--SLYNTVATL-FALSE-VIYQYMDDL-FALSE-RGPGRAFVTI-FALSE-VLEWRFDSRL
234	15023.3434	FLGKIWPSYK--AIIRILQQL--SLYNTVATL-FALSE-VIYQYMDDL-FALSE-VLEWRFDSRL-FALSE-RGPGRAFVTI
235	20011.9329	FLGKIWPSYK--AIIRILQQL-FALSE-VIYQYMDDL-FALSE-RGPGRAFVTI-FALSE-VLEWRFDSRL-FALSE-SLYNTVATL
236	15024.4903	FLGKIWPSYK--AIIRILQQL-FALSE-VIYQYMDDL-FALSE-RGPGRAFVTI--SLYNTVATL-FALSE-VLEWRFDSRL
237	15024.4903	FLGKIWPSYK--AIIRILQQL-FALSE-VIYQYMDDL-FALSE-VLEWRFDSRL-FALSE-RGPGRAFVTI--SLYNTVATL
238	15021.1498	FLGKIWPSYK--AIIRILQQL-FALSE-VIYQYMDDL-FALSE-VLEWRFDSRL-FALSE-SLYNTVATL--RGPGRAFVTI
239	15021.1498	FLGKIWPSYK--AIIRILQQL-FALSE-VIYQYMDDL-FALSE-SLYNTVATL--RGPGRAFVTI-FALSE-VLEWRFDSRL
240	20011.9329	FLGKIWPSYK--AIIRILQQL-FALSE-VIYQYMDDL-FALSE-SLYNTVATL-FALSE-VLEWRFDSRL-FALSE-RGPGRAFVTI
241	15020.2221	VLEWRFDSRL-FALSE-RGPGRAFVTI--FLGKIWPSYK-FALSE-SLYNTVATL-FALSE-VIYQYMDDL--AIIRILQQL
242	15015.3478	VLEWRFDSRL-FALSE-RGPGRAFVTI--FLGKIWPSYK-FALSE-SLYNTVATL--AIIRILQQL-FALSE-VIYQYMDDL
243	15015.3478	VLEWRFDSRL-FALSE-RGPGRAFVTI--FLGKIWPSYK-FALSE-VIYQYMDDL-FALSE-SLYNTVATL--AIIRILQQL
244	10031.6326	VLEWRFDSRL-FALSE-RGPGRAFVTI--FLGKIWPSYK-FALSE-VIYQYMDDL--AIIRILQQL--SLYNTVATL
245	10035.1749	VLEWRFDSRL-FALSE-RGPGRAFVTI--FLGKIWPSYK--AIIRILQQL--SLYNTVATL-FALSE-VIYQYMDDL
246	15023.7644	VLEWRFDSRL-FALSE-RGPGRAFVTI--FLGKIWPSYK--AIIRILQQL-FALSE-VIYQYMDDL-FALSE-SLYNTVATL
247	10031.4204	VLEWRFDSRL-FALSE-RGPGRAFVTI--SLYNTVATL--FLGKIWPSYK-FALSE-VIYQYMDDL--AIIRILQQL
248	10034.9627	VLEWRFDSRL-FALSE-RGPGRAFVTI--SLYNTVATL--FLGKIWPSYK--AIIRILQQL-FALSE-VIYQYMDDL
249	15024.4903	VLEWRFDSRL-FALSE-RGPGRAFVTI--SLYNTVATL-FALSE-VIYQYMDDL-FALSE-FLGKIWPSYK--AIIRILQQL
250	10032.3011	VLEWRFDSRL-FALSE-RGPGRAFVTI--SLYNTVATL-FALSE-VIYQYMDDL--AIIRILQQL--FLGKIWPSYK
251	10027.4267	VLEWRFDSRL-FALSE-RGPGRAFVTI--SLYNTVATL--AIIRILQQL--FLGKIWPSYK-FALSE-VIYQYMDDL
252	15016.0737	VLEWRFDSRL-FALSE-RGPGRAFVTI--SLYNTVATL--AIIRILQQL-FALSE-VIYQYMDDL-FALSE-FLGKIWPSYK
253	20003.5163	VLEWRFDSRL-FALSE-RGPGRAFVTI-FALSE-VIYQYMDDL-FALSE-FLGKIWPSYK-FALSE-SLYNTVATL--AIIRILQQL
254	15023.3434	VLEWRFDSRL-FALSE-RGPGRAFVTI-FALSE-VIYQYMDDL-FALSE-FLGKIWPSYK--AIIRILQQL--SLYNTVATL
255	15022.4052	VLEWRFDSRL-FALSE-RGPGRAFVTI-FALSE-VIYQYMDDL-FALSE-SLYNTVATL--FLGKIWPSYK--AIIRILQQL
256	15014.8693	VLEWRFDSRL-FALSE-RGPGRAFVTI-FALSE-VIYQYMDDL-FALSE-SLYNTVATL--AIIRILQQL--FLGKIWPSYK
257	15019.7436	VLEWRFDSRL-FALSE-RGPGRAFVTI-FALSE-VIYQYMDDL--AIIRILQQL--FLGKIWPSYK-FALSE-SLYNTVATL
258	10030.2735	VLEWRFDSRL-FALSE-RGPGRAFVTI-FALSE-VIYQYMDDL--AIIRILQQL--SLYNTVATL--FLGKIWPSYK
259	15016.5564	VLEWRFDSRL-FALSE-RGPGRAFVTI--AIIRILQQL--FLGKIWPSYK-FALSE-SLYNTVATL-FALSE-VIYQYMDDL
260	15016.5564	VLEWRFDSRL-FALSE-RGPGRAFVTI--AIIRILQQL--FLGKIWPSYK-FALSE-VIYQYMDDL-FALSE-SLYNTVATL
261	10027.0863	VLEWRFDSRL-FALSE-RGPGRAFVTI--AIIRILQQL--SLYNTVATL--FLGKIWPSYK-FALSE-VIYQYMDDL
262	15016.6139	VLEWRFDSRL-FALSE-RGPGRAFVTI--AIIRILQQL--SLYNTVATL-FALSE-VIYQYMDDL-FALSE-FLGKIWPSYK
263	20005.2034	VLEWRFDSRL-FALSE-RGPGRAFVTI--AIIRILQQL-FALSE-VIYQYMDDL-FALSE-FLGKIWPSYK-FALSE-SLYNTVATL
264	15015.6757	VLEWRFDSRL-FALSE-RGPGRAFVTI--AIIRILQQL-FALSE-VIYQYMDDL-FALSE-SLYNTVATL--FLGKIWPSYK
265	10030.7977	VLEWRFDSRL--FLGKIWPSYK-FALSE-RGPGRAFVTI--SLYNTVATL-FALSE-VIYQYMDDL--AIIRILQQL
266	10025.9233	VLEWRFDSRL--FLGKIWPSYK-FALSE-RGPGRAFVTI--SLYNTVATL--AIIRILQQL-FALSE-VIYQYMDDL
267	15013.3659	VLEWRFDSRL--FLGKIWPSYK-FALSE-RGPGRAFVTI-FALSE-VIYQYMDDL-FALSE-SLYNTVATL--AIIRILQQL
268	10029.6508	VLEWRFDSRL--FLGKIWPSYK-FALSE-RGPGRAFVTI-FALSE-VIYQYMDDL--AIIRILQQL--SLYNTVATL
269	10026.4635	VLEWRFDSRL--FLGKIWPSYK-FALSE-RGPGRAFVTI--AIIRILQQL--SLYNTVATL-FALSE-VIYQYMDDL
270	15015.0530	VLEWRFDSRL--FLGKIWPSYK-FALSE-RGPGRAFVTI--AIIRILQQL-FALSE-VIYQYMDDL-FALSE-SLYNTVATL
271	10027.4572	VLEWRFDSRL--FLGKIWPSYK-FALSE-SLYNTVATL--RGPGRAFVTI-FALSE-VIYQYMDDL--AIIRILQQL
272	10024.2700	VLEWRFDSRL--FLGKIWPSYK-FALSE-SLYNTVATL--RGPGRAFVTI--AIIRILQQL-FALSE-VIYQYMDDL
273	15015.0530	VLEWRFDSRL--FLGKIWPSYK-FALSE-SLYNTVATL-FALSE-VIYQYMDDL-FALSE-RGPGRAFVTI--AIIRILQQL
274	15018.2402	VLEWRFDSRL--FLGKIWPSYK-FALSE-SLYNTVATL-FALSE-VIYQYMDDL--AIIRILQQL-FALSE-RGPGRAFVTI
275	15013.3659	VLEWRFDSRL--FLGKIWPSYK-FALSE-SLYNTVATL--AIIRILQQL-FALSE-RGPGRAFVTI-FALSE-VIYQYMDDL
276	15013.3659	VLEWRFDSRL--FLGKIWPSYK-FALSE-SLYNTVATL--AIIRILQQL-FALSE-VIYQYMDDL-FALSE-RGPGRAFVTI
277	10025.9233	VLEWRFDSRL--FLGKIWPSYK-FALSE-VIYQYMDDL-FALSE-RGPGRAFVTI--SLYNTVATL--AIIRILQQL
278	10026.4635	VLEWRFDSRL--FLGKIWPSYK-FALSE-VIYQYMDDL-FALSE-RGPGRAFVTI--AIIRILQQL--SLYNTVATL
279	10024.2700	VLEWRFDSRL--FLGKIWPSYK-FALSE-VIYQYMDDL-FALSE-SLYNTVATL--RGPGRAFVTI--AIIRILQQL
280	15013.3659	VLEWRFDSRL--FLGKIWPSYK-FALSE-VIYQYMDDL-FALSE-SLYNTVATL--AIIRILQQL-FALSE-RGPGRAFVTI
281	10030.7977	VLEWRFDSRL--FLGKIWPSYK-FALSE-VIYQYMDDL--AIIRILQQL-FALSE-RGPGRAFVTI--SLYNTVATL
282	5038.8677	VLEWRFDSRL--FLGKIWPSYK-FALSE-VIYQYMDDL--AIIRILQQL--SLYNTVATL--RGPGRAFVTI
283	10034.3399	VLEWRFDSRL--FLGKIWPSYK--AIIRILQQL-FALSE-RGPGRAFVTI--SLYNTVATL-FALSE-VIYQYMDDL
284	15021.7825	VLEWRFDSRL--FLGKIWPSYK--AIIRILQQL-FALSE-RGPGRAFVTI-FALSE-VIYQYMDDL-FALSE-SLYNTVATL
285	5042.4100	VLEWRFDSRL--FLGKIWPSYK--AIIRILQQL--SLYNTVATL--RGPGRAFVTI-FALSE-VIYQYMDDL
286	10033.1930	VLEWRFDSRL--FLGKIWPSYK--AIIRILQQL--SLYNTVATL-FALSE-VIYQYMDDL-FALSE-RGPGRAFVTI
287	10034.3399	VLEWRFDSRL--FLGKIWPSYK--AIIRILQQL-FALSE-VIYQYMDDL-FALSE-RGPGRAFVTI--SLYNTVATL
288	10030.9994	VLEWRFDSRL--FLGKIWPSYK--AIIRILQQL-FALSE-VIYQYMDDL-FALSE-SLYNTVATL--RGPGRAFVTI
289	10029.4391	VLEWRFDSRL-FALSE-SLYNTVATL--RGPGRAFVTI--FLGKIWPSYK-FALSE-VIYQYMDDL--AIIRILQQL
290	10032.9813	VLEWRFDSRL-FALSE-SLYNTVATL--RGPGRAFVTI--FLGKIWPSYK--AIIRILQQL-FALSE-VIYQYMDDL
291	15021.1498	VLEWRFDSRL-FALSE-SLYNTVATL--RGPGRAFVTI-FALSE-VIYQYMDDL-FALSE-FLGKIWPSYK--AIIRILQQL
292	10028.9606	VLEWRFDSRL-FALSE-SLYNTVATL--RGPGRAFVTI-FALSE-VIYQYMDDL--AIIRILQQL--FLGKIWPSYK
293	10025.7734	VLEWRFDSRL-FALSE-SLYNTVATL--RGPGRAFVTI--AIIRILQQL--FLGKIWPSYK-FALSE-VIYQYMDDL
294	15014.4204	VLEWRFDSRL-FALSE-SLYNTVATL--RGPGRAFVTI--AIIRILQQL-FALSE-VIYQYMDDL-FALSE-FLGKIWPSYK
295	15018.8630	VLEWRFDSRL-FALSE-SLYNTVATL--FLGKIWPSYK-FALSE-RGPGRAFVTI-FALSE-VIYQYMDDL--AIIRILQQL
296	15015.6757	VLEWRFDSRL-FALSE-SLYNTVATL--FLGKIWPSYK-FALSE-RGPGRAFVTI--AIIRILQQL-FALSE-VIYQYMDDL
297	15015.6757	VLEWRFDSRL-FALSE-SLYNTVATL--FLGKIWPSYK-FALSE-VIYQYMDDL-FALSE-RGPGRAFVTI--AIIRILQQL
298	15018.8630	VLEWRFDSRL-FALSE-SLYNTVATL--FLGKIWPSYK-FALSE-VIYQYMDDL--AIIRILQQL-FALSE-RGPGRAFVTI
299	15022.4052	VLEWRFDSRL-FALSE-SLYNTVATL--FLGKIWPSYK--AIIRILQQL-FALSE-RGPGRAFVTI-FALSE-VIYQYMDDL
300	15022.4052	VLEWRFDSRL-FALSE-SLYNTVATL--FLGKIWPSYK--AIIRILQQL-FALSE-VIYQYMDDL-FALSE-RGPGRAFVTI
301	15023.7644	VLEWRFDSRL-FALSE-SLYNTVATL-FALSE-VIYQYMDDL-FALSE-RGPGRAFVTI--FLGKIWPSYK--AIIRILQQL
302	15016.5564	VLEWRFDSRL-FALSE-SLYNTVATL-FALSE-VIYQYMDDL-FALSE-RGPGRAFVTI--AIIRILQQL--FLGKIWPSYK
303	20005.2034	VLEWRFDSRL-FALSE-SLYNTVATL-FALSE-VIYQYMDDL-FALSE-FLGKIWPSYK-FALSE-RGPGRAFVTI--AIIRILQQL
304	20011.9329	VLEWRFDSRL-FALSE-SLYNTVATL-FALSE-VIYQYMDDL-FALSE-FLGKIWPSYK--AIIRILQQL-FALSE-RGPGRAFVTI
305	15020.2221	VLEWRFDSRL-FALSE-SLYNTVATL-FALSE-VIYQYMDDL--AIIRILQQL-FALSE-RGPGRAFVTI--FLGKIWPSYK
306	15019.7436	VLEWRFDSRL-FALSE-SLYNTVATL-FALSE-VIYQYMDDL--AIIRILQQL--FLGKIWPSYK-FALSE-RGPGRAFVTI
307	15015.3478	VLEWRFDSRL-FALSE-SLYNTVATL--AIIRILQQL-FALSE-RGPGRAFVTI--FLGKIWPSYK-FALSE-VIYQYMDDL
308	20003.5163	VLEWRFDSRL-FALSE-SLYNTVATL--AIIRILQQL-FALSE-RGPGRAFVTI-FALSE-VIYQYMDDL-FALSE-FLGKIWPSYK
309	15014.8693	VLEWRFDSRL-FALSE-SLYNTVATL--AIIRILQQL--FLGKIWPSYK-FALSE-RGPGRAFVTI-FALSE-VIYQYMDDL
310	15014.8693	VLEWRFDSRL-FALSE-SLYNTVATL--AIIRILQQL--FLGKIWPSYK-FALSE-VIYQYMDDL-FALSE-RGPGRAFVTI
311	15015.3478	VLEWRFDSRL-FALSE-SLYNTVATL--AIIRILQQL-FALSE-VIYQYMDDL-FALSE-RGPGRAFVTI--FLGKIWPSYK
312	20003.5163	VLEWRFDSRL-FALSE-SLYNTVATL--AIIRILQQL-FALSE-VIYQYMDDL-FALSE-FLGKIWPSYK-FALSE-RGPGRAFVTI
313	15015.3478	VLEWRFDSRL-FALSE-VIYQYMDDL-FALSE-RGPGRAFVTI--FLGKIWPSYK-FALSE-SLYNTVATL--AIIRILQQL
314	10035.1749	VLEWRFDSRL-FALSE-VIYQYMDDL-FALSE-RGPGRAFVTI--FLGKIWPSYK--AIIRILQQL--SLYNTVATL
315	10034.9627	VLEWRFDSRL-FALSE-VIYQYMDDL-FALSE-RGPGRAFVTI--SLYNTVATL--FLGKIWPSYK--AIIRILQQL
316	10027.4267	VLEWRFDSRL-FALSE-VIYQYMDDL-FALSE-RGPGRAFVTI--SLYNTVATL--AIIRILQQL--FLGKIWPSYK
317	15016.5564	VLEWRFDSRL-FALSE-VIYQYMDDL-FALSE-RGPGRAFVTI--AIIRILQQL--FLGKIWPSYK-FALSE-SLYNTVATL
318	10027.0863	VLEWRFDSRL-FALSE-VIYQYMDDL-FALSE-RGPGRAFVTI--AIIRILQQL--SLYNTVATL--FLGKIWPSYK
319	15016.0737	VLEWRFDSRL-FALSE-VIYQYMDDL-FALSE-FLGKIWPSYK-FALSE-RGPGRAFVTI--SLYNTVATL--AIIRILQQL
320	15016.6139	VLEWRFDSRL-FALSE-VIYQYMDDL-FALSE-FLGKIWPSYK-FALSE-RGPGRAFVTI--AIIRILQQL--SLYNTVATL
321	15014.4204	VLEWRFDSRL-FALSE-VIYQYMDDL-FALSE-FLGKIWPSYK-FALSE-SLYNTVATL--RGPGRAFVTI--AIIRILQQL
322	20003.5163	VLEWRFDSRL-FALSE-VIYQYMDDL-FALSE-FLGKIWPSYK-FALSE-SLYNTVATL--AIIRILQQL-FALSE-RGPGRAFVTI
323	15024.4903	VLEWRFDSRL-FALSE-VIYQYMDDL-FALSE-FLGKIWPSYK--AIIRILQQL-FALSE-RGPGRAFVTI--SLYNTVATL
324	10032.5604	VLEWRFDSRL-FALSE-VIYQYMDDL-FALSE-FLGKIWPSYK--AIIRILQQL--SLYNTVATL--RGPGRAFVTI
325	10032.9813	VLEWRFDSRL-FALSE-VIYQYMDDL-FALSE-SLYNTVATL--RGPGRAFVTI--FLGKIWPSYK--AIIRILQQL
326	10025.7734	VLEWRFDSRL-FALSE-VIYQYMDDL-FALSE-SLYNTVATL--RGPGRAFVTI--AIIRILQQL--FLGKIWPSYK
327	15015.6757	VLEWRFDSRL-FALSE-VIYQYMDDL-FALSE-SLYNTVATL--FLGKIWPSYK-FALSE-RGPGRAFVTI--AIIRILQQL
328	15022.4052	VLEWRFDSRL-FALSE-VIYQYMDDL-FALSE-SLYNTVATL--FLGKIWPSYK--AIIRILQQL-FALSE-RGPGRAFVTI
329	15015.3478	VLEWRFDSRL-FALSE-VIYQYMDDL-FALSE-SLYNTVATL--AIIRILQQL-FALSE-RGPGRAFVTI--FLGKIWPSYK
330	15014.8693	VLEWRFDSRL-FALSE-VIYQYMDDL-FALSE-SLYNTVATL--AIIRILQQL--FLGKIWPSYK-FALSE-RGPGRAFVTI
331	15020.2221	VLEWRFDSRL-FALSE-VIYQYMDDL--AIIRILQQL-FALSE-RGPGRAFVTI--FLGKIWPSYK-FALSE-SLYNTVATL
332	10031.4204	VLEWRFDSRL-FALSE-VIYQYMDDL--AIIRILQQL-FALSE-RGPGRAFVTI--SLYNTVATL--FLGKIWPSYK
333	10032.3011	VLEWRFDSRL-FALSE-VIYQYMDDL--AIIRILQQL--FLGKIWPSYK-FALSE-RGPGRAFVTI--SLYNTVATL
334	10028.9606	VLEWRFDSRL-FALSE-VIYQYMDDL--AIIRILQQL--FLGKIWPSYK-FALSE-SLYNTVATL--RGPGRAFVTI
335	5040.8496	VLEWRFDSRL-FALSE-VIYQYMDDL--AIIRILQQL--SLYNTVATL--RGPGRAFVTI--FLGKIWPSYK
336	10030.2735	VLEWRFDSRL-FALSE-VIYQYMDDL--AIIRILQQL--SLYNTVATL--FLGKIWPSYK-FALSE-RGPGRAFVTI
337	15015.6433	VLEWRFDSRL--AIIRILQQL-FALSE-RGPGRAFVTI--FLGKIWPSYK-FALSE-SLYNTVATL-FALSE-VIYQYMDDL
338	15015.6433	VLEWRFDSRL--AIIRILQQL-FALSE-RGPGRAFVTI--FLGKIWPSYK-FALSE-VIYQYMDDL-FALSE-SLYNTVATL
339	10026.8416	VLEWRFDSRL--AIIRILQQL-FALSE-RGPGRAFVTI--SLYNTVATL--FLGKIWPSYK-FALSE-VIYQYMDDL
340	15016.3693	VLEWRFDSRL--AIIRILQQL-FALSE-RGPGRAFVTI--SLYNTVATL-FALSE-VIYQYMDDL-FALSE-FLGKIWPSYK
341	20003.8118	VLEWRFDSRL--AIIRILQQL-FALSE-RGPGRAFVTI-FALSE-VIYQYMDDL-FALSE-FLGKIWPSYK-FALSE-SLYNTVATL
342	15014.2842	VLEWRFDSRL--AIIRILQQL-FALSE-RGPGRAFVTI-FALSE-VIYQYMDDL-FALSE-SLYNTVATL--FLGKIWPSYK
343	10027.7223	VLEWRFDSRL--AIIRILQQL--FLGKIWPSYK-FALSE-RGPGRAFVTI--SLYNTVATL-FALSE-VIYQYMDDL
344	15015.1648	VLEWRFDSRL--AIIRILQQL--FLGKIWPSYK-FALSE-RGPGRAFVTI-FALSE-VIYQYMDDL-FALSE-SLYNTVATL
345	10024.3818	VLEWRFDSRL--AIIRILQQL--FLGKIWPSYK-FALSE-SLYNTVATL--RGPGRAFVTI-FALSE-VIYQYMDDL
346	15015.1648	VLEWRFDSRL--AIIRILQQL--FLGKIWPSYK-FALSE-SLYNTVATL-FALSE-VIYQYMDDL-FALSE-RGPGRAFVTI
347	10027.7223	VLEWRFDSRL--AIIRILQQL--FLGKIWPSYK-FALSE-VIYQYMDDL-FALSE-RGPGRAFVTI--SLYNTVATL
348	10024.3818	VLEWRFDSRL--AIIRILQQL--FLGKIWPSYK-FALSE-VIYQYMDDL-FALSE-SLYNTVATL--RGPGRAFVTI
349	5036.2708	VLEWRFDSRL--AIIRILQQL--SLYNTVATL--RGPGRAFVTI--FLGKIWPSYK-FALSE-VIYQYMDDL
350	10024.4393	VLEWRFDSRL--AIIRILQQL--SLYNTVATL--RGPGRAFVTI-FALSE-VIYQYMDDL-FALSE-FLGKIWPSYK
351	10025.6947	VLEWRFDSRL--AIIRILQQL--SLYNTVATL--FLGKIWPSYK-FALSE-RGPGRAFVTI-FALSE-VIYQYMDDL
352	10025.6947	VLEWRFDSRL--AIIRILQQL--SLYNTVATL--FLGKIWPSYK-FALSE-VIYQYMDDL-FALSE-RGPGRAFVTI
353	10027.0538	VLEWRFDSRL--AIIRILQQL--SLYNTVATL-FALSE-VIYQYMDDL-FALSE-RGPGRAFVTI--FLGKIWPSYK
354	15015.2223	VLEWRFDSRL--AIIRILQQL--SLYNTVATL-FALSE-VIYQYMDDL-FALSE-FLGKIWPSYK-FALSE-RGPGRAFVTI
355	15015.6433	VLEWRFDSRL--AIIRILQQL-FALSE-VIYQYMDDL-FALSE-RGPGRAFVTI--FLGKIWPSYK-FALSE-SLYNTVATL
356	10026.8416	VLEWRFDSRL--AIIRILQQL-FALSE-VIYQYMDDL-FALSE-RGPGRAFVTI--SLYNTVATL--FLGKIWPSYK
357	15016.3693	VLEWRFDSRL--AIIRILQQL-FALSE-VIYQYMDDL-FALSE-FLGKIWPSYK-FALSE-RGPGRAFVTI--SLYNTVATL
358	15013.0288	VLEWRFDSRL--AIIRILQQL-FALSE-VIYQYMDDL-FALSE-FLGKIWPSYK-FALSE-SLYNTVATL--RGPGRAFVTI
359	10024.8603	VLEWRFDSRL--AIIRILQQL-FALSE-VIYQYMDDL-FALSE-SLYNTVATL--RGPGRAFVTI--FLGKIWPSYK
360	15014.2842	VLEWRFDSRL--AIIRILQQL-FALSE-VIYQYMDDL-FALSE-SLYNTVATL--FLGKIWPSYK-FALSE-RGPGRAFVTI
361	10029.4391	SLYNTVATL--RGPGRAFVTI--FLGKIWPSYK-FALSE-VLEWRFDSRL-FALSE-VIYQYMDDL--AIIRILQQL
362	10024.8603	SLYNTVATL--RGPGRAFVTI--FLGKIWPSYK-FALSE-VLEWRFDSRL--AIIRILQQL-FALSE-VIYQYMDDL
363	10024.8603	SLYNTVATL--RGPGRAFVTI--FLGKIWPSYK-FALSE-VIYQYMDDL-FALSE-VLEWRFDSRL--AIIRILQQL
364	10029.4391	SLYNTVATL--RGPGRAFVTI--FLGKIWPSYK-FALSE-VIYQYMDDL--AIIRILQQL-FALSE-VLEWRFDSRL
365	10032.9813	SLYNTVATL--RGPGRAFVTI--FLGKIWPSYK--AIIRILQQL-FALSE-VLEWRFDSRL-FALSE-VIYQYMDDL
366	10032.9813	SLYNTVATL--RGPGRAFVTI--FLGKIWPSYK--AIIRILQQL-FALSE-VIYQYMDDL-FALSE-VLEWRFDSRL
367	10027.4572	SLYNTVATL--RGPGRAFVTI-FALSE-VLEWRFDSRL--FLGKIWPSYK-FALSE-VIYQYMDDL--AIIRILQQL
368	10030.9994	SLYNTVATL--RGPGRAFVTI-FALSE-VLEWRFDSRL--FLGKIWPSYK--AIIRILQQL-FALSE-VIYQYMDDL
369	15021.1498	SLYNTVATL--RGPGRAFVTI-FALSE-VLEWRFDSRL-FALSE-VIYQYMDDL-FALSE-FLGKIWPSYK--AIIRILQQL
370	10028.9606	SLYNTVATL--RGPGRAFVTI-FALSE-VLEWRFDSRL-FALSE-VIYQYMDDL--AIIRILQQL--FLGKIWPSYK
371	10024.3818	SLYNTVATL--RGPGRAFVTI-FALSE-VLEWRFDSRL--AIIRILQQL--FLGKIWPSYK-FALSE-VIYQYMDDL
372	15013.0288	SLYNTVATL--RGPGRAFVTI-FALSE-VLEWRFDSRL--AIIRILQQL-FALSE-VIYQYMDDL-FALSE-FLGKIWPSYK
373	15013.0288	SLYNTVATL--RGPGRAFVTI-FALSE-VIYQYMDDL-FALSE-FLGKIWPSYK-FALSE-VLEWRFDSRL--AIIRILQQL
374	15021.1498	SLYNTVATL--RGPGRAFVTI-FALSE-VIYQYMDDL-FALSE-FLGKIWPSYK--AIIRILQQL-FALSE-VLEWRFDSRL
375	10030.9994	SLYNTVATL--RGPGRAFVTI-FALSE-VIYQYMDDL-FALSE-VLEWRFDSRL--FLGKIWPSYK--AIIRILQQL
376	10024.3818	SLYNTVATL--RGPGRAFVTI-FALSE-VIYQYMDDL-FALSE-VLEWRFDSRL--AIIRILQQL--FLGKIWPSYK
377	10028.9606	SLYNTVATL--RGPGRAFVTI-FALSE-VIYQYMDDL--AIIRILQQL--FLGKIWPSYK-FALSE-VLEWRFDSRL
378	10027.4572	SLYNTVATL--RGPGRAFVTI-FALSE-VIYQYMDDL--AIIRILQQL-FALSE-VLEWRFDSRL--FLGKIWPSYK
379	10025.7734	SLYNTVATL--RGPGRAFVTI--AIIRILQQL--FLGKIWPSYK-FALSE-VLEWRFDSRL-FALSE-VIYQYMDDL
380	10025.7734	SLYNTVATL--RGPGRAFVTI--AIIRILQQL--FLGKIWPSYK-FALSE-VIYQYMDDL-FALSE-VLEWRFDSRL
381	10024.2700	SLYNTVATL--RGPGRAFVTI--AIIRILQQL-FALSE-VLEWRFDSRL--FLGKIWPSYK-FALSE-VIYQYMDDL
382	15014.4204	SLYNTVATL--RGPGRAFVTI--AIIRILQQL-FALSE-VLEWRFDSRL-FALSE-VIYQYMDDL-FALSE-FLGKIWPSYK
383	15014.4204	SLYNTVATL--RGPGRAFVTI--AIIRILQQL-FALSE-VIYQYMDDL-FALSE-FLGKIWPSYK-FALSE-VLEWRFDSRL
384	10024.2700	SLYNTVATL--RGPGRAFVTI--AIIRILQQL-FALSE-VIYQYMDDL-FALSE-VLEWRFDSRL--FLGKIWPSYK
385	15018.8630	SLYNTVATL--FLGKIWPSYK-FALSE-RGPGRAFVTI-FALSE-VLEWRFDSRL-FALSE-VIYQYMDDL--AIIRILQQL
386	15014.2842	SLYNTVATL--FLGKIWPSYK-FALSE-RGPGRAFVTI-FALSE-VLEWRFDSRL--AIIRILQQL-FALSE-VIYQYMDDL
387	15014.2842	SLYNTVATL--FLGKIWPSYK-FALSE-RGPGRAFVTI-FALSE-VIYQYMDDL-FALSE-VLEWRFDSRL--AIIRILQQL
388	15018.8630	SLYNTVATL--FLGKIWPSYK-FALSE-RGPGRAFVTI-FALSE-VIYQYMDDL--AIIRILQQL-FALSE-VLEWRFDSRL
389	15015.6757	SLYNTVATL--FLGKIWPSYK-FALSE-RGPGRAFVTI--AIIRILQQL-FALSE-VLEWRFDSRL-FALSE-VIYQYMDDL
390	15015.6757	SLYNTVATL--FLGKIWPSYK-FALSE-RGPGRAFVTI--AIIRILQQL-FALSE-VIYQYMDDL-FALSE-VLEWRFDSRL
391	15018.8630	SLYNTVATL--FLGKIWPSYK-FALSE-VLEWRFDSRL-FALSE-RGPGRAFVTI-FALSE-VIYQYMDDL--AIIRILQQL
392	15015.6757	SLYNTVATL--FLGKIWPSYK-FALSE-VLEWRFDSRL-FALSE-RGPGRAFVTI--AIIRILQQL-FALSE-VIYQYMDDL
393	15015.6757	SLYNTVATL--FLGKIWPSYK-FALSE-VLEWRFDSRL-FALSE-VIYQYMDDL-FALSE-RGPGRAFVTI--AIIRILQQL
394	15018.8630	SLYNTVATL--FLGKIWPSYK-FALSE-VLEWRFDSRL-FALSE-VIYQYMDDL--AIIRILQQL-FALSE-RGPGRAFVTI
395	15014.2842	SLYNTVATL--FLGKIWPSYK-FALSE-VLEWRFDSRL--AIIRILQQL-FALSE-RGPGRAFVTI-FALSE-VIYQYMDDL
396	15014.2842	SLYNTVATL--FLGKIWPSYK-FALSE-VLEWRFDSRL--AIIRILQQL-FALSE-VIYQYMDDL-FALSE-RGPGRAFVTI
397	15014.2842	SLYNTVATL--FLGKIWPSYK-FALSE-VIYQYMDDL-FALSE-RGPGRAFVTI-FALSE-VLEWRFDSRL--AIIRILQQL
398	15015.6757	SLYNTVATL--FLGKIWPSYK-FALSE-VIYQYMDDL-FALSE-RGPGRAFVTI--AIIRILQQL-FALSE-VLEWRFDSRL
399	15015.6757	SLYNTVATL--FLGKIWPSYK-FALSE-VIYQYMDDL-FALSE-VLEWRFDSRL-FALSE-RGPGRAFVTI--AIIRILQQL
400	15014.2842	SLYNTVATL--FLGKIWPSYK-FALSE-VIYQYMDDL-FALSE-VLEWRFDSRL--AIIRILQQL-FALSE-RGPGRAFVTI
401	15018.8630	SLYNTVATL--FLGKIWPSYK-FALSE-VIYQYMDDL--AIIRILQQL-FALSE-RGPGRAFVTI-FALSE-VLEWRFDSRL
402	15018.8630	SLYNTVATL--FLGKIWPSYK-FALSE-VIYQYMDDL--AIIRILQQL-FALSE-VLEWRFDSRL-FALSE-RGPGRAFVTI
403	15022.4052	SLYNTVATL--FLGKIWPSYK--AIIRILQQL-FALSE-RGPGRAFVTI-FALSE-VLEWRFDSRL-FALSE-VIYQYMDDL
404	15022.4052	SLYNTVATL--FLGKIWPSYK--AIIRILQQL-FALSE-RGPGRAFVTI-FALSE-VIYQYMDDL-FALSE-VLEWRFDSRL
405	15022.4052	SLYNTVATL--FLGKIWPSYK--AIIRILQQL-FALSE-VLEWRFDSRL-FALSE-RGPGRAFVTI-FALSE-VIYQYMDDL
406	15022.4052	SLYNTVATL--FLGKIWPSYK--AIIRILQQL-FALSE-VLEWRFDSRL-FALSE-VIYQYMDDL-FALSE-RGPGRAFVTI
407	15022.4052	SLYNTVATL--FLGKIWPSYK--AIIRILQQL-FALSE-VIYQYMDDL-FALSE-RGPGRAFVTI-FALSE-VLEWRFDSRL
408	15022.4052	SLYNTVATL--FLGKIWPSYK--AIIRILQQL-FALSE-VIYQYMDDL-FALSE-VLEWRFDSRL-FALSE-RGPGRAFVTI
409	15020.2221	SLYNTVATL-FALSE-VLEWRFDSRL-FALSE-RGPGRAFVTI--FLGKIWPSYK-FALSE-VIYQYMDDL--AIIRILQQL
410	15023.7644	SLYNTVATL-FALSE-VLEWRFDSRL-FALSE-RGPGRAFVTI--FLGKIWPSYK--AIIRILQQL-FALSE-VIYQYMDDL
411	20011.9329	SLYNTVATL-FALSE-VLEWRFDSRL-FALSE-RGPGRAFVTI-FALSE-VIYQYMDDL-FALSE-FLGKIWPSYK--AIIRILQQL
412	15019.7436	SLYNTVATL-FALSE-VLEWRFDSRL-FALSE-RGPGRAFVTI-FALSE-VIYQYMDDL--AIIRILQQL--FLGKIWPSYK
413	15016.5564	SLYNTVATL-FALSE-VLEWRFDSRL-FALSE-RGPGRAFVTI--AIIRILQQL--FLGKIWPSYK-FALSE-VIYQYMDDL
414	20005.2034	SLYNTVATL-FALSE-VLEWRFDSRL-FALSE-RGPGRAFVTI--AIIRILQQL-FALSE-VIYQYMDDL-FALSE-FLGKIWPSYK
415	15018.2402	SLYNTVATL-FALSE-VLEWRFDSRL--FLGKIWPSYK-FALSE-RGPGRAFVTI-FALSE-VIYQYMDDL--AIIRILQQL
416	15015.0530	SLYNTVATL-FALSE-VLEWRFDSRL--FLGKIWPSYK-FALSE-RGPGRAFVTI--AIIRILQQL-FALSE-VIYQYMDDL
417	15015.0530	SLYNTVATL-FALSE-VLEWRFDSRL--FLGKIWPSYK-FALSE-VIYQYMDDL-FALSE-RGPGRAFVTI--AIIRILQQL
418	15018.2402	SLYNTVATL-FALSE-VLEWRFDSRL--FLGKIWPSYK-FALSE-VIYQYMDDL--AIIRILQQL-FALSE-RGPGRAFVTI
419	15021.7825	SLYNTVATL-FALSE-VLEWRFDSRL--FLGKIWPSYK--AIIRILQQL-FALSE-RGPGRAFVTI-FALSE-VIYQYMDDL
420	15021.7825	SLYNTVATL-FALSE-VLEWRFDSRL--FLGKIWPSYK--AIIRILQQL-FALSE-VIYQYMDDL-FALSE-RGPGRAFVTI
421	15023.7644	SLYNTVATL-FALSE-VLEWRFDSRL-FALSE-VIYQYMDDL-FALSE-RGPGRAFVTI--FLGKIWPSYK--AIIRILQQL
422	15016.5564	SLYNTVATL-FALSE-VLEWRFDSRL-FALSE-VIYQYMDDL-FALSE-RGPGRAFVTI--AIIRILQQL--FLGKIWPSYK
423	20005.2034	SLYNTVATL-FALSE-VLEWRFDSRL-FALSE-VIYQYMDDL-FALSE-FLGKIWPSYK-FALSE-RGPGRAFVTI--AIIRILQQL
424	20011.9329	SLYNTVATL-FALSE-VLEWRFDSRL-FALSE-VIYQYMDDL-FALSE-FLGKIWPSYK--AIIRILQQL-FALSE-RGPGRAFVTI
425	15020.2221	SLYNTVATL-FALSE-VLEWRFDSRL-FALSE-VIYQYMDDL--AIIRILQQL-FALSE-RGPGRAFVTI--FLGKIWPSYK
426	15019.7436	SLYNTVATL-FALSE-VLEWRFDSRL-FALSE-VIYQYMDDL--AIIRILQQL--FLGKIWPSYK-FALSE-RGPGRAFVTI
427	15015.6433	SLYNTVATL-FALSE-VLEWRFDSRL--AIIRILQQL-FALSE-RGPGRAFVTI--FLGKIWPSYK-FALSE-VIYQYMDDL
428	20003.8118	SLYNTVATL-FALSE-VLEWRFDSRL--AIIRILQQL-FALSE-RGPGRAFVTI-FALSE-VIYQYMDDL-FALSE-FLGKIWPSYK
429	15015.1648	SLYNTVATL-FALSE-VLEWRFDSRL--AIIRILQQL--FLGKIWPSYK-FALSE-RGPGRAFVTI-FALSE-VIYQYMDDL
430	15015.1648	SLYNTVATL-FALSE-VLEWRFDSRL--AIIRILQQL--FLGKIWPSYK-FALSE-VIYQYMDDL-FALSE-RGPGRAFVTI
431	15015.6433	SLYNTVATL-FALSE-VLEWRFDSRL--AIIRILQQL-FALSE-VIYQYMDDL-FALSE-RGPGRAFVTI--FLGKIWPSYK
432	20003.8118	SLYNTVATL-FALSE-VLEWRFDSRL--AIIRILQQL-FALSE-VIYQYMDDL-FALSE-FLGKIWPSYK-FALSE-RGPGRAFVTI
433	15015.6433	SLYNTVATL-FALSE-VIYQYMDDL-FALSE-RGPGRAFVTI--FLGKIWPSYK-FALSE-VLEWRFDSRL--AIIRILQQL
434	15023.7644	SLYNTVATL-FALSE-VIYQYMDDL-FALSE-RGPGRAFVTI--FLGKIWPSYK--AIIRILQQL-FALSE-VLEWRFDSRL
435	15021.7825	SLYNTVATL-FALSE-VIYQYMDDL-FALSE-RGPGRAFVTI-FALSE-VLEWRFDSRL--FLGKIWPSYK--AIIRILQQL
436	15015.1648	SLYNTVATL-FALSE-VIYQYMDDL-FALSE-RGPGRAFVTI-FALSE-VLEWRFDSRL--AIIRILQQL--FLGKIWPSYK
437	15016.5564	SLYNTVATL-FALSE-VIYQYMDDL-FALSE-RGPGRAFVTI--AIIRILQQL--FLGKIWPSYK-FALSE-VLEWRFDSRL
438	15015.0530	SLYNTVATL-FALSE-VIYQYMDDL-FALSE-RGPGRAFVTI--AIIRILQQL-FALSE-VLEWRFDSRL--FLGKIWPSYK
439	20003.8118	SLYNTVATL-FALSE-VIYQYMDDL-FALSE-FLGKIWPSYK-FALSE-RGPGRAFVTI-FALSE-VLEWRFDSRL--AIIRILQQL
440	20005.2034	SLYNTVATL-FALSE-VIYQYMDDL-FALSE-FLGKIWPSYK-FALSE-RGPGRAFVTI--AIIRILQQL-FALSE-VLEWRFDSRL
441	20005.2034	SLYNTVATL-FALSE-VIYQYMDDL-FALSE-FLGKIWPSYK-FALSE-VLEWRFDSRL-FALSE-RGPGRAFVTI--AIIRILQQL
442	20003.8118	SLYNTVATL-FALSE-VIYQYMDDL-FALSE-FLGKIWPSYK-FALSE-VLEWRFDSRL--AIIRILQQL-FALSE-RGPGRAFVTI
443	20011.9329	SLYNTVATL-FALSE-VIYQYMDDL-FALSE-FLGKIWPSYK--AIIRILQQL-FALSE-RGPGRAFVTI-FALSE-VLEWRFDSRL
444	20011.9329	SLYNTVATL-FALSE-VIYQYMDDL-FALSE-FLGKIWPSYK--AIIRILQQL-FALSE-VLEWRFDSRL-FALSE-RGPGRAFVTI
445	15023.7644	SLYNTVATL-FALSE-VIYQYMDDL-FALSE-VLEWRFDSRL-FALSE-RGPGRAFVTI--FLGKIWPSYK--AIIRILQQL
446	15016.5564	SLYNTVATL-FALSE-VIYQYMDDL-FALSE-VLEWRFDSRL-FALSE-RGPGRAFVTI--AIIRILQQL--FLGKIWPSYK
447	15015.0530	SLYNTVATL-FALSE-VIYQYMDDL-FALSE-VLEWRFDSRL--FLGKIWPSYK-FALSE-RGPGRAFVTI--AIIRILQQL
448	15021.7825	SLYNTVATL-FALSE-VIYQYMDDL-FALSE-VLEWRFDSRL--FLGKIWPSYK--AIIRILQQL-FALSE-RGPGRAFVTI
449	15015.6433	SLYNTVATL-FALSE-VIYQYMDDL-FALSE-VLEWRFDSRL--AIIRILQQL-FALSE-RGPGRAFVTI--FLGKIWPSYK
450	15015.1648	SLYNTVATL-FALSE-VIYQYMDDL-FALSE-VLEWRFDSRL--AIIRILQQL--FLGKIWPSYK-FALSE-RGPGRAFVTI
451	15020.2221	SLYNTVATL-FALSE-VIYQYMDDL--AIIRILQQL-FALSE-RGPGRAFVTI--FLGKIWPSYK-FALSE-VLEWRFDSRL
452	15018.2402	SLYNTVATL-FALSE-VIYQYMDDL--AIIRILQQL-FALSE-RGPGRAFVTI-FALSE-VLEWRFDSRL--FLGKIWPSYK
453	15019.7436	SLYNTVATL-FALSE-VIYQYMDDL--AIIRILQQL--FLGKIWPSYK-FALSE-RGPGRAFVTI-FALSE-VLEWRFDSRL
454	15019.7436	SLYNTVATL-FALSE-VIYQYMDDL--AIIRILQQL--FLGKIWPSYK-FALSE-VLEWRFDSRL-FALSE-RGPGRAFVTI
455	15020.2221	SLYNTVATL-FALSE-VIYQYMDDL--AIIRILQQL-FALSE-VLEWRFDSRL-FALSE-RGPGRAFVTI--FLGKIWPSYK
456	15018.2402	SLYNTVATL-FALSE-VIYQYMDDL--AIIRILQQL-FALSE-VLEWRFDSRL--FLGKIWPSYK-FALSE-RGPGRAFVTI
457	15015.3478	SLYNTVATL--AIIRILQQL-FALSE-RGPGRAFVTI--FLGKIWPSYK-FALSE-VLEWRFDSRL-FALSE-VIYQYMDDL
458	15015.3478	SLYNTVATL--AIIRILQQL-FALSE-RGPGRAFVTI--FLGKIWPSYK-FALSE-VIYQYMDDL-FALSE-VLEWRFDSRL
459	15013.3659	SLYNTVATL--AIIRILQQL-FALSE-RGPGRAFVTI-FALSE-VLEWRFDSRL--FLGKIWPSYK-FALSE-VIYQYMDDL
460	20003.5163	SLYNTVATL--AIIRILQQL-FALSE-RGPGRAFVTI-FALSE-VLEWRFDSRL-FALSE-VIYQYMDDL-FALSE-FLGKIWPSYK
461	20003.5163	SLYNTVATL--AIIRILQQL-FALSE-RGPGRAFVTI-FALSE-VIYQYMDDL-FALSE-FLGKIWPSYK-FALSE-VLEWRFDSRL
462	15013.3659	SLYNTVATL--AIIRILQQL-FALSE-RGPGRAFVTI-FALSE-VIYQYMDDL-FALSE-VLEWRFDSRL--FLGKIWPSYK
463	15014.8693	SLYNTVATL--AIIRILQQL--FLGKIWPSYK-FALSE-RGPGRAFVTI-FALSE-VLEWRFDSRL-FALSE-VIYQYMDDL
464	15014.8693	SLYNTVATL--AIIRILQQL--FLGKIWPSYK-FALSE-RGPGRAFVTI-FALSE-VIYQYMDDL-FALSE-VLEWRFDSRL
465	15014.8693	SLYNTVATL--AIIRILQQL--FLGKIWPSYK-FALSE-VLEWRFDSRL-FALSE-RGPGRAFVTI-FALSE-VIYQYMDDL
466	15014.8693	SLYNTVATL--AIIRILQQL--FLGKIWPSYK-FALSE-VLEWRFDSRL-FALSE-VIYQYMDDL-FALSE-RGPGRAFVTI
467	15014.8693	SLYNTVATL--AIIRILQQL--FLGKIWPSYK-FALSE-VIYQYMDDL-FALSE-RGPGRAFVTI-FALSE-VLEWRFDSRL
468	15014.8693	SLYNTVATL--AIIRILQQL--FLGKIWPSYK-FALSE-VIYQYMDDL-FALSE-VLEWRFDSRL-FALSE-RGPGRAFVTI
469	15015.3478	SLYNTVATL--AIIRILQQL-FALSE-VLEWRFDSRL-FALSE-RGPGRAFVTI--FLGKIWPSYK-FALSE-VIYQYMDDL
470	20003.5163	SLYNTVATL--AIIRILQQL-FALSE-VLEWRFDSRL-FALSE-RGPGRAFVTI-FALSE-VIYQYMDDL-FALSE-FLGKIWPSYK
471	15013.3659	SLYNTVATL--AIIRILQQL-FALSE-VLEWRFDSRL--FLGKIWPSYK-FALSE-RGPGRAFVTI-FALSE-VIYQYMDDL
472	15013.3659	SLYNTVATL--AIIRILQQL-FALSE-VLEWRFDSRL--FLGKIWPSYK-FALSE-VIYQYMDDL-FALSE-RGPGRAFVTI
473	15015.3478	SLYNTVATL--AIIRILQQL-FALSE-VLEWRFDSRL-FALSE-VIYQYMDDL-FALSE-RGPGRAFVTI--FLGKIWPSYK
474	20003.5163	SLYNTVATL--AIIRILQQL-FALSE-VLEWRFDSRL-FALSE-VIYQYMDDL-FALSE-FLGKIWPSYK-FALSE-RGPGRAFVTI
475	15015.3478	SLYNTVATL--AIIRILQQL-FALSE-VIYQYMDDL-FALSE-RGPGRAFVTI--FLGKIWPSYK-FALSE-VLEWRFDSRL
476	15013.3659	SLYNTVATL--AIIRILQQL-FALSE-VIYQYMDDL-FALSE-RGPGRAFVTI-FALSE-VLEWRFDSRL--FLGKIWPSYK
477	20003.5163	SLYNTVATL--AIIRILQQL-FALSE-VIYQYMDDL-FALSE-FLGKIWPSYK-FALSE-RGPGRAFVTI-FALSE-VLEWRFDSRL
478	20003.5163	SLYNTVATL--AIIRILQQL-FALSE-VIYQYMDDL-FALSE-FLGKIWPSYK-FALSE-VLEWRFDSRL-FALSE-RGPGRAFVTI
479	15015.3478	SLYNTVATL--AIIRILQQL-FALSE-VIYQYMDDL-FALSE-VLEWRFDSRL-FALSE-RGPGRAFVTI--FLGKIWPSYK
480	15013.3659	SLYNTVATL--AIIRILQQL-FALSE-VIYQYMDDL-FALSE-VLEWRFDSRL--FLGKIWPSYK-FALSE-RGPGRAFVTI
481	15015.3478	VIYQYMDDL-FALSE-RGPGRAFVTI--FLGKIWPSYK-FALSE-VLEWRFDSRL-FALSE-SLYNTVATL--AIIRILQQL
482	10027.0538	VIYQYMDDL-FALSE-RGPGRAFVTI--FLGKIWPSYK-FALSE-VLEWRFDSRL--AIIRILQQL--SLYNTVATL
483	15015.6433	VIYQYMDDL-FALSE-RGPGRAFVTI--FLGKIWPSYK-FALSE-SLYNTVATL-FALSE-VLEWRFDSRL--AIIRILQQL
484	15015.3478	VIYQYMDDL-FALSE-RGPGRAFVTI--FLGKIWPSYK-FALSE-SLYNTVATL--AIIRILQQL-FALSE-VLEWRFDSRL
485	15023.7644	VIYQYMDDL-FALSE-RGPGRAFVTI--FLGKIWPSYK--AIIRILQQL-FALSE-VLEWRFDSRL-FALSE-SLYNTVATL
486	10035.1749	VIYQYMDDL-FALSE-RGPGRAFVTI--FLGKIWPSYK--AIIRILQQL--SLYNTVATL-FALSE-VLEWRFDSRL
487	15013.3659	VIYQYMDDL-FALSE-RGPGRAFVTI-FALSE-VLEWRFDSRL--FLGKIWPSYK-FALSE-SLYNTVATL--AIIRILQQL
488	10033.1930	VIYQYMDDL-FALSE-RGPGRAFVTI-FALSE-VLEWRFDSRL--FLGKIWPSYK--AIIRILQQL--SLYNTVATL
489	15022.4052	VIYQYMDDL-FALSE-RGPGRAFVTI-FALSE-VLEWRFDSRL-FALSE-SLYNTVATL--FLGKIWPSYK--AIIRILQQL
490	15014.8693	VIYQYMDDL-FALSE-RGPGRAFVTI-FALSE-VLEWRFDSRL-FALSE-SLYNTVATL--AIIRILQQL--FLGKIWPSYK
491	15015.1648	VIYQYMDDL-FALSE-RGPGRAFVTI-FALSE-VLEWRFDSRL--AIIRILQQL--FLGKIWPSYK-FALSE-SLYNTVATL
492	10025.6947	VIYQYMDDL-FALSE-RGPGRAFVTI-FALSE-VLEWRFDSRL--AIIRILQQL--SLYNTVATL--FLGKIWPSYK
493	10026.8416	VIYQYMDDL-FALSE-RGPGRAFVTI--SLYNTVATL--FLGKIWPSYK-FALSE-VLEWRFDSRL--AIIRILQQL
494	10034.9627	VIYQYMDDL-FALSE-RGPGRAFVTI--SLYNTVATL--FLGKIWPSYK--AIIRILQQL-FALSE-VLEWRFDSRL
495	10034.3399	VIYQYMDDL-FALSE-RGPGRAFVTI--SLYNTVATL-FALSE-VLEWRFDSRL--FLGKIWPSYK--AIIRILQQL
496	10027.7223	VIYQYMDDL-FALSE-RGPGRAFVTI--SLYNTVATL-FALSE-VLEWRFDSRL--AIIRILQQL--FLGKIWPSYK
497	10027.4267	VIYQYMDDL-FALSE-RGPGRAFVTI--SLYNTVATL--AIIRILQQL--FLGKIWPSYK-FALSE-VLEWRFDSRL
498	10025.9233	VIYQYMDDL-FALSE-RGPGRAFVTI--SLYNTVATL--AIIRILQQL-FALSE-VLEWRFDSRL--FLGKIWPSYK
499	15016.5564	VIYQYMDDL-FALSE-RGPGRAFVTI--AIIRILQQL--FLGKIWPSYK-FALSE-VLEWRFDSRL-FALSE-SLYNTVATL
500	15016.5564	VIYQYMDDL-FALSE-RGPGRAFVTI--AIIRILQQL--FLGKIWPSYK-FALSE-SLYNTVATL-FALSE-VLEWRFDSRL
501	15015.0530	VIYQYMDDL-FALSE-RGPGRAFVTI--AIIRILQQL-FALSE-VLEWRFDSRL--FLGKIWPSYK-FALSE-SLYNTVATL
502	15015.6757	VIYQYMDDL-FALSE-RGPGRAFVTI--AIIRILQQL-FALSE-VLEWRFDSRL-FALSE-SLYNTVATL--FLGKIWPSYK
503	10027.0863	VIYQYMDDL-FALSE-RGPGRAFVTI--AIIRILQQL--SLYNTVATL--FLGKIWPSYK-FALSE-VLEWRFDSRL
504	10026.4635	VIYQYMDDL-FALSE-RGPGRAFVTI--AIIRILQQL--SLYNTVATL-FALSE-VLEWRFDSRL--FLGKIWPSYK
505	20003.5163	VIYQYMDDL-FALSE-FLGKIWPSYK-FALSE-RGPGRAFVTI-FALSE-VLEWRFDSRL-FALSE-SLYNTVATL--AIIRILQQL
506	15015.2223	VIYQYMDDL-FALSE-FLGKIWPSYK-FALSE-RGPGRAFVTI-FALSE-VLEWRFDSRL--AIIRILQQL--SLYNTVATL
507	15016.3693	VIYQYMDDL-FALSE-FLGKIWPSYK-FALSE-RGPGRAFVTI--SLYNTVATL-FALSE-VLEWRFDSRL--AIIRILQQL
508	15016.0737	VIYQYMDDL-FALSE-FLGKIWPSYK-FALSE-RGPGRAFVTI--SLYNTVATL--AIIRILQQL-FALSE-VLEWRFDSRL
509	20005.2034	VIYQYMDDL-FALSE-FLGKIWPSYK-FALSE-RGPGRAFVTI--AIIRILQQL-FALSE-VLEWRFDSRL-FALSE-SLYNTVATL
510	15016.6139	VIYQYMDDL-FALSE-FLGKIWPSYK-FALSE-RGPGRAFVTI--AIIRILQQL--SLYNTVATL-FALSE-VLEWRFDSRL
511	15016.0737	VIYQYMDDL-FALSE-FLGKIWPSYK-FALSE-VLEWRFDSRL-FALSE-RGPGRAFVTI--SLYNTVATL--AIIRILQQL
512	15016.6139	VIYQYMDDL-FALSE-FLGKIWPSYK-FALSE-VLEWRFDSRL-FALSE-RGPGRAFVTI--AIIRILQQL--SLYNTVATL
513	15014.4204	VIYQYMDDL-FALSE-FLGKIWPSYK-FALSE-VLEWRFDSRL-FALSE-SLYNTVATL--RGPGRAFVTI--AIIRILQQL
514	20003.5163	VIYQYMDDL-FALSE-FLGKIWPSYK-FALSE-VLEWRFDSRL-FALSE-SLYNTVATL--AIIRILQQL-FALSE-RGPGRAFVTI
515	15016.3693	VIYQYMDDL-FALSE-FLGKIWPSYK-FALSE-VLEWRFDSRL--AIIRILQQL-FALSE-RGPGRAFVTI--SLYNTVATL
516	10024.4393	VIYQYMDDL-FALSE-FLGKIWPSYK-FALSE-VLEWRFDSRL--AIIRILQQL--SLYNTVATL--RGPGRAFVTI
517	15013.0288	VIYQYMDDL-FALSE-FLGKIWPSYK-FALSE-SLYNTVATL--RGPGRAFVTI-FALSE-VLEWRFDSRL--AIIRILQQL
518	15014.4204	VIYQYMDDL-FALSE-FLGKIWPSYK-FALSE-SLYNTVATL--RGPGRAFVTI--AIIRILQQL-FALSE-VLEWRFDSRL
519	20005.2034	VIYQYMDDL-FALSE-FLGKIWPSYK-FALSE-SLYNTVATL-FALSE-VLEWRFDSRL-FALSE-RGPGRAFVTI--AIIRILQQL
520	20003.8118	VIYQYMDDL-FALSE-FLGKIWPSYK-FALSE-SLYNTVATL-FALSE-VLEWRFDSRL--AIIRILQQL-FALSE-RGPGRAFVTI
521	20003.5163	VIYQYMDDL-FALSE-FLGKIWPSYK-FALSE-SLYNTVATL--AIIRILQQL-FALSE-RGPGRAFVTI-FALSE-VLEWRFDSRL
522	20003.5163	VIYQYMDDL-FALSE-FLGKIWPSYK-FALSE-SLYNTVATL--AIIRILQQL-FALSE-VLEWRFDSRL-FALSE-RGPGRAFVTI
523	20011.9329	VIYQYMDDL-FALSE-FLGKIWPSYK--AIIRILQQL-FALSE-RGPGRAFVTI-FALSE-VLEWRFDSRL-FALSE-SLYNTVATL
524	15024.4903	VIYQYMDDL-FALSE-FLGKIWPSYK--AIIRILQQL-FALSE-RGPGRAFVTI--SLYNTVATL-FALSE-VLEWRFDSRL
525	15024.4903	VIYQYMDDL-FALSE-FLGKIWPSYK--AIIRILQQL-FALSE-VLEWRFDSRL-FALSE-RGPGRAFVTI--SLYNTVATL
526	15021.1498	VIYQYMDDL-FALSE-FLGKIWPSYK--AIIRILQQL-FALSE-VLEWRFDSRL-FALSE-SLYNTVATL--RGPGRAFVTI
527	10032.5604	VIYQYMDDL-FALSE-FLGKIWPSYK--AIIRILQQL--SLYNTVATL--RGPGRAFVTI-FALSE-VLEWRFDSRL
528	15023.3434	VIYQYMDDL-FALSE-FLGKIWPSYK--AIIRILQQL--SLYNTVATL-FALSE-VLEWRFDSRL-FALSE-RGPGRAFVTI
529	15015.3478	VIYQYMDDL-FALSE-VLEWRFDSRL-FALSE-RGPGRAFVTI--FLGKIWPSYK-FALSE-SLYNTVATL--AIIRILQQL
530	10035.1749	VIYQYMDDL-FALSE-VLEWRFDSRL-FALSE-RGPGRAFVTI--FLGKIWPSYK--AIIRILQQL--SLYNTVATL
531	10034.9627	VIYQYMDDL-FALSE-VLEWRFDSRL-FALSE-RGPGRAFVTI--SLYNTVATL--FLGKIWPSYK--AIIRILQQL
532	10027.4267	VIYQYMDDL-FALSE-VLEWRFDSRL-FALSE-RGPGRAFVTI--SLYNTVATL--AIIRILQQL--FLGKIWPSYK
533	15016.5564	VIYQYMDDL-FALSE-VLEWRFDSRL-FALSE-RGPGRAFVTI--AIIRILQQL--FLGKIWPSYK-FALSE-SLYNTVATL
534	10027.0863	VIYQYMDDL-FALSE-VLEWRFDSRL-FALSE-RGPGRAFVTI--AIIRILQQL--SLYNTVATL--FLGKIWPSYK
535	10025.9233	VIYQYMDDL-FALSE-VLEWRFDSRL--FLGKIWPSYK-FALSE-RGPGRAFVTI--SLYNTVATL--AIIRILQQL
536	10026.4635	VIYQYMDDL-FALSE-VLEWRFDSRL--FLGKIWPSYK-FALSE-RGPGRAFVTI--AIIRILQQL--SLYNTVATL
537	10024.2700	VIYQYMDDL-FALSE-VLEWRFDSRL--FLGKIWPSYK-FALSE-SLYNTVATL--RGPGRAFVTI--AIIRILQQL
538	15013.3659	VIYQYMDDL-FALSE-VLEWRFDSRL--FLGKIWPSYK-FALSE-SLYNTVATL--AIIRILQQL-FALSE-RGPGRAFVTI
539	10034.3399	VIYQYMDDL-FALSE-VLEWRFDSRL--FLGKIWPSYK--AIIRILQQL-FALSE-RGPGRAFVTI--SLYNTVATL
540	5042.4100	VIYQYMDDL-FALSE-VLEWRFDSRL--FLGKIWPSYK--AIIRILQQL--SLYNTVATL--RGPGRAFVTI
541	10032.9813	VIYQYMDDL-FALSE-VLEWRFDSRL-FALSE-SLYNTVATL--RGPGRAFVTI--FLGKIWPSYK--AIIRILQQL
542	10025.7734	VIYQYMDDL-FALSE-VLEWRFDSRL-FALSE-SLYNTVATL--RGPGRAFVTI--AIIRILQQL--FLGKIWPSYK
543	15015.6757	VIYQYMDDL-FALSE-VLEWRFDSRL-FALSE-SLYNTVATL--FLGKIWPSYK-FALSE-RGPGRAFVTI--AIIRILQQL
544	15022.4052	VIYQYMDDL-FALSE-VLEWRFDSRL-FALSE-SLYNTVATL--FLGKIWPSYK--AIIRILQQL-FALSE-RGPGRAFVTI
545	15015.3478	VIYQYMDDL-FALSE-VLEWRFDSRL-FALSE-SLYNTVATL--AIIRILQQL-FALSE-RGPGRAFVTI--FLGKIWPSYK
546	15014.8693	VIYQYMDDL-FALSE-VLEWRFDSRL-FALSE-SLYNTVATL--AIIRILQQL--FLGKIWPSYK-FALSE-RGPGRAFVTI
547	15015.6433	VIYQYMDDL-FALSE-VLEWRFDSRL--AIIRILQQL-FALSE-RGPGRAFVTI--FLGKIWPSYK-FALSE-SLYNTVATL
548	10026.8416	VIYQYMDDL-FALSE-VLEWRFDSRL--AIIRILQQL-FALSE-RGPGRAFVTI--SLYNTVATL--FLGKIWPSYK
549	10027.7223	VIYQYMDDL-FALSE-VLEWRFDSRL--AIIRILQQL--FLGKIWPSYK-FALSE-RGPGRAFVTI--SLYNTVATL
550	10024.3818	VIYQYMDDL-FALSE-VLEWRFDSRL--AIIRILQQL--FLGKIWPSYK-FALSE-SLYNTVATL--RGPGRAFVTI
551	5036.2708	VIYQYMDDL-FALSE-VLEWRFDSRL--AIIRILQQL--SLYNTVATL--RGPGRAFVTI--FLGKIWPSYK
552	10025.6947	VIYQYMDDL-FALSE-VLEWRFDSRL--AIIRILQQL--SLYNTVATL--FLGKIWPSYK-FALSE-RGPGRAFVTI
553	10024.8603	VIYQYMDDL-FALSE-SLYNTVATL--RGPGRAFVTI--FLGKIWPSYK-FALSE-VLEWRFDSRL--AIIRILQQL
554	10032.9813	VIYQYMDDL-FALSE-SLYNTVATL--RGPGRAFVTI--FLGKIWPSYK--AIIRILQQL-FALSE-VLEWRFDSRL
555	10030.9994	VIYQYMDDL-FALSE-SLYNTVATL--RGPGRAFVTI-FALSE-VLEWRFDSRL--FLGKIWPSYK--AIIRILQQL
556	10024.3818	VIYQYMDDL-FALSE-SLYNTVATL--RGPGRAFVTI-FALSE-VLEWRFDSRL--AIIRILQQL--FLGKIWPSYK
557	10025.7734	VIYQYMDDL-FALSE-SLYNTVATL--RGPGRAFVTI--AIIRILQQL--FLGKIWPSYK-FALSE-VLEWRFDSRL
558	10024.2700	VIYQYMDDL-FALSE-SLYNTVATL--RGPGRAFVTI--AIIRILQQL-FALSE-VLEWRFDSRL--FLGKIWPSYK
559	15014.2842	VIYQYMDDL-FALSE-SLYNTVATL--FLGKIWPSYK-FALSE-RGPGRAFVTI-FALSE-VLEWRFDSRL--AIIRILQQL
560	15015.6757	VIYQYMDDL-FALSE-SLYNTVATL--FLGKIWPSYK-FALSE-RGPGRAFVTI--AIIRILQQL-FALSE-VLEWRFDSRL
561	15015.6757	VIYQYMDDL-FALSE-SLYNTVATL--FLGKIWPSYK-FALSE-VLEWRFDSRL-FALSE-RGPGRAFVTI--AIIRILQQL
562	15014.2842	VIYQYMDDL-FALSE-SLYNTVATL--FLGKIWPSYK-FALSE-VLEWRFDSRL--AIIRILQQL-FALSE-RGPGRAFVTI
563	15022.4052	VIYQYMDDL-FALSE-SLYNTVATL--FLGKIWPSYK--AIIRILQQL-FALSE-RGPGRAFVTI-FALSE-VLEWRFDSRL
564	15022.4052	VIYQYMDDL-FALSE-SLYNTVATL--FLGKIWPSYK--AIIRILQQL-FALSE-VLEWRFDSRL-FALSE-RGPGRAFVTI
565	15023.7644	VIYQYMDDL-FALSE-SLYNTVATL-FALSE-VLEWRFDSRL-FALSE-RGPGRAFVTI--FLGKIWPSYK--AIIRILQQL
566	15016.5564	VIYQYMDDL-FALSE-SLYNTVATL-FALSE-VLEWRFDSRL-FALSE-RGPGRAFVTI--AIIRILQQL--FLGKIWPSYK
567	15015.0530	VIYQYMDDL-FALSE-SLYNTVATL-FALSE-VLEWRFDSRL--FLGKIWPSYK-FALSE-RGPGRAFVTI--AIIRILQQL
568	15021.7825	VIYQYMDDL-FALSE-SLYNTVATL-FALSE-VLEWRFDSRL--FLGKIWPSYK--AIIRILQQL-FALSE-RGPGRAFVTI
569	15015.6433	VIYQYMDDL-FALSE-SLYNTVATL-FALSE-VLEWRFDSRL--AIIRILQQL-FALSE-RGPGRAFVTI--FLGKIWPSYK
570	15015.1648	VIYQYMDDL-FALSE-SLYNTVATL-FALSE-VLEWRFDSRL--AIIRILQQL--FLGKIWPSYK-FALSE-RGPGRAFVTI
571	15015.3478	VIYQYMDDL-FALSE-SLYNTVATL--AIIRILQQL-FALSE-RGPGRAFVTI--FLGKIWPSYK-FALSE-VLEWRFDSRL
572	15013.3659	VIYQYMDDL-FALSE-SLYNTVATL--AIIRILQQL-FALSE-RGPGRAFVTI-FALSE-VLEWRFDSRL--FLGKIWPSYK
573	15014.8693	VIYQYMDDL-FALSE-SLYNTVATL--AIIRILQQL--FLGKIWPSYK-FALSE-RGPGRAFVTI-FALSE-VLEWRFDSRL
574	15014.8693	VIYQYMDDL-FALSE-SLYNTVATL--AIIRILQQL--FLGKIWPSYK-FALSE-VLEWRFDSRL-FALSE-RGPGRAFVTI
575	15015.3478	VIYQYMDDL-FALSE-SLYNTVATL--AIIRILQQL-FALSE-VLEWRFDSRL-FALSE-RGPGRAFVTI--FLGKIWPSYK
576	15013.3659	VIYQYMDDL-FALSE-SLYNTVATL--AIIRILQQL-FALSE-VLEWRFDSRL--FLGKIWPSYK-FALSE-RGPGRAFVTI
577	15020.2221	VIYQYMDDL--AIIRILQQL-FALSE-RGPGRAFVTI--FLGKIWPSYK-FALSE-VLEWRFDSRL-FALSE-SLYNTVATL
578	15020.2221	VIYQYMDDL--AIIRILQQL-FALSE-RGPGRAFVTI--FLGKIWPSYK-FALSE-SLYNTVATL-FALSE-VLEWRFDSRL
579	15018.2402	VIYQYMDDL--AIIRILQQL-FALSE-RGPGRAFVTI-FALSE-VLEWRFDSRL--FLGKIWPSYK-FALSE-SLYNTVATL
580	15018.8630	VIYQYMDDL--AIIRILQQL-FALSE-RGPGRAFVTI-FALSE-VLEWRFDSRL-FALSE-SLYNTVATL--FLGKIWPSYK
581	10031.4204	VIYQYMDDL--AIIRILQQL-FALSE-RGPGRAFVTI--SLYNTVATL--FLGKIWPSYK-FALSE-VLEWRFDSRL
582	10030.7977	VIYQYMDDL--AIIRILQQL-FALSE-RGPGRAFVTI--SLYNTVATL-FALSE-VLEWRFDSRL--FLGKIWPSYK
583	15019.7436	VIYQYMDDL--AIIRILQQL--FLGKIWPSYK-FALSE-RGPGRAFVTI-FALSE-VLEWRFDSRL-FALSE-SLYNTVATL
584	10032.3011	VIYQYMDDL--AIIRILQQL--FLGKIWPSYK-FALSE-RGPGRAFVTI--SLYNTVATL-FALSE-VLEWRFDSRL
585	10032.3011	VIYQYMDDL--AIIRILQQL--FLGKIWPSYK-FALSE-VLEWRFDSRL-FALSE-RGPGRAFVTI--SLYNTVATL
586	10028.9606	VIYQYMDDL--AIIRILQQL--FLGKIWPSYK-FALSE-VLEWRFDSRL-FALSE-SLYNTVATL--RGPGRAFVTI
587	10028.9606	VIYQYMDDL--AIIRILQQL--FLGKIWPSYK-FALSE-SLYNTVATL--RGPGRAFVTI-FALSE-VLEWRFDSRL
588	15019.7436	VIYQYMDDL--AIIRILQQL--FLGKIWPSYK-FALSE-SLYNTVATL-FALSE-VLEWRFDSRL-FALSE-RGPGRAFVTI
589	15020.2221	VIYQYMDDL--AIIRILQQL-FALSE-VLEWRFDSRL-FALSE-RGPGRAFVTI--FLGKIWPSYK-FALSE-SLYNTVATL
590	10031.4204	VIYQYMDDL--AIIRILQQL-FALSE-VLEWRFDSRL-FALSE-RGPGRAFVTI--SLYNTVATL--FLGKIWPSYK
591	10030.7977	VIYQYMDDL--AIIRILQQL-FALSE-VLEWRFDSRL--FLGKIWPSYK-FALSE-RGPGRAFVTI--SLYNTVATL
592	10027.4572	VIYQYMDDL--AIIRILQQL-FALSE-VLEWRFDSRL--FLGKIWPSYK-FALSE-SLYNTVATL--RGPGRAFVTI
593	10029.4391	VIYQYMDDL--AIIRILQQL-FALSE-VLEWRFDSRL-FALSE-SLYNTVATL--RGPGRAFVTI--FLGKIWPSYK
594	15018.8630	VIYQYMDDL--AIIRILQQL-FALSE-VLEWRFDSRL-FALSE-SLYNTVATL--FLGKIWPSYK-FALSE-RGPGRAFVTI
595	5040.8496	VIYQYMDDL--AIIRILQQL--SLYNTVATL--RGPGRAFVTI--FLGKIWPSYK-FALSE-VLEWRFDSRL
596	5038.8677	VIYQYMDDL--AIIRILQQL--SLYNTVATL--RGPGRAFVTI-FALSE-VLEWRFDSRL--FLGKIWPSYK
597	10030.2735	VIYQYMDDL--AIIRILQQL--SLYNTVATL--FLGKIWPSYK-FALSE-RGPGRAFVTI-FALSE-VLEWRFDSRL
598	10030.2735	VIYQYMDDL--AIIRILQQL--SLYNTVATL--FLGKIWPSYK-FALSE-VLEWRFDSRL-FALSE-RGPGRAFVTI
599	10031.6326	VIYQYMDDL--AIIRILQQL--SLYNTVATL-FALSE-VLEWRFDSRL-FALSE-RGPGRAFVTI--FLGKIWPSYK
600	10029.6508	VIYQYMDDL--AIIRILQQL--SLYNTVATL-FALSE-VLEWRFDSRL--FLGKIWPSYK-FALSE-RGPGRAFVTI
601	20011.8315	AIIRILQQL-FALSE-RGPGRAFVTI--FLGKIWPSYK-FALSE-VLEWRFDSRL-FALSE-SLYNTVATL-FALSE-VIYQYMDDL
602	20011.8315	AIIRILQQL-FALSE-RGPGRAFVTI--FLGKIWPSYK-FALSE-VLEWRFDSRL-FALSE-VIYQYMDDL-FALSE-SLYNTVATL
603	20011.8315	AIIRILQQL-FALSE-RGPGRAFVTI--FLGKIWPSYK-FALSE-SLYNTVATL-FALSE-VLEWRFDSRL-FALSE-VIYQYMDDL
604	20011.8315	AIIRILQQL-FALSE-RGPGRAFVTI--FLGKIWPSYK-FALSE-SLYNTVATL-FALSE-VIYQYMDDL-FALSE-VLEWRFDSRL
605	20011.8315	AIIRILQQL-FALSE-RGPGRAFVTI--FLGKIWPSYK-FALSE-VIYQYMDDL-FALSE-VLEWRFDSRL-FALSE-SLYNTVATL
606	20011.8315	AIIRILQQL-FALSE-RGPGRAFVTI--FLGKIWPSYK-FALSE-VIYQYMDDL-FALSE-SLYNTVATL-FALSE-VLEWRFDSRL
607	20009.8496	AIIRILQQL-FALSE-RGPGRAFVTI-FALSE-VLEWRFDSRL--FLGKIWPSYK-FALSE-SLYNTVATL-FALSE-VIYQYMDDL
608	20009.8496	AIIRILQQL-FALSE-RGPGRAFVTI-FALSE-VLEWRFDSRL--FLGKIWPSYK-FALSE-VIYQYMDDL-FALSE-SLYNTVATL
609	20010.4724	AIIRILQQL-FALSE-RGPGRAFVTI-FALSE-VLEWRFDSRL-FALSE-SLYNTVATL--FLGKIWPSYK-FALSE-VIYQYMDDL
610	25000.0000	AIIRILQQL-FALSE-RGPGRAFVTI-FALSE-VLEWRFDSRL-FALSE-SLYNTVATL-FALSE-VIYQYMDDL-FALSE-FLGKIWPSYK
611	25000.0000	AIIRILQQL-FALSE-RGPGRAFVTI-FALSE-VLEWRFDSRL-FALSE-VIYQYMDDL-FALSE-FLGKIWPSYK-FALSE-SLYNTVATL
612	20010.4724	AIIRILQQL-FALSE-RGPGRAFVTI-FALSE-VLEWRFDSRL-FALSE-VIYQYMDDL-FALSE-SLYNTVATL--FLGKIWPSYK
613	15023.0298	AIIRILQQL-FALSE-RGPGRAFVTI--SLYNTVATL--FLGKIWPSYK-FALSE-VLEWRFDSRL-FALSE-VIYQYMDDL
614	15023.0298	AIIRILQQL-FALSE-RGPGRAFVTI--SLYNTVATL--FLGKIWPSYK-FALSE-VIYQYMDDL-FALSE-VLEWRFDSRL
615	15022.4071	AIIRILQQL-FALSE-RGPGRAFVTI--SLYNTVATL-FALSE-VLEWRFDSRL--FLGKIWPSYK-FALSE-VIYQYMDDL
616	20012.5575	AIIRILQQL-FALSE-RGPGRAFVTI--SLYNTVATL-FALSE-VLEWRFDSRL-FALSE-VIYQYMDDL-FALSE-FLGKIWPSYK
617	20012.5575	AIIRILQQL-FALSE-RGPGRAFVTI--SLYNTVATL-FALSE-VIYQYMDDL-FALSE-FLGKIWPSYK-FALSE-VLEWRFDSRL
618	15022.4071	AIIRILQQL-FALSE-RGPGRAFVTI--SLYNTVATL-FALSE-VIYQYMDDL-FALSE-VLEWRFDSRL--FLGKIWPSYK
619	25000.0000	AIIRILQQL-FALSE-RGPGRAFVTI-FALSE-VIYQYMDDL-FALSE-FLGKIWPSYK-FALSE-VLEWRFDSRL-FALSE-SLYNTVATL
620	25000.0000	AIIRILQQL-FALSE-RGPGRAFVTI-FALSE-VIYQYMDDL-FALSE-FLGKIWPSYK-FALSE-SLYNTVATL-FALSE-VLEWRFDSRL
621	20009.8496	AIIRILQQL-FALSE-RGPGRAFVTI-FALSE-VIYQYMDDL-FALSE-VLEWRFDSRL--FLGKIWPSYK-FALSE-SLYNTVATL
622	20010.4724	AIIRILQQL-FALSE-RGPGRAFVTI-FALSE-VIYQYMDDL-FALSE-VLEWRFDSRL-FALSE-SLYNTVATL--FLGKIWPSYK
623	20010.4724	AIIRILQQL-FALSE-RGPGRAFVTI-FALSE-VIYQYMDDL-FALSE-SLYNTVATL--FLGKIWPSYK-FALSE-VLEWRFDSRL
624	20009.8496	AIIRILQQL-FALSE-RGPGRAFVTI-FALSE-VIYQYMDDL-FALSE-SLYNTVATL-FALSE-VLEWRFDSRL--FLGKIWPSYK
625	20011.3530	AIIRILQQL--FLGKIWPSYK-FALSE-RGPGRAFVTI-FALSE-VLEWRFDSRL-FALSE-SLYNTVATL-FALSE-VIYQYMDDL
626	20011.3530	AIIRILQQL--FLGKIWPSYK-FALSE-RGPGRAFVTI-FALSE-VLEWRFDSRL-FALSE-VIYQYMDDL-FALSE-SLYNTVATL
627	15023.9105	AIIRILQQL--FLGKIWPSYK-FALSE-RGPGRAFVTI--SLYNTVATL-FALSE-VLEWRFDSRL-FALSE-VIYQYMDDL
628	15023.9105	AIIRILQQL--FLGKIWPSYK-FALSE-RGPGRAFVTI--SLYNTVATL-FALSE-VIYQYMDDL-FALSE-VLEWRFDSRL
629	20011.3530	AIIRILQQL--FLGKIWPSYK-FALSE-RGPGRAFVTI-FALSE-VIYQYMDDL-FALSE-VLEWRFDSRL-FALSE-SLYNTVATL
630	20011.3530	AIIRILQQL--FLGKIWPSYK-FALSE-RGPGRAFVTI-FALSE-VIYQYMDDL-FALSE-SLYNTVATL-FALSE-VLEWRFDSRL
631	15023.9105	AIIRILQQL--FLGKIWPSYK-FALSE-VLEWRFDSRL-FALSE-RGPGRAFVTI--SLYNTVATL-FALSE-VIYQYMDDL
632	20011.3530	AIIRILQQL--FLGKIWPSYK-FALSE-VLEWRFDSRL-FALSE-RGPGRAFVTI-FALSE-VIYQYMDDL-FALSE-SLYNTVATL
633	15020.5700	AIIRILQQL--FLGKIWPSYK-FALSE-VLEWRFDSRL-FALSE-SLYNTVATL--RGPGRAFVTI-FALSE-VIYQYMDDL
634	20011.3530	AIIRILQQL--FLGKIWPSYK-FALSE-VLEWRFDSRL-FALSE-SLYNTVATL-FALSE-VIYQYMDDL-FALSE-RGPGRAFVTI
635	15023.9105	AIIRILQQL--FLGKIWPSYK-FALSE-VLEWRFDSRL-FALSE-VIYQYMDDL-FALSE-RGPGRAFVTI--SLYNTVATL
636	15020.5700	AIIRILQQL--FLGKIWPSYK-FALSE-VLEWRFDSRL-FALSE-VIYQYMDDL-FALSE-SLYNTVATL--RGPGRAFVTI
637	15020.5700	AIIRILQQL--FLGKIWPSYK-FALSE-SLYNTVATL--RGPGRAFVTI-FALSE-VLEWRFDSRL-FALSE-VIYQYMDDL
638	15020.5700	AIIRILQQL--FLGKIWPSYK-FALSE-SLYNTVATL--RGPGRAFVTI-FALSE-VIYQYMDDL-FALSE-VLEWRFDSRL
639	20011.3530	AIIRILQQL--FLGKIWPSYK-FALSE-SLYNTVATL-FALSE-VLEWRFDSRL-FALSE-RGPGRAFVTI-FALSE-VIYQYMDDL
640	20011.3530	AIIRILQQL--FLGKIWPSYK-FALSE-SLYNTVATL-FALSE-VLEWRFDSRL-FALSE-VIYQYMDDL-FALSE-RGPGRAFVTI
641	20011.3530	AIIRILQQL--FLGKIWPSYK-FALSE-SLYNTVATL-FALSE-VIYQYMDDL-FALSE-RGPGRAFVTI-FALSE-VLEWRFDSRL
642	20011.3530	AIIRILQQL--FLGKIWPSYK-FALSE-SLYNTVATL-FALSE-VIYQYMDDL-FALSE-VLEWRFDSRL-FALSE-RGPGRAFVTI
643	20011.3530	AIIRILQQL--FLGKIWPSYK-FALSE-VIYQYMDDL-FALSE-RGPGRAFVTI-FALSE-VLEWRFDSRL-FALSE-SLYNTVATL
644	15023.9105	AIIRILQQL--FLGKIWPSYK-FALSE-VIYQYMDDL-FALSE-RGPGRAFVTI--SLYNTVATL-FALSE-VLEWRFDSRL
645	15023.9105	AIIRILQQL--FLGKIWPSYK-FALSE-VIYQYMDDL-FALSE-VLEWRFDSRL-FALSE-RGPGRAFVTI--SLYNTVATL
646	15020.5700	AIIRILQQL--FLGKIWPSYK-FALSE-VIYQYMDDL-FALSE-VLEWRFDSRL-FALSE-SLYNTVATL--RGPGRAFVTI
647	15020.5700	AIIRILQQL--FLGKIWPSYK-FALSE-VIYQYMDDL-FALSE-SLYNTVATL--RGPGRAFVTI-FALSE-VLEWRFDSRL
648	20011.3530	AIIRILQQL--FLGKIWPSYK-FALSE-VIYQYMDDL-FALSE-SLYNTVATL-FALSE-VLEWRFDSRL-FALSE-RGPGRAFVTI
649	20011.8315	AIIRILQQL-FALSE-VLEWRFDSRL-FALSE-RGPGRAFVTI--FLGKIWPSYK-FALSE-SLYNTVATL-FALSE-VIYQYMDDL
650	20011.8315	AIIRILQQL-FALSE-VLEWRFDSRL-FALSE-RGPGRAFVTI--FLGKIWPSYK-FALSE-VIYQYMDDL-FALSE-SLYNTVATL
651	15023.0298	AIIRILQQL-FALSE-VLEWRFDSRL-FALSE-RGPGRAFVTI--SLYNTVATL--FLGKIWPSYK-FALSE-VIYQYMDDL
652	20012.5575	AIIRILQQL-FALSE-VLEWRFDSRL-FALSE-RGPGRAFVTI--SLYNTVATL-FALSE-VIYQYMDDL-FALSE-FLGKIWPSYK
653	25000.0000	AIIRILQQL-FALSE-VLEWRFDSRL-FALSE-RGPGRAFVTI-FALSE-VIYQYMDDL-FALSE-FLGKIWPSYK-FALSE-SLYNTVATL
654	20010.4724	AIIRILQQL-FALSE-VLEWRFDSRL-FALSE-RGPGRAFVTI-FALSE-VIYQYMDDL-FALSE-SLYNTVATL--FLGKIWPSYK
655	15022.4071	AIIRILQQL-FALSE-VLEWRFDSRL--FLGKIWPSYK-FALSE-RGPGRAFVTI--SLYNTVATL-FALSE-VIYQYMDDL
656	20009.8496	AIIRILQQL-FALSE-VLEWRFDSRL--FLGKIWPSYK-FALSE-RGPGRAFVTI-FALSE-VIYQYMDDL-FALSE-SLYNTVATL
657	15019.0666	AIIRILQQL-FALSE-VLEWRFDSRL--FLGKIWPSYK-FALSE-SLYNTVATL--RGPGRAFVTI-FALSE-VIYQYMDDL
658	20009.8496	AIIRILQQL-FALSE-VLEWRFDSRL--FLGKIWPSYK-FALSE-SLYNTVATL-FALSE-VIYQYMDDL-FALSE-RGPGRAFVTI
659	15022.4071	AIIRILQQL-FALSE-VLEWRFDSRL--FLGKIWPSYK-FALSE-VIYQYMDDL-FALSE-RGPGRAFVTI--SLYNTVATL
660	15019.0666	AIIRILQQL-FALSE-VLEWRFDSRL--FLGKIWPSYK-FALSE-VIYQYMDDL-FALSE-SLYNTVATL--RGPGRAFVTI
661	15021.0485	AIIRILQQL-FALSE-VLEWRFDSRL-FALSE-SLYNTVATL--RGPGRAFVTI--FLGKIWPSYK-FALSE-VIYQYMDDL
662	20009.2170	AIIRILQQL-FALSE-VLEWRFDSRL-FALSE-SLYNTVATL--RGPGRAFVTI-FALSE-VIYQYMDDL-FALSE-FLGKIWPSYK
663	20010.4724	AIIRILQQL-FALSE-VLEWRFDSRL-FALSE-SLYNTVATL--FLGKIWPSYK-FALSE-RGPGRAFVTI-FALSE-VIYQYMDDL
664	20010.4724	AIIRILQQL-FALSE-VLEWRFDSRL-FALSE-SLYNTVATL--FLGKIWPSYK-FALSE-VIYQYMDDL-FALSE-RGPGRAFVTI
665	20011.8315	AIIRILQQL-FALSE-VLEWRFDSRL-FALSE-SLYNTVATL-FALSE-VIYQYMDDL-FALSE-RGPGRAFVTI--FLGKIWPSYK
666	25000.0000	AIIRILQQL-FALSE-VLEWRFDSRL-FALSE-SLYNTVATL-FALSE-VIYQYMDDL-FALSE-FLGKIWPSYK-FALSE-RGPGRAFVTI
667	20011.8315	AIIRILQQL-FALSE-VLEWRFDSRL-FALSE-VIYQYMDDL-FALSE-RGPGRAFVTI--FLGKIWPSYK-FALSE-SLYNTVATL
668	15023.0298	AIIRILQQL-FALSE-VLEWRFDSRL-FALSE-VIYQYMDDL-FALSE-RGPGRAFVTI--SLYNTVATL--FLGKIWPSYK
669	20012.5575	AIIRILQQL-FALSE-VLEWRFDSRL-FALSE-VIYQYMDDL-FALSE-FLGKIWPSYK-FALSE-RGPGRAFVTI--SLYNTVATL
670	20009.2170	AIIRILQQL-FALSE-VLEWRFDSRL-FALSE-VIYQYMDDL-FALSE-FLGKIWPSYK-FALSE-SLYNTVATL--RGPGRAFVTI
671	15021.0485	AIIRILQQL-FALSE-VLEWRFDSRL-FALSE-VIYQYMDDL-FALSE-SLYNTVATL--RGPGRAFVTI--FLGKIWPSYK
672	20010.4724	AIIRILQQL-FALSE-VLEWRFDSRL-FALSE-VIYQYMDDL-FALSE-SLYNTVATL--FLGKIWPSYK-FALSE-RGPGRAFVTI
673	10032.4590	AIIRILQQL--SLYNTVATL--RGPGRAFVTI--FLGKIWPSYK-FALSE-VLEWRFDSRL-FALSE-VIYQYMDDL
674	10032.4590	AIIRILQQL--SLYNTVATL--RGPGRAFVTI--FLGKIWPSYK-FALSE-VIYQYMDDL-FALSE-VLEWRFDSRL
675	10030.4771	AIIRILQQL--SLYNTVATL--RGPGRAFVTI-FALSE-VLEWRFDSRL--FLGKIWPSYK-FALSE-VIYQYMDDL
676	15020.6275	AIIRILQQL--SLYNTVATL--RGPGRAFVTI-FALSE-VLEWRFDSRL-FALSE-VIYQYMDDL-FALSE-FLGKIWPSYK
677	15020.6275	AIIRILQQL--SLYNTVATL--RGPGRAFVTI-FALSE-VIYQYMDDL-FALSE-FLGKIWPSYK-FALSE-VLEWRFDSRL
678	10030.4771	AIIRILQQL--SLYNTVATL--RGPGRAFVTI-FALSE-VIYQYMDDL-FALSE-VLEWRFDSRL--FLGKIWPSYK
679	15021.8829	AIIRILQQL--SLYNTVATL--FLGKIWPSYK-FALSE-RGPGRAFVTI-FALSE-VLEWRFDSRL-FALSE-VIYQYMDDL
680	15021.8829	AIIRILQQL--SLYNTVATL--FLGKIWPSYK-FALSE-RGPGRAFVTI-FALSE-VIYQYMDDL-FALSE-VLEWRFDSRL
681	15021.8829	AIIRILQQL--SLYNTVATL--FLGKIWPSYK-FALSE-VLEWRFDSRL-FALSE-RGPGRAFVTI-FALSE-VIYQYMDDL
682	15021.8829	AIIRILQQL--SLYNTVATL--FLGKIWPSYK-FALSE-VLEWRFDSRL-FALSE-VIYQYMDDL-FALSE-RGPGRAFVTI
683	15021.8829	AIIRILQQL--SLYNTVATL--FLGKIWPSYK-FALSE-VIYQYMDDL-FALSE-RGPGRAFVTI-FALSE-VLEWRFDSRL
684	15021.8829	AIIRILQQL--SLYNTVATL--FLGKIWPSYK-FALSE-VIYQYMDDL-FALSE-VLEWRFDSRL-FALSE-RGPGRAFVTI
685	15023.2420	AIIRILQQL--SLYNTVATL-FALSE-VLEWRFDSRL-FALSE-RGPGRAFVTI--FLGKIWPSYK-FALSE-VIYQYMDDL
686	20011.4105	AIIRILQQL--SLYNTVATL-FALSE-VLEWRFDSRL-FALSE-RGPGRAFVTI-FALSE-VIYQYMDDL-FALSE-FLGKIWPSYK
687	15021.2601	AIIRILQQL--SLYNTVATL-FALSE-VLEWRFDSRL--FLGKIWPSYK-FALSE-RGPGRAFVTI-FALSE-VIYQYMDDL
688	15021.2601	AIIRILQQL--SLYNTVATL-FALSE-VLEWRFDSRL--FLGKIWPSYK-FALSE-VIYQYMDDL-FALSE-RGPGRAFVTI
689	15023.2420	AIIRILQQL--SLYNTVATL-FALSE-VLEWRFDSRL-FALSE-VIYQYMDDL-FALSE-RGPGRAFVTI--FLGKIWPSYK
690	20011.4105	AIIRILQQL--SLYNTVATL-FALSE-VLEWRFDSRL-FALSE-VIYQYMDDL-FALSE-FLGKIWPSYK-FALSE-RGPGRAFVTI
691	15023.2420	AIIRILQQL--SLYNTVATL-FALSE-VIYQYMDDL-FALSE-RGPGRAFVTI--FLGKIWPSYK-FALSE-VLEWRFDSRL
692	15021.2601	AIIRILQQL--SLYNTVATL-FALSE-VIYQYMDDL-FALSE-RGPGRAFVTI-FALSE-VLEWRFDSRL--FLGKIWPSYK
693	20011.4105	AIIRILQQL--SLYNTVATL-FALSE-VIYQYMDDL-FALSE-FLGKIWPSYK-FALSE-RGPGRAFVTI-FALSE-VLEWRFDSRL
694	20011.4105	AIIRILQQL--SLYNTVATL-FALSE-VIYQYMDDL-FALSE-FLGKIWPSYK-FALSE-VLEWRFDSRL-FALSE-RGPGRAFVTI
695	15023.2420	AIIRILQQL--SLYNTVATL-FALSE-VIYQYMDDL-FALSE-VLEWRFDSRL-FALSE-RGPGRAFVTI--FLGKIWPSYK
696	15021.2601	AIIRILQQL--SLYNTVATL-FALSE-VIYQYMDDL-FALSE-VLEWRFDSRL--FLGKIWPSYK-FALSE-RGPGRAFVTI
697	20011.8315	AIIRILQQL-FALSE-VIYQYMDDL-FALSE-RGPGRAFVTI--FLGKIWPSYK-FALSE-VLEWRFDSRL-FALSE-SLYNTVATL
698	20011.8315	AIIRILQQL-FALSE-VIYQYMDDL-FALSE-RGPGRAFVTI--FLGKIWPSYK-FALSE-SLYNTVATL-FALSE-VLEWRFDSRL
699	20009.8496	AIIRILQQL-FALSE-VIYQYMDDL-FALSE-RGPGRAFVTI-FALSE-VLEWRFDSRL--FLGKIWPSYK-FALSE-SLYNTVATL
700	20010.4724	AIIRILQQL-FALSE-VIYQYMDDL-FALSE-RGPGRAFVTI-FALSE-VLEWRFDSRL-FALSE-SLYNTVATL--FLGKIWPSYK
701	15023.0298	AIIRILQQL-FALSE-VIYQYMDDL-FALSE-RGPGRAFVTI--SLYNTVATL--FLGKIWPSYK-FALSE-VLEWRFDSRL
702	15022.4071	AIIRILQQL-FALSE-VIYQYMDDL-FALSE-RGPGRAFVTI--SLYNTVATL-FALSE-VLEWRFDSRL--FLGKIWPSYK
703	25000.0000	AIIRILQQL-FALSE-VIYQYMDDL-FALSE-FLGKIWPSYK-FALSE-RGPGRAFVTI-FALSE-VLEWRFDSRL-FALSE-SLYNTVATL
704	20012.5575	AIIRILQQL-FALSE-VIYQYMDDL-FALSE-FLGKIWPSYK-FALSE-RGPGRAFVTI--SLYNTVATL-FALSE-VLEWRFDSRL
705	20012.5575	AIIRILQQL-FALSE-VIYQYMDDL-FALSE-FLGKIWPSYK-FALSE-VLEWRFDSRL-FALSE-RGPGRAFVTI--SLYNTVATL
706	20009.2170	AIIRILQQL-FALSE-VIYQYMDDL-FALSE-FLGKIWPSYK-FALSE-VLEWRFDSRL-FALSE-SLYNTVATL--RGPGRAFVTI
707	20009.2170	AIIRILQQL-FALSE-VIYQYMDDL-FALSE-FLGKIWPSYK-FALSE-SLYNTVATL--RGPGRAFVTI-FALSE-VLEWRFDSRL
708	25000.0000	AIIRILQQL-FALSE-VIYQYMDDL-FALSE-FLGKIWPSYK-FALSE-SLYNTVATL-FALSE-VLEWRFDSRL-FALSE-RGPGRAFVTI
709	20011.8315	AIIRILQQL-FALSE-VIYQYMDDL-FALSE-VLEWRFDSRL-FALSE-RGPGRAFVTI--FLGKIWPSYK-FALSE-SLYNTVATL
710	15023.0298	AIIRILQQL-FALSE-VIYQYMDDL-FALSE-VLEWRFDSRL-FALSE-RGPGRAFVTI--SLYNTVATL--FLGKIWPSYK
711	15022.4071	AIIRILQQL-FALSE-VIYQYMDDL-FALSE-VLEWRFDSRL--FLGKIWPSYK-FALSE-RGPGRAFVTI--SLYNTVATL
712	15019.0666	AIIRILQQL-FALSE-VIYQYMDDL-FALSE-VLEWRFDSRL--FLGKIWPSYK-FALSE-SLYNTVATL--RGPGRAFVTI
713	15021.0485	AIIRILQQL-FALSE-VIYQYMDDL-FALSE-VLEWRFDSRL-FALSE-SLYNTVATL--RGPGRAFVTI--FLGKIWPSYK
714	20010.4724	AIIRILQQL-FALSE-VIYQYMDDL-FALSE-VLEWRFDSRL-FALSE-SLYNTVATL--FLGKIWPSYK-FALSE-RGPGRAFVTI
715	15021.0485	AIIRILQQL-FALSE-VIYQYMDDL-FALSE-SLYNTVATL--RGPGRAFVTI--FLGKIWPSYK-FALSE-VLEWRFDSRL
716	15019.0666	AIIRILQQL-FALSE-VIYQYMDDL-FALSE-SLYNTVATL--RGPGRAFVTI-FALSE-VLEWRFDSRL--FLGKIWPSYK
717	20010.4724	AIIRILQQL-FALSE-VIYQYMDDL-FALSE-SLYNTVATL--FLGKIWPSYK-FALSE-RGPGRAFVTI-FALSE-VLEWRFDSRL
718	20010.4724	AIIRILQQL-FALSE-VIYQYMDDL-FALSE-SLYNTVATL--FLGKIWPSYK-FALSE-VLEWRFDSRL-FALSE-RGPGRAFVTI
719	20011.8315	AIIRILQQL-FALSE-VIYQYMDDL-FALSE-SLYNTVATL-FALSE-VLEWRFDSRL-FALSE-RGPGRAFVTI--FLGKIWPSYK
720	20009.8496	AIIRILQQL-FALSE-VIYQYMDDL-FALSE-SLYNTVATL-FALSE-VLEWRFDSRL--FLGKIWPSYK-FALSE-RGPGRAFVTI
