# Supplementary material for: PolyCTLDesigner: a computational tool for constructing polyepitope T-cell antigens
Source: BMC Res Notes. 2013 Oct 10;6:407. doi: 10.1186/1756-0500-6-407 (PMC3853014; doi:10.1186/1756-0500-6-407)
Supplement: Additional file 1 — This file describes the short sample study of designing artificial poly-CTL-epitope antigen composed of 6 well studied HIV-1 CTL epitopes using PolyCTLDesigner. [file 1756-0500-6-407-S1.zip › construct_graph.py]

import numpy
from graph import *
import pickle,sys

if __name__=='__main__':
    if len(sys.argv)==2:
        try:
            fname = sys.argv[1]
            f=open(fname)
        except:
            fname=raw_input('File with graph> ',)
            f=open(fname)
    else:
        fname=raw_input('File with graph> ',)
        f=open(fname)
    lines=filter(None,f.read().splitlines())
    f.close()
    A=[]
    for line in lines:
        pep1,pep2,flank,seq,neps,nals,rank,rank_p,rank_ip, ave_rank,wsrank,weight =line.split('\t')
        A.append([pep1,pep2,flank,int(neps),int(nals),int(rank),float(weight)])
    A=numpy.array(A,'O')
    nodes=list(set(A[:,0:2].ravel()))

    g=digraph()
    g.add_nodes(nodes)
    g.complete()

    edges=g.edges()
    for edge in edges:
        g.set_edge_weight(edge[0],edge[1],5000)
        g.set_edge_label(edge[0],edge[1],'FALSE')

    for i in range(len(A)):
        W=A[i][6]
        g.set_edge_weight(A[i][0],A[i][1],W)
        g.set_edge_label(A[i][0],A[i][1],A[i][2])

    o=open('%s_CTL_graph.dat'%fname.split('.')[0],'wb')
    p=pickle.Pickler(o)
    p.dump(g)
    o.close()
