# Supplementary material for: PolyCTLDesigner: a computational tool for constructing polyepitope T-cell antigens
Source: BMC Res Notes. 2013 Oct 10;6:407. doi: 10.1186/1756-0500-6-407 (PMC3853014; doi:10.1186/1756-0500-6-407)
Supplement: Additional file 1 — This file describes the short sample study of designing artificial poly-CTL-epitope antigen composed of 6 well studied HIV-1 CTL epitopes using PolyCTLDesigner. [file 1756-0500-6-407-S1.zip › DiGraph_analysis.py]

import itertools,pickle
from graph import *

f=open('test_6ctls_best_CTL_graph.dat') # open file with graph
g=pickle.load(f) # reading from file
f.close() # close the file
all_nodes = g.nodes() # getting the list of all graph nodes
perm = itertools.permutations(range(len(all_nodes))) # creating permutations generator

def get_CTL(g, perm): # the function to get the weight and the sequence from the given permutation
	seq = map(lambda x: g.nodes()[x],perm) # the list of nodes according to selected permutation
	ctl = []
	w=0 
	for i in range(len(seq)-1):
		pep1,pep2 = seq[i],seq[i+1]
		w=w+g.get_edge_weight(pep1,pep2) # getting the edge weight
		ctl = ctl + ['%s-%s'%(pep1,g.get_edge_label(pep1,pep2))] # elongating polyepitope sequence with pep1-spacer values
	ctl = ctl + [seq[-1]]
	return w, '-'.join(ctl) # the function returns the weight and the sequence of the polyepitope

i=0
Vals = ''
perm = itertools.permutations(range(len(g.nodes())))
while 1: ## for all 720 permutations (6!)
	try:
		p = perm.next() # get the next permutation
		i = i+1
		vals = '%i\t%.4f\t%s\n'%tuple([i] + list(get_CTL(g,p)))
		Vals = Vals + vals
	except:
		break # break the cycle when all permuattions would be assessed

o = open('polyE_6ctls.tab','w')
o.write(Vals) # saving our text table into the file
o.close()
