# Supplementary material for: PolyCTLDesigner: a computational tool for constructing polyepitope T-cell antigens
Source: BMC Res Notes. 2013 Oct 10;6:407. doi: 10.1186/1756-0500-6-407 (PMC3853014; doi:10.1186/1756-0500-6-407)
Supplement: Additional file 1 — This file describes the short sample study of designing artificial poly-CTL-epitope antigen composed of 6 well studied HIV-1 CTL epitopes using PolyCTLDesigner. [file 1756-0500-6-407-S1.zip › DIRECTORY_FILES_DESCRIPTION.txt]

SampleStudy.pdf - the file with description of the sample study.

selected HIV-1 epitopes.txt - tchhe file name is self explanatory.

Python scripts for ranking and selecting appropriate spacer sequences for peptides combinations:
HIV_6ctls_[ALRK][LDIT][VLGA][KVAS].py - this script assess all the spacers from [ALRK][LDIT][VLGA][KVAS] motif.
HIV_6ctls_[A][D][L][V][K][V].py - this script assess all the spacers from [A][D][L][V][K][V] motif.
HIV_6ctls_[KR].py - this script assess the efficiency of proteasomal cleavage and adds either K or R residue if required.
HIV_6ctls_[].py - this script assess the efficiency of end-to-end joining of antigenic peptides.
construct_graph.py - this script takes the ranking of possible peptide pairs with corresponding spacer sequences and constructs weighted directed graph with nodes corresponding to target CTL epitopes and with edges corresponding to possible epitope junctions.
DiGraph_analysis.py - constructing (and weighting) all possible permutations of the epitopes.
TSP_polyCTL.py - the script to pick the longest and the least weighted simple path from constructed weighted directed graph.
runTSPsolver.bat - if your PC works uder MS Windows you can use this script to run the polyepitope construction with TSP_polyCTL.py.
runcmd.bat - if your PC works uder MS Windows you can use this to run the terminal.

test_6ctls_[ALRK][LDIT][VLGA][KVAS]_all_ranked.out - ranking of all the spacers from [ALRK][LDIT][VLGA][KVAS] motif (HIV_6ctls_[ALRK][LDIT][VLGA][KVAS].py output).
test_6ctls_[ALRK][LDIT][VLGA][KVAS]_best_ranked.out - almost the same but here only the best (optimal) spacer sequence is chosen for each pair of peptides (HIV_6ctls_[ALRK][LDIT][VLGA][KVAS].py output).
test_6ctls_[ALRK][LDIT][VLGA][KVAS]_best_ranked_CTL_graph.dat - the file contains all the graph information (the output of construct_graph.py).

The following 3 files are similar to the test_6ctls_[ALRK][LDIT][VLGA][KVAS]_best_ranked.out, but we used other spacer motifs here.
test_6ctls_[A][D][L][V][K][V]_best_ranked.out 
test_6ctls_[KR]_best_ranked.out
test_6ctls_[]_best_ranked.out

Results of genetic-algorithm based TSP solver:
6ctls_[ALRK][LDIT][VLGA][KVAS].out.txt
6ctls_[ALRK][LDIT][VLGA][KVAS]_GA.txt
6ctls_[ALRK][LDIT][VLGA][KVAS]_polyE.tab
6ctls_[A][D][L][V][K][V].out.txt
6ctls_[A][D][L][V][K][V]_GA.txt
6ctls_[A][D][L][V][K][V]_polyE.tab
6ctls_[KR].out.txt
6ctls_[KR]_GA.txt
6ctls_[].out.txt
6ctls_[]_GA.txt
6ctls_[]_polyE.tab

polyCTLs.xlsx - the file with resulting table, showing the ranking of all the spacers for all pairs of antigenic peptides (sheet "all_pairs_all_spacers_ranked"); all possible polyepitopes and their weights (sheets: " ALRK  LDIT  VLGA  KVAS ", "A D L V K V", "blank" and "KR-spacer(the best one)").
