# Supplementary material for: PolyCTLDesigner: a computational tool for constructing polyepitope T-cell antigens
Source: BMC Res Notes. 2013 Oct 10;6:407. doi: 10.1186/1756-0500-6-407 (PMC3853014; doi:10.1186/1756-0500-6-407)
Supplement: Additional file 1 — This file describes the short sample study of designing artificial poly-CTL-epitope antigen composed of 6 well studied HIV-1 CTL epitopes using PolyCTLDesigner. [file 1756-0500-6-407-S1.zip › HIV_6ctls_[ALRK][LDIT][VLGA][KVAS].py]

import os
ctls = ['SLYNTVATL','FLGKIWPSYK','VIYQYMDDL','AIIRILQQL','RGPGRAFVTI','VLEWRFDSRL']
motif = "[['A','L','R','K'],['L','D','I','T'],['V','L','G','A'],['K','V','A','S']]"
for pep1 in ctls:
	for pep2 in ctls:
		if pep1 != pep2:
			## Here we rank all the spacers for all possible pairs of the epitopes (10230 combinations = 30 pairs x 341 spacers)
			## Results are saved into the text file "test_6ctls_[ALRK][LDIT][VLGA][KVAS]_all_ranked.out"
			os.system('''python epitopes_count.py %s %s "%s" T T 6.3 3 "test_6ctls_[ALRK][LDIT][VLGA][KVAS]_all_ranked.out" PLS_ICA11 all T T T'''%(pep1,pep2,motif))
			## Here we select the best spacer for each possible pair of epitopes (30 combinations)
			## Results are saved into the text file "test_6ctls_[ALRK][LDIT][VLGA][KVAS]_best_ranked.out"
			os.system('''python epitopes_count.py %s %s "%s" T T 6.3 3 "test_6ctls_[ALRK][LDIT][VLGA][KVAS]_best_ranked.out" PLS_ICA11 all T T F'''%(pep1,pep2,motif))
