# Supplementary material for: PolyCTLDesigner: a computational tool for constructing polyepitope T-cell antigens
Source: BMC Res Notes. 2013 Oct 10;6:407. doi: 10.1186/1756-0500-6-407 (PMC3853014; doi:10.1186/1756-0500-6-407)
Supplement: Additional file 1 — This file describes the short sample study of designing artificial poly-CTL-epitope antigen composed of 6 well studied HIV-1 CTL epitopes using PolyCTLDesigner. [file 1756-0500-6-407-S1.zip › HIV_6ctls_[A][D][L][V][K][V].py]

import os
ctls = ['SLYNTVATL','FLGKIWPSYK','VIYQYMDDL','AIIRILQQL','RGPGRAFVTI','VLEWRFDSRL']
for pep1 in ctls:
	for pep2 in ctls:
		if pep1 != pep2:
			os.system('''python epitopes_count.py %s %s "[['A'],['D'],['L'],['V'],['K'],['V']]" T T 6.3 3 test_6ctls_ADLVKVbest.out PLS_ICA11 all T T F'''%(pep1,pep2))
