# Supplementary material for: PolyCTLDesigner: a computational tool for constructing polyepitope T-cell antigens
Source: BMC Res Notes. 2013 Oct 10;6:407. doi: 10.1186/1756-0500-6-407 (PMC3853014; doi:10.1186/1756-0500-6-407)
Supplement: Additional file 1 — This file describes the short sample study of designing artificial poly-CTL-epitope antigen composed of 6 well studied HIV-1 CTL epitopes using PolyCTLDesigner. [file 1756-0500-6-407-S1.zip › HIV_6ctls_[KR].py]

import os
ctls = ['SLYNTVATL','FLGKIWPSYK','VIYQYMDDL','AIIRILQQL','RGPGRAFVTI','VLEWRFDSRL']
for pep1 in ctls:
	for pep2 in ctls:
		if pep1 != pep2:
			os.system('''python epitopes_count.py %s %s "[['R','K']]" T T 6.3 10 test_6ctls_1aa.out PLS_ICA11 all T T F'''%(pep1,pep2))


## =========================================================================================
## =========================================================================================
## import itertools
#all_nodes = g.nodes()
#perm = itertools.permutations(range(len(all_nodes)))

# def get_CTL(g, perm):
	# seq = map(lambda x: g.nodes()[x],perm)
	# ctl = []
	# w=0
	# for i in range(len(seq)-1):
		# pep1,pep2 = seq[i],seq[i+1]
		# w=w+g.get_edge_weight(pep1,pep2)
		# ctl = ctl + ['%s-%s'%(pep1,g.get_edge_label(pep1,pep2))]
	# ctl = ctl + [seq[-1]]
	# return w, '-'.join(ctl)

# i=0
# Vals = ''
# perm = itertools.permutations(range(len(g.nodes())))
# while 1:
	# try:
		# p = perm.next()
		# i = i+1
		# vals = '%i\t%.4f\t%s\n'%tuple([i] + list(get_CTL(g,p)))
		# Vals = Vals + vals
	# except:
		# break

# o = open('polyE_6ctls.tab','w')
# o.write(Vals)
# o.close()
		
## TSP_polyCTL.py test_6ctls_blank_best_CTL_graph.dat GA_blank_6ctls.txt > 6ctls_blank.out.txt
## TSP_polyCTL.py test_6ctls_best_CTL_graph.dat GA_best_6ctls.txt > 6ctls_best.out.txt
## TSP_polyCTL.py test_6ctls_ADLVKVbest_CTL_graph.dat GA_ADLVKV_6ctls.txt > 6ctls_ADLVKV.out.txt
## TSP_polyCTL.py test_6ctls_KR_CTL_graph.dat GA_KR_6ctls.txt > 6ctls_KR.out.txt

## TSP_polyCTL.py test_6ctls_blank_best_CTL_graph.dat GA_blank_6ctls320.txt 3 20 > 6ctls_blank.out320.txt
## TSP_polyCTL.py test_6ctls_best_CTL_graph.dat GA_best_6ctls320.txt 3 20 > 6ctls_best.out320.txt
## TSP_polyCTL.py test_6ctls_ADLVKVbest_CTL_graph.dat GA_ADLVKV_6ctls320.txt 3 20 > 6ctls_ADLVKV.out320.txt
