# Supplementary material for: PolyCTLDesigner: a computational tool for constructing polyepitope T-cell antigens
Source: BMC Res Notes. 2013 Oct 10;6:407. doi: 10.1186/1756-0500-6-407 (PMC3853014; doi:10.1186/1756-0500-6-407)
Supplement: Additional file 1 — This file describes the short sample study of designing artificial poly-CTL-epitope antigen composed of 6 well studied HIV-1 CTL epitopes using PolyCTLDesigner. [file 1756-0500-6-407-S1.zip › polyCTLs.xlsx]

## Sheet: all_pairs_all_spacers_ranked
SLYNTVATL	FLGKIWPSYK		SLYNTVATLFLGKIWPSYK	7	14	5	8	5	2.66667	3.53903	10.4724
SLYNTVATL	FLGKIWPSYK	K	SLYNTVATLKFLGKIWPSYK	9	14	4	9	4	2.91304	3.24463	9.95695
SLYNTVATL	FLGKIWPSYK	KI	SLYNTVATLKIFLGKIWPSYK	6	11	3	9	3	2.77778	2.49473	8.31696
SLYNTVATL	FLGKIWPSYK	KIV	SLYNTVATLKIVFLGKIWPSYK	9	15	2	2	4	2.93103	3.37397	7.72052
SLYNTVATL	FLGKIWPSYK	KIVK	SLYNTVATLKIVKFLGKIWPSYK	11	14	3	5	3	2.8	3.8692	9.42587
SLYNTVATL	FLGKIWPSYK	A	SLYNTVATLAFLGKIWPSYK	7	15	1	2	1	2.90625	3.50303	6.16501
SLYNTVATL	FLGKIWPSYK	AD	SLYNTVATLADFLGKIWPSYK	9	17	1	1	1	2.88462	2.7433	5.52086
SLYNTVATL	FLGKIWPSYK	ADL	SLYNTVATLADLFLGKIWPSYK	10	17	1	1	1	2.96429	3.5028	6.50101
SLYNTVATL	FLGKIWPSYK	ADLK	SLYNTVATLADLKFLGKIWPSYK	12	15	1	1	1	2.88	2.8773	6.03797
SLYNTVATL	FLGKIWPSYK	KIL	SLYNTVATLKILFLGKIWPSYK	9	15	1	1	2	2.93103	3.48007	6.57662
SLYNTVATL	FLGKIWPSYK	KILS	SLYNTVATLKILSFLGKIWPSYK	9	16	1	3	1	2.91667	3.22257	6.78507
SLYNTVATL	FLGKIWPSYK	AL	SLYNTVATLALFLGKIWPSYK	10	16	1	2	1	2.91667	3.58627	6.61543
SLYNTVATL	FLGKIWPSYK	ALL	SLYNTVATLALLFLGKIWPSYK	11	16	1	1	1	2.91667	3.97883	6.97467
SLYNTVATL	FLGKIWPSYK	ALLK	SLYNTVATLALLKFLGKIWPSYK	11	16	1	1	1	2.88889	4.28693	7.44804
SLYNTVATL	FLGKIWPSYK	ADLA	SLYNTVATLADLAFLGKIWPSYK	10	16	1	1	1	2.92308	3.1458	6.25862
SLYNTVATL	FLGKIWPSYK	KILK	SLYNTVATLKILKFLGKIWPSYK	10	13	2	3	2	2.8	3.76767	7.97433
SLYNTVATL	FLGKIWPSYK	KD	SLYNTVATLKDFLGKIWPSYK	7	12	2	7	2	2.85	2.7243	7.40013
SLYNTVATL	FLGKIWPSYK	KDV	SLYNTVATLKDVFLGKIWPSYK	9	13	1	1	2	2.86957	3.60647	6.59994
SLYNTVATL	FLGKIWPSYK	KDVA	SLYNTVATLKDVAFLGKIWPSYK	9	15	1	3	1	2.85	3.2814	6.79057
SLYNTVATL	FLGKIWPSYK	KT	SLYNTVATLKTFLGKIWPSYK	7	12	4	10	4	2.81818	2.74677	9.67101
SLYNTVATL	FLGKIWPSYK	KTA	SLYNTVATLKTAFLGKIWPSYK	8	14	4	4	5	2.90909	2.92553	8.92099
SLYNTVATL	FLGKIWPSYK	KTAS	SLYNTVATLKTASFLGKIWPSYK	9	14	3	9	3	2.95652	2.64463	9.10913
SLYNTVATL	FLGKIWPSYK	L	SLYNTVATLLFLGKIWPSYK	8	14	6	9	6	2.8	3.19583	11.3525
SLYNTVATL	FLGKIWPSYK	LL	SLYNTVATLLLFLGKIWPSYK	10	17	7	9	7	2.83333	5.2683	14.5933
SLYNTVATL	FLGKIWPSYK	LLL	SLYNTVATLLLLFLGKIWPSYK	11	18	1	1	5	2.84211	5.35117	9.44327
SLYNTVATL	FLGKIWPSYK	LLLA	SLYNTVATLLLLAFLGKIWPSYK	10	16	3	3	3	2.84211	5.30367	10.4124
SLYNTVATL	FLGKIWPSYK	ADLV	SLYNTVATLADLVFLGKIWPSYK	10	15	1	1	1	2.86667	3.74903	6.80903
SLYNTVATL	FLGKIWPSYK	ADLS	SLYNTVATLADLSFLGKIWPSYK	10	14	1	1	1	2.96	2.5352	5.54987
SLYNTVATL	FLGKIWPSYK	KTL	SLYNTVATLKTLFLGKIWPSYK	10	16	2	2	3	2.92593	3.40603	7.60233
SLYNTVATL	FLGKIWPSYK	KTLK	SLYNTVATLKTLKFLGKIWPSYK	11	14	2	5	2	2.84615	3.52187	8.33084
SLYNTVATL	FLGKIWPSYK	KL	SLYNTVATLKLFLGKIWPSYK	9	12	4	9	4	2.81818	2.81413	9.58838
SLYNTVATL	FLGKIWPSYK	KLG	SLYNTVATLKLGFLGKIWPSYK	9	11	2	2	4	2.9	3.06623	7.21123
SLYNTVATL	FLGKIWPSYK	KLGA	SLYNTVATLKLGAFLGKIWPSYK	9	13	2	5	2	2.80952	3.31983	7.97698
SLYNTVATL	FLGKIWPSYK	LI	SLYNTVATLLIFLGKIWPSYK	9	16	4	9	4	2.81818	4.63683	11.6111
SLYNTVATL	FLGKIWPSYK	LIV	SLYNTVATLLIVFLGKIWPSYK	9	15	2	2	6	2.85714	5.0154	9.85826
SLYNTVATL	FLGKIWPSYK	LIVV	SLYNTVATLLIVVFLGKIWPSYK	11	18	5	5	5	2.88	6.52537	13.786
SLYNTVATL	FLGKIWPSYK	LIVS	SLYNTVATLLIVSFLGKIWPSYK	10	16	4	6	4	2.89744	4.6802	11.2917
SLYNTVATL	FLGKIWPSYK	ALLA	SLYNTVATLALLAFLGKIWPSYK	10	13	1	1	1	2.91429	4.28237	7.24475
SLYNTVATL	FLGKIWPSYK	R	SLYNTVATLRFLGKIWPSYK	8	13	3	8	3	2.69565	3.3007	8.90215
SLYNTVATL	FLGKIWPSYK	RL	SLYNTVATLRLFLGKIWPSYK	9	14	4	7	4	2.68182	3.44803	9.81546
SLYNTVATL	FLGKIWPSYK	RLV	SLYNTVATLRLVFLGKIWPSYK	9	20	1	1	6	2.84375	3.98047	8.32265
SLYNTVATL	FLGKIWPSYK	RLVK	SLYNTVATLRLVKFLGKIWPSYK	10	17	3	3	5	2.69231	3.72643	9.37772
SLYNTVATL	FLGKIWPSYK	RT	SLYNTVATLRTFLGKIWPSYK	6	14	3	10	3	2.6	2.97997	9.1933
SLYNTVATL	FLGKIWPSYK	RTL	SLYNTVATLRTLFLGKIWPSYK	10	19	2	2	3	2.80769	3.46277	7.80315
SLYNTVATL	FLGKIWPSYK	RTLS	SLYNTVATLRTLSFLGKIWPSYK	10	15	2	4	2	2.81481	2.95247	7.50987
SLYNTVATL	FLGKIWPSYK	ALG	SLYNTVATLALGFLGKIWPSYK	10	15	1	1	1	2.93103	3.14753	6.04409
SLYNTVATL	FLGKIWPSYK	ALGS	SLYNTVATLALGSFLGKIWPSYK	10	16	1	1	1	2.96429	2.87343	5.98831
SLYNTVATL	FLGKIWPSYK	RTLV	SLYNTVATLRTLVFLGKIWPSYK	9	16	2	3	2	2.7	3.6993	8.00097
SLYNTVATL	FLGKIWPSYK	KLL	SLYNTVATLKLLFLGKIWPSYK	10	16	1	1	3	2.88889	3.55123	6.99568
SLYNTVATL	FLGKIWPSYK	KLLS	SLYNTVATLKLLSFLGKIWPSYK	10	15	2	3	2	2.88889	3.43943	7.75054
SLYNTVATL	FLGKIWPSYK	LLA	SLYNTVATLLLAFLGKIWPSYK	9	16	2	2	8	2.82353	5.1259	10.5171
SLYNTVATL	FLGKIWPSYK	LLAA	SLYNTVATLLLAAFLGKIWPSYK	10	17	5	5	5	2.82927	5.05117	12.2093
SLYNTVATL	FLGKIWPSYK	RTLK	SLYNTVATLRTLKFLGKIWPSYK	11	15	2	4	2	2.74074	3.49227	8.09597
SLYNTVATL	FLGKIWPSYK	ADG	SLYNTVATLADGFLGKIWPSYK	9	13	1	1	1	2.91304	2.876	5.62165
SLYNTVATL	FLGKIWPSYK	ADGA	SLYNTVATLADGAFLGKIWPSYK	10	13	1	1	1	2.90476	2.64167	5.60357
SLYNTVATL	FLGKIWPSYK	ALLS	SLYNTVATLALLSFLGKIWPSYK	11	17	1	1	1	2.94444	3.611	6.82489
SLYNTVATL	FLGKIWPSYK	LT	SLYNTVATLLTFLGKIWPSYK	8	15	5	10	5	2.75862	4.09973	11.971
SLYNTVATL	FLGKIWPSYK	LTG	SLYNTVATLLTGFLGKIWPSYK	9	18	4	4	4	2.83871	3.9593	9.95124
SLYNTVATL	FLGKIWPSYK	LTGV	SLYNTVATLLTGVFLGKIWPSYK	10	16	3	7	3	2.79412	4.03317	10.1395
SLYNTVATL	FLGKIWPSYK	LIVA	SLYNTVATLLIVAFLGKIWPSYK	11	17	4	6	4	2.88636	5.29633	12.0073
SLYNTVATL	FLGKIWPSYK	LLAV	SLYNTVATLLLAVFLGKIWPSYK	11	21	4	4	7	2.79167	6	13.1563
SLYNTVATL	FLGKIWPSYK	RLVV	SLYNTVATLRLVVFLGKIWPSYK	9	17	3	3	5	2.77419	4.37563	9.98101
SLYNTVATL	FLGKIWPSYK	RTLA	SLYNTVATLRTLAFLGKIWPSYK	9	15	1	4	1	2.73913	2.97957	6.73319
SLYNTVATL	FLGKIWPSYK	LIVK	SLYNTVATLLIVKFLGKIWPSYK	12	15	5	5	5	2.86486	5.0457	12.2056
SLYNTVATL	FLGKIWPSYK	RLG	SLYNTVATLRLGFLGKIWPSYK	9	13	1	1	3	2.7619	2.8619	6.1
SLYNTVATL	FLGKIWPSYK	RLGA	SLYNTVATLRLGAFLGKIWPSYK	9	16	2	3	2	2.69565	3.3198	7.62125
SLYNTVATL	FLGKIWPSYK	RLVS	SLYNTVATLRLVSFLGKIWPSYK	9	16	4	4	4	2.76923	3.3155	9.37063
SLYNTVATL	FLGKIWPSYK	RTV	SLYNTVATLRTVFLGKIWPSYK	9	19	3	3	5	2.83333	3.98147	9.52313
SLYNTVATL	FLGKIWPSYK	RTVV	SLYNTVATLRTVVFLGKIWPSYK	10	16	4	6	4	2.78125	3.7146	10.3203
SLYNTVATL	FLGKIWPSYK	AT	SLYNTVATLATFLGKIWPSYK	8	17	1	4	1	2.88235	3.31457	6.79202
SLYNTVATL	FLGKIWPSYK	ATA	SLYNTVATLATAFLGKIWPSYK	9	15	1	1	1	2.93548	3.19333	6.04011
SLYNTVATL	FLGKIWPSYK	ATAK	SLYNTVATLATAKFLGKIWPSYK	11	15	1	2	1	2.88889	2.82297	6.18408
SLYNTVATL	FLGKIWPSYK	LIG	SLYNTVATLLIGFLGKIWPSYK	8	12	2	2	3	2.72	3.811	7.697
SLYNTVATL	FLGKIWPSYK	LIGA	SLYNTVATLLIGAFLGKIWPSYK	9	14	2	5	2	2.88889	4.53733	9.24844
SLYNTVATL	FLGKIWPSYK	LTA	SLYNTVATLLTAFLGKIWPSYK	9	17	4	4	7	2.84375	3.9459	10.6381
SLYNTVATL	FLGKIWPSYK	LTAV	SLYNTVATLLTAVFLGKIWPSYK	10	17	5	8	5	2.75	4.50963	12.4138
SLYNTVATL	FLGKIWPSYK	RLA	SLYNTVATLRLAFLGKIWPSYK	8	17	1	1	5	2.79167	3.52177	7.41135
SLYNTVATL	FLGKIWPSYK	RLAA	SLYNTVATLRLAAFLGKIWPSYK	9	17	3	4	3	2.69231	3.662	9.01328
SLYNTVATL	FLGKIWPSYK	ATAA	SLYNTVATLATAAFLGKIWPSYK	10	14	1	2	1	2.94286	3.13253	6.39634
SLYNTVATL	FLGKIWPSYK	LIGK	SLYNTVATLLIGKFLGKIWPSYK	9	15	3	5	3	2.875	4.20473	9.71515
SLYNTVATL	FLGKIWPSYK	LIGV	SLYNTVATLLIGVFLGKIWPSYK	9	16	3	5	3	2.82051	4.7245	10.2822
SLYNTVATL	FLGKIWPSYK	RTVA	SLYNTVATLRTVAFLGKIWPSYK	9	16	3	7	3	2.78571	3.25313	9.30909
SLYNTVATL	FLGKIWPSYK	LIGS	SLYNTVATLLIGSFLGKIWPSYK	9	15	2	6	2	2.89286	3.8842	8.89551
SLYNTVATL	FLGKIWPSYK	LTAS	SLYNTVATLLTASFLGKIWPSYK	10	16	5	9	5	2.9375	2.74253	10.8561
SLYNTVATL	FLGKIWPSYK	RLAS	SLYNTVATLRLASFLGKIWPSYK	9	18	4	4	4	2.76	3.06223	9.2169
SLYNTVATL	FLGKIWPSYK	ATAS	SLYNTVATLATASFLGKIWPSYK	10	17	1	2	1	3	2.3702	5.78687
SLYNTVATL	FLGKIWPSYK	ATAV	SLYNTVATLATAVFLGKIWPSYK	10	16	1	2	1	2.89189	3.43663	6.79789
SLYNTVATL	FLGKIWPSYK	RTVK	SLYNTVATLRTVKFLGKIWPSYK	11	14	4	6	4	2.74074	3.4325	9.9862
SLYNTVATL	FLGKIWPSYK	RD	SLYNTVATLRDFLGKIWPSYK	8	16	2	5	2	2.7	2.64107	7.0594
SLYNTVATL	FLGKIWPSYK	RDG	SLYNTVATLRDGFLGKIWPSYK	9	14	1	1	1	2.73684	2.85167	5.63851
SLYNTVATL	FLGKIWPSYK	RDGV	SLYNTVATLRDGVFLGKIWPSYK	10	15	1	2	1	2.75	3.238	6.54217
SLYNTVATL	FLGKIWPSYK	RDGS	SLYNTVATLRDGSFLGKIWPSYK	8	11	1	2	1	2.73333	2.25857	5.2619
SLYNTVATL	FLGKIWPSYK	KDL	SLYNTVATLKDLFLGKIWPSYK	9	11	1	1	1	2.95238	3.10243	5.75005
SLYNTVATL	FLGKIWPSYK	KDLK	SLYNTVATLKDLKFLGKIWPSYK	10	10	1	2	1	2.84211	3.24477	6.30354
SLYNTVATL	FLGKIWPSYK	RTG	SLYNTVATLRTGFLGKIWPSYK	8	14	3	3	3	2.75	2.84877	7.58627
SLYNTVATL	FLGKIWPSYK	RTGA	SLYNTVATLRTGAFLGKIWPSYK	8	13	2	6	2	2.7	2.86017	7.71183
SLYNTVATL	FLGKIWPSYK	KDVS	SLYNTVATLKDVSFLGKIWPSYK	10	13	1	4	1	2.90476	3.05707	6.76897
SLYNTVATL	FLGKIWPSYK	KTLV	SLYNTVATLKTLVFLGKIWPSYK	9	15	2	5	2	2.89655	3.50833	8.26983
SLYNTVATL	FLGKIWPSYK	RTGK	SLYNTVATLRTGKFLGKIWPSYK	8	12	2	6	2	2.7	2.7783	7.57997
SLYNTVATL	FLGKIWPSYK	KLLK	SLYNTVATLKLLKFLGKIWPSYK	11	14	2	2	3	2.81481	3.78093	8.08834
SLYNTVATL	FLGKIWPSYK	RTGV	SLYNTVATLRTGVFLGKIWPSYK	9	17	2	6	2	2.78571	3.11573	8.22169
SLYNTVATL	FLGKIWPSYK	KLLV	SLYNTVATLKLLVFLGKIWPSYK	10	16	2	2	3	2.875	4.0772	8.43762
SLYNTVATL	FLGKIWPSYK	RTGS	SLYNTVATLRTGSFLGKIWPSYK	8	12	2	7	2	2.76471	2.29077	7.34567
SLYNTVATL	FLGKIWPSYK	RDGA	SLYNTVATLRDGAFLGKIWPSYK	8	12	1	2	1	2.66667	2.80803	5.85803
SLYNTVATL	FLGKIWPSYK	KILV	SLYNTVATLKILVFLGKIWPSYK	9	17	1	3	1	2.86667	4.0156	7.6256
SLYNTVATL	FLGKIWPSYK	KDLV	SLYNTVATLKDLVFLGKIWPSYK	8	15	1	2	1	2.88	3.69503	6.9057
SLYNTVATL	FLGKIWPSYK	RDGK	SLYNTVATLRDGKFLGKIWPSYK	10	12	1	2	1	2.7619	3.00477	6.15953
SLYNTVATL	FLGKIWPSYK	KDLS	SLYNTVATLKDLSFLGKIWPSYK	8	12	1	2	1	2.89474	2.992	6.0534
SLYNTVATL	FLGKIWPSYK	KLA	SLYNTVATLKLAFLGKIWPSYK	9	15	2	2	6	2.91667	3.23447	8.0803
SLYNTVATL	FLGKIWPSYK	KLAV	SLYNTVATLKLAVFLGKIWPSYK	10	20	4	4	4	2.88235	3.55187	9.86265
SLYNTVATL	FLGKIWPSYK	RI	SLYNTVATLRIFLGKIWPSYK	7	15	3	7	3	2.66667	2.79387	8.36053
SLYNTVATL	FLGKIWPSYK	RIL	SLYNTVATLRILFLGKIWPSYK	8	17	1	1	2	2.82143	3.69493	6.836
SLYNTVATL	FLGKIWPSYK	RILV	SLYNTVATLRILVFLGKIWPSYK	9	17	1	2	1	2.71875	4.35373	7.70634
SLYNTVATL	FLGKIWPSYK	RIG	SLYNTVATLRIGFLGKIWPSYK	8	13	1	1	2	2.75	2.42613	5.36363
SLYNTVATL	FLGKIWPSYK	RIGA	SLYNTVATLRIGAFLGKIWPSYK	8	15	1	4	1	2.69565	3.1885	6.88995
SLYNTVATL	FLGKIWPSYK	RILS	SLYNTVATLRILSFLGKIWPSYK	9	16	1	2	1	2.76	3.5979	6.90257
SLYNTVATL	FLGKIWPSYK	KLAS	SLYNTVATLKLASFLGKIWPSYK	10	19	4	5	4	2.9	3.35813	9.8698
SLYNTVATL	FLGKIWPSYK	KDLA	SLYNTVATLKDLAFLGKIWPSYK	8	13	1	2	1	2.83333	3.1371	6.24543
SLYNTVATL	FLGKIWPSYK	KLGS	SLYNTVATLKLGSFLGKIWPSYK	9	12	2	5	2	2.89474	2.74723	7.35864
SLYNTVATL	FLGKIWPSYK	KIVA	SLYNTVATLKIVAFLGKIWPSYK	10	16	2	6	2	2.92593	3.64193	8.7549
SLYNTVATL	FLGKIWPSYK	KTLS	SLYNTVATLKTLSFLGKIWPSYK	10	14	2	6	2	2.92308	2.91483	7.92765
SLYNTVATL	FLGKIWPSYK	RILA	SLYNTVATLRILAFLGKIWPSYK	8	15	1	2	1	2.73077	4.15567	7.35887
SLYNTVATL	FLGKIWPSYK	KLAA	SLYNTVATLKLAAFLGKIWPSYK	10	18	3	5	3	2.85185	3.53923	9.24849
SLYNTVATL	FLGKIWPSYK	KIVV	SLYNTVATLKIVVFLGKIWPSYK	10	17	3	5	3	2.89655	3.87547	9.53696
SLYNTVATL	FLGKIWPSYK	KIG	SLYNTVATLKIGFLGKIWPSYK	8	14	2	2	2	2.90476	2.7111	6.45634
SLYNTVATL	FLGKIWPSYK	KIGV	SLYNTVATLKIGVFLGKIWPSYK	9	14	2	4	2	2.85714	3.04437	7.50389
SLYNTVATL	FLGKIWPSYK	RILK	SLYNTVATLRILKFLGKIWPSYK	10	15	2	2	2	2.65385	4.1497	8.19906
SLYNTVATL	FLGKIWPSYK	KLAK	SLYNTVATLKLAKFLGKIWPSYK	11	15	5	5	5	2.84615	3.23067	10.3396
SLYNTVATL	FLGKIWPSYK	LLV	SLYNTVATLLLVFLGKIWPSYK	10	18	2	2	8	2.82927	5.31637	10.8578
SLYNTVATL	FLGKIWPSYK	LLVK	SLYNTVATLLLVKFLGKIWPSYK	11	18	5	5	8	2.78947	5.23363	13.2398
SLYNTVATL	FLGKIWPSYK	LIL	SLYNTVATLLILFLGKIWPSYK	10	15	1	1	3	2.84375	4.6968	8.08899
SLYNTVATL	FLGKIWPSYK	LILA	SLYNTVATLLILAFLGKIWPSYK	10	16	2	3	2	2.90698	5.28313	9.64515
SLYNTVATL	FLGKIWPSYK	LD	SLYNTVATLLDFLGKIWPSYK	7	15	3	7	3	2.75	3.12313	8.69397
SLYNTVATL	FLGKIWPSYK	LDA	SLYNTVATLLDAFLGKIWPSYK	10	15	1	1	3	2.8	4.65223	8.04223
SLYNTVATL	FLGKIWPSYK	LDAV	SLYNTVATLLDAVFLGKIWPSYK	11	17	3	3	3	2.82353	4.3428	9.55064
SLYNTVATL	FLGKIWPSYK	ADA	SLYNTVATLADAFLGKIWPSYK	9	15	1	1	1	2.92593	3.7161	6.5624
SLYNTVATL	FLGKIWPSYK	ADAS	SLYNTVATLADASFLGKIWPSYK	10	14	1	1	1	3	2.1719	5.18857
SLYNTVATL	FLGKIWPSYK	LILK	SLYNTVATLLILKFLGKIWPSYK	12	16	3	3	3	2.85294	4.95483	10.1641
SLYNTVATL	FLGKIWPSYK	RLGS	SLYNTVATLRLGSFLGKIWPSYK	9	14	2	4	2	2.75	2.78037	7.23453
SLYNTVATL	FLGKIWPSYK	LILV	SLYNTVATLLILVFLGKIWPSYK	10	17	2	3	2	2.84444	6.03067	10.4396
SLYNTVATL	FLGKIWPSYK	LILS	SLYNTVATLLILSFLGKIWPSYK	10	16	2	3	2	2.91176	4.17673	8.53899
SLYNTVATL	FLGKIWPSYK	KTV	SLYNTVATLKTVFLGKIWPSYK	9	17	4	4	5	2.90323	4.1312	10.3264
SLYNTVATL	FLGKIWPSYK	KTVV	SLYNTVATLKTVVFLGKIWPSYK	10	16	4	8	4	2.89286	3.74743	10.8587
SLYNTVATL	FLGKIWPSYK	LDAS	SLYNTVATLLDASFLGKIWPSYK	10	17	2	4	2	2.88889	3.3026	7.96371
SLYNTVATL	FLGKIWPSYK	AI	SLYNTVATLAIFLGKIWPSYK	8	19	1	2	1	2.94444	3.32153	6.40209
SLYNTVATL	FLGKIWPSYK	AIV	SLYNTVATLAIVFLGKIWPSYK	8	16	1	1	1	2.92105	3.9636	6.80965
SLYNTVATL	FLGKIWPSYK	AIVV	SLYNTVATLAIVVFLGKIWPSYK	10	15	1	1	1	2.84615	4.22527	7.28424
SLYNTVATL	FLGKIWPSYK	RDL	SLYNTVATLRDLFLGKIWPSYK	9	14	1	1	1	2.7619	3.39643	6.18453
SLYNTVATL	FLGKIWPSYK	RDLK	SLYNTVATLRDLKFLGKIWPSYK	10	11	1	1	1	2.68421	3.28317	6.13404
SLYNTVATL	FLGKIWPSYK	LTGA	SLYNTVATLLTGAFLGKIWPSYK	9	15	3	8	3	2.87097	3.49533	9.75555
SLYNTVATL	FLGKIWPSYK	LTAA	SLYNTVATLLTAAFLGKIWPSYK	10	17	4	8	4	2.86486	3.95427	11.1142
SLYNTVATL	FLGKIWPSYK	ADV	SLYNTVATLADVFLGKIWPSYK	9	17	1	1	1	2.93548	3.9175	6.86427
SLYNTVATL	FLGKIWPSYK	ADVK	SLYNTVATLADVKFLGKIWPSYK	12	16	1	1	1	2.92308	2.87807	6.09089
SLYNTVATL	FLGKIWPSYK	ADGS	SLYNTVATLADGSFLGKIWPSYK	10	12	1	1	1	3	1.91827	4.83493
SLYNTVATL	FLGKIWPSYK	AIA	SLYNTVATLAIAFLGKIWPSYK	8	16	1	1	1	2.91176	3.82273	6.66832
SLYNTVATL	FLGKIWPSYK	AIAS	SLYNTVATLAIASFLGKIWPSYK	10	17	1	1	1	2.94118	2.83657	6.00029
SLYNTVATL	FLGKIWPSYK	RDLA	SLYNTVATLRDLAFLGKIWPSYK	8	16	1	1	1	2.75	3.3008	6.30497
SLYNTVATL	FLGKIWPSYK	ADVA	SLYNTVATLADVAFLGKIWPSYK	9	16	1	1	1	2.92593	3.1507	6.21366
SLYNTVATL	FLGKIWPSYK	AIVS	SLYNTVATLAIVSFLGKIWPSYK	10	15	1	1	1	2.93939	3.3759	6.43954
SLYNTVATL	FLGKIWPSYK	KIVS	SLYNTVATLKIVSFLGKIWPSYK	10	17	2	6	2	2.92593	3.3464	8.50936
SLYNTVATL	FLGKIWPSYK	KTLA	SLYNTVATLKTLAFLGKIWPSYK	9	15	2	5	2	2.91667	2.81003	7.57253
SLYNTVATL	FLGKIWPSYK	AIAK	SLYNTVATLAIAKFLGKIWPSYK	11	17	1	1	1	2.87097	2.9533	6.16352
SLYNTVATL	FLGKIWPSYK	RIGK	SLYNTVATLRIGKFLGKIWPSYK	8	13	2	3	2	2.61905	3.03537	7.13299
SLYNTVATL	FLGKIWPSYK	ADAK	SLYNTVATLADAKFLGKIWPSYK	12	16	1	1	1	2.96	2.42073	5.6354
SLYNTVATL	FLGKIWPSYK	AIVK	SLYNTVATLAIVKFLGKIWPSYK	11	15	1	1	1	2.87097	3.22183	6.33205
SLYNTVATL	FLGKIWPSYK	AIAA	SLYNTVATLAIAAFLGKIWPSYK	10	16	1	1	1	2.89474	3.82383	6.93524
SLYNTVATL	FLGKIWPSYK	RDLS	SLYNTVATLRDLSFLGKIWPSYK	9	15	1	1	1	2.79167	3.21433	6.22058
SLYNTVATL	FLGKIWPSYK	AIAV	SLYNTVATLAIAVFLGKIWPSYK	10	17	1	1	1	2.90476	3.91993	7.08184
SLYNTVATL	FLGKIWPSYK	RDLV	SLYNTVATLRDLVFLGKIWPSYK	9	17	1	1	1	2.75862	4.024	7.1286
SLYNTVATL	FLGKIWPSYK	AIVA	SLYNTVATLAIVAFLGKIWPSYK	10	15	1	1	1	2.92105	4.4198	7.48252
SLYNTVATL	FLGKIWPSYK	ADVS	SLYNTVATLADVSFLGKIWPSYK	10	16	1	1	1	2.96667	2.8402	5.9552
SLYNTVATL	FLGKIWPSYK	RLL	SLYNTVATLRLLFLGKIWPSYK	10	20	1	1	3	2.82143	3.62193	7.263
SLYNTVATL	FLGKIWPSYK	RLLA	SLYNTVATLRLLAFLGKIWPSYK	8	18	2	2	2	2.73077	3.497	7.60021
SLYNTVATL	FLGKIWPSYK	LTAK	SLYNTVATLLTAKFLGKIWPSYK	11	16	6	8	6	2.83871	3.3418	12.0004
SLYNTVATL	FLGKIWPSYK	ALGV	SLYNTVATLALGVFLGKIWPSYK	11	17	1	1	1	2.89474	4.20013	7.41154
SLYNTVATL	FLGKIWPSYK	RLLS	SLYNTVATLRLLSFLGKIWPSYK	10	15	2	2	2	2.75	3.22007	7.27423
SLYNTVATL	FLGKIWPSYK	RLLV	SLYNTVATLRLLVFLGKIWPSYK	10	18	2	2	2	2.82857	4.41823	8.62633
SLYNTVATL	FLGKIWPSYK	RLGV	SLYNTVATLRLGVFLGKIWPSYK	9	18	3	3	3	2.77419	3.96783	9.12321
SLYNTVATL	FLGKIWPSYK	KTVK	SLYNTVATLKTVKFLGKIWPSYK	11	13	5	8	5	2.85714	3.59907	11.3586
SLYNTVATL	FLGKIWPSYK	ALGA	SLYNTVATLALGAFLGKIWPSYK	11	16	1	1	1	2.91429	3.50057	6.66295
SLYNTVATL	FLGKIWPSYK	LTV	SLYNTVATLLTVFLGKIWPSYK	9	18	4	4	7	2.83333	4.43337	11.175
SLYNTVATL	FLGKIWPSYK	LTVV	SLYNTVATLLTVVFLGKIWPSYK	10	16	6	8	6	2.79545	5.8078	14.4142
SLYNTVATL	FLGKIWPSYK	ALA	SLYNTVATLALAFLGKIWPSYK	9	16	1	1	2	2.94286	3.57693	6.72408
SLYNTVATL	FLGKIWPSYK	ALAA	SLYNTVATLALAAFLGKIWPSYK	11	16	1	1	1	2.87805	4.67547	7.83604
SLYNTVATL	FLGKIWPSYK	ALAV	SLYNTVATLALAVFLGKIWPSYK	11	18	1	1	1	2.88636	4.62773	7.88872
SLYNTVATL	FLGKIWPSYK	RIV	SLYNTVATLRIVFLGKIWPSYK	9	18	2	2	4	2.82759	3.63453	8.12591
SLYNTVATL	FLGKIWPSYK	RIVA	SLYNTVATLRIVAFLGKIWPSYK	10	16	2	4	2	2.74194	4.29833	8.9021
SLYNTVATL	FLGKIWPSYK	LTVS	SLYNTVATLLTVSFLGKIWPSYK	10	15	5	9	5	2.88235	3.22867	11.2895
SLYNTVATL	FLGKIWPSYK	LDG	SLYNTVATLLDGFLGKIWPSYK	9	16	1	1	2	2.8	4.55753	7.69753
SLYNTVATL	FLGKIWPSYK	LDGA	SLYNTVATLLDGAFLGKIWPSYK	8	13	1	3	1	2.77273	3.38273	6.73804
SLYNTVATL	FLGKIWPSYK	LDGV	SLYNTVATLLDGVFLGKIWPSYK	10	16	2	3	2	2.76667	4.85487	9.20987
SLYNTVATL	FLGKIWPSYK	ATL	SLYNTVATLATLFLGKIWPSYK	10	16	1	1	1	2.9	3.58397	6.52897
SLYNTVATL	FLGKIWPSYK	ATLV	SLYNTVATLATLVFLGKIWPSYK	9	15	1	1	1	2.9	4.38683	7.3985
SLYNTVATL	FLGKIWPSYK	ALAK	SLYNTVATLALAKFLGKIWPSYK	11	16	1	1	2	2.83871	3.27483	6.68344
SLYNTVATL	FLGKIWPSYK	ATLS	SLYNTVATLATLSFLGKIWPSYK	10	14	1	1	1	2.94118	3.15153	6.16526
SLYNTVATL	FLGKIWPSYK	RIVK	SLYNTVATLRIVKFLGKIWPSYK	11	16	3	4	3	2.7037	3.75043	9.15229
SLYNTVATL	FLGKIWPSYK	KLGK	SLYNTVATLKLGKFLGKIWPSYK	9	10	3	4	3	2.80952	3.25487	8.26201
SLYNTVATL	FLGKIWPSYK	KLGV	SLYNTVATLKLGVFLGKIWPSYK	9	16	3	4	3	2.86667	3.7307	9.0407
SLYNTVATL	FLGKIWPSYK	RIVV	SLYNTVATLRIVVFLGKIWPSYK	10	18	3	3	3	2.75	4.389	9.59317
SLYNTVATL	FLGKIWPSYK	ATLK	SLYNTVATLATLKFLGKIWPSYK	11	15	1	1	1	2.87097	3.68427	6.79448
SLYNTVATL	FLGKIWPSYK	RIVS	SLYNTVATLRIVSFLGKIWPSYK	10	17	2	4	2	2.7931	3.75873	8.41506
SLYNTVATL	FLGKIWPSYK	LTVA	SLYNTVATLLTVAFLGKIWPSYK	9	15	5	9	5	2.86486	3.39717	11.4071
SLYNTVATL	FLGKIWPSYK	RLAV	SLYNTVATLRLAVFLGKIWPSYK	9	21	3	3	4	2.8	3.79627	9.35293
SLYNTVATL	FLGKIWPSYK	KDG	SLYNTVATLKDGFLGKIWPSYK	5	9	1	1	1	2.84615	2.47847	4.82077
SLYNTVATL	FLGKIWPSYK	KDGS	SLYNTVATLKDGSFLGKIWPSYK	8	9	1	3	1	2.93333	2.49923	5.66257
SLYNTVATL	FLGKIWPSYK	LTVK	SLYNTVATLLTVKFLGKIWPSYK	11	14	7	8	7	2.76667	3.71697	13.022
SLYNTVATL	FLGKIWPSYK	ATLA	SLYNTVATLATLAFLGKIWPSYK	9	15	1	1	1	2.94595	3.68377	6.69773
SLYNTVATL	FLGKIWPSYK	LLAK	SLYNTVATLLLAKFLGKIWPSYK	11	18	5	5	7	2.81081	4.93213	12.6893
SLYNTVATL	FLGKIWPSYK	LDAK	SLYNTVATLLDAKFLGKIWPSYK	12	16	3	3	3	2.88462	3.21843	8.42933
SLYNTVATL	FLGKIWPSYK	ADVV	SLYNTVATLADVVFLGKIWPSYK	11	16	1	1	1	2.91176	4.20537	7.36762
SLYNTVATL	FLGKIWPSYK	ALLV	SLYNTVATLALLVFLGKIWPSYK	11	17	1	1	1	2.86957	5.66077	8.87091
SLYNTVATL	FLGKIWPSYK	KDGV	SLYNTVATLKDGVFLGKIWPSYK	9	13	1	3	1	2.86364	3.0901	6.49995
SLYNTVATL	FLGKIWPSYK	LIA	SLYNTVATLLIAFLGKIWPSYK	9	14	2	2	5	2.75	5.0543	9.5918
SLYNTVATL	FLGKIWPSYK	LIAK	SLYNTVATLLIAKFLGKIWPSYK	11	17	5	5	5	2.83333	4.71463	11.923
SLYNTVATL	FLGKIWPSYK	KDGK	SLYNTVATLKDGKFLGKIWPSYK	10	8	1	3	1	2.88235	2.73557	5.94635
SLYNTVATL	FLGKIWPSYK	ALAS	SLYNTVATLALASFLGKIWPSYK	11	18	1	1	1	2.91667	3.47093	6.73343
SLYNTVATL	FLGKIWPSYK	RLGK	SLYNTVATLRLGKFLGKIWPSYK	9	14	3	3	3	2.69565	3.25047	8.20192
SLYNTVATL	FLGKIWPSYK	KDGA	SLYNTVATLKDGAFLGKIWPSYK	7	8	1	3	1	2.83333	2.4465	5.50483
SLYNTVATL	FLGKIWPSYK	LDL	SLYNTVATLLDLFLGKIWPSYK	11	19	1	1	2	2.88235	4.90817	8.30228
SLYNTVATL	FLGKIWPSYK	LDLA	SLYNTVATLLDLAFLGKIWPSYK	10	17	1	2	1	2.83871	3.90053	7.30914
SLYNTVATL	FLGKIWPSYK	LTL	SLYNTVATLLTLFLGKIWPSYK	10	19	2	2	4	2.84848	4.0424	8.63482
SLYNTVATL	FLGKIWPSYK	LTLS	SLYNTVATLLTLSFLGKIWPSYK	10	14	3	6	3	2.86207	3.3138	9.07357
SLYNTVATL	FLGKIWPSYK	AIG	SLYNTVATLAIGFLGKIWPSYK	8	13	1	1	1	2.92	2.4852	5.1812
SLYNTVATL	FLGKIWPSYK	AIGK	SLYNTVATLAIGKFLGKIWPSYK	10	16	1	1	1	2.88	2.71117	5.82183
SLYNTVATL	FLGKIWPSYK	KDA	SLYNTVATLKDAFLGKIWPSYK	7	12	1	1	2	2.89474	3.1568	6.00154
SLYNTVATL	FLGKIWPSYK	KDAK	SLYNTVATLKDAKFLGKIWPSYK	11	10	2	3	2	2.94737	2.88947	7.0035
SLYNTVATL	FLGKIWPSYK	LTLV	SLYNTVATLLTLVFLGKIWPSYK	9	15	3	5	3	2.76923	4.78417	10.2893
SLYNTVATL	FLGKIWPSYK	KTAV	SLYNTVATLKTAVFLGKIWPSYK	9	15	4	8	4	2.89286	3.24537	10.2567
SLYNTVATL	FLGKIWPSYK	ADAA	SLYNTVATLADAAFLGKIWPSYK	11	16	1	1	1	2.93103	2.8463	6.00952
SLYNTVATL	FLGKIWPSYK	LDLK	SLYNTVATLLDLKFLGKIWPSYK	11	15	2	2	2	2.73913	3.6775	7.78112
SLYNTVATL	FLGKIWPSYK	LDGS	SLYNTVATLLDGSFLGKIWPSYK	8	13	1	4	1	2.83333	2.7903	6.39863
SLYNTVATL	FLGKIWPSYK	AIGA	SLYNTVATLAIGAFLGKIWPSYK	10	13	1	1	1	2.92593	2.92123	5.8842
SLYNTVATL	FLGKIWPSYK	KDAA	SLYNTVATLKDAAFLGKIWPSYK	10	15	1	3	1	2.85714	3.31517	6.87469
SLYNTVATL	FLGKIWPSYK	LTLA	SLYNTVATLLTLAFLGKIWPSYK	9	15	2	6	2	2.875	3.23747	8.24788
SLYNTVATL	FLGKIWPSYK	LDLS	SLYNTVATLLDLSFLGKIWPSYK	10	16	1	2	1	2.85185	3.6458	7.00506
SLYNTVATL	FLGKIWPSYK	LDGK	SLYNTVATLLDGKFLGKIWPSYK	9	14	2	3	2	2.73684	3.17087	7.37438
SLYNTVATL	FLGKIWPSYK	LDLV	SLYNTVATLLDLVFLGKIWPSYK	10	18	1	2	1	2.80556	4.868	8.32494
SLYNTVATL	FLGKIWPSYK	ADGK	SLYNTVATLADGKFLGKIWPSYK	11	13	1	1	1	2.95238	2.3129	5.32719
SLYNTVATL	FLGKIWPSYK	KDAV	SLYNTVATLKDAVFLGKIWPSYK	10	14	2	3	2	2.95455	2.71287	6.97726
SLYNTVATL	FLGKIWPSYK	AIGV	SLYNTVATLAIGVFLGKIWPSYK	10	15	1	1	1	2.88235	3.8177	6.87848
SLYNTVATL	FLGKIWPSYK	LLLS	SLYNTVATLLLLSFLGKIWPSYK	11	16	3	3	3	2.85294	4.3079	9.46721
SLYNTVATL	FLGKIWPSYK	LTLK	SLYNTVATLLTLKFLGKIWPSYK	11	15	4	5	4	2.80645	4.0434	10.4004
SLYNTVATL	FLGKIWPSYK	AIGS	SLYNTVATLAIGSFLGKIWPSYK	10	14	1	1	1	3	2.3223	5.33897
SLYNTVATL	FLGKIWPSYK	KDAS	SLYNTVATLKDASFLGKIWPSYK	9	11	1	4	1	2.94737	2.68163	6.24567
SLYNTVATL	FLGKIWPSYK	KTAA	SLYNTVATLKTAAFLGKIWPSYK	9	16	3	8	3	2.875	3.1399	9.45032
SLYNTVATL	FLGKIWPSYK	AIL	SLYNTVATLAILFLGKIWPSYK	9	15	1	1	1	2.94118	3.76593	6.61299
SLYNTVATL	FLGKIWPSYK	AILS	SLYNTVATLAILSFLGKIWPSYK	10	15	1	1	1	2.93333	3.1792	6.24253
SLYNTVATL	FLGKIWPSYK	ALV	SLYNTVATLALVFLGKIWPSYK	9	17	1	1	2	2.92105	3.771	6.96705
SLYNTVATL	FLGKIWPSYK	ALVV	SLYNTVATLALVVFLGKIWPSYK	11	18	1	1	1	2.86957	5.55213	8.81228
SLYNTVATL	FLGKIWPSYK	AILV	SLYNTVATLAILVFLGKIWPSYK	10	15	1	1	1	2.85	4.566	7.62517
SLYNTVATL	FLGKIWPSYK	ALVS	SLYNTVATLALVSFLGKIWPSYK	10	16	1	1	1	2.91429	3.4485	6.56088
SLYNTVATL	FLGKIWPSYK	LLAS	SLYNTVATLLLASFLGKIWPSYK	11	19	6	6	6	2.875	4.62137	12.9318
SLYNTVATL	FLGKIWPSYK	KIGS	SLYNTVATLKIGSFLGKIWPSYK	9	13	1	6	1	2.95	1.95093	6.1151
SLYNTVATL	FLGKIWPSYK	LDV	SLYNTVATLLDVFLGKIWPSYK	10	18	1	1	4	2.81818	5.18663	8.97754
SLYNTVATL	FLGKIWPSYK	LDVA	SLYNTVATLLDVAFLGKIWPSYK	10	15	2	4	2	2.81481	3.6152	8.17261
SLYNTVATL	FLGKIWPSYK	RDA	SLYNTVATLRDAFLGKIWPSYK	9	14	1	1	2	2.78261	3.5284	6.56753
SLYNTVATL	FLGKIWPSYK	RDAS	SLYNTVATLRDASFLGKIWPSYK	10	13	1	3	1	2.80952	2.82403	6.28118
SLYNTVATL	FLGKIWPSYK	RIGS	SLYNTVATLRIGSFLGKIWPSYK	8	15	1	4	1	2.7	2.36153	6.0632
SLYNTVATL	FLGKIWPSYK	KIGK	SLYNTVATLKIGKFLGKIWPSYK	9	11	2	5	2	2.81818	2.88407	7.44164
SLYNTVATL	FLGKIWPSYK	AILA	SLYNTVATLAILAFLGKIWPSYK	9	15	1	1	1	2.90909	3.91583	6.92795
SLYNTVATL	FLGKIWPSYK	ALVA	SLYNTVATLALVAFLGKIWPSYK	9	16	1	1	1	2.89189	4.33003	7.39129
SLYNTVATL	FLGKIWPSYK	RLLK	SLYNTVATLRLLKFLGKIWPSYK	10	17	2	2	3	2.69231	3.9876	8.38888
SLYNTVATL	FLGKIWPSYK	KIGA	SLYNTVATLKIGAFLGKIWPSYK	9	14	1	5	1	2.91304	2.92293	6.88525
SLYNTVATL	FLGKIWPSYK	AILK	SLYNTVATLAILKFLGKIWPSYK	11	15	1	1	1	2.86207	3.1449	6.25467
SLYNTVATL	FLGKIWPSYK	RIGV	SLYNTVATLRIGVFLGKIWPSYK	8	15	2	3	2	2.7037	3.25057	7.45242
SLYNTVATL	FLGKIWPSYK	LDAA	SLYNTVATLLDAAFLGKIWPSYK	11	19	2	3	2	2.85294	3.95007	8.50938
SLYNTVATL	FLGKIWPSYK	ALVK	SLYNTVATLALVKFLGKIWPSYK	12	17	1	1	2	2.86111	4.25657	7.76629
SLYNTVATL	FLGKIWPSYK	RDAA	SLYNTVATLRDAAFLGKIWPSYK	10	14	1	2	1	2.72727	3.40087	6.6539
SLYNTVATL	FLGKIWPSYK	RDV	SLYNTVATLRDVFLGKIWPSYK	10	15	1	1	2	2.79167	3.8793	7.01888
SLYNTVATL	FLGKIWPSYK	RDVA	SLYNTVATLRDVAFLGKIWPSYK	9	16	1	2	1	2.76	3.32063	6.6253
SLYNTVATL	FLGKIWPSYK	KTAK	SLYNTVATLKTAKFLGKIWPSYK	10	12	4	8	4	2.875	3.1248	10.0352
SLYNTVATL	FLGKIWPSYK	RDAK	SLYNTVATLRDAKFLGKIWPSYK	11	12	2	2	2	2.81818	2.96597	6.92354
SLYNTVATL	FLGKIWPSYK	RDAV	SLYNTVATLRDAVFLGKIWPSYK	10	16	2	2	2	2.76	3.10583	7.2105
SLYNTVATL	FLGKIWPSYK	RLAK	SLYNTVATLRLAKFLGKIWPSYK	10	16	3	3	5	2.68	3.4573	9.05797
SLYNTVATL	FLGKIWPSYK	RDVK	SLYNTVATLRDVKFLGKIWPSYK	11	13	2	2	2	2.72727	3.33597	7.339
SLYNTVATL	FLGKIWPSYK	RDVV	SLYNTVATLRDVVFLGKIWPSYK	11	16	2	2	2	2.76923	3.84287	7.99799
SLYNTVATL	FLGKIWPSYK	KIA	SLYNTVATLKIAFLGKIWPSYK	9	15	2	2	3	2.875	3.55077	7.64452
SLYNTVATL	FLGKIWPSYK	KIAA	SLYNTVATLKIAAFLGKIWPSYK	10	18	2	5	2	2.89286	3.39427	8.35558
SLYNTVATL	FLGKIWPSYK	RDVS	SLYNTVATLRDVSFLGKIWPSYK	9	15	1	3	1	2.78261	3.1153	6.6211
SLYNTVATL	FLGKIWPSYK	KIAK	SLYNTVATLKIAKFLGKIWPSYK	11	15	3	5	3	2.84615	3.33373	8.94271
SLYNTVATL	FLGKIWPSYK	ADGV	SLYNTVATLADGVFLGKIWPSYK	11	13	1	1	1	2.88462	2.6494	5.6603
SLYNTVATL	FLGKIWPSYK	LDVV	SLYNTVATLLDVVFLGKIWPSYK	11	17	3	3	3	2.86486	4.80997	10.0199
SLYNTVATL	FLGKIWPSYK	KDVK	SLYNTVATLKDVKFLGKIWPSYK	12	11	2	3	2	2.85714	3.29757	7.50709
SLYNTVATL	FLGKIWPSYK	RLVA	SLYNTVATLRLVAFLGKIWPSYK	8	18	4	4	4	2.75	3.58003	9.6842
SLYNTVATL	FLGKIWPSYK	ALGK	SLYNTVATLALGKFLGKIWPSYK	10	15	1	1	1	2.89286	3.38093	6.44224
SLYNTVATL	FLGKIWPSYK	LLG	SLYNTVATLLLGFLGKIWPSYK	10	17	2	2	5	2.8125	4.9639	9.70453
SLYNTVATL	FLGKIWPSYK	LLGS	SLYNTVATLLLGSFLGKIWPSYK	10	17	4	5	4	2.875	4.26037	10.6708
SLYNTVATL	FLGKIWPSYK	ATV	SLYNTVATLATVFLGKIWPSYK	9	15	1	1	1	2.91429	3.58027	6.42598
SLYNTVATL	FLGKIWPSYK	ATVV	SLYNTVATLATVVFLGKIWPSYK	10	15	1	2	1	2.90244	4.5865	7.89829
SLYNTVATL	FLGKIWPSYK	ATVS	SLYNTVATLATVSFLGKIWPSYK	10	13	1	2	1	2.9375	2.704	5.91754
SLYNTVATL	FLGKIWPSYK	LLGV	SLYNTVATLLLGVFLGKIWPSYK	11	19	4	4	4	2.76744	5.59933	11.9044
SLYNTVATL	FLGKIWPSYK	LLGK	SLYNTVATLLLGKFLGKIWPSYK	10	16	4	4	5	2.81818	4.70897	11.0665
SLYNTVATL	FLGKIWPSYK	LTGS	SLYNTVATLLTGSFLGKIWPSYK	9	14	3	9	3	2.91667	2.40057	8.86307
SLYNTVATL	FLGKIWPSYK	ATVK	SLYNTVATLATVKFLGKIWPSYK	11	14	1	2	1	2.82759	3.55947	6.86751
SLYNTVATL	FLGKIWPSYK	LLGA	SLYNTVATLLLGAFLGKIWPSYK	11	17	3	5	3	2.87179	5.12037	10.8306
SLYNTVATL	FLGKIWPSYK	KDVV	SLYNTVATLKDVVFLGKIWPSYK	10	14	2	3	2	2.91304	3.49613	7.75845
SLYNTVATL	FLGKIWPSYK	RTVS	SLYNTVATLRTVSFLGKIWPSYK	10	14	3	7	3	2.82143	3.08683	9.09457
SLYNTVATL	FLGKIWPSYK	ATVA	SLYNTVATLATVAFLGKIWPSYK	9	14	1	2	1	2.91176	3.58633	6.79859
SLYNTVATL	FLGKIWPSYK	LIAV	SLYNTVATLLIAVFLGKIWPSYK	10	17	4	5	4	2.83721	5.375	11.7835
SLYNTVATL	FLGKIWPSYK	KLLA	SLYNTVATLKLLAFLGKIWPSYK	9	16	2	3	2	2.88462	3.35453	7.66543
SLYNTVATL	FLGKIWPSYK	ATG	SLYNTVATLATGFLGKIWPSYK	9	14	1	1	1	2.93103	3.20097	5.99752
SLYNTVATL	FLGKIWPSYK	ATGA	SLYNTVATLATGAFLGKIWPSYK	10	12	1	2	1	2.92857	2.648	5.8111
SLYNTVATL	FLGKIWPSYK	KILA	SLYNTVATLKILAFLGKIWPSYK	8	15	1	3	1	2.875	3.62203	7.08245
SLYNTVATL	FLGKIWPSYK	LIAS	SLYNTVATLLIASFLGKIWPSYK	10	17	4	6	4	2.88571	4.3238	10.9848
SLYNTVATL	FLGKIWPSYK	KTG	SLYNTVATLKTGFLGKIWPSYK	8	12	3	4	3	2.90476	2.81427	7.7095
SLYNTVATL	FLGKIWPSYK	KTGK	SLYNTVATLKTGKFLGKIWPSYK	9	9	3	7	3	2.85714	2.85103	8.56056
SLYNTVATL	FLGKIWPSYK	ATGK	SLYNTVATLATGKFLGKIWPSYK	10	14	1	1	1	2.91667	2.5051	5.5176
SLYNTVATL	FLGKIWPSYK	KTVS	SLYNTVATLKTVSFLGKIWPSYK	10	14	3	9	3	2.92593	3.01027	9.52323
SLYNTVATL	FLGKIWPSYK	KTGA	SLYNTVATLKTGAFLGKIWPSYK	9	12	2	8	2	2.89474	2.69417	8.05557
SLYNTVATL	FLGKIWPSYK	LLVA	SLYNTVATLLLVAFLGKIWPSYK	10	17	5	5	6	2.84444	5.4357	12.8446
SLYNTVATL	FLGKIWPSYK	ATGS	SLYNTVATLATGSFLGKIWPSYK	10	13	1	2	1	3	1.93367	5.15033
SLYNTVATL	FLGKIWPSYK	ATGV	SLYNTVATLATGVFLGKIWPSYK	10	15	1	1	1	2.90909	3.21837	6.28049
SLYNTVATL	FLGKIWPSYK	LLLV	SLYNTVATLLLLVFLGKIWPSYK	11	19	2	2	4	2.82353	6.99677	11.8046
SLYNTVATL	FLGKIWPSYK	LIAA	SLYNTVATLLIAAFLGKIWPSYK	10	17	3	6	3	2.85714	5.10643	11.016
SLYNTVATL	FLGKIWPSYK	LLVV	SLYNTVATLLLVVFLGKIWPSYK	11	19	5	5	7	2.79592	7.17433	14.9808
SLYNTVATL	FLGKIWPSYK	KTGV	SLYNTVATLKTGVFLGKIWPSYK	9	14	2	7	2	2.88	2.97173	8.1824
SLYNTVATL	FLGKIWPSYK	LLVS	SLYNTVATLLLVSFLGKIWPSYK	11	17	6	6	6	2.85366	4.92743	13.1368
SLYNTVATL	FLGKIWPSYK	KTVA	SLYNTVATLKTVAFLGKIWPSYK	9	14	3	8	3	2.88	3.05807	9.26873
SLYNTVATL	FLGKIWPSYK	KTGS	SLYNTVATLKTGSFLGKIWPSYK	9	8	2	8	2	2.9375	2.1526	7.31614
SLYNTVATL	FLGKIWPSYK	KLV	SLYNTVATLKLVFLGKIWPSYK	9	18	2	2	6	2.9	3.75087	8.74587
SLYNTVATL	FLGKIWPSYK	KLVV	SLYNTVATLKLVVFLGKIWPSYK	10	16	4	4	5	2.9	3.90203	10.2637
SLYNTVATL	FLGKIWPSYK	RTA	SLYNTVATLRTAFLGKIWPSYK	8	16	3	3	4	2.75	3.47893	8.56643
SLYNTVATL	FLGKIWPSYK	RTAS	SLYNTVATLRTASFLGKIWPSYK	9	14	3	7	3	2.81818	2.4912	8.44878
SLYNTVATL	FLGKIWPSYK	RIA	SLYNTVATLRIAFLGKIWPSYK	8	17	2	2	3	2.72	3.47243	7.60843
SLYNTVATL	FLGKIWPSYK	RIAS	SLYNTVATLRIASFLGKIWPSYK	9	17	2	4	2	2.81481	3.01343	7.62084
SLYNTVATL	FLGKIWPSYK	KLVS	SLYNTVATLKLVSFLGKIWPSYK	9	16	4	6	4	2.89286	3.5019	10.0632
SLYNTVATL	FLGKIWPSYK	RIAV	SLYNTVATLRIAVFLGKIWPSYK	9	18	3	3	3	2.77419	3.6519	8.80728
SLYNTVATL	FLGKIWPSYK	RTAV	SLYNTVATLRTAVFLGKIWPSYK	9	17	3	6	3	2.75	3.3505	9.20467
SLYNTVATL	FLGKIWPSYK	KIAS	SLYNTVATLKIASFLGKIWPSYK	10	16	2	6	2	2.92308	3.08767	8.20049
SLYNTVATL	FLGKIWPSYK	LDVK	SLYNTVATLLDVKFLGKIWPSYK	12	15	3	3	3	2.75	3.6775	8.83167
SLYNTVATL	FLGKIWPSYK	LTGK	SLYNTVATLLTGKFLGKIWPSYK	10	14	4	8	4	2.85185	2.95243	9.96169
SLYNTVATL	FLGKIWPSYK	RTAA	SLYNTVATLRTAAFLGKIWPSYK	9	16	3	7	3	2.73913	3.0878	9.14142
SLYNTVATL	FLGKIWPSYK	RIAA	SLYNTVATLRIAAFLGKIWPSYK	9	17	2	4	2	2.75862	3.94773	8.55233
SLYNTVATL	FLGKIWPSYK	LLLK	SLYNTVATLLLLKFLGKIWPSYK	11	17	3	3	5	2.82857	4.96607	10.6742
SLYNTVATL	FLGKIWPSYK	LDVS	SLYNTVATLLDVSFLGKIWPSYK	10	15	2	4	2	2.84615	3.58643	8.14541
SLYNTVATL	FLGKIWPSYK	KLVA	SLYNTVATLKLVAFLGKIWPSYK	9	16	4	5	4	2.88889	3.41773	9.72884
SLYNTVATL	FLGKIWPSYK	KIAV	SLYNTVATLKIAVFLGKIWPSYK	10	18	3	5	3	2.9	3.47193	9.1836
SLYNTVATL	FLGKIWPSYK	RTAK	SLYNTVATLRTAKFLGKIWPSYK	9	15	4	6	4	2.73913	2.99113	9.49476
SLYNTVATL	FLGKIWPSYK	RIAK	SLYNTVATLRIAKFLGKIWPSYK	10	18	3	3	3	2.7037	3.02497	8.22682
SLYNTVATL	FLGKIWPSYK	KLVK	SLYNTVATLKLVKFLGKIWPSYK	11	14	5	5	6	2.81481	3.7414	11.0488
SLYNTVATL	FLGKIWPSYK	ADAV	SLYNTVATLADAVFLGKIWPSYK	11	14	1	1	1	2.92857	2.36257	5.42566
SLYNTVATL	VIYQYMDDL		SLYNTVATLVIYQYMDDL	8	14	10	50	10	2.82759	3.64623	24.8876
SLYNTVATL	VIYQYMDDL	K	SLYNTVATLKVIYQYMDDL	8	14	10	50	10	2.91304	3.21217	24.6245
SLYNTVATL	VIYQYMDDL	KI	SLYNTVATLKIVIYQYMDDL	8	13	6	10	6	2.84211	2.95647	11.4819
SLYNTVATL	VIYQYMDDL	KIV	SLYNTVATLKIVVIYQYMDDL	10	12	3	7	3	2.81818	3.3058	9.04671
SLYNTVATL	VIYQYMDDL	KIVK	SLYNTVATLKIVKVIYQYMDDL	10	14	2	7	2	2.77778	3.57747	8.83302
SLYNTVATL	VIYQYMDDL	A	SLYNTVATLAVIYQYMDDL	8	16	4	10	4	2.88889	2.70847	9.71958
SLYNTVATL	VIYQYMDDL	AD	SLYNTVATLADVIYQYMDDL	10	20	1	2	1	2.93548	3.12397	6.35407
SLYNTVATL	VIYQYMDDL	ADL	SLYNTVATLADLVIYQYMDDL	10	14	1	1	1	2.88	3.25637	6.10037
SLYNTVATL	VIYQYMDDL	ADLK	SLYNTVATLADLKVIYQYMDDL	9	17	1	1	1	2.88	2.84653	5.9572
SLYNTVATL	VIYQYMDDL	KIL	SLYNTVATLKILVIYQYMDDL	9	14	1	4	1	2.83333	3.72497	7.26663
SLYNTVATL	VIYQYMDDL	KILS	SLYNTVATLKILSVIYQYMDDL	9	15	1	5	1	2.92593	3.16303	7.176
SLYNTVATL	VIYQYMDDL	AL	SLYNTVATLALVIYQYMDDL	10	18	3	3	3	2.91176	3.95437	8.83329
SLYNTVATL	VIYQYMDDL	ALL	SLYNTVATLALLVIYQYMDDL	11	17	1	1	1	2.925	4.60487	7.65112
SLYNTVATL	VIYQYMDDL	ALLK	SLYNTVATLALLKVIYQYMDDL	11	17	1	1	1	2.92105	4.13993	7.35265
SLYNTVATL	VIYQYMDDL	ADLA	SLYNTVATLADLAVIYQYMDDL	11	17	1	1	1	2.93333	2.87743	6.09077
SLYNTVATL	VIYQYMDDL	KILK	SLYNTVATLKILKVIYQYMDDL	9	14	1	4	1	2.86667	3.35697	7.06697
SLYNTVATL	VIYQYMDDL	KD	SLYNTVATLKDVIYQYMDDL	9	14	4	8	4	2.90476	2.36623	8.9948
SLYNTVATL	VIYQYMDDL	KDV	SLYNTVATLKDVVIYQYMDDL	9	13	2	5	2	2.7619	3.60617	8.09426
SLYNTVATL	VIYQYMDDL	KDVA	SLYNTVATLKDVAVIYQYMDDL	9	13	1	5	1	2.86957	3.07137	6.98151
SLYNTVATL	VIYQYMDDL	KT	SLYNTVATLKTVIYQYMDDL	8	14	7	10	7	2.875	3.52763	12.8547
SLYNTVATL	VIYQYMDDL	KTA	SLYNTVATLKTAVIYQYMDDL	9	16	3	10	3	2.81481	3.13047	9.77121
SLYNTVATL	VIYQYMDDL	KTAS	SLYNTVATLKTASVIYQYMDDL	9	13	1	10	1	2.92308	2.85903	8.02185
SLYNTVATL	VIYQYMDDL	L	SLYNTVATLLVIYQYMDDL	8	16	10	50	10	2.82759	4.1251	25.6331
SLYNTVATL	VIYQYMDDL	LL	SLYNTVATLLLVIYQYMDDL	10	17	10	10	10	2.825	5.50797	17.3326
SLYNTVATL	VIYQYMDDL	LLL	SLYNTVATLLLLVIYQYMDDL	11	17	4	4	4	2.84091	6.5019	12.5439
SLYNTVATL	VIYQYMDDL	LLLA	SLYNTVATLLLLAVIYQYMDDL	12	17	1	4	1	2.86667	5.0543	9.0643
SLYNTVATL	VIYQYMDDL	ADLV	SLYNTVATLADLVVIYQYMDDL	11	18	1	1	1	2.90625	3.87717	7.13915
SLYNTVATL	VIYQYMDDL	ADLS	SLYNTVATLADLSVIYQYMDDL	8	16	1	1	1	2.96154	2.70493	5.71968
SLYNTVATL	VIYQYMDDL	KTL	SLYNTVATLKTLVIYQYMDDL	10	15	2	7	2	2.84615	3.5416	8.68391
SLYNTVATL	VIYQYMDDL	KTLK	SLYNTVATLKTLKVIYQYMDDL	10	13	1	7	1	2.83871	3.6578	8.1164
SLYNTVATL	VIYQYMDDL	KL	SLYNTVATLKLVIYQYMDDL	8	16	8	10	8	2.875	3.83543	14.0125
SLYNTVATL	VIYQYMDDL	KLG	SLYNTVATLKLGVIYQYMDDL	10	15	3	7	3	2.85714	3.5408	9.43366
SLYNTVATL	VIYQYMDDL	KLGA	SLYNTVATLKLGAVIYQYMDDL	10	17	1	7	1	2.89286	3.4457	8.10701
SLYNTVATL	VIYQYMDDL	LI	SLYNTVATLLIVIYQYMDDL	10	15	8	10	8	2.84211	4.94703	15.1725
SLYNTVATL	VIYQYMDDL	LIV	SLYNTVATLLIVVIYQYMDDL	11	16	4	8	4	2.85366	5.75557	12.7482
SLYNTVATL	VIYQYMDDL	LIVV	SLYNTVATLLIVVVIYQYMDDL	12	15	2	7	2	2.85	5.2854	10.6946
SLYNTVATL	VIYQYMDDL	LIVS	SLYNTVATLLIVSVIYQYMDDL	12	16	2	8	2	2.89744	4.50913	10.2207
SLYNTVATL	VIYQYMDDL	ALLA	SLYNTVATLALLAVIYQYMDDL	11	16	1	1	1	2.91429	3.40047	6.56285
SLYNTVATL	VIYQYMDDL	R	SLYNTVATLRVIYQYMDDL	8	15	10	50	10	2.69565	3.60613	25.0576
SLYNTVATL	VIYQYMDDL	RL	SLYNTVATLRLVIYQYMDDL	8	15	8	9	8	2.76	3.7389	13.6102
SLYNTVATL	VIYQYMDDL	RLV	SLYNTVATLRLVVIYQYMDDL	9	16	4	5	4	2.70833	3.68803	9.82345
SLYNTVATL	VIYQYMDDL	RLVK	SLYNTVATLRLVKVIYQYMDDL	10	17	3	5	3	2.72727	4.20897	9.862
SLYNTVATL	VIYQYMDDL	RT	SLYNTVATLRTVIYQYMDDL	8	13	7	10	7	2.76	3.45743	12.7288
SLYNTVATL	VIYQYMDDL	RTL	SLYNTVATLRTLVIYQYMDDL	10	15	2	6	2	2.69231	3.46773	8.35235
SLYNTVATL	VIYQYMDDL	RTLS	SLYNTVATLRTLSVIYQYMDDL	10	17	1	6	1	2.83871	3.4542	7.8628
SLYNTVATL	VIYQYMDDL	ALG	SLYNTVATLALGVIYQYMDDL	11	17	1	1	1	2.88571	3.36863	6.41292
SLYNTVATL	VIYQYMDDL	ALGS	SLYNTVATLALGSVIYQYMDDL	8	15	1	1	1	3	2.54207	5.50873
SLYNTVATL	VIYQYMDDL	RTLV	SLYNTVATLRTLVVIYQYMDDL	10	17	1	5	1	2.75758	4.19647	8.35101
SLYNTVATL	VIYQYMDDL	KLL	SLYNTVATLKLLVIYQYMDDL	10	14	2	4	2	2.85185	3.78687	8.12946
SLYNTVATL	VIYQYMDDL	KLLS	SLYNTVATLKLLSVIYQYMDDL	10	17	1	5	1	2.90909	3.96913	8.13125
SLYNTVATL	VIYQYMDDL	LLA	SLYNTVATLLLAVIYQYMDDL	11	16	6	7	6	2.80488	5.6551	13.8953
SLYNTVATL	VIYQYMDDL	LLAA	SLYNTVATLLLAAVIYQYMDDL	12	19	3	7	3	2.91489	5.0634	11.4258
SLYNTVATL	VIYQYMDDL	RTLK	SLYNTVATLRTLKVIYQYMDDL	10	14	1	5	1	2.77419	3.73947	7.74484
SLYNTVATL	VIYQYMDDL	ADG	SLYNTVATLADGVIYQYMDDL	10	15	1	1	1	2.85185	3.25407	6.14666
SLYNTVATL	VIYQYMDDL	ADGA	SLYNTVATLADGAVIYQYMDDL	9	16	1	1	1	2.95833	2.59477	5.65935
SLYNTVATL	VIYQYMDDL	ALLS	SLYNTVATLALLSVIYQYMDDL	11	15	1	1	1	2.93939	3.4004	6.51404
SLYNTVATL	VIYQYMDDL	LT	SLYNTVATLLTVIYQYMDDL	9	15	9	10	9	2.83333	4.29893	15.2239
SLYNTVATL	VIYQYMDDL	LTG	SLYNTVATLLTGVIYQYMDDL	10	16	3	9	3	2.78788	4.50593	10.9453
SLYNTVATL	VIYQYMDDL	LTGV	SLYNTVATLLTGVVIYQYMDDL	11	16	2	9	2	2.75758	4.19873	10.1033
SLYNTVATL	VIYQYMDDL	LIVA	SLYNTVATLLIVAVIYQYMDDL	12	16	2	8	2	2.89796	5.15807	10.8696
SLYNTVATL	VIYQYMDDL	LLAV	SLYNTVATLLLAVVIYQYMDDL	12	18	3	6	3	2.86957	5.7649	11.825
SLYNTVATL	VIYQYMDDL	RLVV	SLYNTVATLRLVVVIYQYMDDL	10	18	2	5	2	2.81081	4.2323	9.18951
SLYNTVATL	VIYQYMDDL	RTLA	SLYNTVATLRTLAVIYQYMDDL	10	16	1	6	1	2.76667	3.30843	7.66343
SLYNTVATL	VIYQYMDDL	LIVK	SLYNTVATLLIVKVIYQYMDDL	12	16	3	7	3	2.83784	4.75727	10.9658
SLYNTVATL	VIYQYMDDL	RLG	SLYNTVATLRLGVIYQYMDDL	9	14	3	5	3	2.74074	3.5257	8.81274
SLYNTVATL	VIYQYMDDL	RLGA	SLYNTVATLRLGAVIYQYMDDL	10	19	1	5	1	2.8	3.6002	7.85687
SLYNTVATL	VIYQYMDDL	RLVS	SLYNTVATLRLVSVIYQYMDDL	10	16	2	6	2	2.8	3.24033	8.347
SLYNTVATL	VIYQYMDDL	RTV	SLYNTVATLRTVVIYQYMDDL	10	14	4	9	4	2.68	3.5904	10.6744
SLYNTVATL	VIYQYMDDL	RTVV	SLYNTVATLRTVVVIYQYMDDL	10	17	2	8	2	2.8	3.99823	9.6549
SLYNTVATL	VIYQYMDDL	AT	SLYNTVATLATVIYQYMDDL	9	17	2	5	2	2.90625	3.56803	8.09668
SLYNTVATL	VIYQYMDDL	ATA	SLYNTVATLATAVIYQYMDDL	10	17	1	3	1	2.82857	3.84453	7.33596
SLYNTVATL	VIYQYMDDL	ATAK	SLYNTVATLATAKVIYQYMDDL	8	16	1	2	1	2.89655	2.99257	6.25406
SLYNTVATL	VIYQYMDDL	LIG	SLYNTVATLLIGVIYQYMDDL	10	17	2	7	2	2.84211	5.23183	10.4739
SLYNTVATL	VIYQYMDDL	LIGA	SLYNTVATLLIGAVIYQYMDDL	10	16	1	7	1	2.88889	4.04087	8.65198
SLYNTVATL	VIYQYMDDL	LTA	SLYNTVATLLTAVIYQYMDDL	10	15	5	10	5	2.73529	4.94967	13.0864
SLYNTVATL	VIYQYMDDL	LTAV	SLYNTVATLLTAVVIYQYMDDL	11	16	3	9	3	2.75758	4.25833	10.9129
SLYNTVATL	VIYQYMDDL	RLA	SLYNTVATLRLAVIYQYMDDL	9	16	4	5	4	2.72414	3.44233	9.57854
SLYNTVATL	VIYQYMDDL	RLAA	SLYNTVATLRLAAVIYQYMDDL	10	18	2	5	2	2.83333	3.51143	8.46977
SLYNTVATL	VIYQYMDDL	ATAA	SLYNTVATLATAAVIYQYMDDL	10	14	1	3	1	2.97059	2.96243	6.47763
SLYNTVATL	VIYQYMDDL	LIGK	SLYNTVATLLIGKVIYQYMDDL	9	15	1	6	1	2.78571	3.9522	8.20815
SLYNTVATL	VIYQYMDDL	LIGV	SLYNTVATLLIGVVIYQYMDDL	11	16	1	6	1	2.81579	4.74667	9.15412
SLYNTVATL	VIYQYMDDL	RTVA	SLYNTVATLRTVAVIYQYMDDL	10	17	1	9	1	2.80645	3.24543	8.40242
SLYNTVATL	VIYQYMDDL	LIGS	SLYNTVATLLIGSVIYQYMDDL	10	16	1	8	1	2.90323	3.6736	8.53543
SLYNTVATL	VIYQYMDDL	LTAS	SLYNTVATLLTASVIYQYMDDL	11	17	2	10	2	2.88235	3.53153	9.74232
SLYNTVATL	VIYQYMDDL	RLAS	SLYNTVATLRLASVIYQYMDDL	10	17	2	6	2	2.81481	3.1811	8.33851
SLYNTVATL	VIYQYMDDL	ATAS	SLYNTVATLATASVIYQYMDDL	10	14	1	3	1	3	2.2523	5.76897
SLYNTVATL	VIYQYMDDL	ATAV	SLYNTVATLATAVVIYQYMDDL	11	15	1	2	1	2.93548	2.80183	6.16527
SLYNTVATL	VIYQYMDDL	RTVK	SLYNTVATLRTVKVIYQYMDDL	10	14	2	8	2	2.68966	4.1021	9.60325
SLYNTVATL	VIYQYMDDL	RD	SLYNTVATLRDVIYQYMDDL	9	13	3	7	3	2.72727	2.6724	8.2421
SLYNTVATL	VIYQYMDDL	RDG	SLYNTVATLRDGVIYQYMDDL	9	11	1	3	1	2.65	3.16493	6.29743
SLYNTVATL	VIYQYMDDL	RDGV	SLYNTVATLRDGVVIYQYMDDL	10	16	1	3	1	2.75	3.19057	6.79473
SLYNTVATL	VIYQYMDDL	RDGS	SLYNTVATLRDGSVIYQYMDDL	8	12	1	4	1	2.77273	2.81533	6.37064
SLYNTVATL	VIYQYMDDL	KDL	SLYNTVATLKDLVIYQYMDDL	8	12	1	3	1	2.78947	3.07047	6.20994
SLYNTVATL	VIYQYMDDL	KDLK	SLYNTVATLKDLKVIYQYMDDL	8	13	1	2	1	2.86957	3.29487	6.40501
SLYNTVATL	VIYQYMDDL	RTG	SLYNTVATLRTGVIYQYMDDL	9	13	2	8	2	2.75	3.0164	8.2539
SLYNTVATL	VIYQYMDDL	RTGA	SLYNTVATLRTGAVIYQYMDDL	9	14	1	8	1	2.79167	2.8254	7.53165
SLYNTVATL	VIYQYMDDL	KDVS	SLYNTVATLKDVSVIYQYMDDL	9	15	1	5	1	2.92308	3.23353	7.24635
SLYNTVATL	VIYQYMDDL	KTLV	SLYNTVATLKTLVVIYQYMDDL	10	17	1	7	1	2.88235	4.1332	8.79398
SLYNTVATL	VIYQYMDDL	RTGK	SLYNTVATLRTGKVIYQYMDDL	8	13	1	8	1	2.69231	3.36263	7.96392
SLYNTVATL	VIYQYMDDL	KLLK	SLYNTVATLKLLKVIYQYMDDL	10	16	1	4	1	2.87879	3.9278	7.78841
SLYNTVATL	VIYQYMDDL	RTGV	SLYNTVATLRTGVVIYQYMDDL	9	16	1	7	1	2.77778	2.94593	7.50149
SLYNTVATL	VIYQYMDDL	KLLV	SLYNTVATLKLLVVIYQYMDDL	10	17	1	3	1	2.86486	4.79323	8.45314
SLYNTVATL	VIYQYMDDL	RTGS	SLYNTVATLRTGSVIYQYMDDL	8	12	1	9	1	2.77273	2.42093	7.22624
SLYNTVATL	VIYQYMDDL	RDGA	SLYNTVATLRDGAVIYQYMDDL	9	14	1	3	1	2.79167	3.15973	6.61598
SLYNTVATL	VIYQYMDDL	KILV	SLYNTVATLKILVVIYQYMDDL	9	16	1	4	1	2.83333	3.74987	7.5582
SLYNTVATL	VIYQYMDDL	KDLV	SLYNTVATLKDLVVIYQYMDDL	9	17	1	2	1	2.84	3.5498	6.90847
SLYNTVATL	VIYQYMDDL	RDGK	SLYNTVATLRDGKVIYQYMDDL	8	11	1	3	1	2.73913	3.33223	6.58586
SLYNTVATL	VIYQYMDDL	KDLS	SLYNTVATLKDLSVIYQYMDDL	7	15	1	3	1	2.91667	3.23743	6.64993
SLYNTVATL	VIYQYMDDL	KLA	SLYNTVATLKLAVIYQYMDDL	10	16	4	7	4	2.82759	3.43103	10.1224
SLYNTVATL	VIYQYMDDL	KLAV	SLYNTVATLKLAVVIYQYMDDL	10	19	2	6	2	2.91429	3.9606	9.22298
SLYNTVATL	VIYQYMDDL	RI	SLYNTVATLRIVIYQYMDDL	8	13	6	9	6	2.73913	3.0024	11.2727
SLYNTVATL	VIYQYMDDL	RIL	SLYNTVATLRILVIYQYMDDL	9	15	1	3	1	2.63636	3.58517	6.91698
SLYNTVATL	VIYQYMDDL	RILV	SLYNTVATLRILVVIYQYMDDL	9	15	1	3	1	2.7	3.7349	7.23657
SLYNTVATL	VIYQYMDDL	RIG	SLYNTVATLRIGVIYQYMDDL	9	15	1	5	1	2.77778	2.7512	6.59009
SLYNTVATL	VIYQYMDDL	RIGA	SLYNTVATLRIGAVIYQYMDDL	8	16	1	5	1	2.8	2.89517	6.90183
SLYNTVATL	VIYQYMDDL	RILS	SLYNTVATLRILSVIYQYMDDL	9	15	1	3	1	2.78571	2.93153	6.43749
SLYNTVATL	VIYQYMDDL	KLAS	SLYNTVATLKLASVIYQYMDDL	10	20	2	7	2	2.96667	3.1773	8.7423
SLYNTVATL	VIYQYMDDL	KDLA	SLYNTVATLKDLAVIYQYMDDL	9	17	1	3	1	2.88	3.1099	6.72057
SLYNTVATL	VIYQYMDDL	KLGS	SLYNTVATLKLGSVIYQYMDDL	9	15	1	7	1	2.88462	3.18613	7.69703
SLYNTVATL	VIYQYMDDL	KIVA	SLYNTVATLKIVAVIYQYMDDL	10	17	1	7	1	2.90323	3.56023	8.22206
SLYNTVATL	VIYQYMDDL	KTLS	SLYNTVATLKTLSVIYQYMDDL	10	16	1	8	1	2.90323	3.35193	8.21376
SLYNTVATL	VIYQYMDDL	RILA	SLYNTVATLRILAVIYQYMDDL	9	17	1	3	1	2.74194	3.80447	7.40823
SLYNTVATL	VIYQYMDDL	KLAA	SLYNTVATLKLAAVIYQYMDDL	10	19	2	7	2	2.93939	3.54723	9.06087
SLYNTVATL	VIYQYMDDL	KIVV	SLYNTVATLKIVVVIYQYMDDL	10	15	1	7	1	2.85185	3.49183	8.05109
SLYNTVATL	VIYQYMDDL	KIG	SLYNTVATLKIGVIYQYMDDL	9	15	2	7	2	2.89655	3.18743	8.28226
SLYNTVATL	VIYQYMDDL	KIGV	SLYNTVATLKIGVVIYQYMDDL	10	14	1	6	1	2.84	2.8271	7.08577
SLYNTVATL	VIYQYMDDL	RILK	SLYNTVATLRILKVIYQYMDDL	9	14	1	3	1	2.76667	3.35507	6.81007
SLYNTVATL	VIYQYMDDL	KLAK	SLYNTVATLKLAKVIYQYMDDL	9	18	3	6	3	2.90323	3.70137	9.61319
SLYNTVATL	VIYQYMDDL	LLV	SLYNTVATLLLVVIYQYMDDL	11	17	7	7	7	2.81818	6.35537	15.3963
SLYNTVATL	VIYQYMDDL	LLVK	SLYNTVATLLLVKVIYQYMDDL	12	19	4	7	4	2.79545	5.87897	12.9854
SLYNTVATL	VIYQYMDDL	LIL	SLYNTVATLLILVIYQYMDDL	11	17	2	5	2	2.84211	5.95587	10.748
SLYNTVATL	VIYQYMDDL	LILA	SLYNTVATLLILAVIYQYMDDL	12	16	1	5	1	2.86047	4.99707	9.20676
SLYNTVATL	VIYQYMDDL	LD	SLYNTVATLLDVIYQYMDDL	10	16	6	9	6	2.84375	4.0386	12.5641
SLYNTVATL	VIYQYMDDL	LDA	SLYNTVATLLDAVIYQYMDDL	11	14	2	5	2	2.75862	4.45753	9.09546
SLYNTVATL	VIYQYMDDL	LDAV	SLYNTVATLLDAVVIYQYMDDL	12	16	1	4	1	2.81818	4.70783	8.66541
SLYNTVATL	VIYQYMDDL	ADA	SLYNTVATLADAVIYQYMDDL	10	14	1	1	1	2.88462	3.31527	6.1595
SLYNTVATL	VIYQYMDDL	ADAS	SLYNTVATLADASVIYQYMDDL	8	16	1	1	1	3	2.26477	5.28143
SLYNTVATL	VIYQYMDDL	LILK	SLYNTVATLLILKVIYQYMDDL	12	15	1	4	1	2.86111	4.26857	8.17829
SLYNTVATL	VIYQYMDDL	RLGS	SLYNTVATLRLGSVIYQYMDDL	9	16	1	5	1	2.81481	3.1583	7.21571
SLYNTVATL	VIYQYMDDL	LILV	SLYNTVATLLILVVIYQYMDDL	12	16	1	4	1	2.82927	6.07187	10.03
SLYNTVATL	VIYQYMDDL	LILS	SLYNTVATLLILSVIYQYMDDL	12	15	1	5	1	2.91892	4.46813	8.63075
SLYNTVATL	VIYQYMDDL	KTV	SLYNTVATLKTVVIYQYMDDL	10	15	4	10	4	2.81481	3.51937	10.9101
SLYNTVATL	VIYQYMDDL	KTVV	SLYNTVATLKTVVVIYQYMDDL	10	16	2	9	2	2.875	3.74037	9.60078
SLYNTVATL	VIYQYMDDL	LDAS	SLYNTVATLLDASVIYQYMDDL	9	14	1	5	1	2.88462	3.4234	7.3843
SLYNTVATL	VIYQYMDDL	AI	SLYNTVATLAIVIYQYMDDL	9	16	2	3	2	2.86207	3.37743	7.35387
SLYNTVATL	VIYQYMDDL	AIV	SLYNTVATLAIVVIYQYMDDL	10	17	1	1	1	2.8125	3.68363	6.67426
SLYNTVATL	VIYQYMDDL	AIVV	SLYNTVATLAIVVVIYQYMDDL	11	14	1	1	1	2.88235	3.6026	6.66338
SLYNTVATL	VIYQYMDDL	RDL	SLYNTVATLRDLVIYQYMDDL	8	9	1	2	1	2.5	2.99653	5.72153
SLYNTVATL	VIYQYMDDL	RDLK	SLYNTVATLRDLKVIYQYMDDL	8	13	1	2	1	2.76	3.46277	6.56743
SLYNTVATL	VIYQYMDDL	LTGA	SLYNTVATLLTGAVIYQYMDDL	11	16	1	10	1	2.87879	3.39167	8.80227
SLYNTVATL	VIYQYMDDL	LTAA	SLYNTVATLLTAAVIYQYMDDL	11	17	2	10	2	2.86842	4.25413	10.4642
SLYNTVATL	VIYQYMDDL	ADV	SLYNTVATLADVVIYQYMDDL	10	16	1	1	1	2.83333	3.69297	6.63463
SLYNTVATL	VIYQYMDDL	ADVK	SLYNTVATLADVKVIYQYMDDL	9	18	1	1	1	2.88889	3.15067	6.31178
SLYNTVATL	VIYQYMDDL	ADGS	SLYNTVATLADGSVIYQYMDDL	7	16	1	1	1	3	2.36153	5.3282
SLYNTVATL	VIYQYMDDL	AIA	SLYNTVATLAIAVIYQYMDDL	10	17	1	1	1	2.85294	3.31663	6.30928
SLYNTVATL	VIYQYMDDL	AIAS	SLYNTVATLAIASVIYQYMDDL	10	14	1	2	1	3	2.05997	5.32663
SLYNTVATL	VIYQYMDDL	RDLA	SLYNTVATLRDLAVIYQYMDDL	10	18	1	2	1	2.78571	3.42123	6.87719
SLYNTVATL	VIYQYMDDL	ADVA	SLYNTVATLADVAVIYQYMDDL	10	17	1	1	1	2.93333	3.048	6.21133
SLYNTVATL	VIYQYMDDL	AIVS	SLYNTVATLAIVSVIYQYMDDL	10	14	1	2	1	2.9375	2.45187	5.71541
SLYNTVATL	VIYQYMDDL	KIVS	SLYNTVATLKIVSVIYQYMDDL	10	16	1	8	1	2.89286	2.92753	7.78884
SLYNTVATL	VIYQYMDDL	KTLA	SLYNTVATLKTLAVIYQYMDDL	10	17	1	7	1	2.875	3.34993	8.01035
SLYNTVATL	VIYQYMDDL	AIAK	SLYNTVATLAIAKVIYQYMDDL	9	15	1	1	1	2.89655	2.68743	5.69893
SLYNTVATL	VIYQYMDDL	RIGK	SLYNTVATLRIGKVIYQYMDDL	7	13	1	5	1	2.66667	3.33163	7.13163
SLYNTVATL	VIYQYMDDL	ADAK	SLYNTVATLADAKVIYQYMDDL	9	17	1	1	1	2.91667	2.7164	5.8289
SLYNTVATL	VIYQYMDDL	AIVK	SLYNTVATLAIVKVIYQYMDDL	10	15	1	1	1	2.83871	3.1215	6.1801
SLYNTVATL	VIYQYMDDL	AIAA	SLYNTVATLAIAAVIYQYMDDL	11	14	1	1	1	2.97059	2.69033	5.75553
SLYNTVATL	VIYQYMDDL	RDLS	SLYNTVATLRDLSVIYQYMDDL	8	13	1	2	1	2.8	3.2685	6.37517
SLYNTVATL	VIYQYMDDL	AIAV	SLYNTVATLAIAVVIYQYMDDL	11	14	1	1	1	2.94737	3.5238	6.58784
SLYNTVATL	VIYQYMDDL	RDLV	SLYNTVATLRDLVVIYQYMDDL	9	16	1	2	1	2.69231	3.64593	6.94722
SLYNTVATL	VIYQYMDDL	AIVA	SLYNTVATLAIVAVIYQYMDDL	10	13	1	1	1	2.91429	2.55187	5.51425
SLYNTVATL	VIYQYMDDL	ADVS	SLYNTVATLADVSVIYQYMDDL	9	17	1	1	1	2.96429	2.69883	5.81371
SLYNTVATL	VIYQYMDDL	RLL	SLYNTVATLRLLVIYQYMDDL	9	15	2	3	2	2.77778	3.75603	7.84492
SLYNTVATL	VIYQYMDDL	RLLA	SLYNTVATLRLLAVIYQYMDDL	10	19	1	3	1	2.78788	3.95323	7.70929
SLYNTVATL	VIYQYMDDL	LTAK	SLYNTVATLLTAKVIYQYMDDL	10	17	3	9	3	2.82353	4.07377	10.7316
SLYNTVATL	VIYQYMDDL	ALGV	SLYNTVATLALGVVIYQYMDDL	11	16	1	1	1	2.94118	3.55487	6.71859
SLYNTVATL	VIYQYMDDL	RLLS	SLYNTVATLRLLSVIYQYMDDL	10	17	1	3	1	2.80645	3.93997	7.59696
SLYNTVATL	VIYQYMDDL	RLLV	SLYNTVATLRLLVVIYQYMDDL	10	18	1	2	1	2.81081	4.81467	8.27187
SLYNTVATL	VIYQYMDDL	RLGV	SLYNTVATLRLGVVIYQYMDDL	10	18	1	4	1	2.76667	3.61837	7.57337
SLYNTVATL	VIYQYMDDL	KTVK	SLYNTVATLKTVKVIYQYMDDL	10	14	2	9	2	2.80645	4.10493	9.86192
SLYNTVATL	VIYQYMDDL	ALGA	SLYNTVATLALGAVIYQYMDDL	10	17	1	1	1	2.97059	3.11547	6.28066
SLYNTVATL	VIYQYMDDL	LTV	SLYNTVATLLTVVIYQYMDDL	10	15	6	10	6	2.75676	5.13823	14.0261
SLYNTVATL	VIYQYMDDL	LTVV	SLYNTVATLLTVVVIYQYMDDL	11	17	3	9	3	2.78049	4.95623	11.6619
SLYNTVATL	VIYQYMDDL	ALA	SLYNTVATLALAVIYQYMDDL	11	18	1	1	1	2.925	3.6054	6.70165
SLYNTVATL	VIYQYMDDL	ALAA	SLYNTVATLALAAVIYQYMDDL	11	16	1	1	1	2.97436	3.44347	6.60885
SLYNTVATL	VIYQYMDDL	ALAV	SLYNTVATLALAVVIYQYMDDL	11	17	1	1	1	2.97368	3.6774	6.89275
SLYNTVATL	VIYQYMDDL	RIV	SLYNTVATLRIVVIYQYMDDL	9	15	3	6	3	2.69565	3.282	8.86678
SLYNTVATL	VIYQYMDDL	RIVA	SLYNTVATLRIVAVIYQYMDDL	10	15	1	6	1	2.78125	2.97033	7.27606
SLYNTVATL	VIYQYMDDL	LTVS	SLYNTVATLLTVSVIYQYMDDL	11	16	2	10	2	2.85294	3.84463	10.0039
SLYNTVATL	VIYQYMDDL	LDG	SLYNTVATLLDGVIYQYMDDL	9	14	1	5	1	2.72414	4.7903	8.57651
SLYNTVATL	VIYQYMDDL	LDGA	SLYNTVATLLDGAVIYQYMDDL	8	14	1	5	1	2.83333	3.45893	7.36727
SLYNTVATL	VIYQYMDDL	LDGV	SLYNTVATLLDGVVIYQYMDDL	10	16	1	4	1	2.75862	4.68723	8.54183
SLYNTVATL	VIYQYMDDL	ATL	SLYNTVATLATLVIYQYMDDL	10	16	1	1	1	2.85294	4.49593	7.43858
SLYNTVATL	VIYQYMDDL	ATLV	SLYNTVATLATLVVIYQYMDDL	10	16	1	1	1	2.91429	3.99893	7.11131
SLYNTVATL	VIYQYMDDL	ALAK	SLYNTVATLALAKVIYQYMDDL	10	16	1	1	1	2.90909	3.6455	6.75762
SLYNTVATL	VIYQYMDDL	ATLS	SLYNTVATLATLSVIYQYMDDL	10	16	1	2	1	2.97059	2.91267	6.27786
SLYNTVATL	VIYQYMDDL	RIVK	SLYNTVATLRIVKVIYQYMDDL	10	16	2	5	2	2.7	3.75677	8.60843
SLYNTVATL	VIYQYMDDL	KLGK	SLYNTVATLKLGKVIYQYMDDL	9	13	2	6	2	2.81481	3.77233	8.67974
SLYNTVATL	VIYQYMDDL	KLGV	SLYNTVATLKLGVVIYQYMDDL	10	16	1	6	1	2.87097	3.71603	8.07625
SLYNTVATL	VIYQYMDDL	RIVV	SLYNTVATLRIVVVIYQYMDDL	10	14	1	5	1	2.72414	3.3729	7.37577
SLYNTVATL	VIYQYMDDL	ATLK	SLYNTVATLATLKVIYQYMDDL	9	16	1	1	1	2.9	3.4017	6.46337
SLYNTVATL	VIYQYMDDL	RIVS	SLYNTVATLRIVSVIYQYMDDL	10	15	1	6	1	2.77778	2.8861	7.19166
SLYNTVATL	VIYQYMDDL	LTVA	SLYNTVATLLTVAVIYQYMDDL	11	17	2	10	2	2.85714	4.15223	10.3618
SLYNTVATL	VIYQYMDDL	RLAV	SLYNTVATLRLAVVIYQYMDDL	10	19	2	5	2	2.8125	3.9463	8.95359
SLYNTVATL	VIYQYMDDL	KDG	SLYNTVATLKDGVIYQYMDDL	8	12	1	5	1	2.8	3.05733	6.69733
SLYNTVATL	VIYQYMDDL	KDGS	SLYNTVATLKDGSVIYQYMDDL	7	13	1	5	1	2.95238	2.7513	6.56559
SLYNTVATL	VIYQYMDDL	LTVK	SLYNTVATLLTVKVIYQYMDDL	11	17	3	9	3	2.78378	4.67563	11.3815
SLYNTVATL	VIYQYMDDL	ATLA	SLYNTVATLATLAVIYQYMDDL	10	15	1	1	1	2.91176	2.94813	6.01039
SLYNTVATL	VIYQYMDDL	LLAK	SLYNTVATLLLAKVIYQYMDDL	11	20	4	6	4	2.90244	5.23797	12.0998
SLYNTVATL	VIYQYMDDL	LDAK	SLYNTVATLLDAKVIYQYMDDL	10	16	1	5	1	2.85714	3.9336	8.04312
SLYNTVATL	VIYQYMDDL	ADVV	SLYNTVATLADVVVIYQYMDDL	11	19	1	1	1	2.91429	4.03063	7.34301
SLYNTVATL	VIYQYMDDL	ALLV	SLYNTVATLALLVVIYQYMDDL	12	17	1	1	1	2.92857	5.04123	8.30433
SLYNTVATL	VIYQYMDDL	KDGV	SLYNTVATLKDGVVIYQYMDDL	9	17	1	4	1	2.875	3.14187	7.00228
SLYNTVATL	VIYQYMDDL	LIA	SLYNTVATLLIAVIYQYMDDL	11	16	4	7	4	2.825	5.48453	12.2258
SLYNTVATL	VIYQYMDDL	LIAK	SLYNTVATLLIAKVIYQYMDDL	11	16	2	7	2	2.83333	4.43283	9.84117
SLYNTVATL	VIYQYMDDL	KDGK	SLYNTVATLKDGKVIYQYMDDL	8	11	1	4	1	2.85714	3.22297	6.73249
SLYNTVATL	VIYQYMDDL	ALAS	SLYNTVATLALASVIYQYMDDL	11	17	1	1	1	3	2.8693	6.08597
SLYNTVATL	VIYQYMDDL	RLGK	SLYNTVATLRLGKVIYQYMDDL	8	14	1	4	1	2.69231	3.7502	7.40148
SLYNTVATL	VIYQYMDDL	KDGA	SLYNTVATLKDGAVIYQYMDDL	8	13	1	5	1	2.9	2.99767	6.85933
SLYNTVATL	VIYQYMDDL	LDL	SLYNTVATLLDLVIYQYMDDL	10	16	1	3	1	2.77419	4.536	7.97471
SLYNTVATL	VIYQYMDDL	LDLA	SLYNTVATLLDLAVIYQYMDDL	12	16	1	3	1	2.85294	3.9742	7.68351
SLYNTVATL	VIYQYMDDL	LTL	SLYNTVATLLTLVIYQYMDDL	9	16	3	7	3	2.74286	5.60687	11.494
SLYNTVATL	VIYQYMDDL	LTLS	SLYNTVATLLTLSVIYQYMDDL	11	15	1	8	1	2.88571	3.55327	8.41422
SLYNTVATL	VIYQYMDDL	AIG	SLYNTVATLAIGVIYQYMDDL	10	16	1	1	1	2.88235	3.72187	6.66598
SLYNTVATL	VIYQYMDDL	AIGK	SLYNTVATLAIGKVIYQYMDDL	8	14	1	1	1	2.86957	2.54967	5.45981
SLYNTVATL	VIYQYMDDL	KDA	SLYNTVATLKDAVIYQYMDDL	8	12	2	5	2	2.78947	3.07047	7.45994
SLYNTVATL	VIYQYMDDL	KDAK	SLYNTVATLKDAKVIYQYMDDL	8	13	1	4	1	2.91304	3.21117	6.82349
SLYNTVATL	VIYQYMDDL	LTLV	SLYNTVATLLTLVVIYQYMDDL	11	16	2	7	2	2.775	5.42647	10.8319
SLYNTVATL	VIYQYMDDL	KTAV	SLYNTVATLKTAVVIYQYMDDL	10	16	2	9	2	2.9	3.26013	9.1218
SLYNTVATL	VIYQYMDDL	ADAA	SLYNTVATLADAAVIYQYMDDL	11	14	1	1	1	2.96154	2.71703	5.78178
SLYNTVATL	VIYQYMDDL	LDLK	SLYNTVATLLDLKVIYQYMDDL	10	16	1	2	1	2.78571	4.0276	7.38355
SLYNTVATL	VIYQYMDDL	LDGS	SLYNTVATLLDGSVIYQYMDDL	7	15	1	5	1	2.875	3.26457	7.17498
SLYNTVATL	VIYQYMDDL	AIGA	SLYNTVATLAIGAVIYQYMDDL	11	15	1	1	1	2.96154	2.24467	5.35941
SLYNTVATL	VIYQYMDDL	KDAA	SLYNTVATLKDAAVIYQYMDDL	10	14	1	5	1	2.91304	3.02153	7.03385
SLYNTVATL	VIYQYMDDL	LTLA	SLYNTVATLLTLAVIYQYMDDL	11	17	1	8	1	2.84615	4.0796	9.03857
SLYNTVATL	VIYQYMDDL	LDLS	SLYNTVATLLDLSVIYQYMDDL	9	14	1	3	1	2.81481	3.3848	6.84221
SLYNTVATL	VIYQYMDDL	LDGK	SLYNTVATLLDGKVIYQYMDDL	8	15	1	4	1	2.75	3.85933	7.5635
SLYNTVATL	VIYQYMDDL	LDLV	SLYNTVATLLDLVVIYQYMDDL	12	16	1	2	1	2.77143	5.07547	8.5307
SLYNTVATL	VIYQYMDDL	ADGK	SLYNTVATLADGKVIYQYMDDL	8	15	1	1	1	2.92	2.8332	5.79587
SLYNTVATL	VIYQYMDDL	KDAV	SLYNTVATLKDAVVIYQYMDDL	9	15	1	4	1	2.91304	3.00677	6.76909
SLYNTVATL	VIYQYMDDL	AIGV	SLYNTVATLAIGVVIYQYMDDL	11	16	1	1	1	2.94118	3.30967	6.47339
SLYNTVATL	VIYQYMDDL	LLLS	SLYNTVATLLLLSVIYQYMDDL	12	15	2	5	2	2.87179	5.019	9.92926
SLYNTVATL	VIYQYMDDL	LTLK	SLYNTVATLLTLKVIYQYMDDL	11	16	2	7	2	2.82857	4.3577	9.7658
SLYNTVATL	VIYQYMDDL	AIGS	SLYNTVATLAIGSVIYQYMDDL	10	15	1	1	1	3	1.97183	5.0385
SLYNTVATL	VIYQYMDDL	KDAS	SLYNTVATLKDASVIYQYMDDL	7	14	1	5	1	2.95652	2.8232	6.68769
SLYNTVATL	VIYQYMDDL	KTAA	SLYNTVATLKTAAVIYQYMDDL	10	14	1	10	1	2.92308	3.1262	8.38902
SLYNTVATL	VIYQYMDDL	AIL	SLYNTVATLAILVIYQYMDDL	9	17	1	1	1	2.83871	3.94973	6.89167
SLYNTVATL	VIYQYMDDL	AILS	SLYNTVATLAILSVIYQYMDDL	11	14	1	1	1	2.96774	2.6918	5.75685
SLYNTVATL	VIYQYMDDL	ALV	SLYNTVATLALVVIYQYMDDL	11	17	1	1	1	2.86842	4.61133	7.65475
SLYNTVATL	VIYQYMDDL	ALVV	SLYNTVATLALVVVIYQYMDDL	11	17	1	1	1	2.91111	4.68617	7.89839
SLYNTVATL	VIYQYMDDL	AILV	SLYNTVATLAILVVIYQYMDDL	11	14	1	1	1	2.89189	4.3094	7.37066
SLYNTVATL	VIYQYMDDL	ALVS	SLYNTVATLALVSVIYQYMDDL	10	17	1	1	1	2.94444	3.00233	6.16622
SLYNTVATL	VIYQYMDDL	LLAS	SLYNTVATLLLASVIYQYMDDL	12	18	3	8	3	2.92105	4.50513	11.0679
SLYNTVATL	VIYQYMDDL	KIGS	SLYNTVATLKIGSVIYQYMDDL	9	12	1	7	1	2.90476	2.3378	6.6997
SLYNTVATL	VIYQYMDDL	LDV	SLYNTVATLLDVVIYQYMDDL	10	16	3	5	3	2.8125	4.7715	10.2121
SLYNTVATL	VIYQYMDDL	LDVA	SLYNTVATLLDVAVIYQYMDDL	12	18	1	5	1	2.82353	4.08617	8.39401
SLYNTVATL	VIYQYMDDL	RDA	SLYNTVATLRDAVIYQYMDDL	8	10	1	3	1	2.61111	3.05543	6.08599
SLYNTVATL	VIYQYMDDL	RDAS	SLYNTVATLRDASVIYQYMDDL	8	13	1	4	1	2.83333	2.8152	6.42353
SLYNTVATL	VIYQYMDDL	RIGS	SLYNTVATLRIGSVIYQYMDDL	8	12	1	6	1	2.75	2.44783	6.502
SLYNTVATL	VIYQYMDDL	KIGK	SLYNTVATLKIGKVIYQYMDDL	7	10	1	6	1	2.78261	3.2747	7.1805
SLYNTVATL	VIYQYMDDL	AILA	SLYNTVATLAILAVIYQYMDDL	11	14	1	1	1	2.875	3.04093	6.10135
SLYNTVATL	VIYQYMDDL	ALVA	SLYNTVATLALVAVIYQYMDDL	10	16	1	1	1	2.9	3.3224	6.43407
SLYNTVATL	VIYQYMDDL	RLLK	SLYNTVATLRLLKVIYQYMDDL	10	17	1	3	1	2.78788	4.32793	7.98399
SLYNTVATL	VIYQYMDDL	KIGA	SLYNTVATLKIGAVIYQYMDDL	9	15	1	7	1	2.88	2.87783	7.3885
SLYNTVATL	VIYQYMDDL	AILK	SLYNTVATLAILKVIYQYMDDL	10	15	1	1	1	2.89655	2.67423	5.73573
SLYNTVATL	VIYQYMDDL	RIGV	SLYNTVATLRIGVVIYQYMDDL	9	15	1	5	1	2.76	2.84443	6.8491
SLYNTVATL	VIYQYMDDL	LDAA	SLYNTVATLLDAAVIYQYMDDL	12	16	1	5	1	2.87879	4.1025	8.31311
SLYNTVATL	VIYQYMDDL	ALVK	SLYNTVATLALVKVIYQYMDDL	11	17	1	1	1	2.85714	4.1122	7.32172
SLYNTVATL	VIYQYMDDL	RDAA	SLYNTVATLRDAAVIYQYMDDL	10	14	1	4	1	2.8	3.37413	7.1308
SLYNTVATL	VIYQYMDDL	RDV	SLYNTVATLRDVVIYQYMDDL	10	12	2	4	2	2.61905	3.51283	7.74379
SLYNTVATL	VIYQYMDDL	RDVA	SLYNTVATLRDVAVIYQYMDDL	11	15	1	4	1	2.78571	3.4867	7.34265
SLYNTVATL	VIYQYMDDL	KTAK	SLYNTVATLKTAKVIYQYMDDL	8	11	2	9	2	2.84615	3.50743	9.01641
SLYNTVATL	VIYQYMDDL	RDAK	SLYNTVATLRDAKVIYQYMDDL	8	13	1	3	1	2.78261	3.24197	6.59776
SLYNTVATL	VIYQYMDDL	RDAV	SLYNTVATLRDAVVIYQYMDDL	9	14	1	3	1	2.76	3.2185	6.67317
SLYNTVATL	VIYQYMDDL	RLAK	SLYNTVATLRLAKVIYQYMDDL	9	17	2	5	2	2.75	3.80173	8.6559
SLYNTVATL	VIYQYMDDL	RDVK	SLYNTVATLRDVKVIYQYMDDL	9	14	1	3	1	2.72	3.7287	7.18137
SLYNTVATL	VIYQYMDDL	RDVV	SLYNTVATLRDVVVIYQYMDDL	10	14	1	3	1	2.74074	3.71623	7.21994
SLYNTVATL	VIYQYMDDL	KIA	SLYNTVATLKIAVIYQYMDDL	10	16	3	7	3	2.84	3.0051	8.9471
SLYNTVATL	VIYQYMDDL	KIAA	SLYNTVATLKIAAVIYQYMDDL	11	18	1	7	1	2.93939	3.37437	8.138
SLYNTVATL	VIYQYMDDL	RDVS	SLYNTVATLRDVSVIYQYMDDL	9	14	1	4	1	2.76923	3.25147	6.95659
SLYNTVATL	VIYQYMDDL	KIAK	SLYNTVATLKIAKVIYQYMDDL	10	14	1	7	1	2.85185	3.2686	7.77786
SLYNTVATL	VIYQYMDDL	ADGV	SLYNTVATLADGVVIYQYMDDL	10	18	1	1	1	2.93103	2.81993	6.03315
SLYNTVATL	VIYQYMDDL	LDVV	SLYNTVATLLDVVVIYQYMDDL	12	17	1	4	1	2.84211	5.19187	9.20064
SLYNTVATL	VIYQYMDDL	KDVK	SLYNTVATLKDVKVIYQYMDDL	9	14	1	4	1	2.83333	3.6524	7.36073
SLYNTVATL	VIYQYMDDL	RLVA	SLYNTVATLRLVAVIYQYMDDL	10	20	2	5	2	2.83333	3.6782	8.73653
SLYNTVATL	VIYQYMDDL	ALGK	SLYNTVATLALGKVIYQYMDDL	9	15	1	1	1	2.9	3.31537	6.32703
SLYNTVATL	VIYQYMDDL	LLG	SLYNTVATLLLGVIYQYMDDL	11	18	4	7	4	2.80952	5.77927	12.6197
SLYNTVATL	VIYQYMDDL	LLGS	SLYNTVATLLLGSVIYQYMDDL	10	16	2	7	2	2.9375	4.10017	9.46371
SLYNTVATL	VIYQYMDDL	ATV	SLYNTVATLATVVIYQYMDDL	10	17	1	3	1	2.81818	3.8891	7.38001
SLYNTVATL	VIYQYMDDL	ATVV	SLYNTVATLATVVVIYQYMDDL	10	16	1	2	1	2.89189	3.49183	6.85309
SLYNTVATL	VIYQYMDDL	ATVS	SLYNTVATLATVSVIYQYMDDL	10	16	1	3	1	2.91176	2.96673	6.57899
SLYNTVATL	VIYQYMDDL	LLGV	SLYNTVATLLLGVVIYQYMDDL	12	17	2	6	2	2.81579	5.0548	10.3123
SLYNTVATL	VIYQYMDDL	LLGK	SLYNTVATLLLGKVIYQYMDDL	10	16	2	6	2	2.85294	4.70793	9.81725
SLYNTVATL	VIYQYMDDL	LTGS	SLYNTVATLLTGSVIYQYMDDL	9	16	1	10	1	2.89655	3.0763	8.38779
SLYNTVATL	VIYQYMDDL	ATVK	SLYNTVATLATVKVIYQYMDDL	10	16	1	2	1	2.84375	3.843	7.20185
SLYNTVATL	VIYQYMDDL	LLGA	SLYNTVATLLLGAVIYQYMDDL	11	18	2	7	2	2.925	5.0178	10.5307
SLYNTVATL	VIYQYMDDL	KDVV	SLYNTVATLKDVVVIYQYMDDL	10	15	1	4	1	2.85185	3.6729	7.48216
SLYNTVATL	VIYQYMDDL	RTVS	SLYNTVATLRTVSVIYQYMDDL	10	15	1	9	1	2.77419	3.342	8.39738
SLYNTVATL	VIYQYMDDL	ATVA	SLYNTVATLATVAVIYQYMDDL	10	16	1	3	1	2.91667	3.19493	6.80743
SLYNTVATL	VIYQYMDDL	LIAV	SLYNTVATLLIAVVIYQYMDDL	12	16	2	7	2	2.86667	5.5514	11.0114
SLYNTVATL	VIYQYMDDL	KLLA	SLYNTVATLKLLAVIYQYMDDL	10	19	1	4	1	2.86842	4.1591	8.16919
SLYNTVATL	VIYQYMDDL	ATG	SLYNTVATLATGVIYQYMDDL	9	16	1	2	1	2.87097	3.3092	6.45275
SLYNTVATL	VIYQYMDDL	ATGA	SLYNTVATLATGAVIYQYMDDL	10	16	1	2	1	2.96429	2.36917	5.73405
SLYNTVATL	VIYQYMDDL	KILA	SLYNTVATLKILAVIYQYMDDL	9	17	1	4	1	2.84848	3.8973	7.75639
SLYNTVATL	VIYQYMDDL	LIAS	SLYNTVATLLIASVIYQYMDDL	12	16	2	8	2	2.91176	3.64707	9.35932
SLYNTVATL	VIYQYMDDL	KTG	SLYNTVATLKTGVIYQYMDDL	9	14	2	9	2	2.84615	3.0711	8.61341
SLYNTVATL	VIYQYMDDL	KTGK	SLYNTVATLKTGKVIYQYMDDL	8	10	1	9	1	2.79167	3.22107	7.92732
SLYNTVATL	VIYQYMDDL	ATGK	SLYNTVATLATGKVIYQYMDDL	8	15	1	2	1	2.88	2.6745	5.88517
SLYNTVATL	VIYQYMDDL	KTVS	SLYNTVATLKTVSVIYQYMDDL	10	15	2	10	2	2.86667	3.49347	9.55347
SLYNTVATL	VIYQYMDDL	KTGA	SLYNTVATLKTGAVIYQYMDDL	10	14	1	9	1	2.92308	2.9248	7.93762
SLYNTVATL	VIYQYMDDL	LLVA	SLYNTVATLLLVAVIYQYMDDL	12	19	3	7	3	2.83333	4.98797	11.3463
SLYNTVATL	VIYQYMDDL	ATGS	SLYNTVATLATGSVIYQYMDDL	8	16	1	3	1	3	1.96713	5.4838
SLYNTVATL	VIYQYMDDL	ATGV	SLYNTVATLATGVVIYQYMDDL	11	16	1	2	1	2.9375	2.99717	6.41071
SLYNTVATL	VIYQYMDDL	LLLV	SLYNTVATLLLLVVIYQYMDDL	12	16	2	4	2	2.83333	6.66827	11.3766
SLYNTVATL	VIYQYMDDL	LIAA	SLYNTVATLLIAAVIYQYMDDL	12	17	2	7	2	2.91667	5.1515	10.664
SLYNTVATL	VIYQYMDDL	LLVV	SLYNTVATLLLVVVIYQYMDDL	12	19	4	6	4	2.84	6.2149	13.0736
SLYNTVATL	VIYQYMDDL	KTGV	SLYNTVATLKTGVVIYQYMDDL	10	15	1	9	1	2.89286	2.90923	7.97054
SLYNTVATL	VIYQYMDDL	LLVS	SLYNTVATLLLVSVIYQYMDDL	12	18	3	8	3	2.85714	4.8142	11.3737
SLYNTVATL	VIYQYMDDL	KTVA	SLYNTVATLKTVAVIYQYMDDL	10	17	1	10	1	2.83871	3.1173	8.5259
SLYNTVATL	VIYQYMDDL	KTGS	SLYNTVATLKTGSVIYQYMDDL	8	12	1	10	1	2.95455	2.38987	7.45426
SLYNTVATL	VIYQYMDDL	KLV	SLYNTVATLKLVVIYQYMDDL	10	16	5	7	5	2.76923	3.795	11.2335
SLYNTVATL	VIYQYMDDL	KLVV	SLYNTVATLKLVVVIYQYMDDL	10	19	2	6	2	2.83784	4.33197	9.59053
SLYNTVATL	VIYQYMDDL	RTA	SLYNTVATLRTAVIYQYMDDL	9	15	3	8	3	2.69231	3.0824	9.16702
SLYNTVATL	VIYQYMDDL	RTAS	SLYNTVATLRTASVIYQYMDDL	9	12	1	9	1	2.78261	2.79637	7.65216
SLYNTVATL	VIYQYMDDL	RIA	SLYNTVATLRIAVIYQYMDDL	8	16	2	6	2	2.72	3.02953	7.86553
SLYNTVATL	VIYQYMDDL	RIAS	SLYNTVATLRIASVIYQYMDDL	9	15	1	6	1	2.8	2.7421	6.99877
SLYNTVATL	VIYQYMDDL	KLVS	SLYNTVATLKLVSVIYQYMDDL	9	19	2	7	2	2.86667	3.4182	8.8782
SLYNTVATL	VIYQYMDDL	RIAV	SLYNTVATLRIAVVIYQYMDDL	10	17	1	5	1	2.78571	3.4323	7.58825
SLYNTVATL	VIYQYMDDL	RTAV	SLYNTVATLRTAVVIYQYMDDL	9	17	2	8	2	2.7931	3.47177	9.07809
SLYNTVATL	VIYQYMDDL	KIAS	SLYNTVATLKIASVIYQYMDDL	11	17	1	8	1	2.96154	2.4408	7.40554
SLYNTVATL	VIYQYMDDL	LDVK	SLYNTVATLLDVKVIYQYMDDL	10	16	2	5	2	2.75862	4.39827	9.25286
SLYNTVATL	VIYQYMDDL	LTGK	SLYNTVATLLTGKVIYQYMDDL	9	16	2	9	2	2.82759	3.53797	9.34601
SLYNTVATL	VIYQYMDDL	RTAA	SLYNTVATLRTAAVIYQYMDDL	9	16	1	9	1	2.81481	3.00693	8.06434
SLYNTVATL	VIYQYMDDL	RIAA	SLYNTVATLRIAAVIYQYMDDL	9	19	1	6	1	2.84375	3.6089	8.06775
SLYNTVATL	VIYQYMDDL	LLLK	SLYNTVATLLLLKVIYQYMDDL	12	18	2	4	2	2.87805	5.5075	10.3181
SLYNTVATL	VIYQYMDDL	LDVS	SLYNTVATLLDVSVIYQYMDDL	10	19	1	6	1	2.85294	4.11303	8.62235
SLYNTVATL	VIYQYMDDL	KLVA	SLYNTVATLKLVAVIYQYMDDL	10	19	2	7	2	2.91892	3.65953	9.17215
SLYNTVATL	VIYQYMDDL	KIAV	SLYNTVATLKIAVVIYQYMDDL	11	17	1	7	1	2.90625	3.2901	8.00208
SLYNTVATL	VIYQYMDDL	RTAK	SLYNTVATLRTAKVIYQYMDDL	8	12	2	8	2	2.72	3.51123	8.8139
SLYNTVATL	VIYQYMDDL	RIAK	SLYNTVATLRIAKVIYQYMDDL	7	12	1	5	1	2.70833	3.2856	7.03768
SLYNTVATL	VIYQYMDDL	KLVK	SLYNTVATLKLVKVIYQYMDDL	10	16	3	6	3	2.8125	4.13267	9.98996
SLYNTVATL	VIYQYMDDL	ADAV	SLYNTVATLADAVVIYQYMDDL	11	17	1	1	1	2.96667	3.04793	6.26293
SLYNTVATL	AIIRILQQL		SLYNTVATLAIIRILQQL	5	12	1	3	1	2.92308	1.0201	3.51625
SLYNTVATL	AIIRILQQL	K	SLYNTVATLKAIIRILQQL	8	11	5	50	5	2.9375	1.8324	19.3459
SLYNTVATL	AIIRILQQL	KI	SLYNTVATLKIAIIRILQQL	7	10	3	9	3	2.88889	1.52873	7.35651
SLYNTVATL	AIIRILQQL	KIV	SLYNTVATLKIVAIIRILQQL	9	16	1	7	1	2.96154	2.59983	6.99791
SLYNTVATL	AIIRILQQL	KIVK	SLYNTVATLKIVKAIIRILQQL	10	12	3	3	3	2.85	2.62103	7.5302
SLYNTVATL	AIIRILQQL	A	SLYNTVATLAAIIRILQQL	8	12	1	9	1	2.92	2.26953	6.5822
SLYNTVATL	AIIRILQQL	AD	SLYNTVATLADAIIRILQQL	8	14	1	1	1	2.90476	2.1115	4.69007
SLYNTVATL	AIIRILQQL	ADL	SLYNTVATLADLAIIRILQQL	10	14	1	1	1	2.95238	2.04833	4.89595
SLYNTVATL	AIIRILQQL	ADLK	SLYNTVATLADLKAIIRILQQL	10	14	1	1	1	2.90476	2.24673	5.25864
SLYNTVATL	AIIRILQQL	KIL	SLYNTVATLKILAIIRILQQL	9	13	1	4	1	2.94444	2.54523	6.04246
SLYNTVATL	AIIRILQQL	KILS	SLYNTVATLKILSAIIRILQQL	9	13	1	2	1	2.95455	2.37587	5.54026
SLYNTVATL	AIIRILQQL	AL	SLYNTVATLALAIIRILQQL	9	14	1	2	1	3	2.6012	5.48453
SLYNTVATL	AIIRILQQL	ALL	SLYNTVATLALLAIIRILQQL	11	14	1	1	1	2.92857	2.62673	5.52316
SLYNTVATL	AIIRILQQL	ALLK	SLYNTVATLALLKAIIRILQQL	12	14	1	1	1	2.91176	3.2521	6.36435
SLYNTVATL	AIIRILQQL	ADLA	SLYNTVATLADLAAIIRILQQL	11	14	1	1	1	3	2.29173	5.3584
SLYNTVATL	AIIRILQQL	KILK	SLYNTVATLKILKAIIRILQQL	10	13	1	2	1	2.86364	2.7042	5.91405
SLYNTVATL	AIIRILQQL	KD	SLYNTVATLKDAIIRILQQL	7	12	2	6	2	2.875	2.4673	6.89438
SLYNTVATL	AIIRILQQL	KDV	SLYNTVATLKDVAIIRILQQL	7	10	1	5	1	2.875	2.28683	5.78058
SLYNTVATL	AIIRILQQL	KDVA	SLYNTVATLKDVAAIIRILQQL	9	15	1	2	1	2.88889	2.29177	5.55288
SLYNTVATL	AIIRILQQL	KT	SLYNTVATLKTAIIRILQQL	6	10	4	10	4	2.88235	1.95717	8.73462
SLYNTVATL	AIIRILQQL	KTA	SLYNTVATLKTAAIIRILQQL	8	10	2	9	2	2.95	2.27597	7.57347
SLYNTVATL	AIIRILQQL	KTAS	SLYNTVATLKTASAIIRILQQL	8	12	2	7	2	2.9375	1.41697	6.48051
SLYNTVATL	AIIRILQQL	L	SLYNTVATLLAIIRILQQL	9	13	7	50	7	2.81818	2.06507	21.2226
SLYNTVATL	AIIRILQQL	LL	SLYNTVATLLLAIIRILQQL	10	17	7	8	7	2.91892	4.3263	13.4056
SLYNTVATL	AIIRILQQL	LLL	SLYNTVATLLLLAIIRILQQL	11	16	2	4	2	2.91892	4.1012	8.59715
SLYNTVATL	AIIRILQQL	LLLA	SLYNTVATLLLLAAIIRILQQL	11	15	2	2	3	2.85	4.80053	9.1597
SLYNTVATL	AIIRILQQL	ADLV	SLYNTVATLADLVAIIRILQQL	11	14	1	1	1	2.92857	2.0487	5.1118
SLYNTVATL	AIIRILQQL	ADLS	SLYNTVATLADLSAIIRILQQL	8	13	1	1	1	3	1.74043	4.6071
SLYNTVATL	AIIRILQQL	KTL	SLYNTVATLKTLAIIRILQQL	8	12	1	7	1	2.94444	2.10863	6.25586
SLYNTVATL	AIIRILQQL	KTLK	SLYNTVATLKTLKAIIRILQQL	11	13	2	3	2	2.86364	2.3074	6.56725
SLYNTVATL	AIIRILQQL	KL	SLYNTVATLKLAIIRILQQL	8	13	4	8	4	2.95	2.2377	8.76853
SLYNTVATL	AIIRILQQL	KLG	SLYNTVATLKLGAIIRILQQL	9	13	1	6	1	2.9	2.38617	6.38117
SLYNTVATL	AIIRILQQL	KLGA	SLYNTVATLKLGAAIIRILQQL	9	13	2	3	2	2.9	2.00943	6.1711
SLYNTVATL	AIIRILQQL	LI	SLYNTVATLLIAIIRILQQL	9	12	4	9	4	2.875	3.64733	10.4244
SLYNTVATL	AIIRILQQL	LIV	SLYNTVATLLIVAIIRILQQL	10	15	2	7	2	2.92105	3.91513	9.06119
SLYNTVATL	AIIRILQQL	LIVV	SLYNTVATLLIVVAIIRILQQL	11	14	3	3	4	2.90476	4.4889	9.8008
SLYNTVATL	AIIRILQQL	LIVS	SLYNTVATLLIVSAIIRILQQL	10	12	3	4	3	2.9375	3.1354	8.29894
SLYNTVATL	AIIRILQQL	ALLA	SLYNTVATLALLAAIIRILQQL	11	12	1	1	1	2.94595	3.1233	6.08726
SLYNTVATL	AIIRILQQL	R	SLYNTVATLRAIIRILQQL	6	10	5	50	5	2.73333	1.4928	18.8461
SLYNTVATL	AIIRILQQL	RL	SLYNTVATLRLAIIRILQQL	8	13	4	7	4	2.80952	2.26877	8.54258
SLYNTVATL	AIIRILQQL	RLV	SLYNTVATLRLVAIIRILQQL	9	16	2	5	2	2.86667	2.8723	7.51563
SLYNTVATL	AIIRILQQL	RLVK	SLYNTVATLRLVKAIIRILQQL	10	16	2	2	4	2.73077	2.7691	7.37231
SLYNTVATL	AIIRILQQL	RT	SLYNTVATLRTAIIRILQQL	6	11	3	10	3	2.77778	1.9751	8.04732
SLYNTVATL	AIIRILQQL	RTL	SLYNTVATLRTLAIIRILQQL	9	12	1	5	1	2.77778	2.2909	5.97979
SLYNTVATL	AIIRILQQL	RTLS	SLYNTVATLRTLSAIIRILQQL	9	13	1	3	1	2.8	1.90427	5.31093
SLYNTVATL	AIIRILQQL	ALG	SLYNTVATLALGAIIRILQQL	9	14	1	1	1	2.96	2.0934	4.8914
SLYNTVATL	AIIRILQQL	ALGS	SLYNTVATLALGSAIIRILQQL	8	12	1	1	1	2.95	1.48483	4.299
SLYNTVATL	AIIRILQQL	RTLV	SLYNTVATLRTLVAIIRILQQL	10	14	2	2	2	2.76923	2.30843	6.31356
SLYNTVATL	AIIRILQQL	KLL	SLYNTVATLKLLAIIRILQQL	10	15	1	4	1	2.90909	2.63503	6.28049
SLYNTVATL	AIIRILQQL	KLLS	SLYNTVATLKLLSAIIRILQQL	10	14	2	2	2	2.91304	2.4221	6.43442
SLYNTVATL	AIIRILQQL	LLA	SLYNTVATLLLAAIIRILQQL	10	16	3	7	3	2.84615	4.7332	10.6755
SLYNTVATL	AIIRILQQL	LLAA	SLYNTVATLLLAAAIIRILQQL	10	15	3	3	4	2.86111	3.28763	8.59736
SLYNTVATL	AIIRILQQL	RTLK	SLYNTVATLRTLKAIIRILQQL	9	13	2	2	2	2.7	2.2931	6.19477
SLYNTVATL	AIIRILQQL	ADG	SLYNTVATLADGAIIRILQQL	8	12	1	1	1	3	1.3651	4.0151
SLYNTVATL	AIIRILQQL	ADGA	SLYNTVATLADGAAIIRILQQL	9	14	1	1	1	2.95238	1.85753	4.82182
SLYNTVATL	AIIRILQQL	ALLS	SLYNTVATLALLSAIIRILQQL	11	12	1	1	1	2.9697	2.2632	5.22835
SLYNTVATL	AIIRILQQL	LT	SLYNTVATLLTAIIRILQQL	8	13	6	10	6	2.89655	3.15157	11.6797
SLYNTVATL	AIIRILQQL	LTG	SLYNTVATLLTGAIIRILQQL	9	13	2	9	2	2.88	2.34437	7.83837
SLYNTVATL	AIIRILQQL	LTGV	SLYNTVATLLTGVAIIRILQQL	9	14	3	5	3	2.71429	2.80293	8.25531
SLYNTVATL	AIIRILQQL	LIVA	SLYNTVATLLIVAAIIRILQQL	11	13	3	4	3	2.91892	3.73433	8.99695
SLYNTVATL	AIIRILQQL	LLAV	SLYNTVATLLLAVAIIRILQQL	11	17	3	3	6	2.825	4.38057	10.3385
SLYNTVATL	AIIRILQQL	RLVV	SLYNTVATLRLVVAIIRILQQL	9	15	2	2	4	2.81481	2.2685	6.77591
SLYNTVATL	AIIRILQQL	RTLA	SLYNTVATLRTLAAIIRILQQL	9	14	1	2	1	2.79167	2.46633	5.67258
SLYNTVATL	AIIRILQQL	LIVK	SLYNTVATLLIVKAIIRILQQL	11	14	3	3	4	2.86207	3.78023	9.09
SLYNTVATL	AIIRILQQL	RLG	SLYNTVATLRLGAIIRILQQL	9	12	1	5	1	2.75	2.02433	5.71183
SLYNTVATL	AIIRILQQL	RLGA	SLYNTVATLRLGAAIIRILQQL	8	14	2	2	2	2.72727	2.10873	6.01176
SLYNTVATL	AIIRILQQL	RLVS	SLYNTVATLRLVSAIIRILQQL	8	14	3	3	3	2.8	1.92377	6.83043
SLYNTVATL	AIIRILQQL	RTV	SLYNTVATLRTVAIIRILQQL	9	12	2	8	2	2.81818	2.3329	7.52381
SLYNTVATL	AIIRILQQL	RTVV	SLYNTVATLRTVVAIIRILQQL	10	13	3	4	3	2.79167	1.89577	7.10202
SLYNTVATL	AIIRILQQL	AT	SLYNTVATLATAIIRILQQL	7	15	1	4	1	2.96552	2.49537	5.82698
SLYNTVATL	AIIRILQQL	ATA	SLYNTVATLATAAIIRILQQL	9	12	1	2	1	3	2.19563	5.14563
SLYNTVATL	AIIRILQQL	ATAK	SLYNTVATLATAKAIIRILQQL	8	12	1	1	1	2.90909	1.73113	4.54325
SLYNTVATL	AIIRILQQL	LIG	SLYNTVATLLIGAIIRILQQL	7	12	1	7	1	2.85185	3.0862	7.17879
SLYNTVATL	AIIRILQQL	LIGA	SLYNTVATLLIGAAIIRILQQL	8	12	2	3	2	2.88	2.72047	6.78113
SLYNTVATL	AIIRILQQL	LTA	SLYNTVATLLTAAIIRILQQL	9	14	3	10	3	2.87097	3.12813	9.67168
SLYNTVATL	AIIRILQQL	LTAV	SLYNTVATLLTAVAIIRILQQL	10	15	5	5	5	2.71875	2.9115	9.9641
SLYNTVATL	AIIRILQQL	RLA	SLYNTVATLRLAAIIRILQQL	9	14	2	5	2	2.75	2.9276	7.4651
SLYNTVATL	AIIRILQQL	RLAA	SLYNTVATLRLAAAIIRILQQL	8	14	2	2	3	2.69565	2.11377	6.26522
SLYNTVATL	AIIRILQQL	ATAA	SLYNTVATLATAAAIIRILQQL	9	11	1	1	1	2.96296	1.37823	4.19305
SLYNTVATL	AIIRILQQL	LIGK	SLYNTVATLLIGKAIIRILQQL	8	13	2	3	2	2.81818	2.85197	6.95954
SLYNTVATL	AIIRILQQL	LIGV	SLYNTVATLLIGVAIIRILQQL	10	13	2	3	2	2.8	3.87067	8.07733
SLYNTVATL	AIIRILQQL	RTVA	SLYNTVATLRTVAAIIRILQQL	9	13	2	5	2	2.83333	2.02037	6.6787
SLYNTVATL	AIIRILQQL	LIGS	SLYNTVATLLIGSAIIRILQQL	8	12	2	4	2	2.86364	2.9495	7.25935
SLYNTVATL	AIIRILQQL	LTAS	SLYNTVATLLTASAIIRILQQL	9	13	4	7	4	2.86364	1.81937	8.47922
SLYNTVATL	AIIRILQQL	RLAS	SLYNTVATLRLASAIIRILQQL	8	14	3	3	3	2.7	1.90923	6.8109
SLYNTVATL	AIIRILQQL	ATAS	SLYNTVATLATASAIIRILQQL	9	10	1	1	1	2.94737	0.926867	3.6909
SLYNTVATL	AIIRILQQL	ATAV	SLYNTVATLATAVAIIRILQQL	10	14	1	1	1	2.9	1.89743	4.9091
SLYNTVATL	AIIRILQQL	RTVK	SLYNTVATLRTVKAIIRILQQL	9	13	4	4	4	2.71429	2.27877	8.18115
SLYNTVATL	AIIRILQQL	RD	SLYNTVATLRDAIIRILQQL	7	12	2	5	2	2.70588	2.2573	6.42593
SLYNTVATL	AIIRILQQL	RDG	SLYNTVATLRDGAIIRILQQL	9	10	1	3	1	2.76471	2.05407	5.1423
SLYNTVATL	AIIRILQQL	RDGV	SLYNTVATLRDGVAIIRILQQL	10	14	1	1	1	2.73913	2.61057	5.61419
SLYNTVATL	AIIRILQQL	RDGS	SLYNTVATLRDGSAIIRILQQL	6	12	1	2	1	2.71429	1.85143	4.80381
SLYNTVATL	AIIRILQQL	KDL	SLYNTVATLKDLAIIRILQQL	8	11	1	3	1	2.94118	2.42497	5.52203
SLYNTVATL	AIIRILQQL	KDLK	SLYNTVATLKDLKAIIRILQQL	8	11	1	1	1	2.86667	2.24603	5.00603
SLYNTVATL	AIIRILQQL	RTG	SLYNTVATLRTGAIIRILQQL	8	10	1	8	1	2.76471	1.81983	6.10807
SLYNTVATL	AIIRILQQL	RTGA	SLYNTVATLRTGAAIIRILQQL	8	11	1	4	1	2.76471	1.5166	5.0215
SLYNTVATL	AIIRILQQL	KDVS	SLYNTVATLKDVSAIIRILQQL	7	13	1	2	1	2.93333	1.6317	4.69503
SLYNTVATL	AIIRILQQL	KTLV	SLYNTVATLKTLVAIIRILQQL	10	14	2	3	2	2.92593	2.5251	6.78806
SLYNTVATL	AIIRILQQL	RTGK	SLYNTVATLRTGKAIIRILQQL	6	10	2	4	2	2.57143	2.0794	6.17464
SLYNTVATL	AIIRILQQL	KLLK	SLYNTVATLKLLKAIIRILQQL	10	14	2	2	2	2.83333	2.9965	7.00483
SLYNTVATL	AIIRILQQL	RTGV	SLYNTVATLRTGVAIIRILQQL	8	12	2	4	2	2.71429	1.6675	5.96988
SLYNTVATL	AIIRILQQL	KLLV	SLYNTVATLKLLVAIIRILQQL	10	14	1	1	2	2.89286	2.53173	5.79304
SLYNTVATL	AIIRILQQL	RTGS	SLYNTVATLRTGSAIIRILQQL	6	9	1	5	1	2.66667	1.34503	4.89503
SLYNTVATL	AIIRILQQL	RDGA	SLYNTVATLRDGAAIIRILQQL	9	13	1	1	1	2.76471	1.9151	4.82
SLYNTVATL	AIIRILQQL	KILV	SLYNTVATLKILVAIIRILQQL	9	15	1	2	1	2.9	3.0472	6.30887
SLYNTVATL	AIIRILQQL	KDLV	SLYNTVATLKDLVAIIRILQQL	8	14	1	1	1	2.9	2.16747	5.07913
SLYNTVATL	AIIRILQQL	RDGK	SLYNTVATLRDGKAIIRILQQL	7	10	1	1	1	2.66667	2.3751	5.0251
SLYNTVATL	AIIRILQQL	KDLS	SLYNTVATLKDLSAIIRILQQL	5	12	1	1	1	2.92857	1.7085	4.3716
SLYNTVATL	AIIRILQQL	KLA	SLYNTVATLKLAAIIRILQQL	9	13	2	7	2	2.92	3.1905	8.1865
SLYNTVATL	AIIRILQQL	KLAV	SLYNTVATLKLAVAIIRILQQL	10	15	3	3	4	2.84615	2.1873	7.49627
SLYNTVATL	AIIRILQQL	RI	SLYNTVATLRIAIIRILQQL	6	10	3	7	3	2.73333	1.49373	6.76373
SLYNTVATL	AIIRILQQL	RIL	SLYNTVATLRILAIIRILQQL	9	16	1	3	1	2.84	2.73453	6.12653
SLYNTVATL	AIIRILQQL	RILV	SLYNTVATLRILVAIIRILQQL	9	15	1	1	1	2.8	2.7408	5.74747
SLYNTVATL	AIIRILQQL	RIG	SLYNTVATLRIGAIIRILQQL	7	10	1	5	1	2.77778	1.50847	4.99736
SLYNTVATL	AIIRILQQL	RIGA	SLYNTVATLRIGAAIIRILQQL	7	13	1	2	1	2.77778	1.97283	5.02839
SLYNTVATL	AIIRILQQL	RILS	SLYNTVATLRILSAIIRILQQL	8	12	1	1	1	2.81818	2.27733	5.08491
SLYNTVATL	AIIRILQQL	KLAS	SLYNTVATLKLASAIIRILQQL	9	15	3	4	3	2.86364	2.00777	7.26762
SLYNTVATL	AIIRILQQL	KDLA	SLYNTVATLKDLAAIIRILQQL	9	15	1	1	1	2.95238	2.2772	5.29149
SLYNTVATL	AIIRILQQL	KLGS	SLYNTVATLKLGSAIIRILQQL	8	12	2	3	2	2.94118	1.87997	5.94369
SLYNTVATL	AIIRILQQL	KIVA	SLYNTVATLKIVAAIIRILQQL	10	15	2	4	2	2.91667	2.42857	6.99107
SLYNTVATL	AIIRILQQL	KTLS	SLYNTVATLKTLSAIIRILQQL	10	14	1	4	1	2.95	2.0028	5.76697
SLYNTVATL	AIIRILQQL	RILA	SLYNTVATLRILAAIIRILQQL	8	14	1	1	1	2.8	2.8459	5.75257
SLYNTVATL	AIIRILQQL	KLAA	SLYNTVATLKLAAAIIRILQQL	9	15	3	3	3	2.84	2.269	7.27767
SLYNTVATL	AIIRILQQL	KIVV	SLYNTVATLKIVVAIIRILQQL	10	13	2	3	2	2.92	2.50527	6.71793
SLYNTVATL	AIIRILQQL	KIG	SLYNTVATLKIGAIIRILQQL	7	11	1	7	1	2.94118	1.8439	5.89096
SLYNTVATL	AIIRILQQL	KIGV	SLYNTVATLKIGVAIIRILQQL	9	11	1	3	1	2.84	1.8994	5.20807
SLYNTVATL	AIIRILQQL	RILK	SLYNTVATLRILKAIIRILQQL	10	14	1	1	1	2.71429	2.52913	5.53151
SLYNTVATL	AIIRILQQL	KLAK	SLYNTVATLKLAKAIIRILQQL	8	14	3	3	4	2.85714	2.46737	7.62689
SLYNTVATL	AIIRILQQL	LLV	SLYNTVATLLLVAIIRILQQL	10	17	4	7	4	2.875	4.14917	10.8929
SLYNTVATL	AIIRILQQL	LLVK	SLYNTVATLLLVKAIIRILQQL	10	16	3	3	7	2.78125	3.67163	9.77736
SLYNTVATL	AIIRILQQL	LIL	SLYNTVATLLILAIIRILQQL	11	13	1	4	1	2.91176	4.00703	7.60262
SLYNTVATL	AIIRILQQL	LILA	SLYNTVATLLILAAIIRILQQL	11	13	1	2	1	2.925	4.2898	7.55272
SLYNTVATL	AIIRILQQL	LD	SLYNTVATLLDAIIRILQQL	9	14	3	6	3	2.88889	3.35303	8.73081
SLYNTVATL	AIIRILQQL	LDA	SLYNTVATLLDAAIIRILQQL	10	16	1	5	1	2.9	3.24817	7.19317
SLYNTVATL	AIIRILQQL	LDAV	SLYNTVATLLDAVAIIRILQQL	11	15	2	2	2	2.78571	2.8574	6.96335
SLYNTVATL	AIIRILQQL	ADA	SLYNTVATLADAAIIRILQQL	9	13	1	1	1	2.94737	1.72277	4.47014
SLYNTVATL	AIIRILQQL	ADAS	SLYNTVATLADASAIIRILQQL	8	12	1	1	1	3	1.46507	4.28173
SLYNTVATL	AIIRILQQL	LILK	SLYNTVATLLILKAIIRILQQL	12	14	2	2	2	2.85714	3.38083	7.49036
SLYNTVATL	AIIRILQQL	RLGS	SLYNTVATLRLGSAIIRILQQL	7	12	2	2	2	2.72222	1.84737	5.60014
SLYNTVATL	AIIRILQQL	LILV	SLYNTVATLLILVAIIRILQQL	11	15	2	2	2	2.90698	4.61003	8.72205
SLYNTVATL	AIIRILQQL	LILS	SLYNTVATLLILSAIIRILQQL	11	12	2	2	2	2.93333	3.53507	7.4984
SLYNTVATL	AIIRILQQL	KTV	SLYNTVATLKTVAIIRILQQL	8	10	2	10	2	2.95	2.16993	7.71743
SLYNTVATL	AIIRILQQL	KTVV	SLYNTVATLKTVVAIIRILQQL	10	15	3	5	3	2.91304	2.2509	7.81322
SLYNTVATL	AIIRILQQL	LDAS	SLYNTVATLLDASAIIRILQQL	9	14	2	2	2	2.85	2.44203	6.4012
SLYNTVATL	AIIRILQQL	AI	SLYNTVATLAIAIIRILQQL	8	13	1	2	1	2.95652	1.84283	4.62399
SLYNTVATL	AIIRILQQL	AIV	SLYNTVATLAIVAIIRILQQL	9	14	1	1	1	2.93333	2.0215	4.81817
SLYNTVATL	AIIRILQQL	AIVV	SLYNTVATLAIVVAIIRILQQL	10	13	1	1	1	2.91892	3.18747	6.15008
SLYNTVATL	AIIRILQQL	RDL	SLYNTVATLRDLAIIRILQQL	9	10	1	2	1	2.78947	2.66883	5.50831
SLYNTVATL	AIIRILQQL	RDLK	SLYNTVATLRDLKAIIRILQQL	8	12	1	1	1	2.70588	2.40157	5.20353
SLYNTVATL	AIIRILQQL	LTGA	SLYNTVATLLTGAAIIRILQQL	9	13	2	6	2	2.86364	1.99027	6.90012
SLYNTVATL	AIIRILQQL	LTAA	SLYNTVATLLTAAAIIRILQQL	9	14	4	6	4	2.89286	2.2521	8.71341
SLYNTVATL	AIIRILQQL	ADV	SLYNTVATLADVAIIRILQQL	9	16	1	1	1	2.90476	2.08907	4.9843
SLYNTVATL	AIIRILQQL	ADVK	SLYNTVATLADVKAIIRILQQL	10	17	1	1	1	2.95833	2.3578	5.52238
SLYNTVATL	AIIRILQQL	ADGS	SLYNTVATLADGSAIIRILQQL	6	12	1	1	1	2.94118	1.63073	4.34446
SLYNTVATL	AIIRILQQL	AIA	SLYNTVATLAIAAIIRILQQL	8	11	1	1	1	3	1.8381	4.4381
SLYNTVATL	AIIRILQQL	AIAS	SLYNTVATLAIASAIIRILQQL	8	11	1	1	1	2.95652	1.41607	4.18056
SLYNTVATL	AIIRILQQL	RDLA	SLYNTVATLRDLAAIIRILQQL	9	15	1	1	1	2.81818	2.4261	5.43368
SLYNTVATL	AIIRILQQL	ADVA	SLYNTVATLADVAAIIRILQQL	10	15	1	1	1	2.96154	2.265	5.32974
SLYNTVATL	AIIRILQQL	AIVS	SLYNTVATLAIVSAIIRILQQL	9	11	1	1	1	2.93333	2.02147	4.8348
SLYNTVATL	AIIRILQQL	KIVS	SLYNTVATLKIVSAIIRILQQL	9	13	2	4	2	2.95455	1.926	6.34039
SLYNTVATL	AIIRILQQL	KTLA	SLYNTVATLKTLAAIIRILQQL	10	15	1	4	1	2.91667	2.55167	6.36417
SLYNTVATL	AIIRILQQL	AIAK	SLYNTVATLAIAKAIIRILQQL	9	12	1	1	1	2.91304	1.64803	4.51035
SLYNTVATL	AIIRILQQL	RIGK	SLYNTVATLRIGKAIIRILQQL	6	12	1	2	1	2.625	2.09663	5.04455
SLYNTVATL	AIIRILQQL	ADAK	SLYNTVATLADAKAIIRILQQL	9	14	1	1	1	2.95	2.14273	5.1069
SLYNTVATL	AIIRILQQL	AIVK	SLYNTVATLAIVKAIIRILQQL	10	12	1	1	1	2.88	1.7576	4.66827
SLYNTVATL	AIIRILQQL	AIAA	SLYNTVATLAIAAAIIRILQQL	9	12	1	1	1	2.96552	1.7921	4.65704
SLYNTVATL	AIIRILQQL	RDLS	SLYNTVATLRDLSAIIRILQQL	7	13	1	1	1	2.76471	1.94887	4.75377
SLYNTVATL	AIIRILQQL	AIAV	SLYNTVATLAIAVAIIRILQQL	9	13	1	1	1	2.90625	2.13227	5.04425
SLYNTVATL	AIIRILQQL	RDLV	SLYNTVATLRDLVAIIRILQQL	9	14	1	1	1	2.71429	2.47473	5.42711
SLYNTVATL	AIIRILQQL	AIVA	SLYNTVATLAIVAAIIRILQQL	10	12	1	1	1	2.94444	3.43927	6.35316
SLYNTVATL	AIIRILQQL	ADVS	SLYNTVATLADVSAIIRILQQL	9	16	1	1	1	3	2.00967	5.07633
SLYNTVATL	AIIRILQQL	RLL	SLYNTVATLRLLAIIRILQQL	10	14	1	3	1	2.78261	2.70967	6.0488
SLYNTVATL	AIIRILQQL	RLLA	SLYNTVATLRLLAAIIRILQQL	9	14	1	1	2	2.74074	2.8658	6.0695
SLYNTVATL	AIIRILQQL	LTAK	SLYNTVATLLTAKAIIRILQQL	9	13	5	6	5	2.82609	2.19153	9.3495
SLYNTVATL	AIIRILQQL	ALGV	SLYNTVATLALGVAIIRILQQL	11	13	1	1	1	2.90625	2.7932	5.80518
SLYNTVATL	AIIRILQQL	RLLS	SLYNTVATLRLLSAIIRILQQL	9	13	1	1	2	2.75	2.32357	5.47773
SLYNTVATL	AIIRILQQL	RLLV	SLYNTVATLRLLVAIIRILQQL	9	14	1	1	2	2.7931	2.6746	5.88092
SLYNTVATL	AIIRILQQL	RLGV	SLYNTVATLRLGVAIIRILQQL	10	13	2	2	2	2.74074	2.343	6.2967
SLYNTVATL	AIIRILQQL	KTVK	SLYNTVATLKTVKAIIRILQQL	10	12	4	6	4	2.85714	2.35747	8.76699
SLYNTVATL	AIIRILQQL	ALGA	SLYNTVATLALGAAIIRILQQL	10	12	1	1	1	2.93103	1.9652	4.87842
SLYNTVATL	AIIRILQQL	LTV	SLYNTVATLLTVAIIRILQQL	9	14	3	10	3	2.86207	2.68877	9.23187
SLYNTVATL	AIIRILQQL	LTVV	SLYNTVATLLTVVAIIRILQQL	10	15	5	6	5	2.78788	3.40247	10.7085
SLYNTVATL	AIIRILQQL	ALA	SLYNTVATLALAAIIRILQQL	10	14	1	1	1	2.97143	3.13947	5.98804
SLYNTVATL	AIIRILQQL	ALAA	SLYNTVATLALAAAIIRILQQL	10	13	1	1	1	2.91892	2.7024	5.66501
SLYNTVATL	AIIRILQQL	ALAV	SLYNTVATLALAVAIIRILQQL	11	14	1	1	1	2.89474	3.13193	6.19334
SLYNTVATL	AIIRILQQL	RIV	SLYNTVATLRIVAIIRILQQL	9	16	1	5	1	2.875	2.92503	6.81878
SLYNTVATL	AIIRILQQL	RIVA	SLYNTVATLRIVAAIIRILQQL	9	13	2	3	2	2.80769	2.4199	6.57695
SLYNTVATL	AIIRILQQL	LTVS	SLYNTVATLLTVSAIIRILQQL	9	13	4	7	4	2.86957	1.9024	8.56254
SLYNTVATL	AIIRILQQL	LDG	SLYNTVATLLDGAIIRILQQL	9	15	1	4	1	2.88	2.82717	6.42117
SLYNTVATL	AIIRILQQL	LDGA	SLYNTVATLLDGAAIIRILQQL	8	13	1	2	1	2.85714	2.4263	5.53582
SLYNTVATL	AIIRILQQL	LDGV	SLYNTVATLLDGVAIIRILQQL	10	15	1	2	1	2.75862	3.3864	6.691
SLYNTVATL	AIIRILQQL	ATL	SLYNTVATLATLAIIRILQQL	9	13	1	1	1	2.95652	1.8259	4.57373
SLYNTVATL	AIIRILQQL	ATLV	SLYNTVATLATLVAIIRILQQL	10	14	1	1	1	2.94118	3.04247	6.05619
SLYNTVATL	AIIRILQQL	ALAK	SLYNTVATLALAKAIIRILQQL	10	14	1	1	1	2.85185	2.39873	5.40799
SLYNTVATL	AIIRILQQL	ATLS	SLYNTVATLATLSAIIRILQQL	9	12	1	1	1	2.96296	2.12487	4.98968
SLYNTVATL	AIIRILQQL	RIVK	SLYNTVATLRIVKAIIRILQQL	9	14	2	2	3	2.72727	2.65847	6.8615
SLYNTVATL	AIIRILQQL	KLGK	SLYNTVATLKLGKAIIRILQQL	9	12	3	3	3	2.85	2.7308	7.58997
SLYNTVATL	AIIRILQQL	KLGV	SLYNTVATLKLGVAIIRILQQL	10	13	2	3	2	2.88	2.27897	6.48963
SLYNTVATL	AIIRILQQL	RIVV	SLYNTVATLRIVVAIIRILQQL	10	13	2	2	2	2.82143	2.39153	6.34927
SLYNTVATL	AIIRILQQL	ATLK	SLYNTVATLATLKAIIRILQQL	10	13	1	1	1	2.92	2.11507	5.07773
SLYNTVATL	AIIRILQQL	RIVS	SLYNTVATLRIVSAIIRILQQL	8	12	2	3	2	2.81818	1.904	5.96158
SLYNTVATL	AIIRILQQL	LTVA	SLYNTVATLLTVAAIIRILQQL	10	14	4	6	4	2.86667	2.578	9.088
SLYNTVATL	AIIRILQQL	RLAV	SLYNTVATLRLAVAIIRILQQL	9	14	2	2	3	2.68	2.27347	6.47413
SLYNTVATL	AIIRILQQL	KDG	SLYNTVATLKDGAIIRILQQL	7	10	1	4	1	2.92857	1.86557	5.112
SLYNTVATL	AIIRILQQL	KDGS	SLYNTVATLKDGSAIIRILQQL	4	9	1	2	1	2.8	1.50887	4.21553
SLYNTVATL	AIIRILQQL	LTVK	SLYNTVATLLTVKAIIRILQQL	10	15	6	6	6	2.8	2.70043	10.7571
SLYNTVATL	AIIRILQQL	ATLA	SLYNTVATLATLAAIIRILQQL	10	13	1	1	1	2.94118	2.59687	5.56059
SLYNTVATL	AIIRILQQL	LLAK	SLYNTVATLLLAKAIIRILQQL	9	15	3	3	6	2.83871	3.65763	9.41624
SLYNTVATL	AIIRILQQL	LDAK	SLYNTVATLLDAKAIIRILQQL	10	14	2	2	2	2.85	2.76083	6.77
SLYNTVATL	AIIRILQQL	ADVV	SLYNTVATLADVVAIIRILQQL	11	18	1	1	1	2.94118	2.77383	6.03756
SLYNTVATL	AIIRILQQL	ALLV	SLYNTVATLALLVAIIRILQQL	11	14	1	1	1	2.90909	4.28913	7.35125
SLYNTVATL	AIIRILQQL	KDGV	SLYNTVATLKDGVAIIRILQQL	9	13	1	2	1	2.86364	2.31027	5.47012
SLYNTVATL	AIIRILQQL	LIA	SLYNTVATLLIAAIIRILQQL	9	14	2	7	2	2.85714	4.4926	9.53546
SLYNTVATL	AIIRILQQL	LIAK	SLYNTVATLLIAKAIIRILQQL	10	14	3	3	4	2.85185	3.38083	8.64009
SLYNTVATL	AIIRILQQL	KDGK	SLYNTVATLKDGKAIIRILQQL	7	9	1	2	1	2.84615	2.21957	5.07854
SLYNTVATL	AIIRILQQL	ALAS	SLYNTVATLALASAIIRILQQL	10	13	1	1	1	2.93103	1.90657	4.86979
SLYNTVATL	AIIRILQQL	RLGK	SLYNTVATLRLGKAIIRILQQL	7	13	2	2	3	2.63158	2.63227	6.68051
SLYNTVATL	AIIRILQQL	KDGA	SLYNTVATLKDGAAIIRILQQL	7	11	1	2	1	2.84615	1.54853	4.50751
SLYNTVATL	AIIRILQQL	LDL	SLYNTVATLLDLAIIRILQQL	10	15	1	3	1	2.89286	3.32987	6.72451
SLYNTVATL	AIIRILQQL	LDLA	SLYNTVATLLDLAAIIRILQQL	10	15	1	1	1	2.9	3.13177	6.19343
SLYNTVATL	AIIRILQQL	LTL	SLYNTVATLLTLAIIRILQQL	10	15	1	7	1	2.92857	2.69957	7.096
SLYNTVATL	AIIRILQQL	LTLS	SLYNTVATLLTLSAIIRILQQL	10	13	2	4	2	2.92	2.37873	6.8414
SLYNTVATL	AIIRILQQL	AIG	SLYNTVATLAIGAIIRILQQL	9	11	1	1	1	3	1.01753	3.66753
SLYNTVATL	AIIRILQQL	AIGK	SLYNTVATLAIGKAIIRILQQL	8	12	1	1	1	2.85	1.75813	4.5673
SLYNTVATL	AIIRILQQL	KDA	SLYNTVATLKDAAIIRILQQL	7	10	1	5	1	2.9375	2.18357	5.68044
SLYNTVATL	AIIRILQQL	KDAK	SLYNTVATLKDAKAIIRILQQL	8	11	2	2	2	2.93333	2.12957	5.8929
SLYNTVATL	AIIRILQQL	LTLV	SLYNTVATLLTLVAIIRILQQL	10	15	3	3	3	2.80556	4.06973	9.12668
SLYNTVATL	AIIRILQQL	KTAV	SLYNTVATLKTAVAIIRILQQL	9	13	3	5	3	2.86364	1.62297	7.03282
SLYNTVATL	AIIRILQQL	ADAA	SLYNTVATLADAAAIIRILQQL	10	13	1	1	1	3	1.64977	4.61643
SLYNTVATL	AIIRILQQL	LDLK	SLYNTVATLLDLKAIIRILQQL	9	13	1	1	1	2.73684	2.9285	5.83201
SLYNTVATL	AIIRILQQL	LDGS	SLYNTVATLLDGSAIIRILQQL	4	10	1	2	1	2.76923	2.11877	4.87389
SLYNTVATL	AIIRILQQL	AIGA	SLYNTVATLAIGAAIIRILQQL	8	10	1	1	1	2.94737	1.07767	3.7917
SLYNTVATL	AIIRILQQL	KDAA	SLYNTVATLKDAAAIIRILQQL	8	13	1	2	1	2.875	1.73323	4.84365
SLYNTVATL	AIIRILQQL	LTLA	SLYNTVATLLTLAAIIRILQQL	10	14	2	4	2	2.90625	3.01077	7.52275
SLYNTVATL	AIIRILQQL	LDLS	SLYNTVATLLDLSAIIRILQQL	7	13	1	1	1	2.85	2.4799	5.28907
SLYNTVATL	AIIRILQQL	LDGK	SLYNTVATLLDGKAIIRILQQL	7	12	2	2	2	2.6875	2.91363	6.66468
SLYNTVATL	AIIRILQQL	LDLV	SLYNTVATLLDLVAIIRILQQL	11	16	1	1	1	2.80645	2.97387	6.13086
SLYNTVATL	AIIRILQQL	ADGK	SLYNTVATLADGKAIIRILQQL	8	13	1	1	1	2.95	2.24587	5.11003
SLYNTVATL	AIIRILQQL	KDAV	SLYNTVATLKDAVAIIRILQQL	8	14	1	2	1	2.88889	2.051	5.21211
SLYNTVATL	AIIRILQQL	AIGV	SLYNTVATLAIGVAIIRILQQL	10	11	1	1	1	2.89655	2.15133	5.01283
SLYNTVATL	AIIRILQQL	LLLS	SLYNTVATLLLLSAIIRILQQL	11	13	2	2	3	2.90625	3.73613	7.99811
SLYNTVATL	AIIRILQQL	LTLK	SLYNTVATLLTLKAIIRILQQL	11	14	3	3	3	2.85185	2.615	7.67426
SLYNTVATL	AIIRILQQL	AIGS	SLYNTVATLAIGSAIIRILQQL	8	10	1	1	1	2.94444	0.983833	3.69772
SLYNTVATL	AIIRILQQL	KDAS	SLYNTVATLKDASAIIRILQQL	7	13	1	2	1	2.92857	1.60697	4.67006
SLYNTVATL	AIIRILQQL	KTAA	SLYNTVATLKTAAAIIRILQQL	8	14	2	6	2	2.94737	1.6083	6.52234
SLYNTVATL	AIIRILQQL	AIL	SLYNTVATLAILAIIRILQQL	9	13	1	1	1	2.96	1.97353	4.72153
SLYNTVATL	AIIRILQQL	AILS	SLYNTVATLAILSAIIRILQQL	10	11	1	1	1	2.96552	2.42803	5.29298
SLYNTVATL	AIIRILQQL	ALV	SLYNTVATLALVAIIRILQQL	9	15	1	1	1	2.93333	2.40523	5.2519
SLYNTVATL	AIIRILQQL	ALVV	SLYNTVATLALVVAIIRILQQL	11	15	1	1	1	2.93333	3.82607	6.9394
SLYNTVATL	AIIRILQQL	AILV	SLYNTVATLAILVAIIRILQQL	10	14	1	1	1	2.925	3.6264	6.63932
SLYNTVATL	AIIRILQQL	ALVS	SLYNTVATLALVSAIIRILQQL	9	13	1	1	1	2.96774	1.64413	4.55919
SLYNTVATL	AIIRILQQL	LLAS	SLYNTVATLLLASAIIRILQQL	10	16	4	4	5	2.87097	3.09477	9.45498
SLYNTVATL	AIIRILQQL	KIGS	SLYNTVATLKIGSAIIRILQQL	7	12	1	4	1	2.93333	1.7702	5.28353
SLYNTVATL	AIIRILQQL	LDV	SLYNTVATLLDVAIIRILQQL	10	15	1	5	1	2.85185	3.28147	7.17406
SLYNTVATL	AIIRILQQL	LDVA	SLYNTVATLLDVAAIIRILQQL	10	15	2	2	2	2.84615	2.96517	7.02414
SLYNTVATL	AIIRILQQL	RDA	SLYNTVATLRDAAIIRILQQL	8	9	1	3	1	2.77778	2.39933	5.38822
SLYNTVATL	AIIRILQQL	RDAS	SLYNTVATLRDASAIIRILQQL	8	13	1	2	1	2.76471	1.79553	4.90044
SLYNTVATL	AIIRILQQL	RIGS	SLYNTVATLRIGSAIIRILQQL	7	10	1	3	1	2.73333	1.3187	4.47203
SLYNTVATL	AIIRILQQL	KIGK	SLYNTVATLKIGKAIIRILQQL	7	10	2	3	2	2.82353	2.19517	6.10301
SLYNTVATL	AIIRILQQL	AILA	SLYNTVATLAILAAIIRILQQL	10	13	1	1	1	2.93939	2.9765	5.94014
SLYNTVATL	AIIRILQQL	ALVA	SLYNTVATLALVAAIIRILQQL	10	14	1	1	1	2.91429	2.52407	5.53645
SLYNTVATL	AIIRILQQL	RLLK	SLYNTVATLRLLKAIIRILQQL	10	15	1	1	2	2.72	3.3323	6.63497
SLYNTVATL	AIIRILQQL	KIGA	SLYNTVATLKIGAAIIRILQQL	7	12	1	3	1	2.94118	1.86657	5.13029
SLYNTVATL	AIIRILQQL	AILK	SLYNTVATLAILKAIIRILQQL	10	12	1	1	1	2.92308	1.76423	4.67705
SLYNTVATL	AIIRILQQL	RIGV	SLYNTVATLRIGVAIIRILQQL	9	11	1	2	1	2.75	1.79423	4.8484
SLYNTVATL	AIIRILQQL	LDAA	SLYNTVATLLDAAAIIRILQQL	10	16	2	2	2	2.89286	2.69107	6.80238
SLYNTVATL	AIIRILQQL	ALVK	SLYNTVATLALVKAIIRILQQL	11	15	1	1	1	2.90625	2.7428	5.85478
SLYNTVATL	AIIRILQQL	RDAA	SLYNTVATLRDAAAIIRILQQL	8	13	1	2	1	2.77778	1.9086	5.01416
SLYNTVATL	AIIRILQQL	RDV	SLYNTVATLRDVAIIRILQQL	9	10	1	3	1	2.72222	2.58747	5.67358
SLYNTVATL	AIIRILQQL	RDVA	SLYNTVATLRDVAAIIRILQQL	10	14	1	2	1	2.7619	2.32953	5.5843
SLYNTVATL	AIIRILQQL	KTAK	SLYNTVATLKTAKAIIRILQQL	8	12	3	6	3	2.83333	2.24797	7.8063
SLYNTVATL	AIIRILQQL	RDAK	SLYNTVATLRDAKAIIRILQQL	7	13	1	1	1	2.77778	2.37657	5.18212
SLYNTVATL	AIIRILQQL	RDAV	SLYNTVATLRDAVAIIRILQQL	9	16	1	1	1	2.73913	2.4827	5.53632
SLYNTVATL	AIIRILQQL	RLAK	SLYNTVATLRLAKAIIRILQQL	8	15	2	2	4	2.61905	2.56873	7.01635
SLYNTVATL	AIIRILQQL	RDVK	SLYNTVATLRDVKAIIRILQQL	9	13	1	1	2	2.72222	2.40827	5.56104
SLYNTVATL	AIIRILQQL	RDVV	SLYNTVATLRDVVAIIRILQQL	10	16	1	1	1	2.77273	2.4813	5.5866
SLYNTVATL	AIIRILQQL	KIA	SLYNTVATLKIAAIIRILQQL	9	13	1	7	1	2.96	3.1442	7.3922
SLYNTVATL	AIIRILQQL	KIAA	SLYNTVATLKIAAAIIRILQQL	9	14	2	4	2	2.92	2.2294	6.69207
SLYNTVATL	AIIRILQQL	RDVS	SLYNTVATLRDVSAIIRILQQL	7	13	1	2	1	2.76471	1.86477	4.91967
SLYNTVATL	AIIRILQQL	KIAK	SLYNTVATLKIAKAIIRILQQL	9	12	3	3	3	2.85	2.60783	7.467
SLYNTVATL	AIIRILQQL	ADGV	SLYNTVATLADGVAIIRILQQL	11	14	1	1	1	2.89655	2.19733	5.25883
SLYNTVATL	AIIRILQQL	LDVV	SLYNTVATLLDVVAIIRILQQL	11	16	2	2	2	2.84375	3.4575	7.61635
SLYNTVATL	AIIRILQQL	KDVK	SLYNTVATLKDVKAIIRILQQL	10	12	2	2	2	2.88235	2.26587	6.17665
SLYNTVATL	AIIRILQQL	RLVA	SLYNTVATLRLVAAIIRILQQL	9	15	2	2	3	2.74074	2.50957	6.76327
SLYNTVATL	AIIRILQQL	ALGK	SLYNTVATLALGKAIIRILQQL	9	13	1	1	1	2.91667	2.25217	5.16467
SLYNTVATL	AIIRILQQL	LLG	SLYNTVATLLLGAIIRILQQL	9	13	2	6	2	2.83871	4.43067	9.1726
SLYNTVATL	AIIRILQQL	LLGS	SLYNTVATLLLGSAIIRILQQL	8	12	3	3	3	2.81818	2.64153	7.44911
SLYNTVATL	AIIRILQQL	ATV	SLYNTVATLATVAIIRILQQL	9	14	1	3	1	2.92	1.92773	5.22373
SLYNTVATL	AIIRILQQL	ATVV	SLYNTVATLATVVAIIRILQQL	10	14	1	1	1	2.90909	2.35167	5.36379
SLYNTVATL	AIIRILQQL	ATVS	SLYNTVATLATVSAIIRILQQL	9	13	1	1	1	2.93103	1.94113	4.85435
SLYNTVATL	AIIRILQQL	LLGV	SLYNTVATLLLGVAIIRILQQL	11	15	3	3	4	2.75676	4.10497	9.45947
SLYNTVATL	AIIRILQQL	LLGK	SLYNTVATLLLGKAIIRILQQL	9	14	3	3	4	2.76923	3.49237	8.69749
SLYNTVATL	AIIRILQQL	LTGS	SLYNTVATLLTGSAIIRILQQL	7	11	2	6	2	2.8	1.6828	6.38947
SLYNTVATL	AIIRILQQL	ATVK	SLYNTVATLATVKAIIRILQQL	10	12	1	1	1	2.875	2.07547	4.98588
SLYNTVATL	AIIRILQQL	LLGA	SLYNTVATLLLGAAIIRILQQL	9	14	3	3	3	2.875	3.43827	8.39868
SLYNTVATL	AIIRILQQL	KDVV	SLYNTVATLKDVVAIIRILQQL	9	15	1	2	1	2.9	2.3389	5.60057
SLYNTVATL	AIIRILQQL	RTVS	SLYNTVATLRTVSAIIRILQQL	8	11	3	5	3	2.78947	1.48073	6.73687
SLYNTVATL	AIIRILQQL	ATVA	SLYNTVATLATVAAIIRILQQL	10	14	1	1	1	2.93939	2.67437	5.688
SLYNTVATL	AIIRILQQL	LIAV	SLYNTVATLLIAVAIIRILQQL	10	15	3	3	3	2.82857	4.1057	9.1638
SLYNTVATL	AIIRILQQL	KLLA	SLYNTVATLKLLAAIIRILQQL	10	14	2	2	2	2.84615	2.79947	6.80844
SLYNTVATL	AIIRILQQL	ATG	SLYNTVATLATGAIIRILQQL	8	11	1	2	1	3	1.29627	4.14627
SLYNTVATL	AIIRILQQL	ATGA	SLYNTVATLATGAAIIRILQQL	8	10	1	1	1	2.95238	1.26237	3.97665
SLYNTVATL	AIIRILQQL	KILA	SLYNTVATLKILAAIIRILQQL	9	16	1	2	1	2.92593	2.9774	6.29036
SLYNTVATL	AIIRILQQL	LIAS	SLYNTVATLLIASAIIRILQQL	9	12	3	4	3	2.91667	2.93603	8.04853
SLYNTVATL	AIIRILQQL	KTG	SLYNTVATLKTGAIIRILQQL	7	10	1	9	1	2.93333	1.8019	6.29857
SLYNTVATL	AIIRILQQL	KTGK	SLYNTVATLKTGKAIIRILQQL	8	9	2	5	2	2.8125	2.17793	6.58523
SLYNTVATL	AIIRILQQL	ATGK	SLYNTVATLATGKAIIRILQQL	7	12	1	1	1	2.83333	1.76463	4.52297
SLYNTVATL	AIIRILQQL	KTVS	SLYNTVATLKTVSAIIRILQQL	9	12	3	7	3	2.94737	1.603	7.46704
SLYNTVATL	AIIRILQQL	KTGA	SLYNTVATLKTGAAIIRILQQL	7	10	1	6	1	2.92857	1.3338	5.2469
SLYNTVATL	AIIRILQQL	LLVA	SLYNTVATLLLVAAIIRILQQL	11	16	3	3	5	2.82927	4.3391	9.99723
SLYNTVATL	AIIRILQQL	ATGS	SLYNTVATLATGSAIIRILQQL	5	8	1	1	1	2.91667	0.789967	3.25247
SLYNTVATL	AIIRILQQL	ATGV	SLYNTVATLATGVAIIRILQQL	8	14	1	1	1	2.88889	1.9243	4.83541
SLYNTVATL	AIIRILQQL	LLLV	SLYNTVATLLLLVAIIRILQQL	11	17	2	2	3	2.86364	4.9613	9.42115
SLYNTVATL	AIIRILQQL	LIAA	SLYNTVATLLIAAAIIRILQQL	10	13	3	4	3	2.87879	3.41507	8.62567
SLYNTVATL	AIIRILQQL	LLVV	SLYNTVATLLLVVAIIRILQQL	11	16	3	3	6	2.85714	4.60433	10.5139
SLYNTVATL	AIIRILQQL	KTGV	SLYNTVATLKTGVAIIRILQQL	7	12	2	5	2	2.80952	1.75283	6.25998
SLYNTVATL	AIIRILQQL	LLVS	SLYNTVATLLLVSAIIRILQQL	10	14	4	4	5	2.84848	3.3232	9.58229
SLYNTVATL	AIIRILQQL	KTVA	SLYNTVATLKTVAAIIRILQQL	10	14	2	6	2	2.95833	2.1189	7.13348
SLYNTVATL	AIIRILQQL	KTGS	SLYNTVATLKTGSAIIRILQQL	7	9	1	6	1	2.91667	1.3271	5.1896
SLYNTVATL	AIIRILQQL	KLV	SLYNTVATLKLVAIIRILQQL	9	17	2	7	2	2.96154	2.68287	7.88094
SLYNTVATL	AIIRILQQL	KLVV	SLYNTVATLKLVVAIIRILQQL	10	15	3	3	4	2.92857	2.26007	7.57316
SLYNTVATL	AIIRILQQL	RTA	SLYNTVATLRTAAIIRILQQL	8	11	2	8	2	2.8	2.40597	7.49597
SLYNTVATL	AIIRILQQL	RTAS	SLYNTVATLRTASAIIRILQQL	7	11	2	5	2	2.73333	1.31843	5.77177
SLYNTVATL	AIIRILQQL	RIA	SLYNTVATLRIAAIIRILQQL	7	12	1	5	1	2.82609	2.48197	6.07327
SLYNTVATL	AIIRILQQL	RIAS	SLYNTVATLRIASAIIRILQQL	6	12	2	3	2	2.75	1.6783	5.63247
SLYNTVATL	AIIRILQQL	KLVS	SLYNTVATLKLVSAIIRILQQL	8	15	3	4	3	2.95652	1.95637	7.17086
SLYNTVATL	AIIRILQQL	RIAV	SLYNTVATLRIAVAIIRILQQL	8	13	2	2	2	2.72727	2.13917	5.9922
SLYNTVATL	AIIRILQQL	RTAV	SLYNTVATLRTAVAIIRILQQL	9	13	3	4	3	2.72727	1.7793	6.93233
SLYNTVATL	AIIRILQQL	KIAS	SLYNTVATLKIASAIIRILQQL	8	12	2	4	2	2.94444	1.83353	6.14742
SLYNTVATL	AIIRILQQL	LDVK	SLYNTVATLLDVKAIIRILQQL	10	15	2	2	3	2.7619	3.1595	7.46426
SLYNTVATL	AIIRILQQL	LTGK	SLYNTVATLLTGKAIIRILQQL	7	13	3	5	3	2.77778	2.13497	7.44052
SLYNTVATL	AIIRILQQL	RTAA	SLYNTVATLRTAAAIIRILQQL	7	13	2	5	2	2.70588	1.52297	6.07493
SLYNTVATL	AIIRILQQL	RIAA	SLYNTVATLRIAAAIIRILQQL	7	13	2	2	2	2.77273	2.13087	5.93617
SLYNTVATL	AIIRILQQL	LLLK	SLYNTVATLLLLKAIIRILQQL	11	15	2	2	4	2.84375	4.2623	8.87115
SLYNTVATL	AIIRILQQL	LDVS	SLYNTVATLLDVSAIIRILQQL	8	14	2	2	2	2.85714	2.49143	6.40096
SLYNTVATL	AIIRILQQL	KLVA	SLYNTVATLKLVAAIIRILQQL	10	16	3	3	3	2.88889	2.58827	7.69938
SLYNTVATL	AIIRILQQL	KIAV	SLYNTVATLKIAVAIIRILQQL	9	14	2	3	2	2.85714	1.98933	6.19886
SLYNTVATL	AIIRILQQL	RTAK	SLYNTVATLRTAKAIIRILQQL	7	13	3	4	3	2.64706	2.1428	7.19182
SLYNTVATL	AIIRILQQL	RIAK	SLYNTVATLRIAKAIIRILQQL	7	15	2	2	2	2.71429	2.5556	6.45798
SLYNTVATL	AIIRILQQL	KLVK	SLYNTVATLKLVKAIIRILQQL	10	15	3	3	5	2.88	2.73803	8.2987
SLYNTVATL	AIIRILQQL	ADAV	SLYNTVATLADAVAIIRILQQL	11	14	1	1	1	2.92593	1.93223	4.9952
SLYNTVATL	RGPGRAFVTI		SLYNTVATLRGPGRAFVTI	6	11	4	10	4	2.63158	2.7354	9.21698
SLYNTVATL	RGPGRAFVTI	K	SLYNTVATLKRGPGRAFVTI	6	10	7	50	7	2.84211	2.74383	21.6026
SLYNTVATL	RGPGRAFVTI	KI	SLYNTVATLKIRGPGRAFVTI	8	12	4	9	4	2.8	2.91243	9.63577
SLYNTVATL	RGPGRAFVTI	KIV	SLYNTVATLKIVRGPGRAFVTI	9	14	5	9	5	2.85185	3.12773	10.9203
SLYNTVATL	RGPGRAFVTI	KIVK	SLYNTVATLKIVKRGPGRAFVTI	9	12	2	5	2	2.83333	2.8814	7.48973
SLYNTVATL	RGPGRAFVTI	A	SLYNTVATLARGPGRAFVTI	9	14	2	7	2	2.92	2.42577	7.13843
SLYNTVATL	RGPGRAFVTI	AD	SLYNTVATLADRGPGRAFVTI	9	17	1	2	1	2.86364	2.78877	5.81528
SLYNTVATL	RGPGRAFVTI	ADL	SLYNTVATLADLRGPGRAFVTI	11	16	1	1	1	2.85185	2.6924	5.68499
SLYNTVATL	RGPGRAFVTI	ADLK	SLYNTVATLADLKRGPGRAFVTI	9	14	1	1	1	2.81818	2.32927	5.28684
SLYNTVATL	RGPGRAFVTI	KIL	SLYNTVATLKILRGPGRAFVTI	8	14	2	7	2	2.80769	3.1387	8.12908
SLYNTVATL	RGPGRAFVTI	KILS	SLYNTVATLKILSRGPGRAFVTI	9	13	1	3	1	2.82609	2.9592	6.36717
SLYNTVATL	RGPGRAFVTI	AL	SLYNTVATLALRGPGRAFVTI	9	15	2	2	2	2.82143	2.8967	6.5711
SLYNTVATL	RGPGRAFVTI	ALL	SLYNTVATLALLRGPGRAFVTI	11	15	1	1	1	2.90625	2.8789	5.82421
SLYNTVATL	RGPGRAFVTI	ALLK	SLYNTVATLALLKRGPGRAFVTI	11	14	1	1	1	2.83871	3.5219	6.5805
SLYNTVATL	RGPGRAFVTI	ADLA	SLYNTVATLADLARGPGRAFVTI	11	15	1	1	1	2.84	2.89337	6.00203
SLYNTVATL	RGPGRAFVTI	KILK	SLYNTVATLKILKRGPGRAFVTI	9	11	1	2	1	2.73913	2.9838	6.03742
SLYNTVATL	RGPGRAFVTI	KD	SLYNTVATLKDRGPGRAFVTI	8	11	2	8	2	2.78947	3.25353	8.17634
SLYNTVATL	RGPGRAFVTI	KDV	SLYNTVATLKDVRGPGRAFVTI	9	14	3	7	3	2.78261	3.36937	9.1585
SLYNTVATL	RGPGRAFVTI	KDVA	SLYNTVATLKDVARGPGRAFVTI	10	15	1	3	1	2.875	3.23507	6.79548
SLYNTVATL	RGPGRAFVTI	KT	SLYNTVATLKTRGPGRAFVTI	8	13	5	10	5	2.84	3.16057	10.9359
SLYNTVATL	RGPGRAFVTI	KTA	SLYNTVATLKTARGPGRAFVTI	7	14	6	10	6	2.78261	3.2597	11.9488
SLYNTVATL	RGPGRAFVTI	KTAS	SLYNTVATLKTASRGPGRAFVTI	9	14	2	8	2	2.85185	3.49243	8.95169
SLYNTVATL	RGPGRAFVTI	L	SLYNTVATLLRGPGRAFVTI	9	12	9	50	9	2.81818	2.58357	23.1911
SLYNTVATL	RGPGRAFVTI	LL	SLYNTVATLLLRGPGRAFVTI	10	17	8	9	8	2.80645	3.93813	14.0118
SLYNTVATL	RGPGRAFVTI	LLL	SLYNTVATLLLLRGPGRAFVTI	10	16	6	7	6	2.84375	3.87267	12.0649
SLYNTVATL	RGPGRAFVTI	LLLA	SLYNTVATLLLLARGPGRAFVTI	11	17	2	3	2	2.875	4.5735	9.03392
SLYNTVATL	RGPGRAFVTI	ADLV	SLYNTVATLADLVRGPGRAFVTI	10	17	1	1	1	2.87097	3.60337	6.76358
SLYNTVATL	RGPGRAFVTI	ADLS	SLYNTVATLADLSRGPGRAFVTI	9	14	1	1	1	2.86364	2.4034	5.36325
SLYNTVATL	RGPGRAFVTI	KTL	SLYNTVATLKTLRGPGRAFVTI	8	12	3	9	3	2.72727	2.81493	8.9513
SLYNTVATL	RGPGRAFVTI	KTLK	SLYNTVATLKTLKRGPGRAFVTI	9	12	2	4	2	2.81481	3.46007	7.81747
SLYNTVATL	RGPGRAFVTI	KL	SLYNTVATLKLRGPGRAFVTI	8	12	6	9	6	2.80952	2.87353	11.0973
SLYNTVATL	RGPGRAFVTI	KLG	SLYNTVATLKLGRGPGRAFVTI	9	12	4	9	4	2.86957	2.86893	9.81241
SLYNTVATL	RGPGRAFVTI	KLGA	SLYNTVATLKLGARGPGRAFVTI	9	13	1	4	1	2.875	2.96953	6.62995
SLYNTVATL	RGPGRAFVTI	LI	SLYNTVATLLIRGPGRAFVTI	9	15	6	10	6	2.7931	3.77483	12.4478
SLYNTVATL	RGPGRAFVTI	LIV	SLYNTVATLLIVRGPGRAFVTI	11	17	7	9	7	2.85294	3.93507	13.4777
SLYNTVATL	RGPGRAFVTI	LIVV	SLYNTVATLLIVVRGPGRAFVTI	12	14	3	4	3	2.85	5.09333	10.4525
SLYNTVATL	RGPGRAFVTI	LIVS	SLYNTVATLLIVSRGPGRAFVTI	12	14	3	6	3	2.83871	3.65957	9.51817
SLYNTVATL	RGPGRAFVTI	ALLA	SLYNTVATLALLARGPGRAFVTI	12	16	1	1	1	2.88889	3.53617	6.74728
SLYNTVATL	RGPGRAFVTI	R	SLYNTVATLRRGPGRAFVTI	7	11	7	10	7	2.71429	2.7816	11.734
SLYNTVATL	RGPGRAFVTI	RL	SLYNTVATLRLRGPGRAFVTI	8	12	6	8	6	2.66667	2.9353	10.902
SLYNTVATL	RGPGRAFVTI	RLV	SLYNTVATLRLVRGPGRAFVTI	9	15	7	8	7	2.74074	2.87923	11.9663
SLYNTVATL	RGPGRAFVTI	RLVK	SLYNTVATLRLVKRGPGRAFVTI	10	15	3	3	4	2.7037	3.1918	8.49365
SLYNTVATL	RGPGRAFVTI	RT	SLYNTVATLRTRGPGRAFVTI	8	12	5	10	5	2.69565	3.0152	10.7333
SLYNTVATL	RGPGRAFVTI	RTL	SLYNTVATLRTLRGPGRAFVTI	9	15	3	8	3	2.66667	2.88053	8.96387
SLYNTVATL	RGPGRAFVTI	RTLS	SLYNTVATLRTLSRGPGRAFVTI	10	13	1	4	1	2.77778	3.18427	6.88982
SLYNTVATL	RGPGRAFVTI	ALG	SLYNTVATLALGRGPGRAFVTI	9	15	1	2	1	2.92857	2.47917	5.5756
SLYNTVATL	RGPGRAFVTI	ALGS	SLYNTVATLALGSRGPGRAFVTI	9	15	1	1	1	2.88	2.46537	5.47603
SLYNTVATL	RGPGRAFVTI	RTLV	SLYNTVATLRTLVRGPGRAFVTI	11	15	1	3	1	2.74194	3.5152	7.11896
SLYNTVATL	RGPGRAFVTI	KLL	SLYNTVATLKLLRGPGRAFVTI	9	12	4	6	4	2.82609	2.62597	8.81727
SLYNTVATL	RGPGRAFVTI	KLLS	SLYNTVATLKLLSRGPGRAFVTI	10	12	1	3	1	2.8	3.11737	6.52403
SLYNTVATL	RGPGRAFVTI	LLA	SLYNTVATLLLARGPGRAFVTI	10	19	9	9	9	2.82857	4.11073	15.2022
SLYNTVATL	RGPGRAFVTI	LLAA	SLYNTVATLLLAARGPGRAFVTI	12	18	4	5	4	2.90244	4.35847	10.9203
SLYNTVATL	RGPGRAFVTI	RTLK	SLYNTVATLRTLKRGPGRAFVTI	9	14	2	3	2	2.71429	3.58697	7.78935
SLYNTVATL	RGPGRAFVTI	ADG	SLYNTVATLADGRGPGRAFVTI	10	14	1	1	1	2.92	2.55297	5.39897
SLYNTVATL	RGPGRAFVTI	ADGA	SLYNTVATLADGARGPGRAFVTI	10	15	1	1	1	2.89286	2.74873	5.81004
SLYNTVATL	RGPGRAFVTI	ALLS	SLYNTVATLALLSRGPGRAFVTI	11	15	1	1	1	2.87097	2.88637	5.99658
SLYNTVATL	RGPGRAFVTI	LT	SLYNTVATLLTRGPGRAFVTI	9	16	7	10	7	2.82143	3.09703	12.5714
SLYNTVATL	RGPGRAFVTI	LTG	SLYNTVATLLTGRGPGRAFVTI	8	13	6	10	6	2.84	2.67523	11.3672
SLYNTVATL	RGPGRAFVTI	LTGV	SLYNTVATLLTGVRGPGRAFVTI	9	14	2	7	2	2.67742	3.8586	9.05914
SLYNTVATL	RGPGRAFVTI	LIVA	SLYNTVATLLIVARGPGRAFVTI	12	16	2	5	2	2.88571	3.96203	8.92299
SLYNTVATL	RGPGRAFVTI	LLAV	SLYNTVATLLLAVRGPGRAFVTI	12	16	4	4	5	2.775	4.85707	11.3125
SLYNTVATL	RGPGRAFVTI	RLVV	SLYNTVATLRLVVRGPGRAFVTI	11	15	3	3	3	2.73333	3.541	8.64433
SLYNTVATL	RGPGRAFVTI	RTLA	SLYNTVATLRTLARGPGRAFVTI	10	17	1	4	1	2.78125	4.0232	7.92893
SLYNTVATL	RGPGRAFVTI	LIVK	SLYNTVATLLIVKRGPGRAFVTI	10	15	4	5	4	2.80645	3.94507	10.2521
SLYNTVATL	RGPGRAFVTI	RLG	SLYNTVATLRLGRGPGRAFVTI	9	13	4	7	4	2.73077	3.03117	9.51771
SLYNTVATL	RGPGRAFVTI	RLGA	SLYNTVATLRLGARGPGRAFVTI	9	14	1	3	1	2.80769	2.9427	6.39975
SLYNTVATL	RGPGRAFVTI	RLVS	SLYNTVATLRLVSRGPGRAFVTI	10	14	3	4	3	2.73077	3.05367	8.30687
SLYNTVATL	RGPGRAFVTI	RTV	SLYNTVATLRTVRGPGRAFVTI	9	14	6	10	6	2.625	3.30297	12.0842
SLYNTVATL	RGPGRAFVTI	RTVV	SLYNTVATLRTVVRGPGRAFVTI	10	15	3	6	3	2.8	3.86173	9.6684
SLYNTVATL	RGPGRAFVTI	AT	SLYNTVATLATRGPGRAFVTI	8	14	1	5	1	2.83333	2.5766	6.1516
SLYNTVATL	RGPGRAFVTI	ATA	SLYNTVATLATARGPGRAFVTI	9	16	2	4	2	2.92857	2.4527	6.84913
SLYNTVATL	RGPGRAFVTI	ATAK	SLYNTVATLATAKRGPGRAFVTI	8	14	1	1	1	2.82759	3.23303	6.14108
SLYNTVATL	RGPGRAFVTI	LIG	SLYNTVATLLIGRGPGRAFVTI	9	14	4	9	4	2.84615	3.27657	10.3189
SLYNTVATL	RGPGRAFVTI	LIGA	SLYNTVATLLIGARGPGRAFVTI	9	16	1	5	1	2.86667	3.71393	7.77393
SLYNTVATL	RGPGRAFVTI	LTA	SLYNTVATLLTARGPGRAFVTI	10	16	8	10	8	2.82759	3.28383	13.7252
SLYNTVATL	RGPGRAFVTI	LTAV	SLYNTVATLLTAVRGPGRAFVTI	10	15	4	7	4	2.70588	4.17103	10.973
SLYNTVATL	RGPGRAFVTI	RLA	SLYNTVATLRLARGPGRAFVTI	9	16	7	8	7	2.73077	2.81677	11.9533
SLYNTVATL	RGPGRAFVTI	RLAA	SLYNTVATLRLAARGPGRAFVTI	9	15	2	3	2	2.73077	3.44763	7.70084
SLYNTVATL	RGPGRAFVTI	ATAA	SLYNTVATLATAARGPGRAFVTI	10	15	1	2	1	2.91429	3.48323	6.79561
SLYNTVATL	RGPGRAFVTI	LIGK	SLYNTVATLLIGKRGPGRAFVTI	9	14	2	4	2	2.77778	3.6471	8.10266
SLYNTVATL	RGPGRAFVTI	LIGV	SLYNTVATLLIGVRGPGRAFVTI	9	14	2	4	2	2.75	4.08377	8.53793
SLYNTVATL	RGPGRAFVTI	RTVA	SLYNTVATLRTVARGPGRAFVTI	11	15	2	6	2	2.78125	3.92267	9.0284
SLYNTVATL	RGPGRAFVTI	LIGS	SLYNTVATLLIGSRGPGRAFVTI	9	14	2	5	2	2.84	3.19903	7.9077
SLYNTVATL	RGPGRAFVTI	LTAS	SLYNTVATLLTASRGPGRAFVTI	10	14	3	8	3	2.77778	3.37497	9.63052
SLYNTVATL	RGPGRAFVTI	RLAS	SLYNTVATLRLASRGPGRAFVTI	9	12	3	4	3	2.78261	2.61593	7.72173
SLYNTVATL	RGPGRAFVTI	ATAS	SLYNTVATLATASRGPGRAFVTI	10	15	1	2	1	2.86207	2.99607	6.30584
SLYNTVATL	RGPGRAFVTI	ATAV	SLYNTVATLATAVRGPGRAFVTI	10	14	1	1	1	2.85714	3.2831	6.29262
SLYNTVATL	RGPGRAFVTI	RTVK	SLYNTVATLRTVKRGPGRAFVTI	8	13	3	6	3	2.7037	3.5851	9.18695
SLYNTVATL	RGPGRAFVTI	RD	SLYNTVATLRDRGPGRAFVTI	9	12	2	6	2	2.65	3.3511	7.86693
SLYNTVATL	RGPGRAFVTI	RDG	SLYNTVATLRDGRGPGRAFVTI	9	14	2	5	2	2.72727	3.04873	7.5851
SLYNTVATL	RGPGRAFVTI	RDGV	SLYNTVATLRDGVRGPGRAFVTI	9	14	1	2	1	2.73077	2.9876	6.19081
SLYNTVATL	RGPGRAFVTI	RDGS	SLYNTVATLRDGSRGPGRAFVTI	8	14	1	2	1	2.79167	2.9693	6.12555
SLYNTVATL	RGPGRAFVTI	KDL	SLYNTVATLKDLRGPGRAFVTI	8	14	2	4	2	2.7619	3.04263	7.28073
SLYNTVATL	RGPGRAFVTI	KDLK	SLYNTVATLKDLKRGPGRAFVTI	8	12	1	1	1	2.86364	3.0846	5.89445
SLYNTVATL	RGPGRAFVTI	RTG	SLYNTVATLRTGRGPGRAFVTI	7	12	3	10	3	2.7	2.53477	8.86977
SLYNTVATL	RGPGRAFVTI	RTGA	SLYNTVATLRTGARGPGRAFVTI	8	14	1	6	1	2.76923	3.0006	7.15573
SLYNTVATL	RGPGRAFVTI	KDVS	SLYNTVATLKDVSRGPGRAFVTI	10	15	1	3	1	2.88462	3.26613	6.82703
SLYNTVATL	RGPGRAFVTI	KTLV	SLYNTVATLKTLVRGPGRAFVTI	11	13	1	4	1	2.87097	3.54337	7.30358
SLYNTVATL	RGPGRAFVTI	RTGK	SLYNTVATLRTGKRGPGRAFVTI	8	12	2	5	2	2.66667	3.12033	7.67033
SLYNTVATL	RGPGRAFVTI	KLLK	SLYNTVATLKLLKRGPGRAFVTI	9	11	2	2	2	2.75	3.4087	7.21287
SLYNTVATL	RGPGRAFVTI	RTGV	SLYNTVATLRTGVRGPGRAFVTI	9	13	1	5	1	2.72414	3.00097	6.90384
SLYNTVATL	RGPGRAFVTI	KLLV	SLYNTVATLKLLVRGPGRAFVTI	10	14	2	2	2	2.87097	3.5789	7.58912
SLYNTVATL	RGPGRAFVTI	RTGS	SLYNTVATLRTGSRGPGRAFVTI	8	12	1	6	1	2.73913	2.74257	6.79619
SLYNTVATL	RGPGRAFVTI	RDGA	SLYNTVATLRDGARGPGRAFVTI	9	13	1	2	1	2.8	3.09807	6.25473
SLYNTVATL	RGPGRAFVTI	KILV	SLYNTVATLKILVRGPGRAFVTI	10	14	1	2	1	2.84	2.94607	6.20473
SLYNTVATL	RGPGRAFVTI	KDLV	SLYNTVATLKDLVRGPGRAFVTI	9	14	1	1	1	2.84615	3.54447	6.50344
SLYNTVATL	RGPGRAFVTI	RDGK	SLYNTVATLRDGKRGPGRAFVTI	9	13	1	2	1	2.80769	2.87693	6.03398
SLYNTVATL	RGPGRAFVTI	KDLS	SLYNTVATLKDLSRGPGRAFVTI	8	15	1	2	1	2.86364	2.82947	6.03932
SLYNTVATL	RGPGRAFVTI	KLA	SLYNTVATLKLARGPGRAFVTI	9	16	7	9	7	2.8	3.13653	12.5265
SLYNTVATL	RGPGRAFVTI	KLAV	SLYNTVATLKLAVRGPGRAFVTI	11	15	3	4	3	2.83871	3.53273	8.89134
SLYNTVATL	RGPGRAFVTI	RI	SLYNTVATLRIRGPGRAFVTI	9	12	3	8	3	2.68182	2.90403	8.67146
SLYNTVATL	RGPGRAFVTI	RIL	SLYNTVATLRILRGPGRAFVTI	8	14	2	5	2	2.68	2.79333	7.27733
SLYNTVATL	RGPGRAFVTI	RILV	SLYNTVATLRILVRGPGRAFVTI	9	13	1	2	1	2.69231	3.04817	6.19945
SLYNTVATL	RGPGRAFVTI	RIG	SLYNTVATLRIGRGPGRAFVTI	8	12	3	8	3	2.71429	2.5477	8.43341
SLYNTVATL	RGPGRAFVTI	RIGA	SLYNTVATLRIGARGPGRAFVTI	8	14	1	3	1	2.79167	2.8131	6.21935
SLYNTVATL	RGPGRAFVTI	RILS	SLYNTVATLRILSRGPGRAFVTI	9	12	1	2	1	2.73913	2.6196	5.72322
SLYNTVATL	RGPGRAFVTI	KLAS	SLYNTVATLKLASRGPGRAFVTI	9	14	3	5	3	2.875	2.95553	8.41595
SLYNTVATL	RGPGRAFVTI	KDLA	SLYNTVATLKDLARGPGRAFVTI	9	15	1	2	1	2.86957	3.2736	6.53374
SLYNTVATL	RGPGRAFVTI	KLGS	SLYNTVATLKLGSRGPGRAFVTI	9	12	2	5	2	2.91304	2.72097	7.33329
SLYNTVATL	RGPGRAFVTI	KIVA	SLYNTVATLKIVARGPGRAFVTI	11	14	2	5	2	2.875	2.97483	7.78525
SLYNTVATL	RGPGRAFVTI	KTLS	SLYNTVATLKTLSRGPGRAFVTI	10	13	1	5	1	2.84	3.32987	7.28853
SLYNTVATL	RGPGRAFVTI	RILA	SLYNTVATLRILARGPGRAFVTI	9	16	1	2	1	2.7037	3.47663	6.77849
SLYNTVATL	RGPGRAFVTI	KLAA	SLYNTVATLKLAARGPGRAFVTI	10	15	2	5	2	2.88889	3.24513	8.05624
SLYNTVATL	RGPGRAFVTI	KIVV	SLYNTVATLKIVVRGPGRAFVTI	11	13	2	4	2	2.80769	3.01153	7.51858
SLYNTVATL	RGPGRAFVTI	KIG	SLYNTVATLKIGRGPGRAFVTI	8	12	3	9	3	2.85714	2.6264	8.76926
SLYNTVATL	RGPGRAFVTI	KIGV	SLYNTVATLKIGVRGPGRAFVTI	8	12	1	4	1	2.88462	2.6016	6.1625
SLYNTVATL	RGPGRAFVTI	RILK	SLYNTVATLRILKRGPGRAFVTI	8	12	1	2	1	2.6087	3.02143	6.06853
SLYNTVATL	RGPGRAFVTI	KLAK	SLYNTVATLKLAKRGPGRAFVTI	9	13	4	4	4	2.88462	2.9363	8.8472
SLYNTVATL	RGPGRAFVTI	LLV	SLYNTVATLLLVRGPGRAFVTI	11	17	9	9	9	2.78788	4.02617	15.0656
SLYNTVATL	RGPGRAFVTI	LLVK	SLYNTVATLLLVKRGPGRAFVTI	10	16	4	4	6	2.77143	4.51023	11.1155
SLYNTVATL	RGPGRAFVTI	LIL	SLYNTVATLLILRGPGRAFVTI	11	16	4	7	4	2.80645	3.9394	10.6797
SLYNTVATL	RGPGRAFVTI	LILA	SLYNTVATLLILARGPGRAFVTI	11	17	1	3	1	2.86486	4.1047	7.81461
SLYNTVATL	RGPGRAFVTI	LD	SLYNTVATLLDRGPGRAFVTI	9	16	3	8	3	2.76	3.6142	9.58553
SLYNTVATL	RGPGRAFVTI	LDA	SLYNTVATLLDARGPGRAFVTI	11	16	4	7	4	2.80769	3.56257	10.303
SLYNTVATL	RGPGRAFVTI	LDAV	SLYNTVATLLDAVRGPGRAFVTI	10	16	2	3	2	2.70968	4.31657	8.66872
SLYNTVATL	RGPGRAFVTI	ADA	SLYNTVATLADARGPGRAFVTI	11	16	1	1	1	2.88	2.748	5.742
SLYNTVATL	RGPGRAFVTI	ADAS	SLYNTVATLADASRGPGRAFVTI	9	16	1	1	1	2.83333	2.61073	5.66907
SLYNTVATL	RGPGRAFVTI	LILK	SLYNTVATLLILKRGPGRAFVTI	10	15	2	2	2	2.7931	3.58753	7.64386
SLYNTVATL	RGPGRAFVTI	RLGS	SLYNTVATLRLGSRGPGRAFVTI	8	12	2	3	2	2.78261	2.71907	6.77486
SLYNTVATL	RGPGRAFVTI	LILV	SLYNTVATLLILVRGPGRAFVTI	11	16	2	2	2	2.87805	5.05507	9.21564
SLYNTVATL	RGPGRAFVTI	LILS	SLYNTVATLLILSRGPGRAFVTI	11	15	1	3	1	2.86207	3.5943	7.20407
SLYNTVATL	RGPGRAFVTI	KTV	SLYNTVATLKTVRGPGRAFVTI	8	13	6	10	6	2.77273	3.0293	11.7179
SLYNTVATL	RGPGRAFVTI	KTVV	SLYNTVATLKTVVRGPGRAFVTI	10	14	3	7	3	2.86667	3.47113	9.48113
SLYNTVATL	RGPGRAFVTI	LDAS	SLYNTVATLLDASRGPGRAFVTI	9	15	2	3	2	2.75	3.3699	7.62407
SLYNTVATL	RGPGRAFVTI	AI	SLYNTVATLAIRGPGRAFVTI	8	14	1	2	1	2.88462	2.57733	5.4049
SLYNTVATL	RGPGRAFVTI	AIV	SLYNTVATLAIVRGPGRAFVTI	10	15	1	2	1	2.82759	2.76157	5.90295
SLYNTVATL	RGPGRAFVTI	AIVV	SLYNTVATLAIVVRGPGRAFVTI	11	15	1	1	1	2.88235	3.29803	6.40882
SLYNTVATL	RGPGRAFVTI	RDL	SLYNTVATLRDLRGPGRAFVTI	9	16	1	3	1	2.70833	3.22543	6.61085
SLYNTVATL	RGPGRAFVTI	RDLK	SLYNTVATLRDLKRGPGRAFVTI	7	13	1	1	1	2.73913	3.11573	5.91936
SLYNTVATL	RGPGRAFVTI	LTGA	SLYNTVATLLTGARGPGRAFVTI	9	15	2	8	2	2.86207	2.80607	8.31584
SLYNTVATL	RGPGRAFVTI	LTAA	SLYNTVATLLTAARGPGRAFVTI	9	15	3	8	3	2.8125	3.8746	10.1319
SLYNTVATL	RGPGRAFVTI	ADV	SLYNTVATLADVRGPGRAFVTI	11	16	1	1	1	2.88889	2.65323	5.64768
SLYNTVATL	RGPGRAFVTI	ADVK	SLYNTVATLADVKRGPGRAFVTI	9	16	1	1	1	2.84	2.7502	5.80887
SLYNTVATL	RGPGRAFVTI	ADGS	SLYNTVATLADGSRGPGRAFVTI	8	14	1	1	1	2.91304	2.16883	5.08115
SLYNTVATL	RGPGRAFVTI	AIA	SLYNTVATLAIARGPGRAFVTI	10	17	1	2	1	2.89286	2.7591	6.00374
SLYNTVATL	RGPGRAFVTI	AIAS	SLYNTVATLAIASRGPGRAFVTI	10	15	1	1	1	2.84	2.45223	5.5109
SLYNTVATL	RGPGRAFVTI	RDLA	SLYNTVATLRDLARGPGRAFVTI	8	14	1	1	1	2.79167	3.15073	6.05698
SLYNTVATL	RGPGRAFVTI	ADVA	SLYNTVATLADVARGPGRAFVTI	11	16	1	1	1	2.85185	2.91153	6.07079
SLYNTVATL	RGPGRAFVTI	AIVS	SLYNTVATLAIVSRGPGRAFVTI	11	15	1	1	1	2.85185	2.45197	5.56123
SLYNTVATL	RGPGRAFVTI	KIVS	SLYNTVATLKIVSRGPGRAFVTI	10	13	2	5	2	2.875	2.88817	7.59858
SLYNTVATL	RGPGRAFVTI	KTLA	SLYNTVATLKTLARGPGRAFVTI	11	15	1	5	1	2.86207	3.6252	7.73497
SLYNTVATL	RGPGRAFVTI	AIAK	SLYNTVATLAIAKRGPGRAFVTI	9	14	1	1	1	2.84615	2.5992	5.55817
SLYNTVATL	RGPGRAFVTI	RIGK	SLYNTVATLRIGKRGPGRAFVTI	8	12	1	3	1	2.70833	3.11507	6.41715
SLYNTVATL	RGPGRAFVTI	ADAK	SLYNTVATLADAKRGPGRAFVTI	9	15	1	1	1	2.86957	2.33597	5.34611
SLYNTVATL	RGPGRAFVTI	AIVK	SLYNTVATLAIVKRGPGRAFVTI	10	14	1	1	1	2.82143	2.69557	5.7033
SLYNTVATL	RGPGRAFVTI	AIAA	SLYNTVATLAIAARGPGRAFVTI	10	15	1	1	1	2.89655	2.62697	5.68846
SLYNTVATL	RGPGRAFVTI	RDLS	SLYNTVATLRDLSRGPGRAFVTI	9	15	1	1	1	2.80769	3.0412	6.04825
SLYNTVATL	RGPGRAFVTI	AIAV	SLYNTVATLAIAVRGPGRAFVTI	10	14	1	1	1	2.84848	2.9517	5.96079
SLYNTVATL	RGPGRAFVTI	RDLV	SLYNTVATLRDLVRGPGRAFVTI	9	15	1	1	1	2.7037	3.62773	6.62959
SLYNTVATL	RGPGRAFVTI	AIVA	SLYNTVATLAIVARGPGRAFVTI	11	15	1	1	1	2.87097	2.8075	5.91772
SLYNTVATL	RGPGRAFVTI	ADVS	SLYNTVATLADVSRGPGRAFVTI	11	17	1	1	1	2.85185	2.77533	5.98459
SLYNTVATL	RGPGRAFVTI	RLL	SLYNTVATLRLLRGPGRAFVTI	9	14	4	5	4	2.72	3.0796	9.1156
SLYNTVATL	RGPGRAFVTI	RLLA	SLYNTVATLRLLARGPGRAFVTI	9	16	1	2	1	2.7037	3.35807	6.65992
SLYNTVATL	RGPGRAFVTI	LTAK	SLYNTVATLLTAKRGPGRAFVTI	8	14	5	7	5	2.77778	3.28477	10.6903
SLYNTVATL	RGPGRAFVTI	ALGV	SLYNTVATLALGVRGPGRAFVTI	11	15	1	1	1	2.83871	3.09683	6.20544
SLYNTVATL	RGPGRAFVTI	RLLS	SLYNTVATLRLLSRGPGRAFVTI	10	13	1	2	1	2.74074	2.88177	6.08547
SLYNTVATL	RGPGRAFVTI	RLLV	SLYNTVATLRLLVRGPGRAFVTI	11	16	2	2	2	2.77419	3.6469	7.80228
SLYNTVATL	RGPGRAFVTI	RLGV	SLYNTVATLRLGVRGPGRAFVTI	9	13	2	3	2	2.72414	3.06257	7.21544
SLYNTVATL	RGPGRAFVTI	KTVK	SLYNTVATLKTVKRGPGRAFVTI	10	13	3	7	3	2.83871	3.67933	9.63794
SLYNTVATL	RGPGRAFVTI	ALGA	SLYNTVATLALGARGPGRAFVTI	11	16	1	1	1	2.90909	3.10177	6.26389
SLYNTVATL	RGPGRAFVTI	LTV	SLYNTVATLLTVRGPGRAFVTI	10	14	8	10	8	2.77778	3.13023	13.4691
SLYNTVATL	RGPGRAFVTI	LTVV	SLYNTVATLLTVVRGPGRAFVTI	10	16	4	7	4	2.74359	4.77073	11.6246
SLYNTVATL	RGPGRAFVTI	ALA	SLYNTVATLALARGPGRAFVTI	11	16	2	2	2	2.90909	2.72727	6.72272
SLYNTVATL	RGPGRAFVTI	ALAA	SLYNTVATLALAARGPGRAFVTI	12	17	1	1	1	2.92308	3.6203	6.88312
SLYNTVATL	RGPGRAFVTI	ALAV	SLYNTVATLALAVRGPGRAFVTI	12	15	1	1	1	2.89189	3.05397	6.21523
SLYNTVATL	RGPGRAFVTI	RIV	SLYNTVATLRIVRGPGRAFVTI	10	16	5	8	5	2.71429	3.35483	11.0405
SLYNTVATL	RGPGRAFVTI	RIVA	SLYNTVATLRIVARGPGRAFVTI	10	14	1	4	1	2.78571	3.382	7.13795
SLYNTVATL	RGPGRAFVTI	LTVS	SLYNTVATLLTVSRGPGRAFVTI	10	14	4	8	4	2.75	3.4515	10.4557
SLYNTVATL	RGPGRAFVTI	LDG	SLYNTVATLLDGRGPGRAFVTI	9	15	3	7	3	2.77273	3.0978	8.93644
SLYNTVATL	RGPGRAFVTI	LDGA	SLYNTVATLLDGARGPGRAFVTI	9	14	1	3	1	2.84615	3.14843	6.60741
SLYNTVATL	RGPGRAFVTI	LDGV	SLYNTVATLLDGVRGPGRAFVTI	8	13	1	2	1	2.66667	3.83703	6.93703
SLYNTVATL	RGPGRAFVTI	ATL	SLYNTVATLATLRGPGRAFVTI	9	15	1	2	1	2.89286	2.68253	5.77718
SLYNTVATL	RGPGRAFVTI	ATLV	SLYNTVATLATLVRGPGRAFVTI	11	14	1	1	1	2.91892	3.5832	6.64581
SLYNTVATL	RGPGRAFVTI	ALAK	SLYNTVATLALAKRGPGRAFVTI	10	16	1	1	1	2.87097	3.21723	6.32745
SLYNTVATL	RGPGRAFVTI	ATLS	SLYNTVATLATLSRGPGRAFVTI	11	14	1	1	1	2.88889	2.84663	5.90774
SLYNTVATL	RGPGRAFVTI	RIVK	SLYNTVATLRIVKRGPGRAFVTI	10	15	2	3	2	2.73077	2.97587	7.27907
SLYNTVATL	RGPGRAFVTI	KLGK	SLYNTVATLKLGKRGPGRAFVTI	8	9	2	4	2	2.78261	3.2071	7.3629
SLYNTVATL	RGPGRAFVTI	KLGV	SLYNTVATLKLGVRGPGRAFVTI	10	13	2	4	2	2.80769	3.1612	7.61825
SLYNTVATL	RGPGRAFVTI	RIVV	SLYNTVATLRIVVRGPGRAFVTI	11	13	2	3	2	2.72414	3.26697	7.51984
SLYNTVATL	RGPGRAFVTI	ATLK	SLYNTVATLATLKRGPGRAFVTI	9	14	1	1	1	2.86207	3.3906	6.35037
SLYNTVATL	RGPGRAFVTI	RIVS	SLYNTVATLRIVSRGPGRAFVTI	10	13	2	4	2	2.76923	3.05943	7.51456
SLYNTVATL	RGPGRAFVTI	LTVA	SLYNTVATLLTVARGPGRAFVTI	11	15	3	8	3	2.83333	3.80027	10.1586
SLYNTVATL	RGPGRAFVTI	RLAV	SLYNTVATLRLAVRGPGRAFVTI	11	14	3	3	3	2.66667	3.56387	8.61387
SLYNTVATL	RGPGRAFVTI	KDG	SLYNTVATLKDGRGPGRAFVTI	8	13	2	7	2	2.85	2.9335	7.876
SLYNTVATL	RGPGRAFVTI	KDGS	SLYNTVATLKDGSRGPGRAFVTI	7	13	1	3	1	2.86364	2.9052	6.21505
SLYNTVATL	RGPGRAFVTI	LTVK	SLYNTVATLLTVKRGPGRAFVTI	10	14	5	8	5	2.72414	3.6858	11.4387
SLYNTVATL	RGPGRAFVTI	ATLA	SLYNTVATLATLARGPGRAFVTI	11	15	1	1	1	2.91429	3.32733	6.43971
SLYNTVATL	RGPGRAFVTI	LLAK	SLYNTVATLLLAKRGPGRAFVTI	11	17	4	4	6	2.82353	4.4205	11.1283
SLYNTVATL	RGPGRAFVTI	LDAK	SLYNTVATLLDAKRGPGRAFVTI	9	14	2	3	2	2.8	3.2303	7.43697
SLYNTVATL	RGPGRAFVTI	ADVV	SLYNTVATLADVVRGPGRAFVTI	12	19	1	1	1	2.88889	3.81937	7.18048
SLYNTVATL	RGPGRAFVTI	ALLV	SLYNTVATLALLVRGPGRAFVTI	12	15	1	1	1	2.92105	3.4558	6.61852
SLYNTVATL	RGPGRAFVTI	KDGV	SLYNTVATLKDGVRGPGRAFVTI	10	12	1	2	1	2.83333	2.75227	5.9106
SLYNTVATL	RGPGRAFVTI	LIA	SLYNTVATLLIARGPGRAFVTI	11	19	7	9	7	2.84375	4.11897	13.7612
SLYNTVATL	RGPGRAFVTI	LIAK	SLYNTVATLLIAKRGPGRAFVTI	9	15	4	5	4	2.78571	3.68417	9.94012
SLYNTVATL	RGPGRAFVTI	KDGK	SLYNTVATLKDGKRGPGRAFVTI	8	10	1	2	1	2.85	3.00633	5.9655
SLYNTVATL	RGPGRAFVTI	ALAS	SLYNTVATLALASRGPGRAFVTI	11	16	1	1	1	2.86207	2.59417	5.75394
SLYNTVATL	RGPGRAFVTI	RLGK	SLYNTVATLRLGKRGPGRAFVTI	8	11	2	3	2	2.66667	3.25137	7.25137
SLYNTVATL	RGPGRAFVTI	KDGA	SLYNTVATLKDGARGPGRAFVTI	9	12	1	3	1	2.90909	2.85107	6.21319
SLYNTVATL	RGPGRAFVTI	LDL	SLYNTVATLLDLRGPGRAFVTI	11	16	2	5	2	2.81481	3.3913	8.13204
SLYNTVATL	RGPGRAFVTI	LDLA	SLYNTVATLLDLARGPGRAFVTI	10	16	1	2	1	2.83333	3.75753	7.11587
SLYNTVATL	RGPGRAFVTI	LTL	SLYNTVATLLTLRGPGRAFVTI	9	15	5	9	5	2.82143	3.21477	11.0558
SLYNTVATL	RGPGRAFVTI	LTLS	SLYNTVATLLTLSRGPGRAFVTI	11	14	2	6	2	2.86207	3.26587	8.32564
SLYNTVATL	RGPGRAFVTI	AIG	SLYNTVATLAIGRGPGRAFVTI	9	13	1	2	1	2.83333	2.31623	5.3079
SLYNTVATL	RGPGRAFVTI	AIGK	SLYNTVATLAIGKRGPGRAFVTI	9	13	1	1	1	2.88462	2.3976	5.3085
SLYNTVATL	RGPGRAFVTI	KDA	SLYNTVATLKDARGPGRAFVTI	8	14	3	7	3	2.85714	3.08523	8.82809
SLYNTVATL	RGPGRAFVTI	KDAK	SLYNTVATLKDAKRGPGRAFVTI	8	14	1	3	1	2.91667	3.02763	6.44013
SLYNTVATL	RGPGRAFVTI	LTLV	SLYNTVATLLTLVRGPGRAFVTI	11	16	2	4	2	2.72973	4.91963	9.57279
SLYNTVATL	RGPGRAFVTI	KTAV	SLYNTVATLKTAVRGPGRAFVTI	9	13	2	7	2	2.82759	3.49747	8.65551
SLYNTVATL	RGPGRAFVTI	ADAA	SLYNTVATLADAARGPGRAFVTI	12	15	1	1	1	2.85714	2.85483	6.01436
SLYNTVATL	RGPGRAFVTI	LDLK	SLYNTVATLLDLKRGPGRAFVTI	9	16	1	1	1	2.76923	3.43763	6.49276
SLYNTVATL	RGPGRAFVTI	LDGS	SLYNTVATLLDGSRGPGRAFVTI	8	14	1	3	1	2.71429	2.94897	6.35135
SLYNTVATL	RGPGRAFVTI	AIGA	SLYNTVATLAIGARGPGRAFVTI	9	15	1	1	1	2.88	2.56523	5.5759
SLYNTVATL	RGPGRAFVTI	KDAA	SLYNTVATLKDAARGPGRAFVTI	10	16	1	3	1	2.88	3.24077	6.85143
SLYNTVATL	RGPGRAFVTI	LTLA	SLYNTVATLLTLARGPGRAFVTI	10	16	2	5	2	2.88235	3.66563	8.52642
SLYNTVATL	RGPGRAFVTI	LDLS	SLYNTVATLLDLSRGPGRAFVTI	9	16	1	2	1	2.76	3.34517	6.64983
SLYNTVATL	RGPGRAFVTI	LDGK	SLYNTVATLLDGKRGPGRAFVTI	8	13	1	3	1	2.66667	3.23647	6.58647
SLYNTVATL	RGPGRAFVTI	LDLV	SLYNTVATLLDLVRGPGRAFVTI	10	18	1	1	1	2.76471	4.45427	7.65917
SLYNTVATL	RGPGRAFVTI	ADGK	SLYNTVATLADGKRGPGRAFVTI	9	14	1	1	1	2.875	2.47207	5.43248
SLYNTVATL	RGPGRAFVTI	KDAV	SLYNTVATLKDAVRGPGRAFVTI	9	14	1	3	1	2.84	3.45313	6.9118
SLYNTVATL	RGPGRAFVTI	AIGV	SLYNTVATLAIGVRGPGRAFVTI	10	15	1	1	1	2.84375	3.18683	6.24569
SLYNTVATL	RGPGRAFVTI	LLLS	SLYNTVATLLLLSRGPGRAFVTI	11	15	2	3	2	2.84848	4.06973	8.42882
SLYNTVATL	RGPGRAFVTI	LTLK	SLYNTVATLLTLKRGPGRAFVTI	8	15	3	5	3	2.83333	3.67433	9.13267
SLYNTVATL	RGPGRAFVTI	AIGS	SLYNTVATLAIGSRGPGRAFVTI	9	15	1	1	1	2.91667	2.12103	5.13353
SLYNTVATL	RGPGRAFVTI	KDAS	SLYNTVATLKDASRGPGRAFVTI	8	15	1	3	1	2.91304	2.8097	6.27202
SLYNTVATL	RGPGRAFVTI	KTAA	SLYNTVATLKTAARGPGRAFVTI	9	14	2	8	2	2.84615	3.6779	9.13687
SLYNTVATL	RGPGRAFVTI	AIL	SLYNTVATLAILRGPGRAFVTI	10	15	1	1	1	2.89655	2.36467	5.25949
SLYNTVATL	RGPGRAFVTI	AILS	SLYNTVATLAILSRGPGRAFVTI	11	15	1	1	1	2.88462	2.45223	5.56313
SLYNTVATL	RGPGRAFVTI	ALV	SLYNTVATLALVRGPGRAFVTI	11	17	2	2	2	2.87879	3.16763	7.21157
SLYNTVATL	RGPGRAFVTI	ALVV	SLYNTVATLALVVRGPGRAFVTI	12	15	1	1	1	2.89189	3.16543	6.32669
SLYNTVATL	RGPGRAFVTI	AILV	SLYNTVATLAILVRGPGRAFVTI	11	15	1	1	1	2.90909	2.88047	5.99259
SLYNTVATL	RGPGRAFVTI	ALVS	SLYNTVATLALVSRGPGRAFVTI	11	16	1	1	1	2.86667	2.5328	5.6928
SLYNTVATL	RGPGRAFVTI	LLAS	SLYNTVATLLLASRGPGRAFVTI	11	16	4	5	4	2.83871	3.76433	10.1729
SLYNTVATL	RGPGRAFVTI	KIGS	SLYNTVATLKIGSRGPGRAFVTI	8	12	1	5	1	2.91304	2.7085	6.52082
SLYNTVATL	RGPGRAFVTI	LDV	SLYNTVATLLDVRGPGRAFVTI	11	17	5	8	5	2.77778	3.77577	11.5647
SLYNTVATL	RGPGRAFVTI	LDVA	SLYNTVATLLDVARGPGRAFVTI	11	16	1	3	1	2.83333	3.64823	7.30657
SLYNTVATL	RGPGRAFVTI	RDA	SLYNTVATLRDARGPGRAFVTI	9	15	3	6	3	2.76	3.38517	8.97317
SLYNTVATL	RGPGRAFVTI	RDAS	SLYNTVATLRDASRGPGRAFVTI	9	13	1	2	1	2.79167	2.87373	6.02998
SLYNTVATL	RGPGRAFVTI	RIGS	SLYNTVATLRIGSRGPGRAFVTI	8	13	1	4	1	2.78261	2.7066	6.3124
SLYNTVATL	RGPGRAFVTI	KIGK	SLYNTVATLKIGKRGPGRAFVTI	8	10	1	4	1	2.84	3.15657	6.61523
SLYNTVATL	RGPGRAFVTI	AILA	SLYNTVATLAILARGPGRAFVTI	11	16	1	1	1	2.86667	2.763	5.923
SLYNTVATL	RGPGRAFVTI	ALVA	SLYNTVATLALVARGPGRAFVTI	11	16	1	1	1	2.87879	2.93953	6.10014
SLYNTVATL	RGPGRAFVTI	RLLK	SLYNTVATLRLLKRGPGRAFVTI	9	13	2	2	2	2.65385	3.5305	7.42986
SLYNTVATL	RGPGRAFVTI	KIGA	SLYNTVATLKIGARGPGRAFVTI	8	13	1	5	1	2.91667	2.815	6.6775
SLYNTVATL	RGPGRAFVTI	AILK	SLYNTVATLAILKRGPGRAFVTI	10	13	1	1	1	2.8	2.57937	5.53603
SLYNTVATL	RGPGRAFVTI	RIGV	SLYNTVATLRIGVRGPGRAFVTI	8	13	1	3	1	2.74074	2.69057	6.04427
SLYNTVATL	RGPGRAFVTI	LDAA	SLYNTVATLLDAARGPGRAFVTI	11	16	1	3	1	2.80645	3.7113	7.36829
SLYNTVATL	RGPGRAFVTI	ALVK	SLYNTVATLALVKRGPGRAFVTI	11	16	1	1	1	2.84848	3.46493	6.62402
SLYNTVATL	RGPGRAFVTI	RDAA	SLYNTVATLRDAARGPGRAFVTI	9	13	1	2	1	2.79167	3.09237	6.24862
SLYNTVATL	RGPGRAFVTI	RDV	SLYNTVATLRDVRGPGRAFVTI	10	15	3	6	3	2.70833	3.29933	8.93475
SLYNTVATL	RGPGRAFVTI	RDVA	SLYNTVATLRDVARGPGRAFVTI	11	13	1	2	1	2.77778	3.581	6.83656
SLYNTVATL	RGPGRAFVTI	KTAK	SLYNTVATLKTAKRGPGRAFVTI	7	10	3	7	3	2.79167	3.40063	9.05688
SLYNTVATL	RGPGRAFVTI	RDAK	SLYNTVATLRDAKRGPGRAFVTI	7	13	1	2	1	2.78261	3.0191	6.0749
SLYNTVATL	RGPGRAFVTI	RDAV	SLYNTVATLRDAVRGPGRAFVTI	9	13	1	2	1	2.68	3.17953	6.3302
SLYNTVATL	RGPGRAFVTI	RLAK	SLYNTVATLRLAKRGPGRAFVTI	9	13	3	3	4	2.70833	3.01777	8.16985
SLYNTVATL	RGPGRAFVTI	RDVK	SLYNTVATLRDVKRGPGRAFVTI	9	14	1	2	1	2.76923	3.26667	6.47179
SLYNTVATL	RGPGRAFVTI	RDVV	SLYNTVATLRDVVRGPGRAFVTI	11	15	1	2	1	2.75862	3.4295	6.7841
SLYNTVATL	RGPGRAFVTI	KIA	SLYNTVATLKIARGPGRAFVTI	9	16	4	9	4	2.84	3.27197	10.414
SLYNTVATL	RGPGRAFVTI	KIAA	SLYNTVATLKIAARGPGRAFVTI	10	15	1	5	1	2.88	3.0934	7.15407
SLYNTVATL	RGPGRAFVTI	RDVS	SLYNTVATLRDVSRGPGRAFVTI	10	15	1	2	1	2.81481	3.0479	6.35531
SLYNTVATL	RGPGRAFVTI	KIAK	SLYNTVATLKIAKRGPGRAFVTI	9	12	2	4	2	2.84	3.0131	7.37177
SLYNTVATL	RGPGRAFVTI	ADGV	SLYNTVATLADGVRGPGRAFVTI	10	15	1	1	1	2.7931	3.1843	6.24062
SLYNTVATL	RGPGRAFVTI	LDVV	SLYNTVATLLDVVRGPGRAFVTI	11	17	2	3	2	2.79412	4.39503	8.85141
SLYNTVATL	RGPGRAFVTI	KDVK	SLYNTVATLKDVKRGPGRAFVTI	9	14	1	3	1	2.88	3.15723	6.6179
SLYNTVATL	RGPGRAFVTI	RLVA	SLYNTVATLRLVARGPGRAFVTI	10	16	2	3	2	2.75862	3.54097	7.89556
SLYNTVATL	RGPGRAFVTI	ALGK	SLYNTVATLALGKRGPGRAFVTI	10	13	1	1	1	2.88462	2.49807	5.45896
SLYNTVATL	RGPGRAFVTI	LLG	SLYNTVATLLLGRGPGRAFVTI	9	15	7	9	7	2.86207	3.623	12.9661
SLYNTVATL	RGPGRAFVTI	LLGS	SLYNTVATLLLGSRGPGRAFVTI	10	14	3	5	3	2.85714	3.42677	8.93629
SLYNTVATL	RGPGRAFVTI	ATV	SLYNTVATLATVRGPGRAFVTI	10	15	2	4	2	2.77778	3.06723	7.45612
SLYNTVATL	RGPGRAFVTI	ATVV	SLYNTVATLATVVRGPGRAFVTI	10	15	1	1	1	2.86486	3.69577	6.75568
SLYNTVATL	RGPGRAFVTI	ATVS	SLYNTVATLATVSRGPGRAFVTI	10	14	1	2	1	2.86207	2.9324	6.19217
SLYNTVATL	RGPGRAFVTI	LLGV	SLYNTVATLLLGVRGPGRAFVTI	10	14	3	4	3	2.74286	4.31813	9.57194
SLYNTVATL	RGPGRAFVTI	LLGK	SLYNTVATLLLGKRGPGRAFVTI	10	14	4	4	4	2.8	3.87483	9.8815
SLYNTVATL	RGPGRAFVTI	LTGS	SLYNTVATLLTGSRGPGRAFVTI	9	13	2	8	2	2.83333	2.59657	8.0049
SLYNTVATL	RGPGRAFVTI	ATVK	SLYNTVATLATVKRGPGRAFVTI	10	13	1	1	1	2.84375	3.5137	6.47255
SLYNTVATL	RGPGRAFVTI	LLGA	SLYNTVATLLLGARGPGRAFVTI	10	16	2	4	2	2.88571	4.4349	9.04585
SLYNTVATL	RGPGRAFVTI	KDVV	SLYNTVATLKDVVRGPGRAFVTI	11	14	1	3	1	2.84615	3.18143	6.74041
SLYNTVATL	RGPGRAFVTI	RTVS	SLYNTVATLRTVSRGPGRAFVTI	10	14	2	7	2	2.75862	3.6381	8.8927
SLYNTVATL	RGPGRAFVTI	ATVA	SLYNTVATLATVARGPGRAFVTI	11	15	1	2	1	2.88571	3.31447	6.67542
SLYNTVATL	RGPGRAFVTI	LIAV	SLYNTVATLLIAVRGPGRAFVTI	11	13	3	4	3	2.77143	4.61533	9.87057
SLYNTVATL	RGPGRAFVTI	KLLA	SLYNTVATLKLLARGPGRAFVTI	10	17	1	3	1	2.82759	3.39957	7.05761
SLYNTVATL	RGPGRAFVTI	ATG	SLYNTVATLATGRGPGRAFVTI	8	13	1	4	1	2.81818	2.29667	5.73758
SLYNTVATL	RGPGRAFVTI	ATGA	SLYNTVATLATGARGPGRAFVTI	10	14	1	1	1	2.89655	2.80937	5.82086
SLYNTVATL	RGPGRAFVTI	KILA	SLYNTVATLKILARGPGRAFVTI	9	15	1	3	1	2.8	3.23613	6.7428
SLYNTVATL	RGPGRAFVTI	LIAS	SLYNTVATLLIASRGPGRAFVTI	11	14	2	5	2	2.82143	3.63973	8.44747
SLYNTVATL	RGPGRAFVTI	KTG	SLYNTVATLKTGRGPGRAFVTI	7	12	4	10	4	2.85	2.61347	9.70597
SLYNTVATL	RGPGRAFVTI	KTGK	SLYNTVATLKTGKRGPGRAFVTI	8	10	2	7	2	2.8	3.142	8.09867
SLYNTVATL	RGPGRAFVTI	ATGK	SLYNTVATLATGKRGPGRAFVTI	9	13	1	1	1	2.88	2.41073	5.3214
SLYNTVATL	RGPGRAFVTI	KTVS	SLYNTVATLKTVSRGPGRAFVTI	10	14	2	8	2	2.85714	3.56897	9.07849
SLYNTVATL	RGPGRAFVTI	KTGA	SLYNTVATLKTGARGPGRAFVTI	8	14	1	8	1	2.88462	2.93233	7.59323
SLYNTVATL	RGPGRAFVTI	LLVA	SLYNTVATLLLVARGPGRAFVTI	12	17	4	5	4	2.85	4.21597	10.7251
SLYNTVATL	RGPGRAFVTI	ATGS	SLYNTVATLATGSRGPGRAFVTI	9	14	1	2	1	2.875	2.29447	5.50488
SLYNTVATL	RGPGRAFVTI	ATGV	SLYNTVATLATGVRGPGRAFVTI	10	14	1	1	1	2.83871	3.1185	6.1271
SLYNTVATL	RGPGRAFVTI	LLLV	SLYNTVATLLLLVRGPGRAFVTI	11	16	2	2	3	2.825	5.00037	9.40828
SLYNTVATL	RGPGRAFVTI	LIAA	SLYNTVATLLIAARGPGRAFVTI	11	17	2	5	2	2.85294	4.04547	9.00478
SLYNTVATL	RGPGRAFVTI	LLVV	SLYNTVATLLLVVRGPGRAFVTI	12	15	4	4	5	2.8	4.86747	11.2741
SLYNTVATL	RGPGRAFVTI	KTGV	SLYNTVATLKTGVRGPGRAFVTI	9	13	1	7	1	2.85185	2.72543	7.13469
SLYNTVATL	RGPGRAFVTI	LLVS	SLYNTVATLLLVSRGPGRAFVTI	11	15	5	5	5	2.81818	3.75743	10.865
SLYNTVATL	RGPGRAFVTI	KTVA	SLYNTVATLKTVARGPGRAFVTI	11	16	2	8	2	2.86667	3.6492	9.3092
SLYNTVATL	RGPGRAFVTI	KTGS	SLYNTVATLKTGSRGPGRAFVTI	8	12	1	8	1	2.86364	2.66097	7.22082
SLYNTVATL	RGPGRAFVTI	KLV	SLYNTVATLKLVRGPGRAFVTI	9	16	7	9	7	2.84	3.0482	12.4402
SLYNTVATL	RGPGRAFVTI	KLVV	SLYNTVATLKLVVRGPGRAFVTI	11	15	3	4	3	2.83333	3.45873	8.81707
SLYNTVATL	RGPGRAFVTI	RTA	SLYNTVATLRTARGPGRAFVTI	9	15	6	10	6	2.76	2.88433	11.7223
SLYNTVATL	RGPGRAFVTI	RTAS	SLYNTVATLRTASRGPGRAFVTI	8	12	2	7	2	2.79167	2.9894	8.04565
SLYNTVATL	RGPGRAFVTI	RIA	SLYNTVATLRIARGPGRAFVTI	8	16	4	8	4	2.72	3.19327	10.0293
SLYNTVATL	RGPGRAFVTI	RIAS	SLYNTVATLRIASRGPGRAFVTI	8	13	1	4	1	2.79167	2.7769	6.38315
SLYNTVATL	RGPGRAFVTI	KLVS	SLYNTVATLKLVSRGPGRAFVTI	9	15	3	5	3	2.83333	2.93843	8.44677
SLYNTVATL	RGPGRAFVTI	RIAV	SLYNTVATLRIAVRGPGRAFVTI	8	13	2	3	2	2.625	3.0085	7.10642
SLYNTVATL	RGPGRAFVTI	RTAV	SLYNTVATLRTAVRGPGRAFVTI	9	14	2	5	2	2.65517	3.6501	8.34953
SLYNTVATL	RGPGRAFVTI	KIAS	SLYNTVATLKIASRGPGRAFVTI	9	14	2	5	2	2.875	3.01987	7.73028
SLYNTVATL	RGPGRAFVTI	LDVK	SLYNTVATLLDVKRGPGRAFVTI	9	16	2	3	2	2.76	3.34677	7.65143
SLYNTVATL	RGPGRAFVTI	LTGK	SLYNTVATLLTGKRGPGRAFVTI	9	14	3	7	3	2.77778	3.0776	9.03316
SLYNTVATL	RGPGRAFVTI	RTAA	SLYNTVATLRTAARGPGRAFVTI	8	14	2	6	2	2.72	3.77493	8.6776
SLYNTVATL	RGPGRAFVTI	RIAA	SLYNTVATLRIAARGPGRAFVTI	8	15	1	4	1	2.68	3.45707	7.15773
SLYNTVATL	RGPGRAFVTI	LLLK	SLYNTVATLLLLKRGPGRAFVTI	10	15	2	2	3	2.78788	4.71927	9.02533
SLYNTVATL	RGPGRAFVTI	LDVS	SLYNTVATLLDVSRGPGRAFVTI	10	16	2	3	2	2.77778	3.55163	7.90719
SLYNTVATL	RGPGRAFVTI	KLVA	SLYNTVATLKLVARGPGRAFVTI	10	17	3	5	3	2.85714	3.3136	8.97312
SLYNTVATL	RGPGRAFVTI	KIAV	SLYNTVATLKIAVRGPGRAFVTI	10	14	2	4	2	2.80769	2.9972	7.50425
SLYNTVATL	RGPGRAFVTI	RTAK	SLYNTVATLRTAKRGPGRAFVTI	7	12	3	6	3	2.66667	3.45577	8.95577
SLYNTVATL	RGPGRAFVTI	RIAK	SLYNTVATLRIAKRGPGRAFVTI	7	13	2	3	2	2.65217	3.11527	7.16454
SLYNTVATL	RGPGRAFVTI	KLVK	SLYNTVATLKLVKRGPGRAFVTI	9	14	4	4	4	2.76923	3.3865	9.34163
SLYNTVATL	RGPGRAFVTI	ADAV	SLYNTVATLADAVRGPGRAFVTI	10	16	1	1	1	2.82759	3.44857	6.55661
SLYNTVATL	VLEWRFDSRL		SLYNTVATLVLEWRFDSRL	7	15	10	50	10	2.86957	2.64613	23.8896
SLYNTVATL	VLEWRFDSRL	K	SLYNTVATLKVLEWRFDSRL	9	11	6	10	6	2.95455	3.06653	11.3809
SLYNTVATL	VLEWRFDSRL	KI	SLYNTVATLKIVLEWRFDSRL	8	12	5	9	5	2.8	3.2386	10.7119
SLYNTVATL	VLEWRFDSRL	KIV	SLYNTVATLKIVVLEWRFDSRL	9	12	3	3	3	2.86957	3.4562	8.14968
SLYNTVATL	VLEWRFDSRL	KIVK	SLYNTVATLKIVKVLEWRFDSRL	11	14	1	4	1	2.83871	4.0443	7.8529
SLYNTVATL	VLEWRFDSRL	A	SLYNTVATLAVLEWRFDSRL	8	17	2	5	2	2.89286	3.75327	8.06458
SLYNTVATL	VLEWRFDSRL	AD	SLYNTVATLADVLEWRFDSRL	10	15	1	1	1	2.85185	3.11303	5.83896
SLYNTVATL	VLEWRFDSRL	ADL	SLYNTVATLADLVLEWRFDSRL	10	16	1	1	1	2.96154	2.922	5.87008
SLYNTVATL	VLEWRFDSRL	ADLK	SLYNTVATLADLKVLEWRFDSRL	11	13	1	1	1	2.90476	2.3446	5.3565
SLYNTVATL	VLEWRFDSRL	KIL	SLYNTVATLKILVLEWRFDSRL	8	12	2	2	2	2.86364	3.40347	7.04665
SLYNTVATL	VLEWRFDSRL	KILS	SLYNTVATLKILSVLEWRFDSRL	9	15	1	3	1	2.88462	3.1455	6.6564
SLYNTVATL	VLEWRFDSRL	AL	SLYNTVATLALVLEWRFDSRL	9	17	2	2	2	2.84375	3.51083	7.28635
SLYNTVATL	VLEWRFDSRL	ALL	SLYNTVATLALLVLEWRFDSRL	10	14	1	1	1	3	3.1332	5.9832
SLYNTVATL	VLEWRFDSRL	ALLK	SLYNTVATLALLKVLEWRFDSRL	12	16	1	1	1	2.94118	3.48943	6.70316
SLYNTVATL	VLEWRFDSRL	ADLA	SLYNTVATLADLAVLEWRFDSRL	11	14	1	1	1	2.91667	2.93807	6.00057
SLYNTVATL	VLEWRFDSRL	KILK	SLYNTVATLKILKVLEWRFDSRL	10	12	1	2	1	2.85185	3.58867	6.74793
SLYNTVATL	VLEWRFDSRL	KD	SLYNTVATLKDVLEWRFDSRL	9	11	3	6	3	2.84211	2.6335	7.85894
SLYNTVATL	VLEWRFDSRL	KDV	SLYNTVATLKDVVLEWRFDSRL	9	11	2	2	2	2.89474	2.86507	6.5098
SLYNTVATL	VLEWRFDSRL	KDVA	SLYNTVATLKDVAVLEWRFDSRL	8	11	1	3	1	2.90476	3.3573	6.6192
SLYNTVATL	VLEWRFDSRL	KT	SLYNTVATLKTVLEWRFDSRL	8	14	6	10	6	2.82609	3.05	11.6246
SLYNTVATL	VLEWRFDSRL	KTA	SLYNTVATLKTAVLEWRFDSRL	8	15	4	5	4	2.88462	3.57227	9.6165
SLYNTVATL	VLEWRFDSRL	KTAS	SLYNTVATLKTASVLEWRFDSRL	9	13	1	8	1	2.92	3.26707	7.92973
SLYNTVATL	VLEWRFDSRL	L	SLYNTVATLLVLEWRFDSRL	8	17	8	10	8	2.9	3.91693	13.9786
SLYNTVATL	VLEWRFDSRL	LL	SLYNTVATLLLVLEWRFDSRL	9	18	9	9	9	2.83784	4.9656	15.7908
SLYNTVATL	VLEWRFDSRL	LLL	SLYNTVATLLLLVLEWRFDSRL	10	17	2	2	4	2.87179	5.6574	10.151
SLYNTVATL	VLEWRFDSRL	LLLA	SLYNTVATLLLLAVLEWRFDSRL	11	17	1	2	1	2.84615	5.2413	8.70027
SLYNTVATL	VLEWRFDSRL	ADLV	SLYNTVATLADLVVLEWRFDSRL	11	16	1	1	1	2.89655	3.9802	7.14169
SLYNTVATL	VLEWRFDSRL	ADLS	SLYNTVATLADLSVLEWRFDSRL	9	13	1	1	1	2.95238	2.55547	5.46975
SLYNTVATL	VLEWRFDSRL	KTL	SLYNTVATLKTLVLEWRFDSRL	9	15	2	3	2	2.96774	3.45603	7.55442
SLYNTVATL	VLEWRFDSRL	KTLK	SLYNTVATLKTLKVLEWRFDSRL	10	11	1	4	1	2.84615	3.28427	6.89324
SLYNTVATL	VLEWRFDSRL	KL	SLYNTVATLKLVLEWRFDSRL	7	13	7	8	7	2.80952	3.2756	11.9994
SLYNTVATL	VLEWRFDSRL	KLG	SLYNTVATLKLGVLEWRFDSRL	8	15	2	2	3	2.88	3.19823	7.24223
SLYNTVATL	VLEWRFDSRL	KLGA	SLYNTVATLKLGAVLEWRFDSRL	9	14	1	4	1	2.875	3.60873	7.31915
SLYNTVATL	VLEWRFDSRL	LI	SLYNTVATLLIVLEWRFDSRL	9	16	7	9	7	2.90909	4.26847	13.4973
SLYNTVATL	VLEWRFDSRL	LIV	SLYNTVATLLIVVLEWRFDSRL	10	15	3	3	5	2.89189	5.11033	10.5049
SLYNTVATL	VLEWRFDSRL	LIVV	SLYNTVATLLIVVVLEWRFDSRL	11	15	2	4	2	2.85366	6.13683	10.7462
SLYNTVATL	VLEWRFDSRL	LIVS	SLYNTVATLLIVSVLEWRFDSRL	11	16	2	5	2	2.88889	4.70427	9.61538
SLYNTVATL	VLEWRFDSRL	ALLA	SLYNTVATLALLAVLEWRFDSRL	11	16	1	1	1	2.88235	3.72697	6.88775
SLYNTVATL	VLEWRFDSRL	R	SLYNTVATLRVLEWRFDSRL	8	12	6	10	6	2.78261	3.5869	11.8927
SLYNTVATL	VLEWRFDSRL	RL	SLYNTVATLRLVLEWRFDSRL	8	11	7	7	7	2.70833	3.02847	11.4472
SLYNTVATL	VLEWRFDSRL	RLV	SLYNTVATLRLVVLEWRFDSRL	9	13	2	2	5	2.76	3.46	7.948
SLYNTVATL	VLEWRFDSRL	RLVK	SLYNTVATLRLVKVLEWRFDSRL	11	13	2	3	2	2.7	4.05313	8.3048
SLYNTVATL	VLEWRFDSRL	RT	SLYNTVATLRTVLEWRFDSRL	8	12	6	10	6	2.72	3.06143	11.5308
SLYNTVATL	VLEWRFDSRL	RTL	SLYNTVATLRTLVLEWRFDSRL	8	15	2	2	2	2.83333	3.4175	7.20917
SLYNTVATL	VLEWRFDSRL	RTLS	SLYNTVATLRTLSVLEWRFDSRL	10	13	1	4	1	2.77778	3.60207	7.30762
SLYNTVATL	VLEWRFDSRL	ALG	SLYNTVATLALGVLEWRFDSRL	10	14	1	1	1	2.88889	3.20843	6.05288
SLYNTVATL	VLEWRFDSRL	ALGS	SLYNTVATLALGSVLEWRFDSRL	9	15	1	1	1	3	2.94207	5.95873
SLYNTVATL	VLEWRFDSRL	RTLV	SLYNTVATLRTLVVLEWRFDSRL	10	15	1	3	1	2.75758	4.19187	7.74641
SLYNTVATL	VLEWRFDSRL	KLL	SLYNTVATLKLLVLEWRFDSRL	9	16	1	1	3	2.96667	3.7005	7.09883
SLYNTVATL	VLEWRFDSRL	KLLS	SLYNTVATLKLLSVLEWRFDSRL	10	16	1	3	1	2.88	3.28403	6.8947
SLYNTVATL	VLEWRFDSRL	LLA	SLYNTVATLLLAVLEWRFDSRL	10	18	3	3	7	2.77778	5.38163	11.4205
SLYNTVATL	VLEWRFDSRL	LLAA	SLYNTVATLLLAAVLEWRFDSRL	11	17	2	4	2	2.84615	4.9912	9.70017
SLYNTVATL	VLEWRFDSRL	RTLK	SLYNTVATLRTLKVLEWRFDSRL	10	11	1	3	1	2.73077	3.67133	7.02454
SLYNTVATL	VLEWRFDSRL	ADG	SLYNTVATLADGVLEWRFDSRL	9	16	1	1	1	2.88	2.40587	5.29987
SLYNTVATL	VLEWRFDSRL	ADGA	SLYNTVATLADGAVLEWRFDSRL	10	14	1	1	1	2.95652	3.1111	6.12559
SLYNTVATL	VLEWRFDSRL	ALLS	SLYNTVATLALLSVLEWRFDSRL	11	16	1	1	1	2.93939	3.38257	6.5462
SLYNTVATL	VLEWRFDSRL	LT	SLYNTVATLLTVLEWRFDSRL	8	15	8	10	8	2.80645	3.40633	13.53
SLYNTVATL	VLEWRFDSRL	LTG	SLYNTVATLLTGVLEWRFDSRL	9	15	4	5	4	2.69231	3.63317	9.71778
SLYNTVATL	VLEWRFDSRL	LTGV	SLYNTVATLLTGVVLEWRFDSRL	9	17	1	6	1	2.79412	4.95943	9.31581
SLYNTVATL	VLEWRFDSRL	LIVA	SLYNTVATLLIVAVLEWRFDSRL	11	17	1	5	1	2.88095	5.43797	9.64868
SLYNTVATL	VLEWRFDSRL	LLAV	SLYNTVATLLLAVVLEWRFDSRL	11	18	3	4	3	2.83333	5.761	11.2693
SLYNTVATL	VLEWRFDSRL	RLVV	SLYNTVATLRLVVVLEWRFDSRL	10	14	2	3	2	2.74286	4.61957	8.87338
SLYNTVATL	VLEWRFDSRL	RTLA	SLYNTVATLRTLAVLEWRFDSRL	10	13	1	3	1	2.75862	4.0146	7.4692
SLYNTVATL	VLEWRFDSRL	LIVK	SLYNTVATLLIVKVLEWRFDSRL	12	16	2	4	2	2.83333	5.013	9.72133
SLYNTVATL	VLEWRFDSRL	RLG	SLYNTVATLRLGVLEWRFDSRL	9	12	2	2	3	2.72727	2.49737	6.43373
SLYNTVATL	VLEWRFDSRL	RLGA	SLYNTVATLRLGAVLEWRFDSRL	9	14	1	3	1	2.76923	3.73643	7.19156
SLYNTVATL	VLEWRFDSRL	RLVS	SLYNTVATLRLVSVLEWRFDSRL	10	14	2	3	2	2.75862	3.70487	7.95946
SLYNTVATL	VLEWRFDSRL	RTV	SLYNTVATLRTVVLEWRFDSRL	9	14	4	4	4	2.78571	3.6504	9.43969
SLYNTVATL	VLEWRFDSRL	RTVV	SLYNTVATLRTVVVLEWRFDSRL	10	17	2	5	2	2.80556	4.45337	9.36031
SLYNTVATL	VLEWRFDSRL	AT	SLYNTVATLATVLEWRFDSRL	8	15	2	4	2	2.82143	3.4266	7.551
SLYNTVATL	VLEWRFDSRL	ATA	SLYNTVATLATAVLEWRFDSRL	9	13	1	1	1	2.88462	2.9294	5.67363
SLYNTVATL	VLEWRFDSRL	ATAK	SLYNTVATLATAKVLEWRFDSRL	11	17	1	1	1	2.94444	3.66997	6.88386
SLYNTVATL	VLEWRFDSRL	LIG	SLYNTVATLLIGVLEWRFDSRL	9	15	3	3	3	2.75862	4.0817	8.91963
SLYNTVATL	VLEWRFDSRL	LIGA	SLYNTVATLLIGAVLEWRFDSRL	9	16	1	4	1	2.91176	4.61267	8.42492
SLYNTVATL	VLEWRFDSRL	LTA	SLYNTVATLLTAVLEWRFDSRL	9	15	5	5	6	2.76667	4.13547	11.2238
SLYNTVATL	VLEWRFDSRL	LTAV	SLYNTVATLLTAVVLEWRFDSRL	10	16	2	7	2	2.74194	4.8214	10.1752
SLYNTVATL	VLEWRFDSRL	RLA	SLYNTVATLRLAVLEWRFDSRL	9	12	2	2	5	2.65217	3.37503	7.80764
SLYNTVATL	VLEWRFDSRL	RLAA	SLYNTVATLRLAAVLEWRFDSRL	10	15	1	3	1	2.77778	3.6876	7.24316
SLYNTVATL	VLEWRFDSRL	ATAA	SLYNTVATLATAAVLEWRFDSRL	10	16	1	1	1	2.92105	4.4206	7.53332
SLYNTVATL	VLEWRFDSRL	LIGK	SLYNTVATLLIGKVLEWRFDSRL	10	15	1	4	1	2.86667	4.35297	8.16297
SLYNTVATL	VLEWRFDSRL	LIGV	SLYNTVATLLIGVVLEWRFDSRL	9	16	1	4	1	2.86111	5.04917	8.85889
SLYNTVATL	VLEWRFDSRL	RTVA	SLYNTVATLRTVAVLEWRFDSRL	10	15	1	6	1	2.78788	4.18677	8.49283
SLYNTVATL	VLEWRFDSRL	LIGS	SLYNTVATLLIGSVLEWRFDSRL	9	15	1	5	1	2.92857	4.1075	8.1206
SLYNTVATL	VLEWRFDSRL	LTAS	SLYNTVATLLTASVLEWRFDSRL	10	16	2	8	2	2.88889	3.10577	8.71688
SLYNTVATL	VLEWRFDSRL	RLAS	SLYNTVATLRLASVLEWRFDSRL	10	13	1	3	1	2.82143	3.37113	6.82887
SLYNTVATL	VLEWRFDSRL	ATAS	SLYNTVATLATASVLEWRFDSRL	10	16	1	2	1	3	3.05793	6.4246
SLYNTVATL	VLEWRFDSRL	ATAV	SLYNTVATLATAVVLEWRFDSRL	10	17	1	1	1	2.94118	3.9812	7.14493
SLYNTVATL	VLEWRFDSRL	RTVK	SLYNTVATLRTVKVLEWRFDSRL	11	12	2	5	2	2.7	4.4248	9.12647
SLYNTVATL	VLEWRFDSRL	RD	SLYNTVATLRDVLEWRFDSRL	9	10	3	5	3	2.66667	2.6779	7.59457
SLYNTVATL	VLEWRFDSRL	RDG	SLYNTVATLRDGVLEWRFDSRL	8	13	1	1	1	2.63158	2.80407	5.48565
SLYNTVATL	VLEWRFDSRL	RDGV	SLYNTVATLRDGVVLEWRFDSRL	9	10	1	2	1	2.75	3.30233	6.3065
SLYNTVATL	VLEWRFDSRL	RDGS	SLYNTVATLRDGSVLEWRFDSRL	8	8	1	2	1	2.73333	2.19273	5.04607
SLYNTVATL	VLEWRFDSRL	KDL	SLYNTVATLKDLVLEWRFDSRL	8	13	1	1	1	2.89474	2.88417	5.5789
SLYNTVATL	VLEWRFDSRL	KDLK	SLYNTVATLKDLKVLEWRFDSRL	9	8	1	1	1	2.88889	2.65817	5.31928
SLYNTVATL	VLEWRFDSRL	RTG	SLYNTVATLRTGVLEWRFDSRL	8	14	2	4	2	2.73913	3.1148	7.35176
SLYNTVATL	VLEWRFDSRL	RTGA	SLYNTVATLRTGAVLEWRFDSRL	8	12	1	5	1	2.75	3.57647	7.38063
SLYNTVATL	VLEWRFDSRL	KDVS	SLYNTVATLKDVSVLEWRFDSRL	9	12	1	3	1	2.90476	3.05907	6.42097
SLYNTVATL	VLEWRFDSRL	KTLV	SLYNTVATLKTLVVLEWRFDSRL	10	16	1	4	1	2.87879	4.07593	7.93654
SLYNTVATL	VLEWRFDSRL	RTGK	SLYNTVATLRTGKVLEWRFDSRL	9	11	1	5	1	2.73077	3.28887	7.09207
SLYNTVATL	VLEWRFDSRL	KLLK	SLYNTVATLKLLKVLEWRFDSRL	11	13	1	2	1	2.82609	2.783	6.04097
SLYNTVATL	VLEWRFDSRL	RTGV	SLYNTVATLRTGVVLEWRFDSRL	9	15	1	5	1	2.7931	3.4077	7.41402
SLYNTVATL	VLEWRFDSRL	KLLV	SLYNTVATLKLLVVLEWRFDSRL	10	17	1	2	1	2.84848	4.80227	8.21136
SLYNTVATL	VLEWRFDSRL	RTGS	SLYNTVATLRTGSVLEWRFDSRL	8	11	1	6	1	2.78261	2.90763	6.91343
SLYNTVATL	VLEWRFDSRL	RDGA	SLYNTVATLRDGAVLEWRFDSRL	8	8	1	2	1	2.70588	2.8946	5.74656
SLYNTVATL	VLEWRFDSRL	KILV	SLYNTVATLKILVVLEWRFDSRL	9	16	1	2	1	2.85714	3.5624	6.87192
SLYNTVATL	VLEWRFDSRL	KDLV	SLYNTVATLKDLVVLEWRFDSRL	8	14	1	1	1	2.86364	2.97743	5.88728
SLYNTVATL	VLEWRFDSRL	RDGK	SLYNTVATLRDGKVLEWRFDSRL	9	7	1	2	1	2.70588	2.64963	5.50159
SLYNTVATL	VLEWRFDSRL	KDLS	SLYNTVATLKDLSVLEWRFDSRL	7	10	1	2	1	2.88235	2.79497	5.70575
SLYNTVATL	VLEWRFDSRL	KLA	SLYNTVATLKLAVLEWRFDSRL	9	15	3	3	5	2.84615	3.5196	8.86191
SLYNTVATL	VLEWRFDSRL	KLAV	SLYNTVATLKLAVVLEWRFDSRL	10	17	2	4	2	2.88571	4.29907	8.96002
SLYNTVATL	VLEWRFDSRL	RI	SLYNTVATLRIVLEWRFDSRL	8	11	5	7	5	2.73913	3.0152	9.93549
SLYNTVATL	VLEWRFDSRL	RIL	SLYNTVATLRILVLEWRFDSRL	8	11	1	1	2	2.61905	3.3643	6.19525
SLYNTVATL	VLEWRFDSRL	RILV	SLYNTVATLRILVVLEWRFDSRL	9	15	1	1	1	2.73333	3.6836	6.68693
SLYNTVATL	VLEWRFDSRL	RIG	SLYNTVATLRIGVLEWRFDSRL	8	13	2	2	2	2.68182	2.758	6.44209
SLYNTVATL	VLEWRFDSRL	RIGA	SLYNTVATLRIGAVLEWRFDSRL	8	14	1	3	1	2.80769	3.58853	6.99558
SLYNTVATL	VLEWRFDSRL	RILS	SLYNTVATLRILSVLEWRFDSRL	9	13	1	2	1	2.77778	3.25337	6.40892
SLYNTVATL	VLEWRFDSRL	KLAS	SLYNTVATLKLASVLEWRFDSRL	10	16	2	5	2	2.92308	3.00893	7.87175
SLYNTVATL	VLEWRFDSRL	KDLA	SLYNTVATLKDLAVLEWRFDSRL	8	13	1	2	1	2.84211	3.00607	6.11484
SLYNTVATL	VLEWRFDSRL	KLGS	SLYNTVATLKLGSVLEWRFDSRL	9	13	1	4	1	2.95652	3.10913	6.77363
SLYNTVATL	VLEWRFDSRL	KIVA	SLYNTVATLKIVAVLEWRFDSRL	10	17	1	5	1	2.9375	3.77693	7.94047
SLYNTVATL	VLEWRFDSRL	KTLS	SLYNTVATLKTLSVLEWRFDSRL	10	15	1	5	1	2.88889	3.23817	7.29928
SLYNTVATL	VLEWRFDSRL	RILA	SLYNTVATLRILAVLEWRFDSRL	9	15	1	2	1	2.75862	3.74287	6.99746
SLYNTVATL	VLEWRFDSRL	KLAA	SLYNTVATLKLAAVLEWRFDSRL	10	17	1	4	1	2.85714	3.4625	7.37202
SLYNTVATL	VLEWRFDSRL	KIVV	SLYNTVATLKIVVVLEWRFDSRL	10	18	1	4	1	2.84375	4.26487	8.22372
SLYNTVATL	VLEWRFDSRL	KIG	SLYNTVATLKIGVLEWRFDSRL	8	14	2	3	2	2.86364	2.94547	6.93865
SLYNTVATL	VLEWRFDSRL	KIGV	SLYNTVATLKIGVVLEWRFDSRL	9	17	1	4	1	2.93103	3.25253	7.11575
SLYNTVATL	VLEWRFDSRL	RILK	SLYNTVATLRILKVLEWRFDSRL	10	13	1	2	1	2.74074	3.59333	6.79704
SLYNTVATL	VLEWRFDSRL	KLAK	SLYNTVATLKLAKVLEWRFDSRL	11	14	2	4	2	2.88462	3.21527	7.77616
SLYNTVATL	VLEWRFDSRL	LLV	SLYNTVATLLLVVLEWRFDSRL	10	17	3	3	7	2.82927	5.88303	11.8745
SLYNTVATL	VLEWRFDSRL	LLVK	SLYNTVATLLLVKVLEWRFDSRL	12	17	4	4	4	2.80556	5.10417	11.3611
SLYNTVATL	VLEWRFDSRL	LIL	SLYNTVATLLILVLEWRFDSRL	10	15	2	2	3	2.84848	4.7067	8.84912
SLYNTVATL	VLEWRFDSRL	LILA	SLYNTVATLLILAVLEWRFDSRL	11	16	1	3	1	2.89474	4.7857	8.4471
SLYNTVATL	VLEWRFDSRL	LD	SLYNTVATLLDVLEWRFDSRL	10	15	5	7	5	2.81481	3.32097	10.545
SLYNTVATL	VLEWRFDSRL	LDA	SLYNTVATLLDAVLEWRFDSRL	10	15	2	2	3	2.72	4.22743	8.36343
SLYNTVATL	VLEWRFDSRL	LDAV	SLYNTVATLLDAVVLEWRFDSRL	11	12	1	2	1	2.81481	4.41573	7.62314
SLYNTVATL	VLEWRFDSRL	ADA	SLYNTVATLADAVLEWRFDSRL	10	15	1	1	1	2.91304	3.16797	6.06362
SLYNTVATL	VLEWRFDSRL	ADAS	SLYNTVATLADASVLEWRFDSRL	9	14	1	1	1	3	2.74043	5.7071
SLYNTVATL	VLEWRFDSRL	LILK	SLYNTVATLLILKVLEWRFDSRL	12	15	1	2	1	2.87879	4.54563	7.95624
SLYNTVATL	VLEWRFDSRL	RLGS	SLYNTVATLRLGSVLEWRFDSRL	9	11	1	3	1	2.84615	3.24347	6.55244
SLYNTVATL	VLEWRFDSRL	LILV	SLYNTVATLLILVVLEWRFDSRL	11	16	1	2	1	2.85	6.1611	9.57027
SLYNTVATL	VLEWRFDSRL	LILS	SLYNTVATLLILSVLEWRFDSRL	11	16	1	3	1	2.90625	3.81357	7.47555
SLYNTVATL	VLEWRFDSRL	KTV	SLYNTVATLKTVVLEWRFDSRL	9	17	4	5	4	2.9	3.68383	9.87883
SLYNTVATL	VLEWRFDSRL	KTVV	SLYNTVATLKTVVVLEWRFDSRL	10	17	2	7	2	2.84848	4.63553	10.0446
SLYNTVATL	VLEWRFDSRL	LDAS	SLYNTVATLLDASVLEWRFDSRL	8	10	1	3	1	2.85	3.1365	6.34567
SLYNTVATL	VLEWRFDSRL	AI	SLYNTVATLAIVLEWRFDSRL	8	15	1	2	1	2.83333	2.71957	5.59457
SLYNTVATL	VLEWRFDSRL	AIV	SLYNTVATLAIVVLEWRFDSRL	9	15	1	1	1	2.87097	3.12063	5.96418
SLYNTVATL	VLEWRFDSRL	AIVV	SLYNTVATLAIVVVLEWRFDSRL	10	18	1	1	1	2.875	5.01027	8.22068
SLYNTVATL	VLEWRFDSRL	RDL	SLYNTVATLRDLVLEWRFDSRL	8	14	1	1	1	2.72727	3.13773	5.8741
SLYNTVATL	VLEWRFDSRL	RDLK	SLYNTVATLRDLKVLEWRFDSRL	9	7	1	1	1	2.70588	2.31857	4.92053
SLYNTVATL	VLEWRFDSRL	LTGA	SLYNTVATLLTGAVLEWRFDSRL	9	15	1	7	1	2.85185	3.61493	8.12419
SLYNTVATL	VLEWRFDSRL	LTAA	SLYNTVATLLTAAVLEWRFDSRL	10	17	2	8	2	2.85294	4.4973	10.1566
SLYNTVATL	VLEWRFDSRL	ADV	SLYNTVATLADVVLEWRFDSRL	10	18	1	1	1	2.96774	3.43503	6.48342
SLYNTVATL	VLEWRFDSRL	ADVK	SLYNTVATLADVKVLEWRFDSRL	11	16	1	1	1	2.92308	2.96913	6.13195
SLYNTVATL	VLEWRFDSRL	ADGS	SLYNTVATLADGSVLEWRFDSRL	8	14	1	1	1	3	2.40923	5.3259
SLYNTVATL	VLEWRFDSRL	AIA	SLYNTVATLAIAVLEWRFDSRL	9	14	1	1	1	2.85714	3.1035	5.89636
SLYNTVATL	VLEWRFDSRL	AIAS	SLYNTVATLAIASVLEWRFDSRL	10	16	1	1	1	3	2.7532	5.86987
SLYNTVATL	VLEWRFDSRL	RDLA	SLYNTVATLRDLAVLEWRFDSRL	9	10	1	1	1	2.68421	3.13607	5.88694
SLYNTVATL	VLEWRFDSRL	ADVA	SLYNTVATLADVAVLEWRFDSRL	10	14	1	1	1	2.92593	3.72727	6.74023
SLYNTVATL	VLEWRFDSRL	AIVS	SLYNTVATLAIVSVLEWRFDSRL	10	16	1	1	1	2.91429	3.62797	6.74035
SLYNTVATL	VLEWRFDSRL	KIVS	SLYNTVATLKIVSVLEWRFDSRL	10	16	1	5	1	2.93333	3.69343	7.80677
SLYNTVATL	VLEWRFDSRL	KTLA	SLYNTVATLKTLAVLEWRFDSRL	10	15	1	5	1	2.86667	3.70527	7.76527
SLYNTVATL	VLEWRFDSRL	AIAK	SLYNTVATLAIAKVLEWRFDSRL	11	17	1	1	1	2.94118	3.2993	6.51303
SLYNTVATL	VLEWRFDSRL	RIGK	SLYNTVATLRIGKVLEWRFDSRL	9	12	1	3	1	2.76923	3.20457	6.55969
SLYNTVATL	VLEWRFDSRL	ADAK	SLYNTVATLADAKVLEWRFDSRL	11	15	1	1	1	2.95652	2.45827	5.57276
SLYNTVATL	VLEWRFDSRL	AIVK	SLYNTVATLAIVKVLEWRFDSRL	11	17	1	1	1	2.88235	3.5685	6.77928
SLYNTVATL	VLEWRFDSRL	AIAA	SLYNTVATLAIAAVLEWRFDSRL	10	17	1	1	1	2.87879	3.94443	7.10504
SLYNTVATL	VLEWRFDSRL	RDLS	SLYNTVATLRDLSVLEWRFDSRL	8	6	1	1	1	2.66667	2.68357	5.18357
SLYNTVATL	VLEWRFDSRL	AIAV	SLYNTVATLAIAVVLEWRFDSRL	10	18	1	1	1	2.87179	4.93363	8.14389
SLYNTVATL	VLEWRFDSRL	RDLV	SLYNTVATLRDLVVLEWRFDSRL	9	11	1	1	1	2.66667	3.3001	6.1001
SLYNTVATL	VLEWRFDSRL	AIVA	SLYNTVATLAIVAVLEWRFDSRL	10	17	1	1	1	2.925	3.9093	7.07222
SLYNTVATL	VLEWRFDSRL	ADVS	SLYNTVATLADVSVLEWRFDSRL	9	17	1	1	1	2.96154	3.25597	6.37071
SLYNTVATL	VLEWRFDSRL	RLL	SLYNTVATLRLLVLEWRFDSRL	9	13	1	1	3	2.84615	3.1091	6.35141
SLYNTVATL	VLEWRFDSRL	RLLA	SLYNTVATLRLLAVLEWRFDSRL	10	15	1	2	1	2.69231	3.62653	6.92782
SLYNTVATL	VLEWRFDSRL	LTAK	SLYNTVATLLTAKVLEWRFDSRL	11	15	3	7	3	2.82143	3.5545	9.66224
SLYNTVATL	VLEWRFDSRL	ALGV	SLYNTVATLALGVVLEWRFDSRL	11	17	1	1	1	2.94286	3.51677	6.73058
SLYNTVATL	VLEWRFDSRL	RLLS	SLYNTVATLRLLSVLEWRFDSRL	10	14	1	2	1	2.76923	3.36557	6.62069
SLYNTVATL	VLEWRFDSRL	RLLV	SLYNTVATLRLLVVLEWRFDSRL	10	15	1	1	1	2.78788	4.51937	7.57543
SLYNTVATL	VLEWRFDSRL	RLGV	SLYNTVATLRLGVVLEWRFDSRL	9	13	1	2	1	2.78571	3.3543	6.51025
SLYNTVATL	VLEWRFDSRL	KTVK	SLYNTVATLKTVKVLEWRFDSRL	11	13	2	7	2	2.83333	4.089	9.34733
SLYNTVATL	VLEWRFDSRL	ALGA	SLYNTVATLALGAVLEWRFDSRL	10	16	1	1	1	2.96875	3.31247	6.42757
SLYNTVATL	VLEWRFDSRL	LTV	SLYNTVATLLTVVLEWRFDSRL	9	16	6	6	6	2.77143	4.64867	12.5372
SLYNTVATL	VLEWRFDSRL	LTVV	SLYNTVATLLTVVVLEWRFDSRL	10	17	2	7	2	2.7561	6.086	11.4905
SLYNTVATL	VLEWRFDSRL	ALA	SLYNTVATLALAVLEWRFDSRL	10	13	1	1	1	2.89655	3.1338	5.92863
SLYNTVATL	VLEWRFDSRL	ALAA	SLYNTVATLALAAVLEWRFDSRL	11	16	1	1	1	2.925	4.15333	7.31625
SLYNTVATL	VLEWRFDSRL	ALAV	SLYNTVATLALAVVLEWRFDSRL	11	15	1	1	1	2.94737	4.00703	7.12107
SLYNTVATL	VLEWRFDSRL	RIV	SLYNTVATLRIVVLEWRFDSRL	9	11	2	2	3	2.73913	3.42763	7.31459
SLYNTVATL	VLEWRFDSRL	RIVA	SLYNTVATLRIVAVLEWRFDSRL	10	16	1	3	1	2.84848	3.82777	7.43686
SLYNTVATL	VLEWRFDSRL	LTVS	SLYNTVATLLTVSVLEWRFDSRL	10	16	2	8	2	2.83871	3.66607	9.27467
SLYNTVATL	VLEWRFDSRL	LDG	SLYNTVATLLDGVLEWRFDSRL	9	15	2	2	2	2.65217	4.12427	7.95688
SLYNTVATL	VLEWRFDSRL	LDGA	SLYNTVATLLDGAVLEWRFDSRL	7	11	1	3	1	2.8	3.37757	6.58423
SLYNTVATL	VLEWRFDSRL	LDGV	SLYNTVATLLDGVVLEWRFDSRL	8	13	1	2	1	2.76	4.41377	7.51843
SLYNTVATL	VLEWRFDSRL	ATL	SLYNTVATLATLVLEWRFDSRL	9	15	1	1	1	2.96552	3.02763	5.87591
SLYNTVATL	VLEWRFDSRL	ATLV	SLYNTVATLATLVVLEWRFDSRL	10	18	1	1	1	2.91892	4.6474	7.86001
SLYNTVATL	VLEWRFDSRL	ALAK	SLYNTVATLALAKVLEWRFDSRL	12	17	1	1	1	2.94444	3.7128	6.97669
SLYNTVATL	VLEWRFDSRL	ATLS	SLYNTVATLATLSVLEWRFDSRL	10	16	1	1	1	2.96875	3.1955	6.3106
SLYNTVATL	VLEWRFDSRL	RIVK	SLYNTVATLRIVKVLEWRFDSRL	11	15	1	3	1	2.74194	4.04797	7.65173
SLYNTVATL	VLEWRFDSRL	KLGK	SLYNTVATLKLGKVLEWRFDSRL	10	11	1	3	1	2.81818	2.9415	6.29908
SLYNTVATL	VLEWRFDSRL	KLGV	SLYNTVATLKLGVVLEWRFDSRL	10	16	1	3	1	2.89286	3.32297	6.93428
SLYNTVATL	VLEWRFDSRL	RIVV	SLYNTVATLRIVVVLEWRFDSRL	10	16	1	3	1	2.77143	4.1271	7.73234
SLYNTVATL	VLEWRFDSRL	ATLK	SLYNTVATLATLKVLEWRFDSRL	11	17	1	1	1	2.9375	3.48527	6.69881
SLYNTVATL	VLEWRFDSRL	RIVS	SLYNTVATLRIVSVLEWRFDSRL	10	14	1	4	1	2.7931	3.70473	7.46106
SLYNTVATL	VLEWRFDSRL	LTVA	SLYNTVATLLTVAVLEWRFDSRL	10	16	2	8	2	2.83784	4.36473	9.97329
SLYNTVATL	VLEWRFDSRL	RLAV	SLYNTVATLRLAVVLEWRFDSRL	10	15	2	3	2	2.78788	3.90277	8.20883
SLYNTVATL	VLEWRFDSRL	KDG	SLYNTVATLKDGVLEWRFDSRL	8	11	1	2	1	2.76471	2.7632	5.60144
SLYNTVATL	VLEWRFDSRL	KDGS	SLYNTVATLKDGSVLEWRFDSRL	7	9	1	3	1	2.92308	2.1287	5.24152
SLYNTVATL	VLEWRFDSRL	LTVK	SLYNTVATLLTVKVLEWRFDSRL	11	15	3	7	3	2.78125	3.98587	10.0916
SLYNTVATL	VLEWRFDSRL	ATLA	SLYNTVATLATLAVLEWRFDSRL	10	16	1	1	1	2.91429	3.9855	7.09788
SLYNTVATL	VLEWRFDSRL	LLAK	SLYNTVATLLLAKVLEWRFDSRL	12	18	4	4	4	2.91892	4.74497	11.0576
SLYNTVATL	VLEWRFDSRL	LDAK	SLYNTVATLLDAKVLEWRFDSRL	10	12	1	3	1	2.875	3.31957	6.72998
SLYNTVATL	VLEWRFDSRL	ADVV	SLYNTVATLADVVVLEWRFDSRL	11	17	1	1	1	2.91429	4.52123	7.73361
SLYNTVATL	VLEWRFDSRL	ALLV	SLYNTVATLALLVVLEWRFDSRL	11	18	1	1	1	2.92857	4.93773	8.20083
SLYNTVATL	VLEWRFDSRL	KDGV	SLYNTVATLKDGVVLEWRFDSRL	8	12	1	2	1	2.9	2.89	5.95167
SLYNTVATL	VLEWRFDSRL	LIA	SLYNTVATLLIAVLEWRFDSRL	10	14	3	3	5	2.77419	4.87323	10.2119
SLYNTVATL	VLEWRFDSRL	LIAK	SLYNTVATLLIAKVLEWRFDSRL	12	16	2	4	2	2.88571	4.7237	9.43465
SLYNTVATL	VLEWRFDSRL	KDGK	SLYNTVATLKDGKVLEWRFDSRL	8	7	1	2	1	2.86667	2.5856	5.3956
SLYNTVATL	VLEWRFDSRL	ALAS	SLYNTVATLALASVLEWRFDSRL	11	15	1	1	1	2.94118	3.5426	6.65633
SLYNTVATL	VLEWRFDSRL	RLGK	SLYNTVATLRLGKVLEWRFDSRL	10	11	1	2	1	2.72	3.34323	6.4459
SLYNTVATL	VLEWRFDSRL	KDGA	SLYNTVATLKDGAVLEWRFDSRL	7	9	1	3	1	2.875	3.16827	6.27868
SLYNTVATL	VLEWRFDSRL	LDL	SLYNTVATLLDLVLEWRFDSRL	10	16	1	1	2	2.7931	3.83643	7.02609
SLYNTVATL	VLEWRFDSRL	LDLA	SLYNTVATLLDLAVLEWRFDSRL	10	13	1	2	1	2.80769	3.85087	7.05792
SLYNTVATL	VLEWRFDSRL	LTL	SLYNTVATLLTLVLEWRFDSRL	9	15	3	3	4	2.8125	3.97883	9.06946
SLYNTVATL	VLEWRFDSRL	LTLS	SLYNTVATLLTLSVLEWRFDSRL	10	15	1	5	1	2.84615	3.07613	7.13511
SLYNTVATL	VLEWRFDSRL	AIG	SLYNTVATLAIGVLEWRFDSRL	9	14	1	1	1	2.88462	3.07707	5.8713
SLYNTVATL	VLEWRFDSRL	AIGK	SLYNTVATLAIGKVLEWRFDSRL	10	17	1	1	1	2.93103	3.0051	6.16832
SLYNTVATL	VLEWRFDSRL	KDA	SLYNTVATLKDAVLEWRFDSRL	8	11	2	2	2	2.82353	3.14997	6.74114
SLYNTVATL	VLEWRFDSRL	KDAK	SLYNTVATLKDAKVLEWRFDSRL	9	10	1	2	1	2.95238	3.09707	6.11135
SLYNTVATL	VLEWRFDSRL	LTLV	SLYNTVATLLTLVVLEWRFDSRL	10	16	1	4	1	2.71795	5.72457	9.57713
SLYNTVATL	VLEWRFDSRL	KTAV	SLYNTVATLKTAVVLEWRFDSRL	9	16	1	7	1	2.89655	3.3899	7.95139
SLYNTVATL	VLEWRFDSRL	ADAA	SLYNTVATLADAAVLEWRFDSRL	11	13	1	1	1	2.92	3.38823	6.4009
SLYNTVATL	VLEWRFDSRL	LDLK	SLYNTVATLLDLKVLEWRFDSRL	10	12	1	1	1	2.7619	2.94593	5.8507
SLYNTVATL	VLEWRFDSRL	LDGS	SLYNTVATLLDGSVLEWRFDSRL	6	11	1	3	1	2.8125	2.6513	5.80859
SLYNTVATL	VLEWRFDSRL	AIGA	SLYNTVATLAIGAVLEWRFDSRL	10	17	1	1	1	2.96552	3.18747	6.35241
SLYNTVATL	VLEWRFDSRL	KDAA	SLYNTVATLKDAAVLEWRFDSRL	9	12	1	3	1	2.86364	3.4892	6.84905
SLYNTVATL	VLEWRFDSRL	LTLA	SLYNTVATLLTLAVLEWRFDSRL	10	14	1	5	1	2.84375	3.6758	7.68465
SLYNTVATL	VLEWRFDSRL	LDLS	SLYNTVATLLDLSVLEWRFDSRL	8	13	1	2	1	2.80952	3.457	6.56414
SLYNTVATL	VLEWRFDSRL	LDGK	SLYNTVATLLDGKVLEWRFDSRL	7	10	1	2	1	2.6875	2.7191	5.62014
SLYNTVATL	VLEWRFDSRL	LDLV	SLYNTVATLLDLVVLEWRFDSRL	10	14	1	1	1	2.75862	4.06007	7.06466
SLYNTVATL	VLEWRFDSRL	ADGK	SLYNTVATLADGKVLEWRFDSRL	9	11	1	1	1	2.94737	2.31077	5.1248
SLYNTVATL	VLEWRFDSRL	KDAV	SLYNTVATLKDAVVLEWRFDSRL	8	13	1	2	1	2.95455	3.0064	6.12079
SLYNTVATL	VLEWRFDSRL	AIGV	SLYNTVATLAIGVVLEWRFDSRL	10	18	1	1	1	2.91892	3.76257	6.97518
SLYNTVATL	VLEWRFDSRL	LLLS	SLYNTVATLLLLSVLEWRFDSRL	11	16	1	3	1	2.90323	3.9983	7.66013
SLYNTVATL	VLEWRFDSRL	LTLK	SLYNTVATLLTLKVLEWRFDSRL	11	14	2	4	2	2.85714	3.3903	7.94982
SLYNTVATL	VLEWRFDSRL	AIGS	SLYNTVATLAIGSVLEWRFDSRL	10	17	1	1	1	3	2.84977	6.01643
SLYNTVATL	VLEWRFDSRL	KDAS	SLYNTVATLKDASVLEWRFDSRL	8	10	1	3	1	2.94444	2.94033	6.15422
SLYNTVATL	VLEWRFDSRL	KTAA	SLYNTVATLKTAAVLEWRFDSRL	9	14	1	7	1	2.84615	3.76313	8.22211
SLYNTVATL	VLEWRFDSRL	AIL	SLYNTVATLAILVLEWRFDSRL	9	14	1	1	1	2.89286	3.28947	6.08411
SLYNTVATL	VLEWRFDSRL	AILS	SLYNTVATLAILSVLEWRFDSRL	10	17	1	1	1	2.96875	2.78133	5.94644
SLYNTVATL	VLEWRFDSRL	ALV	SLYNTVATLALVVLEWRFDSRL	10	17	1	1	2	2.92105	3.6224	6.86845
SLYNTVATL	VLEWRFDSRL	ALVV	SLYNTVATLALVVVLEWRFDSRL	11	17	1	1	1	2.91111	4.99643	8.20866
SLYNTVATL	VLEWRFDSRL	AILV	SLYNTVATLAILVVLEWRFDSRL	10	17	1	1	1	2.89189	4.87377	8.03503
SLYNTVATL	VLEWRFDSRL	ALVS	SLYNTVATLALVSVLEWRFDSRL	10	16	1	1	1	2.91176	3.5794	6.69165
SLYNTVATL	VLEWRFDSRL	LLAS	SLYNTVATLLLASVLEWRFDSRL	11	18	2	5	2	2.88235	4.26547	9.27625
SLYNTVATL	VLEWRFDSRL	KIGS	SLYNTVATLKIGSVLEWRFDSRL	9	14	1	5	1	2.96	3.18277	7.14743
SLYNTVATL	VLEWRFDSRL	LDV	SLYNTVATLLDVVLEWRFDSRL	10	16	2	2	3	2.86667	4.0143	8.20763
SLYNTVATL	VLEWRFDSRL	LDVA	SLYNTVATLLDVAVLEWRFDSRL	10	12	1	3	1	2.85185	4.18777	7.59703
SLYNTVATL	VLEWRFDSRL	RDA	SLYNTVATLRDAVLEWRFDSRL	8	12	1	1	2	2.63158	3.364	6.24558
SLYNTVATL	VLEWRFDSRL	RDAS	SLYNTVATLRDASVLEWRFDSRL	9	8	1	2	1	2.78947	2.9714	5.87754
SLYNTVATL	VLEWRFDSRL	RIGS	SLYNTVATLRIGSVLEWRFDSRL	8	12	1	3	1	2.81818	2.8167	6.12428
SLYNTVATL	VLEWRFDSRL	KIGK	SLYNTVATLKIGKVLEWRFDSRL	9	11	1	4	1	2.86957	3.03733	6.59748
SLYNTVATL	VLEWRFDSRL	AILA	SLYNTVATLAILAVLEWRFDSRL	10	16	1	1	1	2.90909	3.45487	6.56699
SLYNTVATL	VLEWRFDSRL	ALVA	SLYNTVATLALVAVLEWRFDSRL	10	16	1	1	1	2.9	4.06513	7.1768
SLYNTVATL	VLEWRFDSRL	RLLK	SLYNTVATLRLLKVLEWRFDSRL	11	13	1	1	1	2.73077	3.46313	6.46634
SLYNTVATL	VLEWRFDSRL	KIGA	SLYNTVATLKIGAVLEWRFDSRL	8	14	1	4	1	2.92	3.5509	7.21357
SLYNTVATL	VLEWRFDSRL	AILK	SLYNTVATLAILKVLEWRFDSRL	11	17	1	1	1	2.93548	3.0246	6.23804
SLYNTVATL	VLEWRFDSRL	RIGV	SLYNTVATLRIGVVLEWRFDSRL	9	15	1	3	1	2.82759	3.36697	6.87501
SLYNTVATL	VLEWRFDSRL	LDAA	SLYNTVATLLDAAVLEWRFDSRL	10	12	1	3	1	2.80769	3.8938	7.30085
SLYNTVATL	VLEWRFDSRL	ALVK	SLYNTVATLALVKVLEWRFDSRL	12	18	1	1	1	2.89474	4.31803	7.62944
SLYNTVATL	VLEWRFDSRL	RDAA	SLYNTVATLRDAAVLEWRFDSRL	9	8	1	2	1	2.7	3.6192	6.52087
SLYNTVATL	VLEWRFDSRL	RDV	SLYNTVATLRDVVLEWRFDSRL	9	13	1	1	2	2.78261	3.18343	6.17256
SLYNTVATL	VLEWRFDSRL	RDVA	SLYNTVATLRDVAVLEWRFDSRL	10	8	1	2	1	2.7619	3.47417	6.42893
SLYNTVATL	VLEWRFDSRL	KTAK	SLYNTVATLKTAKVLEWRFDSRL	10	13	2	7	2	2.85714	3.7802	8.98972
SLYNTVATL	VLEWRFDSRL	RDAK	SLYNTVATLRDAKVLEWRFDSRL	9	9	1	2	1	2.8	2.75747	5.71413
SLYNTVATL	VLEWRFDSRL	RDAV	SLYNTVATLRDAVVLEWRFDSRL	8	10	1	2	1	2.7619	3.02433	5.9791
SLYNTVATL	VLEWRFDSRL	RLAK	SLYNTVATLRLAKVLEWRFDSRL	11	13	2	3	2	2.77778	3.65347	7.90902
SLYNTVATL	VLEWRFDSRL	RDVK	SLYNTVATLRDVKVLEWRFDSRL	10	9	1	2	1	2.65	3.13027	6.12943
SLYNTVATL	VLEWRFDSRL	RDVV	SLYNTVATLRDVVVLEWRFDSRL	10	10	1	2	1	2.75	3.8093	6.86347
SLYNTVATL	VLEWRFDSRL	KIA	SLYNTVATLKIAVLEWRFDSRL	9	14	3	3	3	2.82609	3.4932	8.2845
SLYNTVATL	VLEWRFDSRL	KIAA	SLYNTVATLKIAAVLEWRFDSRL	10	17	1	5	1	2.86667	4.09313	8.25313
SLYNTVATL	VLEWRFDSRL	RDVS	SLYNTVATLRDVSVLEWRFDSRL	9	10	1	2	1	2.75	3.0242	6.02837
SLYNTVATL	VLEWRFDSRL	KIAK	SLYNTVATLKIAKVLEWRFDSRL	11	14	1	4	1	2.89286	3.60517	7.41648
SLYNTVATL	VLEWRFDSRL	ADGV	SLYNTVATLADGVVLEWRFDSRL	8	15	1	1	1	2.96429	3.28893	6.25381
SLYNTVATL	VLEWRFDSRL	LDVV	SLYNTVATLLDVVVLEWRFDSRL	10	12	1	2	1	2.8	4.82763	7.9843
SLYNTVATL	VLEWRFDSRL	KDVK	SLYNTVATLKDVKVLEWRFDSRL	10	10	1	2	1	2.85714	3.1453	6.20482
SLYNTVATL	VLEWRFDSRL	RLVA	SLYNTVATLRLVAVLEWRFDSRL	10	15	1	3	1	2.80645	3.81323	7.37022
SLYNTVATL	VLEWRFDSRL	ALGK	SLYNTVATLALGKVLEWRFDSRL	11	16	1	1	1	2.93548	3.1821	6.34554
SLYNTVATL	VLEWRFDSRL	LLG	SLYNTVATLLLGVLEWRFDSRL	10	17	3	3	5	2.75758	4.6224	10.1103
SLYNTVATL	VLEWRFDSRL	LLGS	SLYNTVATLLLGSVLEWRFDSRL	10	16	1	4	1	2.93333	4.3148	8.17813
SLYNTVATL	VLEWRFDSRL	ATV	SLYNTVATLATVVLEWRFDSRL	9	17	1	1	1	2.86667	3.19833	6.14167
SLYNTVATL	VLEWRFDSRL	ATVV	SLYNTVATLATVVVLEWRFDSRL	10	19	1	1	1	2.89744	4.70887	7.97041
SLYNTVATL	VLEWRFDSRL	ATVS	SLYNTVATLATVSVLEWRFDSRL	10	16	1	2	1	2.90909	3.8274	7.18952
SLYNTVATL	VLEWRFDSRL	LLGV	SLYNTVATLLLGVVLEWRFDSRL	10	18	2	3	2	2.84211	4.96643	9.42521
SLYNTVATL	VLEWRFDSRL	LLGK	SLYNTVATLLLGKVLEWRFDSRL	11	16	2	4	2	2.875	4.46457	9.12498
SLYNTVATL	VLEWRFDSRL	LTGS	SLYNTVATLLTGSVLEWRFDSRL	9	16	1	8	1	2.88462	2.86657	7.67746
SLYNTVATL	VLEWRFDSRL	ATVK	SLYNTVATLATVKVLEWRFDSRL	11	17	1	1	1	2.88889	4.29	7.50111
SLYNTVATL	VLEWRFDSRL	LLGA	SLYNTVATLLLGAVLEWRFDSRL	10	17	1	4	1	2.91892	5.14907	9.06168
SLYNTVATL	VLEWRFDSRL	KDVV	SLYNTVATLKDVVVLEWRFDSRL	9	13	1	2	1	2.88	3.50647	6.66713
SLYNTVATL	VLEWRFDSRL	RTVS	SLYNTVATLRTVSVLEWRFDSRL	10	14	1	6	1	2.77419	3.99457	8.24994
SLYNTVATL	VLEWRFDSRL	ATVA	SLYNTVATLATVAVLEWRFDSRL	10	17	1	2	1	2.91667	4.20337	7.61587
SLYNTVATL	VLEWRFDSRL	LIAV	SLYNTVATLLIAVVLEWRFDSRL	11	17	2	4	2	2.81395	6.5758	11.2832
SLYNTVATL	VLEWRFDSRL	KLLA	SLYNTVATLKLLAVLEWRFDSRL	10	16	1	2	1	2.81481	3.6614	7.01881
SLYNTVATL	VLEWRFDSRL	ATG	SLYNTVATLATGVLEWRFDSRL	9	15	1	1	1	2.88	2.67707	5.52107
SLYNTVATL	VLEWRFDSRL	ATGA	SLYNTVATLATGAVLEWRFDSRL	9	17	1	1	1	2.96667	3.20723	6.32223
SLYNTVATL	VLEWRFDSRL	KILA	SLYNTVATLKILAVLEWRFDSRL	9	17	1	2	1	2.85185	3.62843	6.98769
SLYNTVATL	VLEWRFDSRL	LIAS	SLYNTVATLLIASVLEWRFDSRL	11	16	1	5	1	2.90625	4.3204	8.48238
SLYNTVATL	VLEWRFDSRL	KTG	SLYNTVATLKTGVLEWRFDSRL	8	14	2	5	2	2.86957	2.97823	7.47171
SLYNTVATL	VLEWRFDSRL	KTGK	SLYNTVATLKTGKVLEWRFDSRL	9	11	1	7	1	2.84	2.95307	7.26173
SLYNTVATL	VLEWRFDSRL	ATGK	SLYNTVATLATGKVLEWRFDSRL	10	17	1	1	1	2.93333	3.1347	6.29803
SLYNTVATL	VLEWRFDSRL	KTVS	SLYNTVATLKTVSVLEWRFDSRL	10	14	1	8	1	2.9	3.77537	8.53703
SLYNTVATL	VLEWRFDSRL	KTGA	SLYNTVATLKTGAVLEWRFDSRL	8	12	1	7	1	2.875	3.27363	7.58405
SLYNTVATL	VLEWRFDSRL	LLVA	SLYNTVATLLLVAVLEWRFDSRL	11	18	2	4	2	2.81395	5.47323	10.2306
SLYNTVATL	VLEWRFDSRL	ATGS	SLYNTVATLATGSVLEWRFDSRL	9	16	1	1	1	3	2.75347	5.82013
SLYNTVATL	VLEWRFDSRL	ATGV	SLYNTVATLATGVVLEWRFDSRL	9	17	1	1	1	2.96774	3.20073	6.31579
SLYNTVATL	VLEWRFDSRL	LLLV	SLYNTVATLLLLVVLEWRFDSRL	11	18	2	2	2	2.82609	7.24523	11.5032
SLYNTVATL	VLEWRFDSRL	LIAA	SLYNTVATLLIAAVLEWRFDSRL	11	17	1	5	1	2.85	5.3282	9.53737
SLYNTVATL	VLEWRFDSRL	LLVV	SLYNTVATLLLVVVLEWRFDSRL	11	18	3	4	3	2.8	6.71267	12.2193
SLYNTVATL	VLEWRFDSRL	KTGV	SLYNTVATLKTGVVLEWRFDSRL	9	17	1	6	1	2.90625	3.4624	7.82438
SLYNTVATL	VLEWRFDSRL	LLVS	SLYNTVATLLLVSVLEWRFDSRL	11	18	3	5	3	2.81081	5.25563	11.0128
SLYNTVATL	VLEWRFDSRL	KTVA	SLYNTVATLKTVAVLEWRFDSRL	10	16	1	8	1	2.90323	3.58947	8.45129
SLYNTVATL	VLEWRFDSRL	KTGS	SLYNTVATLKTGSVLEWRFDSRL	8	13	1	8	1	2.92	2.96233	7.575
SLYNTVATL	VLEWRFDSRL	KLV	SLYNTVATLKLVVLEWRFDSRL	9	16	3	3	5	2.88889	3.83753	9.23198
SLYNTVATL	VLEWRFDSRL	KLVV	SLYNTVATLKLVVVLEWRFDSRL	10	16	2	4	2	2.85714	4.56867	9.17819
SLYNTVATL	VLEWRFDSRL	RTA	SLYNTVATLRTAVLEWRFDSRL	7	14	4	4	4	2.75	3.4869	9.1744
SLYNTVATL	VLEWRFDSRL	RTAS	SLYNTVATLRTASVLEWRFDSRL	9	11	1	6	1	2.75	3.6467	7.70087
SLYNTVATL	VLEWRFDSRL	RIA	SLYNTVATLRIAVLEWRFDSRL	8	12	2	2	3	2.68182	3.55953	7.44362
SLYNTVATL	VLEWRFDSRL	RIAS	SLYNTVATLRIASVLEWRFDSRL	9	12	1	4	1	2.84	3.231	6.83967
SLYNTVATL	VLEWRFDSRL	KLVS	SLYNTVATLKLVSVLEWRFDSRL	9	17	2	5	2	2.89655	3.6738	8.53529
SLYNTVATL	VLEWRFDSRL	RIAV	SLYNTVATLRIAVVLEWRFDSRL	9	15	1	3	1	2.76667	3.97253	7.47753
SLYNTVATL	VLEWRFDSRL	RTAV	SLYNTVATLRTAVVLEWRFDSRL	9	16	1	5	1	2.7931	3.81057	7.86689
SLYNTVATL	VLEWRFDSRL	KIAS	SLYNTVATLKIASVLEWRFDSRL	10	15	1	5	1	2.96154	3.21977	7.28451
SLYNTVATL	VLEWRFDSRL	LDVK	SLYNTVATLLDVKVLEWRFDSRL	10	12	1	3	1	2.73913	3.419	6.82262
SLYNTVATL	VLEWRFDSRL	LTGK	SLYNTVATLLTGKVLEWRFDSRL	10	14	2	7	2	2.8	2.79867	8.05533
SLYNTVATL	VLEWRFDSRL	RTAA	SLYNTVATLRTAAVLEWRFDSRL	8	12	1	6	1	2.69565	3.7018	7.75325
SLYNTVATL	VLEWRFDSRL	RIAA	SLYNTVATLRIAAVLEWRFDSRL	9	16	1	3	1	2.74074	4.0714	7.6251
SLYNTVATL	VLEWRFDSRL	LLLK	SLYNTVATLLLLKVLEWRFDSRL	12	16	2	2	2	2.87879	4.23773	8.44834
SLYNTVATL	VLEWRFDSRL	LDVS	SLYNTVATLLDVSVLEWRFDSRL	8	14	1	3	1	2.82609	3.6606	7.06857
SLYNTVATL	VLEWRFDSRL	KLVA	SLYNTVATLKLVAVLEWRFDSRL	10	17	2	4	2	2.875	4.1858	8.84622
SLYNTVATL	VLEWRFDSRL	KIAV	SLYNTVATLKIAVVLEWRFDSRL	10	17	1	4	1	2.875	3.97443	7.88485
SLYNTVATL	VLEWRFDSRL	RTAK	SLYNTVATLRTAKVLEWRFDSRL	9	12	2	5	2	2.73077	3.75183	8.35504
SLYNTVATL	VLEWRFDSRL	RIAK	SLYNTVATLRIAKVLEWRFDSRL	10	13	1	3	1	2.78571	3.64287	7.09882
SLYNTVATL	VLEWRFDSRL	KLVK	SLYNTVATLKLVKVLEWRFDSRL	11	14	2	4	2	2.7931	3.73053	8.28686
SLYNTVATL	VLEWRFDSRL	ADAV	SLYNTVATLADAVVLEWRFDSRL	11	16	1	1	1	2.96774	4.03437	7.19942
FLGKIWPSYK	SLYNTVATL		FLGKIWPSYKSLYNTVATL	6	12	50	50	50	3	0.9218	51.9718
FLGKIWPSYK	SLYNTVATL	K	FLGKIWPSYKKSLYNTVATL	5	10	50	50	50	3	0.681733	51.7484
FLGKIWPSYK	SLYNTVATL	KI	FLGKIWPSYKKISLYNTVATL	9	10	50	50	50	3	0.778167	52.2115
FLGKIWPSYK	SLYNTVATL	KIV	FLGKIWPSYKKIVSLYNTVATL	8	14	50	50	50	2.94118	1.31963	53.0667
FLGKIWPSYK	SLYNTVATL	KIVK	FLGKIWPSYKKIVKSLYNTVATL	9	11	10	10	50	2.875	1.3673	23.1777
FLGKIWPSYK	SLYNTVATL	A	FLGKIWPSYKASLYNTVATL	6	13	10	10	50	3	1.41683	22.6835
FLGKIWPSYK	SLYNTVATL	AD	FLGKIWPSYKADSLYNTVATL	6	15	10	10	50	2.94444	2.05807	23.5886
FLGKIWPSYK	SLYNTVATL	ADL	FLGKIWPSYKADLSLYNTVATL	7	10	5	5	10	2.92857	0.797267	8.5437
FLGKIWPSYK	SLYNTVATL	ADLK	FLGKIWPSYKADLKSLYNTVATL	9	10	2	2	9	2.92857	0.754833	6.26793
FLGKIWPSYK	SLYNTVATL	KIL	FLGKIWPSYKKILSLYNTVATL	8	15	10	10	50	2.95	1.8238	23.6213
FLGKIWPSYK	SLYNTVATL	KILS	FLGKIWPSYKKILSSLYNTVATL	10	13	10	10	50	2.78261	2.2557	24.2115
FLGKIWPSYK	SLYNTVATL	AL	FLGKIWPSYKALSLYNTVATL	8	15	10	10	50	3	1.84943	23.4828
FLGKIWPSYK	SLYNTVATL	ALL	FLGKIWPSYKALLSLYNTVATL	8	11	7	7	50	2.84211	1.7813	21.1234
FLGKIWPSYK	SLYNTVATL	ALLK	FLGKIWPSYKALLKSLYNTVATL	10	13	3	3	10	2.90909	2.12863	8.84075
FLGKIWPSYK	SLYNTVATL	ADLA	FLGKIWPSYKADLASLYNTVATL	9	13	2	2	7	2.95455	1.95903	7.12343
FLGKIWPSYK	SLYNTVATL	KILK	FLGKIWPSYKKILKSLYNTVATL	10	14	10	10	50	2.90909	1.9784	23.9905
FLGKIWPSYK	SLYNTVATL	KD	FLGKIWPSYKKDSLYNTVATL	7	12	50	50	50	2.92857	1.52927	52.959
FLGKIWPSYK	SLYNTVATL	KDV	FLGKIWPSYKKDVSLYNTVATL	6	11	50	50	50	2.92857	1.35767	52.8541
FLGKIWPSYK	SLYNTVATL	KDVA	FLGKIWPSYKKDVASLYNTVATL	8	14	10	10	50	2.76471	1.69873	23.6036
FLGKIWPSYK	SLYNTVATL	KT	FLGKIWPSYKKTSLYNTVATL	7	10	50	50	50	3	1.0217	52.355
FLGKIWPSYK	SLYNTVATL	KTA	FLGKIWPSYKKTASLYNTVATL	6	13	50	50	50	2.86667	1.38053	52.9739
FLGKIWPSYK	SLYNTVATL	KTAS	FLGKIWPSYKKTASSLYNTVATL	8	12	50	50	50	2.86667	1.20507	53.0151
FLGKIWPSYK	SLYNTVATL	L	FLGKIWPSYKLSLYNTVATL	7	14	50	50	50	3	1.7793	53.146
FLGKIWPSYK	SLYNTVATL	LL	FLGKIWPSYKLLSLYNTVATL	8	14	50	50	50	2.90909	1.83283	53.4116
FLGKIWPSYK	SLYNTVATL	LLL	FLGKIWPSYKLLLSLYNTVATL	9	12	10	10	50	2.88462	2.3891	24.0833
FLGKIWPSYK	SLYNTVATL	LLLA	FLGKIWPSYKLLLASLYNTVATL	11	15	10	10	50	2.86207	2.7056	24.8154
FLGKIWPSYK	SLYNTVATL	ADLV	FLGKIWPSYKADLVSLYNTVATL	10	12	2	2	8	2.95	1.5569	6.97107
FLGKIWPSYK	SLYNTVATL	ADLS	FLGKIWPSYKADLSSLYNTVATL	9	11	3	3	8	2.94118	1.57023	7.63396
FLGKIWPSYK	SLYNTVATL	KTL	FLGKIWPSYKKTLSLYNTVATL	7	14	50	50	50	2.94444	1.4705	53.1677
FLGKIWPSYK	SLYNTVATL	KTLK	FLGKIWPSYKKTLKSLYNTVATL	8	12	10	10	50	2.76471	1.12227	22.9272
FLGKIWPSYK	SLYNTVATL	KL	FLGKIWPSYKKLSLYNTVATL	7	13	50	50	50	3	1.434	52.9173
FLGKIWPSYK	SLYNTVATL	KLG	FLGKIWPSYKKLGSLYNTVATL	7	11	50	50	50	2.75	1.2427	52.7802
FLGKIWPSYK	SLYNTVATL	KLGA	FLGKIWPSYKKLGASLYNTVATL	8	13	10	10	50	2.95455	1.931	23.7954
FLGKIWPSYK	SLYNTVATL	LI	FLGKIWPSYKLISLYNTVATL	9	14	50	50	50	2.95652	2.22977	53.8609
FLGKIWPSYK	SLYNTVATL	LIV	FLGKIWPSYKLIVSLYNTVATL	8	14	50	50	50	2.95652	2.08877	53.8366
FLGKIWPSYK	SLYNTVATL	LIVV	FLGKIWPSYKLIVVSLYNTVATL	9	14	10	10	50	2.80769	2.5834	24.5405
FLGKIWPSYK	SLYNTVATL	LIVS	FLGKIWPSYKLIVSSLYNTVATL	9	14	50	50	50	2.88462	2.32717	54.2881
FLGKIWPSYK	SLYNTVATL	ALLA	FLGKIWPSYKALLASLYNTVATL	10	13	4	4	10	2.81481	2.8389	10.2963
FLGKIWPSYK	SLYNTVATL	R	FLGKIWPSYKRSLYNTVATL	6	10	50	50	50	2.92308	0.9618	52.0746
FLGKIWPSYK	SLYNTVATL	RL	FLGKIWPSYKRLSLYNTVATL	8	15	50	50	50	3	1.9212	53.5545
FLGKIWPSYK	SLYNTVATL	RLV	FLGKIWPSYKRLVSLYNTVATL	8	15	50	50	50	2.90909	1.8852	53.6807
FLGKIWPSYK	SLYNTVATL	RLVK	FLGKIWPSYKRLVKSLYNTVATL	10	13	10	10	50	2.90476	2.18803	24.1499
FLGKIWPSYK	SLYNTVATL	RT	FLGKIWPSYKRTSLYNTVATL	7	12	50	50	50	3	1.21647	52.6498
FLGKIWPSYK	SLYNTVATL	RTL	FLGKIWPSYKRTLSLYNTVATL	6	14	50	50	50	2.94444	1.20317	52.8504
FLGKIWPSYK	SLYNTVATL	RTLS	FLGKIWPSYKRTLSSLYNTVATL	9	14	10	10	50	2.84211	1.78003	23.7388
FLGKIWPSYK	SLYNTVATL	ALG	FLGKIWPSYKALGSLYNTVATL	6	9	9	9	50	2.66667	0.903733	21.5371
FLGKIWPSYK	SLYNTVATL	ALGS	FLGKIWPSYKALGSSLYNTVATL	9	13	7	7	10	3	1.2873	10.954
FLGKIWPSYK	SLYNTVATL	RTLV	FLGKIWPSYKRTLVSLYNTVATL	8	14	10	10	50	2.95455	1.8169	23.7313
FLGKIWPSYK	SLYNTVATL	KLL	FLGKIWPSYKKLLSLYNTVATL	8	13	10	10	50	2.85714	2.0371	23.73
FLGKIWPSYK	SLYNTVATL	KLLS	FLGKIWPSYKKLLSSLYNTVATL	10	13	10	10	50	2.84	2.26233	24.221
FLGKIWPSYK	SLYNTVATL	LLA	FLGKIWPSYKLLASLYNTVATL	7	14	50	50	50	2.78261	2.12	53.8091
FLGKIWPSYK	SLYNTVATL	LLAA	FLGKIWPSYKLLAASLYNTVATL	9	15	10	10	50	2.88889	2.42673	24.4378
FLGKIWPSYK	SLYNTVATL	RTLK	FLGKIWPSYKRTLKSLYNTVATL	9	12	10	10	50	2.83333	1.19263	23.051
FLGKIWPSYK	SLYNTVATL	ADG	FLGKIWPSYKADGSLYNTVATL	5	8	7	7	10	2.77778	0.776967	9.81586
FLGKIWPSYK	SLYNTVATL	ADGA	FLGKIWPSYKADGASLYNTVATL	8	10	4	4	7	2.9375	1.92777	8.39131
FLGKIWPSYK	SLYNTVATL	ALLS	FLGKIWPSYKALLSSLYNTVATL	10	12	4	4	10	2.82609	2.4193	9.82727
FLGKIWPSYK	SLYNTVATL	LT	FLGKIWPSYKLTSLYNTVATL	8	14	50	50	50	2.94118	1.80637	53.3868
FLGKIWPSYK	SLYNTVATL	LTG	FLGKIWPSYKLTGSLYNTVATL	6	12	50	50	50	2.9375	0.9718	52.5187
FLGKIWPSYK	SLYNTVATL	LTGV	FLGKIWPSYKLTGVSLYNTVATL	9	15	50	50	50	3	1.22747	53.2441
FLGKIWPSYK	SLYNTVATL	LIVA	FLGKIWPSYKLIVASLYNTVATL	9	14	10	10	50	2.82143	3.10183	25.0596
FLGKIWPSYK	SLYNTVATL	LLAV	FLGKIWPSYKLLAVSLYNTVATL	10	16	10	10	50	2.89655	2.9501	25.0616
FLGKIWPSYK	SLYNTVATL	RLVV	FLGKIWPSYKRLVVSLYNTVATL	10	16	10	10	50	3	2.74253	24.8592
FLGKIWPSYK	SLYNTVATL	RTLA	FLGKIWPSYKRTLASLYNTVATL	7	14	10	10	50	2.72222	1.92267	23.7754
FLGKIWPSYK	SLYNTVATL	LIVK	FLGKIWPSYKLIVKSLYNTVATL	9	14	10	10	50	2.9	1.86967	23.8313
FLGKIWPSYK	SLYNTVATL	RLG	FLGKIWPSYKRLGSLYNTVATL	7	14	50	50	50	2.77778	1.52773	53.2166
FLGKIWPSYK	SLYNTVATL	RLGA	FLGKIWPSYKRLGASLYNTVATL	9	13	10	10	50	2.95	2.22293	24.1371
FLGKIWPSYK	SLYNTVATL	RLVS	FLGKIWPSYKRLVSSLYNTVATL	10	15	10	10	50	2.88462	2.31053	24.3714
FLGKIWPSYK	SLYNTVATL	RTV	FLGKIWPSYKRTVSLYNTVATL	5	13	50	50	50	2.93333	1.02357	52.5702
FLGKIWPSYK	SLYNTVATL	RTVV	FLGKIWPSYKRTVVSLYNTVATL	9	12	50	50	50	2.94737	1.5469	53.4109
FLGKIWPSYK	SLYNTVATL	AT	FLGKIWPSYKATSLYNTVATL	7	12	50	50	50	3	1.4499	52.8832
FLGKIWPSYK	SLYNTVATL	ATA	FLGKIWPSYKATASLYNTVATL	5	12	10	10	50	2.78571	1.28323	22.7725
FLGKIWPSYK	SLYNTVATL	ATAK	FLGKIWPSYKATAKSLYNTVATL	7	12	9	9	50	3	1.5623	22.579
FLGKIWPSYK	SLYNTVATL	LIG	FLGKIWPSYKLIGSLYNTVATL	7	12	50	50	50	2.9	1.87917	53.4742
FLGKIWPSYK	SLYNTVATL	LIGA	FLGKIWPSYKLIGASLYNTVATL	9	13	10	10	50	2.95238	2.07927	23.9936
FLGKIWPSYK	SLYNTVATL	LTA	FLGKIWPSYKLTASLYNTVATL	6	14	50	50	50	2.89474	1.779	53.4237
FLGKIWPSYK	SLYNTVATL	LTAV	FLGKIWPSYKLTAVSLYNTVATL	10	16	50	50	50	2.91667	1.8359	53.9484
FLGKIWPSYK	SLYNTVATL	RLA	FLGKIWPSYKRLASLYNTVATL	7	15	50	50	50	2.84211	1.89487	53.637
FLGKIWPSYK	SLYNTVATL	RLAA	FLGKIWPSYKRLAASLYNTVATL	9	15	10	10	50	2.88462	2.75417	24.7651
FLGKIWPSYK	SLYNTVATL	ATAA	FLGKIWPSYKATAASLYNTVATL	7	12	9	9	10	2.89474	2.09067	13.1021
FLGKIWPSYK	SLYNTVATL	LIGK	FLGKIWPSYKLIGKSLYNTVATL	9	14	10	10	50	3	1.3757	23.3424
FLGKIWPSYK	SLYNTVATL	LIGV	FLGKIWPSYKLIGVSLYNTVATL	10	15	10	10	50	2.96	2.58147	24.6461
FLGKIWPSYK	SLYNTVATL	RTVA	FLGKIWPSYKRTVASLYNTVATL	9	14	50	50	50	2.86364	1.87013	53.83
FLGKIWPSYK	SLYNTVATL	LIGS	FLGKIWPSYKLIGSSLYNTVATL	10	14	10	10	50	3	1.79403	23.8107
FLGKIWPSYK	SLYNTVATL	LTAS	FLGKIWPSYKLTASSLYNTVATL	9	14	50	50	50	2.875	1.26587	53.2263
FLGKIWPSYK	SLYNTVATL	RLAS	FLGKIWPSYKRLASSLYNTVATL	10	15	10	10	50	2.90476	1.97313	24.035
FLGKIWPSYK	SLYNTVATL	ATAS	FLGKIWPSYKATASSLYNTVATL	7	11	10	10	10	2.85714	1.52457	13.2341
FLGKIWPSYK	SLYNTVATL	ATAV	FLGKIWPSYKATAVSLYNTVATL	8	14	9	9	10	2.95238	2.04233	13.2066
FLGKIWPSYK	SLYNTVATL	RTVK	FLGKIWPSYKRTVKSLYNTVATL	7	11	50	50	50	2.93333	1.1263	52.8396
FLGKIWPSYK	SLYNTVATL	RD	FLGKIWPSYKRDSLYNTVATL	7	13	50	50	50	2.92857	1.5196	52.9994
FLGKIWPSYK	SLYNTVATL	RDG	FLGKIWPSYKRDGSLYNTVATL	5	10	10	10	50	2.90909	1.07017	22.4656
FLGKIWPSYK	SLYNTVATL	RDGV	FLGKIWPSYKRDGVSLYNTVATL	8	13	10	10	10	3	1.51793	13.3846
FLGKIWPSYK	SLYNTVATL	RDGS	FLGKIWPSYKRDGSSLYNTVATL	8	12	10	10	10	3	1.1037	12.9204
FLGKIWPSYK	SLYNTVATL	KDL	FLGKIWPSYKKDLSLYNTVATL	6	10	10	10	50	2.91667	0.8417	22.2875
FLGKIWPSYK	SLYNTVATL	KDLK	FLGKIWPSYKKDLKSLYNTVATL	8	11	9	9	10	3	0.7159	11.7326
FLGKIWPSYK	SLYNTVATL	RTG	FLGKIWPSYKRTGSLYNTVATL	5	12	50	50	50	2.85714	0.758433	52.2513
FLGKIWPSYK	SLYNTVATL	RTGA	FLGKIWPSYKRTGASLYNTVATL	8	11	50	50	50	2.93333	1.86957	53.6329
FLGKIWPSYK	SLYNTVATL	KDVS	FLGKIWPSYKKDVSSLYNTVATL	8	13	10	10	50	2.88235	1.3301	23.1909
FLGKIWPSYK	SLYNTVATL	KTLV	FLGKIWPSYKKTLVSLYNTVATL	7	14	10	10	50	2.86364	1.52703	23.3869
FLGKIWPSYK	SLYNTVATL	RTGK	FLGKIWPSYKRTGKSLYNTVATL	6	8	10	10	50	3	0.771	22.2877
FLGKIWPSYK	SLYNTVATL	KLLK	FLGKIWPSYKKLLKSLYNTVATL	10	14	10	10	50	2.90909	1.85493	23.8671
FLGKIWPSYK	SLYNTVATL	RTGV	FLGKIWPSYKRTGVSLYNTVATL	9	13	10	10	50	3	1.50297	23.4196
FLGKIWPSYK	SLYNTVATL	KLLV	FLGKIWPSYKKLLVSLYNTVATL	11	14	10	10	50	2.89655	2.70917	24.7707
FLGKIWPSYK	SLYNTVATL	RTGS	FLGKIWPSYKRTGSSLYNTVATL	8	10	50	50	50	3	1.32343	53.0401
FLGKIWPSYK	SLYNTVATL	RDGA	FLGKIWPSYKRDGASLYNTVATL	8	12	10	10	10	2.93333	1.5865	13.3998
FLGKIWPSYK	SLYNTVATL	KILV	FLGKIWPSYKKILVSLYNTVATL	10	13	10	10	50	2.86957	1.92583	23.886
FLGKIWPSYK	SLYNTVATL	KDLV	FLGKIWPSYKKDLVSLYNTVATL	8	12	9	9	10	3	1.22437	12.291
FLGKIWPSYK	SLYNTVATL	RDGK	FLGKIWPSYKRDGKSLYNTVATL	7	8	10	10	10	3	1.17387	12.7405
FLGKIWPSYK	SLYNTVATL	KDLS	FLGKIWPSYKKDLSSLYNTVATL	7	11	10	10	10	2.85714	1.09903	12.8086
FLGKIWPSYK	SLYNTVATL	KLA	FLGKIWPSYKKLASLYNTVATL	6	14	50	50	50	2.77778	1.67537	53.3143
FLGKIWPSYK	SLYNTVATL	KLAV	FLGKIWPSYKKLAVSLYNTVATL	10	16	10	10	50	2.96154	2.3914	24.5061
FLGKIWPSYK	SLYNTVATL	RI	FLGKIWPSYKRISLYNTVATL	8	11	50	50	50	2.9375	1.35687	52.7871
FLGKIWPSYK	SLYNTVATL	RIL	FLGKIWPSYKRILSLYNTVATL	8	15	10	10	50	2.95238	1.93377	23.7314
FLGKIWPSYK	SLYNTVATL	RILV	FLGKIWPSYKRILVSLYNTVATL	10	14	9	9	50	2.875	2.02917	23.2896
FLGKIWPSYK	SLYNTVATL	RIG	FLGKIWPSYKRIGSLYNTVATL	8	12	50	50	50	2.92857	0.827967	52.4744
FLGKIWPSYK	SLYNTVATL	RIGA	FLGKIWPSYKRIGASLYNTVATL	9	12	10	10	50	2.94444	1.84987	23.7138
FLGKIWPSYK	SLYNTVATL	RILS	FLGKIWPSYKRILSSLYNTVATL	10	13	10	10	50	2.81818	1.92003	23.8776
FLGKIWPSYK	SLYNTVATL	KLAS	FLGKIWPSYKKLASSLYNTVATL	9	14	10	10	50	2.9	1.56507	23.5267
FLGKIWPSYK	SLYNTVATL	KDLA	FLGKIWPSYKKDLASLYNTVATL	8	13	9	9	10	2.88889	1.38957	12.5007
FLGKIWPSYK	SLYNTVATL	KLGS	FLGKIWPSYKKLGSSLYNTVATL	9	14	10	10	50	3	1.4112	23.3779
FLGKIWPSYK	SLYNTVATL	KIVA	FLGKIWPSYKKIVASLYNTVATL	9	13	10	10	50	2.78261	2.8087	24.7145
FLGKIWPSYK	SLYNTVATL	KTLS	FLGKIWPSYKKTLSSLYNTVATL	8	13	50	50	50	2.84211	1.41157	53.2703
FLGKIWPSYK	SLYNTVATL	RILA	FLGKIWPSYKRILASLYNTVATL	9	13	10	10	10	2.82609	2.39907	14.307
FLGKIWPSYK	SLYNTVATL	KLAA	FLGKIWPSYKKLAASLYNTVATL	8	14	10	10	50	2.88	2.38967	24.3003
FLGKIWPSYK	SLYNTVATL	KIVV	FLGKIWPSYKKIVVSLYNTVATL	9	13	10	10	50	2.86364	2.17147	24.0813
FLGKIWPSYK	SLYNTVATL	KIG	FLGKIWPSYKKIGSLYNTVATL	8	12	50	50	50	2.875	1.12987	52.7736
FLGKIWPSYK	SLYNTVATL	KIGV	FLGKIWPSYKKIGVSLYNTVATL	10	12	10	10	50	3	1.77037	23.687
FLGKIWPSYK	SLYNTVATL	RILK	FLGKIWPSYKRILKSLYNTVATL	10	14	10	10	50	2.89474	1.6082	23.6196
FLGKIWPSYK	SLYNTVATL	KLAK	FLGKIWPSYKKLAKSLYNTVATL	9	16	10	10	50	2.95	1.72497	23.7891
FLGKIWPSYK	SLYNTVATL	LLV	FLGKIWPSYKLLVSLYNTVATL	11	14	50	50	50	2.92857	2.5914	54.4878
FLGKIWPSYK	SLYNTVATL	LLVK	FLGKIWPSYKLLVKSLYNTVATL	11	15	10	10	50	2.86957	2.01043	24.1206
FLGKIWPSYK	SLYNTVATL	LIL	FLGKIWPSYKLILSLYNTVATL	9	13	10	10	50	2.96	2.4674	24.2154
FLGKIWPSYK	SLYNTVATL	LILA	FLGKIWPSYKLILASLYNTVATL	9	14	10	10	50	2.8	2.64113	24.5978
FLGKIWPSYK	SLYNTVATL	LD	FLGKIWPSYKLDSLYNTVATL	8	17	50	50	50	2.95	2.5866	54.3174
FLGKIWPSYK	SLYNTVATL	LDA	FLGKIWPSYKLDASLYNTVATL	8	16	50	50	50	2.9	2.21607	54.0611
FLGKIWPSYK	SLYNTVATL	LDAV	FLGKIWPSYKLDAVSLYNTVATL	11	15	10	10	50	2.88889	1.92607	24.0372
FLGKIWPSYK	SLYNTVATL	ADA	FLGKIWPSYKADASLYNTVATL	6	11	8	8	10	2.76923	1.28497	11.2734
FLGKIWPSYK	SLYNTVATL	ADAS	FLGKIWPSYKADASSLYNTVATL	8	12	5	5	10	2.93333	1.479	9.54233
FLGKIWPSYK	SLYNTVATL	LILK	FLGKIWPSYKLILKSLYNTVATL	10	15	10	10	50	2.86364	2.23367	24.2935
FLGKIWPSYK	SLYNTVATL	RLGS	FLGKIWPSYKRLGSSLYNTVATL	10	15	10	10	50	3	1.4486	23.5153
FLGKIWPSYK	SLYNTVATL	LILV	FLGKIWPSYKLILVSLYNTVATL	10	13	10	10	50	2.92308	2.58867	24.5515
FLGKIWPSYK	SLYNTVATL	LILS	FLGKIWPSYKLILSSLYNTVATL	10	13	10	10	50	2.78261	2.5286	24.4844
FLGKIWPSYK	SLYNTVATL	KTV	FLGKIWPSYKKTVSLYNTVATL	7	12	50	50	50	2.94118	1.16417	52.7612
FLGKIWPSYK	SLYNTVATL	KTVV	FLGKIWPSYKKTVVSLYNTVATL	8	13	50	50	50	2.88889	1.09527	52.9564
FLGKIWPSYK	SLYNTVATL	LDAS	FLGKIWPSYKLDASSLYNTVATL	10	15	10	10	50	2.82353	1.89517	23.953
FLGKIWPSYK	SLYNTVATL	AI	FLGKIWPSYKAISLYNTVATL	8	12	10	10	50	3	1.43677	22.9201
FLGKIWPSYK	SLYNTVATL	AIV	FLGKIWPSYKAIVSLYNTVATL	7	10	10	10	50	2.92308	1.0683	22.5645
FLGKIWPSYK	SLYNTVATL	AIVV	FLGKIWPSYKAIVVSLYNTVATL	8	13	6	6	10	2.80952	2.10143	10.9586
FLGKIWPSYK	SLYNTVATL	RDL	FLGKIWPSYKRDLSLYNTVATL	6	13	10	10	50	2.93333	1.1491	22.7458
FLGKIWPSYK	SLYNTVATL	RDLK	FLGKIWPSYKRDLKSLYNTVATL	9	12	8	8	10	3	0.9372	11.3039
FLGKIWPSYK	SLYNTVATL	LTGA	FLGKIWPSYKLTGASLYNTVATL	9	12	50	50	50	2.86667	1.6598	53.5198
FLGKIWPSYK	SLYNTVATL	LTAA	FLGKIWPSYKLTAASLYNTVATL	9	14	50	50	50	2.90476	1.74223	53.7041
FLGKIWPSYK	SLYNTVATL	ADV	FLGKIWPSYKADVSLYNTVATL	6	10	8	8	50	2.92308	1.28657	21.2327
FLGKIWPSYK	SLYNTVATL	ADVK	FLGKIWPSYKADVKSLYNTVATL	8	13	4	4	10	3	1.02003	8.3867
FLGKIWPSYK	SLYNTVATL	ADGS	FLGKIWPSYKADGSSLYNTVATL	8	10	5	5	8	3	1.149	8.61567
FLGKIWPSYK	SLYNTVATL	AIA	FLGKIWPSYKAIASLYNTVATL	6	11	9	9	50	2.78571	1.28727	22.0266
FLGKIWPSYK	SLYNTVATL	AIAS	FLGKIWPSYKAIASSLYNTVATL	9	12	7	7	10	2.95	1.86683	11.481
FLGKIWPSYK	SLYNTVATL	RDLA	FLGKIWPSYKRDLASLYNTVATL	9	16	8	8	10	2.9	1.61737	12.179
FLGKIWPSYK	SLYNTVATL	ADVA	FLGKIWPSYKADVASLYNTVATL	9	14	5	5	10	2.78947	2.1633	10.3694
FLGKIWPSYK	SLYNTVATL	AIVS	FLGKIWPSYKAIVSSLYNTVATL	8	13	7	7	10	2.86364	1.564	11.1738
FLGKIWPSYK	SLYNTVATL	KIVS	FLGKIWPSYKKIVSSLYNTVATL	9	12	50	50	50	2.85714	1.46997	53.3295
FLGKIWPSYK	SLYNTVATL	KTLA	FLGKIWPSYKKTLASLYNTVATL	6	13	10	10	50	2.73684	1.71907	23.4726
FLGKIWPSYK	SLYNTVATL	AIAK	FLGKIWPSYKAIAKSLYNTVATL	9	13	6	6	10	3	1.76663	10.6833
FLGKIWPSYK	SLYNTVATL	RIGK	FLGKIWPSYKRIGKSLYNTVATL	8	11	10	10	50	3	1.1402	22.9069
FLGKIWPSYK	SLYNTVATL	ADAK	FLGKIWPSYKADAKSLYNTVATL	8	11	4	4	10	3	1.0862	8.35287
FLGKIWPSYK	SLYNTVATL	AIVK	FLGKIWPSYKAIVKSLYNTVATL	8	14	6	6	10	3	1.40733	10.324
FLGKIWPSYK	SLYNTVATL	AIAA	FLGKIWPSYKAIAASLYNTVATL	8	12	7	7	10	2.91304	2.10173	11.6641
FLGKIWPSYK	SLYNTVATL	RDLS	FLGKIWPSYKRDLSSLYNTVATL	8	14	9	9	10	2.94118	1.459	12.6227
FLGKIWPSYK	SLYNTVATL	AIAV	FLGKIWPSYKAIAVSLYNTVATL	9	13	6	6	10	2.95455	1.93687	10.8513
FLGKIWPSYK	SLYNTVATL	RDLV	FLGKIWPSYKRDLVSLYNTVATL	11	14	8	8	10	3	1.78987	12.3565
FLGKIWPSYK	SLYNTVATL	AIVA	FLGKIWPSYKAIVASLYNTVATL	8	12	7	7	10	2.86957	2.14573	11.7059
FLGKIWPSYK	SLYNTVATL	ADVS	FLGKIWPSYKADVSSLYNTVATL	9	13	5	5	10	2.84211	1.88603	10.0448
FLGKIWPSYK	SLYNTVATL	RLL	FLGKIWPSYKRLLSLYNTVATL	9	16	10	10	50	2.875	2.05037	23.9441
FLGKIWPSYK	SLYNTVATL	RLLA	FLGKIWPSYKRLLASLYNTVATL	10	14	10	10	50	2.80769	2.78917	24.7962
FLGKIWPSYK	SLYNTVATL	LTAK	FLGKIWPSYKLTAKSLYNTVATL	9	15	50	50	50	2.9375	1.32953	53.3431
FLGKIWPSYK	SLYNTVATL	ALGV	FLGKIWPSYKALGVSLYNTVATL	9	13	5	5	10	2.95238	1.89703	10.0613
FLGKIWPSYK	SLYNTVATL	RLLS	FLGKIWPSYKRLLSSLYNTVATL	11	14	10	10	50	2.85185	2.69673	24.756
FLGKIWPSYK	SLYNTVATL	RLLV	FLGKIWPSYKRLLVSLYNTVATL	11	14	9	9	50	2.93103	2.70963	24.0229
FLGKIWPSYK	SLYNTVATL	RLGV	FLGKIWPSYKRLGVSLYNTVATL	10	14	10	10	50	2.95238	1.92623	23.9405
FLGKIWPSYK	SLYNTVATL	KTVK	FLGKIWPSYKKTVKSLYNTVATL	7	12	50	50	50	2.875	1.25377	53.0142
FLGKIWPSYK	SLYNTVATL	ALGA	FLGKIWPSYKALGASLYNTVATL	8	12	6	6	10	2.95833	2.48793	11.3025
FLGKIWPSYK	SLYNTVATL	LTV	FLGKIWPSYKLTVSLYNTVATL	8	15	50	50	50	3	1.75787	53.5579
FLGKIWPSYK	SLYNTVATL	LTVV	FLGKIWPSYKLTVVSLYNTVATL	10	14	50	50	50	2.95652	1.60327	53.6178
FLGKIWPSYK	SLYNTVATL	ALA	FLGKIWPSYKALASLYNTVATL	7	11	9	9	50	2.6875	1.85633	22.6407
FLGKIWPSYK	SLYNTVATL	ALAA	FLGKIWPSYKALAASLYNTVATL	9	14	7	7	10	2.92593	2.69247	12.4054
FLGKIWPSYK	SLYNTVATL	ALAV	FLGKIWPSYKALAVSLYNTVATL	10	14	6	6	50	2.96	2.3429	21.3576
FLGKIWPSYK	SLYNTVATL	RIV	FLGKIWPSYKRIVSLYNTVATL	8	15	50	50	50	2.94444	1.5211	53.3183
FLGKIWPSYK	SLYNTVATL	RIVA	FLGKIWPSYKRIVASLYNTVATL	9	13	10	10	50	2.86364	1.96383	23.8737
FLGKIWPSYK	SLYNTVATL	LTVS	FLGKIWPSYKLTVSSLYNTVATL	10	15	50	50	50	2.90476	1.60187	53.6638
FLGKIWPSYK	SLYNTVATL	LDG	FLGKIWPSYKLDGSLYNTVATL	6	10	50	50	50	2.83333	1.44233	52.884
FLGKIWPSYK	SLYNTVATL	LDGA	FLGKIWPSYKLDGASLYNTVATL	7	11	10	10	50	2.83333	1.48013	23.1885
FLGKIWPSYK	SLYNTVATL	LDGV	FLGKIWPSYKLDGVSLYNTVATL	7	13	10	10	50	2.85714	1.4314	23.2409
FLGKIWPSYK	SLYNTVATL	ATL	FLGKIWPSYKATLSLYNTVATL	7	12	9	9	50	2.92857	1.1751	22.0215
FLGKIWPSYK	SLYNTVATL	ATLV	FLGKIWPSYKATLVSLYNTVATL	9	13	6	6	10	2.95652	2.16493	11.0794
FLGKIWPSYK	SLYNTVATL	ALAK	FLGKIWPSYKALAKSLYNTVATL	10	15	6	6	50	3	1.5236	20.5903
FLGKIWPSYK	SLYNTVATL	ATLS	FLGKIWPSYKATLSSLYNTVATL	8	12	7	7	10	2.84211	1.95643	11.5152
FLGKIWPSYK	SLYNTVATL	RIVK	FLGKIWPSYKRIVKSLYNTVATL	9	12	10	10	50	3	1.4563	23.323
FLGKIWPSYK	SLYNTVATL	KLGK	FLGKIWPSYKKLGKSLYNTVATL	9	13	10	10	50	3	1.1635	23.0802
FLGKIWPSYK	SLYNTVATL	KLGV	FLGKIWPSYKKLGVSLYNTVATL	10	14	10	10	50	2.95833	1.93493	23.9495
FLGKIWPSYK	SLYNTVATL	RIVV	FLGKIWPSYKRIVVSLYNTVATL	9	14	10	10	50	2.95652	1.8975	23.862
FLGKIWPSYK	SLYNTVATL	ATLK	FLGKIWPSYKATLKSLYNTVATL	9	11	6	6	10	2.8125	1.32943	10.1367
FLGKIWPSYK	SLYNTVATL	RIVS	FLGKIWPSYKRIVSSLYNTVATL	9	12	10	10	50	2.85714	1.514	23.3735
FLGKIWPSYK	SLYNTVATL	LTVA	FLGKIWPSYKLTVASLYNTVATL	10	13	50	50	50	2.90909	1.72217	53.6843
FLGKIWPSYK	SLYNTVATL	RLAV	FLGKIWPSYKRLAVSLYNTVATL	10	15	10	10	50	2.96	2.31017	24.3748
FLGKIWPSYK	SLYNTVATL	KDG	FLGKIWPSYKKDGSLYNTVATL	5	10	10	10	50	2.8	1.01287	22.4029
FLGKIWPSYK	SLYNTVATL	KDGS	FLGKIWPSYKKDGSSLYNTVATL	8	11	10	10	10	3	0.915367	12.682
FLGKIWPSYK	SLYNTVATL	LTVK	FLGKIWPSYKLTVKSLYNTVATL	10	13	50	50	50	2.94118	1.63243	53.5962
FLGKIWPSYK	SLYNTVATL	ATLA	FLGKIWPSYKATLASLYNTVATL	8	13	7	7	10	2.77273	2.47517	12.0805
FLGKIWPSYK	SLYNTVATL	LLAK	FLGKIWPSYKLLAKSLYNTVATL	10	17	10	10	50	2.90476	1.86993	24.0318
FLGKIWPSYK	SLYNTVATL	LDAK	FLGKIWPSYKLDAKSLYNTVATL	10	14	10	10	50	2.875	1.66723	23.6776
FLGKIWPSYK	SLYNTVATL	ADVV	FLGKIWPSYKADVVSLYNTVATL	9	14	4	4	10	2.89474	1.78123	9.24264
FLGKIWPSYK	SLYNTVATL	ALLV	FLGKIWPSYKALLVSLYNTVATL	11	13	3	3	10	2.89286	2.62183	9.38314
FLGKIWPSYK	SLYNTVATL	KDGV	FLGKIWPSYKKDGVSLYNTVATL	7	12	10	10	10	3	1.24397	13.0106
FLGKIWPSYK	SLYNTVATL	LIA	FLGKIWPSYKLIASLYNTVATL	7	15	50	50	50	2.82609	2.51663	54.2579
FLGKIWPSYK	SLYNTVATL	LIAK	FLGKIWPSYKLIAKSLYNTVATL	10	17	10	10	50	2.95455	2.159	24.3234
FLGKIWPSYK	SLYNTVATL	KDGK	FLGKIWPSYKKDGKSLYNTVATL	8	9	10	10	50	3	0.833733	22.5004
FLGKIWPSYK	SLYNTVATL	ALAS	FLGKIWPSYKALASSLYNTVATL	10	14	7	7	10	2.90909	2.0204	11.7825
FLGKIWPSYK	SLYNTVATL	RLGK	FLGKIWPSYKRLGKSLYNTVATL	9	13	10	10	50	3	1.53197	23.4486
FLGKIWPSYK	SLYNTVATL	KDGA	FLGKIWPSYKKDGASLYNTVATL	7	11	10	10	10	2.92308	1.3455	13.0583
FLGKIWPSYK	SLYNTVATL	LDL	FLGKIWPSYKLDLSLYNTVATL	8	13	10	10	50	2.875	1.50807	23.2018
FLGKIWPSYK	SLYNTVATL	LDLA	FLGKIWPSYKLDLASLYNTVATL	9	14	10	10	10	2.85	1.72203	13.6812
FLGKIWPSYK	SLYNTVATL	LTL	FLGKIWPSYKLTLSLYNTVATL	9	15	50	50	50	2.95652	2.1631	54.0109
FLGKIWPSYK	SLYNTVATL	LTLS	FLGKIWPSYKLTLSSLYNTVATL	9	14	50	50	50	2.89474	1.75727	53.7187
FLGKIWPSYK	SLYNTVATL	AIG	FLGKIWPSYKAIGSLYNTVATL	7	7	9	9	10	2.77778	0.387333	10.9762
FLGKIWPSYK	SLYNTVATL	AIGK	FLGKIWPSYKAIGKSLYNTVATL	8	11	6	6	10	3	0.781067	9.54773
FLGKIWPSYK	SLYNTVATL	KDA	FLGKIWPSYKKDASLYNTVATL	6	11	50	50	50	2.76923	1.65403	53.1425
FLGKIWPSYK	SLYNTVATL	KDAK	FLGKIWPSYKKDAKSLYNTVATL	7	12	10	10	50	3	1.11093	22.8776
FLGKIWPSYK	SLYNTVATL	LTLV	FLGKIWPSYKLTLVSLYNTVATL	10	15	10	10	50	2.91667	1.93867	24.0012
FLGKIWPSYK	SLYNTVATL	KTAV	FLGKIWPSYKKTAVSLYNTVATL	8	14	50	50	50	2.88889	1.6041	53.5152
FLGKIWPSYK	SLYNTVATL	ADAA	FLGKIWPSYKADAASLYNTVATL	8	13	5	5	9	2.89474	2.18257	10.044
FLGKIWPSYK	SLYNTVATL	LDLK	FLGKIWPSYKLDLKSLYNTVATL	11	13	9	9	50	2.88235	1.23923	22.5
FLGKIWPSYK	SLYNTVATL	LDGS	FLGKIWPSYKLDGSSLYNTVATL	7	11	10	10	50	2.81818	1.07593	22.7835
FLGKIWPSYK	SLYNTVATL	AIGA	FLGKIWPSYKAIGASLYNTVATL	8	11	7	7	9	2.95	1.95	11.2142
FLGKIWPSYK	SLYNTVATL	KDAA	FLGKIWPSYKKDAASLYNTVATL	8	12	10	10	50	2.8125	1.9268	23.7341
FLGKIWPSYK	SLYNTVATL	LTLA	FLGKIWPSYKLTLASLYNTVATL	9	14	10	10	50	2.81818	2.07553	24.0331
FLGKIWPSYK	SLYNTVATL	LDLS	FLGKIWPSYKLDLSSLYNTVATL	9	12	10	10	50	2.8125	1.41193	23.2692
FLGKIWPSYK	SLYNTVATL	LDGK	FLGKIWPSYKLDGKSLYNTVATL	8	12	10	10	50	2.91667	1.2652	23.0777
FLGKIWPSYK	SLYNTVATL	LDLV	FLGKIWPSYKLDLVSLYNTVATL	10	12	9	9	50	2.88889	1.39197	22.5531
FLGKIWPSYK	SLYNTVATL	ADGK	FLGKIWPSYKADGKSLYNTVATL	7	9	4	4	9	3	0.867533	7.7342
FLGKIWPSYK	SLYNTVATL	KDAV	FLGKIWPSYKKDAVSLYNTVATL	8	13	10	10	50	2.92857	1.2638	23.1269
FLGKIWPSYK	SLYNTVATL	AIGV	FLGKIWPSYKAIGVSLYNTVATL	9	12	6	6	10	2.9	2.12283	10.9845
FLGKIWPSYK	SLYNTVATL	LLLS	FLGKIWPSYKLLLSSLYNTVATL	11	12	10	10	50	2.84	2.21073	24.1694
FLGKIWPSYK	SLYNTVATL	LTLK	FLGKIWPSYKLTLKSLYNTVATL	11	12	10	10	50	2.83333	1.3886	23.3469
FLGKIWPSYK	SLYNTVATL	AIGS	FLGKIWPSYKAIGSSLYNTVATL	9	11	7	7	10	3	1.32847	10.8951
FLGKIWPSYK	SLYNTVATL	KDAS	FLGKIWPSYKKDASSLYNTVATL	9	12	10	10	50	2.8	1.47697	23.3336
FLGKIWPSYK	SLYNTVATL	KTAA	FLGKIWPSYKKTAASLYNTVATL	7	12	50	50	50	2.82353	1.64183	53.3997
FLGKIWPSYK	SLYNTVATL	AIL	FLGKIWPSYKAILSLYNTVATL	7	12	7	7	10	2.94444	1.57463	10.9219
FLGKIWPSYK	SLYNTVATL	AILS	FLGKIWPSYKAILSSLYNTVATL	8	11	4	4	10	2.83333	1.5837	8.84203
FLGKIWPSYK	SLYNTVATL	ALV	FLGKIWPSYKALVSLYNTVATL	9	14	9	9	50	2.90476	2.1673	23.2125
FLGKIWPSYK	SLYNTVATL	ALVV	FLGKIWPSYKALVVSLYNTVATL	10	14	6	6	50	3	2.4504	21.4671
FLGKIWPSYK	SLYNTVATL	AILV	FLGKIWPSYKAILVSLYNTVATL	8	12	3	3	10	2.7619	2.14323	8.698
FLGKIWPSYK	SLYNTVATL	ALVS	FLGKIWPSYKALVSSLYNTVATL	9	14	7	7	50	2.88	2.2879	21.9986
FLGKIWPSYK	SLYNTVATL	LLAS	FLGKIWPSYKLLASSLYNTVATL	10	15	10	10	50	2.85714	1.69577	23.7553
FLGKIWPSYK	SLYNTVATL	KIGS	FLGKIWPSYKKIGSSLYNTVATL	10	13	10	10	50	3	1.4194	23.3861
FLGKIWPSYK	SLYNTVATL	LDV	FLGKIWPSYKLDVSLYNTVATL	8	15	50	50	50	2.94444	2.10213	53.8994
FLGKIWPSYK	SLYNTVATL	LDVA	FLGKIWPSYKLDVASLYNTVATL	9	15	10	10	50	2.72222	1.88717	23.8899
FLGKIWPSYK	SLYNTVATL	RDA	FLGKIWPSYKRDASLYNTVATL	6	13	10	10	50	2.92857	1.31467	22.9111
FLGKIWPSYK	SLYNTVATL	RDAS	FLGKIWPSYKRDASSLYNTVATL	9	14	10	10	50	2.88235	1.685	23.6458
FLGKIWPSYK	SLYNTVATL	RIGS	FLGKIWPSYKRIGSSLYNTVATL	10	13	10	10	50	3	1.38027	23.3469
FLGKIWPSYK	SLYNTVATL	KIGK	FLGKIWPSYKKIGKSLYNTVATL	9	11	10	10	50	3	1.012	22.8287
FLGKIWPSYK	SLYNTVATL	AILA	FLGKIWPSYKAILASLYNTVATL	8	12	4	4	9	2.80952	1.95727	9.01441
FLGKIWPSYK	SLYNTVATL	ALVA	FLGKIWPSYKALVASLYNTVATL	10	14	7	7	10	2.88889	2.8127	12.5738
FLGKIWPSYK	SLYNTVATL	RLLK	FLGKIWPSYKRLLKSLYNTVATL	11	15	9	9	50	2.95833	2.28827	23.6529
FLGKIWPSYK	SLYNTVATL	KIGA	FLGKIWPSYKKIGASLYNTVATL	9	12	10	10	50	2.95238	1.90227	23.7666
FLGKIWPSYK	SLYNTVATL	AILK	FLGKIWPSYKAILKSLYNTVATL	9	12	4	4	10	2.89474	1.35857	8.71997
FLGKIWPSYK	SLYNTVATL	RIGV	FLGKIWPSYKRIGVSLYNTVATL	10	13	10	10	50	3	1.85393	23.8206
FLGKIWPSYK	SLYNTVATL	LDAA	FLGKIWPSYKLDAASLYNTVATL	9	14	10	10	50	2.78947	2.25953	24.2157
FLGKIWPSYK	SLYNTVATL	ALVK	FLGKIWPSYKALVKSLYNTVATL	10	13	6	6	50	2.9	2.10427	21.0659
FLGKIWPSYK	SLYNTVATL	RDAA	FLGKIWPSYKRDAASLYNTVATL	8	13	10	10	50	2.94118	2.06273	23.9265
FLGKIWPSYK	SLYNTVATL	RDV	FLGKIWPSYKRDVSLYNTVATL	7	13	10	10	50	2.94118	1.64423	23.2913
FLGKIWPSYK	SLYNTVATL	RDVA	FLGKIWPSYKRDVASLYNTVATL	9	15	10	10	50	2.83333	1.82177	23.8301
FLGKIWPSYK	SLYNTVATL	KTAK	FLGKIWPSYKKTAKSLYNTVATL	8	13	50	50	50	2.86667	1.26873	53.1287
FLGKIWPSYK	SLYNTVATL	RDAK	FLGKIWPSYKRDAKSLYNTVATL	8	12	10	10	50	3	1.3652	23.1819
FLGKIWPSYK	SLYNTVATL	RDAV	FLGKIWPSYKRDAVSLYNTVATL	9	15	10	10	50	2.94118	1.51143	23.5252
FLGKIWPSYK	SLYNTVATL	RLAK	FLGKIWPSYKRLAKSLYNTVATL	10	15	10	10	50	3	1.73643	23.8031
FLGKIWPSYK	SLYNTVATL	RDVK	FLGKIWPSYKRDVKSLYNTVATL	9	13	10	10	50	3	1.18797	23.1046
FLGKIWPSYK	SLYNTVATL	RDVV	FLGKIWPSYKRDVVSLYNTVATL	9	15	10	10	50	3	1.4529	23.4696
FLGKIWPSYK	SLYNTVATL	KIA	FLGKIWPSYKKIASLYNTVATL	6	13	50	50	50	2.8125	1.7339	53.3245
FLGKIWPSYK	SLYNTVATL	KIAA	FLGKIWPSYKKIAASLYNTVATL	9	13	10	10	50	2.91667	2.1239	24.0364
FLGKIWPSYK	SLYNTVATL	RDVS	FLGKIWPSYKRDVSSLYNTVATL	9	14	10	10	50	2.83333	1.54477	23.5031
FLGKIWPSYK	SLYNTVATL	KIAK	FLGKIWPSYKKIAKSLYNTVATL	9	15	10	10	50	3	1.59773	23.6144
FLGKIWPSYK	SLYNTVATL	ADGV	FLGKIWPSYKADGVSLYNTVATL	8	12	4	4	9	2.94444	1.58313	8.64702
FLGKIWPSYK	SLYNTVATL	LDVV	FLGKIWPSYKLDVVSLYNTVATL	9	14	10	10	50	2.76471	1.57707	23.532
FLGKIWPSYK	SLYNTVATL	KDVK	FLGKIWPSYKKDVKSLYNTVATL	8	11	10	10	50	2.85714	1.3106	23.0701
FLGKIWPSYK	SLYNTVATL	RLVA	FLGKIWPSYKRLVASLYNTVATL	10	14	10	10	50	2.88889	2.9474	24.9585
FLGKIWPSYK	SLYNTVATL	ALGK	FLGKIWPSYKALGKSLYNTVATL	9	12	6	6	10	3	1.257	10.1237
FLGKIWPSYK	SLYNTVATL	LLG	FLGKIWPSYKLLGSLYNTVATL	8	11	50	50	50	2.80952	1.89287	53.4833
FLGKIWPSYK	SLYNTVATL	LLGS	FLGKIWPSYKLLGSSLYNTVATL	11	13	10	10	50	2.94737	1.71667	23.7307
FLGKIWPSYK	SLYNTVATL	ATV	FLGKIWPSYKATVSLYNTVATL	7	11	10	10	50	2.93333	1.32543	22.8721
FLGKIWPSYK	SLYNTVATL	ATVV	FLGKIWPSYKATVVSLYNTVATL	7	14	9	9	50	3	1.6065	22.7232
FLGKIWPSYK	SLYNTVATL	ATVS	FLGKIWPSYKATVSSLYNTVATL	7	14	10	10	10	2.90476	1.5955	13.4574
FLGKIWPSYK	SLYNTVATL	LLGV	FLGKIWPSYKLLGVSLYNTVATL	11	16	10	10	50	2.96154	2.75267	24.9174
FLGKIWPSYK	SLYNTVATL	LLGK	FLGKIWPSYKLLGKSLYNTVATL	11	14	10	10	50	3	1.49423	23.5609
FLGKIWPSYK	SLYNTVATL	LTGS	FLGKIWPSYKLTGSSLYNTVATL	8	13	50	50	50	2.92857	1.11347	52.9766
FLGKIWPSYK	SLYNTVATL	ATVK	FLGKIWPSYKATVKSLYNTVATL	7	10	9	9	50	2.92857	1.36483	22.2779
FLGKIWPSYK	SLYNTVATL	LLGA	FLGKIWPSYKLLGASLYNTVATL	10	14	10	10	50	2.875	2.5097	24.5201
[truncated: 8,230 more rows]

## Sheet:  ALRK  LDIT  VLGA  KVAS 
##	weight	seq
498	18.97	VIYQYMDDL-ADLK-RGPGRAFVTI-ADGK-SLYNTVATL-ATGS-AIIRILQQL-RDLK-VLEWRFDSRL-ADGK-FLGKIWPSYK
572	19.0179	VIYQYMDDL-ADLK-SLYNTVATL-ATGS-AIIRILQQL-ALGS-RGPGRAFVTI-RDGK-VLEWRFDSRL-ADGK-FLGKIWPSYK
490	19.4265	VIYQYMDDL-ADLK-RGPGRAFVTI-RDGK-VLEWRFDSRL-ADAK-SLYNTVATL-ATGS-AIIRILQQL-ADGK-FLGKIWPSYK
545	19.5248	VIYQYMDDL-ADLK-VLEWRFDSRL-ADAK-SLYNTVATL-ATGS-AIIRILQQL-ALGS-RGPGRAFVTI-ADGK-FLGKIWPSYK
504	19.7103	VIYQYMDDL-ADLK-RGPGRAFVTI-ATGS-AIIRILQQL-AIGK-SLYNTVATL-RDLK-VLEWRFDSRL-ADGK-FLGKIWPSYK
532	19.7296	VIYQYMDDL-ADLK-VLEWRFDSRL-ADGK-RGPGRAFVTI-ADGK-SLYNTVATL-ATGS-AIIRILQQL-ADGK-FLGKIWPSYK
575	19.9622	VIYQYMDDL-ADLK-SLYNTVATL-ATGS-AIIRILQQL-RDLK-VLEWRFDSRL-ADGK-RGPGRAFVTI-ADGK-FLGKIWPSYK
502	19.9627	VIYQYMDDL-ADLK-RGPGRAFVTI-ATGS-AIIRILQQL-RDLK-VLEWRFDSRL-ADAK-SLYNTVATL-KDG-FLGKIWPSYK
582	19.9766	VIYQYMDDL-ADLS-AIIRILQQL-ALGS-RGPGRAFVTI-ADGK-SLYNTVATL-RDLK-VLEWRFDSRL-ADGK-FLGKIWPSYK
558	19.981	VIYQYMDDL-ADLK-SLYNTVATL-ADGS-RGPGRAFVTI-ATGS-AIIRILQQL-RDLK-VLEWRFDSRL-ADGK-FLGKIWPSYK
302	19.9954	VLEWRFDSRL-ADAK-SLYNTVATL-AIGS-VIYQYMDDL-ADLK-RGPGRAFVTI-ATGS-AIIRILQQL-ADGK-FLGKIWPSYK
72	20.0377	RGPGRAFVTI-ADGK-SLYNTVATL-ATGS-AIIRILQQL-ADGS-VIYQYMDDL-ADLK-VLEWRFDSRL-ADGK-FLGKIWPSYK
316	20.1111	VLEWRFDSRL-ADAK-VIYQYMDDL-ADLK-RGPGRAFVTI-ADGK-SLYNTVATL-ATGS-AIIRILQQL-ADGK-FLGKIWPSYK
114	20.1368	RGPGRAFVTI-ATGS-AIIRILQQL-AIGK-SLYNTVATL-AIGS-VIYQYMDDL-ADLK-VLEWRFDSRL-ADGK-FLGKIWPSYK
496	20.2088	VIYQYMDDL-ADLK-RGPGRAFVTI-ADGK-SLYNTVATL-RDLK-VLEWRFDSRL-ADA-AIIRILQQL-ADGK-FLGKIWPSYK
90	20.2111	RGPGRAFVTI-ADGK-VIYQYMDDL-ADLK-SLYNTVATL-ATGS-AIIRILQQL-RDLK-VLEWRFDSRL-ADGK-FLGKIWPSYK
548	20.2509	VIYQYMDDL-ADLK-VLEWRFDSRL-ADA-AIIRILQQL-ALGS-RGPGRAFVTI-ADGK-SLYNTVATL-KDG-FLGKIWPSYK
566	20.2716	VIYQYMDDL-ADLK-SLYNTVATL-RDLK-VLEWRFDSRL-ADGK-RGPGRAFVTI-ATGS-AIIRILQQL-ADGK-FLGKIWPSYK
329	20.3005	VLEWRFDSRL-ADAK-VIYQYMDDL-ADLK-SLYNTVATL-ATGS-AIIRILQQL-ALGS-RGPGRAFVTI-ADGK-FLGKIWPSYK
311	20.3273	VLEWRFDSRL-ADAK-SLYNTVATL-ATGS-AIIRILQQL-ADGS-VIYQYMDDL-ADLK-RGPGRAFVTI-ADGK-FLGKIWPSYK
542	20.3465	VIYQYMDDL-ADLK-VLEWRFDSRL-ADAK-SLYNTVATL-ADGS-RGPGRAFVTI-ATGS-AIIRILQQL-ADGK-FLGKIWPSYK
438	20.3856	SLYNTVATL-AIGS-VIYQYMDDL-ADLK-RGPGRAFVTI-ATGS-AIIRILQQL-RDLK-VLEWRFDSRL-ADGK-FLGKIWPSYK
569	20.3982	VIYQYMDDL-ADLK-SLYNTVATL-RDLK-VLEWRFDSRL-ADA-AIIRILQQL-ALGS-RGPGRAFVTI-ADGK-FLGKIWPSYK
66	20.4462	RGPGRAFVTI-ADGK-SLYNTVATL-AIGS-VIYQYMDDL-ADLS-AIIRILQQL-RDLK-VLEWRFDSRL-ADGK-FLGKIWPSYK
308	20.4841	VLEWRFDSRL-ADAK-SLYNTVATL-ATGS-AIIRILQQL-ALGS-RGPGRAFVTI-ADGK-VIYQYMDDL-ADGS-FLGKIWPSYK
40	20.5107	RGPGRAFVTI-RDGK-VLEWRFDSRL-ADAK-VIYQYMDDL-ADLK-SLYNTVATL-ATGS-AIIRILQQL-ADGK-FLGKIWPSYK
580	20.5185	VIYQYMDDL-ADLS-AIIRILQQL-ALGS-RGPGRAFVTI-RDGK-VLEWRFDSRL-ADAK-SLYNTVATL-KDG-FLGKIWPSYK
340	20.5427	VLEWRFDSRL-ADA-AIIRILQQL-ALGS-RGPGRAFVTI-ADGK-SLYNTVATL-AIGS-VIYQYMDDL-ADGS-FLGKIWPSYK
534	20.5553	VIYQYMDDL-ADLK-VLEWRFDSRL-ADGK-RGPGRAFVTI-ATGS-AIIRILQQL-AIGK-SLYNTVATL-KDG-FLGKIWPSYK
106	20.5629	RGPGRAFVTI-ATGS-AIIRILQQL-RDLK-VLEWRFDSRL-ADAK-SLYNTVATL-AIGS-VIYQYMDDL-ADGS-FLGKIWPSYK
476	20.5761	SLYNTVATL-ATGS-AIIRILQQL-ADGS-VIYQYMDDL-ADLK-RGPGRAFVTI-RDGK-VLEWRFDSRL-ADGK-FLGKIWPSYK
82	20.5766	RGPGRAFVTI-ADGK-VIYQYMDDL-ADLK-VLEWRFDSRL-ADAK-SLYNTVATL-ATGS-AIIRILQQL-ADGK-FLGKIWPSYK
120	20.5797	RGPGRAFVTI-ATGS-AIIRILQQL-ADGS-VIYQYMDDL-ADLK-SLYNTVATL-RDLK-VLEWRFDSRL-ADGK-FLGKIWPSYK
492	20.5836	VIYQYMDDL-ADLK-RGPGRAFVTI-RDGK-VLEWRFDSRL-ADA-AIIRILQQL-AIGK-SLYNTVATL-KDG-FLGKIWPSYK
462	20.6151	SLYNTVATL-ATGS-AIIRILQQL-ALGS-RGPGRAFVTI-ADGK-VIYQYMDDL-ADLK-VLEWRFDSRL-ADGK-FLGKIWPSYK
64	20.6352	RGPGRAFVTI-ADGK-SLYNTVATL-AIGS-VIYQYMDDL-ADLK-VLEWRFDSRL-ADA-AIIRILQQL-ADGK-FLGKIWPSYK
256	20.6623	VLEWRFDSRL-ADGK-RGPGRAFVTI-ADGK-VIYQYMDDL-ADLK-SLYNTVATL-ATGS-AIIRILQQL-ADGK-FLGKIWPSYK
70	20.6787	RGPGRAFVTI-ADGK-SLYNTVATL-ATGS-AIIRILQQL-RDLK-VLEWRFDSRL-ADAK-VIYQYMDDL-ADGS-FLGKIWPSYK
305	20.6927	VLEWRFDSRL-ADAK-SLYNTVATL-AIGS-VIYQYMDDL-ADLS-AIIRILQQL-ALGS-RGPGRAFVTI-ADGK-FLGKIWPSYK
618	20.7128	AIIRILQQL-ALGS-RGPGRAFVTI-ADGK-SLYNTVATL-AIGS-VIYQYMDDL-ADLK-VLEWRFDSRL-ADGK-FLGKIWPSYK
252	20.7481	VLEWRFDSRL-ADGK-RGPGRAFVTI-ADGK-SLYNTVATL-ATGS-AIIRILQQL-ADGS-VIYQYMDDL-ADGS-FLGKIWPSYK
36	20.7534	RGPGRAFVTI-RDGK-VLEWRFDSRL-ADAK-SLYNTVATL-ATGS-AIIRILQQL-ADGS-VIYQYMDDL-ADGS-FLGKIWPSYK
353	20.7578	VLEWRFDSRL-ADA-AIIRILQQL-AIGK-SLYNTVATL-AIGS-VIYQYMDDL-ADLK-RGPGRAFVTI-ADGK-FLGKIWPSYK
556	20.769	VIYQYMDDL-ADLK-SLYNTVATL-ADGS-RGPGRAFVTI-RDGK-VLEWRFDSRL-ADA-AIIRILQQL-ADGK-FLGKIWPSYK
596	20.7784	VIYQYMDDL-ADLS-AIIRILQQL-AIGK-SLYNTVATL-ADGS-RGPGRAFVTI-RDGK-VLEWRFDSRL-ADGK-FLGKIWPSYK
262	20.8471	VLEWRFDSRL-ADGK-RGPGRAFVTI-ATGS-AIIRILQQL-AIGK-SLYNTVATL-AIGS-VIYQYMDDL-ADGS-FLGKIWPSYK
590	20.8648	VIYQYMDDL-ADLS-AIIRILQQL-RDLK-VLEWRFDSRL-ADGK-RGPGRAFVTI-ADGK-SLYNTVATL-KDG-FLGKIWPSYK
250	20.8975	VLEWRFDSRL-ADGK-RGPGRAFVTI-ADGK-SLYNTVATL-AIGS-VIYQYMDDL-ADLS-AIIRILQQL-ADGK-FLGKIWPSYK
34	20.9028	RGPGRAFVTI-RDGK-VLEWRFDSRL-ADAK-SLYNTVATL-AIGS-VIYQYMDDL-ADLS-AIIRILQQL-ADGK-FLGKIWPSYK
318	20.9368	VLEWRFDSRL-ADAK-VIYQYMDDL-ADLK-RGPGRAFVTI-ATGS-AIIRILQQL-AIGK-SLYNTVATL-KDG-FLGKIWPSYK
452	20.9414	SLYNTVATL-AIGS-VIYQYMDDL-ADLS-AIIRILQQL-ALGS-RGPGRAFVTI-RDGK-VLEWRFDSRL-ADGK-FLGKIWPSYK
118	21.0304	RGPGRAFVTI-ATGS-AIIRILQQL-ADGS-VIYQYMDDL-ADLK-VLEWRFDSRL-ADAK-SLYNTVATL-KDG-FLGKIWPSYK
692	21.0455	AIIRILQQL-AIGK-SLYNTVATL-AIGS-VIYQYMDDL-ADLK-RGPGRAFVTI-RDGK-VLEWRFDSRL-ADGK-FLGKIWPSYK
108	21.0468	RGPGRAFVTI-ATGS-AIIRILQQL-RDLK-VLEWRFDSRL-ADAK-VIYQYMDDL-ADLK-SLYNTVATL-KDG-FLGKIWPSYK
356	21.0534	VLEWRFDSRL-ADA-AIIRILQQL-ADGS-VIYQYMDDL-ADLK-RGPGRAFVTI-ADGK-SLYNTVATL-KDG-FLGKIWPSYK
593	21.087	VIYQYMDDL-ADLS-AIIRILQQL-RDLK-VLEWRFDSRL-ADAK-SLYNTVATL-ADGS-RGPGRAFVTI-ADGK-FLGKIWPSYK
473	21.0994	SLYNTVATL-ATGS-AIIRILQQL-RDLK-VLEWRFDSRL-ADAK-VIYQYMDDL-ADLK-RGPGRAFVTI-ADGK-FLGKIWPSYK
551	21.1089	VIYQYMDDL-ADLK-VLEWRFDSRL-ADA-AIIRILQQL-AIGK-SLYNTVATL-ADGS-RGPGRAFVTI-ADGK-FLGKIWPSYK
264	21.1162	VLEWRFDSRL-ADGK-RGPGRAFVTI-ATGS-AIIRILQQL-ADGS-VIYQYMDDL-ADLK-SLYNTVATL-KDG-FLGKIWPSYK
326	21.1221	VLEWRFDSRL-ADAK-VIYQYMDDL-ADLK-SLYNTVATL-ADGS-RGPGRAFVTI-ATGS-AIIRILQQL-ADGK-FLGKIWPSYK
446	21.1453	SLYNTVATL-AIGS-VIYQYMDDL-ADLK-VLEWRFDSRL-ADGK-RGPGRAFVTI-ATGS-AIIRILQQL-ADGK-FLGKIWPSYK
436	21.1735	SLYNTVATL-AIGS-VIYQYMDDL-ADLK-RGPGRAFVTI-RDGK-VLEWRFDSRL-ADA-AIIRILQQL-ADGK-FLGKIWPSYK
460	21.1738	SLYNTVATL-ATGS-AIIRILQQL-ALGS-RGPGRAFVTI-RDGK-VLEWRFDSRL-ADAK-VIYQYMDDL-ADGS-FLGKIWPSYK
342	21.1836	VLEWRFDSRL-ADA-AIIRILQQL-ALGS-RGPGRAFVTI-ADGK-VIYQYMDDL-ADLK-SLYNTVATL-KDG-FLGKIWPSYK
46	21.1839	RGPGRAFVTI-RDGK-VLEWRFDSRL-ADA-AIIRILQQL-AIGK-SLYNTVATL-AIGS-VIYQYMDDL-ADGS-FLGKIWPSYK
332	21.2031	VLEWRFDSRL-ADAK-VIYQYMDDL-ADLS-AIIRILQQL-ALGS-RGPGRAFVTI-ADGK-SLYNTVATL-KDG-FLGKIWPSYK
599	21.2105	VIYQYMDDL-ADLS-AIIRILQQL-AIGK-SLYNTVATL-RDLK-VLEWRFDSRL-ADGK-RGPGRAFVTI-ADGK-FLGKIWPSYK
449	21.2718	SLYNTVATL-AIGS-VIYQYMDDL-ADLK-VLEWRFDSRL-ADA-AIIRILQQL-ALGS-RGPGRAFVTI-ADGK-FLGKIWPSYK
665	21.3541	AIIRILQQL-RDLK-VLEWRFDSRL-ADAK-SLYNTVATL-AIGS-VIYQYMDDL-ADLK-RGPGRAFVTI-ADGK-FLGKIWPSYK
294	21.3649	VLEWRFDSRL-ADAK-SLYNTVATL-ADGS-RGPGRAFVTI-ATGS-AIIRILQQL-ADGS-VIYQYMDDL-ADGS-FLGKIWPSYK
702	21.3973	AIIRILQQL-ADGS-VIYQYMDDL-ADLK-RGPGRAFVTI-ADGK-SLYNTVATL-RDLK-VLEWRFDSRL-ADGK-FLGKIWPSYK
422	21.4088	SLYNTVATL-RDLK-VLEWRFDSRL-ADAK-VIYQYMDDL-ADLK-RGPGRAFVTI-ATGS-AIIRILQQL-ADGK-FLGKIWPSYK
112	21.4191	RGPGRAFVTI-ATGS-AIIRILQQL-AIGK-SLYNTVATL-RDLK-VLEWRFDSRL-ADAK-VIYQYMDDL-ADGS-FLGKIWPSYK
610	21.4285	AIIRILQQL-ALGS-RGPGRAFVTI-RDGK-VLEWRFDSRL-ADAK-SLYNTVATL-AIGS-VIYQYMDDL-ADGS-FLGKIWPSYK
88	21.4499	RGPGRAFVTI-ADGK-VIYQYMDDL-ADLK-SLYNTVATL-RDLK-VLEWRFDSRL-ADA-AIIRILQQL-ADGK-FLGKIWPSYK
48	21.4529	RGPGRAFVTI-RDGK-VLEWRFDSRL-ADA-AIIRILQQL-ADGS-VIYQYMDDL-ADLK-SLYNTVATL-KDG-FLGKIWPSYK
96	21.4594	RGPGRAFVTI-ADGK-VIYQYMDDL-ADLS-AIIRILQQL-AIGK-SLYNTVATL-RDLK-VLEWRFDSRL-ADGK-FLGKIWPSYK
58	21.4694	RGPGRAFVTI-ADGK-SLYNTVATL-RDLK-VLEWRFDSRL-ADAK-VIYQYMDDL-ADLS-AIIRILQQL-ADGK-FLGKIWPSYK
479	21.4772	SLYNTVATL-ATGS-AIIRILQQL-ADGS-VIYQYMDDL-ADLK-VLEWRFDSRL-ADGK-RGPGRAFVTI-ADGK-FLGKIWPSYK
384	21.496	SLYNTVATL-ADGS-RGPGRAFVTI-ATGS-AIIRILQQL-ADGS-VIYQYMDDL-ADLK-VLEWRFDSRL-ADGK-FLGKIWPSYK
624	21.5275	AIIRILQQL-ALGS-RGPGRAFVTI-ADGK-VIYQYMDDL-ADLK-SLYNTVATL-RDLK-VLEWRFDSRL-ADGK-FLGKIWPSYK
60	21.5357	RGPGRAFVTI-ADGK-SLYNTVATL-RDLK-VLEWRFDSRL-ADA-AIIRILQQL-ADGS-VIYQYMDDL-ADGS-FLGKIWPSYK
359	21.6698	VLEWRFDSRL-ADA-AIIRILQQL-ADGS-VIYQYMDDL-ADLK-SLYNTVATL-ADGS-RGPGRAFVTI-ADGK-FLGKIWPSYK
470	21.6772	SLYNTVATL-ATGS-AIIRILQQL-RDLK-VLEWRFDSRL-ADGK-RGPGRAFVTI-ADGK-VIYQYMDDL-ADGS-FLGKIWPSYK
94	21.7117	RGPGRAFVTI-ADGK-VIYQYMDDL-ADLS-AIIRILQQL-RDLK-VLEWRFDSRL-ADAK-SLYNTVATL-KDG-FLGKIWPSYK
84	21.7336	RGPGRAFVTI-ADGK-VIYQYMDDL-ADLK-VLEWRFDSRL-ADA-AIIRILQQL-AIGK-SLYNTVATL-KDG-FLGKIWPSYK
652	21.7748	AIIRILQQL-RDLK-VLEWRFDSRL-ADGK-RGPGRAFVTI-ADGK-SLYNTVATL-AIGS-VIYQYMDDL-ADGS-FLGKIWPSYK
292	21.7871	VLEWRFDSRL-ADAK-SLYNTVATL-ADGS-RGPGRAFVTI-ADGK-VIYQYMDDL-ADLS-AIIRILQQL-ADGK-FLGKIWPSYK
42	21.8442	RGPGRAFVTI-RDGK-VLEWRFDSRL-ADAK-VIYQYMDDL-ADLS-AIIRILQQL-AIGK-SLYNTVATL-KDG-FLGKIWPSYK
668	21.8644	AIIRILQQL-RDLK-VLEWRFDSRL-ADAK-VIYQYMDDL-ADLK-RGPGRAFVTI-ADGK-SLYNTVATL-KDG-FLGKIWPSYK
455	21.8858	SLYNTVATL-AIGS-VIYQYMDDL-ADLS-AIIRILQQL-RDLK-VLEWRFDSRL-ADGK-RGPGRAFVTI-ADGK-FLGKIWPSYK
612	21.9123	AIIRILQQL-ALGS-RGPGRAFVTI-RDGK-VLEWRFDSRL-ADAK-VIYQYMDDL-ADLK-SLYNTVATL-KDG-FLGKIWPSYK
700	21.9392	AIIRILQQL-ADGS-VIYQYMDDL-ADLK-RGPGRAFVTI-RDGK-VLEWRFDSRL-ADAK-SLYNTVATL-KDG-FLGKIWPSYK
695	21.9467	AIIRILQQL-AIGK-SLYNTVATL-AIGS-VIYQYMDDL-ADLK-VLEWRFDSRL-ADGK-RGPGRAFVTI-ADGK-FLGKIWPSYK
431	21.9564	SLYNTVATL-RDLK-VLEWRFDSRL-ADA-AIIRILQQL-ADGS-VIYQYMDDL-ADLK-RGPGRAFVTI-ADGK-FLGKIWPSYK
716	21.9575	AIIRILQQL-ADGS-VIYQYMDDL-ADLK-SLYNTVATL-ADGS-RGPGRAFVTI-RDGK-VLEWRFDSRL-ADGK-FLGKIWPSYK
622	21.9783	AIIRILQQL-ALGS-RGPGRAFVTI-ADGK-VIYQYMDDL-ADLK-VLEWRFDSRL-ADAK-SLYNTVATL-KDG-FLGKIWPSYK
616	21.9951	AIIRILQQL-ALGS-RGPGRAFVTI-ADGK-SLYNTVATL-RDLK-VLEWRFDSRL-ADAK-VIYQYMDDL-ADGS-FLGKIWPSYK
258	21.9959	VLEWRFDSRL-ADGK-RGPGRAFVTI-ADGK-VIYQYMDDL-ADLS-AIIRILQQL-AIGK-SLYNTVATL-KDG-FLGKIWPSYK
414	22.0457	SLYNTVATL-RDLK-VLEWRFDSRL-ADGK-RGPGRAFVTI-ATGS-AIIRILQQL-ADGS-VIYQYMDDL-ADGS-FLGKIWPSYK
335	22.0611	VLEWRFDSRL-ADAK-VIYQYMDDL-ADLS-AIIRILQQL-AIGK-SLYNTVATL-ADGS-RGPGRAFVTI-ADGK-FLGKIWPSYK
350	22.0681	VLEWRFDSRL-ADA-AIIRILQQL-AIGK-SLYNTVATL-ADGS-RGPGRAFVTI-ADGK-VIYQYMDDL-ADGS-FLGKIWPSYK
425	22.1061	SLYNTVATL-RDLK-VLEWRFDSRL-ADAK-VIYQYMDDL-ADLS-AIIRILQQL-ALGS-RGPGRAFVTI-ADGK-FLGKIWPSYK
428	22.1131	SLYNTVATL-RDLK-VLEWRFDSRL-ADA-AIIRILQQL-ALGS-RGPGRAFVTI-ADGK-VIYQYMDDL-ADGS-FLGKIWPSYK
382	22.137	SLYNTVATL-ADGS-RGPGRAFVTI-ATGS-AIIRILQQL-RDLK-VLEWRFDSRL-ADAK-VIYQYMDDL-ADGS-FLGKIWPSYK
378	22.1773	SLYNTVATL-ADGS-RGPGRAFVTI-ADGK-VIYQYMDDL-ADLS-AIIRILQQL-RDLK-VLEWRFDSRL-ADGK-FLGKIWPSYK
689	22.2102	AIIRILQQL-AIGK-SLYNTVATL-RDLK-VLEWRFDSRL-ADAK-VIYQYMDDL-ADLK-RGPGRAFVTI-ADGK-FLGKIWPSYK
678	22.2382	AIIRILQQL-AIGK-SLYNTVATL-ADGS-RGPGRAFVTI-ADGK-VIYQYMDDL-ADLK-VLEWRFDSRL-ADGK-FLGKIWPSYK
710	22.2423	AIIRILQQL-ADGS-VIYQYMDDL-ADLK-VLEWRFDSRL-ADGK-RGPGRAFVTI-ADGK-SLYNTVATL-KDG-FLGKIWPSYK
376	22.3662	SLYNTVATL-ADGS-RGPGRAFVTI-ADGK-VIYQYMDDL-ADLK-VLEWRFDSRL-ADA-AIIRILQQL-ADGK-FLGKIWPSYK
719	22.3896	AIIRILQQL-ADGS-VIYQYMDDL-ADLK-SLYNTVATL-RDLK-VLEWRFDSRL-ADGK-RGPGRAFVTI-ADGK-FLGKIWPSYK
654	22.4157	AIIRILQQL-RDLK-VLEWRFDSRL-ADGK-RGPGRAFVTI-ADGK-VIYQYMDDL-ADLK-SLYNTVATL-KDG-FLGKIWPSYK
713	22.4645	AIIRILQQL-ADGS-VIYQYMDDL-ADLK-VLEWRFDSRL-ADAK-SLYNTVATL-ADGS-RGPGRAFVTI-ADGK-FLGKIWPSYK
412	22.4679	SLYNTVATL-RDLK-VLEWRFDSRL-ADGK-RGPGRAFVTI-ADGK-VIYQYMDDL-ADLS-AIIRILQQL-ADGK-FLGKIWPSYK
370	22.4768	SLYNTVATL-ADGS-RGPGRAFVTI-RDGK-VLEWRFDSRL-ADAK-VIYQYMDDL-ADLS-AIIRILQQL-ADGK-FLGKIWPSYK
671	22.4808	AIIRILQQL-RDLK-VLEWRFDSRL-ADAK-VIYQYMDDL-ADLK-SLYNTVATL-ADGS-RGPGRAFVTI-ADGK-FLGKIWPSYK
372	22.5431	SLYNTVATL-ADGS-RGPGRAFVTI-RDGK-VLEWRFDSRL-ADA-AIIRILQQL-ADGS-VIYQYMDDL-ADGS-FLGKIWPSYK
662	22.6644	AIIRILQQL-RDLK-VLEWRFDSRL-ADAK-SLYNTVATL-ADGS-RGPGRAFVTI-ADGK-VIYQYMDDL-ADGS-FLGKIWPSYK
686	22.788	AIIRILQQL-AIGK-SLYNTVATL-RDLK-VLEWRFDSRL-ADGK-RGPGRAFVTI-ADGK-VIYQYMDDL-ADGS-FLGKIWPSYK
676	22.7969	AIIRILQQL-AIGK-SLYNTVATL-ADGS-RGPGRAFVTI-RDGK-VLEWRFDSRL-ADAK-VIYQYMDDL-ADGS-FLGKIWPSYK
69	5014.47	RGPGRAFVTI-ADGK-SLYNTVATL-ATGS-AIIRILQQL-RDLK-VLEWRFDSRL-ADGK-FLGKIWPSYK-FALSE-VIYQYMDDL
277	5014.51	VLEWRFDSRL-ADGK-FLGKIWPSYK-FALSE-VIYQYMDDL-ADLK-RGPGRAFVTI-ADGK-SLYNTVATL-ATGS-AIIRILQQL
280	5014.7	VLEWRFDSRL-ADGK-FLGKIWPSYK-FALSE-VIYQYMDDL-ADLK-SLYNTVATL-ATGS-AIIRILQQL-ALGS-RGPGRAFVTI
307	5014.72	VLEWRFDSRL-ADAK-SLYNTVATL-ATGS-AIIRILQQL-ALGS-RGPGRAFVTI-ADGK-FLGKIWPSYK-FALSE-VIYQYMDDL
278	5014.79	VLEWRFDSRL-ADGK-FLGKIWPSYK-FALSE-VIYQYMDDL-ADLK-RGPGRAFVTI-ATGS-AIIRILQQL-AIGK-SLYNTVATL
535	5014.82	VIYQYMDDL-ADLK-VLEWRFDSRL-ADGK-FLGKIWPSYK-FALSE-RGPGRAFVTI-ADGK-SLYNTVATL-ATGS-AIIRILQQL
104	5014.9	RGPGRAFVTI-ATGS-AIIRILQQL-RDLK-VLEWRFDSRL-ADGK-FLGKIWPSYK-FALSE-VIYQYMDDL-ADLK-SLYNTVATL
27	5014.91	RGPGRAFVTI-RDGK-VLEWRFDSRL-ADGK-FLGKIWPSYK-FALSE-VIYQYMDDL-ADLK-SLYNTVATL-ATGS-AIIRILQQL
251	5014.93	VLEWRFDSRL-ADGK-RGPGRAFVTI-ADGK-SLYNTVATL-ATGS-AIIRILQQL-ADGK-FLGKIWPSYK-FALSE-VIYQYMDDL
35	5014.93	RGPGRAFVTI-RDGK-VLEWRFDSRL-ADAK-SLYNTVATL-ATGS-AIIRILQQL-ADGK-FLGKIWPSYK-FALSE-VIYQYMDDL
499	5014.96	VIYQYMDDL-ADLK-RGPGRAFVTI-ATGS-AIIRILQQL-ADGK-FLGKIWPSYK-FALSE-VLEWRFDSRL-ADAK-SLYNTVATL
459	5014.97	SLYNTVATL-ATGS-AIIRILQQL-ALGS-RGPGRAFVTI-RDGK-VLEWRFDSRL-ADGK-FLGKIWPSYK-FALSE-VIYQYMDDL
576	5015.05	VIYQYMDDL-ADLK-SLYNTVATL-ATGS-AIIRILQQL-RDLK-VLEWRFDSRL-ADGK-FLGKIWPSYK-FALSE-RGPGRAFVTI
281	5015.06	VLEWRFDSRL-ADGK-FLGKIWPSYK-FALSE-VIYQYMDDL-ADLS-AIIRILQQL-ALGS-RGPGRAFVTI-ADGK-SLYNTVATL
536	5015.1	VIYQYMDDL-ADLK-VLEWRFDSRL-ADGK-FLGKIWPSYK-FALSE-RGPGRAFVTI-ATGS-AIIRILQQL-AIGK-SLYNTVATL
310	5015.11	VLEWRFDSRL-ADAK-SLYNTVATL-ATGS-AIIRILQQL-ADGK-FLGKIWPSYK-FALSE-VIYQYMDDL-ADLK-RGPGRAFVTI
481	5015.11	VIYQYMDDL-ADLK-RGPGRAFVTI-ADGK-FLGKIWPSYK-FALSE-VLEWRFDSRL-ADAK-SLYNTVATL-ATGS-AIIRILQQL
197	5015.14	FLGKIWPSYK-FALSE-VIYQYMDDL-ADLK-RGPGRAFVTI-ATGS-AIIRILQQL-RDLK-VLEWRFDSRL-ADAK-SLYNTVATL
193	5015.15	FLGKIWPSYK-FALSE-VIYQYMDDL-ADLK-RGPGRAFVTI-RDGK-VLEWRFDSRL-ADAK-SLYNTVATL-ATGS-AIIRILQQL
111	5015.22	RGPGRAFVTI-ATGS-AIIRILQQL-AIGK-SLYNTVATL-RDLK-VLEWRFDSRL-ADGK-FLGKIWPSYK-FALSE-VIYQYMDDL
266	5015.23	VLEWRFDSRL-ADGK-FLGKIWPSYK-FALSE-RGPGRAFVTI-ADGK-SLYNTVATL-ATGS-AIIRILQQL-ADGS-VIYQYMDDL
202	5015.25	FLGKIWPSYK-FALSE-VIYQYMDDL-ADLK-VLEWRFDSRL-ADAK-SLYNTVATL-ATGS-AIIRILQQL-ALGS-RGPGRAFVTI
101	5015.27	RGPGRAFVTI-ATGS-AIIRILQQL-ADGK-FLGKIWPSYK-FALSE-VIYQYMDDL-ADLK-VLEWRFDSRL-ADAK-SLYNTVATL
347	5015.29	VLEWRFDSRL-ADA-AIIRILQQL-ADGK-FLGKIWPSYK-FALSE-VIYQYMDDL-ADLK-RGPGRAFVTI-ADGK-SLYNTVATL
514	5015.32	VIYQYMDDL-ADGS-FLGKIWPSYK-FALSE-VLEWRFDSRL-ADAK-SLYNTVATL-ATGS-AIIRILQQL-ALGS-RGPGRAFVTI
269	5015.33	VLEWRFDSRL-ADGK-FLGKIWPSYK-FALSE-RGPGRAFVTI-ATGS-AIIRILQQL-AIGK-SLYNTVATL-AIGS-VIYQYMDDL
501	5015.35	VIYQYMDDL-ADLK-RGPGRAFVTI-ATGS-AIIRILQQL-RDLK-VLEWRFDSRL-ADGK-FLGKIWPSYK-FALSE-SLYNTVATL
260	5015.35	VLEWRFDSRL-ADGK-RGPGRAFVTI-ATGS-AIIRILQQL-ADGK-FLGKIWPSYK-FALSE-VIYQYMDDL-ADLK-SLYNTVATL
487	5015.36	VIYQYMDDL-ADLK-RGPGRAFVTI-RDGK-VLEWRFDSRL-ADGK-FLGKIWPSYK-FALSE-SLYNTVATL-ATGS-AIIRILQQL
567	5015.36	VIYQYMDDL-ADLK-SLYNTVATL-RDLK-VLEWRFDSRL-ADGK-FLGKIWPSYK-FALSE-RGPGRAFVTI-ATGS-AIIRILQQL
591	5015.41	VIYQYMDDL-ADLS-AIIRILQQL-RDLK-VLEWRFDSRL-ADGK-FLGKIWPSYK-FALSE-RGPGRAFVTI-ADGK-SLYNTVATL
546	5015.41	VIYQYMDDL-ADLK-VLEWRFDSRL-ADAK-SLYNTVATL-ATGS-AIIRILQQL-ADGK-FLGKIWPSYK-FALSE-RGPGRAFVTI
13	5015.42	RGPGRAFVTI-ADGK-FLGKIWPSYK-FALSE-VIYQYMDDL-ADLK-VLEWRFDSRL-ADAK-SLYNTVATL-ATGS-AIIRILQQL
203	5015.43	FLGKIWPSYK-FALSE-VIYQYMDDL-ADLK-VLEWRFDSRL-ADA-AIIRILQQL-ALGS-RGPGRAFVTI-ADGK-SLYNTVATL
339	5015.45	VLEWRFDSRL-ADA-AIIRILQQL-ALGS-RGPGRAFVTI-ADGK-SLYNTVATL-KDG-FLGKIWPSYK-FALSE-VIYQYMDDL
538	5015.45	VIYQYMDDL-ADLK-VLEWRFDSRL-ADGK-FLGKIWPSYK-FALSE-SLYNTVATL-ATGS-AIIRILQQL-ALGS-RGPGRAFVTI
199	5015.45	FLGKIWPSYK-FALSE-VIYQYMDDL-ADLK-VLEWRFDSRL-ADGK-RGPGRAFVTI-ADGK-SLYNTVATL-ATGS-AIIRILQQL
105	5015.47	RGPGRAFVTI-ATGS-AIIRILQQL-RDLK-VLEWRFDSRL-ADAK-SLYNTVATL-KDG-FLGKIWPSYK-FALSE-VIYQYMDDL
338	5015.48	VLEWRFDSRL-ADA-AIIRILQQL-ALGS-RGPGRAFVTI-ADGK-FLGKIWPSYK-FALSE-VIYQYMDDL-ADLK-SLYNTVATL
497	5015.5	VIYQYMDDL-ADLK-RGPGRAFVTI-ADGK-SLYNTVATL-ATGS-AIIRILQQL-ADGK-FLGKIWPSYK-FALSE-VLEWRFDSRL
472	5015.5	SLYNTVATL-ATGS-AIIRILQQL-RDLK-VLEWRFDSRL-ADGK-FLGKIWPSYK-FALSE-VIYQYMDDL-ADLK-RGPGRAFVTI
97	5015.5	RGPGRAFVTI-ATGS-AIIRILQQL-ADGK-FLGKIWPSYK-FALSE-VLEWRFDSRL-ADAK-SLYNTVATL-AIGS-VIYQYMDDL
574	5015.5	VIYQYMDDL-ADLK-SLYNTVATL-ATGS-AIIRILQQL-ADGK-FLGKIWPSYK-FALSE-VLEWRFDSRL-ADGK-RGPGRAFVTI
243	5015.5	VLEWRFDSRL-ADGK-RGPGRAFVTI-ADGK-FLGKIWPSYK-FALSE-VIYQYMDDL-ADLK-SLYNTVATL-ATGS-AIIRILQQL
297	5015.5	VLEWRFDSRL-ADAK-SLYNTVATL-KDG-FLGKIWPSYK-FALSE-VIYQYMDDL-ADLK-RGPGRAFVTI-ATGS-AIIRILQQL
515	5015.5	VIYQYMDDL-ADGS-FLGKIWPSYK-FALSE-VLEWRFDSRL-ADA-AIIRILQQL-ALGS-RGPGRAFVTI-ADGK-SLYNTVATL
279	5015.52	VLEWRFDSRL-ADGK-FLGKIWPSYK-FALSE-VIYQYMDDL-ADLK-SLYNTVATL-ADGS-RGPGRAFVTI-ATGS-AIIRILQQL
509	5015.52	VIYQYMDDL-ADGS-FLGKIWPSYK-FALSE-RGPGRAFVTI-ATGS-AIIRILQQL-RDLK-VLEWRFDSRL-ADAK-SLYNTVATL
511	5015.53	VIYQYMDDL-ADGS-FLGKIWPSYK-FALSE-VLEWRFDSRL-ADGK-RGPGRAFVTI-ADGK-SLYNTVATL-ATGS-AIIRILQQL
505	5015.53	VIYQYMDDL-ADGS-FLGKIWPSYK-FALSE-RGPGRAFVTI-RDGK-VLEWRFDSRL-ADAK-SLYNTVATL-ATGS-AIIRILQQL
293	5015.54	VLEWRFDSRL-ADAK-SLYNTVATL-ADGS-RGPGRAFVTI-ATGS-AIIRILQQL-ADGK-FLGKIWPSYK-FALSE-VIYQYMDDL
549	5015.6	VIYQYMDDL-ADLK-VLEWRFDSRL-ADA-AIIRILQQL-ADGK-FLGKIWPSYK-FALSE-RGPGRAFVTI-ADGK-SLYNTVATL
155	5015.61	FLGKIWPSYK-FALSE-VLEWRFDSRL-ADAK-SLYNTVATL-ATGS-AIIRILQQL-ALGS-RGPGRAFVTI-ADGK-VIYQYMDDL
67	5015.62	RGPGRAFVTI-ADGK-SLYNTVATL-ATGS-AIIRILQQL-ADGK-FLGKIWPSYK-FALSE-VLEWRFDSRL-ADAK-VIYQYMDDL
577	5015.65	VIYQYMDDL-ADLS-AIIRILQQL-ALGS-RGPGRAFVTI-ADGK-FLGKIWPSYK-FALSE-VLEWRFDSRL-ADAK-SLYNTVATL
270	5015.66	VLEWRFDSRL-ADGK-FLGKIWPSYK-FALSE-RGPGRAFVTI-ATGS-AIIRILQQL-ADGS-VIYQYMDDL-ADLK-SLYNTVATL
163	5015.67	FLGKIWPSYK-FALSE-VLEWRFDSRL-ADA-AIIRILQQL-ALGS-RGPGRAFVTI-ADGK-SLYNTVATL-AIGS-VIYQYMDDL
539	5015.67	VIYQYMDDL-ADLK-VLEWRFDSRL-ADGK-FLGKIWPSYK-FALSE-AIIRILQQL-ALGS-RGPGRAFVTI-ADGK-SLYNTVATL
196	5015.68	FLGKIWPSYK-FALSE-VIYQYMDDL-ADLK-RGPGRAFVTI-ADGK-SLYNTVATL-ATGS-AIIRILQQL-RDLK-VLEWRFDSRL
139	5015.69	FLGKIWPSYK-FALSE-RGPGRAFVTI-ATGS-AIIRILQQL-RDLK-VLEWRFDSRL-ADAK-SLYNTVATL-AIGS-VIYQYMDDL
571	5015.69	VIYQYMDDL-ADLK-SLYNTVATL-ATGS-AIIRILQQL-ALGS-RGPGRAFVTI-ADGK-FLGKIWPSYK-FALSE-VLEWRFDSRL
210	5015.69	FLGKIWPSYK-FALSE-VIYQYMDDL-ADLK-SLYNTVATL-ATGS-AIIRILQQL-RDLK-VLEWRFDSRL-ADGK-RGPGRAFVTI
44	5015.69	RGPGRAFVTI-RDGK-VLEWRFDSRL-ADA-AIIRILQQL-ADGK-FLGKIWPSYK-FALSE-VIYQYMDDL-ADLK-SLYNTVATL
28	5015.7	RGPGRAFVTI-RDGK-VLEWRFDSRL-ADGK-FLGKIWPSYK-FALSE-VIYQYMDDL-ADLS-AIIRILQQL-AIGK-SLYNTVATL
211	5015.7	FLGKIWPSYK-FALSE-VIYQYMDDL-ADLS-AIIRILQQL-ALGS-RGPGRAFVTI-RDGK-VLEWRFDSRL-ADAK-SLYNTVATL
59	5015.71	RGPGRAFVTI-ADGK-SLYNTVATL-RDLK-VLEWRFDSRL-ADA-AIIRILQQL-ADGK-FLGKIWPSYK-FALSE-VIYQYMDDL
659	5015.72	AIIRILQQL-RDLK-VLEWRFDSRL-ADGK-FLGKIWPSYK-FALSE-VIYQYMDDL-ADLK-RGPGRAFVTI-ADGK-SLYNTVATL
482	5015.72	VIYQYMDDL-ADLK-RGPGRAFVTI-ADGK-FLGKIWPSYK-FALSE-VLEWRFDSRL-ADA-AIIRILQQL-AIGK-SLYNTVATL
153	5015.72	FLGKIWPSYK-FALSE-VLEWRFDSRL-ADAK-SLYNTVATL-AIGS-VIYQYMDDL-ADLK-RGPGRAFVTI-ATGS-AIIRILQQL
209	5015.73	FLGKIWPSYK-FALSE-VIYQYMDDL-ADLK-SLYNTVATL-ATGS-AIIRILQQL-ALGS-RGPGRAFVTI-RDGK-VLEWRFDSRL
200	5015.73	FLGKIWPSYK-FALSE-VIYQYMDDL-ADLK-VLEWRFDSRL-ADGK-RGPGRAFVTI-ATGS-AIIRILQQL-AIGK-SLYNTVATL
267	5015.75	VLEWRFDSRL-ADGK-FLGKIWPSYK-FALSE-RGPGRAFVTI-ADGK-VIYQYMDDL-ADLK-SLYNTVATL-ATGS-AIIRILQQL
261	5015.75	VLEWRFDSRL-ADGK-RGPGRAFVTI-ATGS-AIIRILQQL-AIGK-SLYNTVATL-KDG-FLGKIWPSYK-FALSE-VIYQYMDDL
194	5015.76	FLGKIWPSYK-FALSE-VIYQYMDDL-ADLK-RGPGRAFVTI-RDGK-VLEWRFDSRL-ADA-AIIRILQQL-AIGK-SLYNTVATL
608	5015.77	AIIRILQQL-ALGS-RGPGRAFVTI-RDGK-VLEWRFDSRL-ADGK-FLGKIWPSYK-FALSE-VIYQYMDDL-ADLK-SLYNTVATL
309	5015.77	VLEWRFDSRL-ADAK-SLYNTVATL-ATGS-AIIRILQQL-ADGK-FLGKIWPSYK-FALSE-RGPGRAFVTI-ADGK-VIYQYMDDL
615	5015.79	AIIRILQQL-ALGS-RGPGRAFVTI-ADGK-SLYNTVATL-RDLK-VLEWRFDSRL-ADGK-FLGKIWPSYK-FALSE-VIYQYMDDL
131	5015.8	FLGKIWPSYK-FALSE-RGPGRAFVTI-ADGK-SLYNTVATL-ATGS-AIIRILQQL-RDLK-VLEWRFDSRL-ADAK-VIYQYMDDL
68	5015.8	RGPGRAFVTI-ADGK-SLYNTVATL-ATGS-AIIRILQQL-ADGK-FLGKIWPSYK-FALSE-VIYQYMDDL-ADLK-VLEWRFDSRL
417	5015.81	SLYNTVATL-RDLK-VLEWRFDSRL-ADGK-FLGKIWPSYK-FALSE-VIYQYMDDL-ADLK-RGPGRAFVTI-ATGS-AIIRILQQL
512	5015.81	VIYQYMDDL-ADGS-FLGKIWPSYK-FALSE-VLEWRFDSRL-ADGK-RGPGRAFVTI-ATGS-AIIRILQQL-AIGK-SLYNTVATL
543	5015.81	VIYQYMDDL-ADLK-VLEWRFDSRL-ADAK-SLYNTVATL-KDG-FLGKIWPSYK-FALSE-RGPGRAFVTI-ATGS-AIIRILQQL
275	5015.81	VLEWRFDSRL-ADGK-FLGKIWPSYK-FALSE-SLYNTVATL-ATGS-AIIRILQQL-ALGS-RGPGRAFVTI-ADGK-VIYQYMDDL
343	5015.83	VLEWRFDSRL-ADA-AIIRILQQL-ADGK-FLGKIWPSYK-FALSE-RGPGRAFVTI-ADGK-SLYNTVATL-AIGS-VIYQYMDDL
2	5015.83	RGPGRAFVTI-ADGK-FLGKIWPSYK-FALSE-VLEWRFDSRL-ADAK-SLYNTVATL-ATGS-AIIRILQQL-ADGS-VIYQYMDDL
493	5015.83	VIYQYMDDL-ADLK-RGPGRAFVTI-ADGK-SLYNTVATL-KDG-FLGKIWPSYK-FALSE-VLEWRFDSRL-ADA-AIIRILQQL
157	5015.84	FLGKIWPSYK-FALSE-VLEWRFDSRL-ADAK-VIYQYMDDL-ADLK-RGPGRAFVTI-ADGK-SLYNTVATL-ATGS-AIIRILQQL
585	5015.86	VIYQYMDDL-ADLS-AIIRILQQL-ADGK-FLGKIWPSYK-FALSE-VLEWRFDSRL-ADGK-RGPGRAFVTI-ADGK-SLYNTVATL
583	5015.86	VIYQYMDDL-ADLS-AIIRILQQL-ADGK-FLGKIWPSYK-FALSE-RGPGRAFVTI-RDGK-VLEWRFDSRL-ADAK-SLYNTVATL
55	5015.87	RGPGRAFVTI-ADGK-SLYNTVATL-RDLK-VLEWRFDSRL-ADGK-FLGKIWPSYK-FALSE-VIYQYMDDL-ADLS-AIIRILQQL
146	5015.87	FLGKIWPSYK-FALSE-VLEWRFDSRL-ADGK-RGPGRAFVTI-ADGK-SLYNTVATL-ATGS-AIIRILQQL-ADGS-VIYQYMDDL
122	5015.88	FLGKIWPSYK-FALSE-RGPGRAFVTI-RDGK-VLEWRFDSRL-ADAK-SLYNTVATL-ATGS-AIIRILQQL-ADGS-VIYQYMDDL
103	5015.89	RGPGRAFVTI-ATGS-AIIRILQQL-RDLK-VLEWRFDSRL-ADGK-FLGKIWPSYK-FALSE-SLYNTVATL-AIGS-VIYQYMDDL
573	5015.9	VIYQYMDDL-ADLK-SLYNTVATL-ATGS-AIIRILQQL-ADGK-FLGKIWPSYK-FALSE-RGPGRAFVTI-RDGK-VLEWRFDSRL
561	5015.9	VIYQYMDDL-ADLK-SLYNTVATL-KDG-FLGKIWPSYK-FALSE-VLEWRFDSRL-ADGK-RGPGRAFVTI-ATGS-AIIRILQQL
579	5015.9	VIYQYMDDL-ADLS-AIIRILQQL-ALGS-RGPGRAFVTI-RDGK-VLEWRFDSRL-ADGK-FLGKIWPSYK-FALSE-SLYNTVATL
283	5015.91	VLEWRFDSRL-ADGK-FLGKIWPSYK-FALSE-AIIRILQQL-ALGS-RGPGRAFVTI-ADGK-SLYNTVATL-AIGS-VIYQYMDDL
469	5015.91	SLYNTVATL-ATGS-AIIRILQQL-RDLK-VLEWRFDSRL-ADGK-RGPGRAFVTI-ADGK-FLGKIWPSYK-FALSE-VIYQYMDDL
273	5015.93	VLEWRFDSRL-ADGK-FLGKIWPSYK-FALSE-SLYNTVATL-AIGS-VIYQYMDDL-ADLK-RGPGRAFVTI-ATGS-AIIRILQQL
381	5015.93	SLYNTVATL-ADGS-RGPGRAFVTI-ATGS-AIIRILQQL-RDLK-VLEWRFDSRL-ADGK-FLGKIWPSYK-FALSE-VIYQYMDDL
195	5015.93	FLGKIWPSYK-FALSE-VIYQYMDDL-ADLK-RGPGRAFVTI-ADGK-SLYNTVATL-RDLK-VLEWRFDSRL-ADA-AIIRILQQL
149	5015.97	FLGKIWPSYK-FALSE-VLEWRFDSRL-ADGK-RGPGRAFVTI-ATGS-AIIRILQQL-AIGK-SLYNTVATL-AIGS-VIYQYMDDL
265	5015.99	VLEWRFDSRL-ADGK-FLGKIWPSYK-FALSE-RGPGRAFVTI-ADGK-SLYNTVATL-AIGS-VIYQYMDDL-ADLS-AIIRILQQL
207	5016	FLGKIWPSYK-FALSE-VIYQYMDDL-ADLK-SLYNTVATL-RDLK-VLEWRFDSRL-ADGK-RGPGRAFVTI-ATGS-AIIRILQQL
17	5016.01	RGPGRAFVTI-ADGK-FLGKIWPSYK-FALSE-VIYQYMDDL-ADLS-AIIRILQQL-RDLK-VLEWRFDSRL-ADAK-SLYNTVATL
488	5016.01	VIYQYMDDL-ADLK-RGPGRAFVTI-RDGK-VLEWRFDSRL-ADGK-FLGKIWPSYK-FALSE-AIIRILQQL-AIGK-SLYNTVATL
562	5016.02	VIYQYMDDL-ADLK-SLYNTVATL-KDG-FLGKIWPSYK-FALSE-VLEWRFDSRL-ADA-AIIRILQQL-ALGS-RGPGRAFVTI
160	5016.02	FLGKIWPSYK-FALSE-VLEWRFDSRL-ADAK-VIYQYMDDL-ADLK-SLYNTVATL-ATGS-AIIRILQQL-ALGS-RGPGRAFVTI
14	5016.03	RGPGRAFVTI-ADGK-FLGKIWPSYK-FALSE-VIYQYMDDL-ADLK-VLEWRFDSRL-ADA-AIIRILQQL-AIGK-SLYNTVATL
16	5016.04	RGPGRAFVTI-ADGK-FLGKIWPSYK-FALSE-VIYQYMDDL-ADLK-SLYNTVATL-ATGS-AIIRILQQL-RDLK-VLEWRFDSRL
98	5016.04	RGPGRAFVTI-ATGS-AIIRILQQL-ADGK-FLGKIWPSYK-FALSE-VLEWRFDSRL-ADAK-VIYQYMDDL-ADLK-SLYNTVATL
213	5016.04	FLGKIWPSYK-FALSE-VIYQYMDDL-ADLS-AIIRILQQL-RDLK-VLEWRFDSRL-ADGK-RGPGRAFVTI-ADGK-SLYNTVATL
156	5016.05	FLGKIWPSYK-FALSE-VLEWRFDSRL-ADAK-SLYNTVATL-ATGS-AIIRILQQL-ADGS-VIYQYMDDL-ADLK-RGPGRAFVTI
508	5016.06	VIYQYMDDL-ADGS-FLGKIWPSYK-FALSE-RGPGRAFVTI-ADGK-SLYNTVATL-ATGS-AIIRILQQL-RDLK-VLEWRFDSRL
201	5016.07	FLGKIWPSYK-FALSE-VIYQYMDDL-ADLK-VLEWRFDSRL-ADAK-SLYNTVATL-ADGS-RGPGRAFVTI-ATGS-AIIRILQQL
26	5016.08	RGPGRAFVTI-RDGK-VLEWRFDSRL-ADGK-FLGKIWPSYK-FALSE-SLYNTVATL-ATGS-AIIRILQQL-ADGS-VIYQYMDDL
45	5016.09	RGPGRAFVTI-RDGK-VLEWRFDSRL-ADA-AIIRILQQL-AIGK-SLYNTVATL-KDG-FLGKIWPSYK-FALSE-VIYQYMDDL
303	5016.1	VLEWRFDSRL-ADAK-SLYNTVATL-AIGS-VIYQYMDDL-ADGS-FLGKIWPSYK-FALSE-RGPGRAFVTI-ATGS-AIIRILQQL
533	5016.11	VIYQYMDDL-ADLK-VLEWRFDSRL-ADGK-RGPGRAFVTI-ATGS-AIIRILQQL-ADGK-FLGKIWPSYK-FALSE-SLYNTVATL
158	5016.12	FLGKIWPSYK-FALSE-VLEWRFDSRL-ADAK-VIYQYMDDL-ADLK-RGPGRAFVTI-ATGS-AIIRILQQL-AIGK-SLYNTVATL
208	5016.12	FLGKIWPSYK-FALSE-VIYQYMDDL-ADLK-SLYNTVATL-RDLK-VLEWRFDSRL-ADA-AIIRILQQL-ALGS-RGPGRAFVTI
491	5016.14	VIYQYMDDL-ADLK-RGPGRAFVTI-RDGK-VLEWRFDSRL-ADA-AIIRILQQL-ADGK-FLGKIWPSYK-FALSE-SLYNTVATL
51	5016.14	RGPGRAFVTI-ADGK-SLYNTVATL-KDG-FLGKIWPSYK-FALSE-VIYQYMDDL-ADLK-VLEWRFDSRL-ADA-AIIRILQQL
513	5016.15	VIYQYMDDL-ADGS-FLGKIWPSYK-FALSE-VLEWRFDSRL-ADAK-SLYNTVATL-ADGS-RGPGRAFVTI-ATGS-AIIRILQQL
506	5016.15	VIYQYMDDL-ADGS-FLGKIWPSYK-FALSE-RGPGRAFVTI-RDGK-VLEWRFDSRL-ADA-AIIRILQQL-AIGK-SLYNTVATL
471	5016.16	SLYNTVATL-ATGS-AIIRILQQL-RDLK-VLEWRFDSRL-ADGK-FLGKIWPSYK-FALSE-RGPGRAFVTI-ADGK-VIYQYMDDL
643	5016.17	AIIRILQQL-ADGK-FLGKIWPSYK-FALSE-VIYQYMDDL-ADLK-RGPGRAFVTI-RDGK-VLEWRFDSRL-ADAK-SLYNTVATL
495	5016.18	VIYQYMDDL-ADLK-RGPGRAFVTI-ADGK-SLYNTVATL-RDLK-VLEWRFDSRL-ADGK-FLGKIWPSYK-FALSE-AIIRILQQL
330	5016.19	VLEWRFDSRL-ADAK-VIYQYMDDL-ADLK-SLYNTVATL-ATGS-AIIRILQQL-ADGK-FLGKIWPSYK-FALSE-RGPGRAFVTI
3	5016.19	RGPGRAFVTI-ADGK-FLGKIWPSYK-FALSE-VLEWRFDSRL-ADAK-VIYQYMDDL-ADLK-SLYNTVATL-ATGS-AIIRILQQL
298	5016.2	VLEWRFDSRL-ADAK-SLYNTVATL-KDG-FLGKIWPSYK-FALSE-VIYQYMDDL-ADLS-AIIRILQQL-ALGS-RGPGRAFVTI
143	5016.21	FLGKIWPSYK-FALSE-RGPGRAFVTI-ATGS-AIIRILQQL-ADGS-VIYQYMDDL-ADLK-VLEWRFDSRL-ADAK-SLYNTVATL
319	5016.22	VLEWRFDSRL-ADAK-VIYQYMDDL-ADGS-FLGKIWPSYK-FALSE-RGPGRAFVTI-ADGK-SLYNTVATL-ATGS-AIIRILQQL
413	5016.22	SLYNTVATL-RDLK-VLEWRFDSRL-ADGK-RGPGRAFVTI-ATGS-AIIRILQQL-ADGK-FLGKIWPSYK-FALSE-VIYQYMDDL
140	5016.23	FLGKIWPSYK-FALSE-RGPGRAFVTI-ATGS-AIIRILQQL-RDLK-VLEWRFDSRL-ADAK-VIYQYMDDL-ADLK-SLYNTVATL
296	5016.23	VLEWRFDSRL-ADAK-SLYNTVATL-KDG-FLGKIWPSYK-FALSE-RGPGRAFVTI-ATGS-AIIRILQQL-ADGS-VIYQYMDDL
167	5016.23	FLGKIWPSYK-FALSE-VLEWRFDSRL-ADA-AIIRILQQL-ADGS-VIYQYMDDL-ADLK-RGPGRAFVTI-ADGK-SLYNTVATL
547	5016.23	VIYQYMDDL-ADLK-VLEWRFDSRL-ADA-AIIRILQQL-ALGS-RGPGRAFVTI-ADGK-FLGKIWPSYK-FALSE-SLYNTVATL
559	5016.23	VIYQYMDDL-ADLK-SLYNTVATL-KDG-FLGKIWPSYK-FALSE-RGPGRAFVTI-RDGK-VLEWRFDSRL-ADA-AIIRILQQL
447	5016.23	SLYNTVATL-AIGS-VIYQYMDDL-ADLK-VLEWRFDSRL-ADGK-FLGKIWPSYK-FALSE-RGPGRAFVTI-ATGS-AIIRILQQL
123	5016.24	FLGKIWPSYK-FALSE-RGPGRAFVTI-RDGK-VLEWRFDSRL-ADAK-VIYQYMDDL-ADLK-SLYNTVATL-ATGS-AIIRILQQL
457	5016.25	SLYNTVATL-ATGS-AIIRILQQL-ALGS-RGPGRAFVTI-ADGK-FLGKIWPSYK-FALSE-VLEWRFDSRL-ADAK-VIYQYMDDL
276	5016.26	VLEWRFDSRL-ADGK-FLGKIWPSYK-FALSE-SLYNTVATL-ATGS-AIIRILQQL-ADGS-VIYQYMDDL-ADLK-RGPGRAFVTI
468	5016.26	SLYNTVATL-ATGS-AIIRILQQL-ADGK-FLGKIWPSYK-FALSE-VIYQYMDDL-ADLK-VLEWRFDSRL-ADGK-RGPGRAFVTI
529	5016.26	VIYQYMDDL-ADLK-VLEWRFDSRL-ADGK-RGPGRAFVTI-ADGK-FLGKIWPSYK-FALSE-SLYNTVATL-ATGS-AIIRILQQL
655	5016.26	AIIRILQQL-RDLK-VLEWRFDSRL-ADGK-FLGKIWPSYK-FALSE-RGPGRAFVTI-ADGK-SLYNTVATL-AIGS-VIYQYMDDL
5	5016.26	RGPGRAFVTI-ADGK-FLGKIWPSYK-FALSE-VLEWRFDSRL-ADA-AIIRILQQL-AIGK-SLYNTVATL-AIGS-VIYQYMDDL
352	5016.26	VLEWRFDSRL-ADA-AIIRILQQL-AIGK-SLYNTVATL-KDG-FLGKIWPSYK-FALSE-VIYQYMDDL-ADLK-RGPGRAFVTI
605	5016.27	AIIRILQQL-ALGS-RGPGRAFVTI-ADGK-FLGKIWPSYK-FALSE-VIYQYMDDL-ADLK-VLEWRFDSRL-ADAK-SLYNTVATL
537	5016.28	VIYQYMDDL-ADLK-VLEWRFDSRL-ADGK-FLGKIWPSYK-FALSE-SLYNTVATL-ADGS-RGPGRAFVTI-ATGS-AIIRILQQL
115	5016.28	RGPGRAFVTI-ATGS-AIIRILQQL-ADGS-VIYQYMDDL-ADGS-FLGKIWPSYK-FALSE-VLEWRFDSRL-ADAK-SLYNTVATL
570	5016.29	VIYQYMDDL-ADLK-SLYNTVATL-RDLK-VLEWRFDSRL-ADA-AIIRILQQL-ADGK-FLGKIWPSYK-FALSE-RGPGRAFVTI
15	5016.29	RGPGRAFVTI-ADGK-FLGKIWPSYK-FALSE-VIYQYMDDL-ADLK-SLYNTVATL-RDLK-VLEWRFDSRL-ADA-AIIRILQQL
244	5016.29	VLEWRFDSRL-ADGK-RGPGRAFVTI-ADGK-FLGKIWPSYK-FALSE-VIYQYMDDL-ADLS-AIIRILQQL-AIGK-SLYNTVATL
150	5016.3	FLGKIWPSYK-FALSE-VLEWRFDSRL-ADGK-RGPGRAFVTI-ATGS-AIIRILQQL-ADGS-VIYQYMDDL-ADLK-SLYNTVATL
187	5016.3	FLGKIWPSYK-FALSE-SLYNTVATL-ATGS-AIIRILQQL-ALGS-RGPGRAFVTI-RDGK-VLEWRFDSRL-ADAK-VIYQYMDDL
600	5016.3	VIYQYMDDL-ADLS-AIIRILQQL-AIGK-SLYNTVATL-RDLK-VLEWRFDSRL-ADGK-FLGKIWPSYK-FALSE-RGPGRAFVTI
133	5016.3	FLGKIWPSYK-FALSE-RGPGRAFVTI-ADGK-VIYQYMDDL-ADLK-VLEWRFDSRL-ADAK-SLYNTVATL-ATGS-AIIRILQQL
349	5016.31	VLEWRFDSRL-ADA-AIIRILQQL-AIGK-SLYNTVATL-ADGS-RGPGRAFVTI-ADGK-FLGKIWPSYK-FALSE-VIYQYMDDL
125	5016.31	FLGKIWPSYK-FALSE-RGPGRAFVTI-RDGK-VLEWRFDSRL-ADA-AIIRILQQL-AIGK-SLYNTVATL-AIGS-VIYQYMDDL
485	5016.32	VIYQYMDDL-ADLK-RGPGRAFVTI-ADGK-FLGKIWPSYK-FALSE-AIIRILQQL-RDLK-VLEWRFDSRL-ADAK-SLYNTVATL
507	5016.32	VIYQYMDDL-ADGS-FLGKIWPSYK-FALSE-RGPGRAFVTI-ADGK-SLYNTVATL-RDLK-VLEWRFDSRL-ADA-AIIRILQQL
503	5016.32	VIYQYMDDL-ADLK-RGPGRAFVTI-ATGS-AIIRILQQL-AIGK-SLYNTVATL-KDG-FLGKIWPSYK-FALSE-VLEWRFDSRL
609	5016.33	AIIRILQQL-ALGS-RGPGRAFVTI-RDGK-VLEWRFDSRL-ADAK-SLYNTVATL-KDG-FLGKIWPSYK-FALSE-VIYQYMDDL
259	5016.34	VLEWRFDSRL-ADGK-RGPGRAFVTI-ATGS-AIIRILQQL-ADGK-FLGKIWPSYK-FALSE-SLYNTVATL-AIGS-VIYQYMDDL
467	5016.34	SLYNTVATL-ATGS-AIIRILQQL-ADGK-FLGKIWPSYK-FALSE-VIYQYMDDL-ADLK-RGPGRAFVTI-RDGK-VLEWRFDSRL
102	5016.35	RGPGRAFVTI-ATGS-AIIRILQQL-ADGK-FLGKIWPSYK-FALSE-VIYQYMDDL-ADLK-SLYNTVATL-RDLK-VLEWRFDSRL
427	5016.35	SLYNTVATL-RDLK-VLEWRFDSRL-ADA-AIIRILQQL-ALGS-RGPGRAFVTI-ADGK-FLGKIWPSYK-FALSE-VIYQYMDDL
129	5016.36	FLGKIWPSYK-FALSE-RGPGRAFVTI-ADGK-SLYNTVATL-AIGS-VIYQYMDDL-ADLK-VLEWRFDSRL-ADA-AIIRILQQL
164	5016.36	FLGKIWPSYK-FALSE-VLEWRFDSRL-ADA-AIIRILQQL-ALGS-RGPGRAFVTI-ADGK-VIYQYMDDL-ADLK-SLYNTVATL
568	5016.37	VIYQYMDDL-ADLK-SLYNTVATL-RDLK-VLEWRFDSRL-ADGK-FLGKIWPSYK-FALSE-AIIRILQQL-ALGS-RGPGRAFVTI
73	5016.38	RGPGRAFVTI-ADGK-VIYQYMDDL-ADGS-FLGKIWPSYK-FALSE-VLEWRFDSRL-ADAK-SLYNTVATL-ATGS-AIIRILQQL
161	5016.38	FLGKIWPSYK-FALSE-VLEWRFDSRL-ADAK-VIYQYMDDL-ADLS-AIIRILQQL-ALGS-RGPGRAFVTI-ADGK-SLYNTVATL
147	5016.39	FLGKIWPSYK-FALSE-VLEWRFDSRL-ADGK-RGPGRAFVTI-ADGK-VIYQYMDDL-ADLK-SLYNTVATL-ATGS-AIIRILQQL
523	5016.39	VIYQYMDDL-ADGS-FLGKIWPSYK-FALSE-AIIRILQQL-ALGS-RGPGRAFVTI-RDGK-VLEWRFDSRL-ADAK-SLYNTVATL
247	5016.4	VLEWRFDSRL-ADGK-RGPGRAFVTI-ADGK-SLYNTVATL-KDG-FLGKIWPSYK-FALSE-VIYQYMDDL-ADLS-AIIRILQQL
31	5016.41	RGPGRAFVTI-RDGK-VLEWRFDSRL-ADAK-SLYNTVATL-KDG-FLGKIWPSYK-FALSE-VIYQYMDDL-ADLS-AIIRILQQL
117	5016.41	RGPGRAFVTI-ATGS-AIIRILQQL-ADGS-VIYQYMDDL-ADLK-VLEWRFDSRL-ADGK-FLGKIWPSYK-FALSE-SLYNTVATL
154	5016.42	FLGKIWPSYK-FALSE-VLEWRFDSRL-ADAK-SLYNTVATL-AIGS-VIYQYMDDL-ADLS-AIIRILQQL-ALGS-RGPGRAFVTI
198	5016.42	FLGKIWPSYK-FALSE-VIYQYMDDL-ADLK-RGPGRAFVTI-ATGS-AIIRILQQL-AIGK-SLYNTVATL-RDLK-VLEWRFDSRL
560	5016.43	VIYQYMDDL-ADLK-SLYNTVATL-KDG-FLGKIWPSYK-FALSE-RGPGRAFVTI-ATGS-AIIRILQQL-RDLK-VLEWRFDSRL
312	5016.43	VLEWRFDSRL-ADAK-SLYNTVATL-ATGS-AIIRILQQL-ADGS-VIYQYMDDL-ADGS-FLGKIWPSYK-FALSE-RGPGRAFVTI
61	5016.43	RGPGRAFVTI-ADGK-SLYNTVATL-AIGS-VIYQYMDDL-ADGS-FLGKIWPSYK-FALSE-VLEWRFDSRL-ADA-AIIRILQQL
458	5016.44	SLYNTVATL-ATGS-AIIRILQQL-ALGS-RGPGRAFVTI-ADGK-FLGKIWPSYK-FALSE-VIYQYMDDL-ADLK-VLEWRFDSRL
109	5016.44	RGPGRAFVTI-ATGS-AIIRILQQL-AIGK-SLYNTVATL-KDG-FLGKIWPSYK-FALSE-VLEWRFDSRL-ADAK-VIYQYMDDL
348	5016.45	VLEWRFDSRL-ADA-AIIRILQQL-ADGK-FLGKIWPSYK-FALSE-VIYQYMDDL-ADLK-SLYNTVATL-ADGS-RGPGRAFVTI
553	5016.45	VIYQYMDDL-ADLK-SLYNTVATL-ADGS-RGPGRAFVTI-ADGK-FLGKIWPSYK-FALSE-VLEWRFDSRL-ADA-AIIRILQQL
282	5016.46	VLEWRFDSRL-ADGK-FLGKIWPSYK-FALSE-VIYQYMDDL-ADLS-AIIRILQQL-AIGK-SLYNTVATL-ADGS-RGPGRAFVTI
463	5016.46	SLYNTVATL-ATGS-AIIRILQQL-ADGK-FLGKIWPSYK-FALSE-RGPGRAFVTI-RDGK-VLEWRFDSRL-ADAK-VIYQYMDDL
337	5016.47	VLEWRFDSRL-ADA-AIIRILQQL-ALGS-RGPGRAFVTI-ADGK-FLGKIWPSYK-FALSE-SLYNTVATL-AIGS-VIYQYMDDL
287	5016.48	VLEWRFDSRL-ADGK-FLGKIWPSYK-FALSE-AIIRILQQL-ADGS-VIYQYMDDL-ADLK-RGPGRAFVTI-ADGK-SLYNTVATL
645	5016.48	AIIRILQQL-ADGK-FLGKIWPSYK-FALSE-VIYQYMDDL-ADLK-VLEWRFDSRL-ADGK-RGPGRAFVTI-ADGK-SLYNTVATL
166	5016.48	FLGKIWPSYK-FALSE-VLEWRFDSRL-ADA-AIIRILQQL-AIGK-SLYNTVATL-AIGS-VIYQYMDDL-ADLK-RGPGRAFVTI
484	5016.48	VIYQYMDDL-ADLK-RGPGRAFVTI-ADGK-FLGKIWPSYK-FALSE-SLYNTVATL-ATGS-AIIRILQQL-RDLK-VLEWRFDSRL
152	5016.49	FLGKIWPSYK-FALSE-VLEWRFDSRL-ADAK-SLYNTVATL-ADGS-RGPGRAFVTI-ATGS-AIIRILQQL-ADGS-VIYQYMDDL
317	5016.49	VLEWRFDSRL-ADAK-VIYQYMDDL-ADLK-RGPGRAFVTI-ATGS-AIIRILQQL-ADGK-FLGKIWPSYK-FALSE-SLYNTVATL
205	5016.49	FLGKIWPSYK-FALSE-VIYQYMDDL-ADLK-SLYNTVATL-ADGS-RGPGRAFVTI-RDGK-VLEWRFDSRL-ADA-AIIRILQQL
320	5016.5	VLEWRFDSRL-ADAK-VIYQYMDDL-ADGS-FLGKIWPSYK-FALSE-RGPGRAFVTI-ATGS-AIIRILQQL-AIGK-SLYNTVATL
418	5016.5	SLYNTVATL-RDLK-VLEWRFDSRL-ADGK-FLGKIWPSYK-FALSE-VIYQYMDDL-ADLS-AIIRILQQL-ALGS-RGPGRAFVTI
79	5016.51	RGPGRAFVTI-ADGK-VIYQYMDDL-ADLK-VLEWRFDSRL-ADGK-FLGKIWPSYK-FALSE-SLYNTVATL-ATGS-AIIRILQQL
557	5016.51	VIYQYMDDL-ADLK-SLYNTVATL-ADGS-RGPGRAFVTI-ATGS-AIIRILQQL-ADGK-FLGKIWPSYK-FALSE-VLEWRFDSRL
601	5016.51	AIIRILQQL-ALGS-RGPGRAFVTI-ADGK-FLGKIWPSYK-FALSE-VLEWRFDSRL-ADAK-SLYNTVATL-AIGS-VIYQYMDDL
522	5016.52	VIYQYMDDL-ADGS-FLGKIWPSYK-FALSE-SLYNTVATL-ATGS-AIIRILQQL-RDLK-VLEWRFDSRL-ADGK-RGPGRAFVTI
344	5016.53	VLEWRFDSRL-ADA-AIIRILQQL-ADGK-FLGKIWPSYK-FALSE-RGPGRAFVTI-ADGK-VIYQYMDDL-ADLK-SLYNTVATL
416	5016.53	SLYNTVATL-RDLK-VLEWRFDSRL-ADGK-FLGKIWPSYK-FALSE-RGPGRAFVTI-ATGS-AIIRILQQL-ADGS-VIYQYMDDL
268	5016.54	VLEWRFDSRL-ADGK-FLGKIWPSYK-FALSE-RGPGRAFVTI-ADGK-VIYQYMDDL-ADLS-AIIRILQQL-AIGK-SLYNTVATL
141	5016.54	FLGKIWPSYK-FALSE-RGPGRAFVTI-ATGS-AIIRILQQL-AIGK-SLYNTVATL-RDLK-VLEWRFDSRL-ADAK-VIYQYMDDL
333	5016.55	VLEWRFDSRL-ADAK-VIYQYMDDL-ADLS-AIIRILQQL-ADGK-FLGKIWPSYK-FALSE-RGPGRAFVTI-ADGK-SLYNTVATL
594	5016.55	VIYQYMDDL-ADLS-AIIRILQQL-RDLK-VLEWRFDSRL-ADAK-SLYNTVATL-KDG-FLGKIWPSYK-FALSE-RGPGRAFVTI
29	5016.55	RGPGRAFVTI-RDGK-VLEWRFDSRL-ADGK-FLGKIWPSYK-FALSE-AIIRILQQL-AIGK-SLYNTVATL-AIGS-VIYQYMDDL
217	5016.55	FLGKIWPSYK-FALSE-AIIRILQQL-ALGS-RGPGRAFVTI-RDGK-VLEWRFDSRL-ADAK-SLYNTVATL-AIGS-VIYQYMDDL
50	5016.56	RGPGRAFVTI-ADGK-SLYNTVATL-KDG-FLGKIWPSYK-FALSE-VLEWRFDSRL-ADA-AIIRILQQL-ADGS-VIYQYMDDL
521	5016.56	VIYQYMDDL-ADGS-FLGKIWPSYK-FALSE-SLYNTVATL-ATGS-AIIRILQQL-ALGS-RGPGRAFVTI-RDGK-VLEWRFDSRL
480	5016.56	SLYNTVATL-ATGS-AIIRILQQL-ADGS-VIYQYMDDL-ADLK-VLEWRFDSRL-ADGK-FLGKIWPSYK-FALSE-RGPGRAFVTI
552	5016.57	VIYQYMDDL-ADLK-VLEWRFDSRL-ADA-AIIRILQQL-AIGK-SLYNTVATL-KDG-FLGKIWPSYK-FALSE-RGPGRAFVTI
306	5016.58	VLEWRFDSRL-ADAK-SLYNTVATL-AIGS-VIYQYMDDL-ADLS-AIIRILQQL-ADGK-FLGKIWPSYK-FALSE-RGPGRAFVTI
1	5016.58	RGPGRAFVTI-ADGK-FLGKIWPSYK-FALSE-VLEWRFDSRL-ADAK-SLYNTVATL-AIGS-VIYQYMDDL-ADLS-AIIRILQQL
327	5016.59	VLEWRFDSRL-ADAK-VIYQYMDDL-ADLK-SLYNTVATL-KDG-FLGKIWPSYK-FALSE-RGPGRAFVTI-ATGS-AIIRILQQL
581	5016.59	VIYQYMDDL-ADLS-AIIRILQQL-ALGS-RGPGRAFVTI-ADGK-SLYNTVATL-KDG-FLGKIWPSYK-FALSE-VLEWRFDSRL
6	5016.59	RGPGRAFVTI-ADGK-FLGKIWPSYK-FALSE-VLEWRFDSRL-ADA-AIIRILQQL-ADGS-VIYQYMDDL-ADLK-SLYNTVATL
675	5016.59	AIIRILQQL-AIGK-SLYNTVATL-ADGS-RGPGRAFVTI-RDGK-VLEWRFDSRL-ADGK-FLGKIWPSYK-FALSE-VIYQYMDDL
63	5016.6	RGPGRAFVTI-ADGK-SLYNTVATL-AIGS-VIYQYMDDL-ADLK-VLEWRFDSRL-ADGK-FLGKIWPSYK-FALSE-AIIRILQQL
11	5016.6	RGPGRAFVTI-ADGK-FLGKIWPSYK-FALSE-SLYNTVATL-ATGS-AIIRILQQL-RDLK-VLEWRFDSRL-ADAK-VIYQYMDDL
284	5016.61	VLEWRFDSRL-ADGK-FLGKIWPSYK-FALSE-AIIRILQQL-ALGS-RGPGRAFVTI-ADGK-VIYQYMDDL-ADLK-SLYNTVATL
688	5016.61	AIIRILQQL-AIGK-SLYNTVATL-RDLK-VLEWRFDSRL-ADGK-FLGKIWPSYK-FALSE-VIYQYMDDL-ADLK-RGPGRAFVTI
465	5016.61	SLYNTVATL-ATGS-AIIRILQQL-ADGK-FLGKIWPSYK-FALSE-VLEWRFDSRL-ADGK-RGPGRAFVTI-ADGK-VIYQYMDDL
357	5016.62	VLEWRFDSRL-ADA-AIIRILQQL-ADGS-VIYQYMDDL-ADGS-FLGKIWPSYK-FALSE-RGPGRAFVTI-ADGK-SLYNTVATL
274	5016.62	VLEWRFDSRL-ADGK-FLGKIWPSYK-FALSE-SLYNTVATL-AIGS-VIYQYMDDL-ADLS-AIIRILQQL-ALGS-RGPGRAFVTI
145	5016.62	FLGKIWPSYK-FALSE-VLEWRFDSRL-ADGK-RGPGRAFVTI-ADGK-SLYNTVATL-AIGS-VIYQYMDDL-ADLS-AIIRILQQL
586	5016.63	VIYQYMDDL-ADLS-AIIRILQQL-ADGK-FLGKIWPSYK-FALSE-VLEWRFDSRL-ADAK-SLYNTVATL-ADGS-RGPGRAFVTI
289	5016.63	VLEWRFDSRL-ADAK-SLYNTVATL-ADGS-RGPGRAFVTI-ADGK-FLGKIWPSYK-FALSE-VIYQYMDDL-ADLS-AIIRILQQL
121	5016.63	FLGKIWPSYK-FALSE-RGPGRAFVTI-RDGK-VLEWRFDSRL-ADAK-SLYNTVATL-AIGS-VIYQYMDDL-ADLS-AIIRILQQL
110	5016.63	RGPGRAFVTI-ATGS-AIIRILQQL-AIGK-SLYNTVATL-KDG-FLGKIWPSYK-FALSE-VIYQYMDDL-ADLK-VLEWRFDSRL
126	5016.63	FLGKIWPSYK-FALSE-RGPGRAFVTI-RDGK-VLEWRFDSRL-ADA-AIIRILQQL-ADGS-VIYQYMDDL-ADLK-SLYNTVATL
466	5016.64	SLYNTVATL-ATGS-AIIRILQQL-ADGK-FLGKIWPSYK-FALSE-VLEWRFDSRL-ADAK-VIYQYMDDL-ADLK-RGPGRAFVTI
313	5016.64	VLEWRFDSRL-ADAK-VIYQYMDDL-ADLK-RGPGRAFVTI-ADGK-FLGKIWPSYK-FALSE-SLYNTVATL-ATGS-AIIRILQQL
399	5016.65	SLYNTVATL-KDG-FLGKIWPSYK-FALSE-VIYQYMDDL-ADLK-VLEWRFDSRL-ADGK-RGPGRAFVTI-ATGS-AIIRILQQL
128	5016.66	FLGKIWPSYK-FALSE-RGPGRAFVTI-ADGK-SLYNTVATL-RDLK-VLEWRFDSRL-ADA-AIIRILQQL-ADGS-VIYQYMDDL
242	5016.67	VLEWRFDSRL-ADGK-RGPGRAFVTI-ADGK-FLGKIWPSYK-FALSE-SLYNTVATL-ATGS-AIIRILQQL-ADGS-VIYQYMDDL
43	5016.68	RGPGRAFVTI-RDGK-VLEWRFDSRL-ADA-AIIRILQQL-ADGK-FLGKIWPSYK-FALSE-SLYNTVATL-AIGS-VIYQYMDDL
651	5016.68	AIIRILQQL-RDLK-VLEWRFDSRL-ADGK-RGPGRAFVTI-ADGK-SLYNTVATL-KDG-FLGKIWPSYK-FALSE-VIYQYMDDL
397	5016.68	SLYNTVATL-KDG-FLGKIWPSYK-FALSE-VIYQYMDDL-ADLK-RGPGRAFVTI-RDGK-VLEWRFDSRL-ADA-AIIRILQQL
212	5016.69	FLGKIWPSYK-FALSE-VIYQYMDDL-ADLS-AIIRILQQL-ALGS-RGPGRAFVTI-ADGK-SLYNTVATL-RDLK-VLEWRFDSRL
206	5016.69	FLGKIWPSYK-FALSE-VIYQYMDDL-ADLK-SLYNTVATL-ADGS-RGPGRAFVTI-ATGS-AIIRILQQL-RDLK-VLEWRFDSRL
272	5016.69	VLEWRFDSRL-ADGK-FLGKIWPSYK-FALSE-SLYNTVATL-ADGS-RGPGRAFVTI-ATGS-AIIRILQQL-ADGS-VIYQYMDDL
91	5016.71	RGPGRAFVTI-ADGK-VIYQYMDDL-ADLS-AIIRILQQL-ADGK-FLGKIWPSYK-FALSE-VLEWRFDSRL-ADAK-SLYNTVATL
650	5016.71	AIIRILQQL-RDLK-VLEWRFDSRL-ADGK-RGPGRAFVTI-ADGK-FLGKIWPSYK-FALSE-VIYQYMDDL-ADLK-SLYNTVATL
631	5016.71	AIIRILQQL-ADGK-FLGKIWPSYK-FALSE-VLEWRFDSRL-ADGK-RGPGRAFVTI-ADGK-SLYNTVATL-AIGS-VIYQYMDDL
625	5016.72	AIIRILQQL-ADGK-FLGKIWPSYK-FALSE-RGPGRAFVTI-RDGK-VLEWRFDSRL-ADAK-SLYNTVATL-AIGS-VIYQYMDDL
489	5016.72	VIYQYMDDL-ADLK-RGPGRAFVTI-RDGK-VLEWRFDSRL-ADAK-SLYNTVATL-KDG-FLGKIWPSYK-FALSE-AIIRILQQL
371	5016.72	SLYNTVATL-ADGS-RGPGRAFVTI-RDGK-VLEWRFDSRL-ADA-AIIRILQQL-ADGK-FLGKIWPSYK-FALSE-VIYQYMDDL
286	5016.73	VLEWRFDSRL-ADGK-FLGKIWPSYK-FALSE-AIIRILQQL-AIGK-SLYNTVATL-AIGS-VIYQYMDDL-ADLK-RGPGRAFVTI
430	5016.74	SLYNTVATL-RDLK-VLEWRFDSRL-ADA-AIIRILQQL-ADGK-FLGKIWPSYK-FALSE-VIYQYMDDL-ADLK-RGPGRAFVTI
525	5016.74	VIYQYMDDL-ADGS-FLGKIWPSYK-FALSE-AIIRILQQL-RDLK-VLEWRFDSRL-ADGK-RGPGRAFVTI-ADGK-SLYNTVATL
483	5016.74	VIYQYMDDL-ADLK-RGPGRAFVTI-ADGK-FLGKIWPSYK-FALSE-SLYNTVATL-RDLK-VLEWRFDSRL-ADA-AIIRILQQL
89	5016.74	RGPGRAFVTI-ADGK-VIYQYMDDL-ADLK-SLYNTVATL-ATGS-AIIRILQQL-ADGK-FLGKIWPSYK-FALSE-VLEWRFDSRL
555	5016.74	VIYQYMDDL-ADLK-SLYNTVATL-ADGS-RGPGRAFVTI-RDGK-VLEWRFDSRL-ADGK-FLGKIWPSYK-FALSE-AIIRILQQL
132	5016.75	FLGKIWPSYK-FALSE-RGPGRAFVTI-ADGK-SLYNTVATL-ATGS-AIIRILQQL-ADGS-VIYQYMDDL-ADLK-VLEWRFDSRL
607	5016.76	AIIRILQQL-ALGS-RGPGRAFVTI-RDGK-VLEWRFDSRL-ADGK-FLGKIWPSYK-FALSE-SLYNTVATL-AIGS-VIYQYMDDL
400	5016.78	SLYNTVATL-KDG-FLGKIWPSYK-FALSE-VIYQYMDDL-ADLK-VLEWRFDSRL-ADA-AIIRILQQL-ALGS-RGPGRAFVTI
711	5016.79	AIIRILQQL-ADGS-VIYQYMDDL-ADLK-VLEWRFDSRL-ADGK-FLGKIWPSYK-FALSE-RGPGRAFVTI-ADGK-SLYNTVATL
500	5016.79	VIYQYMDDL-ADLK-RGPGRAFVTI-ATGS-AIIRILQQL-ADGK-FLGKIWPSYK-FALSE-SLYNTVATL-RDLK-VLEWRFDSRL
189	5016.8	FLGKIWPSYK-FALSE-SLYNTVATL-ATGS-AIIRILQQL-RDLK-VLEWRFDSRL-ADGK-RGPGRAFVTI-ADGK-VIYQYMDDL
510	5016.8	VIYQYMDDL-ADGS-FLGKIWPSYK-FALSE-RGPGRAFVTI-ATGS-AIIRILQQL-AIGK-SLYNTVATL-RDLK-VLEWRFDSRL
214	5016.81	FLGKIWPSYK-FALSE-VIYQYMDDL-ADLS-AIIRILQQL-RDLK-VLEWRFDSRL-ADAK-SLYNTVATL-ADGS-RGPGRAFVTI
544	5016.82	VIYQYMDDL-ADLK-VLEWRFDSRL-ADAK-SLYNTVATL-KDG-FLGKIWPSYK-FALSE-AIIRILQQL-ALGS-RGPGRAFVTI
190	5016.82	FLGKIWPSYK-FALSE-SLYNTVATL-ATGS-AIIRILQQL-RDLK-VLEWRFDSRL-ADAK-VIYQYMDDL-ADLK-RGPGRAFVTI
71	5016.82	RGPGRAFVTI-ADGK-SLYNTVATL-ATGS-AIIRILQQL-ADGS-VIYQYMDDL-ADGS-FLGKIWPSYK-FALSE-VLEWRFDSRL
519	5016.83	VIYQYMDDL-ADGS-FLGKIWPSYK-FALSE-SLYNTVATL-RDLK-VLEWRFDSRL-ADGK-RGPGRAFVTI-ATGS-AIIRILQQL
204	5016.83	FLGKIWPSYK-FALSE-VIYQYMDDL-ADLK-VLEWRFDSRL-ADA-AIIRILQQL-AIGK-SLYNTVATL-ADGS-RGPGRAFVTI
25	5016.83	RGPGRAFVTI-RDGK-VLEWRFDSRL-ADGK-FLGKIWPSYK-FALSE-SLYNTVATL-AIGS-VIYQYMDDL-ADLS-AIIRILQQL
598	5016.83	VIYQYMDDL-ADLS-AIIRILQQL-AIGK-SLYNTVATL-KDG-FLGKIWPSYK-FALSE-VLEWRFDSRL-ADGK-RGPGRAFVTI
159	5016.85	FLGKIWPSYK-FALSE-VLEWRFDSRL-ADAK-VIYQYMDDL-ADLK-SLYNTVATL-ADGS-RGPGRAFVTI-ATGS-AIIRILQQL
589	5016.85	VIYQYMDDL-ADLS-AIIRILQQL-RDLK-VLEWRFDSRL-ADGK-RGPGRAFVTI-ADGK-FLGKIWPSYK-FALSE-SLYNTVATL
142	5016.85	FLGKIWPSYK-FALSE-RGPGRAFVTI-ATGS-AIIRILQQL-AIGK-SLYNTVATL-AIGS-VIYQYMDDL-ADLK-VLEWRFDSRL
346	5016.85	VLEWRFDSRL-ADA-AIIRILQQL-ADGK-FLGKIWPSYK-FALSE-SLYNTVATL-AIGS-VIYQYMDDL-ADLK-RGPGRAFVTI
322	5016.85	VLEWRFDSRL-ADAK-VIYQYMDDL-ADGS-FLGKIWPSYK-FALSE-SLYNTVATL-ATGS-AIIRILQQL-ALGS-RGPGRAFVTI
584	5016.85	VIYQYMDDL-ADLS-AIIRILQQL-ADGK-FLGKIWPSYK-FALSE-RGPGRAFVTI-ADGK-SLYNTVATL-RDLK-VLEWRFDSRL
433	5016.85	SLYNTVATL-AIGS-VIYQYMDDL-ADLK-RGPGRAFVTI-ADGK-FLGKIWPSYK-FALSE-VLEWRFDSRL-ADA-AIIRILQQL
635	5016.86	AIIRILQQL-ADGK-FLGKIWPSYK-FALSE-VLEWRFDSRL-ADAK-VIYQYMDDL-ADLK-RGPGRAFVTI-ADGK-SLYNTVATL
19	5016.86	RGPGRAFVTI-ADGK-FLGKIWPSYK-FALSE-AIIRILQQL-RDLK-VLEWRFDSRL-ADAK-SLYNTVATL-AIGS-VIYQYMDDL
664	5016.86	AIIRILQQL-RDLK-VLEWRFDSRL-ADAK-SLYNTVATL-KDG-FLGKIWPSYK-FALSE-VIYQYMDDL-ADLK-RGPGRAFVTI
354	5016.86	VLEWRFDSRL-ADA-AIIRILQQL-AIGK-SLYNTVATL-AIGS-VIYQYMDDL-ADGS-FLGKIWPSYK-FALSE-RGPGRAFVTI
183	5016.87	FLGKIWPSYK-FALSE-SLYNTVATL-AIGS-VIYQYMDDL-ADLK-VLEWRFDSRL-ADGK-RGPGRAFVTI-ATGS-AIIRILQQL
367	5016.88	SLYNTVATL-ADGS-RGPGRAFVTI-RDGK-VLEWRFDSRL-ADGK-FLGKIWPSYK-FALSE-VIYQYMDDL-ADLS-AIIRILQQL
30	5016.88	RGPGRAFVTI-RDGK-VLEWRFDSRL-ADGK-FLGKIWPSYK-FALSE-AIIRILQQL-ADGS-VIYQYMDDL-ADLK-SLYNTVATL
660	5016.88	AIIRILQQL-RDLK-VLEWRFDSRL-ADGK-FLGKIWPSYK-FALSE-VIYQYMDDL-ADLK-SLYNTVATL-ADGS-RGPGRAFVTI
398	5016.88	SLYNTVATL-KDG-FLGKIWPSYK-FALSE-VIYQYMDDL-ADLK-RGPGRAFVTI-ATGS-AIIRILQQL-RDLK-VLEWRFDSRL
137	5016.89	FLGKIWPSYK-FALSE-RGPGRAFVTI-ADGK-VIYQYMDDL-ADLS-AIIRILQQL-RDLK-VLEWRFDSRL-ADAK-SLYNTVATL
634	5016.89	AIIRILQQL-ADGK-FLGKIWPSYK-FALSE-VLEWRFDSRL-ADAK-SLYNTVATL-AIGS-VIYQYMDDL-ADLK-RGPGRAFVTI
301	5016.89	VLEWRFDSRL-ADAK-SLYNTVATL-AIGS-VIYQYMDDL-ADLK-RGPGRAFVTI-ADGK-FLGKIWPSYK-FALSE-AIIRILQQL
223	5016.9	FLGKIWPSYK-FALSE-AIIRILQQL-RDLK-VLEWRFDSRL-ADGK-RGPGRAFVTI-ADGK-SLYNTVATL-AIGS-VIYQYMDDL
181	5016.9	FLGKIWPSYK-FALSE-SLYNTVATL-AIGS-VIYQYMDDL-ADLK-RGPGRAFVTI-RDGK-VLEWRFDSRL-ADA-AIIRILQQL
661	5016.9	AIIRILQQL-RDLK-VLEWRFDSRL-ADAK-SLYNTVATL-ADGS-RGPGRAFVTI-ADGK-FLGKIWPSYK-FALSE-VIYQYMDDL
56	5016.9	RGPGRAFVTI-ADGK-SLYNTVATL-RDLK-VLEWRFDSRL-ADGK-FLGKIWPSYK-FALSE-AIIRILQQL-ADGS-VIYQYMDDL
516	5016.91	VIYQYMDDL-ADGS-FLGKIWPSYK-FALSE-VLEWRFDSRL-ADA-AIIRILQQL-AIGK-SLYNTVATL-ADGS-RGPGRAFVTI
530	5016.91	VIYQYMDDL-ADLK-VLEWRFDSRL-ADGK-RGPGRAFVTI-ADGK-FLGKIWPSYK-FALSE-AIIRILQQL-AIGK-SLYNTVATL
437	5016.91	SLYNTVATL-AIGS-VIYQYMDDL-ADLK-RGPGRAFVTI-ATGS-AIIRILQQL-ADGK-FLGKIWPSYK-FALSE-VLEWRFDSRL
134	5016.91	FLGKIWPSYK-FALSE-RGPGRAFVTI-ADGK-VIYQYMDDL-ADLK-VLEWRFDSRL-ADA-AIIRILQQL-AIGK-SLYNTVATL
99	5016.91	RGPGRAFVTI-ATGS-AIIRILQQL-ADGK-FLGKIWPSYK-FALSE-SLYNTVATL-RDLK-VLEWRFDSRL-ADAK-VIYQYMDDL
113	5016.92	RGPGRAFVTI-ATGS-AIIRILQQL-AIGK-SLYNTVATL-AIGS-VIYQYMDDL-ADGS-FLGKIWPSYK-FALSE-VLEWRFDSRL
136	5016.92	FLGKIWPSYK-FALSE-RGPGRAFVTI-ADGK-VIYQYMDDL-ADLK-SLYNTVATL-ATGS-AIIRILQQL-RDLK-VLEWRFDSRL
351	5016.93	VLEWRFDSRL-ADA-AIIRILQQL-AIGK-SLYNTVATL-KDG-FLGKIWPSYK-FALSE-RGPGRAFVTI-ADGK-VIYQYMDDL
216	5016.93	FLGKIWPSYK-FALSE-VIYQYMDDL-ADLS-AIIRILQQL-AIGK-SLYNTVATL-RDLK-VLEWRFDSRL-ADGK-RGPGRAFVTI
52	5016.94	RGPGRAFVTI-ADGK-SLYNTVATL-KDG-FLGKIWPSYK-FALSE-VIYQYMDDL-ADLS-AIIRILQQL-RDLK-VLEWRFDSRL
441	5016.94	SLYNTVATL-AIGS-VIYQYMDDL-ADGS-FLGKIWPSYK-FALSE-VLEWRFDSRL-ADGK-RGPGRAFVTI-ATGS-AIIRILQQL
520	5016.95	VIYQYMDDL-ADGS-FLGKIWPSYK-FALSE-SLYNTVATL-RDLK-VLEWRFDSRL-ADA-AIIRILQQL-ALGS-RGPGRAFVTI
656	5016.96	AIIRILQQL-RDLK-VLEWRFDSRL-ADGK-FLGKIWPSYK-FALSE-RGPGRAFVTI-ADGK-VIYQYMDDL-ADLK-SLYNTVATL
65	5016.97	RGPGRAFVTI-ADGK-SLYNTVATL-AIGS-VIYQYMDDL-ADLS-AIIRILQQL-ADGK-FLGKIWPSYK-FALSE-VLEWRFDSRL
456	5016.97	SLYNTVATL-AIGS-VIYQYMDDL-ADLS-AIIRILQQL-RDLK-VLEWRFDSRL-ADGK-FLGKIWPSYK-FALSE-RGPGRAFVTI
4	5016.98	RGPGRAFVTI-ADGK-FLGKIWPSYK-FALSE-VLEWRFDSRL-ADAK-VIYQYMDDL-ADLS-AIIRILQQL-AIGK-SLYNTVATL
74	5016.99	RGPGRAFVTI-ADGK-VIYQYMDDL-ADGS-FLGKIWPSYK-FALSE-VLEWRFDSRL-ADA-AIIRILQQL-AIGK-SLYNTVATL
184	5017	FLGKIWPSYK-FALSE-SLYNTVATL-AIGS-VIYQYMDDL-ADLK-VLEWRFDSRL-ADA-AIIRILQQL-ALGS-RGPGRAFVTI
389	5017	SLYNTVATL-KDG-FLGKIWPSYK-FALSE-RGPGRAFVTI-ATGS-AIIRILQQL-RDLK-VLEWRFDSRL-ADAK-VIYQYMDDL
592	5017.02	VIYQYMDDL-ADLS-AIIRILQQL-RDLK-VLEWRFDSRL-ADGK-FLGKIWPSYK-FALSE-SLYNTVATL-ADGS-RGPGRAFVTI
613	5017.02	AIIRILQQL-ALGS-RGPGRAFVTI-ADGK-SLYNTVATL-KDG-FLGKIWPSYK-FALSE-VLEWRFDSRL-ADAK-VIYQYMDDL
531	5017.02	VIYQYMDDL-ADLK-VLEWRFDSRL-ADGK-RGPGRAFVTI-ADGK-SLYNTVATL-KDG-FLGKIWPSYK-FALSE-AIIRILQQL
124	5017.02	FLGKIWPSYK-FALSE-RGPGRAFVTI-RDGK-VLEWRFDSRL-ADAK-VIYQYMDDL-ADLS-AIIRILQQL-AIGK-SLYNTVATL
685	5017.03	AIIRILQQL-AIGK-SLYNTVATL-RDLK-VLEWRFDSRL-ADGK-RGPGRAFVTI-ADGK-FLGKIWPSYK-FALSE-VIYQYMDDL
393	5017.03	SLYNTVATL-KDG-FLGKIWPSYK-FALSE-VLEWRFDSRL-ADAK-VIYQYMDDL-ADLK-RGPGRAFVTI-ATGS-AIIRILQQL
696	5017.03	AIIRILQQL-AIGK-SLYNTVATL-AIGS-VIYQYMDDL-ADLK-VLEWRFDSRL-ADGK-FLGKIWPSYK-FALSE-RGPGRAFVTI
355	5017.04	VLEWRFDSRL-ADA-AIIRILQQL-ADGS-VIYQYMDDL-ADLK-RGPGRAFVTI-ADGK-FLGKIWPSYK-FALSE-SLYNTVATL
227	5017.04	FLGKIWPSYK-FALSE-AIIRILQQL-RDLK-VLEWRFDSRL-ADAK-VIYQYMDDL-ADLK-RGPGRAFVTI-ADGK-SLYNTVATL
602	5017.05	AIIRILQQL-ALGS-RGPGRAFVTI-ADGK-FLGKIWPSYK-FALSE-VLEWRFDSRL-ADAK-VIYQYMDDL-ADLK-SLYNTVATL
107	5017.06	RGPGRAFVTI-ATGS-AIIRILQQL-RDLK-VLEWRFDSRL-ADAK-VIYQYMDDL-ADGS-FLGKIWPSYK-FALSE-SLYNTVATL
37	5017.07	RGPGRAFVTI-RDGK-VLEWRFDSRL-ADAK-VIYQYMDDL-ADGS-FLGKIWPSYK-FALSE-SLYNTVATL-ATGS-AIIRILQQL
392	5017.07	SLYNTVATL-KDG-FLGKIWPSYK-FALSE-VLEWRFDSRL-ADGK-RGPGRAFVTI-ATGS-AIIRILQQL-ADGS-VIYQYMDDL
442	5017.07	SLYNTVATL-AIGS-VIYQYMDDL-ADGS-FLGKIWPSYK-FALSE-VLEWRFDSRL-ADA-AIIRILQQL-ALGS-RGPGRAFVTI
379	5017.07	SLYNTVATL-ADGS-RGPGRAFVTI-ATGS-AIIRILQQL-ADGK-FLGKIWPSYK-FALSE-VLEWRFDSRL-ADAK-VIYQYMDDL
323	5017.07	VLEWRFDSRL-ADAK-VIYQYMDDL-ADGS-FLGKIWPSYK-FALSE-AIIRILQQL-ALGS-RGPGRAFVTI-ADGK-SLYNTVATL
85	5017.07	RGPGRAFVTI-ADGK-VIYQYMDDL-ADLK-SLYNTVATL-KDG-FLGKIWPSYK-FALSE-VLEWRFDSRL-ADA-AIIRILQQL
697	5017.07	AIIRILQQL-ADGS-VIYQYMDDL-ADLK-RGPGRAFVTI-ADGK-FLGKIWPSYK-FALSE-VLEWRFDSRL-ADAK-SLYNTVATL
540	5017.08	VIYQYMDDL-ADLK-VLEWRFDSRL-ADGK-FLGKIWPSYK-FALSE-AIIRILQQL-AIGK-SLYNTVATL-ADGS-RGPGRAFVTI
226	5017.08	FLGKIWPSYK-FALSE-AIIRILQQL-RDLK-VLEWRFDSRL-ADAK-SLYNTVATL-AIGS-VIYQYMDDL-ADLK-RGPGRAFVTI
218	5017.09	FLGKIWPSYK-FALSE-AIIRILQQL-ALGS-RGPGRAFVTI-RDGK-VLEWRFDSRL-ADAK-VIYQYMDDL-ADLK-SLYNTVATL
49	5017.09	RGPGRAFVTI-ADGK-SLYNTVATL-KDG-FLGKIWPSYK-FALSE-VLEWRFDSRL-ADAK-VIYQYMDDL-ADLS-AIIRILQQL
93	5017.1	RGPGRAFVTI-ADGK-VIYQYMDDL-ADLS-AIIRILQQL-RDLK-VLEWRFDSRL-ADGK-FLGKIWPSYK-FALSE-SLYNTVATL
182	5017.1	FLGKIWPSYK-FALSE-SLYNTVATL-AIGS-VIYQYMDDL-ADLK-RGPGRAFVTI-ATGS-AIIRILQQL-RDLK-VLEWRFDSRL
304	5017.11	VLEWRFDSRL-ADAK-SLYNTVATL-AIGS-VIYQYMDDL-ADGS-FLGKIWPSYK-FALSE-AIIRILQQL-ALGS-RGPGRAFVTI
219	5017.12	FLGKIWPSYK-FALSE-AIIRILQQL-ALGS-RGPGRAFVTI-ADGK-SLYNTVATL-RDLK-VLEWRFDSRL-ADAK-VIYQYMDDL
235	5017.12	FLGKIWPSYK-FALSE-AIIRILQQL-ADGS-VIYQYMDDL-ADLK-RGPGRAFVTI-RDGK-VLEWRFDSRL-ADAK-SLYNTVATL
263	5017.13	VLEWRFDSRL-ADGK-RGPGRAFVTI-ATGS-AIIRILQQL-ADGS-VIYQYMDDL-ADGS-FLGKIWPSYK-FALSE-SLYNTVATL
360	5017.13	VLEWRFDSRL-ADA-AIIRILQQL-ADGS-VIYQYMDDL-ADLK-SLYNTVATL-KDG-FLGKIWPSYK-FALSE-RGPGRAFVTI
177	5017.13	FLGKIWPSYK-FALSE-SLYNTVATL-RDLK-VLEWRFDSRL-ADAK-VIYQYMDDL-ADLK-RGPGRAFVTI-ATGS-AIIRILQQL
395	5017.14	SLYNTVATL-KDG-FLGKIWPSYK-FALSE-VLEWRFDSRL-ADA-AIIRILQQL-ALGS-RGPGRAFVTI-ADGK-VIYQYMDDL
435	5017.14	SLYNTVATL-AIGS-VIYQYMDDL-ADLK-RGPGRAFVTI-RDGK-VLEWRFDSRL-ADGK-FLGKIWPSYK-FALSE-AIIRILQQL
245	5017.14	VLEWRFDSRL-ADGK-RGPGRAFVTI-ADGK-FLGKIWPSYK-FALSE-AIIRILQQL-AIGK-SLYNTVATL-AIGS-VIYQYMDDL
80	5017.16	RGPGRAFVTI-ADGK-VIYQYMDDL-ADLK-VLEWRFDSRL-ADGK-FLGKIWPSYK-FALSE-AIIRILQQL-AIGK-SLYNTVATL
130	5017.16	FLGKIWPSYK-FALSE-RGPGRAFVTI-ADGK-SLYNTVATL-AIGS-VIYQYMDDL-ADLS-AIIRILQQL-RDLK-VLEWRFDSRL
221	5017.16	FLGKIWPSYK-FALSE-AIIRILQQL-ALGS-RGPGRAFVTI-ADGK-VIYQYMDDL-ADLK-VLEWRFDSRL-ADAK-SLYNTVATL
450	5017.16	SLYNTVATL-AIGS-VIYQYMDDL-ADLK-VLEWRFDSRL-ADA-AIIRILQQL-ADGK-FLGKIWPSYK-FALSE-RGPGRAFVTI
9	5017.16	RGPGRAFVTI-ADGK-FLGKIWPSYK-FALSE-SLYNTVATL-AIGS-VIYQYMDDL-ADLK-VLEWRFDSRL-ADA-AIIRILQQL
644	5017.16	AIIRILQQL-ADGK-FLGKIWPSYK-FALSE-VIYQYMDDL-ADLK-RGPGRAFVTI-ADGK-SLYNTVATL-RDLK-VLEWRFDSRL
176	5017.17	FLGKIWPSYK-FALSE-SLYNTVATL-RDLK-VLEWRFDSRL-ADGK-RGPGRAFVTI-ATGS-AIIRILQQL-ADGS-VIYQYMDDL
648	5017.17	AIIRILQQL-ADGK-FLGKIWPSYK-FALSE-VIYQYMDDL-ADLK-SLYNTVATL-RDLK-VLEWRFDSRL-ADGK-RGPGRAFVTI
565	5017.17	VIYQYMDDL-ADLK-SLYNTVATL-RDLK-VLEWRFDSRL-ADGK-RGPGRAFVTI-ADGK-FLGKIWPSYK-FALSE-AIIRILQQL
135	5017.17	FLGKIWPSYK-FALSE-RGPGRAFVTI-ADGK-VIYQYMDDL-ADLK-SLYNTVATL-RDLK-VLEWRFDSRL-ADA-AIIRILQQL
299	5017.17	VLEWRFDSRL-ADAK-SLYNTVATL-KDG-FLGKIWPSYK-FALSE-AIIRILQQL-ALGS-RGPGRAFVTI-ADGK-VIYQYMDDL
148	5017.18	FLGKIWPSYK-FALSE-VLEWRFDSRL-ADGK-RGPGRAFVTI-ADGK-VIYQYMDDL-ADLS-AIIRILQQL-AIGK-SLYNTVATL
331	5017.19	VLEWRFDSRL-ADAK-VIYQYMDDL-ADLS-AIIRILQQL-ALGS-RGPGRAFVTI-ADGK-FLGKIWPSYK-FALSE-SLYNTVATL
165	5017.19	FLGKIWPSYK-FALSE-VLEWRFDSRL-ADA-AIIRILQQL-AIGK-SLYNTVATL-ADGS-RGPGRAFVTI-ADGK-VIYQYMDDL
119	5017.19	RGPGRAFVTI-ATGS-AIIRILQQL-ADGS-VIYQYMDDL-ADLK-SLYNTVATL-KDG-FLGKIWPSYK-FALSE-VLEWRFDSRL
341	5017.19	VLEWRFDSRL-ADA-AIIRILQQL-ALGS-RGPGRAFVTI-ADGK-VIYQYMDDL-ADGS-FLGKIWPSYK-FALSE-SLYNTVATL
127	5017.19	FLGKIWPSYK-FALSE-RGPGRAFVTI-ADGK-SLYNTVATL-RDLK-VLEWRFDSRL-ADAK-VIYQYMDDL-ADLS-AIIRILQQL
192	5017.2	FLGKIWPSYK-FALSE-SLYNTVATL-ATGS-AIIRILQQL-ADGS-VIYQYMDDL-ADLK-VLEWRFDSRL-ADGK-RGPGRAFVTI
550	5017.2	VIYQYMDDL-ADLK-VLEWRFDSRL-ADA-AIIRILQQL-ADGK-FLGKIWPSYK-FALSE-SLYNTVATL-ADGS-RGPGRAFVTI
474	5017.21	SLYNTVATL-ATGS-AIIRILQQL-RDLK-VLEWRFDSRL-ADAK-VIYQYMDDL-ADGS-FLGKIWPSYK-FALSE-RGPGRAFVTI
363	5017.21	SLYNTVATL-ADGS-RGPGRAFVTI-ADGK-FLGKIWPSYK-FALSE-VIYQYMDDL-ADLK-VLEWRFDSRL-ADA-AIIRILQQL
614	5017.21	AIIRILQQL-ALGS-RGPGRAFVTI-ADGK-SLYNTVATL-KDG-FLGKIWPSYK-FALSE-VIYQYMDDL-ADLK-VLEWRFDSRL
253	5017.22	VLEWRFDSRL-ADGK-RGPGRAFVTI-ADGK-VIYQYMDDL-ADGS-FLGKIWPSYK-FALSE-SLYNTVATL-ATGS-AIIRILQQL
100	5017.22	RGPGRAFVTI-ATGS-AIIRILQQL-ADGK-FLGKIWPSYK-FALSE-SLYNTVATL-AIGS-VIYQYMDDL-ADLK-VLEWRFDSRL
597	5017.23	VIYQYMDDL-ADLS-AIIRILQQL-AIGK-SLYNTVATL-KDG-FLGKIWPSYK-FALSE-RGPGRAFVTI-RDGK-VLEWRFDSRL
619	5017.23	AIIRILQQL-ALGS-RGPGRAFVTI-ADGK-VIYQYMDDL-ADGS-FLGKIWPSYK-FALSE-VLEWRFDSRL-ADAK-SLYNTVATL
179	5017.24	FLGKIWPSYK-FALSE-SLYNTVATL-RDLK-VLEWRFDSRL-ADA-AIIRILQQL-ALGS-RGPGRAFVTI-ADGK-VIYQYMDDL
448	5017.24	SLYNTVATL-AIGS-VIYQYMDDL-ADLK-VLEWRFDSRL-ADGK-FLGKIWPSYK-FALSE-AIIRILQQL-ALGS-RGPGRAFVTI
475	5017.24	SLYNTVATL-ATGS-AIIRILQQL-ADGS-VIYQYMDDL-ADLK-RGPGRAFVTI-ADGK-FLGKIWPSYK-FALSE-VLEWRFDSRL
646	5017.24	AIIRILQQL-ADGK-FLGKIWPSYK-FALSE-VIYQYMDDL-ADLK-VLEWRFDSRL-ADAK-SLYNTVATL-ADGS-RGPGRAFVTI
541	5017.24	VIYQYMDDL-ADLK-VLEWRFDSRL-ADAK-SLYNTVATL-ADGS-RGPGRAFVTI-ADGK-FLGKIWPSYK-FALSE-AIIRILQQL
494	5017.25	VIYQYMDDL-ADLK-RGPGRAFVTI-ADGK-SLYNTVATL-KDG-FLGKIWPSYK-FALSE-AIIRILQQL-RDLK-VLEWRFDSRL
295	5017.25	VLEWRFDSRL-ADAK-SLYNTVATL-KDG-FLGKIWPSYK-FALSE-RGPGRAFVTI-ADGK-VIYQYMDDL-ADLS-AIIRILQQL
564	5017.25	VIYQYMDDL-ADLK-SLYNTVATL-KDG-FLGKIWPSYK-FALSE-AIIRILQQL-RDLK-VLEWRFDSRL-ADGK-RGPGRAFVTI
626	5017.26	AIIRILQQL-ADGK-FLGKIWPSYK-FALSE-RGPGRAFVTI-RDGK-VLEWRFDSRL-ADAK-VIYQYMDDL-ADLK-SLYNTVATL
173	5017.26	FLGKIWPSYK-FALSE-SLYNTVATL-ADGS-RGPGRAFVTI-ATGS-AIIRILQQL-RDLK-VLEWRFDSRL-ADAK-VIYQYMDDL
380	5017.26	SLYNTVATL-ADGS-RGPGRAFVTI-ATGS-AIIRILQQL-ADGK-FLGKIWPSYK-FALSE-VIYQYMDDL-ADLK-VLEWRFDSRL
687	5017.27	AIIRILQQL-AIGK-SLYNTVATL-RDLK-VLEWRFDSRL-ADGK-FLGKIWPSYK-FALSE-RGPGRAFVTI-ADGK-VIYQYMDDL
478	5017.27	SLYNTVATL-ATGS-AIIRILQQL-ADGS-VIYQYMDDL-ADGS-FLGKIWPSYK-FALSE-VLEWRFDSRL-ADGK-RGPGRAFVTI
439	5017.28	SLYNTVATL-AIGS-VIYQYMDDL-ADGS-FLGKIWPSYK-FALSE-RGPGRAFVTI-RDGK-VLEWRFDSRL-ADA-AIIRILQQL
658	5017.28	AIIRILQQL-RDLK-VLEWRFDSRL-ADGK-FLGKIWPSYK-FALSE-SLYNTVATL-AIGS-VIYQYMDDL-ADLK-RGPGRAFVTI
627	5017.28	AIIRILQQL-ADGK-FLGKIWPSYK-FALSE-RGPGRAFVTI-ADGK-SLYNTVATL-RDLK-VLEWRFDSRL-ADAK-VIYQYMDDL
83	5017.29	RGPGRAFVTI-ADGK-VIYQYMDDL-ADLK-VLEWRFDSRL-ADA-AIIRILQQL-ADGK-FLGKIWPSYK-FALSE-SLYNTVATL
18	5017.29	RGPGRAFVTI-ADGK-FLGKIWPSYK-FALSE-VIYQYMDDL-ADLS-AIIRILQQL-AIGK-SLYNTVATL-RDLK-VLEWRFDSRL
191	5017.29	FLGKIWPSYK-FALSE-SLYNTVATL-ATGS-AIIRILQQL-ADGS-VIYQYMDDL-ADLK-RGPGRAFVTI-RDGK-VLEWRFDSRL
314	5017.29	VLEWRFDSRL-ADAK-VIYQYMDDL-ADLK-RGPGRAFVTI-ADGK-FLGKIWPSYK-FALSE-AIIRILQQL-AIGK-SLYNTVATL
144	5017.29	FLGKIWPSYK-FALSE-RGPGRAFVTI-ATGS-AIIRILQQL-ADGS-VIYQYMDDL-ADLK-SLYNTVATL-RDLK-VLEWRFDSRL
563	5017.3	VIYQYMDDL-ADLK-SLYNTVATL-KDG-FLGKIWPSYK-FALSE-AIIRILQQL-ALGS-RGPGRAFVTI-RDGK-VLEWRFDSRL
588	5017.31	VIYQYMDDL-ADLS-AIIRILQQL-ADGK-FLGKIWPSYK-FALSE-SLYNTVATL-RDLK-VLEWRFDSRL-ADGK-RGPGRAFVTI
409	5017.31	SLYNTVATL-RDLK-VLEWRFDSRL-ADGK-RGPGRAFVTI-ADGK-FLGKIWPSYK-FALSE-VIYQYMDDL-ADLS-AIIRILQQL
249	5017.31	VLEWRFDSRL-ADGK-RGPGRAFVTI-ADGK-SLYNTVATL-AIGS-VIYQYMDDL-ADGS-FLGKIWPSYK-FALSE-AIIRILQQL
33	5017.32	RGPGRAFVTI-RDGK-VLEWRFDSRL-ADAK-SLYNTVATL-AIGS-VIYQYMDDL-ADGS-FLGKIWPSYK-FALSE-AIIRILQQL
517	5017.32	VIYQYMDDL-ADGS-FLGKIWPSYK-FALSE-SLYNTVATL-ADGS-RGPGRAFVTI-RDGK-VLEWRFDSRL-ADA-AIIRILQQL
699	5017.32	AIIRILQQL-ADGS-VIYQYMDDL-ADLK-RGPGRAFVTI-RDGK-VLEWRFDSRL-ADGK-FLGKIWPSYK-FALSE-SLYNTVATL
629	5017.32	AIIRILQQL-ADGK-FLGKIWPSYK-FALSE-RGPGRAFVTI-ADGK-VIYQYMDDL-ADLK-VLEWRFDSRL-ADAK-SLYNTVATL
188	5017.33	FLGKIWPSYK-FALSE-SLYNTVATL-ATGS-AIIRILQQL-ALGS-RGPGRAFVTI-ADGK-VIYQYMDDL-ADLK-VLEWRFDSRL
606	5017.35	AIIRILQQL-ALGS-RGPGRAFVTI-ADGK-FLGKIWPSYK-FALSE-VIYQYMDDL-ADLK-SLYNTVATL-RDLK-VLEWRFDSRL
621	5017.36	AIIRILQQL-ALGS-RGPGRAFVTI-ADGK-VIYQYMDDL-ADLK-VLEWRFDSRL-ADGK-FLGKIWPSYK-FALSE-SLYNTVATL
53	5017.37	RGPGRAFVTI-ADGK-SLYNTVATL-KDG-FLGKIWPSYK-FALSE-AIIRILQQL-RDLK-VLEWRFDSRL-ADAK-VIYQYMDDL
524	5017.38	VIYQYMDDL-ADGS-FLGKIWPSYK-FALSE-AIIRILQQL-ALGS-RGPGRAFVTI-ADGK-SLYNTVATL-RDLK-VLEWRFDSRL
23	5017.38	RGPGRAFVTI-ADGK-FLGKIWPSYK-FALSE-AIIRILQQL-ADGS-VIYQYMDDL-ADLK-VLEWRFDSRL-ADAK-SLYNTVATL
402	5017.39	SLYNTVATL-KDG-FLGKIWPSYK-FALSE-VIYQYMDDL-ADLS-AIIRILQQL-RDLK-VLEWRFDSRL-ADGK-RGPGRAFVTI
168	5017.39	FLGKIWPSYK-FALSE-VLEWRFDSRL-ADA-AIIRILQQL-ADGS-VIYQYMDDL-ADLK-SLYNTVATL-ADGS-RGPGRAFVTI
41	5017.4	RGPGRAFVTI-RDGK-VLEWRFDSRL-ADAK-VIYQYMDDL-ADLS-AIIRILQQL-ADGK-FLGKIWPSYK-FALSE-SLYNTVATL
20	5017.4	RGPGRAFVTI-ADGK-FLGKIWPSYK-FALSE-AIIRILQQL-RDLK-VLEWRFDSRL-ADAK-VIYQYMDDL-ADLK-SLYNTVATL
461	5017.4	SLYNTVATL-ATGS-AIIRILQQL-ALGS-RGPGRAFVTI-ADGK-VIYQYMDDL-ADGS-FLGKIWPSYK-FALSE-VLEWRFDSRL
429	5017.4	SLYNTVATL-RDLK-VLEWRFDSRL-ADA-AIIRILQQL-ADGK-FLGKIWPSYK-FALSE-RGPGRAFVTI-ADGK-VIYQYMDDL
315	5017.4	VLEWRFDSRL-ADAK-VIYQYMDDL-ADLK-RGPGRAFVTI-ADGK-SLYNTVATL-KDG-FLGKIWPSYK-FALSE-AIIRILQQL
386	5017.41	SLYNTVATL-KDG-FLGKIWPSYK-FALSE-RGPGRAFVTI-RDGK-VLEWRFDSRL-ADA-AIIRILQQL-ADGS-VIYQYMDDL
632	5017.41	AIIRILQQL-ADGK-FLGKIWPSYK-FALSE-VLEWRFDSRL-ADGK-RGPGRAFVTI-ADGK-VIYQYMDDL-ADLK-SLYNTVATL
87	5017.42	RGPGRAFVTI-ADGK-VIYQYMDDL-ADLK-SLYNTVATL-RDLK-VLEWRFDSRL-ADGK-FLGKIWPSYK-FALSE-AIIRILQQL
237	5017.42	FLGKIWPSYK-FALSE-AIIRILQQL-ADGS-VIYQYMDDL-ADLK-VLEWRFDSRL-ADGK-RGPGRAFVTI-ADGK-SLYNTVATL
220	5017.42	FLGKIWPSYK-FALSE-AIIRILQQL-ALGS-RGPGRAFVTI-ADGK-SLYNTVATL-AIGS-VIYQYMDDL-ADLK-VLEWRFDSRL
454	5017.42	SLYNTVATL-AIGS-VIYQYMDDL-ADLS-AIIRILQQL-ADGK-FLGKIWPSYK-FALSE-VLEWRFDSRL-ADGK-RGPGRAFVTI
241	5017.43	VLEWRFDSRL-ADGK-RGPGRAFVTI-ADGK-FLGKIWPSYK-FALSE-SLYNTVATL-AIGS-VIYQYMDDL-ADLS-AIIRILQQL
669	5017.43	AIIRILQQL-RDLK-VLEWRFDSRL-ADAK-VIYQYMDDL-ADGS-FLGKIWPSYK-FALSE-RGPGRAFVTI-ADGK-SLYNTVATL
285	5017.43	VLEWRFDSRL-ADGK-FLGKIWPSYK-FALSE-AIIRILQQL-AIGK-SLYNTVATL-ADGS-RGPGRAFVTI-ADGK-VIYQYMDDL
401	5017.43	SLYNTVATL-KDG-FLGKIWPSYK-FALSE-VIYQYMDDL-ADLS-AIIRILQQL-ALGS-RGPGRAFVTI-RDGK-VLEWRFDSRL
248	5017.44	VLEWRFDSRL-ADGK-RGPGRAFVTI-ADGK-SLYNTVATL-KDG-FLGKIWPSYK-FALSE-AIIRILQQL-ADGS-VIYQYMDDL
32	5017.44	RGPGRAFVTI-RDGK-VLEWRFDSRL-ADAK-SLYNTVATL-KDG-FLGKIWPSYK-FALSE-AIIRILQQL-ADGS-VIYQYMDDL
595	5017.45	VIYQYMDDL-ADLS-AIIRILQQL-AIGK-SLYNTVATL-ADGS-RGPGRAFVTI-ADGK-FLGKIWPSYK-FALSE-VLEWRFDSRL
684	5017.45	AIIRILQQL-AIGK-SLYNTVATL-KDG-FLGKIWPSYK-FALSE-VIYQYMDDL-ADLK-VLEWRFDSRL-ADGK-RGPGRAFVTI
666	5017.46	AIIRILQQL-RDLK-VLEWRFDSRL-ADAK-SLYNTVATL-AIGS-VIYQYMDDL-ADGS-FLGKIWPSYK-FALSE-RGPGRAFVTI
8	5017.46	RGPGRAFVTI-ADGK-FLGKIWPSYK-FALSE-SLYNTVATL-RDLK-VLEWRFDSRL-ADA-AIIRILQQL-ADGS-VIYQYMDDL
47	5017.46	RGPGRAFVTI-RDGK-VLEWRFDSRL-ADA-AIIRILQQL-ADGS-VIYQYMDDL-ADGS-FLGKIWPSYK-FALSE-SLYNTVATL
246	5017.47	VLEWRFDSRL-ADGK-RGPGRAFVTI-ADGK-FLGKIWPSYK-FALSE-AIIRILQQL-ADGS-VIYQYMDDL-ADLK-SLYNTVATL
720	5017.48	AIIRILQQL-ADGS-VIYQYMDDL-ADLK-SLYNTVATL-RDLK-VLEWRFDSRL-ADGK-FLGKIWPSYK-FALSE-RGPGRAFVTI
440	5017.48	SLYNTVATL-AIGS-VIYQYMDDL-ADGS-FLGKIWPSYK-FALSE-RGPGRAFVTI-ATGS-AIIRILQQL-RDLK-VLEWRFDSRL
419	5017.48	SLYNTVATL-RDLK-VLEWRFDSRL-ADGK-FLGKIWPSYK-FALSE-AIIRILQQL-ALGS-RGPGRAFVTI-ADGK-VIYQYMDDL
215	5017.49	FLGKIWPSYK-FALSE-VIYQYMDDL-ADLS-AIIRILQQL-AIGK-SLYNTVATL-ADGS-RGPGRAFVTI-RDGK-VLEWRFDSRL
578	5017.49	VIYQYMDDL-ADLS-AIIRILQQL-ALGS-RGPGRAFVTI-ADGK-FLGKIWPSYK-FALSE-SLYNTVATL-RDLK-VLEWRFDSRL
464	5017.49	SLYNTVATL-ATGS-AIIRILQQL-ADGK-FLGKIWPSYK-FALSE-RGPGRAFVTI-ADGK-VIYQYMDDL-ADLK-VLEWRFDSRL
705	5017.5	AIIRILQQL-ADGS-VIYQYMDDL-ADGS-FLGKIWPSYK-FALSE-VLEWRFDSRL-ADGK-RGPGRAFVTI-ADGK-SLYNTVATL
617	5017.5	AIIRILQQL-ALGS-RGPGRAFVTI-ADGK-SLYNTVATL-AIGS-VIYQYMDDL-ADGS-FLGKIWPSYK-FALSE-VLEWRFDSRL
703	5017.5	AIIRILQQL-ADGS-VIYQYMDDL-ADGS-FLGKIWPSYK-FALSE-RGPGRAFVTI-RDGK-VLEWRFDSRL-ADAK-SLYNTVATL
526	5017.5	VIYQYMDDL-ADGS-FLGKIWPSYK-FALSE-AIIRILQQL-RDLK-VLEWRFDSRL-ADAK-SLYNTVATL-ADGS-RGPGRAFVTI
151	5017.51	FLGKIWPSYK-FALSE-VLEWRFDSRL-ADAK-SLYNTVATL-ADGS-RGPGRAFVTI-ADGK-VIYQYMDDL-ADLS-AIIRILQQL
423	5017.52	SLYNTVATL-RDLK-VLEWRFDSRL-ADAK-VIYQYMDDL-ADGS-FLGKIWPSYK-FALSE-RGPGRAFVTI-ATGS-AIIRILQQL
518	5017.52	VIYQYMDDL-ADGS-FLGKIWPSYK-FALSE-SLYNTVATL-ADGS-RGPGRAFVTI-ATGS-AIIRILQQL-RDLK-VLEWRFDSRL
336	5017.52	VLEWRFDSRL-ADAK-VIYQYMDDL-ADLS-AIIRILQQL-AIGK-SLYNTVATL-KDG-FLGKIWPSYK-FALSE-RGPGRAFVTI
663	5017.53	AIIRILQQL-RDLK-VLEWRFDSRL-ADAK-SLYNTVATL-KDG-FLGKIWPSYK-FALSE-RGPGRAFVTI-ADGK-VIYQYMDDL
683	5017.54	AIIRILQQL-AIGK-SLYNTVATL-KDG-FLGKIWPSYK-FALSE-VIYQYMDDL-ADLK-RGPGRAFVTI-RDGK-VLEWRFDSRL
257	5017.55	VLEWRFDSRL-ADGK-RGPGRAFVTI-ADGK-VIYQYMDDL-ADLS-AIIRILQQL-ADGK-FLGKIWPSYK-FALSE-SLYNTVATL
12	5017.55	RGPGRAFVTI-ADGK-FLGKIWPSYK-FALSE-SLYNTVATL-ATGS-AIIRILQQL-ADGS-VIYQYMDDL-ADLK-VLEWRFDSRL
415	5017.56	SLYNTVATL-RDLK-VLEWRFDSRL-ADGK-FLGKIWPSYK-FALSE-RGPGRAFVTI-ADGK-VIYQYMDDL-ADLS-AIIRILQQL
345	5017.56	VLEWRFDSRL-ADA-AIIRILQQL-ADGK-FLGKIWPSYK-FALSE-SLYNTVATL-ADGS-RGPGRAFVTI-ADGK-VIYQYMDDL
396	5017.58	SLYNTVATL-KDG-FLGKIWPSYK-FALSE-VLEWRFDSRL-ADA-AIIRILQQL-ADGS-VIYQYMDDL-ADLK-RGPGRAFVTI
77	5017.58	RGPGRAFVTI-ADGK-VIYQYMDDL-ADGS-FLGKIWPSYK-FALSE-AIIRILQQL-RDLK-VLEWRFDSRL-ADAK-SLYNTVATL
628	5017.59	AIIRILQQL-ADGK-FLGKIWPSYK-FALSE-RGPGRAFVTI-ADGK-SLYNTVATL-AIGS-VIYQYMDDL-ADLK-VLEWRFDSRL
328	5017.59	VLEWRFDSRL-ADAK-VIYQYMDDL-ADLK-SLYNTVATL-KDG-FLGKIWPSYK-FALSE-AIIRILQQL-ALGS-RGPGRAFVTI
224	5017.59	FLGKIWPSYK-FALSE-AIIRILQQL-RDLK-VLEWRFDSRL-ADGK-RGPGRAFVTI-ADGK-VIYQYMDDL-ADLK-SLYNTVATL
486	5017.6	VIYQYMDDL-ADLK-RGPGRAFVTI-ADGK-FLGKIWPSYK-FALSE-AIIRILQQL-AIGK-SLYNTVATL-RDLK-VLEWRFDSRL
633	5017.6	AIIRILQQL-ADGK-FLGKIWPSYK-FALSE-VLEWRFDSRL-ADAK-SLYNTVATL-ADGS-RGPGRAFVTI-ADGK-VIYQYMDDL
451	5017.61	SLYNTVATL-AIGS-VIYQYMDDL-ADLS-AIIRILQQL-ALGS-RGPGRAFVTI-ADGK-FLGKIWPSYK-FALSE-VLEWRFDSRL
186	5017.61	FLGKIWPSYK-FALSE-SLYNTVATL-AIGS-VIYQYMDDL-ADLS-AIIRILQQL-RDLK-VLEWRFDSRL-ADGK-RGPGRAFVTI
300	5017.62	VLEWRFDSRL-ADAK-SLYNTVATL-KDG-FLGKIWPSYK-FALSE-AIIRILQQL-ADGS-VIYQYMDDL-ADLK-RGPGRAFVTI
362	5017.62	SLYNTVATL-ADGS-RGPGRAFVTI-ADGK-FLGKIWPSYK-FALSE-VLEWRFDSRL-ADA-AIIRILQQL-ADGS-VIYQYMDDL
528	5017.63	VIYQYMDDL-ADGS-FLGKIWPSYK-FALSE-AIIRILQQL-AIGK-SLYNTVATL-RDLK-VLEWRFDSRL-ADGK-RGPGRAFVTI
288	5017.64	VLEWRFDSRL-ADGK-FLGKIWPSYK-FALSE-AIIRILQQL-ADGS-VIYQYMDDL-ADLK-SLYNTVATL-ADGS-RGPGRAFVTI
185	5017.65	FLGKIWPSYK-FALSE-SLYNTVATL-AIGS-VIYQYMDDL-ADLS-AIIRILQQL-ALGS-RGPGRAFVTI-RDGK-VLEWRFDSRL
679	5017.66	AIIRILQQL-AIGK-SLYNTVATL-KDG-FLGKIWPSYK-FALSE-RGPGRAFVTI-RDGK-VLEWRFDSRL-ADAK-VIYQYMDDL
290	5017.66	VLEWRFDSRL-ADAK-SLYNTVATL-ADGS-RGPGRAFVTI-ADGK-FLGKIWPSYK-FALSE-AIIRILQQL-ADGS-VIYQYMDDL
170	5017.67	FLGKIWPSYK-FALSE-SLYNTVATL-ADGS-RGPGRAFVTI-RDGK-VLEWRFDSRL-ADA-AIIRILQQL-ADGS-VIYQYMDDL
477	5017.67	SLYNTVATL-ATGS-AIIRILQQL-ADGS-VIYQYMDDL-ADGS-FLGKIWPSYK-FALSE-RGPGRAFVTI-RDGK-VLEWRFDSRL
234	5017.67	FLGKIWPSYK-FALSE-AIIRILQQL-AIGK-SLYNTVATL-AIGS-VIYQYMDDL-ADLK-VLEWRFDSRL-ADGK-RGPGRAFVTI
321	5017.68	VLEWRFDSRL-ADAK-VIYQYMDDL-ADGS-FLGKIWPSYK-FALSE-SLYNTVATL-ADGS-RGPGRAFVTI-ATGS-AIIRILQQL
180	5017.68	FLGKIWPSYK-FALSE-SLYNTVATL-RDLK-VLEWRFDSRL-ADA-AIIRILQQL-ADGS-VIYQYMDDL-ADLK-RGPGRAFVTI
649	5017.7	AIIRILQQL-RDLK-VLEWRFDSRL-ADGK-RGPGRAFVTI-ADGK-FLGKIWPSYK-FALSE-SLYNTVATL-AIGS-VIYQYMDDL
691	5017.71	AIIRILQQL-AIGK-SLYNTVATL-AIGS-VIYQYMDDL-ADLK-RGPGRAFVTI-ADGK-FLGKIWPSYK-FALSE-VLEWRFDSRL
21	5017.72	RGPGRAFVTI-ADGK-FLGKIWPSYK-FALSE-AIIRILQQL-AIGK-SLYNTVATL-RDLK-VLEWRFDSRL-ADAK-VIYQYMDDL
38	5017.72	RGPGRAFVTI-RDGK-VLEWRFDSRL-ADAK-VIYQYMDDL-ADGS-FLGKIWPSYK-FALSE-AIIRILQQL-AIGK-SLYNTVATL
271	5017.72	VLEWRFDSRL-ADGK-FLGKIWPSYK-FALSE-SLYNTVATL-ADGS-RGPGRAFVTI-ADGK-VIYQYMDDL-ADLS-AIIRILQQL
647	5017.72	AIIRILQQL-ADGK-FLGKIWPSYK-FALSE-VIYQYMDDL-ADLK-SLYNTVATL-ADGS-RGPGRAFVTI-RDGK-VLEWRFDSRL
394	5017.73	SLYNTVATL-KDG-FLGKIWPSYK-FALSE-VLEWRFDSRL-ADAK-VIYQYMDDL-ADLS-AIIRILQQL-ALGS-RGPGRAFVTI
694	5017.74	AIIRILQQL-AIGK-SLYNTVATL-AIGS-VIYQYMDDL-ADGS-FLGKIWPSYK-FALSE-VLEWRFDSRL-ADGK-RGPGRAFVTI
76	5017.75	RGPGRAFVTI-ADGK-VIYQYMDDL-ADGS-FLGKIWPSYK-FALSE-SLYNTVATL-ATGS-AIIRILQQL-RDLK-VLEWRFDSRL
233	5017.76	FLGKIWPSYK-FALSE-AIIRILQQL-AIGK-SLYNTVATL-AIGS-VIYQYMDDL-ADLK-RGPGRAFVTI-RDGK-VLEWRFDSRL
162	5017.78	FLGKIWPSYK-FALSE-VLEWRFDSRL-ADAK-VIYQYMDDL-ADLS-AIIRILQQL-AIGK-SLYNTVATL-ADGS-RGPGRAFVTI
225	5017.79	FLGKIWPSYK-FALSE-AIIRILQQL-RDLK-VLEWRFDSRL-ADAK-SLYNTVATL-ADGS-RGPGRAFVTI-ADGK-VIYQYMDDL
39	5017.8	RGPGRAFVTI-RDGK-VLEWRFDSRL-ADAK-VIYQYMDDL-ADLK-SLYNTVATL-KDG-FLGKIWPSYK-FALSE-AIIRILQQL
681	5017.81	AIIRILQQL-AIGK-SLYNTVATL-KDG-FLGKIWPSYK-FALSE-VLEWRFDSRL-ADGK-RGPGRAFVTI-ADGK-VIYQYMDDL
453	5017.82	SLYNTVATL-AIGS-VIYQYMDDL-ADLS-AIIRILQQL-ADGK-FLGKIWPSYK-FALSE-RGPGRAFVTI-RDGK-VLEWRFDSRL
178	5017.83	FLGKIWPSYK-FALSE-SLYNTVATL-RDLK-VLEWRFDSRL-ADAK-VIYQYMDDL-ADLS-AIIRILQQL-ALGS-RGPGRAFVTI
387	5017.83	SLYNTVATL-KDG-FLGKIWPSYK-FALSE-RGPGRAFVTI-ADGK-VIYQYMDDL-ADLK-VLEWRFDSRL-ADA-AIIRILQQL
682	5017.83	AIIRILQQL-AIGK-SLYNTVATL-KDG-FLGKIWPSYK-FALSE-VLEWRFDSRL-ADAK-VIYQYMDDL-ADLK-RGPGRAFVTI
667	5017.85	AIIRILQQL-RDLK-VLEWRFDSRL-ADAK-VIYQYMDDL-ADLK-RGPGRAFVTI-ADGK-FLGKIWPSYK-FALSE-SLYNTVATL
62	5017.85	RGPGRAFVTI-ADGK-SLYNTVATL-AIGS-VIYQYMDDL-ADGS-FLGKIWPSYK-FALSE-AIIRILQQL-RDLK-VLEWRFDSRL
587	5017.86	VIYQYMDDL-ADLS-AIIRILQQL-ADGK-FLGKIWPSYK-FALSE-SLYNTVATL-ADGS-RGPGRAFVTI-RDGK-VLEWRFDSRL
403	5017.86	SLYNTVATL-KDG-FLGKIWPSYK-FALSE-AIIRILQQL-ALGS-RGPGRAFVTI-RDGK-VLEWRFDSRL-ADAK-VIYQYMDDL
554	5017.87	VIYQYMDDL-ADLK-SLYNTVATL-ADGS-RGPGRAFVTI-ADGK-FLGKIWPSYK-FALSE-AIIRILQQL-RDLK-VLEWRFDSRL
254	5017.87	VLEWRFDSRL-ADGK-RGPGRAFVTI-ADGK-VIYQYMDDL-ADGS-FLGKIWPSYK-FALSE-AIIRILQQL-AIGK-SLYNTVATL
81	5017.87	RGPGRAFVTI-ADGK-VIYQYMDDL-ADLK-VLEWRFDSRL-ADAK-SLYNTVATL-KDG-FLGKIWPSYK-FALSE-AIIRILQQL
673	5017.88	AIIRILQQL-AIGK-SLYNTVATL-ADGS-RGPGRAFVTI-ADGK-FLGKIWPSYK-FALSE-VLEWRFDSRL-ADAK-VIYQYMDDL
57	5017.89	RGPGRAFVTI-ADGK-SLYNTVATL-RDLK-VLEWRFDSRL-ADAK-VIYQYMDDL-ADGS-FLGKIWPSYK-FALSE-AIIRILQQL
368	5017.91	SLYNTVATL-ADGS-RGPGRAFVTI-RDGK-VLEWRFDSRL-ADGK-FLGKIWPSYK-FALSE-AIIRILQQL-ADGS-VIYQYMDDL
231	5017.91	FLGKIWPSYK-FALSE-AIIRILQQL-AIGK-SLYNTVATL-RDLK-VLEWRFDSRL-ADGK-RGPGRAFVTI-ADGK-VIYQYMDDL
229	5017.92	FLGKIWPSYK-FALSE-AIIRILQQL-AIGK-SLYNTVATL-ADGS-RGPGRAFVTI-RDGK-VLEWRFDSRL-ADAK-VIYQYMDDL
603	5017.92	AIIRILQQL-ALGS-RGPGRAFVTI-ADGK-FLGKIWPSYK-FALSE-SLYNTVATL-RDLK-VLEWRFDSRL-ADAK-VIYQYMDDL
611	5017.92	AIIRILQQL-ALGS-RGPGRAFVTI-RDGK-VLEWRFDSRL-ADAK-VIYQYMDDL-ADGS-FLGKIWPSYK-FALSE-SLYNTVATL
420	5017.92	SLYNTVATL-RDLK-VLEWRFDSRL-ADGK-FLGKIWPSYK-FALSE-AIIRILQQL-ADGS-VIYQYMDDL-ADLK-RGPGRAFVTI
714	5017.93	AIIRILQQL-ADGS-VIYQYMDDL-ADLK-VLEWRFDSRL-ADAK-SLYNTVATL-KDG-FLGKIWPSYK-FALSE-RGPGRAFVTI
232	5017.93	FLGKIWPSYK-FALSE-AIIRILQQL-AIGK-SLYNTVATL-RDLK-VLEWRFDSRL-ADAK-VIYQYMDDL-ADLK-RGPGRAFVTI
385	5017.94	SLYNTVATL-KDG-FLGKIWPSYK-FALSE-RGPGRAFVTI-RDGK-VLEWRFDSRL-ADAK-VIYQYMDDL-ADLS-AIIRILQQL
672	5017.94	AIIRILQQL-RDLK-VLEWRFDSRL-ADAK-VIYQYMDDL-ADLK-SLYNTVATL-KDG-FLGKIWPSYK-FALSE-RGPGRAFVTI
390	5017.95	SLYNTVATL-KDG-FLGKIWPSYK-FALSE-RGPGRAFVTI-ATGS-AIIRILQQL-ADGS-VIYQYMDDL-ADLK-VLEWRFDSRL
255	5017.96	VLEWRFDSRL-ADGK-RGPGRAFVTI-ADGK-VIYQYMDDL-ADLK-SLYNTVATL-KDG-FLGKIWPSYK-FALSE-AIIRILQQL
10	5017.96	RGPGRAFVTI-ADGK-FLGKIWPSYK-FALSE-SLYNTVATL-AIGS-VIYQYMDDL-ADLS-AIIRILQQL-RDLK-VLEWRFDSRL
657	5017.99	AIIRILQQL-RDLK-VLEWRFDSRL-ADGK-FLGKIWPSYK-FALSE-SLYNTVATL-ADGS-RGPGRAFVTI-ADGK-VIYQYMDDL
426	5018	SLYNTVATL-RDLK-VLEWRFDSRL-ADAK-VIYQYMDDL-ADLS-AIIRILQQL-ADGK-FLGKIWPSYK-FALSE-RGPGRAFVTI
7	5018	RGPGRAFVTI-ADGK-FLGKIWPSYK-FALSE-SLYNTVATL-RDLK-VLEWRFDSRL-ADAK-VIYQYMDDL-ADLS-AIIRILQQL
364	5018	SLYNTVATL-ADGS-RGPGRAFVTI-ADGK-FLGKIWPSYK-FALSE-VIYQYMDDL-ADLS-AIIRILQQL-RDLK-VLEWRFDSRL
75	5018	RGPGRAFVTI-ADGK-VIYQYMDDL-ADGS-FLGKIWPSYK-FALSE-SLYNTVATL-RDLK-VLEWRFDSRL-ADA-AIIRILQQL
701	5018.01	AIIRILQQL-ADGS-VIYQYMDDL-ADLK-RGPGRAFVTI-ADGK-SLYNTVATL-KDG-FLGKIWPSYK-FALSE-VLEWRFDSRL
718	5018.01	AIIRILQQL-ADGS-VIYQYMDDL-ADLK-SLYNTVATL-KDG-FLGKIWPSYK-FALSE-VLEWRFDSRL-ADGK-RGPGRAFVTI
636	5018.02	AIIRILQQL-ADGK-FLGKIWPSYK-FALSE-VLEWRFDSRL-ADAK-VIYQYMDDL-ADLK-SLYNTVATL-ADGS-RGPGRAFVTI
325	5018.02	VLEWRFDSRL-ADAK-VIYQYMDDL-ADLK-SLYNTVATL-ADGS-RGPGRAFVTI-ADGK-FLGKIWPSYK-FALSE-AIIRILQQL
22	5018.02	RGPGRAFVTI-ADGK-FLGKIWPSYK-FALSE-AIIRILQQL-AIGK-SLYNTVATL-AIGS-VIYQYMDDL-ADLK-VLEWRFDSRL
642	5018.04	AIIRILQQL-ADGK-FLGKIWPSYK-FALSE-SLYNTVATL-AIGS-VIYQYMDDL-ADLK-VLEWRFDSRL-ADGK-RGPGRAFVTI
445	5018.04	SLYNTVATL-AIGS-VIYQYMDDL-ADLK-VLEWRFDSRL-ADGK-RGPGRAFVTI-ADGK-FLGKIWPSYK-FALSE-AIIRILQQL
432	5018.06	SLYNTVATL-RDLK-VLEWRFDSRL-ADA-AIIRILQQL-ADGS-VIYQYMDDL-ADGS-FLGKIWPSYK-FALSE-RGPGRAFVTI
674	5018.06	AIIRILQQL-AIGK-SLYNTVATL-ADGS-RGPGRAFVTI-ADGK-FLGKIWPSYK-FALSE-VIYQYMDDL-ADLK-VLEWRFDSRL
95	5018.07	RGPGRAFVTI-ADGK-VIYQYMDDL-ADLS-AIIRILQQL-AIGK-SLYNTVATL-KDG-FLGKIWPSYK-FALSE-VLEWRFDSRL
171	5018.09	FLGKIWPSYK-FALSE-SLYNTVATL-ADGS-RGPGRAFVTI-ADGK-VIYQYMDDL-ADLK-VLEWRFDSRL-ADA-AIIRILQQL
391	5018.09	SLYNTVATL-KDG-FLGKIWPSYK-FALSE-VLEWRFDSRL-ADGK-RGPGRAFVTI-ADGK-VIYQYMDDL-ADLS-AIIRILQQL
236	5018.11	FLGKIWPSYK-FALSE-AIIRILQQL-ADGS-VIYQYMDDL-ADLK-RGPGRAFVTI-ADGK-SLYNTVATL-RDLK-VLEWRFDSRL
240	5018.11	FLGKIWPSYK-FALSE-AIIRILQQL-ADGS-VIYQYMDDL-ADLK-SLYNTVATL-RDLK-VLEWRFDSRL-ADGK-RGPGRAFVTI
116	5018.12	RGPGRAFVTI-ATGS-AIIRILQQL-ADGS-VIYQYMDDL-ADGS-FLGKIWPSYK-FALSE-SLYNTVATL-RDLK-VLEWRFDSRL
641	5018.13	AIIRILQQL-ADGK-FLGKIWPSYK-FALSE-SLYNTVATL-AIGS-VIYQYMDDL-ADLK-RGPGRAFVTI-RDGK-VLEWRFDSRL
623	5018.14	AIIRILQQL-ALGS-RGPGRAFVTI-ADGK-VIYQYMDDL-ADLK-SLYNTVATL-KDG-FLGKIWPSYK-FALSE-VLEWRFDSRL
693	5018.14	AIIRILQQL-AIGK-SLYNTVATL-AIGS-VIYQYMDDL-ADGS-FLGKIWPSYK-FALSE-RGPGRAFVTI-RDGK-VLEWRFDSRL
334	5018.16	VLEWRFDSRL-ADAK-VIYQYMDDL-ADLS-AIIRILQQL-ADGK-FLGKIWPSYK-FALSE-SLYNTVATL-ADGS-RGPGRAFVTI
361	5018.16	SLYNTVATL-ADGS-RGPGRAFVTI-ADGK-FLGKIWPSYK-FALSE-VLEWRFDSRL-ADAK-VIYQYMDDL-ADLS-AIIRILQQL
373	5018.17	SLYNTVATL-ADGS-RGPGRAFVTI-ADGK-VIYQYMDDL-ADGS-FLGKIWPSYK-FALSE-VLEWRFDSRL-ADA-AIIRILQQL
138	5018.17	FLGKIWPSYK-FALSE-RGPGRAFVTI-ADGK-VIYQYMDDL-ADLS-AIIRILQQL-AIGK-SLYNTVATL-RDLK-VLEWRFDSRL
527	5018.18	VIYQYMDDL-ADGS-FLGKIWPSYK-FALSE-AIIRILQQL-AIGK-SLYNTVATL-ADGS-RGPGRAFVTI-RDGK-VLEWRFDSRL
238	5018.19	FLGKIWPSYK-FALSE-AIIRILQQL-ADGS-VIYQYMDDL-ADLK-VLEWRFDSRL-ADAK-SLYNTVATL-ADGS-RGPGRAFVTI
175	5018.19	FLGKIWPSYK-FALSE-SLYNTVATL-RDLK-VLEWRFDSRL-ADGK-RGPGRAFVTI-ADGK-VIYQYMDDL-ADLS-AIIRILQQL
169	5018.2	FLGKIWPSYK-FALSE-SLYNTVATL-ADGS-RGPGRAFVTI-RDGK-VLEWRFDSRL-ADAK-VIYQYMDDL-ADLS-AIIRILQQL
291	5018.2	VLEWRFDSRL-ADAK-SLYNTVATL-ADGS-RGPGRAFVTI-ADGK-VIYQYMDDL-ADGS-FLGKIWPSYK-FALSE-AIIRILQQL
228	5018.2	FLGKIWPSYK-FALSE-AIIRILQQL-RDLK-VLEWRFDSRL-ADAK-VIYQYMDDL-ADLK-SLYNTVATL-ADGS-RGPGRAFVTI
174	5018.21	FLGKIWPSYK-FALSE-SLYNTVATL-ADGS-RGPGRAFVTI-ATGS-AIIRILQQL-ADGS-VIYQYMDDL-ADLK-VLEWRFDSRL
358	5018.22	VLEWRFDSRL-ADA-AIIRILQQL-ADGS-VIYQYMDDL-ADGS-FLGKIWPSYK-FALSE-SLYNTVATL-ADGS-RGPGRAFVTI
709	5018.22	AIIRILQQL-ADGS-VIYQYMDDL-ADLK-VLEWRFDSRL-ADGK-RGPGRAFVTI-ADGK-FLGKIWPSYK-FALSE-SLYNTVATL
604	5018.23	AIIRILQQL-ALGS-RGPGRAFVTI-ADGK-FLGKIWPSYK-FALSE-SLYNTVATL-AIGS-VIYQYMDDL-ADLK-VLEWRFDSRL
222	5018.24	FLGKIWPSYK-FALSE-AIIRILQQL-ALGS-RGPGRAFVTI-ADGK-VIYQYMDDL-ADLK-SLYNTVATL-RDLK-VLEWRFDSRL
706	5018.26	AIIRILQQL-ADGS-VIYQYMDDL-ADGS-FLGKIWPSYK-FALSE-VLEWRFDSRL-ADAK-SLYNTVATL-ADGS-RGPGRAFVTI
434	5018.27	SLYNTVATL-AIGS-VIYQYMDDL-ADLK-RGPGRAFVTI-ADGK-FLGKIWPSYK-FALSE-AIIRILQQL-RDLK-VLEWRFDSRL
383	5018.28	SLYNTVATL-ADGS-RGPGRAFVTI-ATGS-AIIRILQQL-ADGS-VIYQYMDDL-ADGS-FLGKIWPSYK-FALSE-VLEWRFDSRL
639	5018.28	AIIRILQQL-ADGK-FLGKIWPSYK-FALSE-SLYNTVATL-RDLK-VLEWRFDSRL-ADGK-RGPGRAFVTI-ADGK-VIYQYMDDL
637	5018.29	AIIRILQQL-ADGK-FLGKIWPSYK-FALSE-SLYNTVATL-ADGS-RGPGRAFVTI-RDGK-VLEWRFDSRL-ADAK-VIYQYMDDL
444	5018.3	SLYNTVATL-AIGS-VIYQYMDDL-ADGS-FLGKIWPSYK-FALSE-AIIRILQQL-RDLK-VLEWRFDSRL-ADGK-RGPGRAFVTI
640	5018.31	AIIRILQQL-ADGK-FLGKIWPSYK-FALSE-SLYNTVATL-RDLK-VLEWRFDSRL-ADAK-VIYQYMDDL-ADLK-RGPGRAFVTI
421	5018.31	SLYNTVATL-RDLK-VLEWRFDSRL-ADAK-VIYQYMDDL-ADLK-RGPGRAFVTI-ADGK-FLGKIWPSYK-FALSE-AIIRILQQL
690	5018.32	AIIRILQQL-AIGK-SLYNTVATL-RDLK-VLEWRFDSRL-ADAK-VIYQYMDDL-ADGS-FLGKIWPSYK-FALSE-RGPGRAFVTI
54	5018.32	RGPGRAFVTI-ADGK-SLYNTVATL-KDG-FLGKIWPSYK-FALSE-AIIRILQQL-ADGS-VIYQYMDDL-ADLK-VLEWRFDSRL
375	5018.34	SLYNTVATL-ADGS-RGPGRAFVTI-ADGK-VIYQYMDDL-ADLK-VLEWRFDSRL-ADGK-FLGKIWPSYK-FALSE-AIIRILQQL
410	5018.34	SLYNTVATL-RDLK-VLEWRFDSRL-ADGK-RGPGRAFVTI-ADGK-FLGKIWPSYK-FALSE-AIIRILQQL-ADGS-VIYQYMDDL
443	5018.34	SLYNTVATL-AIGS-VIYQYMDDL-ADGS-FLGKIWPSYK-FALSE-AIIRILQQL-ALGS-RGPGRAFVTI-RDGK-VLEWRFDSRL
405	5018.37	SLYNTVATL-KDG-FLGKIWPSYK-FALSE-AIIRILQQL-RDLK-VLEWRFDSRL-ADGK-RGPGRAFVTI-ADGK-VIYQYMDDL
406	5018.39	SLYNTVATL-KDG-FLGKIWPSYK-FALSE-AIIRILQQL-RDLK-VLEWRFDSRL-ADAK-VIYQYMDDL-ADLK-RGPGRAFVTI
712	5018.39	AIIRILQQL-ADGS-VIYQYMDDL-ADLK-VLEWRFDSRL-ADGK-FLGKIWPSYK-FALSE-SLYNTVATL-ADGS-RGPGRAFVTI
630	5018.41	AIIRILQQL-ADGK-FLGKIWPSYK-FALSE-RGPGRAFVTI-ADGK-VIYQYMDDL-ADLK-SLYNTVATL-RDLK-VLEWRFDSRL
717	5018.41	AIIRILQQL-ADGS-VIYQYMDDL-ADLK-SLYNTVATL-KDG-FLGKIWPSYK-FALSE-RGPGRAFVTI-RDGK-VLEWRFDSRL
653	5018.42	AIIRILQQL-RDLK-VLEWRFDSRL-ADGK-RGPGRAFVTI-ADGK-VIYQYMDDL-ADGS-FLGKIWPSYK-FALSE-SLYNTVATL
365	5018.43	SLYNTVATL-ADGS-RGPGRAFVTI-ADGK-FLGKIWPSYK-FALSE-AIIRILQQL-RDLK-VLEWRFDSRL-ADAK-VIYQYMDDL
24	5018.46	RGPGRAFVTI-ADGK-FLGKIWPSYK-FALSE-AIIRILQQL-ADGS-VIYQYMDDL-ADLK-SLYNTVATL-RDLK-VLEWRFDSRL
324	5018.48	VLEWRFDSRL-ADAK-VIYQYMDDL-ADGS-FLGKIWPSYK-FALSE-AIIRILQQL-AIGK-SLYNTVATL-ADGS-RGPGRAFVTI
86	5018.49	RGPGRAFVTI-ADGK-VIYQYMDDL-ADLK-SLYNTVATL-KDG-FLGKIWPSYK-FALSE-AIIRILQQL-RDLK-VLEWRFDSRL
704	5018.49	AIIRILQQL-ADGS-VIYQYMDDL-ADGS-FLGKIWPSYK-FALSE-RGPGRAFVTI-ADGK-SLYNTVATL-RDLK-VLEWRFDSRL
424	5018.52	SLYNTVATL-RDLK-VLEWRFDSRL-ADAK-VIYQYMDDL-ADGS-FLGKIWPSYK-FALSE-AIIRILQQL-ALGS-RGPGRAFVTI
92	5018.54	RGPGRAFVTI-ADGK-VIYQYMDDL-ADLS-AIIRILQQL-ADGK-FLGKIWPSYK-FALSE-SLYNTVATL-RDLK-VLEWRFDSRL
715	5018.63	AIIRILQQL-ADGS-VIYQYMDDL-ADLK-SLYNTVATL-ADGS-RGPGRAFVTI-ADGK-FLGKIWPSYK-FALSE-VLEWRFDSRL
388	5018.63	SLYNTVATL-KDG-FLGKIWPSYK-FALSE-RGPGRAFVTI-ADGK-VIYQYMDDL-ADLS-AIIRILQQL-RDLK-VLEWRFDSRL
239	5018.67	FLGKIWPSYK-FALSE-AIIRILQQL-ADGS-VIYQYMDDL-ADLK-SLYNTVATL-ADGS-RGPGRAFVTI-RDGK-VLEWRFDSRL
680	5018.69	AIIRILQQL-AIGK-SLYNTVATL-KDG-FLGKIWPSYK-FALSE-RGPGRAFVTI-ADGK-VIYQYMDDL-ADLK-VLEWRFDSRL
377	5018.7	SLYNTVATL-ADGS-RGPGRAFVTI-ADGK-VIYQYMDDL-ADLS-AIIRILQQL-ADGK-FLGKIWPSYK-FALSE-VLEWRFDSRL
408	5018.77	SLYNTVATL-KDG-FLGKIWPSYK-FALSE-AIIRILQQL-ADGS-VIYQYMDDL-ADLK-VLEWRFDSRL-ADGK-RGPGRAFVTI
407	5018.86	SLYNTVATL-KDG-FLGKIWPSYK-FALSE-AIIRILQQL-ADGS-VIYQYMDDL-ADLK-RGPGRAFVTI-RDGK-VLEWRFDSRL
78	5018.86	RGPGRAFVTI-ADGK-VIYQYMDDL-ADGS-FLGKIWPSYK-FALSE-AIIRILQQL-AIGK-SLYNTVATL-RDLK-VLEWRFDSRL
411	5018.89	SLYNTVATL-RDLK-VLEWRFDSRL-ADGK-RGPGRAFVTI-ADGK-VIYQYMDDL-ADGS-FLGKIWPSYK-FALSE-AIIRILQQL
172	5018.89	FLGKIWPSYK-FALSE-SLYNTVATL-ADGS-RGPGRAFVTI-ADGK-VIYQYMDDL-ADLS-AIIRILQQL-RDLK-VLEWRFDSRL
369	5018.89	SLYNTVATL-ADGS-RGPGRAFVTI-RDGK-VLEWRFDSRL-ADAK-VIYQYMDDL-ADGS-FLGKIWPSYK-FALSE-AIIRILQQL
404	5018.89	SLYNTVATL-KDG-FLGKIWPSYK-FALSE-AIIRILQQL-ALGS-RGPGRAFVTI-ADGK-VIYQYMDDL-ADLK-VLEWRFDSRL
698	5018.91	AIIRILQQL-ADGS-VIYQYMDDL-ADLK-RGPGRAFVTI-ADGK-FLGKIWPSYK-FALSE-SLYNTVATL-RDLK-VLEWRFDSRL
708	5018.94	AIIRILQQL-ADGS-VIYQYMDDL-ADGS-FLGKIWPSYK-FALSE-SLYNTVATL-RDLK-VLEWRFDSRL-ADGK-RGPGRAFVTI
230	5018.95	FLGKIWPSYK-FALSE-AIIRILQQL-AIGK-SLYNTVATL-ADGS-RGPGRAFVTI-ADGK-VIYQYMDDL-ADLK-VLEWRFDSRL
677	5019.02	AIIRILQQL-AIGK-SLYNTVATL-ADGS-RGPGRAFVTI-ADGK-VIYQYMDDL-ADGS-FLGKIWPSYK-FALSE-VLEWRFDSRL
670	5019.03	AIIRILQQL-RDLK-VLEWRFDSRL-ADAK-VIYQYMDDL-ADGS-FLGKIWPSYK-FALSE-SLYNTVATL-ADGS-RGPGRAFVTI
620	5019.07	AIIRILQQL-ALGS-RGPGRAFVTI-ADGK-VIYQYMDDL-ADGS-FLGKIWPSYK-FALSE-SLYNTVATL-RDLK-VLEWRFDSRL
638	5019.32	AIIRILQQL-ADGK-FLGKIWPSYK-FALSE-SLYNTVATL-ADGS-RGPGRAFVTI-ADGK-VIYQYMDDL-ADLK-VLEWRFDSRL
366	5019.38	SLYNTVATL-ADGS-RGPGRAFVTI-ADGK-FLGKIWPSYK-FALSE-AIIRILQQL-ADGS-VIYQYMDDL-ADLK-VLEWRFDSRL
707	5019.5	AIIRILQQL-ADGS-VIYQYMDDL-ADGS-FLGKIWPSYK-FALSE-SLYNTVATL-ADGS-RGPGRAFVTI-RDGK-VLEWRFDSRL
374	5019.58	SLYNTVATL-ADGS-RGPGRAFVTI-ADGK-VIYQYMDDL-ADGS-FLGKIWPSYK-FALSE-AIIRILQQL-RDLK-VLEWRFDSRL

## Sheet: blank
##	weight	seq
349	5036.27	VLEWRFDSRL--AIIRILQQL--SLYNTVATL--RGPGRAFVTI--FLGKIWPSYK-FALSE-VIYQYMDDL
551	5036.27	VIYQYMDDL-FALSE-VLEWRFDSRL--AIIRILQQL--SLYNTVATL--RGPGRAFVTI--FLGKIWPSYK
282	5038.87	VLEWRFDSRL--FLGKIWPSYK-FALSE-VIYQYMDDL--AIIRILQQL--SLYNTVATL--RGPGRAFVTI
596	5038.87	VIYQYMDDL--AIIRILQQL--SLYNTVATL--RGPGRAFVTI-FALSE-VLEWRFDSRL--FLGKIWPSYK
335	5040.85	VLEWRFDSRL-FALSE-VIYQYMDDL--AIIRILQQL--SLYNTVATL--RGPGRAFVTI--FLGKIWPSYK
595	5040.85	VIYQYMDDL--AIIRILQQL--SLYNTVATL--RGPGRAFVTI--FLGKIWPSYK-FALSE-VLEWRFDSRL
285	5042.41	VLEWRFDSRL--FLGKIWPSYK--AIIRILQQL--SLYNTVATL--RGPGRAFVTI-FALSE-VIYQYMDDL
540	5042.41	VIYQYMDDL-FALSE-VLEWRFDSRL--FLGKIWPSYK--AIIRILQQL--SLYNTVATL--RGPGRAFVTI
272	10024.3	VLEWRFDSRL--FLGKIWPSYK-FALSE-SLYNTVATL--RGPGRAFVTI--AIIRILQQL-FALSE-VIYQYMDDL
279	10024.3	VLEWRFDSRL--FLGKIWPSYK-FALSE-VIYQYMDDL-FALSE-SLYNTVATL--RGPGRAFVTI--AIIRILQQL
381	10024.3	SLYNTVATL--RGPGRAFVTI--AIIRILQQL-FALSE-VLEWRFDSRL--FLGKIWPSYK-FALSE-VIYQYMDDL
384	10024.3	SLYNTVATL--RGPGRAFVTI--AIIRILQQL-FALSE-VIYQYMDDL-FALSE-VLEWRFDSRL--FLGKIWPSYK
537	10024.3	VIYQYMDDL-FALSE-VLEWRFDSRL--FLGKIWPSYK-FALSE-SLYNTVATL--RGPGRAFVTI--AIIRILQQL
558	10024.3	VIYQYMDDL-FALSE-SLYNTVATL--RGPGRAFVTI--AIIRILQQL-FALSE-VLEWRFDSRL--FLGKIWPSYK
345	10024.4	VLEWRFDSRL--AIIRILQQL--FLGKIWPSYK-FALSE-SLYNTVATL--RGPGRAFVTI-FALSE-VIYQYMDDL
348	10024.4	VLEWRFDSRL--AIIRILQQL--FLGKIWPSYK-FALSE-VIYQYMDDL-FALSE-SLYNTVATL--RGPGRAFVTI
371	10024.4	SLYNTVATL--RGPGRAFVTI-FALSE-VLEWRFDSRL--AIIRILQQL--FLGKIWPSYK-FALSE-VIYQYMDDL
376	10024.4	SLYNTVATL--RGPGRAFVTI-FALSE-VIYQYMDDL-FALSE-VLEWRFDSRL--AIIRILQQL--FLGKIWPSYK
550	10024.4	VIYQYMDDL-FALSE-VLEWRFDSRL--AIIRILQQL--FLGKIWPSYK-FALSE-SLYNTVATL--RGPGRAFVTI
556	10024.4	VIYQYMDDL-FALSE-SLYNTVATL--RGPGRAFVTI-FALSE-VLEWRFDSRL--AIIRILQQL--FLGKIWPSYK
165	10024.4	FLGKIWPSYK-FALSE-VLEWRFDSRL--AIIRILQQL--SLYNTVATL--RGPGRAFVTI-FALSE-VIYQYMDDL
204	10024.4	FLGKIWPSYK-FALSE-VIYQYMDDL-FALSE-VLEWRFDSRL--AIIRILQQL--SLYNTVATL--RGPGRAFVTI
350	10024.4	VLEWRFDSRL--AIIRILQQL--SLYNTVATL--RGPGRAFVTI-FALSE-VIYQYMDDL-FALSE-FLGKIWPSYK
516	10024.4	VIYQYMDDL-FALSE-FLGKIWPSYK-FALSE-VLEWRFDSRL--AIIRILQQL--SLYNTVATL--RGPGRAFVTI
359	10024.9	VLEWRFDSRL--AIIRILQQL-FALSE-VIYQYMDDL-FALSE-SLYNTVATL--RGPGRAFVTI--FLGKIWPSYK
362	10024.9	SLYNTVATL--RGPGRAFVTI--FLGKIWPSYK-FALSE-VLEWRFDSRL--AIIRILQQL-FALSE-VIYQYMDDL
363	10024.9	SLYNTVATL--RGPGRAFVTI--FLGKIWPSYK-FALSE-VIYQYMDDL-FALSE-VLEWRFDSRL--AIIRILQQL
553	10024.9	VIYQYMDDL-FALSE-SLYNTVATL--RGPGRAFVTI--FLGKIWPSYK-FALSE-VLEWRFDSRL--AIIRILQQL
45	10025.7	RGPGRAFVTI-FALSE-VLEWRFDSRL--AIIRILQQL--SLYNTVATL--FLGKIWPSYK-FALSE-VIYQYMDDL
84	10025.7	RGPGRAFVTI-FALSE-VIYQYMDDL-FALSE-VLEWRFDSRL--AIIRILQQL--SLYNTVATL--FLGKIWPSYK
351	10025.7	VLEWRFDSRL--AIIRILQQL--SLYNTVATL--FLGKIWPSYK-FALSE-RGPGRAFVTI-FALSE-VIYQYMDDL
352	10025.7	VLEWRFDSRL--AIIRILQQL--SLYNTVATL--FLGKIWPSYK-FALSE-VIYQYMDDL-FALSE-RGPGRAFVTI
492	10025.7	VIYQYMDDL-FALSE-RGPGRAFVTI-FALSE-VLEWRFDSRL--AIIRILQQL--SLYNTVATL--FLGKIWPSYK
552	10025.7	VIYQYMDDL-FALSE-VLEWRFDSRL--AIIRILQQL--SLYNTVATL--FLGKIWPSYK-FALSE-RGPGRAFVTI
293	10025.8	VLEWRFDSRL-FALSE-SLYNTVATL--RGPGRAFVTI--AIIRILQQL--FLGKIWPSYK-FALSE-VIYQYMDDL
326	10025.8	VLEWRFDSRL-FALSE-VIYQYMDDL-FALSE-SLYNTVATL--RGPGRAFVTI--AIIRILQQL--FLGKIWPSYK
379	10025.8	SLYNTVATL--RGPGRAFVTI--AIIRILQQL--FLGKIWPSYK-FALSE-VLEWRFDSRL-FALSE-VIYQYMDDL
380	10025.8	SLYNTVATL--RGPGRAFVTI--AIIRILQQL--FLGKIWPSYK-FALSE-VIYQYMDDL-FALSE-VLEWRFDSRL
542	10025.8	VIYQYMDDL-FALSE-VLEWRFDSRL-FALSE-SLYNTVATL--RGPGRAFVTI--AIIRILQQL--FLGKIWPSYK
557	10025.8	VIYQYMDDL-FALSE-SLYNTVATL--RGPGRAFVTI--AIIRILQQL--FLGKIWPSYK-FALSE-VLEWRFDSRL
69	10025.9	RGPGRAFVTI--SLYNTVATL--AIIRILQQL-FALSE-VLEWRFDSRL--FLGKIWPSYK-FALSE-VIYQYMDDL
72	10025.9	RGPGRAFVTI--SLYNTVATL--AIIRILQQL-FALSE-VIYQYMDDL-FALSE-VLEWRFDSRL--FLGKIWPSYK
266	10025.9	VLEWRFDSRL--FLGKIWPSYK-FALSE-RGPGRAFVTI--SLYNTVATL--AIIRILQQL-FALSE-VIYQYMDDL
277	10025.9	VLEWRFDSRL--FLGKIWPSYK-FALSE-VIYQYMDDL-FALSE-RGPGRAFVTI--SLYNTVATL--AIIRILQQL
498	10025.9	VIYQYMDDL-FALSE-RGPGRAFVTI--SLYNTVATL--AIIRILQQL-FALSE-VLEWRFDSRL--FLGKIWPSYK
535	10025.9	VIYQYMDDL-FALSE-VLEWRFDSRL--FLGKIWPSYK-FALSE-RGPGRAFVTI--SLYNTVATL--AIIRILQQL
111	10026.5	RGPGRAFVTI--AIIRILQQL--SLYNTVATL-FALSE-VLEWRFDSRL--FLGKIWPSYK-FALSE-VIYQYMDDL
114	10026.5	RGPGRAFVTI--AIIRILQQL--SLYNTVATL-FALSE-VIYQYMDDL-FALSE-VLEWRFDSRL--FLGKIWPSYK
269	10026.5	VLEWRFDSRL--FLGKIWPSYK-FALSE-RGPGRAFVTI--AIIRILQQL--SLYNTVATL-FALSE-VIYQYMDDL
278	10026.5	VLEWRFDSRL--FLGKIWPSYK-FALSE-VIYQYMDDL-FALSE-RGPGRAFVTI--AIIRILQQL--SLYNTVATL
504	10026.5	VIYQYMDDL-FALSE-RGPGRAFVTI--AIIRILQQL--SLYNTVATL-FALSE-VLEWRFDSRL--FLGKIWPSYK
536	10026.5	VIYQYMDDL-FALSE-VLEWRFDSRL--FLGKIWPSYK-FALSE-RGPGRAFVTI--AIIRILQQL--SLYNTVATL
50	10026.8	RGPGRAFVTI--SLYNTVATL--FLGKIWPSYK-FALSE-VLEWRFDSRL--AIIRILQQL-FALSE-VIYQYMDDL
51	10026.8	RGPGRAFVTI--SLYNTVATL--FLGKIWPSYK-FALSE-VIYQYMDDL-FALSE-VLEWRFDSRL--AIIRILQQL
339	10026.8	VLEWRFDSRL--AIIRILQQL-FALSE-RGPGRAFVTI--SLYNTVATL--FLGKIWPSYK-FALSE-VIYQYMDDL
356	10026.8	VLEWRFDSRL--AIIRILQQL-FALSE-VIYQYMDDL-FALSE-RGPGRAFVTI--SLYNTVATL--FLGKIWPSYK
493	10026.8	VIYQYMDDL-FALSE-RGPGRAFVTI--SLYNTVATL--FLGKIWPSYK-FALSE-VLEWRFDSRL--AIIRILQQL
548	10026.8	VIYQYMDDL-FALSE-VLEWRFDSRL--AIIRILQQL-FALSE-RGPGRAFVTI--SLYNTVATL--FLGKIWPSYK
5	10027.1	RGPGRAFVTI--FLGKIWPSYK-FALSE-VLEWRFDSRL--AIIRILQQL--SLYNTVATL-FALSE-VIYQYMDDL
14	10027.1	RGPGRAFVTI--FLGKIWPSYK-FALSE-VIYQYMDDL-FALSE-VLEWRFDSRL--AIIRILQQL--SLYNTVATL
353	10027.1	VLEWRFDSRL--AIIRILQQL--SLYNTVATL-FALSE-VIYQYMDDL-FALSE-RGPGRAFVTI--FLGKIWPSYK
482	10027.1	VIYQYMDDL-FALSE-RGPGRAFVTI--FLGKIWPSYK-FALSE-VLEWRFDSRL--AIIRILQQL--SLYNTVATL
109	10027.1	RGPGRAFVTI--AIIRILQQL--SLYNTVATL--FLGKIWPSYK-FALSE-VLEWRFDSRL-FALSE-VIYQYMDDL
110	10027.1	RGPGRAFVTI--AIIRILQQL--SLYNTVATL--FLGKIWPSYK-FALSE-VIYQYMDDL-FALSE-VLEWRFDSRL
261	10027.1	VLEWRFDSRL-FALSE-RGPGRAFVTI--AIIRILQQL--SLYNTVATL--FLGKIWPSYK-FALSE-VIYQYMDDL
318	10027.1	VLEWRFDSRL-FALSE-VIYQYMDDL-FALSE-RGPGRAFVTI--AIIRILQQL--SLYNTVATL--FLGKIWPSYK
503	10027.1	VIYQYMDDL-FALSE-RGPGRAFVTI--AIIRILQQL--SLYNTVATL--FLGKIWPSYK-FALSE-VLEWRFDSRL
534	10027.1	VIYQYMDDL-FALSE-VLEWRFDSRL-FALSE-RGPGRAFVTI--AIIRILQQL--SLYNTVATL--FLGKIWPSYK
67	10027.4	RGPGRAFVTI--SLYNTVATL--AIIRILQQL--FLGKIWPSYK-FALSE-VLEWRFDSRL-FALSE-VIYQYMDDL
68	10027.4	RGPGRAFVTI--SLYNTVATL--AIIRILQQL--FLGKIWPSYK-FALSE-VIYQYMDDL-FALSE-VLEWRFDSRL
251	10027.4	VLEWRFDSRL-FALSE-RGPGRAFVTI--SLYNTVATL--AIIRILQQL--FLGKIWPSYK-FALSE-VIYQYMDDL
316	10027.4	VLEWRFDSRL-FALSE-VIYQYMDDL-FALSE-RGPGRAFVTI--SLYNTVATL--AIIRILQQL--FLGKIWPSYK
497	10027.4	VIYQYMDDL-FALSE-RGPGRAFVTI--SLYNTVATL--AIIRILQQL--FLGKIWPSYK-FALSE-VLEWRFDSRL
532	10027.4	VIYQYMDDL-FALSE-VLEWRFDSRL-FALSE-RGPGRAFVTI--SLYNTVATL--AIIRILQQL--FLGKIWPSYK
271	10027.5	VLEWRFDSRL--FLGKIWPSYK-FALSE-SLYNTVATL--RGPGRAFVTI-FALSE-VIYQYMDDL--AIIRILQQL
367	10027.5	SLYNTVATL--RGPGRAFVTI-FALSE-VLEWRFDSRL--FLGKIWPSYK-FALSE-VIYQYMDDL--AIIRILQQL
378	10027.5	SLYNTVATL--RGPGRAFVTI-FALSE-VIYQYMDDL--AIIRILQQL-FALSE-VLEWRFDSRL--FLGKIWPSYK
592	10027.5	VIYQYMDDL--AIIRILQQL-FALSE-VLEWRFDSRL--FLGKIWPSYK-FALSE-SLYNTVATL--RGPGRAFVTI
59	10027.7	RGPGRAFVTI--SLYNTVATL-FALSE-VLEWRFDSRL--AIIRILQQL--FLGKIWPSYK-FALSE-VIYQYMDDL
64	10027.7	RGPGRAFVTI--SLYNTVATL-FALSE-VIYQYMDDL-FALSE-VLEWRFDSRL--AIIRILQQL--FLGKIWPSYK
343	10027.7	VLEWRFDSRL--AIIRILQQL--FLGKIWPSYK-FALSE-RGPGRAFVTI--SLYNTVATL-FALSE-VIYQYMDDL
347	10027.7	VLEWRFDSRL--AIIRILQQL--FLGKIWPSYK-FALSE-VIYQYMDDL-FALSE-RGPGRAFVTI--SLYNTVATL
496	10027.7	VIYQYMDDL-FALSE-RGPGRAFVTI--SLYNTVATL-FALSE-VLEWRFDSRL--AIIRILQQL--FLGKIWPSYK
549	10027.7	VIYQYMDDL-FALSE-VLEWRFDSRL--AIIRILQQL--FLGKIWPSYK-FALSE-RGPGRAFVTI--SLYNTVATL
292	10029	VLEWRFDSRL-FALSE-SLYNTVATL--RGPGRAFVTI-FALSE-VIYQYMDDL--AIIRILQQL--FLGKIWPSYK
334	10029	VLEWRFDSRL-FALSE-VIYQYMDDL--AIIRILQQL--FLGKIWPSYK-FALSE-SLYNTVATL--RGPGRAFVTI
370	10029	SLYNTVATL--RGPGRAFVTI-FALSE-VLEWRFDSRL-FALSE-VIYQYMDDL--AIIRILQQL--FLGKIWPSYK
377	10029	SLYNTVATL--RGPGRAFVTI-FALSE-VIYQYMDDL--AIIRILQQL--FLGKIWPSYK-FALSE-VLEWRFDSRL
586	10029	VIYQYMDDL--AIIRILQQL--FLGKIWPSYK-FALSE-VLEWRFDSRL-FALSE-SLYNTVATL--RGPGRAFVTI
587	10029	VIYQYMDDL--AIIRILQQL--FLGKIWPSYK-FALSE-SLYNTVATL--RGPGRAFVTI-FALSE-VLEWRFDSRL
162	10029	FLGKIWPSYK-FALSE-VLEWRFDSRL-FALSE-VIYQYMDDL--AIIRILQQL--SLYNTVATL--RGPGRAFVTI
215	10029	FLGKIWPSYK-FALSE-VIYQYMDDL--AIIRILQQL--SLYNTVATL--RGPGRAFVTI-FALSE-VLEWRFDSRL
289	10029.4	VLEWRFDSRL-FALSE-SLYNTVATL--RGPGRAFVTI--FLGKIWPSYK-FALSE-VIYQYMDDL--AIIRILQQL
361	10029.4	SLYNTVATL--RGPGRAFVTI--FLGKIWPSYK-FALSE-VLEWRFDSRL-FALSE-VIYQYMDDL--AIIRILQQL
364	10029.4	SLYNTVATL--RGPGRAFVTI--FLGKIWPSYK-FALSE-VIYQYMDDL--AIIRILQQL-FALSE-VLEWRFDSRL
593	10029.4	VIYQYMDDL--AIIRILQQL-FALSE-VLEWRFDSRL-FALSE-SLYNTVATL--RGPGRAFVTI--FLGKIWPSYK
28	10029.7	RGPGRAFVTI-FALSE-VLEWRFDSRL--FLGKIWPSYK-FALSE-VIYQYMDDL--AIIRILQQL--SLYNTVATL
96	10029.7	RGPGRAFVTI-FALSE-VIYQYMDDL--AIIRILQQL--SLYNTVATL-FALSE-VLEWRFDSRL--FLGKIWPSYK
268	10029.7	VLEWRFDSRL--FLGKIWPSYK-FALSE-RGPGRAFVTI-FALSE-VIYQYMDDL--AIIRILQQL--SLYNTVATL
600	10029.7	VIYQYMDDL--AIIRILQQL--SLYNTVATL-FALSE-VLEWRFDSRL--FLGKIWPSYK-FALSE-RGPGRAFVTI
42	10030.3	RGPGRAFVTI-FALSE-VLEWRFDSRL-FALSE-VIYQYMDDL--AIIRILQQL--SLYNTVATL--FLGKIWPSYK
95	10030.3	RGPGRAFVTI-FALSE-VIYQYMDDL--AIIRILQQL--SLYNTVATL--FLGKIWPSYK-FALSE-VLEWRFDSRL
258	10030.3	VLEWRFDSRL-FALSE-RGPGRAFVTI-FALSE-VIYQYMDDL--AIIRILQQL--SLYNTVATL--FLGKIWPSYK
336	10030.3	VLEWRFDSRL-FALSE-VIYQYMDDL--AIIRILQQL--SLYNTVATL--FLGKIWPSYK-FALSE-RGPGRAFVTI
597	10030.3	VIYQYMDDL--AIIRILQQL--SLYNTVATL--FLGKIWPSYK-FALSE-RGPGRAFVTI-FALSE-VLEWRFDSRL
598	10030.3	VIYQYMDDL--AIIRILQQL--SLYNTVATL--FLGKIWPSYK-FALSE-VLEWRFDSRL-FALSE-RGPGRAFVTI
675	10030.5	AIIRILQQL--SLYNTVATL--RGPGRAFVTI-FALSE-VLEWRFDSRL--FLGKIWPSYK-FALSE-VIYQYMDDL
678	10030.5	AIIRILQQL--SLYNTVATL--RGPGRAFVTI-FALSE-VIYQYMDDL-FALSE-VLEWRFDSRL--FLGKIWPSYK
55	10030.8	RGPGRAFVTI--SLYNTVATL-FALSE-VLEWRFDSRL--FLGKIWPSYK-FALSE-VIYQYMDDL--AIIRILQQL
66	10030.8	RGPGRAFVTI--SLYNTVATL-FALSE-VIYQYMDDL--AIIRILQQL-FALSE-VLEWRFDSRL--FLGKIWPSYK
265	10030.8	VLEWRFDSRL--FLGKIWPSYK-FALSE-RGPGRAFVTI--SLYNTVATL-FALSE-VIYQYMDDL--AIIRILQQL
281	10030.8	VLEWRFDSRL--FLGKIWPSYK-FALSE-VIYQYMDDL--AIIRILQQL-FALSE-RGPGRAFVTI--SLYNTVATL
582	10030.8	VIYQYMDDL--AIIRILQQL-FALSE-RGPGRAFVTI--SLYNTVATL-FALSE-VLEWRFDSRL--FLGKIWPSYK
591	10030.8	VIYQYMDDL--AIIRILQQL-FALSE-VLEWRFDSRL--FLGKIWPSYK-FALSE-RGPGRAFVTI--SLYNTVATL
288	10031	VLEWRFDSRL--FLGKIWPSYK--AIIRILQQL-FALSE-VIYQYMDDL-FALSE-SLYNTVATL--RGPGRAFVTI
368	10031	SLYNTVATL--RGPGRAFVTI-FALSE-VLEWRFDSRL--FLGKIWPSYK--AIIRILQQL-FALSE-VIYQYMDDL
375	10031	SLYNTVATL--RGPGRAFVTI-FALSE-VIYQYMDDL-FALSE-VLEWRFDSRL--FLGKIWPSYK--AIIRILQQL
555	10031	VIYQYMDDL-FALSE-SLYNTVATL--RGPGRAFVTI-FALSE-VLEWRFDSRL--FLGKIWPSYK--AIIRILQQL
49	10031.4	RGPGRAFVTI--SLYNTVATL--FLGKIWPSYK-FALSE-VLEWRFDSRL-FALSE-VIYQYMDDL--AIIRILQQL
52	10031.4	RGPGRAFVTI--SLYNTVATL--FLGKIWPSYK-FALSE-VIYQYMDDL--AIIRILQQL-FALSE-VLEWRFDSRL
247	10031.4	VLEWRFDSRL-FALSE-RGPGRAFVTI--SLYNTVATL--FLGKIWPSYK-FALSE-VIYQYMDDL--AIIRILQQL
332	10031.4	VLEWRFDSRL-FALSE-VIYQYMDDL--AIIRILQQL-FALSE-RGPGRAFVTI--SLYNTVATL--FLGKIWPSYK
581	10031.4	VIYQYMDDL--AIIRILQQL-FALSE-RGPGRAFVTI--SLYNTVATL--FLGKIWPSYK-FALSE-VLEWRFDSRL
590	10031.4	VIYQYMDDL--AIIRILQQL-FALSE-VLEWRFDSRL-FALSE-RGPGRAFVTI--SLYNTVATL--FLGKIWPSYK
4	10031.6	RGPGRAFVTI--FLGKIWPSYK-FALSE-VLEWRFDSRL-FALSE-VIYQYMDDL--AIIRILQQL--SLYNTVATL
18	10031.6	RGPGRAFVTI--FLGKIWPSYK-FALSE-VIYQYMDDL--AIIRILQQL--SLYNTVATL-FALSE-VLEWRFDSRL
244	10031.6	VLEWRFDSRL-FALSE-RGPGRAFVTI--FLGKIWPSYK-FALSE-VIYQYMDDL--AIIRILQQL--SLYNTVATL
599	10031.6	VIYQYMDDL--AIIRILQQL--SLYNTVATL-FALSE-VLEWRFDSRL-FALSE-RGPGRAFVTI--FLGKIWPSYK
58	10032.3	RGPGRAFVTI--SLYNTVATL-FALSE-VLEWRFDSRL-FALSE-VIYQYMDDL--AIIRILQQL--FLGKIWPSYK
65	10032.3	RGPGRAFVTI--SLYNTVATL-FALSE-VIYQYMDDL--AIIRILQQL--FLGKIWPSYK-FALSE-VLEWRFDSRL
250	10032.3	VLEWRFDSRL-FALSE-RGPGRAFVTI--SLYNTVATL-FALSE-VIYQYMDDL--AIIRILQQL--FLGKIWPSYK
333	10032.3	VLEWRFDSRL-FALSE-VIYQYMDDL--AIIRILQQL--FLGKIWPSYK-FALSE-RGPGRAFVTI--SLYNTVATL
584	10032.3	VIYQYMDDL--AIIRILQQL--FLGKIWPSYK-FALSE-RGPGRAFVTI--SLYNTVATL-FALSE-VLEWRFDSRL
585	10032.3	VIYQYMDDL--AIIRILQQL--FLGKIWPSYK-FALSE-VLEWRFDSRL-FALSE-RGPGRAFVTI--SLYNTVATL
673	10032.5	AIIRILQQL--SLYNTVATL--RGPGRAFVTI--FLGKIWPSYK-FALSE-VLEWRFDSRL-FALSE-VIYQYMDDL
674	10032.5	AIIRILQQL--SLYNTVATL--RGPGRAFVTI--FLGKIWPSYK-FALSE-VIYQYMDDL-FALSE-VLEWRFDSRL
229	10032.6	FLGKIWPSYK--AIIRILQQL--SLYNTVATL--RGPGRAFVTI-FALSE-VLEWRFDSRL-FALSE-VIYQYMDDL
230	10032.6	FLGKIWPSYK--AIIRILQQL--SLYNTVATL--RGPGRAFVTI-FALSE-VIYQYMDDL-FALSE-VLEWRFDSRL
324	10032.6	VLEWRFDSRL-FALSE-VIYQYMDDL-FALSE-FLGKIWPSYK--AIIRILQQL--SLYNTVATL--RGPGRAFVTI
527	10032.6	VIYQYMDDL-FALSE-FLGKIWPSYK--AIIRILQQL--SLYNTVATL--RGPGRAFVTI-FALSE-VLEWRFDSRL
290	10033	VLEWRFDSRL-FALSE-SLYNTVATL--RGPGRAFVTI--FLGKIWPSYK--AIIRILQQL-FALSE-VIYQYMDDL
325	10033	VLEWRFDSRL-FALSE-VIYQYMDDL-FALSE-SLYNTVATL--RGPGRAFVTI--FLGKIWPSYK--AIIRILQQL
365	10033	SLYNTVATL--RGPGRAFVTI--FLGKIWPSYK--AIIRILQQL-FALSE-VLEWRFDSRL-FALSE-VIYQYMDDL
366	10033	SLYNTVATL--RGPGRAFVTI--FLGKIWPSYK--AIIRILQQL-FALSE-VIYQYMDDL-FALSE-VLEWRFDSRL
541	10033	VIYQYMDDL-FALSE-VLEWRFDSRL-FALSE-SLYNTVATL--RGPGRAFVTI--FLGKIWPSYK--AIIRILQQL
554	10033	VIYQYMDDL-FALSE-SLYNTVATL--RGPGRAFVTI--FLGKIWPSYK--AIIRILQQL-FALSE-VLEWRFDSRL
29	10033.2	RGPGRAFVTI-FALSE-VLEWRFDSRL--FLGKIWPSYK--AIIRILQQL--SLYNTVATL-FALSE-VIYQYMDDL
80	10033.2	RGPGRAFVTI-FALSE-VIYQYMDDL-FALSE-VLEWRFDSRL--FLGKIWPSYK--AIIRILQQL--SLYNTVATL
286	10033.2	VLEWRFDSRL--FLGKIWPSYK--AIIRILQQL--SLYNTVATL-FALSE-VIYQYMDDL-FALSE-RGPGRAFVTI
488	10033.2	VIYQYMDDL-FALSE-RGPGRAFVTI-FALSE-VLEWRFDSRL--FLGKIWPSYK--AIIRILQQL--SLYNTVATL
56	10034.3	RGPGRAFVTI--SLYNTVATL-FALSE-VLEWRFDSRL--FLGKIWPSYK--AIIRILQQL-FALSE-VIYQYMDDL
63	10034.3	RGPGRAFVTI--SLYNTVATL-FALSE-VIYQYMDDL-FALSE-VLEWRFDSRL--FLGKIWPSYK--AIIRILQQL
283	10034.3	VLEWRFDSRL--FLGKIWPSYK--AIIRILQQL-FALSE-RGPGRAFVTI--SLYNTVATL-FALSE-VIYQYMDDL
287	10034.3	VLEWRFDSRL--FLGKIWPSYK--AIIRILQQL-FALSE-VIYQYMDDL-FALSE-RGPGRAFVTI--SLYNTVATL
495	10034.3	VIYQYMDDL-FALSE-RGPGRAFVTI--SLYNTVATL-FALSE-VLEWRFDSRL--FLGKIWPSYK--AIIRILQQL
539	10034.3	VIYQYMDDL-FALSE-VLEWRFDSRL--FLGKIWPSYK--AIIRILQQL-FALSE-RGPGRAFVTI--SLYNTVATL
53	10035	RGPGRAFVTI--SLYNTVATL--FLGKIWPSYK--AIIRILQQL-FALSE-VLEWRFDSRL-FALSE-VIYQYMDDL
54	10035	RGPGRAFVTI--SLYNTVATL--FLGKIWPSYK--AIIRILQQL-FALSE-VIYQYMDDL-FALSE-VLEWRFDSRL
248	10035	VLEWRFDSRL-FALSE-RGPGRAFVTI--SLYNTVATL--FLGKIWPSYK--AIIRILQQL-FALSE-VIYQYMDDL
315	10035	VLEWRFDSRL-FALSE-VIYQYMDDL-FALSE-RGPGRAFVTI--SLYNTVATL--FLGKIWPSYK--AIIRILQQL
494	10035	VIYQYMDDL-FALSE-RGPGRAFVTI--SLYNTVATL--FLGKIWPSYK--AIIRILQQL-FALSE-VLEWRFDSRL
531	10035	VIYQYMDDL-FALSE-VLEWRFDSRL-FALSE-RGPGRAFVTI--SLYNTVATL--FLGKIWPSYK--AIIRILQQL
21	10035.2	RGPGRAFVTI--FLGKIWPSYK--AIIRILQQL--SLYNTVATL-FALSE-VLEWRFDSRL-FALSE-VIYQYMDDL
22	10035.2	RGPGRAFVTI--FLGKIWPSYK--AIIRILQQL--SLYNTVATL-FALSE-VIYQYMDDL-FALSE-VLEWRFDSRL
245	10035.2	VLEWRFDSRL-FALSE-RGPGRAFVTI--FLGKIWPSYK--AIIRILQQL--SLYNTVATL-FALSE-VIYQYMDDL
314	10035.2	VLEWRFDSRL-FALSE-VIYQYMDDL-FALSE-RGPGRAFVTI--FLGKIWPSYK--AIIRILQQL--SLYNTVATL
486	10035.2	VIYQYMDDL-FALSE-RGPGRAFVTI--FLGKIWPSYK--AIIRILQQL--SLYNTVATL-FALSE-VLEWRFDSRL
530	10035.2	VIYQYMDDL-FALSE-VLEWRFDSRL-FALSE-RGPGRAFVTI--FLGKIWPSYK--AIIRILQQL--SLYNTVATL
168	15013	FLGKIWPSYK-FALSE-VLEWRFDSRL--AIIRILQQL-FALSE-VIYQYMDDL-FALSE-SLYNTVATL--RGPGRAFVTI
170	15013	FLGKIWPSYK-FALSE-SLYNTVATL--RGPGRAFVTI-FALSE-VLEWRFDSRL--AIIRILQQL-FALSE-VIYQYMDDL
171	15013	FLGKIWPSYK-FALSE-SLYNTVATL--RGPGRAFVTI-FALSE-VIYQYMDDL-FALSE-VLEWRFDSRL--AIIRILQQL
205	15013	FLGKIWPSYK-FALSE-VIYQYMDDL-FALSE-SLYNTVATL--RGPGRAFVTI-FALSE-VLEWRFDSRL--AIIRILQQL
358	15013	VLEWRFDSRL--AIIRILQQL-FALSE-VIYQYMDDL-FALSE-FLGKIWPSYK-FALSE-SLYNTVATL--RGPGRAFVTI
372	15013	SLYNTVATL--RGPGRAFVTI-FALSE-VLEWRFDSRL--AIIRILQQL-FALSE-VIYQYMDDL-FALSE-FLGKIWPSYK
373	15013	SLYNTVATL--RGPGRAFVTI-FALSE-VIYQYMDDL-FALSE-FLGKIWPSYK-FALSE-VLEWRFDSRL--AIIRILQQL
517	15013	VIYQYMDDL-FALSE-FLGKIWPSYK-FALSE-SLYNTVATL--RGPGRAFVTI-FALSE-VLEWRFDSRL--AIIRILQQL
26	15013.4	RGPGRAFVTI-FALSE-VLEWRFDSRL--FLGKIWPSYK-FALSE-SLYNTVATL--AIIRILQQL-FALSE-VIYQYMDDL
27	15013.4	RGPGRAFVTI-FALSE-VLEWRFDSRL--FLGKIWPSYK-FALSE-VIYQYMDDL-FALSE-SLYNTVATL--AIIRILQQL
79	15013.4	RGPGRAFVTI-FALSE-VIYQYMDDL-FALSE-VLEWRFDSRL--FLGKIWPSYK-FALSE-SLYNTVATL--AIIRILQQL
90	15013.4	RGPGRAFVTI-FALSE-VIYQYMDDL-FALSE-SLYNTVATL--AIIRILQQL-FALSE-VLEWRFDSRL--FLGKIWPSYK
267	15013.4	VLEWRFDSRL--FLGKIWPSYK-FALSE-RGPGRAFVTI-FALSE-VIYQYMDDL-FALSE-SLYNTVATL--AIIRILQQL
275	15013.4	VLEWRFDSRL--FLGKIWPSYK-FALSE-SLYNTVATL--AIIRILQQL-FALSE-RGPGRAFVTI-FALSE-VIYQYMDDL
276	15013.4	VLEWRFDSRL--FLGKIWPSYK-FALSE-SLYNTVATL--AIIRILQQL-FALSE-VIYQYMDDL-FALSE-RGPGRAFVTI
280	15013.4	VLEWRFDSRL--FLGKIWPSYK-FALSE-VIYQYMDDL-FALSE-SLYNTVATL--AIIRILQQL-FALSE-RGPGRAFVTI
459	15013.4	SLYNTVATL--AIIRILQQL-FALSE-RGPGRAFVTI-FALSE-VLEWRFDSRL--FLGKIWPSYK-FALSE-VIYQYMDDL
462	15013.4	SLYNTVATL--AIIRILQQL-FALSE-RGPGRAFVTI-FALSE-VIYQYMDDL-FALSE-VLEWRFDSRL--FLGKIWPSYK
471	15013.4	SLYNTVATL--AIIRILQQL-FALSE-VLEWRFDSRL--FLGKIWPSYK-FALSE-RGPGRAFVTI-FALSE-VIYQYMDDL
472	15013.4	SLYNTVATL--AIIRILQQL-FALSE-VLEWRFDSRL--FLGKIWPSYK-FALSE-VIYQYMDDL-FALSE-RGPGRAFVTI
476	15013.4	SLYNTVATL--AIIRILQQL-FALSE-VIYQYMDDL-FALSE-RGPGRAFVTI-FALSE-VLEWRFDSRL--FLGKIWPSYK
480	15013.4	SLYNTVATL--AIIRILQQL-FALSE-VIYQYMDDL-FALSE-VLEWRFDSRL--FLGKIWPSYK-FALSE-RGPGRAFVTI
487	15013.4	VIYQYMDDL-FALSE-RGPGRAFVTI-FALSE-VLEWRFDSRL--FLGKIWPSYK-FALSE-SLYNTVATL--AIIRILQQL
538	15013.4	VIYQYMDDL-FALSE-VLEWRFDSRL--FLGKIWPSYK-FALSE-SLYNTVATL--AIIRILQQL-FALSE-RGPGRAFVTI
572	15013.4	VIYQYMDDL-FALSE-SLYNTVATL--AIIRILQQL-FALSE-RGPGRAFVTI-FALSE-VLEWRFDSRL--FLGKIWPSYK
576	15013.4	VIYQYMDDL-FALSE-SLYNTVATL--AIIRILQQL-FALSE-VLEWRFDSRL--FLGKIWPSYK-FALSE-RGPGRAFVTI
48	15014.3	RGPGRAFVTI-FALSE-VLEWRFDSRL--AIIRILQQL-FALSE-VIYQYMDDL-FALSE-SLYNTVATL--FLGKIWPSYK
85	15014.3	RGPGRAFVTI-FALSE-VIYQYMDDL-FALSE-SLYNTVATL--FLGKIWPSYK-FALSE-VLEWRFDSRL--AIIRILQQL
342	15014.3	VLEWRFDSRL--AIIRILQQL-FALSE-RGPGRAFVTI-FALSE-VIYQYMDDL-FALSE-SLYNTVATL--FLGKIWPSYK
360	15014.3	VLEWRFDSRL--AIIRILQQL-FALSE-VIYQYMDDL-FALSE-SLYNTVATL--FLGKIWPSYK-FALSE-RGPGRAFVTI
386	15014.3	SLYNTVATL--FLGKIWPSYK-FALSE-RGPGRAFVTI-FALSE-VLEWRFDSRL--AIIRILQQL-FALSE-VIYQYMDDL
387	15014.3	SLYNTVATL--FLGKIWPSYK-FALSE-RGPGRAFVTI-FALSE-VIYQYMDDL-FALSE-VLEWRFDSRL--AIIRILQQL
395	15014.3	SLYNTVATL--FLGKIWPSYK-FALSE-VLEWRFDSRL--AIIRILQQL-FALSE-RGPGRAFVTI-FALSE-VIYQYMDDL
396	15014.3	SLYNTVATL--FLGKIWPSYK-FALSE-VLEWRFDSRL--AIIRILQQL-FALSE-VIYQYMDDL-FALSE-RGPGRAFVTI
397	15014.3	SLYNTVATL--FLGKIWPSYK-FALSE-VIYQYMDDL-FALSE-RGPGRAFVTI-FALSE-VLEWRFDSRL--AIIRILQQL
400	15014.3	SLYNTVATL--FLGKIWPSYK-FALSE-VIYQYMDDL-FALSE-VLEWRFDSRL--AIIRILQQL-FALSE-RGPGRAFVTI
559	15014.3	VIYQYMDDL-FALSE-SLYNTVATL--FLGKIWPSYK-FALSE-RGPGRAFVTI-FALSE-VLEWRFDSRL--AIIRILQQL
562	15014.3	VIYQYMDDL-FALSE-SLYNTVATL--FLGKIWPSYK-FALSE-VLEWRFDSRL--AIIRILQQL-FALSE-RGPGRAFVTI
152	15014.4	FLGKIWPSYK-FALSE-VLEWRFDSRL-FALSE-SLYNTVATL--RGPGRAFVTI--AIIRILQQL-FALSE-VIYQYMDDL
159	15014.4	FLGKIWPSYK-FALSE-VLEWRFDSRL-FALSE-VIYQYMDDL-FALSE-SLYNTVATL--RGPGRAFVTI--AIIRILQQL
173	15014.4	FLGKIWPSYK-FALSE-SLYNTVATL--RGPGRAFVTI--AIIRILQQL-FALSE-VLEWRFDSRL-FALSE-VIYQYMDDL
174	15014.4	FLGKIWPSYK-FALSE-SLYNTVATL--RGPGRAFVTI--AIIRILQQL-FALSE-VIYQYMDDL-FALSE-VLEWRFDSRL
201	15014.4	FLGKIWPSYK-FALSE-VIYQYMDDL-FALSE-VLEWRFDSRL-FALSE-SLYNTVATL--RGPGRAFVTI--AIIRILQQL
206	15014.4	FLGKIWPSYK-FALSE-VIYQYMDDL-FALSE-SLYNTVATL--RGPGRAFVTI--AIIRILQQL-FALSE-VLEWRFDSRL
294	15014.4	VLEWRFDSRL-FALSE-SLYNTVATL--RGPGRAFVTI--AIIRILQQL-FALSE-VIYQYMDDL-FALSE-FLGKIWPSYK
321	15014.4	VLEWRFDSRL-FALSE-VIYQYMDDL-FALSE-FLGKIWPSYK-FALSE-SLYNTVATL--RGPGRAFVTI--AIIRILQQL
382	15014.4	SLYNTVATL--RGPGRAFVTI--AIIRILQQL-FALSE-VLEWRFDSRL-FALSE-VIYQYMDDL-FALSE-FLGKIWPSYK
383	15014.4	SLYNTVATL--RGPGRAFVTI--AIIRILQQL-FALSE-VIYQYMDDL-FALSE-FLGKIWPSYK-FALSE-VLEWRFDSRL
513	15014.4	VIYQYMDDL-FALSE-FLGKIWPSYK-FALSE-VLEWRFDSRL-FALSE-SLYNTVATL--RGPGRAFVTI--AIIRILQQL
518	15014.4	VIYQYMDDL-FALSE-FLGKIWPSYK-FALSE-SLYNTVATL--RGPGRAFVTI--AIIRILQQL-FALSE-VLEWRFDSRL
35	15014.9	RGPGRAFVTI-FALSE-VLEWRFDSRL-FALSE-SLYNTVATL--AIIRILQQL--FLGKIWPSYK-FALSE-VIYQYMDDL
40	15014.9	RGPGRAFVTI-FALSE-VLEWRFDSRL-FALSE-VIYQYMDDL-FALSE-SLYNTVATL--AIIRILQQL--FLGKIWPSYK
82	15014.9	RGPGRAFVTI-FALSE-VIYQYMDDL-FALSE-VLEWRFDSRL-FALSE-SLYNTVATL--AIIRILQQL--FLGKIWPSYK
89	15014.9	RGPGRAFVTI-FALSE-VIYQYMDDL-FALSE-SLYNTVATL--AIIRILQQL--FLGKIWPSYK-FALSE-VLEWRFDSRL
256	15014.9	VLEWRFDSRL-FALSE-RGPGRAFVTI-FALSE-VIYQYMDDL-FALSE-SLYNTVATL--AIIRILQQL--FLGKIWPSYK
309	15014.9	VLEWRFDSRL-FALSE-SLYNTVATL--AIIRILQQL--FLGKIWPSYK-FALSE-RGPGRAFVTI-FALSE-VIYQYMDDL
310	15014.9	VLEWRFDSRL-FALSE-SLYNTVATL--AIIRILQQL--FLGKIWPSYK-FALSE-VIYQYMDDL-FALSE-RGPGRAFVTI
330	15014.9	VLEWRFDSRL-FALSE-VIYQYMDDL-FALSE-SLYNTVATL--AIIRILQQL--FLGKIWPSYK-FALSE-RGPGRAFVTI
463	15014.9	SLYNTVATL--AIIRILQQL--FLGKIWPSYK-FALSE-RGPGRAFVTI-FALSE-VLEWRFDSRL-FALSE-VIYQYMDDL
464	15014.9	SLYNTVATL--AIIRILQQL--FLGKIWPSYK-FALSE-RGPGRAFVTI-FALSE-VIYQYMDDL-FALSE-VLEWRFDSRL
465	15014.9	SLYNTVATL--AIIRILQQL--FLGKIWPSYK-FALSE-VLEWRFDSRL-FALSE-RGPGRAFVTI-FALSE-VIYQYMDDL
466	15014.9	SLYNTVATL--AIIRILQQL--FLGKIWPSYK-FALSE-VLEWRFDSRL-FALSE-VIYQYMDDL-FALSE-RGPGRAFVTI
467	15014.9	SLYNTVATL--AIIRILQQL--FLGKIWPSYK-FALSE-VIYQYMDDL-FALSE-RGPGRAFVTI-FALSE-VLEWRFDSRL
468	15014.9	SLYNTVATL--AIIRILQQL--FLGKIWPSYK-FALSE-VIYQYMDDL-FALSE-VLEWRFDSRL-FALSE-RGPGRAFVTI
490	15014.9	VIYQYMDDL-FALSE-RGPGRAFVTI-FALSE-VLEWRFDSRL-FALSE-SLYNTVATL--AIIRILQQL--FLGKIWPSYK
546	15014.9	VIYQYMDDL-FALSE-VLEWRFDSRL-FALSE-SLYNTVATL--AIIRILQQL--FLGKIWPSYK-FALSE-RGPGRAFVTI
573	15014.9	VIYQYMDDL-FALSE-SLYNTVATL--AIIRILQQL--FLGKIWPSYK-FALSE-RGPGRAFVTI-FALSE-VLEWRFDSRL
574	15014.9	VIYQYMDDL-FALSE-SLYNTVATL--AIIRILQQL--FLGKIWPSYK-FALSE-VLEWRFDSRL-FALSE-RGPGRAFVTI
103	15015.1	RGPGRAFVTI--AIIRILQQL-FALSE-VLEWRFDSRL--FLGKIWPSYK-FALSE-SLYNTVATL-FALSE-VIYQYMDDL
104	15015.1	RGPGRAFVTI--AIIRILQQL-FALSE-VLEWRFDSRL--FLGKIWPSYK-FALSE-VIYQYMDDL-FALSE-SLYNTVATL
117	15015.1	RGPGRAFVTI--AIIRILQQL-FALSE-VIYQYMDDL-FALSE-VLEWRFDSRL--FLGKIWPSYK-FALSE-SLYNTVATL
120	15015.1	RGPGRAFVTI--AIIRILQQL-FALSE-VIYQYMDDL-FALSE-SLYNTVATL-FALSE-VLEWRFDSRL--FLGKIWPSYK
270	15015.1	VLEWRFDSRL--FLGKIWPSYK-FALSE-RGPGRAFVTI--AIIRILQQL-FALSE-VIYQYMDDL-FALSE-SLYNTVATL
273	15015.1	VLEWRFDSRL--FLGKIWPSYK-FALSE-SLYNTVATL-FALSE-VIYQYMDDL-FALSE-RGPGRAFVTI--AIIRILQQL
416	15015.1	SLYNTVATL-FALSE-VLEWRFDSRL--FLGKIWPSYK-FALSE-RGPGRAFVTI--AIIRILQQL-FALSE-VIYQYMDDL
417	15015.1	SLYNTVATL-FALSE-VLEWRFDSRL--FLGKIWPSYK-FALSE-VIYQYMDDL-FALSE-RGPGRAFVTI--AIIRILQQL
438	15015.1	SLYNTVATL-FALSE-VIYQYMDDL-FALSE-RGPGRAFVTI--AIIRILQQL-FALSE-VLEWRFDSRL--FLGKIWPSYK
447	15015.1	SLYNTVATL-FALSE-VIYQYMDDL-FALSE-VLEWRFDSRL--FLGKIWPSYK-FALSE-RGPGRAFVTI--AIIRILQQL
501	15015.1	VIYQYMDDL-FALSE-RGPGRAFVTI--AIIRILQQL-FALSE-VLEWRFDSRL--FLGKIWPSYK-FALSE-SLYNTVATL
567	15015.1	VIYQYMDDL-FALSE-SLYNTVATL-FALSE-VLEWRFDSRL--FLGKIWPSYK-FALSE-RGPGRAFVTI--AIIRILQQL
43	15015.2	RGPGRAFVTI-FALSE-VLEWRFDSRL--AIIRILQQL--FLGKIWPSYK-FALSE-SLYNTVATL-FALSE-VIYQYMDDL
44	15015.2	RGPGRAFVTI-FALSE-VLEWRFDSRL--AIIRILQQL--FLGKIWPSYK-FALSE-VIYQYMDDL-FALSE-SLYNTVATL
83	15015.2	RGPGRAFVTI-FALSE-VIYQYMDDL-FALSE-VLEWRFDSRL--AIIRILQQL--FLGKIWPSYK-FALSE-SLYNTVATL
88	15015.2	RGPGRAFVTI-FALSE-VIYQYMDDL-FALSE-SLYNTVATL-FALSE-VLEWRFDSRL--AIIRILQQL--FLGKIWPSYK
344	15015.2	VLEWRFDSRL--AIIRILQQL--FLGKIWPSYK-FALSE-RGPGRAFVTI-FALSE-VIYQYMDDL-FALSE-SLYNTVATL
346	15015.2	VLEWRFDSRL--AIIRILQQL--FLGKIWPSYK-FALSE-SLYNTVATL-FALSE-VIYQYMDDL-FALSE-RGPGRAFVTI
429	15015.2	SLYNTVATL-FALSE-VLEWRFDSRL--AIIRILQQL--FLGKIWPSYK-FALSE-RGPGRAFVTI-FALSE-VIYQYMDDL
430	15015.2	SLYNTVATL-FALSE-VLEWRFDSRL--AIIRILQQL--FLGKIWPSYK-FALSE-VIYQYMDDL-FALSE-RGPGRAFVTI
436	15015.2	SLYNTVATL-FALSE-VIYQYMDDL-FALSE-RGPGRAFVTI-FALSE-VLEWRFDSRL--AIIRILQQL--FLGKIWPSYK
450	15015.2	SLYNTVATL-FALSE-VIYQYMDDL-FALSE-VLEWRFDSRL--AIIRILQQL--FLGKIWPSYK-FALSE-RGPGRAFVTI
491	15015.2	VIYQYMDDL-FALSE-RGPGRAFVTI-FALSE-VLEWRFDSRL--AIIRILQQL--FLGKIWPSYK-FALSE-SLYNTVATL
570	15015.2	VIYQYMDDL-FALSE-SLYNTVATL-FALSE-VLEWRFDSRL--AIIRILQQL--FLGKIWPSYK-FALSE-RGPGRAFVTI
46	15015.2	RGPGRAFVTI-FALSE-VLEWRFDSRL--AIIRILQQL--SLYNTVATL-FALSE-VIYQYMDDL-FALSE-FLGKIWPSYK
74	15015.2	RGPGRAFVTI-FALSE-VIYQYMDDL-FALSE-FLGKIWPSYK-FALSE-VLEWRFDSRL--AIIRILQQL--SLYNTVATL
125	15015.2	FLGKIWPSYK-FALSE-RGPGRAFVTI-FALSE-VLEWRFDSRL--AIIRILQQL--SLYNTVATL-FALSE-VIYQYMDDL
134	15015.2	FLGKIWPSYK-FALSE-RGPGRAFVTI-FALSE-VIYQYMDDL-FALSE-VLEWRFDSRL--AIIRILQQL--SLYNTVATL
166	15015.2	FLGKIWPSYK-FALSE-VLEWRFDSRL--AIIRILQQL--SLYNTVATL-FALSE-VIYQYMDDL-FALSE-RGPGRAFVTI
194	15015.2	FLGKIWPSYK-FALSE-VIYQYMDDL-FALSE-RGPGRAFVTI-FALSE-VLEWRFDSRL--AIIRILQQL--SLYNTVATL
354	15015.2	VLEWRFDSRL--AIIRILQQL--SLYNTVATL-FALSE-VIYQYMDDL-FALSE-FLGKIWPSYK-FALSE-RGPGRAFVTI
506	15015.2	VIYQYMDDL-FALSE-FLGKIWPSYK-FALSE-RGPGRAFVTI-FALSE-VLEWRFDSRL--AIIRILQQL--SLYNTVATL
2	15015.3	RGPGRAFVTI--FLGKIWPSYK-FALSE-VLEWRFDSRL-FALSE-SLYNTVATL--AIIRILQQL-FALSE-VIYQYMDDL
3	15015.3	RGPGRAFVTI--FLGKIWPSYK-FALSE-VLEWRFDSRL-FALSE-VIYQYMDDL-FALSE-SLYNTVATL--AIIRILQQL
11	15015.3	RGPGRAFVTI--FLGKIWPSYK-FALSE-SLYNTVATL--AIIRILQQL-FALSE-VLEWRFDSRL-FALSE-VIYQYMDDL
12	15015.3	RGPGRAFVTI--FLGKIWPSYK-FALSE-SLYNTVATL--AIIRILQQL-FALSE-VIYQYMDDL-FALSE-VLEWRFDSRL
13	15015.3	RGPGRAFVTI--FLGKIWPSYK-FALSE-VIYQYMDDL-FALSE-VLEWRFDSRL-FALSE-SLYNTVATL--AIIRILQQL
16	15015.3	RGPGRAFVTI--FLGKIWPSYK-FALSE-VIYQYMDDL-FALSE-SLYNTVATL--AIIRILQQL-FALSE-VLEWRFDSRL
242	15015.3	VLEWRFDSRL-FALSE-RGPGRAFVTI--FLGKIWPSYK-FALSE-SLYNTVATL--AIIRILQQL-FALSE-VIYQYMDDL
243	15015.3	VLEWRFDSRL-FALSE-RGPGRAFVTI--FLGKIWPSYK-FALSE-VIYQYMDDL-FALSE-SLYNTVATL--AIIRILQQL
307	15015.3	VLEWRFDSRL-FALSE-SLYNTVATL--AIIRILQQL-FALSE-RGPGRAFVTI--FLGKIWPSYK-FALSE-VIYQYMDDL
311	15015.3	VLEWRFDSRL-FALSE-SLYNTVATL--AIIRILQQL-FALSE-VIYQYMDDL-FALSE-RGPGRAFVTI--FLGKIWPSYK
313	15015.3	VLEWRFDSRL-FALSE-VIYQYMDDL-FALSE-RGPGRAFVTI--FLGKIWPSYK-FALSE-SLYNTVATL--AIIRILQQL
329	15015.3	VLEWRFDSRL-FALSE-VIYQYMDDL-FALSE-SLYNTVATL--AIIRILQQL-FALSE-RGPGRAFVTI--FLGKIWPSYK
457	15015.3	SLYNTVATL--AIIRILQQL-FALSE-RGPGRAFVTI--FLGKIWPSYK-FALSE-VLEWRFDSRL-FALSE-VIYQYMDDL
458	15015.3	SLYNTVATL--AIIRILQQL-FALSE-RGPGRAFVTI--FLGKIWPSYK-FALSE-VIYQYMDDL-FALSE-VLEWRFDSRL
469	15015.3	SLYNTVATL--AIIRILQQL-FALSE-VLEWRFDSRL-FALSE-RGPGRAFVTI--FLGKIWPSYK-FALSE-VIYQYMDDL
473	15015.3	SLYNTVATL--AIIRILQQL-FALSE-VLEWRFDSRL-FALSE-VIYQYMDDL-FALSE-RGPGRAFVTI--FLGKIWPSYK
475	15015.3	SLYNTVATL--AIIRILQQL-FALSE-VIYQYMDDL-FALSE-RGPGRAFVTI--FLGKIWPSYK-FALSE-VLEWRFDSRL
479	15015.3	SLYNTVATL--AIIRILQQL-FALSE-VIYQYMDDL-FALSE-VLEWRFDSRL-FALSE-RGPGRAFVTI--FLGKIWPSYK
481	15015.3	VIYQYMDDL-FALSE-RGPGRAFVTI--FLGKIWPSYK-FALSE-VLEWRFDSRL-FALSE-SLYNTVATL--AIIRILQQL
484	15015.3	VIYQYMDDL-FALSE-RGPGRAFVTI--FLGKIWPSYK-FALSE-SLYNTVATL--AIIRILQQL-FALSE-VLEWRFDSRL
529	15015.3	VIYQYMDDL-FALSE-VLEWRFDSRL-FALSE-RGPGRAFVTI--FLGKIWPSYK-FALSE-SLYNTVATL--AIIRILQQL
545	15015.3	VIYQYMDDL-FALSE-VLEWRFDSRL-FALSE-SLYNTVATL--AIIRILQQL-FALSE-RGPGRAFVTI--FLGKIWPSYK
571	15015.3	VIYQYMDDL-FALSE-SLYNTVATL--AIIRILQQL-FALSE-RGPGRAFVTI--FLGKIWPSYK-FALSE-VLEWRFDSRL
575	15015.3	VIYQYMDDL-FALSE-SLYNTVATL--AIIRILQQL-FALSE-VLEWRFDSRL-FALSE-RGPGRAFVTI--FLGKIWPSYK
6	15015.6	RGPGRAFVTI--FLGKIWPSYK-FALSE-VLEWRFDSRL--AIIRILQQL-FALSE-VIYQYMDDL-FALSE-SLYNTVATL
8	15015.6	RGPGRAFVTI--FLGKIWPSYK-FALSE-SLYNTVATL-FALSE-VLEWRFDSRL--AIIRILQQL-FALSE-VIYQYMDDL
9	15015.6	RGPGRAFVTI--FLGKIWPSYK-FALSE-SLYNTVATL-FALSE-VIYQYMDDL-FALSE-VLEWRFDSRL--AIIRILQQL
15	15015.6	RGPGRAFVTI--FLGKIWPSYK-FALSE-VIYQYMDDL-FALSE-SLYNTVATL-FALSE-VLEWRFDSRL--AIIRILQQL
337	15015.6	VLEWRFDSRL--AIIRILQQL-FALSE-RGPGRAFVTI--FLGKIWPSYK-FALSE-SLYNTVATL-FALSE-VIYQYMDDL
338	15015.6	VLEWRFDSRL--AIIRILQQL-FALSE-RGPGRAFVTI--FLGKIWPSYK-FALSE-VIYQYMDDL-FALSE-SLYNTVATL
355	15015.6	VLEWRFDSRL--AIIRILQQL-FALSE-VIYQYMDDL-FALSE-RGPGRAFVTI--FLGKIWPSYK-FALSE-SLYNTVATL
427	15015.6	SLYNTVATL-FALSE-VLEWRFDSRL--AIIRILQQL-FALSE-RGPGRAFVTI--FLGKIWPSYK-FALSE-VIYQYMDDL
431	15015.6	SLYNTVATL-FALSE-VLEWRFDSRL--AIIRILQQL-FALSE-VIYQYMDDL-FALSE-RGPGRAFVTI--FLGKIWPSYK
433	15015.6	SLYNTVATL-FALSE-VIYQYMDDL-FALSE-RGPGRAFVTI--FLGKIWPSYK-FALSE-VLEWRFDSRL--AIIRILQQL
449	15015.6	SLYNTVATL-FALSE-VIYQYMDDL-FALSE-VLEWRFDSRL--AIIRILQQL-FALSE-RGPGRAFVTI--FLGKIWPSYK
483	15015.6	VIYQYMDDL-FALSE-RGPGRAFVTI--FLGKIWPSYK-FALSE-SLYNTVATL-FALSE-VLEWRFDSRL--AIIRILQQL
547	15015.6	VIYQYMDDL-FALSE-VLEWRFDSRL--AIIRILQQL-FALSE-RGPGRAFVTI--FLGKIWPSYK-FALSE-SLYNTVATL
569	15015.6	VIYQYMDDL-FALSE-SLYNTVATL-FALSE-VLEWRFDSRL--AIIRILQQL-FALSE-RGPGRAFVTI--FLGKIWPSYK
105	15015.7	RGPGRAFVTI--AIIRILQQL-FALSE-VLEWRFDSRL-FALSE-SLYNTVATL--FLGKIWPSYK-FALSE-VIYQYMDDL
108	15015.7	RGPGRAFVTI--AIIRILQQL-FALSE-VLEWRFDSRL-FALSE-VIYQYMDDL-FALSE-SLYNTVATL--FLGKIWPSYK
118	15015.7	RGPGRAFVTI--AIIRILQQL-FALSE-VIYQYMDDL-FALSE-VLEWRFDSRL-FALSE-SLYNTVATL--FLGKIWPSYK
119	15015.7	RGPGRAFVTI--AIIRILQQL-FALSE-VIYQYMDDL-FALSE-SLYNTVATL--FLGKIWPSYK-FALSE-VLEWRFDSRL
264	15015.7	VLEWRFDSRL-FALSE-RGPGRAFVTI--AIIRILQQL-FALSE-VIYQYMDDL-FALSE-SLYNTVATL--FLGKIWPSYK
296	15015.7	VLEWRFDSRL-FALSE-SLYNTVATL--FLGKIWPSYK-FALSE-RGPGRAFVTI--AIIRILQQL-FALSE-VIYQYMDDL
297	15015.7	VLEWRFDSRL-FALSE-SLYNTVATL--FLGKIWPSYK-FALSE-VIYQYMDDL-FALSE-RGPGRAFVTI--AIIRILQQL
327	15015.7	VLEWRFDSRL-FALSE-VIYQYMDDL-FALSE-SLYNTVATL--FLGKIWPSYK-FALSE-RGPGRAFVTI--AIIRILQQL
389	15015.7	SLYNTVATL--FLGKIWPSYK-FALSE-RGPGRAFVTI--AIIRILQQL-FALSE-VLEWRFDSRL-FALSE-VIYQYMDDL
390	15015.7	SLYNTVATL--FLGKIWPSYK-FALSE-RGPGRAFVTI--AIIRILQQL-FALSE-VIYQYMDDL-FALSE-VLEWRFDSRL
392	15015.7	SLYNTVATL--FLGKIWPSYK-FALSE-VLEWRFDSRL-FALSE-RGPGRAFVTI--AIIRILQQL-FALSE-VIYQYMDDL
393	15015.7	SLYNTVATL--FLGKIWPSYK-FALSE-VLEWRFDSRL-FALSE-VIYQYMDDL-FALSE-RGPGRAFVTI--AIIRILQQL
398	15015.7	SLYNTVATL--FLGKIWPSYK-FALSE-VIYQYMDDL-FALSE-RGPGRAFVTI--AIIRILQQL-FALSE-VLEWRFDSRL
399	15015.7	SLYNTVATL--FLGKIWPSYK-FALSE-VIYQYMDDL-FALSE-VLEWRFDSRL-FALSE-RGPGRAFVTI--AIIRILQQL
502	15015.7	VIYQYMDDL-FALSE-RGPGRAFVTI--AIIRILQQL-FALSE-VLEWRFDSRL-FALSE-SLYNTVATL--FLGKIWPSYK
543	15015.7	VIYQYMDDL-FALSE-VLEWRFDSRL-FALSE-SLYNTVATL--FLGKIWPSYK-FALSE-RGPGRAFVTI--AIIRILQQL
560	15015.7	VIYQYMDDL-FALSE-SLYNTVATL--FLGKIWPSYK-FALSE-RGPGRAFVTI--AIIRILQQL-FALSE-VLEWRFDSRL
561	15015.7	VIYQYMDDL-FALSE-SLYNTVATL--FLGKIWPSYK-FALSE-VLEWRFDSRL-FALSE-RGPGRAFVTI--AIIRILQQL
70	15016.1	RGPGRAFVTI--SLYNTVATL--AIIRILQQL-FALSE-VLEWRFDSRL-FALSE-VIYQYMDDL-FALSE-FLGKIWPSYK
71	15016.1	RGPGRAFVTI--SLYNTVATL--AIIRILQQL-FALSE-VIYQYMDDL-FALSE-FLGKIWPSYK-FALSE-VLEWRFDSRL
131	15016.1	FLGKIWPSYK-FALSE-RGPGRAFVTI--SLYNTVATL--AIIRILQQL-FALSE-VLEWRFDSRL-FALSE-VIYQYMDDL
132	15016.1	FLGKIWPSYK-FALSE-RGPGRAFVTI--SLYNTVATL--AIIRILQQL-FALSE-VIYQYMDDL-FALSE-VLEWRFDSRL
146	15016.1	FLGKIWPSYK-FALSE-VLEWRFDSRL-FALSE-RGPGRAFVTI--SLYNTVATL--AIIRILQQL-FALSE-VIYQYMDDL
157	15016.1	FLGKIWPSYK-FALSE-VLEWRFDSRL-FALSE-VIYQYMDDL-FALSE-RGPGRAFVTI--SLYNTVATL--AIIRILQQL
196	15016.1	FLGKIWPSYK-FALSE-VIYQYMDDL-FALSE-RGPGRAFVTI--SLYNTVATL--AIIRILQQL-FALSE-VLEWRFDSRL
199	15016.1	FLGKIWPSYK-FALSE-VIYQYMDDL-FALSE-VLEWRFDSRL-FALSE-RGPGRAFVTI--SLYNTVATL--AIIRILQQL
252	15016.1	VLEWRFDSRL-FALSE-RGPGRAFVTI--SLYNTVATL--AIIRILQQL-FALSE-VIYQYMDDL-FALSE-FLGKIWPSYK
319	15016.1	VLEWRFDSRL-FALSE-VIYQYMDDL-FALSE-FLGKIWPSYK-FALSE-RGPGRAFVTI--SLYNTVATL--AIIRILQQL
508	15016.1	VIYQYMDDL-FALSE-FLGKIWPSYK-FALSE-RGPGRAFVTI--SLYNTVATL--AIIRILQQL-FALSE-VLEWRFDSRL
511	15016.1	VIYQYMDDL-FALSE-FLGKIWPSYK-FALSE-VLEWRFDSRL-FALSE-RGPGRAFVTI--SLYNTVATL--AIIRILQQL
60	15016.4	RGPGRAFVTI--SLYNTVATL-FALSE-VLEWRFDSRL--AIIRILQQL-FALSE-VIYQYMDDL-FALSE-FLGKIWPSYK
61	15016.4	RGPGRAFVTI--SLYNTVATL-FALSE-VIYQYMDDL-FALSE-FLGKIWPSYK-FALSE-VLEWRFDSRL--AIIRILQQL
128	15016.4	FLGKIWPSYK-FALSE-RGPGRAFVTI--SLYNTVATL-FALSE-VLEWRFDSRL--AIIRILQQL-FALSE-VIYQYMDDL
129	15016.4	FLGKIWPSYK-FALSE-RGPGRAFVTI--SLYNTVATL-FALSE-VIYQYMDDL-FALSE-VLEWRFDSRL--AIIRILQQL
163	15016.4	FLGKIWPSYK-FALSE-VLEWRFDSRL--AIIRILQQL-FALSE-RGPGRAFVTI--SLYNTVATL-FALSE-VIYQYMDDL
167	15016.4	FLGKIWPSYK-FALSE-VLEWRFDSRL--AIIRILQQL-FALSE-VIYQYMDDL-FALSE-RGPGRAFVTI--SLYNTVATL
195	15016.4	FLGKIWPSYK-FALSE-VIYQYMDDL-FALSE-RGPGRAFVTI--SLYNTVATL-FALSE-VLEWRFDSRL--AIIRILQQL
203	15016.4	FLGKIWPSYK-FALSE-VIYQYMDDL-FALSE-VLEWRFDSRL--AIIRILQQL-FALSE-RGPGRAFVTI--SLYNTVATL
340	15016.4	VLEWRFDSRL--AIIRILQQL-FALSE-RGPGRAFVTI--SLYNTVATL-FALSE-VIYQYMDDL-FALSE-FLGKIWPSYK
357	15016.4	VLEWRFDSRL--AIIRILQQL-FALSE-VIYQYMDDL-FALSE-FLGKIWPSYK-FALSE-RGPGRAFVTI--SLYNTVATL
507	15016.4	VIYQYMDDL-FALSE-FLGKIWPSYK-FALSE-RGPGRAFVTI--SLYNTVATL-FALSE-VLEWRFDSRL--AIIRILQQL
515	15016.4	VIYQYMDDL-FALSE-FLGKIWPSYK-FALSE-VLEWRFDSRL--AIIRILQQL-FALSE-RGPGRAFVTI--SLYNTVATL
97	15016.6	RGPGRAFVTI--AIIRILQQL--FLGKIWPSYK-FALSE-VLEWRFDSRL-FALSE-SLYNTVATL-FALSE-VIYQYMDDL
98	15016.6	RGPGRAFVTI--AIIRILQQL--FLGKIWPSYK-FALSE-VLEWRFDSRL-FALSE-VIYQYMDDL-FALSE-SLYNTVATL
99	15016.6	RGPGRAFVTI--AIIRILQQL--FLGKIWPSYK-FALSE-SLYNTVATL-FALSE-VLEWRFDSRL-FALSE-VIYQYMDDL
100	15016.6	RGPGRAFVTI--AIIRILQQL--FLGKIWPSYK-FALSE-SLYNTVATL-FALSE-VIYQYMDDL-FALSE-VLEWRFDSRL
101	15016.6	RGPGRAFVTI--AIIRILQQL--FLGKIWPSYK-FALSE-VIYQYMDDL-FALSE-VLEWRFDSRL-FALSE-SLYNTVATL
102	15016.6	RGPGRAFVTI--AIIRILQQL--FLGKIWPSYK-FALSE-VIYQYMDDL-FALSE-SLYNTVATL-FALSE-VLEWRFDSRL
259	15016.6	VLEWRFDSRL-FALSE-RGPGRAFVTI--AIIRILQQL--FLGKIWPSYK-FALSE-SLYNTVATL-FALSE-VIYQYMDDL
260	15016.6	VLEWRFDSRL-FALSE-RGPGRAFVTI--AIIRILQQL--FLGKIWPSYK-FALSE-VIYQYMDDL-FALSE-SLYNTVATL
302	15016.6	VLEWRFDSRL-FALSE-SLYNTVATL-FALSE-VIYQYMDDL-FALSE-RGPGRAFVTI--AIIRILQQL--FLGKIWPSYK
317	15016.6	VLEWRFDSRL-FALSE-VIYQYMDDL-FALSE-RGPGRAFVTI--AIIRILQQL--FLGKIWPSYK-FALSE-SLYNTVATL
413	15016.6	SLYNTVATL-FALSE-VLEWRFDSRL-FALSE-RGPGRAFVTI--AIIRILQQL--FLGKIWPSYK-FALSE-VIYQYMDDL
422	15016.6	SLYNTVATL-FALSE-VLEWRFDSRL-FALSE-VIYQYMDDL-FALSE-RGPGRAFVTI--AIIRILQQL--FLGKIWPSYK
437	15016.6	SLYNTVATL-FALSE-VIYQYMDDL-FALSE-RGPGRAFVTI--AIIRILQQL--FLGKIWPSYK-FALSE-VLEWRFDSRL
446	15016.6	SLYNTVATL-FALSE-VIYQYMDDL-FALSE-VLEWRFDSRL-FALSE-RGPGRAFVTI--AIIRILQQL--FLGKIWPSYK
499	15016.6	VIYQYMDDL-FALSE-RGPGRAFVTI--AIIRILQQL--FLGKIWPSYK-FALSE-VLEWRFDSRL-FALSE-SLYNTVATL
500	15016.6	VIYQYMDDL-FALSE-RGPGRAFVTI--AIIRILQQL--FLGKIWPSYK-FALSE-SLYNTVATL-FALSE-VLEWRFDSRL
533	15016.6	VIYQYMDDL-FALSE-VLEWRFDSRL-FALSE-RGPGRAFVTI--AIIRILQQL--FLGKIWPSYK-FALSE-SLYNTVATL
566	15016.6	VIYQYMDDL-FALSE-SLYNTVATL-FALSE-VLEWRFDSRL-FALSE-RGPGRAFVTI--AIIRILQQL--FLGKIWPSYK
112	15016.6	RGPGRAFVTI--AIIRILQQL--SLYNTVATL-FALSE-VLEWRFDSRL-FALSE-VIYQYMDDL-FALSE-FLGKIWPSYK
113	15016.6	RGPGRAFVTI--AIIRILQQL--SLYNTVATL-FALSE-VIYQYMDDL-FALSE-FLGKIWPSYK-FALSE-VLEWRFDSRL
141	15016.6	FLGKIWPSYK-FALSE-RGPGRAFVTI--AIIRILQQL--SLYNTVATL-FALSE-VLEWRFDSRL-FALSE-VIYQYMDDL
142	15016.6	FLGKIWPSYK-FALSE-RGPGRAFVTI--AIIRILQQL--SLYNTVATL-FALSE-VIYQYMDDL-FALSE-VLEWRFDSRL
149	15016.6	FLGKIWPSYK-FALSE-VLEWRFDSRL-FALSE-RGPGRAFVTI--AIIRILQQL--SLYNTVATL-FALSE-VIYQYMDDL
158	15016.6	FLGKIWPSYK-FALSE-VLEWRFDSRL-FALSE-VIYQYMDDL-FALSE-RGPGRAFVTI--AIIRILQQL--SLYNTVATL
198	15016.6	FLGKIWPSYK-FALSE-VIYQYMDDL-FALSE-RGPGRAFVTI--AIIRILQQL--SLYNTVATL-FALSE-VLEWRFDSRL
200	15016.6	FLGKIWPSYK-FALSE-VIYQYMDDL-FALSE-VLEWRFDSRL-FALSE-RGPGRAFVTI--AIIRILQQL--SLYNTVATL
262	15016.6	VLEWRFDSRL-FALSE-RGPGRAFVTI--AIIRILQQL--SLYNTVATL-FALSE-VIYQYMDDL-FALSE-FLGKIWPSYK
320	15016.6	VLEWRFDSRL-FALSE-VIYQYMDDL-FALSE-FLGKIWPSYK-FALSE-RGPGRAFVTI--AIIRILQQL--SLYNTVATL
510	15016.6	VIYQYMDDL-FALSE-FLGKIWPSYK-FALSE-RGPGRAFVTI--AIIRILQQL--SLYNTVATL-FALSE-VLEWRFDSRL
512	15016.6	VIYQYMDDL-FALSE-FLGKIWPSYK-FALSE-VLEWRFDSRL-FALSE-RGPGRAFVTI--AIIRILQQL--SLYNTVATL
151	15017.6	FLGKIWPSYK-FALSE-VLEWRFDSRL-FALSE-SLYNTVATL--RGPGRAFVTI-FALSE-VIYQYMDDL--AIIRILQQL
169	15017.6	FLGKIWPSYK-FALSE-SLYNTVATL--RGPGRAFVTI-FALSE-VLEWRFDSRL-FALSE-VIYQYMDDL--AIIRILQQL
172	15017.6	FLGKIWPSYK-FALSE-SLYNTVATL--RGPGRAFVTI-FALSE-VIYQYMDDL--AIIRILQQL-FALSE-VLEWRFDSRL
214	15017.6	FLGKIWPSYK-FALSE-VIYQYMDDL--AIIRILQQL-FALSE-VLEWRFDSRL-FALSE-SLYNTVATL--RGPGRAFVTI
25	15018.2	RGPGRAFVTI-FALSE-VLEWRFDSRL--FLGKIWPSYK-FALSE-SLYNTVATL-FALSE-VIYQYMDDL--AIIRILQQL
93	15018.2	RGPGRAFVTI-FALSE-VIYQYMDDL--AIIRILQQL-FALSE-VLEWRFDSRL--FLGKIWPSYK-FALSE-SLYNTVATL
274	15018.2	VLEWRFDSRL--FLGKIWPSYK-FALSE-SLYNTVATL-FALSE-VIYQYMDDL--AIIRILQQL-FALSE-RGPGRAFVTI
415	15018.2	SLYNTVATL-FALSE-VLEWRFDSRL--FLGKIWPSYK-FALSE-RGPGRAFVTI-FALSE-VIYQYMDDL--AIIRILQQL
418	15018.2	SLYNTVATL-FALSE-VLEWRFDSRL--FLGKIWPSYK-FALSE-VIYQYMDDL--AIIRILQQL-FALSE-RGPGRAFVTI
452	15018.2	SLYNTVATL-FALSE-VIYQYMDDL--AIIRILQQL-FALSE-RGPGRAFVTI-FALSE-VLEWRFDSRL--FLGKIWPSYK
456	15018.2	SLYNTVATL-FALSE-VIYQYMDDL--AIIRILQQL-FALSE-VLEWRFDSRL--FLGKIWPSYK-FALSE-RGPGRAFVTI
579	15018.2	VIYQYMDDL--AIIRILQQL-FALSE-RGPGRAFVTI-FALSE-VLEWRFDSRL--FLGKIWPSYK-FALSE-SLYNTVATL
31	15018.9	RGPGRAFVTI-FALSE-VLEWRFDSRL-FALSE-SLYNTVATL--FLGKIWPSYK-FALSE-VIYQYMDDL--AIIRILQQL
94	15018.9	RGPGRAFVTI-FALSE-VIYQYMDDL--AIIRILQQL-FALSE-VLEWRFDSRL-FALSE-SLYNTVATL--FLGKIWPSYK
295	15018.9	VLEWRFDSRL-FALSE-SLYNTVATL--FLGKIWPSYK-FALSE-RGPGRAFVTI-FALSE-VIYQYMDDL--AIIRILQQL
298	15018.9	VLEWRFDSRL-FALSE-SLYNTVATL--FLGKIWPSYK-FALSE-VIYQYMDDL--AIIRILQQL-FALSE-RGPGRAFVTI
385	15018.9	SLYNTVATL--FLGKIWPSYK-FALSE-RGPGRAFVTI-FALSE-VLEWRFDSRL-FALSE-VIYQYMDDL--AIIRILQQL
388	15018.9	SLYNTVATL--FLGKIWPSYK-FALSE-RGPGRAFVTI-FALSE-VIYQYMDDL--AIIRILQQL-FALSE-VLEWRFDSRL
391	15018.9	SLYNTVATL--FLGKIWPSYK-FALSE-VLEWRFDSRL-FALSE-RGPGRAFVTI-FALSE-VIYQYMDDL--AIIRILQQL
394	15018.9	SLYNTVATL--FLGKIWPSYK-FALSE-VLEWRFDSRL-FALSE-VIYQYMDDL--AIIRILQQL-FALSE-RGPGRAFVTI
401	15018.9	SLYNTVATL--FLGKIWPSYK-FALSE-VIYQYMDDL--AIIRILQQL-FALSE-RGPGRAFVTI-FALSE-VLEWRFDSRL
402	15018.9	SLYNTVATL--FLGKIWPSYK-FALSE-VIYQYMDDL--AIIRILQQL-FALSE-VLEWRFDSRL-FALSE-RGPGRAFVTI
580	15018.9	VIYQYMDDL--AIIRILQQL-FALSE-RGPGRAFVTI-FALSE-VLEWRFDSRL-FALSE-SLYNTVATL--FLGKIWPSYK
594	15018.9	VIYQYMDDL--AIIRILQQL-FALSE-VLEWRFDSRL-FALSE-SLYNTVATL--FLGKIWPSYK-FALSE-RGPGRAFVTI
657	15019.1	AIIRILQQL-FALSE-VLEWRFDSRL--FLGKIWPSYK-FALSE-SLYNTVATL--RGPGRAFVTI-FALSE-VIYQYMDDL
660	15019.1	AIIRILQQL-FALSE-VLEWRFDSRL--FLGKIWPSYK-FALSE-VIYQYMDDL-FALSE-SLYNTVATL--RGPGRAFVTI
712	15019.1	AIIRILQQL-FALSE-VIYQYMDDL-FALSE-VLEWRFDSRL--FLGKIWPSYK-FALSE-SLYNTVATL--RGPGRAFVTI
716	15019.1	AIIRILQQL-FALSE-VIYQYMDDL-FALSE-SLYNTVATL--RGPGRAFVTI-FALSE-VLEWRFDSRL--FLGKIWPSYK
34	15019.7	RGPGRAFVTI-FALSE-VLEWRFDSRL-FALSE-SLYNTVATL-FALSE-VIYQYMDDL--AIIRILQQL--FLGKIWPSYK
41	15019.7	RGPGRAFVTI-FALSE-VLEWRFDSRL-FALSE-VIYQYMDDL--AIIRILQQL--FLGKIWPSYK-FALSE-SLYNTVATL
91	15019.7	RGPGRAFVTI-FALSE-VIYQYMDDL--AIIRILQQL--FLGKIWPSYK-FALSE-VLEWRFDSRL-FALSE-SLYNTVATL
92	15019.7	RGPGRAFVTI-FALSE-VIYQYMDDL--AIIRILQQL--FLGKIWPSYK-FALSE-SLYNTVATL-FALSE-VLEWRFDSRL
257	15019.7	VLEWRFDSRL-FALSE-RGPGRAFVTI-FALSE-VIYQYMDDL--AIIRILQQL--FLGKIWPSYK-FALSE-SLYNTVATL
306	15019.7	VLEWRFDSRL-FALSE-SLYNTVATL-FALSE-VIYQYMDDL--AIIRILQQL--FLGKIWPSYK-FALSE-RGPGRAFVTI
412	15019.7	SLYNTVATL-FALSE-VLEWRFDSRL-FALSE-RGPGRAFVTI-FALSE-VIYQYMDDL--AIIRILQQL--FLGKIWPSYK
426	15019.7	SLYNTVATL-FALSE-VLEWRFDSRL-FALSE-VIYQYMDDL--AIIRILQQL--FLGKIWPSYK-FALSE-RGPGRAFVTI
453	15019.7	SLYNTVATL-FALSE-VIYQYMDDL--AIIRILQQL--FLGKIWPSYK-FALSE-RGPGRAFVTI-FALSE-VLEWRFDSRL
454	15019.7	SLYNTVATL-FALSE-VIYQYMDDL--AIIRILQQL--FLGKIWPSYK-FALSE-VLEWRFDSRL-FALSE-RGPGRAFVTI
583	15019.7	VIYQYMDDL--AIIRILQQL--FLGKIWPSYK-FALSE-RGPGRAFVTI-FALSE-VLEWRFDSRL-FALSE-SLYNTVATL
588	15019.7	VIYQYMDDL--AIIRILQQL--FLGKIWPSYK-FALSE-SLYNTVATL-FALSE-VLEWRFDSRL-FALSE-RGPGRAFVTI
124	15019.8	FLGKIWPSYK-FALSE-RGPGRAFVTI-FALSE-VLEWRFDSRL-FALSE-VIYQYMDDL--AIIRILQQL--SLYNTVATL
138	15019.8	FLGKIWPSYK-FALSE-RGPGRAFVTI-FALSE-VIYQYMDDL--AIIRILQQL--SLYNTVATL-FALSE-VLEWRFDSRL
148	15019.8	FLGKIWPSYK-FALSE-VLEWRFDSRL-FALSE-RGPGRAFVTI-FALSE-VIYQYMDDL--AIIRILQQL--SLYNTVATL
216	15019.8	FLGKIWPSYK-FALSE-VIYQYMDDL--AIIRILQQL--SLYNTVATL-FALSE-VLEWRFDSRL-FALSE-RGPGRAFVTI
1	15020.2	RGPGRAFVTI--FLGKIWPSYK-FALSE-VLEWRFDSRL-FALSE-SLYNTVATL-FALSE-VIYQYMDDL--AIIRILQQL
7	15020.2	RGPGRAFVTI--FLGKIWPSYK-FALSE-SLYNTVATL-FALSE-VLEWRFDSRL-FALSE-VIYQYMDDL--AIIRILQQL
10	15020.2	RGPGRAFVTI--FLGKIWPSYK-FALSE-SLYNTVATL-FALSE-VIYQYMDDL--AIIRILQQL-FALSE-VLEWRFDSRL
17	15020.2	RGPGRAFVTI--FLGKIWPSYK-FALSE-VIYQYMDDL--AIIRILQQL-FALSE-VLEWRFDSRL-FALSE-SLYNTVATL
241	15020.2	VLEWRFDSRL-FALSE-RGPGRAFVTI--FLGKIWPSYK-FALSE-SLYNTVATL-FALSE-VIYQYMDDL--AIIRILQQL
305	15020.2	VLEWRFDSRL-FALSE-SLYNTVATL-FALSE-VIYQYMDDL--AIIRILQQL-FALSE-RGPGRAFVTI--FLGKIWPSYK
331	15020.2	VLEWRFDSRL-FALSE-VIYQYMDDL--AIIRILQQL-FALSE-RGPGRAFVTI--FLGKIWPSYK-FALSE-SLYNTVATL
409	15020.2	SLYNTVATL-FALSE-VLEWRFDSRL-FALSE-RGPGRAFVTI--FLGKIWPSYK-FALSE-VIYQYMDDL--AIIRILQQL
425	15020.2	SLYNTVATL-FALSE-VLEWRFDSRL-FALSE-VIYQYMDDL--AIIRILQQL-FALSE-RGPGRAFVTI--FLGKIWPSYK
451	15020.2	SLYNTVATL-FALSE-VIYQYMDDL--AIIRILQQL-FALSE-RGPGRAFVTI--FLGKIWPSYK-FALSE-VLEWRFDSRL
455	15020.2	SLYNTVATL-FALSE-VIYQYMDDL--AIIRILQQL-FALSE-VLEWRFDSRL-FALSE-RGPGRAFVTI--FLGKIWPSYK
577	15020.2	VIYQYMDDL--AIIRILQQL-FALSE-RGPGRAFVTI--FLGKIWPSYK-FALSE-VLEWRFDSRL-FALSE-SLYNTVATL
578	15020.2	VIYQYMDDL--AIIRILQQL-FALSE-RGPGRAFVTI--FLGKIWPSYK-FALSE-SLYNTVATL-FALSE-VLEWRFDSRL
589	15020.2	VIYQYMDDL--AIIRILQQL-FALSE-VLEWRFDSRL-FALSE-RGPGRAFVTI--FLGKIWPSYK-FALSE-SLYNTVATL
633	15020.6	AIIRILQQL--FLGKIWPSYK-FALSE-VLEWRFDSRL-FALSE-SLYNTVATL--RGPGRAFVTI-FALSE-VIYQYMDDL
636	15020.6	AIIRILQQL--FLGKIWPSYK-FALSE-VLEWRFDSRL-FALSE-VIYQYMDDL-FALSE-SLYNTVATL--RGPGRAFVTI
637	15020.6	AIIRILQQL--FLGKIWPSYK-FALSE-SLYNTVATL--RGPGRAFVTI-FALSE-VLEWRFDSRL-FALSE-VIYQYMDDL
638	15020.6	AIIRILQQL--FLGKIWPSYK-FALSE-SLYNTVATL--RGPGRAFVTI-FALSE-VIYQYMDDL-FALSE-VLEWRFDSRL
646	15020.6	AIIRILQQL--FLGKIWPSYK-FALSE-VIYQYMDDL-FALSE-VLEWRFDSRL-FALSE-SLYNTVATL--RGPGRAFVTI
647	15020.6	AIIRILQQL--FLGKIWPSYK-FALSE-VIYQYMDDL-FALSE-SLYNTVATL--RGPGRAFVTI-FALSE-VLEWRFDSRL
676	15020.6	AIIRILQQL--SLYNTVATL--RGPGRAFVTI-FALSE-VLEWRFDSRL-FALSE-VIYQYMDDL-FALSE-FLGKIWPSYK
677	15020.6	AIIRILQQL--SLYNTVATL--RGPGRAFVTI-FALSE-VIYQYMDDL-FALSE-FLGKIWPSYK-FALSE-VLEWRFDSRL
127	15020.9	FLGKIWPSYK-FALSE-RGPGRAFVTI--SLYNTVATL-FALSE-VLEWRFDSRL-FALSE-VIYQYMDDL--AIIRILQQL
130	15020.9	FLGKIWPSYK-FALSE-RGPGRAFVTI--SLYNTVATL-FALSE-VIYQYMDDL--AIIRILQQL-FALSE-VLEWRFDSRL
145	15020.9	FLGKIWPSYK-FALSE-VLEWRFDSRL-FALSE-RGPGRAFVTI--SLYNTVATL-FALSE-VIYQYMDDL--AIIRILQQL
161	15020.9	FLGKIWPSYK-FALSE-VLEWRFDSRL-FALSE-VIYQYMDDL--AIIRILQQL-FALSE-RGPGRAFVTI--SLYNTVATL
212	15020.9	FLGKIWPSYK-FALSE-VIYQYMDDL--AIIRILQQL-FALSE-RGPGRAFVTI--SLYNTVATL-FALSE-VLEWRFDSRL
213	15020.9	FLGKIWPSYK-FALSE-VIYQYMDDL--AIIRILQQL-FALSE-VLEWRFDSRL-FALSE-RGPGRAFVTI--SLYNTVATL
661	15021	AIIRILQQL-FALSE-VLEWRFDSRL-FALSE-SLYNTVATL--RGPGRAFVTI--FLGKIWPSYK-FALSE-VIYQYMDDL
671	15021	AIIRILQQL-FALSE-VLEWRFDSRL-FALSE-VIYQYMDDL-FALSE-SLYNTVATL--RGPGRAFVTI--FLGKIWPSYK
713	15021	AIIRILQQL-FALSE-VIYQYMDDL-FALSE-VLEWRFDSRL-FALSE-SLYNTVATL--RGPGRAFVTI--FLGKIWPSYK
715	15021	AIIRILQQL-FALSE-VIYQYMDDL-FALSE-SLYNTVATL--RGPGRAFVTI--FLGKIWPSYK-FALSE-VLEWRFDSRL
225	15021.1	FLGKIWPSYK--AIIRILQQL-FALSE-VLEWRFDSRL-FALSE-SLYNTVATL--RGPGRAFVTI-FALSE-VIYQYMDDL
228	15021.1	FLGKIWPSYK--AIIRILQQL-FALSE-VLEWRFDSRL-FALSE-VIYQYMDDL-FALSE-SLYNTVATL--RGPGRAFVTI
238	15021.1	FLGKIWPSYK--AIIRILQQL-FALSE-VIYQYMDDL-FALSE-VLEWRFDSRL-FALSE-SLYNTVATL--RGPGRAFVTI
239	15021.1	FLGKIWPSYK--AIIRILQQL-FALSE-VIYQYMDDL-FALSE-SLYNTVATL--RGPGRAFVTI-FALSE-VLEWRFDSRL
291	15021.1	VLEWRFDSRL-FALSE-SLYNTVATL--RGPGRAFVTI-FALSE-VIYQYMDDL-FALSE-FLGKIWPSYK--AIIRILQQL
369	15021.1	SLYNTVATL--RGPGRAFVTI-FALSE-VLEWRFDSRL-FALSE-VIYQYMDDL-FALSE-FLGKIWPSYK--AIIRILQQL
374	15021.1	SLYNTVATL--RGPGRAFVTI-FALSE-VIYQYMDDL-FALSE-FLGKIWPSYK--AIIRILQQL-FALSE-VLEWRFDSRL
526	15021.1	VIYQYMDDL-FALSE-FLGKIWPSYK--AIIRILQQL-FALSE-VLEWRFDSRL-FALSE-SLYNTVATL--RGPGRAFVTI
687	15021.3	AIIRILQQL--SLYNTVATL-FALSE-VLEWRFDSRL--FLGKIWPSYK-FALSE-RGPGRAFVTI-FALSE-VIYQYMDDL
688	15021.3	AIIRILQQL--SLYNTVATL-FALSE-VLEWRFDSRL--FLGKIWPSYK-FALSE-VIYQYMDDL-FALSE-RGPGRAFVTI
692	15021.3	AIIRILQQL--SLYNTVATL-FALSE-VIYQYMDDL-FALSE-RGPGRAFVTI-FALSE-VLEWRFDSRL--FLGKIWPSYK
696	15021.3	AIIRILQQL--SLYNTVATL-FALSE-VIYQYMDDL-FALSE-VLEWRFDSRL--FLGKIWPSYK-FALSE-RGPGRAFVTI
30	15021.8	RGPGRAFVTI-FALSE-VLEWRFDSRL--FLGKIWPSYK--AIIRILQQL-FALSE-VIYQYMDDL-FALSE-SLYNTVATL
87	15021.8	RGPGRAFVTI-FALSE-VIYQYMDDL-FALSE-SLYNTVATL-FALSE-VLEWRFDSRL--FLGKIWPSYK--AIIRILQQL
284	15021.8	VLEWRFDSRL--FLGKIWPSYK--AIIRILQQL-FALSE-RGPGRAFVTI-FALSE-VIYQYMDDL-FALSE-SLYNTVATL
419	15021.8	SLYNTVATL-FALSE-VLEWRFDSRL--FLGKIWPSYK--AIIRILQQL-FALSE-RGPGRAFVTI-FALSE-VIYQYMDDL
420	15021.8	SLYNTVATL-FALSE-VLEWRFDSRL--FLGKIWPSYK--AIIRILQQL-FALSE-VIYQYMDDL-FALSE-RGPGRAFVTI
435	15021.8	SLYNTVATL-FALSE-VIYQYMDDL-FALSE-RGPGRAFVTI-FALSE-VLEWRFDSRL--FLGKIWPSYK--AIIRILQQL
448	15021.8	SLYNTVATL-FALSE-VIYQYMDDL-FALSE-VLEWRFDSRL--FLGKIWPSYK--AIIRILQQL-FALSE-RGPGRAFVTI
568	15021.8	VIYQYMDDL-FALSE-SLYNTVATL-FALSE-VLEWRFDSRL--FLGKIWPSYK--AIIRILQQL-FALSE-RGPGRAFVTI
679	15021.9	AIIRILQQL--SLYNTVATL--FLGKIWPSYK-FALSE-RGPGRAFVTI-FALSE-VLEWRFDSRL-FALSE-VIYQYMDDL
680	15021.9	AIIRILQQL--SLYNTVATL--FLGKIWPSYK-FALSE-RGPGRAFVTI-FALSE-VIYQYMDDL-FALSE-VLEWRFDSRL
681	15021.9	AIIRILQQL--SLYNTVATL--FLGKIWPSYK-FALSE-VLEWRFDSRL-FALSE-RGPGRAFVTI-FALSE-VIYQYMDDL
682	15021.9	AIIRILQQL--SLYNTVATL--FLGKIWPSYK-FALSE-VLEWRFDSRL-FALSE-VIYQYMDDL-FALSE-RGPGRAFVTI
683	15021.9	AIIRILQQL--SLYNTVATL--FLGKIWPSYK-FALSE-VIYQYMDDL-FALSE-RGPGRAFVTI-FALSE-VLEWRFDSRL
684	15021.9	AIIRILQQL--SLYNTVATL--FLGKIWPSYK-FALSE-VIYQYMDDL-FALSE-VLEWRFDSRL-FALSE-RGPGRAFVTI
32	15022.4	RGPGRAFVTI-FALSE-VLEWRFDSRL-FALSE-SLYNTVATL--FLGKIWPSYK--AIIRILQQL-FALSE-VIYQYMDDL
39	15022.4	RGPGRAFVTI-FALSE-VLEWRFDSRL-FALSE-VIYQYMDDL-FALSE-SLYNTVATL--FLGKIWPSYK--AIIRILQQL
81	15022.4	RGPGRAFVTI-FALSE-VIYQYMDDL-FALSE-VLEWRFDSRL-FALSE-SLYNTVATL--FLGKIWPSYK--AIIRILQQL
86	15022.4	RGPGRAFVTI-FALSE-VIYQYMDDL-FALSE-SLYNTVATL--FLGKIWPSYK--AIIRILQQL-FALSE-VLEWRFDSRL
255	15022.4	VLEWRFDSRL-FALSE-RGPGRAFVTI-FALSE-VIYQYMDDL-FALSE-SLYNTVATL--FLGKIWPSYK--AIIRILQQL
299	15022.4	VLEWRFDSRL-FALSE-SLYNTVATL--FLGKIWPSYK--AIIRILQQL-FALSE-RGPGRAFVTI-FALSE-VIYQYMDDL
300	15022.4	VLEWRFDSRL-FALSE-SLYNTVATL--FLGKIWPSYK--AIIRILQQL-FALSE-VIYQYMDDL-FALSE-RGPGRAFVTI
328	15022.4	VLEWRFDSRL-FALSE-VIYQYMDDL-FALSE-SLYNTVATL--FLGKIWPSYK--AIIRILQQL-FALSE-RGPGRAFVTI
403	15022.4	SLYNTVATL--FLGKIWPSYK--AIIRILQQL-FALSE-RGPGRAFVTI-FALSE-VLEWRFDSRL-FALSE-VIYQYMDDL
404	15022.4	SLYNTVATL--FLGKIWPSYK--AIIRILQQL-FALSE-RGPGRAFVTI-FALSE-VIYQYMDDL-FALSE-VLEWRFDSRL
405	15022.4	SLYNTVATL--FLGKIWPSYK--AIIRILQQL-FALSE-VLEWRFDSRL-FALSE-RGPGRAFVTI-FALSE-VIYQYMDDL
406	15022.4	SLYNTVATL--FLGKIWPSYK--AIIRILQQL-FALSE-VLEWRFDSRL-FALSE-VIYQYMDDL-FALSE-RGPGRAFVTI
407	15022.4	SLYNTVATL--FLGKIWPSYK--AIIRILQQL-FALSE-VIYQYMDDL-FALSE-RGPGRAFVTI-FALSE-VLEWRFDSRL
408	15022.4	SLYNTVATL--FLGKIWPSYK--AIIRILQQL-FALSE-VIYQYMDDL-FALSE-VLEWRFDSRL-FALSE-RGPGRAFVTI
489	15022.4	VIYQYMDDL-FALSE-RGPGRAFVTI-FALSE-VLEWRFDSRL-FALSE-SLYNTVATL--FLGKIWPSYK--AIIRILQQL
544	15022.4	VIYQYMDDL-FALSE-VLEWRFDSRL-FALSE-SLYNTVATL--FLGKIWPSYK--AIIRILQQL-FALSE-RGPGRAFVTI
563	15022.4	VIYQYMDDL-FALSE-SLYNTVATL--FLGKIWPSYK--AIIRILQQL-FALSE-RGPGRAFVTI-FALSE-VLEWRFDSRL
564	15022.4	VIYQYMDDL-FALSE-SLYNTVATL--FLGKIWPSYK--AIIRILQQL-FALSE-VLEWRFDSRL-FALSE-RGPGRAFVTI
615	15022.4	AIIRILQQL-FALSE-RGPGRAFVTI--SLYNTVATL-FALSE-VLEWRFDSRL--FLGKIWPSYK-FALSE-VIYQYMDDL
618	15022.4	AIIRILQQL-FALSE-RGPGRAFVTI--SLYNTVATL-FALSE-VIYQYMDDL-FALSE-VLEWRFDSRL--FLGKIWPSYK
655	15022.4	AIIRILQQL-FALSE-VLEWRFDSRL--FLGKIWPSYK-FALSE-RGPGRAFVTI--SLYNTVATL-FALSE-VIYQYMDDL
659	15022.4	AIIRILQQL-FALSE-VLEWRFDSRL--FLGKIWPSYK-FALSE-VIYQYMDDL-FALSE-RGPGRAFVTI--SLYNTVATL
702	15022.4	AIIRILQQL-FALSE-VIYQYMDDL-FALSE-RGPGRAFVTI--SLYNTVATL-FALSE-VLEWRFDSRL--FLGKIWPSYK
711	15022.4	AIIRILQQL-FALSE-VIYQYMDDL-FALSE-VLEWRFDSRL--FLGKIWPSYK-FALSE-RGPGRAFVTI--SLYNTVATL
613	15023	AIIRILQQL-FALSE-RGPGRAFVTI--SLYNTVATL--FLGKIWPSYK-FALSE-VLEWRFDSRL-FALSE-VIYQYMDDL
614	15023	AIIRILQQL-FALSE-RGPGRAFVTI--SLYNTVATL--FLGKIWPSYK-FALSE-VIYQYMDDL-FALSE-VLEWRFDSRL
651	15023	AIIRILQQL-FALSE-VLEWRFDSRL-FALSE-RGPGRAFVTI--SLYNTVATL--FLGKIWPSYK-FALSE-VIYQYMDDL
668	15023	AIIRILQQL-FALSE-VLEWRFDSRL-FALSE-VIYQYMDDL-FALSE-RGPGRAFVTI--SLYNTVATL--FLGKIWPSYK
701	15023	AIIRILQQL-FALSE-VIYQYMDDL-FALSE-RGPGRAFVTI--SLYNTVATL--FLGKIWPSYK-FALSE-VLEWRFDSRL
710	15023	AIIRILQQL-FALSE-VIYQYMDDL-FALSE-VLEWRFDSRL-FALSE-RGPGRAFVTI--SLYNTVATL--FLGKIWPSYK
685	15023.2	AIIRILQQL--SLYNTVATL-FALSE-VLEWRFDSRL-FALSE-RGPGRAFVTI--FLGKIWPSYK-FALSE-VIYQYMDDL
689	15023.2	AIIRILQQL--SLYNTVATL-FALSE-VLEWRFDSRL-FALSE-VIYQYMDDL-FALSE-RGPGRAFVTI--FLGKIWPSYK
691	15023.2	AIIRILQQL--SLYNTVATL-FALSE-VIYQYMDDL-FALSE-RGPGRAFVTI--FLGKIWPSYK-FALSE-VLEWRFDSRL
695	15023.2	AIIRILQQL--SLYNTVATL-FALSE-VIYQYMDDL-FALSE-VLEWRFDSRL-FALSE-RGPGRAFVTI--FLGKIWPSYK
38	15023.3	RGPGRAFVTI-FALSE-VLEWRFDSRL-FALSE-VIYQYMDDL-FALSE-FLGKIWPSYK--AIIRILQQL--SLYNTVATL
78	15023.3	RGPGRAFVTI-FALSE-VIYQYMDDL-FALSE-FLGKIWPSYK--AIIRILQQL--SLYNTVATL-FALSE-VLEWRFDSRL
231	15023.3	FLGKIWPSYK--AIIRILQQL--SLYNTVATL-FALSE-VLEWRFDSRL-FALSE-RGPGRAFVTI-FALSE-VIYQYMDDL
232	15023.3	FLGKIWPSYK--AIIRILQQL--SLYNTVATL-FALSE-VLEWRFDSRL-FALSE-VIYQYMDDL-FALSE-RGPGRAFVTI
233	15023.3	FLGKIWPSYK--AIIRILQQL--SLYNTVATL-FALSE-VIYQYMDDL-FALSE-RGPGRAFVTI-FALSE-VLEWRFDSRL
234	15023.3	FLGKIWPSYK--AIIRILQQL--SLYNTVATL-FALSE-VIYQYMDDL-FALSE-VLEWRFDSRL-FALSE-RGPGRAFVTI
254	15023.3	VLEWRFDSRL-FALSE-RGPGRAFVTI-FALSE-VIYQYMDDL-FALSE-FLGKIWPSYK--AIIRILQQL--SLYNTVATL
528	15023.3	VIYQYMDDL-FALSE-FLGKIWPSYK--AIIRILQQL--SLYNTVATL-FALSE-VLEWRFDSRL-FALSE-RGPGRAFVTI
19	15023.8	RGPGRAFVTI--FLGKIWPSYK--AIIRILQQL-FALSE-VLEWRFDSRL-FALSE-SLYNTVATL-FALSE-VIYQYMDDL
20	15023.8	RGPGRAFVTI--FLGKIWPSYK--AIIRILQQL-FALSE-VLEWRFDSRL-FALSE-VIYQYMDDL-FALSE-SLYNTVATL
23	15023.8	RGPGRAFVTI--FLGKIWPSYK--AIIRILQQL-FALSE-VIYQYMDDL-FALSE-VLEWRFDSRL-FALSE-SLYNTVATL
24	15023.8	RGPGRAFVTI--FLGKIWPSYK--AIIRILQQL-FALSE-VIYQYMDDL-FALSE-SLYNTVATL-FALSE-VLEWRFDSRL
246	15023.8	VLEWRFDSRL-FALSE-RGPGRAFVTI--FLGKIWPSYK--AIIRILQQL-FALSE-VIYQYMDDL-FALSE-SLYNTVATL
301	15023.8	VLEWRFDSRL-FALSE-SLYNTVATL-FALSE-VIYQYMDDL-FALSE-RGPGRAFVTI--FLGKIWPSYK--AIIRILQQL
410	15023.8	SLYNTVATL-FALSE-VLEWRFDSRL-FALSE-RGPGRAFVTI--FLGKIWPSYK--AIIRILQQL-FALSE-VIYQYMDDL
421	15023.8	SLYNTVATL-FALSE-VLEWRFDSRL-FALSE-VIYQYMDDL-FALSE-RGPGRAFVTI--FLGKIWPSYK--AIIRILQQL
434	15023.8	SLYNTVATL-FALSE-VIYQYMDDL-FALSE-RGPGRAFVTI--FLGKIWPSYK--AIIRILQQL-FALSE-VLEWRFDSRL
445	15023.8	SLYNTVATL-FALSE-VIYQYMDDL-FALSE-VLEWRFDSRL-FALSE-RGPGRAFVTI--FLGKIWPSYK--AIIRILQQL
485	15023.8	VIYQYMDDL-FALSE-RGPGRAFVTI--FLGKIWPSYK--AIIRILQQL-FALSE-VLEWRFDSRL-FALSE-SLYNTVATL
565	15023.8	VIYQYMDDL-FALSE-SLYNTVATL-FALSE-VLEWRFDSRL-FALSE-RGPGRAFVTI--FLGKIWPSYK--AIIRILQQL
627	15023.9	AIIRILQQL--FLGKIWPSYK-FALSE-RGPGRAFVTI--SLYNTVATL-FALSE-VLEWRFDSRL-FALSE-VIYQYMDDL
628	15023.9	AIIRILQQL--FLGKIWPSYK-FALSE-RGPGRAFVTI--SLYNTVATL-FALSE-VIYQYMDDL-FALSE-VLEWRFDSRL
631	15023.9	AIIRILQQL--FLGKIWPSYK-FALSE-VLEWRFDSRL-FALSE-RGPGRAFVTI--SLYNTVATL-FALSE-VIYQYMDDL
635	15023.9	AIIRILQQL--FLGKIWPSYK-FALSE-VLEWRFDSRL-FALSE-VIYQYMDDL-FALSE-RGPGRAFVTI--SLYNTVATL
644	15023.9	AIIRILQQL--FLGKIWPSYK-FALSE-VIYQYMDDL-FALSE-RGPGRAFVTI--SLYNTVATL-FALSE-VLEWRFDSRL
645	15023.9	AIIRILQQL--FLGKIWPSYK-FALSE-VIYQYMDDL-FALSE-VLEWRFDSRL-FALSE-RGPGRAFVTI--SLYNTVATL
57	15024.5	RGPGRAFVTI--SLYNTVATL-FALSE-VLEWRFDSRL-FALSE-VIYQYMDDL-FALSE-FLGKIWPSYK--AIIRILQQL
62	15024.5	RGPGRAFVTI--SLYNTVATL-FALSE-VIYQYMDDL-FALSE-FLGKIWPSYK--AIIRILQQL-FALSE-VLEWRFDSRL
219	15024.5	FLGKIWPSYK--AIIRILQQL-FALSE-RGPGRAFVTI--SLYNTVATL-FALSE-VLEWRFDSRL-FALSE-VIYQYMDDL
220	15024.5	FLGKIWPSYK--AIIRILQQL-FALSE-RGPGRAFVTI--SLYNTVATL-FALSE-VIYQYMDDL-FALSE-VLEWRFDSRL
223	15024.5	FLGKIWPSYK--AIIRILQQL-FALSE-VLEWRFDSRL-FALSE-RGPGRAFVTI--SLYNTVATL-FALSE-VIYQYMDDL
227	15024.5	FLGKIWPSYK--AIIRILQQL-FALSE-VLEWRFDSRL-FALSE-VIYQYMDDL-FALSE-RGPGRAFVTI--SLYNTVATL
236	15024.5	FLGKIWPSYK--AIIRILQQL-FALSE-VIYQYMDDL-FALSE-RGPGRAFVTI--SLYNTVATL-FALSE-VLEWRFDSRL
237	15024.5	FLGKIWPSYK--AIIRILQQL-FALSE-VIYQYMDDL-FALSE-VLEWRFDSRL-FALSE-RGPGRAFVTI--SLYNTVATL
249	15024.5	VLEWRFDSRL-FALSE-RGPGRAFVTI--SLYNTVATL-FALSE-VIYQYMDDL-FALSE-FLGKIWPSYK--AIIRILQQL
323	15024.5	VLEWRFDSRL-FALSE-VIYQYMDDL-FALSE-FLGKIWPSYK--AIIRILQQL-FALSE-RGPGRAFVTI--SLYNTVATL
524	15024.5	VIYQYMDDL-FALSE-FLGKIWPSYK--AIIRILQQL-FALSE-RGPGRAFVTI--SLYNTVATL-FALSE-VLEWRFDSRL
525	15024.5	VIYQYMDDL-FALSE-FLGKIWPSYK--AIIRILQQL-FALSE-VLEWRFDSRL-FALSE-RGPGRAFVTI--SLYNTVATL
36	20003.5	RGPGRAFVTI-FALSE-VLEWRFDSRL-FALSE-SLYNTVATL--AIIRILQQL-FALSE-VIYQYMDDL-FALSE-FLGKIWPSYK
37	20003.5	RGPGRAFVTI-FALSE-VLEWRFDSRL-FALSE-VIYQYMDDL-FALSE-FLGKIWPSYK-FALSE-SLYNTVATL--AIIRILQQL
73	20003.5	RGPGRAFVTI-FALSE-VIYQYMDDL-FALSE-FLGKIWPSYK-FALSE-VLEWRFDSRL-FALSE-SLYNTVATL--AIIRILQQL
76	20003.5	RGPGRAFVTI-FALSE-VIYQYMDDL-FALSE-FLGKIWPSYK-FALSE-SLYNTVATL--AIIRILQQL-FALSE-VLEWRFDSRL
122	20003.5	FLGKIWPSYK-FALSE-RGPGRAFVTI-FALSE-VLEWRFDSRL-FALSE-SLYNTVATL--AIIRILQQL-FALSE-VIYQYMDDL
123	20003.5	FLGKIWPSYK-FALSE-RGPGRAFVTI-FALSE-VLEWRFDSRL-FALSE-VIYQYMDDL-FALSE-SLYNTVATL--AIIRILQQL
133	20003.5	FLGKIWPSYK-FALSE-RGPGRAFVTI-FALSE-VIYQYMDDL-FALSE-VLEWRFDSRL-FALSE-SLYNTVATL--AIIRILQQL
136	20003.5	FLGKIWPSYK-FALSE-RGPGRAFVTI-FALSE-VIYQYMDDL-FALSE-SLYNTVATL--AIIRILQQL-FALSE-VLEWRFDSRL
147	20003.5	FLGKIWPSYK-FALSE-VLEWRFDSRL-FALSE-RGPGRAFVTI-FALSE-VIYQYMDDL-FALSE-SLYNTVATL--AIIRILQQL
155	20003.5	FLGKIWPSYK-FALSE-VLEWRFDSRL-FALSE-SLYNTVATL--AIIRILQQL-FALSE-RGPGRAFVTI-FALSE-VIYQYMDDL
156	20003.5	FLGKIWPSYK-FALSE-VLEWRFDSRL-FALSE-SLYNTVATL--AIIRILQQL-FALSE-VIYQYMDDL-FALSE-RGPGRAFVTI
160	20003.5	FLGKIWPSYK-FALSE-VLEWRFDSRL-FALSE-VIYQYMDDL-FALSE-SLYNTVATL--AIIRILQQL-FALSE-RGPGRAFVTI
187	20003.5	FLGKIWPSYK-FALSE-SLYNTVATL--AIIRILQQL-FALSE-RGPGRAFVTI-FALSE-VLEWRFDSRL-FALSE-VIYQYMDDL
188	20003.5	FLGKIWPSYK-FALSE-SLYNTVATL--AIIRILQQL-FALSE-RGPGRAFVTI-FALSE-VIYQYMDDL-FALSE-VLEWRFDSRL
189	20003.5	FLGKIWPSYK-FALSE-SLYNTVATL--AIIRILQQL-FALSE-VLEWRFDSRL-FALSE-RGPGRAFVTI-FALSE-VIYQYMDDL
190	20003.5	FLGKIWPSYK-FALSE-SLYNTVATL--AIIRILQQL-FALSE-VLEWRFDSRL-FALSE-VIYQYMDDL-FALSE-RGPGRAFVTI
191	20003.5	FLGKIWPSYK-FALSE-SLYNTVATL--AIIRILQQL-FALSE-VIYQYMDDL-FALSE-RGPGRAFVTI-FALSE-VLEWRFDSRL
192	20003.5	FLGKIWPSYK-FALSE-SLYNTVATL--AIIRILQQL-FALSE-VIYQYMDDL-FALSE-VLEWRFDSRL-FALSE-RGPGRAFVTI
193	20003.5	FLGKIWPSYK-FALSE-VIYQYMDDL-FALSE-RGPGRAFVTI-FALSE-VLEWRFDSRL-FALSE-SLYNTVATL--AIIRILQQL
202	20003.5	FLGKIWPSYK-FALSE-VIYQYMDDL-FALSE-VLEWRFDSRL-FALSE-SLYNTVATL--AIIRILQQL-FALSE-RGPGRAFVTI
209	20003.5	FLGKIWPSYK-FALSE-VIYQYMDDL-FALSE-SLYNTVATL--AIIRILQQL-FALSE-RGPGRAFVTI-FALSE-VLEWRFDSRL
210	20003.5	FLGKIWPSYK-FALSE-VIYQYMDDL-FALSE-SLYNTVATL--AIIRILQQL-FALSE-VLEWRFDSRL-FALSE-RGPGRAFVTI
253	20003.5	VLEWRFDSRL-FALSE-RGPGRAFVTI-FALSE-VIYQYMDDL-FALSE-FLGKIWPSYK-FALSE-SLYNTVATL--AIIRILQQL
308	20003.5	VLEWRFDSRL-FALSE-SLYNTVATL--AIIRILQQL-FALSE-RGPGRAFVTI-FALSE-VIYQYMDDL-FALSE-FLGKIWPSYK
312	20003.5	VLEWRFDSRL-FALSE-SLYNTVATL--AIIRILQQL-FALSE-VIYQYMDDL-FALSE-FLGKIWPSYK-FALSE-RGPGRAFVTI
322	20003.5	VLEWRFDSRL-FALSE-VIYQYMDDL-FALSE-FLGKIWPSYK-FALSE-SLYNTVATL--AIIRILQQL-FALSE-RGPGRAFVTI
460	20003.5	SLYNTVATL--AIIRILQQL-FALSE-RGPGRAFVTI-FALSE-VLEWRFDSRL-FALSE-VIYQYMDDL-FALSE-FLGKIWPSYK
461	20003.5	SLYNTVATL--AIIRILQQL-FALSE-RGPGRAFVTI-FALSE-VIYQYMDDL-FALSE-FLGKIWPSYK-FALSE-VLEWRFDSRL
470	20003.5	SLYNTVATL--AIIRILQQL-FALSE-VLEWRFDSRL-FALSE-RGPGRAFVTI-FALSE-VIYQYMDDL-FALSE-FLGKIWPSYK
474	20003.5	SLYNTVATL--AIIRILQQL-FALSE-VLEWRFDSRL-FALSE-VIYQYMDDL-FALSE-FLGKIWPSYK-FALSE-RGPGRAFVTI
477	20003.5	SLYNTVATL--AIIRILQQL-FALSE-VIYQYMDDL-FALSE-FLGKIWPSYK-FALSE-RGPGRAFVTI-FALSE-VLEWRFDSRL
478	20003.5	SLYNTVATL--AIIRILQQL-FALSE-VIYQYMDDL-FALSE-FLGKIWPSYK-FALSE-VLEWRFDSRL-FALSE-RGPGRAFVTI
505	20003.5	VIYQYMDDL-FALSE-FLGKIWPSYK-FALSE-RGPGRAFVTI-FALSE-VLEWRFDSRL-FALSE-SLYNTVATL--AIIRILQQL
514	20003.5	VIYQYMDDL-FALSE-FLGKIWPSYK-FALSE-VLEWRFDSRL-FALSE-SLYNTVATL--AIIRILQQL-FALSE-RGPGRAFVTI
521	20003.5	VIYQYMDDL-FALSE-FLGKIWPSYK-FALSE-SLYNTVATL--AIIRILQQL-FALSE-RGPGRAFVTI-FALSE-VLEWRFDSRL
522	20003.5	VIYQYMDDL-FALSE-FLGKIWPSYK-FALSE-SLYNTVATL--AIIRILQQL-FALSE-VLEWRFDSRL-FALSE-RGPGRAFVTI
47	20003.8	RGPGRAFVTI-FALSE-VLEWRFDSRL--AIIRILQQL-FALSE-VIYQYMDDL-FALSE-FLGKIWPSYK-FALSE-SLYNTVATL
75	20003.8	RGPGRAFVTI-FALSE-VIYQYMDDL-FALSE-FLGKIWPSYK-FALSE-SLYNTVATL-FALSE-VLEWRFDSRL--AIIRILQQL
126	20003.8	FLGKIWPSYK-FALSE-RGPGRAFVTI-FALSE-VLEWRFDSRL--AIIRILQQL-FALSE-VIYQYMDDL-FALSE-SLYNTVATL
135	20003.8	FLGKIWPSYK-FALSE-RGPGRAFVTI-FALSE-VIYQYMDDL-FALSE-SLYNTVATL-FALSE-VLEWRFDSRL--AIIRILQQL
164	20003.8	FLGKIWPSYK-FALSE-VLEWRFDSRL--AIIRILQQL-FALSE-RGPGRAFVTI-FALSE-VIYQYMDDL-FALSE-SLYNTVATL
179	20003.8	FLGKIWPSYK-FALSE-SLYNTVATL-FALSE-VLEWRFDSRL--AIIRILQQL-FALSE-RGPGRAFVTI-FALSE-VIYQYMDDL
180	20003.8	FLGKIWPSYK-FALSE-SLYNTVATL-FALSE-VLEWRFDSRL--AIIRILQQL-FALSE-VIYQYMDDL-FALSE-RGPGRAFVTI
181	20003.8	FLGKIWPSYK-FALSE-SLYNTVATL-FALSE-VIYQYMDDL-FALSE-RGPGRAFVTI-FALSE-VLEWRFDSRL--AIIRILQQL
184	20003.8	FLGKIWPSYK-FALSE-SLYNTVATL-FALSE-VIYQYMDDL-FALSE-VLEWRFDSRL--AIIRILQQL-FALSE-RGPGRAFVTI
208	20003.8	FLGKIWPSYK-FALSE-VIYQYMDDL-FALSE-SLYNTVATL-FALSE-VLEWRFDSRL--AIIRILQQL-FALSE-RGPGRAFVTI
341	20003.8	VLEWRFDSRL--AIIRILQQL-FALSE-RGPGRAFVTI-FALSE-VIYQYMDDL-FALSE-FLGKIWPSYK-FALSE-SLYNTVATL
428	20003.8	SLYNTVATL-FALSE-VLEWRFDSRL--AIIRILQQL-FALSE-RGPGRAFVTI-FALSE-VIYQYMDDL-FALSE-FLGKIWPSYK
432	20003.8	SLYNTVATL-FALSE-VLEWRFDSRL--AIIRILQQL-FALSE-VIYQYMDDL-FALSE-FLGKIWPSYK-FALSE-RGPGRAFVTI
439	20003.8	SLYNTVATL-FALSE-VIYQYMDDL-FALSE-FLGKIWPSYK-FALSE-RGPGRAFVTI-FALSE-VLEWRFDSRL--AIIRILQQL
442	20003.8	SLYNTVATL-FALSE-VIYQYMDDL-FALSE-FLGKIWPSYK-FALSE-VLEWRFDSRL--AIIRILQQL-FALSE-RGPGRAFVTI
520	20003.8	VIYQYMDDL-FALSE-FLGKIWPSYK-FALSE-SLYNTVATL-FALSE-VLEWRFDSRL--AIIRILQQL-FALSE-RGPGRAFVTI
106	20005.2	RGPGRAFVTI--AIIRILQQL-FALSE-VLEWRFDSRL-FALSE-SLYNTVATL-FALSE-VIYQYMDDL-FALSE-FLGKIWPSYK
107	20005.2	RGPGRAFVTI--AIIRILQQL-FALSE-VLEWRFDSRL-FALSE-VIYQYMDDL-FALSE-FLGKIWPSYK-FALSE-SLYNTVATL
115	20005.2	RGPGRAFVTI--AIIRILQQL-FALSE-VIYQYMDDL-FALSE-FLGKIWPSYK-FALSE-VLEWRFDSRL-FALSE-SLYNTVATL
116	20005.2	RGPGRAFVTI--AIIRILQQL-FALSE-VIYQYMDDL-FALSE-FLGKIWPSYK-FALSE-SLYNTVATL-FALSE-VLEWRFDSRL
139	20005.2	FLGKIWPSYK-FALSE-RGPGRAFVTI--AIIRILQQL-FALSE-VLEWRFDSRL-FALSE-SLYNTVATL-FALSE-VIYQYMDDL
140	20005.2	FLGKIWPSYK-FALSE-RGPGRAFVTI--AIIRILQQL-FALSE-VLEWRFDSRL-FALSE-VIYQYMDDL-FALSE-SLYNTVATL
143	20005.2	FLGKIWPSYK-FALSE-RGPGRAFVTI--AIIRILQQL-FALSE-VIYQYMDDL-FALSE-VLEWRFDSRL-FALSE-SLYNTVATL
144	20005.2	FLGKIWPSYK-FALSE-RGPGRAFVTI--AIIRILQQL-FALSE-VIYQYMDDL-FALSE-SLYNTVATL-FALSE-VLEWRFDSRL
150	20005.2	FLGKIWPSYK-FALSE-VLEWRFDSRL-FALSE-RGPGRAFVTI--AIIRILQQL-FALSE-VIYQYMDDL-FALSE-SLYNTVATL
153	20005.2	FLGKIWPSYK-FALSE-VLEWRFDSRL-FALSE-SLYNTVATL-FALSE-VIYQYMDDL-FALSE-RGPGRAFVTI--AIIRILQQL
176	20005.2	FLGKIWPSYK-FALSE-SLYNTVATL-FALSE-VLEWRFDSRL-FALSE-RGPGRAFVTI--AIIRILQQL-FALSE-VIYQYMDDL
177	20005.2	FLGKIWPSYK-FALSE-SLYNTVATL-FALSE-VLEWRFDSRL-FALSE-VIYQYMDDL-FALSE-RGPGRAFVTI--AIIRILQQL
182	20005.2	FLGKIWPSYK-FALSE-SLYNTVATL-FALSE-VIYQYMDDL-FALSE-RGPGRAFVTI--AIIRILQQL-FALSE-VLEWRFDSRL
183	20005.2	FLGKIWPSYK-FALSE-SLYNTVATL-FALSE-VIYQYMDDL-FALSE-VLEWRFDSRL-FALSE-RGPGRAFVTI--AIIRILQQL
197	20005.2	FLGKIWPSYK-FALSE-VIYQYMDDL-FALSE-RGPGRAFVTI--AIIRILQQL-FALSE-VLEWRFDSRL-FALSE-SLYNTVATL
207	20005.2	FLGKIWPSYK-FALSE-VIYQYMDDL-FALSE-SLYNTVATL-FALSE-VLEWRFDSRL-FALSE-RGPGRAFVTI--AIIRILQQL
263	20005.2	VLEWRFDSRL-FALSE-RGPGRAFVTI--AIIRILQQL-FALSE-VIYQYMDDL-FALSE-FLGKIWPSYK-FALSE-SLYNTVATL
303	20005.2	VLEWRFDSRL-FALSE-SLYNTVATL-FALSE-VIYQYMDDL-FALSE-FLGKIWPSYK-FALSE-RGPGRAFVTI--AIIRILQQL
414	20005.2	SLYNTVATL-FALSE-VLEWRFDSRL-FALSE-RGPGRAFVTI--AIIRILQQL-FALSE-VIYQYMDDL-FALSE-FLGKIWPSYK
423	20005.2	SLYNTVATL-FALSE-VLEWRFDSRL-FALSE-VIYQYMDDL-FALSE-FLGKIWPSYK-FALSE-RGPGRAFVTI--AIIRILQQL
440	20005.2	SLYNTVATL-FALSE-VIYQYMDDL-FALSE-FLGKIWPSYK-FALSE-RGPGRAFVTI--AIIRILQQL-FALSE-VLEWRFDSRL
441	20005.2	SLYNTVATL-FALSE-VIYQYMDDL-FALSE-FLGKIWPSYK-FALSE-VLEWRFDSRL-FALSE-RGPGRAFVTI--AIIRILQQL
509	20005.2	VIYQYMDDL-FALSE-FLGKIWPSYK-FALSE-RGPGRAFVTI--AIIRILQQL-FALSE-VLEWRFDSRL-FALSE-SLYNTVATL
519	20005.2	VIYQYMDDL-FALSE-FLGKIWPSYK-FALSE-SLYNTVATL-FALSE-VLEWRFDSRL-FALSE-RGPGRAFVTI--AIIRILQQL
121	20008.4	FLGKIWPSYK-FALSE-RGPGRAFVTI-FALSE-VLEWRFDSRL-FALSE-SLYNTVATL-FALSE-VIYQYMDDL--AIIRILQQL
137	20008.4	FLGKIWPSYK-FALSE-RGPGRAFVTI-FALSE-VIYQYMDDL--AIIRILQQL-FALSE-VLEWRFDSRL-FALSE-SLYNTVATL
154	20008.4	FLGKIWPSYK-FALSE-VLEWRFDSRL-FALSE-SLYNTVATL-FALSE-VIYQYMDDL--AIIRILQQL-FALSE-RGPGRAFVTI
175	20008.4	FLGKIWPSYK-FALSE-SLYNTVATL-FALSE-VLEWRFDSRL-FALSE-RGPGRAFVTI-FALSE-VIYQYMDDL--AIIRILQQL
178	20008.4	FLGKIWPSYK-FALSE-SLYNTVATL-FALSE-VLEWRFDSRL-FALSE-VIYQYMDDL--AIIRILQQL-FALSE-RGPGRAFVTI
185	20008.4	FLGKIWPSYK-FALSE-SLYNTVATL-FALSE-VIYQYMDDL--AIIRILQQL-FALSE-RGPGRAFVTI-FALSE-VLEWRFDSRL
186	20008.4	FLGKIWPSYK-FALSE-SLYNTVATL-FALSE-VIYQYMDDL--AIIRILQQL-FALSE-VLEWRFDSRL-FALSE-RGPGRAFVTI
211	20008.4	FLGKIWPSYK-FALSE-VIYQYMDDL--AIIRILQQL-FALSE-RGPGRAFVTI-FALSE-VLEWRFDSRL-FALSE-SLYNTVATL
662	20009.2	AIIRILQQL-FALSE-VLEWRFDSRL-FALSE-SLYNTVATL--RGPGRAFVTI-FALSE-VIYQYMDDL-FALSE-FLGKIWPSYK
670	20009.2	AIIRILQQL-FALSE-VLEWRFDSRL-FALSE-VIYQYMDDL-FALSE-FLGKIWPSYK-FALSE-SLYNTVATL--RGPGRAFVTI
706	20009.2	AIIRILQQL-FALSE-VIYQYMDDL-FALSE-FLGKIWPSYK-FALSE-VLEWRFDSRL-FALSE-SLYNTVATL--RGPGRAFVTI
707	20009.2	AIIRILQQL-FALSE-VIYQYMDDL-FALSE-FLGKIWPSYK-FALSE-SLYNTVATL--RGPGRAFVTI-FALSE-VLEWRFDSRL
607	20009.8	AIIRILQQL-FALSE-RGPGRAFVTI-FALSE-VLEWRFDSRL--FLGKIWPSYK-FALSE-SLYNTVATL-FALSE-VIYQYMDDL
608	20009.8	AIIRILQQL-FALSE-RGPGRAFVTI-FALSE-VLEWRFDSRL--FLGKIWPSYK-FALSE-VIYQYMDDL-FALSE-SLYNTVATL
621	20009.8	AIIRILQQL-FALSE-RGPGRAFVTI-FALSE-VIYQYMDDL-FALSE-VLEWRFDSRL--FLGKIWPSYK-FALSE-SLYNTVATL
624	20009.8	AIIRILQQL-FALSE-RGPGRAFVTI-FALSE-VIYQYMDDL-FALSE-SLYNTVATL-FALSE-VLEWRFDSRL--FLGKIWPSYK
656	20009.8	AIIRILQQL-FALSE-VLEWRFDSRL--FLGKIWPSYK-FALSE-RGPGRAFVTI-FALSE-VIYQYMDDL-FALSE-SLYNTVATL
658	20009.8	AIIRILQQL-FALSE-VLEWRFDSRL--FLGKIWPSYK-FALSE-SLYNTVATL-FALSE-VIYQYMDDL-FALSE-RGPGRAFVTI
699	20009.8	AIIRILQQL-FALSE-VIYQYMDDL-FALSE-RGPGRAFVTI-FALSE-VLEWRFDSRL--FLGKIWPSYK-FALSE-SLYNTVATL
720	20009.8	AIIRILQQL-FALSE-VIYQYMDDL-FALSE-SLYNTVATL-FALSE-VLEWRFDSRL--FLGKIWPSYK-FALSE-RGPGRAFVTI
609	20010.5	AIIRILQQL-FALSE-RGPGRAFVTI-FALSE-VLEWRFDSRL-FALSE-SLYNTVATL--FLGKIWPSYK-FALSE-VIYQYMDDL
612	20010.5	AIIRILQQL-FALSE-RGPGRAFVTI-FALSE-VLEWRFDSRL-FALSE-VIYQYMDDL-FALSE-SLYNTVATL--FLGKIWPSYK
622	20010.5	AIIRILQQL-FALSE-RGPGRAFVTI-FALSE-VIYQYMDDL-FALSE-VLEWRFDSRL-FALSE-SLYNTVATL--FLGKIWPSYK
623	20010.5	AIIRILQQL-FALSE-RGPGRAFVTI-FALSE-VIYQYMDDL-FALSE-SLYNTVATL--FLGKIWPSYK-FALSE-VLEWRFDSRL
654	20010.5	AIIRILQQL-FALSE-VLEWRFDSRL-FALSE-RGPGRAFVTI-FALSE-VIYQYMDDL-FALSE-SLYNTVATL--FLGKIWPSYK
663	20010.5	AIIRILQQL-FALSE-VLEWRFDSRL-FALSE-SLYNTVATL--FLGKIWPSYK-FALSE-RGPGRAFVTI-FALSE-VIYQYMDDL
664	20010.5	AIIRILQQL-FALSE-VLEWRFDSRL-FALSE-SLYNTVATL--FLGKIWPSYK-FALSE-VIYQYMDDL-FALSE-RGPGRAFVTI
672	20010.5	AIIRILQQL-FALSE-VLEWRFDSRL-FALSE-VIYQYMDDL-FALSE-SLYNTVATL--FLGKIWPSYK-FALSE-RGPGRAFVTI
700	20010.5	AIIRILQQL-FALSE-VIYQYMDDL-FALSE-RGPGRAFVTI-FALSE-VLEWRFDSRL-FALSE-SLYNTVATL--FLGKIWPSYK
714	20010.5	AIIRILQQL-FALSE-VIYQYMDDL-FALSE-VLEWRFDSRL-FALSE-SLYNTVATL--FLGKIWPSYK-FALSE-RGPGRAFVTI
717	20010.5	AIIRILQQL-FALSE-VIYQYMDDL-FALSE-SLYNTVATL--FLGKIWPSYK-FALSE-RGPGRAFVTI-FALSE-VLEWRFDSRL
718	20010.5	AIIRILQQL-FALSE-VIYQYMDDL-FALSE-SLYNTVATL--FLGKIWPSYK-FALSE-VLEWRFDSRL-FALSE-RGPGRAFVTI
625	20011.4	AIIRILQQL--FLGKIWPSYK-FALSE-RGPGRAFVTI-FALSE-VLEWRFDSRL-FALSE-SLYNTVATL-FALSE-VIYQYMDDL
626	20011.4	AIIRILQQL--FLGKIWPSYK-FALSE-RGPGRAFVTI-FALSE-VLEWRFDSRL-FALSE-VIYQYMDDL-FALSE-SLYNTVATL
629	20011.4	AIIRILQQL--FLGKIWPSYK-FALSE-RGPGRAFVTI-FALSE-VIYQYMDDL-FALSE-VLEWRFDSRL-FALSE-SLYNTVATL
630	20011.4	AIIRILQQL--FLGKIWPSYK-FALSE-RGPGRAFVTI-FALSE-VIYQYMDDL-FALSE-SLYNTVATL-FALSE-VLEWRFDSRL
632	20011.4	AIIRILQQL--FLGKIWPSYK-FALSE-VLEWRFDSRL-FALSE-RGPGRAFVTI-FALSE-VIYQYMDDL-FALSE-SLYNTVATL
634	20011.4	AIIRILQQL--FLGKIWPSYK-FALSE-VLEWRFDSRL-FALSE-SLYNTVATL-FALSE-VIYQYMDDL-FALSE-RGPGRAFVTI
639	20011.4	AIIRILQQL--FLGKIWPSYK-FALSE-SLYNTVATL-FALSE-VLEWRFDSRL-FALSE-RGPGRAFVTI-FALSE-VIYQYMDDL
640	20011.4	AIIRILQQL--FLGKIWPSYK-FALSE-SLYNTVATL-FALSE-VLEWRFDSRL-FALSE-VIYQYMDDL-FALSE-RGPGRAFVTI
641	20011.4	AIIRILQQL--FLGKIWPSYK-FALSE-SLYNTVATL-FALSE-VIYQYMDDL-FALSE-RGPGRAFVTI-FALSE-VLEWRFDSRL
642	20011.4	AIIRILQQL--FLGKIWPSYK-FALSE-SLYNTVATL-FALSE-VIYQYMDDL-FALSE-VLEWRFDSRL-FALSE-RGPGRAFVTI
643	20011.4	AIIRILQQL--FLGKIWPSYK-FALSE-VIYQYMDDL-FALSE-RGPGRAFVTI-FALSE-VLEWRFDSRL-FALSE-SLYNTVATL
648	20011.4	AIIRILQQL--FLGKIWPSYK-FALSE-VIYQYMDDL-FALSE-SLYNTVATL-FALSE-VLEWRFDSRL-FALSE-RGPGRAFVTI
686	20011.4	AIIRILQQL--SLYNTVATL-FALSE-VLEWRFDSRL-FALSE-RGPGRAFVTI-FALSE-VIYQYMDDL-FALSE-FLGKIWPSYK
690	20011.4	AIIRILQQL--SLYNTVATL-FALSE-VLEWRFDSRL-FALSE-VIYQYMDDL-FALSE-FLGKIWPSYK-FALSE-RGPGRAFVTI
693	20011.4	AIIRILQQL--SLYNTVATL-FALSE-VIYQYMDDL-FALSE-FLGKIWPSYK-FALSE-RGPGRAFVTI-FALSE-VLEWRFDSRL
694	20011.4	AIIRILQQL--SLYNTVATL-FALSE-VIYQYMDDL-FALSE-FLGKIWPSYK-FALSE-VLEWRFDSRL-FALSE-RGPGRAFVTI
601	20011.8	AIIRILQQL-FALSE-RGPGRAFVTI--FLGKIWPSYK-FALSE-VLEWRFDSRL-FALSE-SLYNTVATL-FALSE-VIYQYMDDL
602	20011.8	AIIRILQQL-FALSE-RGPGRAFVTI--FLGKIWPSYK-FALSE-VLEWRFDSRL-FALSE-VIYQYMDDL-FALSE-SLYNTVATL
603	20011.8	AIIRILQQL-FALSE-RGPGRAFVTI--FLGKIWPSYK-FALSE-SLYNTVATL-FALSE-VLEWRFDSRL-FALSE-VIYQYMDDL
604	20011.8	AIIRILQQL-FALSE-RGPGRAFVTI--FLGKIWPSYK-FALSE-SLYNTVATL-FALSE-VIYQYMDDL-FALSE-VLEWRFDSRL
605	20011.8	AIIRILQQL-FALSE-RGPGRAFVTI--FLGKIWPSYK-FALSE-VIYQYMDDL-FALSE-VLEWRFDSRL-FALSE-SLYNTVATL
606	20011.8	AIIRILQQL-FALSE-RGPGRAFVTI--FLGKIWPSYK-FALSE-VIYQYMDDL-FALSE-SLYNTVATL-FALSE-VLEWRFDSRL
649	20011.8	AIIRILQQL-FALSE-VLEWRFDSRL-FALSE-RGPGRAFVTI--FLGKIWPSYK-FALSE-SLYNTVATL-FALSE-VIYQYMDDL
650	20011.8	AIIRILQQL-FALSE-VLEWRFDSRL-FALSE-RGPGRAFVTI--FLGKIWPSYK-FALSE-VIYQYMDDL-FALSE-SLYNTVATL
665	20011.8	AIIRILQQL-FALSE-VLEWRFDSRL-FALSE-SLYNTVATL-FALSE-VIYQYMDDL-FALSE-RGPGRAFVTI--FLGKIWPSYK
667	20011.8	AIIRILQQL-FALSE-VLEWRFDSRL-FALSE-VIYQYMDDL-FALSE-RGPGRAFVTI--FLGKIWPSYK-FALSE-SLYNTVATL
697	20011.8	AIIRILQQL-FALSE-VIYQYMDDL-FALSE-RGPGRAFVTI--FLGKIWPSYK-FALSE-VLEWRFDSRL-FALSE-SLYNTVATL
698	20011.8	AIIRILQQL-FALSE-VIYQYMDDL-FALSE-RGPGRAFVTI--FLGKIWPSYK-FALSE-SLYNTVATL-FALSE-VLEWRFDSRL
709	20011.8	AIIRILQQL-FALSE-VIYQYMDDL-FALSE-VLEWRFDSRL-FALSE-RGPGRAFVTI--FLGKIWPSYK-FALSE-SLYNTVATL
719	20011.8	AIIRILQQL-FALSE-VIYQYMDDL-FALSE-SLYNTVATL-FALSE-VLEWRFDSRL-FALSE-RGPGRAFVTI--FLGKIWPSYK
33	20011.9	RGPGRAFVTI-FALSE-VLEWRFDSRL-FALSE-SLYNTVATL-FALSE-VIYQYMDDL-FALSE-FLGKIWPSYK--AIIRILQQL
77	20011.9	RGPGRAFVTI-FALSE-VIYQYMDDL-FALSE-FLGKIWPSYK--AIIRILQQL-FALSE-VLEWRFDSRL-FALSE-SLYNTVATL
217	20011.9	FLGKIWPSYK--AIIRILQQL-FALSE-RGPGRAFVTI-FALSE-VLEWRFDSRL-FALSE-SLYNTVATL-FALSE-VIYQYMDDL
218	20011.9	FLGKIWPSYK--AIIRILQQL-FALSE-RGPGRAFVTI-FALSE-VLEWRFDSRL-FALSE-VIYQYMDDL-FALSE-SLYNTVATL
221	20011.9	FLGKIWPSYK--AIIRILQQL-FALSE-RGPGRAFVTI-FALSE-VIYQYMDDL-FALSE-VLEWRFDSRL-FALSE-SLYNTVATL
222	20011.9	FLGKIWPSYK--AIIRILQQL-FALSE-RGPGRAFVTI-FALSE-VIYQYMDDL-FALSE-SLYNTVATL-FALSE-VLEWRFDSRL
224	20011.9	FLGKIWPSYK--AIIRILQQL-FALSE-VLEWRFDSRL-FALSE-RGPGRAFVTI-FALSE-VIYQYMDDL-FALSE-SLYNTVATL
226	20011.9	FLGKIWPSYK--AIIRILQQL-FALSE-VLEWRFDSRL-FALSE-SLYNTVATL-FALSE-VIYQYMDDL-FALSE-RGPGRAFVTI
235	20011.9	FLGKIWPSYK--AIIRILQQL-FALSE-VIYQYMDDL-FALSE-RGPGRAFVTI-FALSE-VLEWRFDSRL-FALSE-SLYNTVATL
240	20011.9	FLGKIWPSYK--AIIRILQQL-FALSE-VIYQYMDDL-FALSE-SLYNTVATL-FALSE-VLEWRFDSRL-FALSE-RGPGRAFVTI
304	20011.9	VLEWRFDSRL-FALSE-SLYNTVATL-FALSE-VIYQYMDDL-FALSE-FLGKIWPSYK--AIIRILQQL-FALSE-RGPGRAFVTI
411	20011.9	SLYNTVATL-FALSE-VLEWRFDSRL-FALSE-RGPGRAFVTI-FALSE-VIYQYMDDL-FALSE-FLGKIWPSYK--AIIRILQQL
424	20011.9	SLYNTVATL-FALSE-VLEWRFDSRL-FALSE-VIYQYMDDL-FALSE-FLGKIWPSYK--AIIRILQQL-FALSE-RGPGRAFVTI
443	20011.9	SLYNTVATL-FALSE-VIYQYMDDL-FALSE-FLGKIWPSYK--AIIRILQQL-FALSE-RGPGRAFVTI-FALSE-VLEWRFDSRL
444	20011.9	SLYNTVATL-FALSE-VIYQYMDDL-FALSE-FLGKIWPSYK--AIIRILQQL-FALSE-VLEWRFDSRL-FALSE-RGPGRAFVTI
523	20011.9	VIYQYMDDL-FALSE-FLGKIWPSYK--AIIRILQQL-FALSE-RGPGRAFVTI-FALSE-VLEWRFDSRL-FALSE-SLYNTVATL
616	20012.6	AIIRILQQL-FALSE-RGPGRAFVTI--SLYNTVATL-FALSE-VLEWRFDSRL-FALSE-VIYQYMDDL-FALSE-FLGKIWPSYK
617	20012.6	AIIRILQQL-FALSE-RGPGRAFVTI--SLYNTVATL-FALSE-VIYQYMDDL-FALSE-FLGKIWPSYK-FALSE-VLEWRFDSRL
652	20012.6	AIIRILQQL-FALSE-VLEWRFDSRL-FALSE-RGPGRAFVTI--SLYNTVATL-FALSE-VIYQYMDDL-FALSE-FLGKIWPSYK
669	20012.6	AIIRILQQL-FALSE-VLEWRFDSRL-FALSE-VIYQYMDDL-FALSE-FLGKIWPSYK-FALSE-RGPGRAFVTI--SLYNTVATL
704	20012.6	AIIRILQQL-FALSE-VIYQYMDDL-FALSE-FLGKIWPSYK-FALSE-RGPGRAFVTI--SLYNTVATL-FALSE-VLEWRFDSRL
705	20012.6	AIIRILQQL-FALSE-VIYQYMDDL-FALSE-FLGKIWPSYK-FALSE-VLEWRFDSRL-FALSE-RGPGRAFVTI--SLYNTVATL
610	25000	AIIRILQQL-FALSE-RGPGRAFVTI-FALSE-VLEWRFDSRL-FALSE-SLYNTVATL-FALSE-VIYQYMDDL-FALSE-FLGKIWPSYK
611	25000	AIIRILQQL-FALSE-RGPGRAFVTI-FALSE-VLEWRFDSRL-FALSE-VIYQYMDDL-FALSE-FLGKIWPSYK-FALSE-SLYNTVATL
619	25000	AIIRILQQL-FALSE-RGPGRAFVTI-FALSE-VIYQYMDDL-FALSE-FLGKIWPSYK-FALSE-VLEWRFDSRL-FALSE-SLYNTVATL
620	25000	AIIRILQQL-FALSE-RGPGRAFVTI-FALSE-VIYQYMDDL-FALSE-FLGKIWPSYK-FALSE-SLYNTVATL-FALSE-VLEWRFDSRL
653	25000	AIIRILQQL-FALSE-VLEWRFDSRL-FALSE-RGPGRAFVTI-FALSE-VIYQYMDDL-FALSE-FLGKIWPSYK-FALSE-SLYNTVATL
666	25000	AIIRILQQL-FALSE-VLEWRFDSRL-FALSE-SLYNTVATL-FALSE-VIYQYMDDL-FALSE-FLGKIWPSYK-FALSE-RGPGRAFVTI
703	25000	AIIRILQQL-FALSE-VIYQYMDDL-FALSE-FLGKIWPSYK-FALSE-RGPGRAFVTI-FALSE-VLEWRFDSRL-FALSE-SLYNTVATL
708	25000	AIIRILQQL-FALSE-VIYQYMDDL-FALSE-FLGKIWPSYK-FALSE-SLYNTVATL-FALSE-VLEWRFDSRL-FALSE-RGPGRAFVTI

## Sheet: A D L V K V
##	weight	seq
82	23.5527	RGPGRAFVTI-ADL-VIYQYMDDL-ADL-VLEWRFDSRL-ADL-SLYNTVATL--AIIRILQQL-ADL-FLGKIWPSYK
545	23.6698	VIYQYMDDL-ADL-VLEWRFDSRL-ADL-SLYNTVATL--AIIRILQQL-ADL-RGPGRAFVTI-AD-FLGKIWPSYK
532	23.884	VIYQYMDDL-ADL-VLEWRFDSRL-ADL-RGPGRAFVTI-ADL-SLYNTVATL--AIIRILQQL-ADL-FLGKIWPSYK
308	24.0829	VLEWRFDSRL-ADL-SLYNTVATL--AIIRILQQL-ADL-RGPGRAFVTI-ADL-VIYQYMDDL-ADL-FLGKIWPSYK
575	24.1445	VIYQYMDDL-ADL-SLYNTVATL--AIIRILQQL-ADL-VLEWRFDSRL-ADL-RGPGRAFVTI-AD-FLGKIWPSYK
256	24.1954	VLEWRFDSRL-ADL-RGPGRAFVTI-ADL-VIYQYMDDL-ADL-SLYNTVATL--AIIRILQQL-ADL-FLGKIWPSYK
40	24.2126	RGPGRAFVTI-ADL-VLEWRFDSRL-ADL-VIYQYMDDL-ADL-SLYNTVATL--AIIRILQQL-ADL-FLGKIWPSYK
490	24.2918	VIYQYMDDL-ADLV-RGPGRAFVTI-ADL-VLEWRFDSRL-ADL-SLYNTVATL--AIIRILQQL-ADL-FLGKIWPSYK
70	24.2993	RGPGRAFVTI-ADL-SLYNTVATL--AIIRILQQL-ADL-VLEWRFDSRL-ADL-VIYQYMDDL-ADL-FLGKIWPSYK
542	24.362	VIYQYMDDL-ADL-VLEWRFDSRL-ADL-SLYNTVATL-ADL-RGPGRAFVTI-AD-AIIRILQQL-ADL-FLGKIWPSYK
329	24.3656	VLEWRFDSRL-ADL-VIYQYMDDL-ADL-SLYNTVATL--AIIRILQQL-ADL-RGPGRAFVTI-AD-FLGKIWPSYK
90	24.4244	RGPGRAFVTI-ADL-VIYQYMDDL-ADL-SLYNTVATL--AIIRILQQL-ADL-VLEWRFDSRL-ADL-FLGKIWPSYK
572	24.5565	VIYQYMDDL-ADL-SLYNTVATL--AIIRILQQL-ADL-RGPGRAFVTI-ADL-VLEWRFDSRL-ADL-FLGKIWPSYK
551	24.5604	VIYQYMDDL-ADL-VLEWRFDSRL-ADL-AIIRILQQL-ADL-SLYNTVATL-ADL-RGPGRAFVTI-AD-FLGKIWPSYK
534	24.6756	VIYQYMDDL-ADL-VLEWRFDSRL-ADL-RGPGRAFVTI-AD-AIIRILQQL-ADL-SLYNTVATL-AD-FLGKIWPSYK
84	24.7074	RGPGRAFVTI-ADL-VIYQYMDDL-ADL-VLEWRFDSRL-ADL-AIIRILQQL-ADL-SLYNTVATL-AD-FLGKIWPSYK
316	24.712	VLEWRFDSRL-ADL-VIYQYMDDL-ADLV-RGPGRAFVTI-ADL-SLYNTVATL--AIIRILQQL-ADL-FLGKIWPSYK
593	24.8483	VIYQYMDDL-ADL-AIIRILQQL-ADL-VLEWRFDSRL-ADL-SLYNTVATL-ADL-RGPGRAFVTI-AD-FLGKIWPSYK
36	24.8602	RGPGRAFVTI-ADL-VLEWRFDSRL-ADL-SLYNTVATL--AIIRILQQL-ADL-VIYQYMDDL-ADL-FLGKIWPSYK
498	24.8879	VIYQYMDDL-ADLV-RGPGRAFVTI-ADL-SLYNTVATL--AIIRILQQL-ADL-VLEWRFDSRL-ADL-FLGKIWPSYK
292	24.8992	VLEWRFDSRL-ADL-SLYNTVATL-ADL-RGPGRAFVTI-ADL-VIYQYMDDL-ADL-AIIRILQQL-ADL-FLGKIWPSYK
470	24.9475	SLYNTVATL--AIIRILQQL-ADL-VLEWRFDSRL-ADL-RGPGRAFVTI-ADL-VIYQYMDDL-ADL-FLGKIWPSYK
350	24.9735	VLEWRFDSRL-ADL-AIIRILQQL-ADL-SLYNTVATL-ADL-RGPGRAFVTI-ADL-VIYQYMDDL-ADL-FLGKIWPSYK
462	24.9823	SLYNTVATL--AIIRILQQL-ADL-RGPGRAFVTI-ADL-VIYQYMDDL-ADL-VLEWRFDSRL-ADL-FLGKIWPSYK
548	24.9893	VIYQYMDDL-ADL-VLEWRFDSRL-ADL-AIIRILQQL-ADL-RGPGRAFVTI-ADL-SLYNTVATL-AD-FLGKIWPSYK
94	24.9953	RGPGRAFVTI-ADL-VIYQYMDDL-ADL-AIIRILQQL-ADL-VLEWRFDSRL-ADL-SLYNTVATL-AD-FLGKIWPSYK
556	25.0006	VIYQYMDDL-ADL-SLYNTVATL-ADL-RGPGRAFVTI-ADL-VLEWRFDSRL-ADL-AIIRILQQL-ADL-FLGKIWPSYK
326	25.0578	VLEWRFDSRL-ADL-VIYQYMDDL-ADL-SLYNTVATL-ADL-RGPGRAFVTI-AD-AIIRILQQL-ADL-FLGKIWPSYK
72	25.0941	RGPGRAFVTI-ADL-SLYNTVATL--AIIRILQQL-ADL-VIYQYMDDL-ADL-VLEWRFDSRL-ADL-FLGKIWPSYK
335	25.1189	VLEWRFDSRL-ADL-VIYQYMDDL-ADL-AIIRILQQL-ADL-SLYNTVATL-ADL-RGPGRAFVTI-AD-FLGKIWPSYK
580	25.1275	VIYQYMDDL-ADL-AIIRILQQL-ADL-RGPGRAFVTI-ADL-VLEWRFDSRL-ADL-SLYNTVATL-AD-FLGKIWPSYK
460	25.1328	SLYNTVATL--AIIRILQQL-ADL-RGPGRAFVTI-ADL-VLEWRFDSRL-ADL-VIYQYMDDL-ADL-FLGKIWPSYK
106	25.1395	RGPGRAFVTI-AD-AIIRILQQL-ADL-VLEWRFDSRL-ADL-SLYNTVATL-ADL-VIYQYMDDL-ADL-FLGKIWPSYK
64	25.1405	RGPGRAFVTI-ADL-SLYNTVATL-ADL-VIYQYMDDL-ADL-VLEWRFDSRL-ADL-AIIRILQQL-ADL-FLGKIWPSYK
112	25.1487	RGPGRAFVTI-AD-AIIRILQQL-ADL-SLYNTVATL-AD-VLEWRFDSRL-ADL-VIYQYMDDL-ADL-FLGKIWPSYK
108	25.1539	RGPGRAFVTI-AD-AIIRILQQL-ADL-VLEWRFDSRL-ADL-VIYQYMDDL-ADL-SLYNTVATL-AD-FLGKIWPSYK
566	25.1586	VIYQYMDDL-ADL-SLYNTVATL-AD-VLEWRFDSRL-ADL-RGPGRAFVTI-AD-AIIRILQQL-ADL-FLGKIWPSYK
88	25.1905	RGPGRAFVTI-ADL-VIYQYMDDL-ADL-SLYNTVATL-AD-VLEWRFDSRL-ADL-AIIRILQQL-ADL-FLGKIWPSYK
258	25.2128	VLEWRFDSRL-ADL-RGPGRAFVTI-ADL-VIYQYMDDL-ADL-AIIRILQQL-ADL-SLYNTVATL-AD-FLGKIWPSYK
599	25.2198	VIYQYMDDL-ADL-AIIRILQQL-ADL-SLYNTVATL-AD-VLEWRFDSRL-ADL-RGPGRAFVTI-AD-FLGKIWPSYK
114	25.2239	RGPGRAFVTI-AD-AIIRILQQL-ADL-SLYNTVATL-ADL-VIYQYMDDL-ADL-VLEWRFDSRL-ADL-FLGKIWPSYK
252	25.2273	VLEWRFDSRL-ADL-RGPGRAFVTI-ADL-SLYNTVATL--AIIRILQQL-ADL-VIYQYMDDL-ADL-FLGKIWPSYK
42	25.2301	RGPGRAFVTI-ADL-VLEWRFDSRL-ADL-VIYQYMDDL-ADL-AIIRILQQL-ADL-SLYNTVATL-AD-FLGKIWPSYK
502	25.233	VIYQYMDDL-ADLV-RGPGRAFVTI-AD-AIIRILQQL-ADL-VLEWRFDSRL-ADL-SLYNTVATL-AD-FLGKIWPSYK
558	25.2336	VIYQYMDDL-ADL-SLYNTVATL-ADL-RGPGRAFVTI-AD-AIIRILQQL-ADL-VLEWRFDSRL-ADL-FLGKIWPSYK
311	25.2579	VLEWRFDSRL-ADL-SLYNTVATL--AIIRILQQL-ADL-VIYQYMDDL-ADLV-RGPGRAFVTI-AD-FLGKIWPSYK
34	25.2787	RGPGRAFVTI-ADL-VLEWRFDSRL-ADL-SLYNTVATL-ADL-VIYQYMDDL-ADL-AIIRILQQL-ADL-FLGKIWPSYK
342	25.3006	VLEWRFDSRL-ADL-AIIRILQQL-ADL-RGPGRAFVTI-ADL-VIYQYMDDL-ADL-SLYNTVATL-AD-FLGKIWPSYK
569	25.3076	VIYQYMDDL-ADL-SLYNTVATL-AD-VLEWRFDSRL-ADL-AIIRILQQL-ADL-RGPGRAFVTI-AD-FLGKIWPSYK
596	25.3099	VIYQYMDDL-ADL-AIIRILQQL-ADL-SLYNTVATL-ADL-RGPGRAFVTI-ADL-VLEWRFDSRL-ADL-FLGKIWPSYK
590	25.3266	VIYQYMDDL-ADL-AIIRILQQL-ADL-VLEWRFDSRL-ADL-RGPGRAFVTI-ADL-SLYNTVATL-AD-FLGKIWPSYK
46	25.353	RGPGRAFVTI-ADL-VLEWRFDSRL-ADL-AIIRILQQL-ADL-SLYNTVATL-ADL-VIYQYMDDL-ADL-FLGKIWPSYK
262	25.357	VLEWRFDSRL-ADL-RGPGRAFVTI-AD-AIIRILQQL-ADL-SLYNTVATL-ADL-VIYQYMDDL-ADL-FLGKIWPSYK
473	25.3625	SLYNTVATL--AIIRILQQL-ADL-VLEWRFDSRL-ADL-VIYQYMDDL-ADLV-RGPGRAFVTI-AD-FLGKIWPSYK
376	25.4264	SLYNTVATL-ADL-RGPGRAFVTI-ADL-VIYQYMDDL-ADL-VLEWRFDSRL-ADL-AIIRILQQL-ADL-FLGKIWPSYK
305	25.4317	VLEWRFDSRL-ADL-SLYNTVATL-ADL-VIYQYMDDL-ADL-AIIRILQQL-ADL-RGPGRAFVTI-AD-FLGKIWPSYK
58	25.4376	RGPGRAFVTI-ADL-SLYNTVATL-AD-VLEWRFDSRL-ADL-VIYQYMDDL-ADL-AIIRILQQL-ADL-FLGKIWPSYK
118	25.4393	RGPGRAFVTI-AD-AIIRILQQL-ADL-VIYQYMDDL-ADL-VLEWRFDSRL-ADL-SLYNTVATL-AD-FLGKIWPSYK
492	25.4465	VIYQYMDDL-ADLV-RGPGRAFVTI-ADL-VLEWRFDSRL-ADL-AIIRILQQL-ADL-SLYNTVATL-AD-FLGKIWPSYK
96	25.4997	RGPGRAFVTI-ADL-VIYQYMDDL-ADL-AIIRILQQL-ADL-SLYNTVATL-AD-VLEWRFDSRL-ADL-FLGKIWPSYK
318	25.5036	VLEWRFDSRL-ADL-VIYQYMDDL-ADLV-RGPGRAFVTI-AD-AIIRILQQL-ADL-SLYNTVATL-AD-FLGKIWPSYK
479	25.5156	SLYNTVATL--AIIRILQQL-ADL-VIYQYMDDL-ADL-VLEWRFDSRL-ADL-RGPGRAFVTI-AD-FLGKIWPSYK
332	25.5478	VLEWRFDSRL-ADL-VIYQYMDDL-ADL-AIIRILQQL-ADL-RGPGRAFVTI-ADL-SLYNTVATL-AD-FLGKIWPSYK
302	25.5523	VLEWRFDSRL-ADL-SLYNTVATL-ADL-VIYQYMDDL-ADLV-RGPGRAFVTI-AD-AIIRILQQL-ADL-FLGKIWPSYK
250	25.6458	VLEWRFDSRL-ADL-RGPGRAFVTI-ADL-SLYNTVATL-ADL-VIYQYMDDL-ADL-AIIRILQQL-ADL-FLGKIWPSYK
496	25.654	VIYQYMDDL-ADLV-RGPGRAFVTI-ADL-SLYNTVATL-AD-VLEWRFDSRL-ADL-AIIRILQQL-ADL-FLGKIWPSYK
340	25.6707	VLEWRFDSRL-ADL-AIIRILQQL-ADL-RGPGRAFVTI-ADL-SLYNTVATL-ADL-VIYQYMDDL-ADL-FLGKIWPSYK
294	25.7053	VLEWRFDSRL-ADL-SLYNTVATL-ADL-RGPGRAFVTI-AD-AIIRILQQL-ADL-VIYQYMDDL-ADL-FLGKIWPSYK
504	25.7374	VIYQYMDDL-ADLV-RGPGRAFVTI-AD-AIIRILQQL-ADL-SLYNTVATL-AD-VLEWRFDSRL-ADL-FLGKIWPSYK
353	25.7507	VLEWRFDSRL-ADL-AIIRILQQL-ADL-SLYNTVATL-ADL-VIYQYMDDL-ADLV-RGPGRAFVTI-AD-FLGKIWPSYK
582	25.7815	VIYQYMDDL-ADL-AIIRILQQL-ADL-RGPGRAFVTI-ADL-SLYNTVATL-AD-VLEWRFDSRL-ADL-FLGKIWPSYK
382	25.8099	SLYNTVATL-ADL-RGPGRAFVTI-AD-AIIRILQQL-ADL-VLEWRFDSRL-ADL-VIYQYMDDL-ADL-FLGKIWPSYK
446	25.8099	SLYNTVATL-ADL-VIYQYMDDL-ADL-VLEWRFDSRL-ADL-RGPGRAFVTI-AD-AIIRILQQL-ADL-FLGKIWPSYK
66	25.8748	RGPGRAFVTI-ADL-SLYNTVATL-ADL-VIYQYMDDL-ADL-AIIRILQQL-ADL-VLEWRFDSRL-ADL-FLGKIWPSYK
370	25.9491	SLYNTVATL-ADL-RGPGRAFVTI-ADL-VLEWRFDSRL-ADL-VIYQYMDDL-ADL-AIIRILQQL-ADL-FLGKIWPSYK
449	25.959	SLYNTVATL-ADL-VIYQYMDDL-ADL-VLEWRFDSRL-ADL-AIIRILQQL-ADL-RGPGRAFVTI-AD-FLGKIWPSYK
359	25.9668	VLEWRFDSRL-ADL-AIIRILQQL-ADL-VIYQYMDDL-ADL-SLYNTVATL-ADL-RGPGRAFVTI-AD-FLGKIWPSYK
622	25.9856	AIIRILQQL-ADL-RGPGRAFVTI-ADL-VIYQYMDDL-ADL-VLEWRFDSRL-ADL-SLYNTVATL-AD-FLGKIWPSYK
48	26.0779	RGPGRAFVTI-ADL-VLEWRFDSRL-ADL-AIIRILQQL-ADL-VIYQYMDDL-ADL-SLYNTVATL-AD-FLGKIWPSYK
264	26.0819	VLEWRFDSRL-ADL-RGPGRAFVTI-AD-AIIRILQQL-ADL-VIYQYMDDL-ADL-SLYNTVATL-AD-FLGKIWPSYK
662	26.0836	AIIRILQQL-ADL-VLEWRFDSRL-ADL-SLYNTVATL-ADL-RGPGRAFVTI-ADL-VIYQYMDDL-ADL-FLGKIWPSYK
412	26.0858	SLYNTVATL-AD-VLEWRFDSRL-ADL-RGPGRAFVTI-ADL-VIYQYMDDL-ADL-AIIRILQQL-ADL-FLGKIWPSYK
428	26.1106	SLYNTVATL-AD-VLEWRFDSRL-ADL-AIIRILQQL-ADL-RGPGRAFVTI-ADL-VIYQYMDDL-ADL-FLGKIWPSYK
378	26.1608	SLYNTVATL-ADL-RGPGRAFVTI-ADL-VIYQYMDDL-ADL-AIIRILQQL-ADL-VLEWRFDSRL-ADL-FLGKIWPSYK
678	26.1679	AIIRILQQL-ADL-SLYNTVATL-ADL-RGPGRAFVTI-ADL-VIYQYMDDL-ADL-VLEWRFDSRL-ADL-FLGKIWPSYK
60	26.2224	RGPGRAFVTI-ADL-SLYNTVATL-AD-VLEWRFDSRL-ADL-AIIRILQQL-ADL-VIYQYMDDL-ADL-FLGKIWPSYK
425	26.2561	SLYNTVATL-AD-VLEWRFDSRL-ADL-VIYQYMDDL-ADL-AIIRILQQL-ADL-RGPGRAFVTI-AD-FLGKIWPSYK
455	26.2963	SLYNTVATL-ADL-VIYQYMDDL-ADL-AIIRILQQL-ADL-VLEWRFDSRL-ADL-RGPGRAFVTI-AD-FLGKIWPSYK
695	26.3034	AIIRILQQL-ADL-SLYNTVATL-ADL-VIYQYMDDL-ADL-VLEWRFDSRL-ADL-RGPGRAFVTI-AD-FLGKIWPSYK
676	26.3184	AIIRILQQL-ADL-SLYNTVATL-ADL-RGPGRAFVTI-ADL-VLEWRFDSRL-ADL-VIYQYMDDL-ADL-FLGKIWPSYK
671	26.3663	AIIRILQQL-ADL-VLEWRFDSRL-ADL-VIYQYMDDL-ADL-SLYNTVATL-ADL-RGPGRAFVTI-AD-FLGKIWPSYK
120	26.3688	RGPGRAFVTI-AD-AIIRILQQL-ADL-VIYQYMDDL-ADL-SLYNTVATL-AD-VLEWRFDSRL-ADL-FLGKIWPSYK
422	26.3766	SLYNTVATL-AD-VLEWRFDSRL-ADL-VIYQYMDDL-ADLV-RGPGRAFVTI-AD-AIIRILQQL-ADL-FLGKIWPSYK
686	26.4551	AIIRILQQL-ADL-SLYNTVATL-AD-VLEWRFDSRL-ADL-RGPGRAFVTI-ADL-VIYQYMDDL-ADL-FLGKIWPSYK
654	26.4602	AIIRILQQL-ADL-VLEWRFDSRL-ADL-RGPGRAFVTI-ADL-VIYQYMDDL-ADL-SLYNTVATL-AD-FLGKIWPSYK
476	26.5345	SLYNTVATL--AIIRILQQL-ADL-VIYQYMDDL-ADLV-RGPGRAFVTI-ADL-VLEWRFDSRL-ADL-FLGKIWPSYK
356	26.5773	VLEWRFDSRL-ADL-AIIRILQQL-ADL-VIYQYMDDL-ADLV-RGPGRAFVTI-ADL-SLYNTVATL-AD-FLGKIWPSYK
436	26.5809	SLYNTVATL-ADL-VIYQYMDDL-ADLV-RGPGRAFVTI-ADL-VLEWRFDSRL-ADL-AIIRILQQL-ADL-FLGKIWPSYK
384	26.6048	SLYNTVATL-ADL-RGPGRAFVTI-AD-AIIRILQQL-ADL-VIYQYMDDL-ADL-VLEWRFDSRL-ADL-FLGKIWPSYK
610	26.6312	AIIRILQQL-ADL-RGPGRAFVTI-ADL-VLEWRFDSRL-ADL-SLYNTVATL-ADL-VIYQYMDDL-ADL-FLGKIWPSYK
612	26.6455	AIIRILQQL-ADL-RGPGRAFVTI-ADL-VLEWRFDSRL-ADL-VIYQYMDDL-ADL-SLYNTVATL-AD-FLGKIWPSYK
713	26.6517	AIIRILQQL-ADL-VIYQYMDDL-ADL-VLEWRFDSRL-ADL-SLYNTVATL-ADL-RGPGRAFVTI-AD-FLGKIWPSYK
452	26.7084	SLYNTVATL-ADL-VIYQYMDDL-ADL-AIIRILQQL-ADL-RGPGRAFVTI-ADL-VLEWRFDSRL-ADL-FLGKIWPSYK
372	26.7339	SLYNTVATL-ADL-RGPGRAFVTI-ADL-VLEWRFDSRL-ADL-AIIRILQQL-ADL-VIYQYMDDL-ADL-FLGKIWPSYK
616	26.79	AIIRILQQL-ADL-RGPGRAFVTI-ADL-SLYNTVATL-AD-VLEWRFDSRL-ADL-VIYQYMDDL-ADL-FLGKIWPSYK
438	26.8139	SLYNTVATL-ADL-VIYQYMDDL-ADLV-RGPGRAFVTI-AD-AIIRILQQL-ADL-VLEWRFDSRL-ADL-FLGKIWPSYK
652	26.8302	AIIRILQQL-ADL-VLEWRFDSRL-ADL-RGPGRAFVTI-ADL-SLYNTVATL-ADL-VIYQYMDDL-ADL-FLGKIWPSYK
665	26.8608	AIIRILQQL-ADL-VLEWRFDSRL-ADL-SLYNTVATL-ADL-VIYQYMDDL-ADLV-RGPGRAFVTI-AD-FLGKIWPSYK
618	26.8651	AIIRILQQL-ADL-RGPGRAFVTI-ADL-SLYNTVATL-ADL-VIYQYMDDL-ADL-VLEWRFDSRL-ADL-FLGKIWPSYK
689	26.8701	AIIRILQQL-ADL-SLYNTVATL-AD-VLEWRFDSRL-ADL-VIYQYMDDL-ADLV-RGPGRAFVTI-AD-FLGKIWPSYK
414	26.8919	SLYNTVATL-AD-VLEWRFDSRL-ADL-RGPGRAFVTI-AD-AIIRILQQL-ADL-VIYQYMDDL-ADL-FLGKIWPSYK
624	26.9151	AIIRILQQL-ADL-RGPGRAFVTI-ADL-VIYQYMDDL-ADL-SLYNTVATL-AD-VLEWRFDSRL-ADL-FLGKIWPSYK
668	26.9769	AIIRILQQL-ADL-VLEWRFDSRL-ADL-VIYQYMDDL-ADLV-RGPGRAFVTI-ADL-SLYNTVATL-AD-FLGKIWPSYK
710	27.13	AIIRILQQL-ADL-VIYQYMDDL-ADL-VLEWRFDSRL-ADL-RGPGRAFVTI-ADL-SLYNTVATL-AD-FLGKIWPSYK
431	27.2856	SLYNTVATL-AD-VLEWRFDSRL-ADL-AIIRILQQL-ADL-VIYQYMDDL-ADLV-RGPGRAFVTI-AD-FLGKIWPSYK
692	27.3224	AIIRILQQL-ADL-SLYNTVATL-ADL-VIYQYMDDL-ADLV-RGPGRAFVTI-ADL-VLEWRFDSRL-ADL-FLGKIWPSYK
719	27.4483	AIIRILQQL-ADL-VIYQYMDDL-ADL-SLYNTVATL-AD-VLEWRFDSRL-ADL-RGPGRAFVTI-AD-FLGKIWPSYK
700	27.5378	AIIRILQQL-ADL-VIYQYMDDL-ADLV-RGPGRAFVTI-ADL-VLEWRFDSRL-ADL-SLYNTVATL-AD-FLGKIWPSYK
716	27.5384	AIIRILQQL-ADL-VIYQYMDDL-ADL-SLYNTVATL-ADL-RGPGRAFVTI-ADL-VLEWRFDSRL-ADL-FLGKIWPSYK
702	28.1918	AIIRILQQL-ADL-VIYQYMDDL-ADLV-RGPGRAFVTI-ADL-SLYNTVATL-AD-VLEWRFDSRL-ADL-FLGKIWPSYK
546	5017.61	VIYQYMDDL-ADL-VLEWRFDSRL-ADL-SLYNTVATL--AIIRILQQL-ADL-FLGKIWPSYK-FALSE-RGPGRAFVTI
35	5017.88	RGPGRAFVTI-ADL-VLEWRFDSRL-ADL-SLYNTVATL--AIIRILQQL-ADL-FLGKIWPSYK-FALSE-VIYQYMDDL
309	5017.92	VLEWRFDSRL-ADL-SLYNTVATL--AIIRILQQL-ADL-FLGKIWPSYK-FALSE-RGPGRAFVTI-ADL-VIYQYMDDL
307	5018.04	VLEWRFDSRL-ADL-SLYNTVATL--AIIRILQQL-ADL-RGPGRAFVTI-AD-FLGKIWPSYK-FALSE-VIYQYMDDL
202	5018.04	FLGKIWPSYK-FALSE-VIYQYMDDL-ADL-VLEWRFDSRL-ADL-SLYNTVATL--AIIRILQQL-ADL-RGPGRAFVTI
514	5018.14	VIYQYMDDL-ADL-FLGKIWPSYK-FALSE-VLEWRFDSRL-ADL-SLYNTVATL--AIIRILQQL-ADL-RGPGRAFVTI
251	5018.25	VLEWRFDSRL-ADL-RGPGRAFVTI-ADL-SLYNTVATL--AIIRILQQL-ADL-FLGKIWPSYK-FALSE-VIYQYMDDL
574	5018.25	VIYQYMDDL-ADL-SLYNTVATL--AIIRILQQL-ADL-FLGKIWPSYK-FALSE-VLEWRFDSRL-ADL-RGPGRAFVTI
67	5018.3	RGPGRAFVTI-ADL-SLYNTVATL--AIIRILQQL-ADL-FLGKIWPSYK-FALSE-VLEWRFDSRL-ADL-VIYQYMDDL
330	5018.31	VLEWRFDSRL-ADL-VIYQYMDDL-ADL-SLYNTVATL--AIIRILQQL-ADL-FLGKIWPSYK-FALSE-RGPGRAFVTI
13	5018.31	RGPGRAFVTI-AD-FLGKIWPSYK-FALSE-VIYQYMDDL-ADL-VLEWRFDSRL-ADL-SLYNTVATL--AIIRILQQL
155	5018.35	FLGKIWPSYK-FALSE-VLEWRFDSRL-ADL-SLYNTVATL--AIIRILQQL-ADL-RGPGRAFVTI-ADL-VIYQYMDDL
310	5018.38	VLEWRFDSRL-ADL-SLYNTVATL--AIIRILQQL-ADL-FLGKIWPSYK-FALSE-VIYQYMDDL-ADLV-RGPGRAFVTI
69	5018.48	RGPGRAFVTI-ADL-SLYNTVATL--AIIRILQQL-ADL-VLEWRFDSRL-ADL-FLGKIWPSYK-FALSE-VIYQYMDDL
576	5018.48	VIYQYMDDL-ADL-SLYNTVATL--AIIRILQQL-ADL-VLEWRFDSRL-ADL-FLGKIWPSYK-FALSE-RGPGRAFVTI
210	5018.51	FLGKIWPSYK-FALSE-VIYQYMDDL-ADL-SLYNTVATL--AIIRILQQL-ADL-VLEWRFDSRL-ADL-RGPGRAFVTI
131	5018.56	FLGKIWPSYK-FALSE-RGPGRAFVTI-ADL-SLYNTVATL--AIIRILQQL-ADL-VLEWRFDSRL-ADL-VIYQYMDDL
133	5018.62	FLGKIWPSYK-FALSE-RGPGRAFVTI-ADL-VIYQYMDDL-ADL-VLEWRFDSRL-ADL-SLYNTVATL--AIIRILQQL
468	5018.64	SLYNTVATL--AIIRILQQL-ADL-FLGKIWPSYK-FALSE-VIYQYMDDL-ADL-VLEWRFDSRL-ADL-RGPGRAFVTI
280	5018.65	VLEWRFDSRL-ADL-FLGKIWPSYK-FALSE-VIYQYMDDL-ADL-SLYNTVATL--AIIRILQQL-ADL-RGPGRAFVTI
101	5018.68	RGPGRAFVTI-AD-AIIRILQQL-ADL-FLGKIWPSYK-FALSE-VIYQYMDDL-ADL-VLEWRFDSRL-ADL-SLYNTVATL
505	5018.69	VIYQYMDDL-ADL-FLGKIWPSYK-FALSE-RGPGRAFVTI-ADL-VLEWRFDSRL-ADL-SLYNTVATL--AIIRILQQL
73	5018.73	RGPGRAFVTI-ADL-VIYQYMDDL-ADL-FLGKIWPSYK-FALSE-VLEWRFDSRL-ADL-SLYNTVATL--AIIRILQQL
293	5018.73	VLEWRFDSRL-ADL-SLYNTVATL-ADL-RGPGRAFVTI-AD-AIIRILQQL-ADL-FLGKIWPSYK-FALSE-VIYQYMDDL
160	5018.73	FLGKIWPSYK-FALSE-VLEWRFDSRL-ADL-VIYQYMDDL-ADL-SLYNTVATL--AIIRILQQL-ADL-RGPGRAFVTI
552	5018.76	VIYQYMDDL-ADL-VLEWRFDSRL-ADL-AIIRILQQL-ADL-SLYNTVATL-AD-FLGKIWPSYK-FALSE-RGPGRAFVTI
105	5018.82	RGPGRAFVTI-AD-AIIRILQQL-ADL-VLEWRFDSRL-ADL-SLYNTVATL-AD-FLGKIWPSYK-FALSE-VIYQYMDDL
2	5018.85	RGPGRAFVTI-AD-FLGKIWPSYK-FALSE-VLEWRFDSRL-ADL-SLYNTVATL--AIIRILQQL-ADL-VIYQYMDDL
14	5018.88	RGPGRAFVTI-AD-FLGKIWPSYK-FALSE-VIYQYMDDL-ADL-VLEWRFDSRL-ADL-AIIRILQQL-ADL-SLYNTVATL
469	5018.9	SLYNTVATL--AIIRILQQL-ADL-VLEWRFDSRL-ADL-RGPGRAFVTI-AD-FLGKIWPSYK-FALSE-VIYQYMDDL
535	5018.92	VIYQYMDDL-ADL-VLEWRFDSRL-ADL-FLGKIWPSYK-FALSE-RGPGRAFVTI-ADL-SLYNTVATL--AIIRILQQL
349	5018.93	VLEWRFDSRL-ADL-AIIRILQQL-ADL-SLYNTVATL-ADL-RGPGRAFVTI-AD-FLGKIWPSYK-FALSE-VIYQYMDDL
204	5018.93	FLGKIWPSYK-FALSE-VIYQYMDDL-ADL-VLEWRFDSRL-ADL-AIIRILQQL-ADL-SLYNTVATL-ADL-RGPGRAFVTI
465	5018.95	SLYNTVATL--AIIRILQQL-ADL-FLGKIWPSYK-FALSE-VLEWRFDSRL-ADL-RGPGRAFVTI-ADL-VIYQYMDDL
312	5018.95	VLEWRFDSRL-ADL-SLYNTVATL--AIIRILQQL-ADL-VIYQYMDDL-ADL-FLGKIWPSYK-FALSE-RGPGRAFVTI
11	5018.95	RGPGRAFVTI-AD-FLGKIWPSYK-FALSE-SLYNTVATL--AIIRILQQL-ADL-VLEWRFDSRL-ADL-VIYQYMDDL
199	5018.96	FLGKIWPSYK-FALSE-VIYQYMDDL-ADL-VLEWRFDSRL-ADL-RGPGRAFVTI-ADL-SLYNTVATL--AIIRILQQL
243	5018.96	VLEWRFDSRL-ADL-RGPGRAFVTI-AD-FLGKIWPSYK-FALSE-VIYQYMDDL-ADL-SLYNTVATL--AIIRILQQL
586	5018.96	VIYQYMDDL-ADL-AIIRILQQL-ADL-FLGKIWPSYK-FALSE-VLEWRFDSRL-ADL-SLYNTVATL-ADL-RGPGRAFVTI
463	5018.97	SLYNTVATL--AIIRILQQL-ADL-FLGKIWPSYK-FALSE-RGPGRAFVTI-ADL-VLEWRFDSRL-ADL-VIYQYMDDL
522	5019	VIYQYMDDL-ADL-FLGKIWPSYK-FALSE-SLYNTVATL--AIIRILQQL-ADL-VLEWRFDSRL-ADL-RGPGRAFVTI
3	5019.01	RGPGRAFVTI-AD-FLGKIWPSYK-FALSE-VLEWRFDSRL-ADL-VIYQYMDDL-ADL-SLYNTVATL--AIIRILQQL
516	5019.03	VIYQYMDDL-ADL-FLGKIWPSYK-FALSE-VLEWRFDSRL-ADL-AIIRILQQL-ADL-SLYNTVATL-ADL-RGPGRAFVTI
45	5019.04	RGPGRAFVTI-ADL-VLEWRFDSRL-ADL-AIIRILQQL-ADL-SLYNTVATL-AD-FLGKIWPSYK-FALSE-VIYQYMDDL
538	5019.04	VIYQYMDDL-ADL-VLEWRFDSRL-ADL-FLGKIWPSYK-FALSE-SLYNTVATL--AIIRILQQL-ADL-RGPGRAFVTI
509	5019.04	VIYQYMDDL-ADL-FLGKIWPSYK-FALSE-RGPGRAFVTI-AD-AIIRILQQL-ADL-VLEWRFDSRL-ADL-SLYNTVATL
549	5019.04	VIYQYMDDL-ADL-VLEWRFDSRL-ADL-AIIRILQQL-ADL-FLGKIWPSYK-FALSE-RGPGRAFVTI-ADL-SLYNTVATL
261	5019.04	VLEWRFDSRL-ADL-RGPGRAFVTI-AD-AIIRILQQL-ADL-SLYNTVATL-AD-FLGKIWPSYK-FALSE-VIYQYMDDL
594	5019.05	VIYQYMDDL-ADL-AIIRILQQL-ADL-VLEWRFDSRL-ADL-SLYNTVATL-AD-FLGKIWPSYK-FALSE-RGPGRAFVTI
511	5019.06	VIYQYMDDL-ADL-FLGKIWPSYK-FALSE-VLEWRFDSRL-ADL-RGPGRAFVTI-ADL-SLYNTVATL--AIIRILQQL
474	5019.06	SLYNTVATL--AIIRILQQL-ADL-VLEWRFDSRL-ADL-VIYQYMDDL-ADL-FLGKIWPSYK-FALSE-RGPGRAFVTI
351	5019.07	VLEWRFDSRL-ADL-AIIRILQQL-ADL-SLYNTVATL-AD-FLGKIWPSYK-FALSE-RGPGRAFVTI-ADL-VIYQYMDDL
481	5019.09	VIYQYMDDL-ADLV-RGPGRAFVTI-AD-FLGKIWPSYK-FALSE-VLEWRFDSRL-ADL-SLYNTVATL--AIIRILQQL
348	5019.09	VLEWRFDSRL-ADL-AIIRILQQL-ADL-FLGKIWPSYK-FALSE-VIYQYMDDL-ADL-SLYNTVATL-ADL-RGPGRAFVTI
109	5019.1	RGPGRAFVTI-AD-AIIRILQQL-ADL-SLYNTVATL-AD-FLGKIWPSYK-FALSE-VLEWRFDSRL-ADL-VIYQYMDDL
319	5019.11	VLEWRFDSRL-ADL-VIYQYMDDL-ADL-FLGKIWPSYK-FALSE-RGPGRAFVTI-ADL-SLYNTVATL--AIIRILQQL
457	5019.12	SLYNTVATL--AIIRILQQL-ADL-RGPGRAFVTI-AD-FLGKIWPSYK-FALSE-VLEWRFDSRL-ADL-VIYQYMDDL
536	5019.12	VIYQYMDDL-ADL-VLEWRFDSRL-ADL-FLGKIWPSYK-FALSE-RGPGRAFVTI-AD-AIIRILQQL-ADL-SLYNTVATL
122	5019.12	FLGKIWPSYK-FALSE-RGPGRAFVTI-ADL-VLEWRFDSRL-ADL-SLYNTVATL--AIIRILQQL-ADL-VIYQYMDDL
97	5019.14	RGPGRAFVTI-AD-AIIRILQQL-ADL-FLGKIWPSYK-FALSE-VLEWRFDSRL-ADL-SLYNTVATL-ADL-VIYQYMDDL
200	5019.15	FLGKIWPSYK-FALSE-VIYQYMDDL-ADL-VLEWRFDSRL-ADL-RGPGRAFVTI-AD-AIIRILQQL-ADL-SLYNTVATL
17	5019.16	RGPGRAFVTI-AD-FLGKIWPSYK-FALSE-VIYQYMDDL-ADL-AIIRILQQL-ADL-VLEWRFDSRL-ADL-SLYNTVATL
583	5019.18	VIYQYMDDL-ADL-AIIRILQQL-ADL-FLGKIWPSYK-FALSE-RGPGRAFVTI-ADL-VLEWRFDSRL-ADL-SLYNTVATL
471	5019.18	SLYNTVATL--AIIRILQQL-ADL-VLEWRFDSRL-ADL-FLGKIWPSYK-FALSE-RGPGRAFVTI-ADL-VIYQYMDDL
134	5019.19	FLGKIWPSYK-FALSE-RGPGRAFVTI-ADL-VIYQYMDDL-ADL-VLEWRFDSRL-ADL-AIIRILQQL-ADL-SLYNTVATL
27	5019.2	RGPGRAFVTI-ADL-VLEWRFDSRL-ADL-FLGKIWPSYK-FALSE-VIYQYMDDL-ADL-SLYNTVATL--AIIRILQQL
189	5019.21	FLGKIWPSYK-FALSE-SLYNTVATL--AIIRILQQL-ADL-VLEWRFDSRL-ADL-RGPGRAFVTI-ADL-VIYQYMDDL
91	5019.21	RGPGRAFVTI-ADL-VIYQYMDDL-ADL-AIIRILQQL-ADL-FLGKIWPSYK-FALSE-VLEWRFDSRL-ADL-SLYNTVATL
214	5019.22	FLGKIWPSYK-FALSE-VIYQYMDDL-ADL-AIIRILQQL-ADL-VLEWRFDSRL-ADL-SLYNTVATL-ADL-RGPGRAFVTI
298	5019.22	VLEWRFDSRL-ADL-SLYNTVATL-AD-FLGKIWPSYK-FALSE-VIYQYMDDL-ADL-AIIRILQQL-ADL-RGPGRAFVTI
322	5019.23	VLEWRFDSRL-ADL-VIYQYMDDL-ADL-FLGKIWPSYK-FALSE-SLYNTVATL--AIIRILQQL-ADL-RGPGRAFVTI
267	5019.24	VLEWRFDSRL-ADL-FLGKIWPSYK-FALSE-RGPGRAFVTI-ADL-VIYQYMDDL-ADL-SLYNTVATL--AIIRILQQL
165	5019.24	FLGKIWPSYK-FALSE-VLEWRFDSRL-ADL-AIIRILQQL-ADL-SLYNTVATL-ADL-RGPGRAFVTI-ADL-VIYQYMDDL
59	5019.25	RGPGRAFVTI-ADL-SLYNTVATL-AD-VLEWRFDSRL-ADL-AIIRILQQL-ADL-FLGKIWPSYK-FALSE-VIYQYMDDL
570	5019.25	VIYQYMDDL-ADL-SLYNTVATL-AD-VLEWRFDSRL-ADL-AIIRILQQL-ADL-FLGKIWPSYK-FALSE-RGPGRAFVTI
506	5019.25	VIYQYMDDL-ADL-FLGKIWPSYK-FALSE-RGPGRAFVTI-ADL-VLEWRFDSRL-ADL-AIIRILQQL-ADL-SLYNTVATL
512	5019.26	VIYQYMDDL-ADL-FLGKIWPSYK-FALSE-VLEWRFDSRL-ADL-RGPGRAFVTI-AD-AIIRILQQL-ADL-SLYNTVATL
147	5019.27	FLGKIWPSYK-FALSE-VLEWRFDSRL-ADL-RGPGRAFVTI-ADL-VIYQYMDDL-ADL-SLYNTVATL--AIIRILQQL
543	5019.27	VIYQYMDDL-ADL-VLEWRFDSRL-ADL-SLYNTVATL-AD-FLGKIWPSYK-FALSE-RGPGRAFVTI-AD-AIIRILQQL
598	5019.27	VIYQYMDDL-ADL-AIIRILQQL-ADL-SLYNTVATL-AD-FLGKIWPSYK-FALSE-VLEWRFDSRL-ADL-RGPGRAFVTI
123	5019.28	FLGKIWPSYK-FALSE-RGPGRAFVTI-ADL-VLEWRFDSRL-ADL-VIYQYMDDL-ADL-SLYNTVATL--AIIRILQQL
74	5019.29	RGPGRAFVTI-ADL-VIYQYMDDL-ADL-FLGKIWPSYK-FALSE-VLEWRFDSRL-ADL-AIIRILQQL-ADL-SLYNTVATL
320	5019.31	VLEWRFDSRL-ADL-VIYQYMDDL-ADL-FLGKIWPSYK-FALSE-RGPGRAFVTI-AD-AIIRILQQL-ADL-SLYNTVATL
459	5019.31	SLYNTVATL--AIIRILQQL-ADL-RGPGRAFVTI-ADL-VLEWRFDSRL-ADL-FLGKIWPSYK-FALSE-VIYQYMDDL
44	5019.32	RGPGRAFVTI-ADL-VLEWRFDSRL-ADL-AIIRILQQL-ADL-FLGKIWPSYK-FALSE-VIYQYMDDL-ADL-SLYNTVATL
260	5019.32	VLEWRFDSRL-ADL-RGPGRAFVTI-AD-AIIRILQQL-ADL-FLGKIWPSYK-FALSE-VIYQYMDDL-ADL-SLYNTVATL
68	5019.32	RGPGRAFVTI-ADL-SLYNTVATL--AIIRILQQL-ADL-FLGKIWPSYK-FALSE-VIYQYMDDL-ADL-VLEWRFDSRL
336	5019.32	VLEWRFDSRL-ADL-VIYQYMDDL-ADL-AIIRILQQL-ADL-SLYNTVATL-AD-FLGKIWPSYK-FALSE-RGPGRAFVTI
111	5019.33	RGPGRAFVTI-AD-AIIRILQQL-ADL-SLYNTVATL-AD-VLEWRFDSRL-ADL-FLGKIWPSYK-FALSE-VIYQYMDDL
577	5019.33	VIYQYMDDL-ADL-AIIRILQQL-ADL-RGPGRAFVTI-AD-FLGKIWPSYK-FALSE-VLEWRFDSRL-ADL-SLYNTVATL
5	5019.34	RGPGRAFVTI-AD-FLGKIWPSYK-FALSE-VLEWRFDSRL-ADL-AIIRILQQL-ADL-SLYNTVATL-ADL-VIYQYMDDL
529	5019.35	VIYQYMDDL-ADL-VLEWRFDSRL-ADL-RGPGRAFVTI-AD-FLGKIWPSYK-FALSE-SLYNTVATL--AIIRILQQL
275	5019.35	VLEWRFDSRL-ADL-FLGKIWPSYK-FALSE-SLYNTVATL--AIIRILQQL-ADL-RGPGRAFVTI-ADL-VIYQYMDDL
344	5019.35	VLEWRFDSRL-ADL-AIIRILQQL-ADL-FLGKIWPSYK-FALSE-RGPGRAFVTI-ADL-VIYQYMDDL-ADL-SLYNTVATL
339	5019.36	VLEWRFDSRL-ADL-AIIRILQQL-ADL-RGPGRAFVTI-ADL-SLYNTVATL-AD-FLGKIWPSYK-FALSE-VIYQYMDDL
562	5019.36	VIYQYMDDL-ADL-SLYNTVATL-AD-FLGKIWPSYK-FALSE-VLEWRFDSRL-ADL-AIIRILQQL-ADL-RGPGRAFVTI
193	5019.36	FLGKIWPSYK-FALSE-VIYQYMDDL-ADLV-RGPGRAFVTI-ADL-VLEWRFDSRL-ADL-SLYNTVATL--AIIRILQQL
306	5019.37	VLEWRFDSRL-ADL-SLYNTVATL-ADL-VIYQYMDDL-ADL-AIIRILQQL-ADL-FLGKIWPSYK-FALSE-RGPGRAFVTI
98	5019.37	RGPGRAFVTI-AD-AIIRILQQL-ADL-FLGKIWPSYK-FALSE-VLEWRFDSRL-ADL-VIYQYMDDL-ADL-SLYNTVATL
244	5019.38	VLEWRFDSRL-ADL-RGPGRAFVTI-AD-FLGKIWPSYK-FALSE-VIYQYMDDL-ADL-AIIRILQQL-ADL-SLYNTVATL
187	5019.4	FLGKIWPSYK-FALSE-SLYNTVATL--AIIRILQQL-ADL-RGPGRAFVTI-ADL-VLEWRFDSRL-ADL-VIYQYMDDL
282	5019.4	VLEWRFDSRL-ADL-FLGKIWPSYK-FALSE-VIYQYMDDL-ADL-AIIRILQQL-ADL-SLYNTVATL-ADL-RGPGRAFVTI
139	5019.4	FLGKIWPSYK-FALSE-RGPGRAFVTI-AD-AIIRILQQL-ADL-VLEWRFDSRL-ADL-SLYNTVATL-ADL-VIYQYMDDL
141	5019.41	FLGKIWPSYK-FALSE-RGPGRAFVTI-AD-AIIRILQQL-ADL-SLYNTVATL-AD-VLEWRFDSRL-ADL-VIYQYMDDL
201	5019.43	FLGKIWPSYK-FALSE-VIYQYMDDL-ADL-VLEWRFDSRL-ADL-SLYNTVATL-ADL-RGPGRAFVTI-AD-AIIRILQQL
4	5019.43	RGPGRAFVTI-AD-FLGKIWPSYK-FALSE-VLEWRFDSRL-ADL-VIYQYMDDL-ADL-AIIRILQQL-ADL-SLYNTVATL
354	5019.45	VLEWRFDSRL-ADL-AIIRILQQL-ADL-SLYNTVATL-ADL-VIYQYMDDL-ADL-FLGKIWPSYK-FALSE-RGPGRAFVTI
499	5019.45	VIYQYMDDL-ADLV-RGPGRAFVTI-AD-AIIRILQQL-ADL-FLGKIWPSYK-FALSE-VLEWRFDSRL-ADL-SLYNTVATL
266	5019.46	VLEWRFDSRL-ADL-FLGKIWPSYK-FALSE-RGPGRAFVTI-ADL-SLYNTVATL--AIIRILQQL-ADL-VIYQYMDDL
203	5019.47	FLGKIWPSYK-FALSE-VIYQYMDDL-ADL-VLEWRFDSRL-ADL-AIIRILQQL-ADL-RGPGRAFVTI-ADL-SLYNTVATL
338	5019.47	VLEWRFDSRL-ADL-AIIRILQQL-ADL-RGPGRAFVTI-AD-FLGKIWPSYK-FALSE-VIYQYMDDL-ADL-SLYNTVATL
466	5019.47	SLYNTVATL--AIIRILQQL-ADL-FLGKIWPSYK-FALSE-VLEWRFDSRL-ADL-VIYQYMDDL-ADLV-RGPGRAFVTI
137	5019.47	FLGKIWPSYK-FALSE-RGPGRAFVTI-ADL-VIYQYMDDL-ADL-AIIRILQQL-ADL-VLEWRFDSRL-ADL-SLYNTVATL
550	5019.48	VIYQYMDDL-ADL-VLEWRFDSRL-ADL-AIIRILQQL-ADL-FLGKIWPSYK-FALSE-SLYNTVATL-ADL-RGPGRAFVTI
162	5019.49	FLGKIWPSYK-FALSE-VLEWRFDSRL-ADL-VIYQYMDDL-ADL-AIIRILQQL-ADL-SLYNTVATL-ADL-RGPGRAFVTI
146	5019.49	FLGKIWPSYK-FALSE-VLEWRFDSRL-ADL-RGPGRAFVTI-ADL-SLYNTVATL--AIIRILQQL-ADL-VIYQYMDDL
343	5019.51	VLEWRFDSRL-ADL-AIIRILQQL-ADL-FLGKIWPSYK-FALSE-RGPGRAFVTI-ADL-SLYNTVATL-ADL-VIYQYMDDL
513	5019.53	VIYQYMDDL-ADL-FLGKIWPSYK-FALSE-VLEWRFDSRL-ADL-SLYNTVATL-ADL-RGPGRAFVTI-AD-AIIRILQQL
352	5019.54	VLEWRFDSRL-ADL-AIIRILQQL-ADL-SLYNTVATL-AD-FLGKIWPSYK-FALSE-VIYQYMDDL-ADLV-RGPGRAFVTI
585	5019.55	VIYQYMDDL-ADL-AIIRILQQL-ADL-FLGKIWPSYK-FALSE-VLEWRFDSRL-ADL-RGPGRAFVTI-ADL-SLYNTVATL
104	5019.55	RGPGRAFVTI-AD-AIIRILQQL-ADL-VLEWRFDSRL-ADL-FLGKIWPSYK-FALSE-VIYQYMDDL-ADL-SLYNTVATL
600	5019.56	VIYQYMDDL-ADL-AIIRILQQL-ADL-SLYNTVATL-AD-VLEWRFDSRL-ADL-FLGKIWPSYK-FALSE-RGPGRAFVTI
515	5019.57	VIYQYMDDL-ADL-FLGKIWPSYK-FALSE-VLEWRFDSRL-ADL-AIIRILQQL-ADL-RGPGRAFVTI-ADL-SLYNTVATL
16	5019.58	RGPGRAFVTI-AD-FLGKIWPSYK-FALSE-VIYQYMDDL-ADL-SLYNTVATL--AIIRILQQL-ADL-VLEWRFDSRL
216	5019.59	FLGKIWPSYK-FALSE-VIYQYMDDL-ADL-AIIRILQQL-ADL-SLYNTVATL-AD-VLEWRFDSRL-ADL-RGPGRAFVTI
269	5019.59	VLEWRFDSRL-ADL-FLGKIWPSYK-FALSE-RGPGRAFVTI-AD-AIIRILQQL-ADL-SLYNTVATL-ADL-VIYQYMDDL
573	5019.6	VIYQYMDDL-ADL-SLYNTVATL--AIIRILQQL-ADL-FLGKIWPSYK-FALSE-RGPGRAFVTI-ADL-VLEWRFDSRL
333	5019.6	VLEWRFDSRL-ADL-VIYQYMDDL-ADL-AIIRILQQL-ADL-FLGKIWPSYK-FALSE-RGPGRAFVTI-ADL-SLYNTVATL
211	5019.61	FLGKIWPSYK-FALSE-VIYQYMDDL-ADL-AIIRILQQL-ADL-RGPGRAFVTI-ADL-VLEWRFDSRL-ADL-SLYNTVATL
125	5019.62	FLGKIWPSYK-FALSE-RGPGRAFVTI-ADL-VLEWRFDSRL-ADL-AIIRILQQL-ADL-SLYNTVATL-ADL-VIYQYMDDL
149	5019.62	FLGKIWPSYK-FALSE-VLEWRFDSRL-ADL-RGPGRAFVTI-AD-AIIRILQQL-ADL-SLYNTVATL-ADL-VIYQYMDDL
28	5019.62	RGPGRAFVTI-ADL-VLEWRFDSRL-ADL-FLGKIWPSYK-FALSE-VIYQYMDDL-ADL-AIIRILQQL-ADL-SLYNTVATL
79	5019.63	RGPGRAFVTI-ADL-VIYQYMDDL-ADL-VLEWRFDSRL-ADL-FLGKIWPSYK-FALSE-SLYNTVATL--AIIRILQQL
156	5019.63	FLGKIWPSYK-FALSE-VLEWRFDSRL-ADL-SLYNTVATL--AIIRILQQL-ADL-VIYQYMDDL-ADLV-RGPGRAFVTI
51	5019.63	RGPGRAFVTI-ADL-SLYNTVATL-AD-FLGKIWPSYK-FALSE-VIYQYMDDL-ADL-VLEWRFDSRL-ADL-AIIRILQQL
89	5019.63	RGPGRAFVTI-ADL-VIYQYMDDL-ADL-SLYNTVATL--AIIRILQQL-ADL-FLGKIWPSYK-FALSE-VLEWRFDSRL
140	5019.63	FLGKIWPSYK-FALSE-RGPGRAFVTI-AD-AIIRILQQL-ADL-VLEWRFDSRL-ADL-VIYQYMDDL-ADL-SLYNTVATL
472	5019.65	SLYNTVATL--AIIRILQQL-ADL-VLEWRFDSRL-ADL-FLGKIWPSYK-FALSE-VIYQYMDDL-ADLV-RGPGRAFVTI
482	5019.65	VIYQYMDDL-ADLV-RGPGRAFVTI-AD-FLGKIWPSYK-FALSE-VLEWRFDSRL-ADL-AIIRILQQL-ADL-SLYNTVATL
289	5019.66	VLEWRFDSRL-ADL-SLYNTVATL-ADL-RGPGRAFVTI-AD-FLGKIWPSYK-FALSE-VIYQYMDDL-ADL-AIIRILQQL
268	5019.66	VLEWRFDSRL-ADL-FLGKIWPSYK-FALSE-RGPGRAFVTI-ADL-VIYQYMDDL-ADL-AIIRILQQL-ADL-SLYNTVATL
208	5019.68	FLGKIWPSYK-FALSE-VIYQYMDDL-ADL-SLYNTVATL-AD-VLEWRFDSRL-ADL-AIIRILQQL-ADL-RGPGRAFVTI
508	5019.68	VIYQYMDDL-ADL-FLGKIWPSYK-FALSE-RGPGRAFVTI-ADL-SLYNTVATL--AIIRILQQL-ADL-VLEWRFDSRL
148	5019.69	FLGKIWPSYK-FALSE-VLEWRFDSRL-ADL-RGPGRAFVTI-ADL-VIYQYMDDL-ADL-AIIRILQQL-ADL-SLYNTVATL
277	5019.7	VLEWRFDSRL-ADL-FLGKIWPSYK-FALSE-VIYQYMDDL-ADLV-RGPGRAFVTI-ADL-SLYNTVATL--AIIRILQQL
124	5019.71	FLGKIWPSYK-FALSE-RGPGRAFVTI-ADL-VLEWRFDSRL-ADL-VIYQYMDDL-ADL-AIIRILQQL-ADL-SLYNTVATL
533	5019.71	VIYQYMDDL-ADL-VLEWRFDSRL-ADL-RGPGRAFVTI-AD-AIIRILQQL-ADL-FLGKIWPSYK-FALSE-SLYNTVATL
197	5019.71	FLGKIWPSYK-FALSE-VIYQYMDDL-ADLV-RGPGRAFVTI-AD-AIIRILQQL-ADL-VLEWRFDSRL-ADL-SLYNTVATL
190	5019.73	FLGKIWPSYK-FALSE-SLYNTVATL--AIIRILQQL-ADL-VLEWRFDSRL-ADL-VIYQYMDDL-ADLV-RGPGRAFVTI
83	5019.74	RGPGRAFVTI-ADL-VIYQYMDDL-ADL-VLEWRFDSRL-ADL-AIIRILQQL-ADL-FLGKIWPSYK-FALSE-SLYNTVATL
400	5019.75	SLYNTVATL-AD-FLGKIWPSYK-FALSE-VIYQYMDDL-ADL-VLEWRFDSRL-ADL-AIIRILQQL-ADL-RGPGRAFVTI
571	5019.75	VIYQYMDDL-ADL-SLYNTVATL--AIIRILQQL-ADL-RGPGRAFVTI-AD-FLGKIWPSYK-FALSE-VLEWRFDSRL
371	5019.76	SLYNTVATL-ADL-RGPGRAFVTI-ADL-VLEWRFDSRL-ADL-AIIRILQQL-ADL-FLGKIWPSYK-FALSE-VIYQYMDDL
253	5019.76	VLEWRFDSRL-ADL-RGPGRAFVTI-ADL-VIYQYMDDL-ADL-FLGKIWPSYK-FALSE-SLYNTVATL--AIIRILQQL
31	5019.77	RGPGRAFVTI-ADL-VLEWRFDSRL-ADL-SLYNTVATL-AD-FLGKIWPSYK-FALSE-VIYQYMDDL-ADL-AIIRILQQL
591	5019.77	VIYQYMDDL-ADL-AIIRILQQL-ADL-VLEWRFDSRL-ADL-FLGKIWPSYK-FALSE-RGPGRAFVTI-ADL-SLYNTVATL
37	5019.78	RGPGRAFVTI-ADL-VLEWRFDSRL-ADL-VIYQYMDDL-ADL-FLGKIWPSYK-FALSE-SLYNTVATL--AIIRILQQL
646	5019.78	AIIRILQQL-ADL-FLGKIWPSYK-FALSE-VIYQYMDDL-ADL-VLEWRFDSRL-ADL-SLYNTVATL-ADL-RGPGRAFVTI
164	5019.78	FLGKIWPSYK-FALSE-VLEWRFDSRL-ADL-AIIRILQQL-ADL-RGPGRAFVTI-ADL-VIYQYMDDL-ADL-SLYNTVATL
157	5019.78	FLGKIWPSYK-FALSE-VLEWRFDSRL-ADL-VIYQYMDDL-ADLV-RGPGRAFVTI-ADL-SLYNTVATL--AIIRILQQL
345	5019.79	VLEWRFDSRL-ADL-AIIRILQQL-ADL-FLGKIWPSYK-FALSE-SLYNTVATL-ADL-RGPGRAFVTI-ADL-VIYQYMDDL
553	5019.8	VIYQYMDDL-ADL-SLYNTVATL-ADL-RGPGRAFVTI-AD-FLGKIWPSYK-FALSE-VLEWRFDSRL-ADL-AIIRILQQL
154	5019.8	FLGKIWPSYK-FALSE-VLEWRFDSRL-ADL-SLYNTVATL-ADL-VIYQYMDDL-ADL-AIIRILQQL-ADL-RGPGRAFVTI
213	5019.81	FLGKIWPSYK-FALSE-VIYQYMDDL-ADL-AIIRILQQL-ADL-VLEWRFDSRL-ADL-RGPGRAFVTI-ADL-SLYNTVATL
296	5019.81	VLEWRFDSRL-ADL-SLYNTVATL-AD-FLGKIWPSYK-FALSE-RGPGRAFVTI-AD-AIIRILQQL-ADL-VIYQYMDDL
295	5019.81	VLEWRFDSRL-ADL-SLYNTVATL-AD-FLGKIWPSYK-FALSE-RGPGRAFVTI-ADL-VIYQYMDDL-ADL-AIIRILQQL
379	5019.81	SLYNTVATL-ADL-RGPGRAFVTI-AD-AIIRILQQL-ADL-FLGKIWPSYK-FALSE-VLEWRFDSRL-ADL-VIYQYMDDL
347	5019.81	VLEWRFDSRL-ADL-AIIRILQQL-ADL-FLGKIWPSYK-FALSE-VIYQYMDDL-ADLV-RGPGRAFVTI-ADL-SLYNTVATL
480	5019.85	SLYNTVATL--AIIRILQQL-ADL-VIYQYMDDL-ADL-VLEWRFDSRL-ADL-FLGKIWPSYK-FALSE-RGPGRAFVTI
547	5019.86	VIYQYMDDL-ADL-VLEWRFDSRL-ADL-AIIRILQQL-ADL-RGPGRAFVTI-AD-FLGKIWPSYK-FALSE-SLYNTVATL
242	5019.88	VLEWRFDSRL-ADL-RGPGRAFVTI-AD-FLGKIWPSYK-FALSE-SLYNTVATL--AIIRILQQL-ADL-VIYQYMDDL
192	5019.88	FLGKIWPSYK-FALSE-SLYNTVATL--AIIRILQQL-ADL-VIYQYMDDL-ADL-VLEWRFDSRL-ADL-RGPGRAFVTI
136	5019.89	FLGKIWPSYK-FALSE-RGPGRAFVTI-ADL-VIYQYMDDL-ADL-SLYNTVATL--AIIRILQQL-ADL-VLEWRFDSRL
278	5019.9	VLEWRFDSRL-ADL-FLGKIWPSYK-FALSE-VIYQYMDDL-ADLV-RGPGRAFVTI-AD-AIIRILQQL-ADL-SLYNTVATL
450	5019.9	SLYNTVATL-ADL-VIYQYMDDL-ADL-VLEWRFDSRL-ADL-AIIRILQQL-ADL-FLGKIWPSYK-FALSE-RGPGRAFVTI
559	5019.91	VIYQYMDDL-ADL-SLYNTVATL-AD-FLGKIWPSYK-FALSE-RGPGRAFVTI-ADL-VLEWRFDSRL-ADL-AIIRILQQL
389	5019.91	SLYNTVATL-AD-FLGKIWPSYK-FALSE-RGPGRAFVTI-AD-AIIRILQQL-ADL-VLEWRFDSRL-ADL-VIYQYMDDL
561	5019.91	VIYQYMDDL-ADL-SLYNTVATL-AD-FLGKIWPSYK-FALSE-VLEWRFDSRL-ADL-RGPGRAFVTI-AD-AIIRILQQL
413	5019.92	SLYNTVATL-AD-VLEWRFDSRL-ADL-RGPGRAFVTI-AD-AIIRILQQL-ADL-FLGKIWPSYK-FALSE-VIYQYMDDL
143	5019.92	FLGKIWPSYK-FALSE-RGPGRAFVTI-AD-AIIRILQQL-ADL-VIYQYMDDL-ADL-VLEWRFDSRL-ADL-SLYNTVATL
194	5019.93	FLGKIWPSYK-FALSE-VIYQYMDDL-ADLV-RGPGRAFVTI-ADL-VLEWRFDSRL-ADL-AIIRILQQL-ADL-SLYNTVATL
163	5019.94	FLGKIWPSYK-FALSE-VLEWRFDSRL-ADL-AIIRILQQL-ADL-RGPGRAFVTI-ADL-SLYNTVATL-ADL-VIYQYMDDL
281	5019.94	VLEWRFDSRL-ADL-FLGKIWPSYK-FALSE-VIYQYMDDL-ADL-AIIRILQQL-ADL-RGPGRAFVTI-ADL-SLYNTVATL
85	5019.94	RGPGRAFVTI-ADL-VIYQYMDDL-ADL-SLYNTVATL-AD-FLGKIWPSYK-FALSE-VLEWRFDSRL-ADL-AIIRILQQL
429	5019.95	SLYNTVATL-AD-VLEWRFDSRL-ADL-AIIRILQQL-ADL-FLGKIWPSYK-FALSE-RGPGRAFVTI-ADL-VIYQYMDDL
15	5019.95	RGPGRAFVTI-AD-FLGKIWPSYK-FALSE-VIYQYMDDL-ADL-SLYNTVATL-AD-VLEWRFDSRL-ADL-AIIRILQQL
303	5019.95	VLEWRFDSRL-ADL-SLYNTVATL-ADL-VIYQYMDDL-ADL-FLGKIWPSYK-FALSE-RGPGRAFVTI-AD-AIIRILQQL
327	5019.96	VLEWRFDSRL-ADL-VIYQYMDDL-ADL-SLYNTVATL-AD-FLGKIWPSYK-FALSE-RGPGRAFVTI-AD-AIIRILQQL
99	5019.97	RGPGRAFVTI-AD-AIIRILQQL-ADL-FLGKIWPSYK-FALSE-SLYNTVATL-AD-VLEWRFDSRL-ADL-VIYQYMDDL
152	5019.97	FLGKIWPSYK-FALSE-VLEWRFDSRL-ADL-SLYNTVATL-ADL-RGPGRAFVTI-AD-AIIRILQQL-ADL-VIYQYMDDL
151	5019.97	FLGKIWPSYK-FALSE-VLEWRFDSRL-ADL-SLYNTVATL-ADL-RGPGRAFVTI-ADL-VIYQYMDDL-ADL-AIIRILQQL
158	5019.98	FLGKIWPSYK-FALSE-VLEWRFDSRL-ADL-VIYQYMDDL-ADLV-RGPGRAFVTI-AD-AIIRILQQL-ADL-SLYNTVATL
478	5019.99	SLYNTVATL--AIIRILQQL-ADL-VIYQYMDDL-ADL-FLGKIWPSYK-FALSE-VLEWRFDSRL-ADL-RGPGRAFVTI
381	5019.99	SLYNTVATL-ADL-RGPGRAFVTI-AD-AIIRILQQL-ADL-VLEWRFDSRL-ADL-FLGKIWPSYK-FALSE-VIYQYMDDL
115	5020.02	RGPGRAFVTI-AD-AIIRILQQL-ADL-VIYQYMDDL-ADL-FLGKIWPSYK-FALSE-VLEWRFDSRL-ADL-SLYNTVATL
464	5020.02	SLYNTVATL--AIIRILQQL-ADL-FLGKIWPSYK-FALSE-RGPGRAFVTI-ADL-VIYQYMDDL-ADL-VLEWRFDSRL
209	5020.02	FLGKIWPSYK-FALSE-VIYQYMDDL-ADL-SLYNTVATL--AIIRILQQL-ADL-RGPGRAFVTI-ADL-VLEWRFDSRL
161	5020.03	FLGKIWPSYK-FALSE-VLEWRFDSRL-ADL-VIYQYMDDL-ADL-AIIRILQQL-ADL-RGPGRAFVTI-ADL-SLYNTVATL
629	5020.04	AIIRILQQL-ADL-FLGKIWPSYK-FALSE-RGPGRAFVTI-ADL-VIYQYMDDL-ADL-VLEWRFDSRL-ADL-SLYNTVATL
661	5020.04	AIIRILQQL-ADL-VLEWRFDSRL-ADL-SLYNTVATL-ADL-RGPGRAFVTI-AD-FLGKIWPSYK-FALSE-VIYQYMDDL
334	5020.04	VLEWRFDSRL-ADL-VIYQYMDDL-ADL-AIIRILQQL-ADL-FLGKIWPSYK-FALSE-SLYNTVATL-ADL-RGPGRAFVTI
544	5020.04	VIYQYMDDL-ADL-VLEWRFDSRL-ADL-SLYNTVATL-AD-FLGKIWPSYK-FALSE-AIIRILQQL-ADL-RGPGRAFVTI
297	5020.04	VLEWRFDSRL-ADL-SLYNTVATL-AD-FLGKIWPSYK-FALSE-VIYQYMDDL-ADLV-RGPGRAFVTI-AD-AIIRILQQL
279	5020.04	VLEWRFDSRL-ADL-FLGKIWPSYK-FALSE-VIYQYMDDL-ADL-SLYNTVATL-ADL-RGPGRAFVTI-AD-AIIRILQQL
507	5020.05	VIYQYMDDL-ADL-FLGKIWPSYK-FALSE-RGPGRAFVTI-ADL-SLYNTVATL-AD-VLEWRFDSRL-ADL-AIIRILQQL
395	5020.06	SLYNTVATL-AD-FLGKIWPSYK-FALSE-VLEWRFDSRL-ADL-AIIRILQQL-ADL-RGPGRAFVTI-ADL-VIYQYMDDL
427	5020.06	SLYNTVATL-AD-VLEWRFDSRL-ADL-AIIRILQQL-ADL-RGPGRAFVTI-AD-FLGKIWPSYK-FALSE-VIYQYMDDL
205	5020.07	FLGKIWPSYK-FALSE-VIYQYMDDL-ADL-SLYNTVATL-ADL-RGPGRAFVTI-ADL-VLEWRFDSRL-ADL-AIIRILQQL
1	5020.07	RGPGRAFVTI-AD-FLGKIWPSYK-FALSE-VLEWRFDSRL-ADL-SLYNTVATL-ADL-VIYQYMDDL-ADL-AIIRILQQL
173	5020.07	FLGKIWPSYK-FALSE-SLYNTVATL-ADL-RGPGRAFVTI-AD-AIIRILQQL-ADL-VLEWRFDSRL-ADL-VIYQYMDDL
402	5020.08	SLYNTVATL-AD-FLGKIWPSYK-FALSE-VIYQYMDDL-ADL-AIIRILQQL-ADL-VLEWRFDSRL-ADL-RGPGRAFVTI
633	5020.09	AIIRILQQL-ADL-FLGKIWPSYK-FALSE-VLEWRFDSRL-ADL-SLYNTVATL-ADL-RGPGRAFVTI-ADL-VIYQYMDDL
684	5020.09	AIIRILQQL-ADL-SLYNTVATL-AD-FLGKIWPSYK-FALSE-VIYQYMDDL-ADL-VLEWRFDSRL-ADL-RGPGRAFVTI
497	5020.1	VIYQYMDDL-ADLV-RGPGRAFVTI-ADL-SLYNTVATL--AIIRILQQL-ADL-FLGKIWPSYK-FALSE-VLEWRFDSRL
110	5020.11	RGPGRAFVTI-AD-AIIRILQQL-ADL-SLYNTVATL-AD-FLGKIWPSYK-FALSE-VIYQYMDDL-ADL-VLEWRFDSRL
166	5020.12	FLGKIWPSYK-FALSE-VLEWRFDSRL-ADL-AIIRILQQL-ADL-SLYNTVATL-ADL-VIYQYMDDL-ADLV-RGPGRAFVTI
107	5020.12	RGPGRAFVTI-AD-AIIRILQQL-ADL-VLEWRFDSRL-ADL-VIYQYMDDL-ADL-FLGKIWPSYK-FALSE-SLYNTVATL
26	5020.13	RGPGRAFVTI-ADL-VLEWRFDSRL-ADL-FLGKIWPSYK-FALSE-SLYNTVATL--AIIRILQQL-ADL-VIYQYMDDL
159	5020.13	FLGKIWPSYK-FALSE-VLEWRFDSRL-ADL-VIYQYMDDL-ADL-SLYNTVATL-ADL-RGPGRAFVTI-AD-AIIRILQQL
247	5020.14	VLEWRFDSRL-ADL-RGPGRAFVTI-ADL-SLYNTVATL-AD-FLGKIWPSYK-FALSE-VIYQYMDDL-ADL-AIIRILQQL
458	5020.14	SLYNTVATL--AIIRILQQL-ADL-RGPGRAFVTI-AD-FLGKIWPSYK-FALSE-VIYQYMDDL-ADL-VLEWRFDSRL
526	5020.14	VIYQYMDDL-ADL-FLGKIWPSYK-FALSE-AIIRILQQL-ADL-VLEWRFDSRL-ADL-SLYNTVATL-ADL-RGPGRAFVTI
588	5020.14	VIYQYMDDL-ADL-AIIRILQQL-ADL-FLGKIWPSYK-FALSE-SLYNTVATL-AD-VLEWRFDSRL-ADL-RGPGRAFVTI
605	5020.15	AIIRILQQL-ADL-RGPGRAFVTI-AD-FLGKIWPSYK-FALSE-VIYQYMDDL-ADL-VLEWRFDSRL-ADL-SLYNTVATL
520	5020.17	VIYQYMDDL-ADL-FLGKIWPSYK-FALSE-SLYNTVATL-AD-VLEWRFDSRL-ADL-AIIRILQQL-ADL-RGPGRAFVTI
50	5020.17	RGPGRAFVTI-ADL-SLYNTVATL-AD-FLGKIWPSYK-FALSE-VLEWRFDSRL-ADL-AIIRILQQL-ADL-VIYQYMDDL
360	5020.17	VLEWRFDSRL-ADL-AIIRILQQL-ADL-VIYQYMDDL-ADL-SLYNTVATL-AD-FLGKIWPSYK-FALSE-RGPGRAFVTI
43	5020.17	RGPGRAFVTI-ADL-VLEWRFDSRL-ADL-AIIRILQQL-ADL-FLGKIWPSYK-FALSE-SLYNTVATL-ADL-VIYQYMDDL
313	5020.17	VLEWRFDSRL-ADL-VIYQYMDDL-ADLV-RGPGRAFVTI-AD-FLGKIWPSYK-FALSE-SLYNTVATL--AIIRILQQL
259	5020.18	VLEWRFDSRL-ADL-RGPGRAFVTI-AD-AIIRILQQL-ADL-FLGKIWPSYK-FALSE-SLYNTVATL-ADL-VIYQYMDDL
663	5020.18	AIIRILQQL-ADL-VLEWRFDSRL-ADL-SLYNTVATL-AD-FLGKIWPSYK-FALSE-RGPGRAFVTI-ADL-VIYQYMDDL
363	5020.19	SLYNTVATL-ADL-RGPGRAFVTI-AD-FLGKIWPSYK-FALSE-VIYQYMDDL-ADL-VLEWRFDSRL-ADL-AIIRILQQL
49	5020.19	RGPGRAFVTI-ADL-SLYNTVATL-AD-FLGKIWPSYK-FALSE-VLEWRFDSRL-ADL-VIYQYMDDL-ADL-AIIRILQQL
426	5020.2	SLYNTVATL-AD-VLEWRFDSRL-ADL-VIYQYMDDL-ADL-AIIRILQQL-ADL-FLGKIWPSYK-FALSE-RGPGRAFVTI
589	5020.2	VIYQYMDDL-ADL-AIIRILQQL-ADL-VLEWRFDSRL-ADL-RGPGRAFVTI-AD-FLGKIWPSYK-FALSE-SLYNTVATL
567	5020.2	VIYQYMDDL-ADL-SLYNTVATL-AD-VLEWRFDSRL-ADL-FLGKIWPSYK-FALSE-RGPGRAFVTI-AD-AIIRILQQL
530	5020.2	VIYQYMDDL-ADL-VLEWRFDSRL-ADL-RGPGRAFVTI-AD-FLGKIWPSYK-FALSE-AIIRILQQL-ADL-SLYNTVATL
129	5020.21	FLGKIWPSYK-FALSE-RGPGRAFVTI-ADL-SLYNTVATL-ADL-VIYQYMDDL-ADL-VLEWRFDSRL-ADL-AIIRILQQL
592	5020.22	VIYQYMDDL-ADL-AIIRILQQL-ADL-VLEWRFDSRL-ADL-FLGKIWPSYK-FALSE-SLYNTVATL-ADL-RGPGRAFVTI
540	5020.22	VIYQYMDDL-ADL-VLEWRFDSRL-ADL-FLGKIWPSYK-FALSE-AIIRILQQL-ADL-SLYNTVATL-ADL-RGPGRAFVTI
207	5020.23	FLGKIWPSYK-FALSE-VIYQYMDDL-ADL-SLYNTVATL-AD-VLEWRFDSRL-ADL-RGPGRAFVTI-AD-AIIRILQQL
257	5020.25	VLEWRFDSRL-ADL-RGPGRAFVTI-ADL-VIYQYMDDL-ADL-AIIRILQQL-ADL-FLGKIWPSYK-FALSE-SLYNTVATL
135	5020.26	FLGKIWPSYK-FALSE-RGPGRAFVTI-ADL-VIYQYMDDL-ADL-SLYNTVATL-AD-VLEWRFDSRL-ADL-AIIRILQQL
41	5020.26	RGPGRAFVTI-ADL-VLEWRFDSRL-ADL-VIYQYMDDL-ADL-AIIRILQQL-ADL-FLGKIWPSYK-FALSE-SLYNTVATL
341	5020.27	VLEWRFDSRL-ADL-AIIRILQQL-ADL-RGPGRAFVTI-ADL-VIYQYMDDL-ADL-FLGKIWPSYK-FALSE-SLYNTVATL
6	5020.28	RGPGRAFVTI-AD-FLGKIWPSYK-FALSE-VLEWRFDSRL-ADL-AIIRILQQL-ADL-VIYQYMDDL-ADL-SLYNTVATL
399	5020.3	SLYNTVATL-AD-FLGKIWPSYK-FALSE-VIYQYMDDL-ADL-VLEWRFDSRL-ADL-RGPGRAFVTI-AD-AIIRILQQL
394	5020.31	SLYNTVATL-AD-FLGKIWPSYK-FALSE-VLEWRFDSRL-ADL-VIYQYMDDL-ADL-AIIRILQQL-ADL-RGPGRAFVTI
673	5020.31	AIIRILQQL-ADL-SLYNTVATL-ADL-RGPGRAFVTI-AD-FLGKIWPSYK-FALSE-VLEWRFDSRL-ADL-VIYQYMDDL
61	5020.31	RGPGRAFVTI-ADL-SLYNTVATL-ADL-VIYQYMDDL-ADL-FLGKIWPSYK-FALSE-VLEWRFDSRL-ADL-AIIRILQQL
609	5020.32	AIIRILQQL-ADL-RGPGRAFVTI-ADL-VLEWRFDSRL-ADL-SLYNTVATL-AD-FLGKIWPSYK-FALSE-VIYQYMDDL
337	5020.33	VLEWRFDSRL-ADL-AIIRILQQL-ADL-RGPGRAFVTI-AD-FLGKIWPSYK-FALSE-SLYNTVATL-ADL-VIYQYMDDL
184	5020.33	FLGKIWPSYK-FALSE-SLYNTVATL-ADL-VIYQYMDDL-ADL-VLEWRFDSRL-ADL-AIIRILQQL-ADL-RGPGRAFVTI
387	5020.33	SLYNTVATL-AD-FLGKIWPSYK-FALSE-RGPGRAFVTI-ADL-VIYQYMDDL-ADL-VLEWRFDSRL-ADL-AIIRILQQL
168	5020.33	FLGKIWPSYK-FALSE-VLEWRFDSRL-ADL-AIIRILQQL-ADL-VIYQYMDDL-ADL-SLYNTVATL-ADL-RGPGRAFVTI
225	5020.35	FLGKIWPSYK-FALSE-AIIRILQQL-ADL-VLEWRFDSRL-ADL-SLYNTVATL-ADL-RGPGRAFVTI-ADL-VIYQYMDDL
121	5020.35	FLGKIWPSYK-FALSE-RGPGRAFVTI-ADL-VLEWRFDSRL-ADL-SLYNTVATL-ADL-VIYQYMDDL-ADL-AIIRILQQL
299	5020.35	VLEWRFDSRL-ADL-SLYNTVATL-AD-FLGKIWPSYK-FALSE-AIIRILQQL-ADL-RGPGRAFVTI-ADL-VIYQYMDDL
196	5020.36	FLGKIWPSYK-FALSE-VIYQYMDDL-ADLV-RGPGRAFVTI-ADL-SLYNTVATL--AIIRILQQL-ADL-VLEWRFDSRL
487	5020.36	VIYQYMDDL-ADLV-RGPGRAFVTI-ADL-VLEWRFDSRL-ADL-FLGKIWPSYK-FALSE-SLYNTVATL--AIIRILQQL
645	5020.37	AIIRILQQL-ADL-FLGKIWPSYK-FALSE-VIYQYMDDL-ADL-VLEWRFDSRL-ADL-RGPGRAFVTI-ADL-SLYNTVATL
179	5020.38	FLGKIWPSYK-FALSE-SLYNTVATL-AD-VLEWRFDSRL-ADL-AIIRILQQL-ADL-RGPGRAFVTI-ADL-VIYQYMDDL
357	5020.38	VLEWRFDSRL-ADL-AIIRILQQL-ADL-VIYQYMDDL-ADL-FLGKIWPSYK-FALSE-RGPGRAFVTI-ADL-SLYNTVATL
76	5020.38	RGPGRAFVTI-ADL-VIYQYMDDL-ADL-FLGKIWPSYK-FALSE-SLYNTVATL--AIIRILQQL-ADL-VLEWRFDSRL
77	5020.4	RGPGRAFVTI-ADL-VIYQYMDDL-ADL-FLGKIWPSYK-FALSE-AIIRILQQL-ADL-VLEWRFDSRL-ADL-SLYNTVATL
681	5020.4	AIIRILQQL-ADL-SLYNTVATL-AD-FLGKIWPSYK-FALSE-VLEWRFDSRL-ADL-RGPGRAFVTI-ADL-VIYQYMDDL
454	5020.4	SLYNTVATL-ADL-VIYQYMDDL-ADL-AIIRILQQL-ADL-FLGKIWPSYK-FALSE-VLEWRFDSRL-ADL-RGPGRAFVTI
103	5020.41	RGPGRAFVTI-AD-AIIRILQQL-ADL-VLEWRFDSRL-ADL-FLGKIWPSYK-FALSE-SLYNTVATL-ADL-VIYQYMDDL
493	5020.41	VIYQYMDDL-ADLV-RGPGRAFVTI-ADL-SLYNTVATL-AD-FLGKIWPSYK-FALSE-VLEWRFDSRL-ADL-AIIRILQQL
685	5020.41	AIIRILQQL-ADL-SLYNTVATL-AD-VLEWRFDSRL-ADL-RGPGRAFVTI-AD-FLGKIWPSYK-FALSE-VIYQYMDDL
324	5020.41	VLEWRFDSRL-ADL-VIYQYMDDL-ADL-FLGKIWPSYK-FALSE-AIIRILQQL-ADL-SLYNTVATL-ADL-RGPGRAFVTI
430	5020.41	SLYNTVATL-AD-VLEWRFDSRL-ADL-AIIRILQQL-ADL-FLGKIWPSYK-FALSE-VIYQYMDDL-ADLV-RGPGRAFVTI
331	5020.42	VLEWRFDSRL-ADL-VIYQYMDDL-ADL-AIIRILQQL-ADL-RGPGRAFVTI-AD-FLGKIWPSYK-FALSE-SLYNTVATL
679	5020.42	AIIRILQQL-ADL-SLYNTVATL-AD-FLGKIWPSYK-FALSE-RGPGRAFVTI-ADL-VLEWRFDSRL-ADL-VIYQYMDDL
55	5020.42	RGPGRAFVTI-ADL-SLYNTVATL-AD-VLEWRFDSRL-ADL-FLGKIWPSYK-FALSE-VIYQYMDDL-ADL-AIIRILQQL
442	5020.43	SLYNTVATL-ADL-VIYQYMDDL-ADL-FLGKIWPSYK-FALSE-VLEWRFDSRL-ADL-AIIRILQQL-ADL-RGPGRAFVTI
537	5020.43	VIYQYMDDL-ADL-VLEWRFDSRL-ADL-FLGKIWPSYK-FALSE-SLYNTVATL-ADL-RGPGRAFVTI-AD-AIIRILQQL
557	5020.44	VIYQYMDDL-ADL-SLYNTVATL-ADL-RGPGRAFVTI-AD-AIIRILQQL-ADL-FLGKIWPSYK-FALSE-VLEWRFDSRL
188	5020.45	FLGKIWPSYK-FALSE-SLYNTVATL--AIIRILQQL-ADL-RGPGRAFVTI-ADL-VIYQYMDDL-ADL-VLEWRFDSRL
19	5020.45	RGPGRAFVTI-AD-FLGKIWPSYK-FALSE-AIIRILQQL-ADL-VLEWRFDSRL-ADL-SLYNTVATL-ADL-VIYQYMDDL
21	5020.46	RGPGRAFVTI-AD-FLGKIWPSYK-FALSE-AIIRILQQL-ADL-SLYNTVATL-AD-VLEWRFDSRL-ADL-VIYQYMDDL
221	5020.46	FLGKIWPSYK-FALSE-AIIRILQQL-ADL-RGPGRAFVTI-ADL-VIYQYMDDL-ADL-VLEWRFDSRL-ADL-SLYNTVATL
625	5020.47	AIIRILQQL-ADL-FLGKIWPSYK-FALSE-RGPGRAFVTI-ADL-VLEWRFDSRL-ADL-SLYNTVATL-ADL-VIYQYMDDL
636	5020.47	AIIRILQQL-ADL-FLGKIWPSYK-FALSE-VLEWRFDSRL-ADL-VIYQYMDDL-ADL-SLYNTVATL-ADL-RGPGRAFVTI
93	5020.48	RGPGRAFVTI-ADL-VIYQYMDDL-ADL-AIIRILQQL-ADL-VLEWRFDSRL-ADL-FLGKIWPSYK-FALSE-SLYNTVATL
491	5020.48	VIYQYMDDL-ADLV-RGPGRAFVTI-ADL-VLEWRFDSRL-ADL-AIIRILQQL-ADL-FLGKIWPSYK-FALSE-SLYNTVATL
541	5020.48	VIYQYMDDL-ADL-VLEWRFDSRL-ADL-SLYNTVATL-ADL-RGPGRAFVTI-AD-FLGKIWPSYK-FALSE-AIIRILQQL
80	5020.48	RGPGRAFVTI-ADL-VIYQYMDDL-ADL-VLEWRFDSRL-ADL-FLGKIWPSYK-FALSE-AIIRILQQL-ADL-SLYNTVATL
128	5020.49	FLGKIWPSYK-FALSE-RGPGRAFVTI-ADL-SLYNTVATL-AD-VLEWRFDSRL-ADL-AIIRILQQL-ADL-VIYQYMDDL
171	5020.5	FLGKIWPSYK-FALSE-SLYNTVATL-ADL-RGPGRAFVTI-ADL-VIYQYMDDL-ADL-VLEWRFDSRL-ADL-AIIRILQQL
675	5020.5	AIIRILQQL-ADL-SLYNTVATL-ADL-RGPGRAFVTI-ADL-VLEWRFDSRL-ADL-FLGKIWPSYK-FALSE-VIYQYMDDL
595	5020.5	VIYQYMDDL-ADL-AIIRILQQL-ADL-SLYNTVATL-ADL-RGPGRAFVTI-AD-FLGKIWPSYK-FALSE-VLEWRFDSRL
127	5020.51	FLGKIWPSYK-FALSE-RGPGRAFVTI-ADL-SLYNTVATL-AD-VLEWRFDSRL-ADL-VIYQYMDDL-ADL-AIIRILQQL
528	5020.51	VIYQYMDDL-ADL-FLGKIWPSYK-FALSE-AIIRILQQL-ADL-SLYNTVATL-AD-VLEWRFDSRL-ADL-RGPGRAFVTI
651	5020.52	AIIRILQQL-ADL-VLEWRFDSRL-ADL-RGPGRAFVTI-ADL-SLYNTVATL-AD-FLGKIWPSYK-FALSE-VIYQYMDDL
521	5020.52	VIYQYMDDL-ADL-FLGKIWPSYK-FALSE-SLYNTVATL--AIIRILQQL-ADL-RGPGRAFVTI-ADL-VLEWRFDSRL
564	5020.52	VIYQYMDDL-ADL-SLYNTVATL-AD-FLGKIWPSYK-FALSE-AIIRILQQL-ADL-VLEWRFDSRL-ADL-RGPGRAFVTI
270	5020.53	VLEWRFDSRL-ADL-FLGKIWPSYK-FALSE-RGPGRAFVTI-AD-AIIRILQQL-ADL-VIYQYMDDL-ADL-SLYNTVATL
523	5020.53	VIYQYMDDL-ADL-FLGKIWPSYK-FALSE-AIIRILQQL-ADL-RGPGRAFVTI-ADL-VLEWRFDSRL-ADL-SLYNTVATL
510	5020.53	VIYQYMDDL-ADL-FLGKIWPSYK-FALSE-RGPGRAFVTI-AD-AIIRILQQL-ADL-SLYNTVATL-AD-VLEWRFDSRL
285	5020.53	VLEWRFDSRL-ADL-FLGKIWPSYK-FALSE-AIIRILQQL-ADL-SLYNTVATL-ADL-RGPGRAFVTI-ADL-VIYQYMDDL
560	5020.54	VIYQYMDDL-ADL-SLYNTVATL-AD-FLGKIWPSYK-FALSE-RGPGRAFVTI-AD-AIIRILQQL-ADL-VLEWRFDSRL
317	5020.54	VLEWRFDSRL-ADL-VIYQYMDDL-ADLV-RGPGRAFVTI-AD-AIIRILQQL-ADL-FLGKIWPSYK-FALSE-SLYNTVATL
418	5020.54	SLYNTVATL-AD-VLEWRFDSRL-ADL-FLGKIWPSYK-FALSE-VIYQYMDDL-ADL-AIIRILQQL-ADL-RGPGRAFVTI
461	5020.55	SLYNTVATL--AIIRILQQL-ADL-RGPGRAFVTI-ADL-VIYQYMDDL-ADL-FLGKIWPSYK-FALSE-VLEWRFDSRL
666	5020.56	AIIRILQQL-ADL-VLEWRFDSRL-ADL-SLYNTVATL-ADL-VIYQYMDDL-ADL-FLGKIWPSYK-FALSE-RGPGRAFVTI
126	5020.56	FLGKIWPSYK-FALSE-RGPGRAFVTI-ADL-VLEWRFDSRL-ADL-AIIRILQQL-ADL-VIYQYMDDL-ADL-SLYNTVATL
150	5020.56	FLGKIWPSYK-FALSE-VLEWRFDSRL-ADL-RGPGRAFVTI-AD-AIIRILQQL-ADL-VIYQYMDDL-ADL-SLYNTVATL
132	5020.56	FLGKIWPSYK-FALSE-RGPGRAFVTI-ADL-SLYNTVATL--AIIRILQQL-ADL-VIYQYMDDL-ADL-VLEWRFDSRL
517	5020.56	VIYQYMDDL-ADL-FLGKIWPSYK-FALSE-SLYNTVATL-ADL-RGPGRAFVTI-ADL-VLEWRFDSRL-ADL-AIIRILQQL
690	5020.56	AIIRILQQL-ADL-SLYNTVATL-AD-VLEWRFDSRL-ADL-VIYQYMDDL-ADL-FLGKIWPSYK-FALSE-RGPGRAFVTI
619	5020.57	AIIRILQQL-ADL-RGPGRAFVTI-ADL-VIYQYMDDL-ADL-FLGKIWPSYK-FALSE-VLEWRFDSRL-ADL-SLYNTVATL
53	5020.57	RGPGRAFVTI-ADL-SLYNTVATL-AD-FLGKIWPSYK-FALSE-AIIRILQQL-ADL-VLEWRFDSRL-ADL-VIYQYMDDL
672	5020.57	AIIRILQQL-ADL-VLEWRFDSRL-ADL-VIYQYMDDL-ADL-SLYNTVATL-AD-FLGKIWPSYK-FALSE-RGPGRAFVTI
648	5020.57	AIIRILQQL-ADL-FLGKIWPSYK-FALSE-VIYQYMDDL-ADL-SLYNTVATL-AD-VLEWRFDSRL-ADL-RGPGRAFVTI
229	5020.58	FLGKIWPSYK-FALSE-AIIRILQQL-ADL-SLYNTVATL-ADL-RGPGRAFVTI-ADL-VLEWRFDSRL-ADL-VIYQYMDDL
102	5020.6	RGPGRAFVTI-AD-AIIRILQQL-ADL-FLGKIWPSYK-FALSE-VIYQYMDDL-ADL-SLYNTVATL-AD-VLEWRFDSRL
373	5020.6	SLYNTVATL-ADL-RGPGRAFVTI-ADL-VIYQYMDDL-ADL-FLGKIWPSYK-FALSE-VLEWRFDSRL-ADL-AIIRILQQL
9	5020.6	RGPGRAFVTI-AD-FLGKIWPSYK-FALSE-SLYNTVATL-ADL-VIYQYMDDL-ADL-VLEWRFDSRL-ADL-AIIRILQQL
579	5020.61	VIYQYMDDL-ADL-AIIRILQQL-ADL-RGPGRAFVTI-ADL-VLEWRFDSRL-ADL-FLGKIWPSYK-FALSE-SLYNTVATL
597	5020.61	VIYQYMDDL-ADL-AIIRILQQL-ADL-SLYNTVATL-AD-FLGKIWPSYK-FALSE-RGPGRAFVTI-ADL-VLEWRFDSRL
254	5020.62	VLEWRFDSRL-ADL-RGPGRAFVTI-ADL-VIYQYMDDL-ADL-FLGKIWPSYK-FALSE-AIIRILQQL-ADL-SLYNTVATL
601	5020.62	AIIRILQQL-ADL-RGPGRAFVTI-AD-FLGKIWPSYK-FALSE-VLEWRFDSRL-ADL-SLYNTVATL-ADL-VIYQYMDDL
321	5020.62	VLEWRFDSRL-ADL-VIYQYMDDL-ADL-FLGKIWPSYK-FALSE-SLYNTVATL-ADL-RGPGRAFVTI-AD-AIIRILQQL
153	5020.62	FLGKIWPSYK-FALSE-VLEWRFDSRL-ADL-SLYNTVATL-ADL-VIYQYMDDL-ADLV-RGPGRAFVTI-AD-AIIRILQQL
178	5020.62	FLGKIWPSYK-FALSE-SLYNTVATL-AD-VLEWRFDSRL-ADL-VIYQYMDDL-ADL-AIIRILQQL-ADL-RGPGRAFVTI
627	5020.63	AIIRILQQL-ADL-FLGKIWPSYK-FALSE-RGPGRAFVTI-ADL-SLYNTVATL-AD-VLEWRFDSRL-ADL-VIYQYMDDL
276	5020.63	VLEWRFDSRL-ADL-FLGKIWPSYK-FALSE-SLYNTVATL--AIIRILQQL-ADL-VIYQYMDDL-ADLV-RGPGRAFVTI
650	5020.63	AIIRILQQL-ADL-VLEWRFDSRL-ADL-RGPGRAFVTI-AD-FLGKIWPSYK-FALSE-VIYQYMDDL-ADL-SLYNTVATL
81	5020.63	RGPGRAFVTI-ADL-VIYQYMDDL-ADL-VLEWRFDSRL-ADL-SLYNTVATL-AD-FLGKIWPSYK-FALSE-AIIRILQQL
456	5020.63	SLYNTVATL-ADL-VIYQYMDDL-ADL-AIIRILQQL-ADL-VLEWRFDSRL-ADL-FLGKIWPSYK-FALSE-RGPGRAFVTI
38	5020.63	RGPGRAFVTI-ADL-VLEWRFDSRL-ADL-VIYQYMDDL-ADL-FLGKIWPSYK-FALSE-AIIRILQQL-ADL-SLYNTVATL
696	5020.64	AIIRILQQL-ADL-SLYNTVATL-ADL-VIYQYMDDL-ADL-VLEWRFDSRL-ADL-FLGKIWPSYK-FALSE-RGPGRAFVTI
664	5020.65	AIIRILQQL-ADL-VLEWRFDSRL-ADL-SLYNTVATL-AD-FLGKIWPSYK-FALSE-VIYQYMDDL-ADLV-RGPGRAFVTI
95	5020.65	RGPGRAFVTI-ADL-VIYQYMDDL-ADL-AIIRILQQL-ADL-SLYNTVATL-AD-FLGKIWPSYK-FALSE-VLEWRFDSRL
660	5020.65	AIIRILQQL-ADL-VLEWRFDSRL-ADL-FLGKIWPSYK-FALSE-VIYQYMDDL-ADL-SLYNTVATL-ADL-RGPGRAFVTI
18	5020.66	RGPGRAFVTI-AD-FLGKIWPSYK-FALSE-VIYQYMDDL-ADL-AIIRILQQL-ADL-SLYNTVATL-AD-VLEWRFDSRL
71	5020.66	RGPGRAFVTI-ADL-SLYNTVATL--AIIRILQQL-ADL-VIYQYMDDL-ADL-FLGKIWPSYK-FALSE-VLEWRFDSRL
186	5020.66	FLGKIWPSYK-FALSE-SLYNTVATL-ADL-VIYQYMDDL-ADL-AIIRILQQL-ADL-VLEWRFDSRL-ADL-RGPGRAFVTI
245	5020.67	VLEWRFDSRL-ADL-RGPGRAFVTI-AD-FLGKIWPSYK-FALSE-AIIRILQQL-ADL-SLYNTVATL-ADL-VIYQYMDDL
234	5020.67	FLGKIWPSYK-FALSE-AIIRILQQL-ADL-SLYNTVATL-ADL-VIYQYMDDL-ADL-VLEWRFDSRL-ADL-RGPGRAFVTI
346	5020.67	VLEWRFDSRL-ADL-AIIRILQQL-ADL-FLGKIWPSYK-FALSE-SLYNTVATL-ADL-VIYQYMDDL-ADLV-RGPGRAFVTI
632	5020.68	AIIRILQQL-ADL-FLGKIWPSYK-FALSE-VLEWRFDSRL-ADL-RGPGRAFVTI-ADL-VIYQYMDDL-ADL-SLYNTVATL
20	5020.68	RGPGRAFVTI-AD-FLGKIWPSYK-FALSE-AIIRILQQL-ADL-VLEWRFDSRL-ADL-VIYQYMDDL-ADL-SLYNTVATL
265	5020.69	VLEWRFDSRL-ADL-FLGKIWPSYK-FALSE-RGPGRAFVTI-ADL-SLYNTVATL-ADL-VIYQYMDDL-ADL-AIIRILQQL
687	5020.69	AIIRILQQL-ADL-SLYNTVATL-AD-VLEWRFDSRL-ADL-FLGKIWPSYK-FALSE-RGPGRAFVTI-ADL-VIYQYMDDL
142	5020.69	FLGKIWPSYK-FALSE-RGPGRAFVTI-AD-AIIRILQQL-ADL-SLYNTVATL-ADL-VIYQYMDDL-ADL-VLEWRFDSRL
626	5020.7	AIIRILQQL-ADL-FLGKIWPSYK-FALSE-RGPGRAFVTI-ADL-VLEWRFDSRL-ADL-VIYQYMDDL-ADL-SLYNTVATL
206	5020.7	FLGKIWPSYK-FALSE-VIYQYMDDL-ADL-SLYNTVATL-ADL-RGPGRAFVTI-AD-AIIRILQQL-ADL-VLEWRFDSRL
501	5020.71	VIYQYMDDL-ADLV-RGPGRAFVTI-AD-AIIRILQQL-ADL-VLEWRFDSRL-ADL-FLGKIWPSYK-FALSE-SLYNTVATL
145	5020.72	FLGKIWPSYK-FALSE-VLEWRFDSRL-ADL-RGPGRAFVTI-ADL-SLYNTVATL-ADL-VIYQYMDDL-ADL-AIIRILQQL
231	5020.72	FLGKIWPSYK-FALSE-AIIRILQQL-ADL-SLYNTVATL-AD-VLEWRFDSRL-ADL-RGPGRAFVTI-ADL-VIYQYMDDL
519	5020.72	VIYQYMDDL-ADL-FLGKIWPSYK-FALSE-SLYNTVATL-AD-VLEWRFDSRL-ADL-RGPGRAFVTI-AD-AIIRILQQL
362	5020.72	SLYNTVATL-ADL-RGPGRAFVTI-AD-FLGKIWPSYK-FALSE-VLEWRFDSRL-ADL-AIIRILQQL-ADL-VIYQYMDDL
304	5020.72	VLEWRFDSRL-ADL-SLYNTVATL-ADL-VIYQYMDDL-ADL-FLGKIWPSYK-FALSE-AIIRILQQL-ADL-RGPGRAFVTI
195	5020.73	FLGKIWPSYK-FALSE-VIYQYMDDL-ADLV-RGPGRAFVTI-ADL-SLYNTVATL-AD-VLEWRFDSRL-ADL-AIIRILQQL
525	5020.73	VIYQYMDDL-ADL-FLGKIWPSYK-FALSE-AIIRILQQL-ADL-VLEWRFDSRL-ADL-RGPGRAFVTI-ADL-SLYNTVATL
228	5020.73	FLGKIWPSYK-FALSE-AIIRILQQL-ADL-VLEWRFDSRL-ADL-VIYQYMDDL-ADL-SLYNTVATL-ADL-RGPGRAFVTI
613	5020.74	AIIRILQQL-ADL-RGPGRAFVTI-ADL-SLYNTVATL-AD-FLGKIWPSYK-FALSE-VLEWRFDSRL-ADL-VIYQYMDDL
328	5020.74	VLEWRFDSRL-ADL-VIYQYMDDL-ADL-SLYNTVATL-AD-FLGKIWPSYK-FALSE-AIIRILQQL-ADL-RGPGRAFVTI
361	5020.74	SLYNTVATL-ADL-RGPGRAFVTI-AD-FLGKIWPSYK-FALSE-VLEWRFDSRL-ADL-VIYQYMDDL-ADL-AIIRILQQL
484	5020.75	VIYQYMDDL-ADLV-RGPGRAFVTI-AD-FLGKIWPSYK-FALSE-SLYNTVATL--AIIRILQQL-ADL-VLEWRFDSRL
75	5020.75	RGPGRAFVTI-ADL-VIYQYMDDL-ADL-FLGKIWPSYK-FALSE-SLYNTVATL-AD-VLEWRFDSRL-ADL-AIIRILQQL
485	5020.76	VIYQYMDDL-ADLV-RGPGRAFVTI-AD-FLGKIWPSYK-FALSE-AIIRILQQL-ADL-VLEWRFDSRL-ADL-SLYNTVATL
467	5020.76	SLYNTVATL--AIIRILQQL-ADL-FLGKIWPSYK-FALSE-VIYQYMDDL-ADLV-RGPGRAFVTI-ADL-VLEWRFDSRL
52	5020.76	RGPGRAFVTI-ADL-SLYNTVATL-AD-FLGKIWPSYK-FALSE-VIYQYMDDL-ADL-AIIRILQQL-ADL-VLEWRFDSRL
539	5020.76	VIYQYMDDL-ADL-VLEWRFDSRL-ADL-FLGKIWPSYK-FALSE-AIIRILQQL-ADL-RGPGRAFVTI-ADL-SLYNTVATL
694	5020.77	AIIRILQQL-ADL-SLYNTVATL-ADL-VIYQYMDDL-ADL-FLGKIWPSYK-FALSE-VLEWRFDSRL-ADL-RGPGRAFVTI
423	5020.77	SLYNTVATL-AD-VLEWRFDSRL-ADL-VIYQYMDDL-ADL-FLGKIWPSYK-FALSE-RGPGRAFVTI-AD-AIIRILQQL
643	5020.78	AIIRILQQL-ADL-FLGKIWPSYK-FALSE-VIYQYMDDL-ADLV-RGPGRAFVTI-ADL-VLEWRFDSRL-ADL-SLYNTVATL
215	5020.78	FLGKIWPSYK-FALSE-VIYQYMDDL-ADL-AIIRILQQL-ADL-SLYNTVATL-ADL-RGPGRAFVTI-ADL-VLEWRFDSRL
669	5020.78	AIIRILQQL-ADL-VLEWRFDSRL-ADL-VIYQYMDDL-ADL-FLGKIWPSYK-FALSE-RGPGRAFVTI-ADL-SLYNTVATL
113	5020.79	RGPGRAFVTI-AD-AIIRILQQL-ADL-SLYNTVATL-ADL-VIYQYMDDL-ADL-FLGKIWPSYK-FALSE-VLEWRFDSRL
274	5020.8	VLEWRFDSRL-ADL-FLGKIWPSYK-FALSE-SLYNTVATL-ADL-VIYQYMDDL-ADL-AIIRILQQL-ADL-RGPGRAFVTI
584	5020.82	VIYQYMDDL-ADL-AIIRILQQL-ADL-FLGKIWPSYK-FALSE-RGPGRAFVTI-ADL-SLYNTVATL-AD-VLEWRFDSRL
358	5020.83	VLEWRFDSRL-ADL-AIIRILQQL-ADL-VIYQYMDDL-ADL-FLGKIWPSYK-FALSE-SLYNTVATL-ADL-RGPGRAFVTI
380	5020.83	SLYNTVATL-ADL-RGPGRAFVTI-AD-AIIRILQQL-ADL-FLGKIWPSYK-FALSE-VIYQYMDDL-ADL-VLEWRFDSRL
386	5020.83	SLYNTVATL-AD-FLGKIWPSYK-FALSE-RGPGRAFVTI-ADL-VLEWRFDSRL-ADL-AIIRILQQL-ADL-VIYQYMDDL
631	5020.83	AIIRILQQL-ADL-FLGKIWPSYK-FALSE-VLEWRFDSRL-ADL-RGPGRAFVTI-ADL-SLYNTVATL-ADL-VIYQYMDDL
392	5020.84	SLYNTVATL-AD-FLGKIWPSYK-FALSE-VLEWRFDSRL-ADL-RGPGRAFVTI-AD-AIIRILQQL-ADL-VIYQYMDDL
391	5020.84	SLYNTVATL-AD-FLGKIWPSYK-FALSE-VLEWRFDSRL-ADL-RGPGRAFVTI-ADL-VIYQYMDDL-ADL-AIIRILQQL
409	5020.85	SLYNTVATL-AD-VLEWRFDSRL-ADL-RGPGRAFVTI-AD-FLGKIWPSYK-FALSE-VIYQYMDDL-ADL-AIIRILQQL
602	5020.85	AIIRILQQL-ADL-RGPGRAFVTI-AD-FLGKIWPSYK-FALSE-VLEWRFDSRL-ADL-VIYQYMDDL-ADL-SLYNTVATL
447	5020.85	SLYNTVATL-ADL-VIYQYMDDL-ADL-VLEWRFDSRL-ADL-FLGKIWPSYK-FALSE-RGPGRAFVTI-AD-AIIRILQQL
714	5020.86	AIIRILQQL-ADL-VIYQYMDDL-ADL-VLEWRFDSRL-ADL-SLYNTVATL-AD-FLGKIWPSYK-FALSE-RGPGRAFVTI
385	5020.86	SLYNTVATL-AD-FLGKIWPSYK-FALSE-RGPGRAFVTI-ADL-VLEWRFDSRL-ADL-VIYQYMDDL-ADL-AIIRILQQL
8	5020.88	RGPGRAFVTI-AD-FLGKIWPSYK-FALSE-SLYNTVATL-AD-VLEWRFDSRL-ADL-AIIRILQQL-ADL-VIYQYMDDL
183	5020.88	FLGKIWPSYK-FALSE-SLYNTVATL-ADL-VIYQYMDDL-ADL-VLEWRFDSRL-ADL-RGPGRAFVTI-AD-AIIRILQQL
503	5020.89	VIYQYMDDL-ADLV-RGPGRAFVTI-AD-AIIRILQQL-ADL-SLYNTVATL-AD-FLGKIWPSYK-FALSE-VLEWRFDSRL
291	5020.89	VLEWRFDSRL-ADL-SLYNTVATL-ADL-RGPGRAFVTI-ADL-VIYQYMDDL-ADL-FLGKIWPSYK-FALSE-AIIRILQQL
217	5020.9	FLGKIWPSYK-FALSE-AIIRILQQL-ADL-RGPGRAFVTI-ADL-VLEWRFDSRL-ADL-SLYNTVATL-ADL-VIYQYMDDL
7	5020.9	RGPGRAFVTI-AD-FLGKIWPSYK-FALSE-SLYNTVATL-AD-VLEWRFDSRL-ADL-VIYQYMDDL-ADL-AIIRILQQL
656	5020.91	AIIRILQQL-ADL-VLEWRFDSRL-ADL-FLGKIWPSYK-FALSE-RGPGRAFVTI-ADL-VIYQYMDDL-ADL-SLYNTVATL
29	5020.91	RGPGRAFVTI-ADL-VLEWRFDSRL-ADL-FLGKIWPSYK-FALSE-AIIRILQQL-ADL-SLYNTVATL-ADL-VIYQYMDDL
682	5020.92	AIIRILQQL-ADL-SLYNTVATL-AD-FLGKIWPSYK-FALSE-VLEWRFDSRL-ADL-VIYQYMDDL-ADLV-RGPGRAFVTI
117	5020.92	RGPGRAFVTI-AD-AIIRILQQL-ADL-VIYQYMDDL-ADL-VLEWRFDSRL-ADL-FLGKIWPSYK-FALSE-SLYNTVATL
581	5020.93	VIYQYMDDL-ADL-AIIRILQQL-ADL-RGPGRAFVTI-ADL-SLYNTVATL-AD-FLGKIWPSYK-FALSE-VLEWRFDSRL
367	5020.94	SLYNTVATL-ADL-RGPGRAFVTI-ADL-VLEWRFDSRL-ADL-FLGKIWPSYK-FALSE-VIYQYMDDL-ADL-AIIRILQQL
224	5020.94	FLGKIWPSYK-FALSE-AIIRILQQL-ADL-VLEWRFDSRL-ADL-RGPGRAFVTI-ADL-VIYQYMDDL-ADL-SLYNTVATL
323	5020.95	VLEWRFDSRL-ADL-VIYQYMDDL-ADL-FLGKIWPSYK-FALSE-AIIRILQQL-ADL-RGPGRAFVTI-ADL-SLYNTVATL
12	5020.95	RGPGRAFVTI-AD-FLGKIWPSYK-FALSE-SLYNTVATL--AIIRILQQL-ADL-VIYQYMDDL-ADL-VLEWRFDSRL
531	5020.96	VIYQYMDDL-ADL-VLEWRFDSRL-ADL-RGPGRAFVTI-ADL-SLYNTVATL-AD-FLGKIWPSYK-FALSE-AIIRILQQL
23	5020.97	RGPGRAFVTI-AD-FLGKIWPSYK-FALSE-AIIRILQQL-ADL-VIYQYMDDL-ADL-VLEWRFDSRL-ADL-SLYNTVATL
138	5020.97	FLGKIWPSYK-FALSE-RGPGRAFVTI-ADL-VIYQYMDDL-ADL-AIIRILQQL-ADL-SLYNTVATL-AD-VLEWRFDSRL
634	5020.97	AIIRILQQL-ADL-FLGKIWPSYK-FALSE-VLEWRFDSRL-ADL-SLYNTVATL-ADL-VIYQYMDDL-ADLV-RGPGRAFVTI
615	5020.97	AIIRILQQL-ADL-RGPGRAFVTI-ADL-SLYNTVATL-AD-VLEWRFDSRL-ADL-FLGKIWPSYK-FALSE-VIYQYMDDL
272	5020.97	VLEWRFDSRL-ADL-FLGKIWPSYK-FALSE-SLYNTVATL-ADL-RGPGRAFVTI-AD-AIIRILQQL-ADL-VIYQYMDDL
271	5020.97	VLEWRFDSRL-ADL-FLGKIWPSYK-FALSE-SLYNTVATL-ADL-RGPGRAFVTI-ADL-VIYQYMDDL-ADL-AIIRILQQL
568	5020.97	VIYQYMDDL-ADL-SLYNTVATL-AD-VLEWRFDSRL-ADL-FLGKIWPSYK-FALSE-AIIRILQQL-ADL-RGPGRAFVTI
439	5020.98	SLYNTVATL-ADL-VIYQYMDDL-ADL-FLGKIWPSYK-FALSE-RGPGRAFVTI-ADL-VLEWRFDSRL-ADL-AIIRILQQL
432	5020.98	SLYNTVATL-AD-VLEWRFDSRL-ADL-AIIRILQQL-ADL-VIYQYMDDL-ADL-FLGKIWPSYK-FALSE-RGPGRAFVTI
441	5020.98	SLYNTVATL-ADL-VIYQYMDDL-ADL-FLGKIWPSYK-FALSE-VLEWRFDSRL-ADL-RGPGRAFVTI-AD-AIIRILQQL
170	5021	FLGKIWPSYK-FALSE-SLYNTVATL-ADL-RGPGRAFVTI-ADL-VLEWRFDSRL-ADL-AIIRILQQL-ADL-VIYQYMDDL
290	5021.02	VLEWRFDSRL-ADL-SLYNTVATL-ADL-RGPGRAFVTI-AD-FLGKIWPSYK-FALSE-AIIRILQQL-ADL-VIYQYMDDL
238	5021.02	FLGKIWPSYK-FALSE-AIIRILQQL-ADL-VIYQYMDDL-ADL-VLEWRFDSRL-ADL-SLYNTVATL-ADL-RGPGRAFVTI
169	5021.02	FLGKIWPSYK-FALSE-SLYNTVATL-ADL-RGPGRAFVTI-ADL-VLEWRFDSRL-ADL-VIYQYMDDL-ADL-AIIRILQQL
314	5021.03	VLEWRFDSRL-ADL-VIYQYMDDL-ADLV-RGPGRAFVTI-AD-FLGKIWPSYK-FALSE-AIIRILQQL-ADL-SLYNTVATL
608	5021.04	AIIRILQQL-ADL-RGPGRAFVTI-ADL-VLEWRFDSRL-ADL-FLGKIWPSYK-FALSE-VIYQYMDDL-ADL-SLYNTVATL
47	5021.05	RGPGRAFVTI-ADL-VLEWRFDSRL-ADL-AIIRILQQL-ADL-VIYQYMDDL-ADL-FLGKIWPSYK-FALSE-SLYNTVATL
263	5021.05	VLEWRFDSRL-ADL-RGPGRAFVTI-AD-AIIRILQQL-ADL-VIYQYMDDL-ADL-FLGKIWPSYK-FALSE-SLYNTVATL
219	5021.05	FLGKIWPSYK-FALSE-AIIRILQQL-ADL-RGPGRAFVTI-ADL-SLYNTVATL-AD-VLEWRFDSRL-ADL-VIYQYMDDL
167	5021.06	FLGKIWPSYK-FALSE-VLEWRFDSRL-ADL-AIIRILQQL-ADL-VIYQYMDDL-ADLV-RGPGRAFVTI-ADL-SLYNTVATL
655	5021.06	AIIRILQQL-ADL-VLEWRFDSRL-ADL-FLGKIWPSYK-FALSE-RGPGRAFVTI-ADL-SLYNTVATL-ADL-VIYQYMDDL
397	5021.07	SLYNTVATL-AD-FLGKIWPSYK-FALSE-VIYQYMDDL-ADLV-RGPGRAFVTI-ADL-VLEWRFDSRL-ADL-AIIRILQQL
284	5021.08	VLEWRFDSRL-ADL-FLGKIWPSYK-FALSE-AIIRILQQL-ADL-RGPGRAFVTI-ADL-VIYQYMDDL-ADL-SLYNTVATL
65	5021.08	RGPGRAFVTI-ADL-SLYNTVATL-ADL-VIYQYMDDL-ADL-AIIRILQQL-ADL-FLGKIWPSYK-FALSE-VLEWRFDSRL
223	5021.09	FLGKIWPSYK-FALSE-AIIRILQQL-ADL-VLEWRFDSRL-ADL-RGPGRAFVTI-ADL-SLYNTVATL-ADL-VIYQYMDDL
241	5021.11	VLEWRFDSRL-ADL-RGPGRAFVTI-AD-FLGKIWPSYK-FALSE-SLYNTVATL-ADL-VIYQYMDDL-ADL-AIIRILQQL
483	5021.12	VIYQYMDDL-ADLV-RGPGRAFVTI-AD-FLGKIWPSYK-FALSE-SLYNTVATL-AD-VLEWRFDSRL-ADL-AIIRILQQL
706	5021.12	AIIRILQQL-ADL-VIYQYMDDL-ADL-FLGKIWPSYK-FALSE-VLEWRFDSRL-ADL-SLYNTVATL-ADL-RGPGRAFVTI
365	5021.12	SLYNTVATL-ADL-RGPGRAFVTI-AD-FLGKIWPSYK-FALSE-AIIRILQQL-ADL-VLEWRFDSRL-ADL-VIYQYMDDL
218	5021.12	FLGKIWPSYK-FALSE-AIIRILQQL-ADL-RGPGRAFVTI-ADL-VLEWRFDSRL-ADL-VIYQYMDDL-ADL-SLYNTVATL
416	5021.13	SLYNTVATL-AD-VLEWRFDSRL-ADL-FLGKIWPSYK-FALSE-RGPGRAFVTI-AD-AIIRILQQL-ADL-VIYQYMDDL
415	5021.13	SLYNTVATL-AD-VLEWRFDSRL-ADL-FLGKIWPSYK-FALSE-RGPGRAFVTI-ADL-VIYQYMDDL-ADL-AIIRILQQL
32	5021.13	RGPGRAFVTI-ADL-VLEWRFDSRL-ADL-SLYNTVATL-AD-FLGKIWPSYK-FALSE-AIIRILQQL-ADL-VIYQYMDDL
393	5021.13	SLYNTVATL-AD-FLGKIWPSYK-FALSE-VLEWRFDSRL-ADL-VIYQYMDDL-ADLV-RGPGRAFVTI-AD-AIIRILQQL
637	5021.14	AIIRILQQL-ADL-FLGKIWPSYK-FALSE-SLYNTVATL-ADL-RGPGRAFVTI-ADL-VLEWRFDSRL-ADL-VIYQYMDDL
688	5021.15	AIIRILQQL-ADL-SLYNTVATL-AD-VLEWRFDSRL-ADL-FLGKIWPSYK-FALSE-VIYQYMDDL-ADLV-RGPGRAFVTI
176	5021.16	FLGKIWPSYK-FALSE-SLYNTVATL-AD-VLEWRFDSRL-ADL-RGPGRAFVTI-AD-AIIRILQQL-ADL-VIYQYMDDL
175	5021.16	FLGKIWPSYK-FALSE-SLYNTVATL-AD-VLEWRFDSRL-ADL-RGPGRAFVTI-ADL-VIYQYMDDL-ADL-AIIRILQQL
325	5021.18	VLEWRFDSRL-ADL-VIYQYMDDL-ADL-SLYNTVATL-ADL-RGPGRAFVTI-AD-FLGKIWPSYK-FALSE-AIIRILQQL
518	5021.19	VIYQYMDDL-ADL-FLGKIWPSYK-FALSE-SLYNTVATL-ADL-RGPGRAFVTI-AD-AIIRILQQL-ADL-VLEWRFDSRL
635	5021.2	AIIRILQQL-ADL-FLGKIWPSYK-FALSE-VLEWRFDSRL-ADL-VIYQYMDDL-ADLV-RGPGRAFVTI-ADL-SLYNTVATL
198	5021.21	FLGKIWPSYK-FALSE-VIYQYMDDL-ADLV-RGPGRAFVTI-AD-AIIRILQQL-ADL-SLYNTVATL-AD-VLEWRFDSRL
405	5021.22	SLYNTVATL-AD-FLGKIWPSYK-FALSE-AIIRILQQL-ADL-VLEWRFDSRL-ADL-RGPGRAFVTI-ADL-VIYQYMDDL
488	5021.22	VIYQYMDDL-ADLV-RGPGRAFVTI-ADL-VLEWRFDSRL-ADL-FLGKIWPSYK-FALSE-AIIRILQQL-ADL-SLYNTVATL
670	5021.23	AIIRILQQL-ADL-VLEWRFDSRL-ADL-VIYQYMDDL-ADL-FLGKIWPSYK-FALSE-SLYNTVATL-ADL-RGPGRAFVTI
642	5021.23	AIIRILQQL-ADL-FLGKIWPSYK-FALSE-SLYNTVATL-ADL-VIYQYMDDL-ADL-VLEWRFDSRL-ADL-RGPGRAFVTI
226	5021.23	FLGKIWPSYK-FALSE-AIIRILQQL-ADL-VLEWRFDSRL-ADL-SLYNTVATL-ADL-VIYQYMDDL-ADLV-RGPGRAFVTI
283	5021.23	VLEWRFDSRL-ADL-FLGKIWPSYK-FALSE-AIIRILQQL-ADL-RGPGRAFVTI-ADL-SLYNTVATL-ADL-VIYQYMDDL
232	5021.24	FLGKIWPSYK-FALSE-AIIRILQQL-ADL-SLYNTVATL-AD-VLEWRFDSRL-ADL-VIYQYMDDL-ADLV-RGPGRAFVTI
100	5021.25	RGPGRAFVTI-AD-AIIRILQQL-ADL-FLGKIWPSYK-FALSE-SLYNTVATL-ADL-VIYQYMDDL-ADL-VLEWRFDSRL
212	5021.25	FLGKIWPSYK-FALSE-VIYQYMDDL-ADL-AIIRILQQL-ADL-RGPGRAFVTI-ADL-SLYNTVATL-AD-VLEWRFDSRL
255	5021.27	VLEWRFDSRL-ADL-RGPGRAFVTI-ADL-VIYQYMDDL-ADL-SLYNTVATL-AD-FLGKIWPSYK-FALSE-AIIRILQQL
33	5021.27	RGPGRAFVTI-ADL-VLEWRFDSRL-ADL-SLYNTVATL-ADL-VIYQYMDDL-ADL-FLGKIWPSYK-FALSE-AIIRILQQL
639	5021.27	AIIRILQQL-ADL-FLGKIWPSYK-FALSE-SLYNTVATL-AD-VLEWRFDSRL-ADL-RGPGRAFVTI-ADL-VIYQYMDDL
565	5021.28	VIYQYMDDL-ADL-SLYNTVATL-AD-VLEWRFDSRL-ADL-RGPGRAFVTI-AD-FLGKIWPSYK-FALSE-AIIRILQQL
39	5021.29	RGPGRAFVTI-ADL-VLEWRFDSRL-ADL-VIYQYMDDL-ADL-SLYNTVATL-AD-FLGKIWPSYK-FALSE-AIIRILQQL
364	5021.32	SLYNTVATL-ADL-RGPGRAFVTI-AD-FLGKIWPSYK-FALSE-VIYQYMDDL-ADL-AIIRILQQL-ADL-VLEWRFDSRL
674	5021.32	AIIRILQQL-ADL-SLYNTVATL-ADL-RGPGRAFVTI-AD-FLGKIWPSYK-FALSE-VIYQYMDDL-ADL-VLEWRFDSRL
477	5021.33	SLYNTVATL--AIIRILQQL-ADL-VIYQYMDDL-ADL-FLGKIWPSYK-FALSE-RGPGRAFVTI-ADL-VLEWRFDSRL
587	5021.33	VIYQYMDDL-ADL-AIIRILQQL-ADL-FLGKIWPSYK-FALSE-SLYNTVATL-ADL-RGPGRAFVTI-ADL-VLEWRFDSRL
396	5021.34	SLYNTVATL-AD-FLGKIWPSYK-FALSE-VLEWRFDSRL-ADL-AIIRILQQL-ADL-VIYQYMDDL-ADLV-RGPGRAFVTI
130	5021.34	FLGKIWPSYK-FALSE-RGPGRAFVTI-ADL-SLYNTVATL-ADL-VIYQYMDDL-ADL-AIIRILQQL-ADL-VLEWRFDSRL
703	5021.34	AIIRILQQL-ADL-VIYQYMDDL-ADL-FLGKIWPSYK-FALSE-RGPGRAFVTI-ADL-VLEWRFDSRL-ADL-SLYNTVATL
657	5021.35	AIIRILQQL-ADL-VLEWRFDSRL-ADL-FLGKIWPSYK-FALSE-SLYNTVATL-ADL-RGPGRAFVTI-ADL-VIYQYMDDL
25	5021.35	RGPGRAFVTI-ADL-VLEWRFDSRL-ADL-FLGKIWPSYK-FALSE-SLYNTVATL-ADL-VIYQYMDDL-ADL-AIIRILQQL
417	5021.36	SLYNTVATL-AD-VLEWRFDSRL-ADL-FLGKIWPSYK-FALSE-VIYQYMDDL-ADLV-RGPGRAFVTI-AD-AIIRILQQL
489	5021.37	VIYQYMDDL-ADLV-RGPGRAFVTI-ADL-VLEWRFDSRL-ADL-SLYNTVATL-AD-FLGKIWPSYK-FALSE-AIIRILQQL
555	5021.37	VIYQYMDDL-ADL-SLYNTVATL-ADL-RGPGRAFVTI-ADL-VLEWRFDSRL-ADL-FLGKIWPSYK-FALSE-AIIRILQQL
377	5021.37	SLYNTVATL-ADL-RGPGRAFVTI-ADL-VIYQYMDDL-ADL-AIIRILQQL-ADL-FLGKIWPSYK-FALSE-VLEWRFDSRL
659	5021.37	AIIRILQQL-ADL-VLEWRFDSRL-ADL-FLGKIWPSYK-FALSE-VIYQYMDDL-ADLV-RGPGRAFVTI-ADL-SLYNTVATL
433	5021.38	SLYNTVATL-ADL-VIYQYMDDL-ADLV-RGPGRAFVTI-AD-FLGKIWPSYK-FALSE-VLEWRFDSRL-ADL-AIIRILQQL
403	5021.4	SLYNTVATL-AD-FLGKIWPSYK-FALSE-AIIRILQQL-ADL-RGPGRAFVTI-ADL-VLEWRFDSRL-ADL-VIYQYMDDL
286	5021.41	VLEWRFDSRL-ADL-FLGKIWPSYK-FALSE-AIIRILQQL-ADL-SLYNTVATL-ADL-VIYQYMDDL-ADLV-RGPGRAFVTI
653	5021.43	AIIRILQQL-ADL-VLEWRFDSRL-ADL-RGPGRAFVTI-ADL-VIYQYMDDL-ADL-FLGKIWPSYK-FALSE-SLYNTVATL
57	5021.43	RGPGRAFVTI-ADL-SLYNTVATL-AD-VLEWRFDSRL-ADL-VIYQYMDDL-ADL-FLGKIWPSYK-FALSE-AIIRILQQL
603	5021.44	AIIRILQQL-ADL-RGPGRAFVTI-AD-FLGKIWPSYK-FALSE-SLYNTVATL-AD-VLEWRFDSRL-ADL-VIYQYMDDL
355	5021.45	VLEWRFDSRL-ADL-AIIRILQQL-ADL-VIYQYMDDL-ADLV-RGPGRAFVTI-AD-FLGKIWPSYK-FALSE-SLYNTVATL
177	5021.45	FLGKIWPSYK-FALSE-SLYNTVATL-AD-VLEWRFDSRL-ADL-VIYQYMDDL-ADLV-RGPGRAFVTI-AD-AIIRILQQL
227	5021.46	FLGKIWPSYK-FALSE-AIIRILQQL-ADL-VLEWRFDSRL-ADL-VIYQYMDDL-ADLV-RGPGRAFVTI-ADL-SLYNTVATL
388	5021.46	SLYNTVATL-AD-FLGKIWPSYK-FALSE-RGPGRAFVTI-ADL-VIYQYMDDL-ADL-AIIRILQQL-ADL-VLEWRFDSRL
621	5021.47	AIIRILQQL-ADL-RGPGRAFVTI-ADL-VIYQYMDDL-ADL-VLEWRFDSRL-ADL-FLGKIWPSYK-FALSE-SLYNTVATL
680	5021.47	AIIRILQQL-ADL-SLYNTVATL-AD-FLGKIWPSYK-FALSE-RGPGRAFVTI-ADL-VIYQYMDDL-ADL-VLEWRFDSRL
649	5021.49	AIIRILQQL-ADL-VLEWRFDSRL-ADL-RGPGRAFVTI-AD-FLGKIWPSYK-FALSE-SLYNTVATL-ADL-VIYQYMDDL
248	5021.5	VLEWRFDSRL-ADL-RGPGRAFVTI-ADL-SLYNTVATL-AD-FLGKIWPSYK-FALSE-AIIRILQQL-ADL-VIYQYMDDL
718	5021.5	AIIRILQQL-ADL-VIYQYMDDL-ADL-SLYNTVATL-AD-FLGKIWPSYK-FALSE-VLEWRFDSRL-ADL-RGPGRAFVTI
63	5021.51	RGPGRAFVTI-ADL-SLYNTVATL-ADL-VIYQYMDDL-ADL-VLEWRFDSRL-ADL-FLGKIWPSYK-FALSE-AIIRILQQL
119	5021.52	RGPGRAFVTI-AD-AIIRILQQL-ADL-VIYQYMDDL-ADL-SLYNTVATL-AD-FLGKIWPSYK-FALSE-VLEWRFDSRL
92	5021.52	RGPGRAFVTI-ADL-VIYQYMDDL-ADL-AIIRILQQL-ADL-FLGKIWPSYK-FALSE-SLYNTVATL-AD-VLEWRFDSRL
424	5021.55	SLYNTVATL-AD-VLEWRFDSRL-ADL-VIYQYMDDL-ADL-FLGKIWPSYK-FALSE-AIIRILQQL-ADL-RGPGRAFVTI
87	5021.56	RGPGRAFVTI-ADL-VIYQYMDDL-ADL-SLYNTVATL-AD-VLEWRFDSRL-ADL-FLGKIWPSYK-FALSE-AIIRILQQL
711	5021.58	AIIRILQQL-ADL-VIYQYMDDL-ADL-VLEWRFDSRL-ADL-FLGKIWPSYK-FALSE-RGPGRAFVTI-ADL-SLYNTVATL
444	5021.59	SLYNTVATL-ADL-VIYQYMDDL-ADL-FLGKIWPSYK-FALSE-AIIRILQQL-ADL-VLEWRFDSRL-ADL-RGPGRAFVTI
401	5021.6	SLYNTVATL-AD-FLGKIWPSYK-FALSE-VIYQYMDDL-ADL-AIIRILQQL-ADL-RGPGRAFVTI-ADL-VLEWRFDSRL
440	5021.61	SLYNTVATL-ADL-VIYQYMDDL-ADL-FLGKIWPSYK-FALSE-RGPGRAFVTI-AD-AIIRILQQL-ADL-VLEWRFDSRL
237	5021.61	FLGKIWPSYK-FALSE-AIIRILQQL-ADL-VIYQYMDDL-ADL-VLEWRFDSRL-ADL-RGPGRAFVTI-ADL-SLYNTVATL
246	5021.61	VLEWRFDSRL-ADL-RGPGRAFVTI-AD-FLGKIWPSYK-FALSE-AIIRILQQL-ADL-VIYQYMDDL-ADL-SLYNTVATL
611	5021.62	AIIRILQQL-ADL-RGPGRAFVTI-ADL-VLEWRFDSRL-ADL-VIYQYMDDL-ADL-FLGKIWPSYK-FALSE-SLYNTVATL
448	5021.62	SLYNTVATL-ADL-VIYQYMDDL-ADL-VLEWRFDSRL-ADL-FLGKIWPSYK-FALSE-AIIRILQQL-ADL-RGPGRAFVTI
273	5021.62	VLEWRFDSRL-ADL-FLGKIWPSYK-FALSE-SLYNTVATL-ADL-VIYQYMDDL-ADLV-RGPGRAFVTI-AD-AIIRILQQL
172	5021.63	FLGKIWPSYK-FALSE-SLYNTVATL-ADL-RGPGRAFVTI-ADL-VIYQYMDDL-ADL-AIIRILQQL-ADL-VLEWRFDSRL
300	5021.63	VLEWRFDSRL-ADL-SLYNTVATL-AD-FLGKIWPSYK-FALSE-AIIRILQQL-ADL-VIYQYMDDL-ADLV-RGPGRAFVTI
288	5021.63	VLEWRFDSRL-ADL-FLGKIWPSYK-FALSE-AIIRILQQL-ADL-VIYQYMDDL-ADL-SLYNTVATL-ADL-RGPGRAFVTI
230	5021.64	FLGKIWPSYK-FALSE-AIIRILQQL-ADL-SLYNTVATL-ADL-RGPGRAFVTI-ADL-VIYQYMDDL-ADL-VLEWRFDSRL
578	5021.64	VIYQYMDDL-ADL-AIIRILQQL-ADL-RGPGRAFVTI-AD-FLGKIWPSYK-FALSE-SLYNTVATL-AD-VLEWRFDSRL
249	5021.64	VLEWRFDSRL-ADL-RGPGRAFVTI-ADL-SLYNTVATL-ADL-VIYQYMDDL-ADL-FLGKIWPSYK-FALSE-AIIRILQQL
181	5021.65	FLGKIWPSYK-FALSE-SLYNTVATL-ADL-VIYQYMDDL-ADLV-RGPGRAFVTI-ADL-VLEWRFDSRL-ADL-AIIRILQQL
180	5021.65	FLGKIWPSYK-FALSE-SLYNTVATL-AD-VLEWRFDSRL-ADL-AIIRILQQL-ADL-VIYQYMDDL-ADLV-RGPGRAFVTI
419	5021.67	SLYNTVATL-AD-VLEWRFDSRL-ADL-FLGKIWPSYK-FALSE-AIIRILQQL-ADL-RGPGRAFVTI-ADL-VIYQYMDDL
301	5021.67	VLEWRFDSRL-ADL-SLYNTVATL-ADL-VIYQYMDDL-ADLV-RGPGRAFVTI-AD-FLGKIWPSYK-FALSE-AIIRILQQL
527	5021.7	VIYQYMDDL-ADL-FLGKIWPSYK-FALSE-AIIRILQQL-ADL-SLYNTVATL-ADL-RGPGRAFVTI-ADL-VLEWRFDSRL
398	5021.7	SLYNTVATL-AD-FLGKIWPSYK-FALSE-VIYQYMDDL-ADLV-RGPGRAFVTI-AD-AIIRILQQL-ADL-VLEWRFDSRL
705	5021.71	AIIRILQQL-ADL-VIYQYMDDL-ADL-FLGKIWPSYK-FALSE-VLEWRFDSRL-ADL-RGPGRAFVTI-ADL-SLYNTVATL
475	5021.73	SLYNTVATL--AIIRILQQL-ADL-VIYQYMDDL-ADLV-RGPGRAFVTI-AD-FLGKIWPSYK-FALSE-VLEWRFDSRL
10	5021.73	RGPGRAFVTI-AD-FLGKIWPSYK-FALSE-SLYNTVATL-ADL-VIYQYMDDL-ADL-AIIRILQQL-ADL-VLEWRFDSRL
406	5021.73	SLYNTVATL-AD-FLGKIWPSYK-FALSE-AIIRILQQL-ADL-VLEWRFDSRL-ADL-VIYQYMDDL-ADLV-RGPGRAFVTI
677	5021.74	AIIRILQQL-ADL-SLYNTVATL-ADL-RGPGRAFVTI-ADL-VIYQYMDDL-ADL-FLGKIWPSYK-FALSE-VLEWRFDSRL
22	5021.74	RGPGRAFVTI-AD-FLGKIWPSYK-FALSE-AIIRILQQL-ADL-SLYNTVATL-ADL-VIYQYMDDL-ADL-VLEWRFDSRL
697	5021.74	AIIRILQQL-ADL-VIYQYMDDL-ADLV-RGPGRAFVTI-AD-FLGKIWPSYK-FALSE-VLEWRFDSRL-ADL-SLYNTVATL
453	5021.75	SLYNTVATL-ADL-VIYQYMDDL-ADL-AIIRILQQL-ADL-FLGKIWPSYK-FALSE-RGPGRAFVTI-ADL-VLEWRFDSRL
554	5021.75	VIYQYMDDL-ADL-SLYNTVATL-ADL-RGPGRAFVTI-AD-FLGKIWPSYK-FALSE-AIIRILQQL-ADL-VLEWRFDSRL
614	5021.75	AIIRILQQL-ADL-RGPGRAFVTI-ADL-SLYNTVATL-AD-FLGKIWPSYK-FALSE-VIYQYMDDL-ADL-VLEWRFDSRL
500	5021.76	VIYQYMDDL-ADLV-RGPGRAFVTI-AD-AIIRILQQL-ADL-FLGKIWPSYK-FALSE-SLYNTVATL-AD-VLEWRFDSRL
647	5021.77	AIIRILQQL-ADL-FLGKIWPSYK-FALSE-VIYQYMDDL-ADL-SLYNTVATL-ADL-RGPGRAFVTI-ADL-VLEWRFDSRL
56	5021.78	RGPGRAFVTI-ADL-SLYNTVATL-AD-VLEWRFDSRL-ADL-FLGKIWPSYK-FALSE-AIIRILQQL-ADL-VIYQYMDDL
720	5021.78	AIIRILQQL-ADL-VIYQYMDDL-ADL-SLYNTVATL-AD-VLEWRFDSRL-ADL-FLGKIWPSYK-FALSE-RGPGRAFVTI
315	5021.79	VLEWRFDSRL-ADL-VIYQYMDDL-ADLV-RGPGRAFVTI-ADL-SLYNTVATL-AD-FLGKIWPSYK-FALSE-AIIRILQQL
640	5021.79	AIIRILQQL-ADL-FLGKIWPSYK-FALSE-SLYNTVATL-AD-VLEWRFDSRL-ADL-VIYQYMDDL-ADLV-RGPGRAFVTI
375	5021.79	SLYNTVATL-ADL-RGPGRAFVTI-ADL-VIYQYMDDL-ADL-VLEWRFDSRL-ADL-FLGKIWPSYK-FALSE-AIIRILQQL
240	5021.82	FLGKIWPSYK-FALSE-AIIRILQQL-ADL-VIYQYMDDL-ADL-SLYNTVATL-AD-VLEWRFDSRL-ADL-RGPGRAFVTI
144	5021.84	FLGKIWPSYK-FALSE-RGPGRAFVTI-AD-AIIRILQQL-ADL-VIYQYMDDL-ADL-SLYNTVATL-AD-VLEWRFDSRL
667	5021.85	AIIRILQQL-ADL-VLEWRFDSRL-ADL-VIYQYMDDL-ADLV-RGPGRAFVTI-AD-FLGKIWPSYK-FALSE-SLYNTVATL
30	5021.85	RGPGRAFVTI-ADL-VLEWRFDSRL-ADL-FLGKIWPSYK-FALSE-AIIRILQQL-ADL-VIYQYMDDL-ADL-SLYNTVATL
408	5021.89	SLYNTVATL-AD-FLGKIWPSYK-FALSE-AIIRILQQL-ADL-VIYQYMDDL-ADL-VLEWRFDSRL-ADL-RGPGRAFVTI
78	5021.89	RGPGRAFVTI-ADL-VIYQYMDDL-ADL-FLGKIWPSYK-FALSE-AIIRILQQL-ADL-SLYNTVATL-AD-VLEWRFDSRL
86	5021.9	RGPGRAFVTI-ADL-VIYQYMDDL-ADL-SLYNTVATL-AD-FLGKIWPSYK-FALSE-AIIRILQQL-ADL-VLEWRFDSRL
607	5021.9	AIIRILQQL-ADL-RGPGRAFVTI-ADL-VLEWRFDSRL-ADL-FLGKIWPSYK-FALSE-SLYNTVATL-ADL-VIYQYMDDL
451	5021.9	SLYNTVATL-ADL-VIYQYMDDL-ADL-AIIRILQQL-ADL-RGPGRAFVTI-AD-FLGKIWPSYK-FALSE-VLEWRFDSRL
628	5021.9	AIIRILQQL-ADL-FLGKIWPSYK-FALSE-RGPGRAFVTI-ADL-SLYNTVATL-ADL-VIYQYMDDL-ADL-VLEWRFDSRL
390	5021.91	SLYNTVATL-AD-FLGKIWPSYK-FALSE-RGPGRAFVTI-AD-AIIRILQQL-ADL-VIYQYMDDL-ADL-VLEWRFDSRL
445	5021.93	SLYNTVATL-ADL-VIYQYMDDL-ADL-VLEWRFDSRL-ADL-RGPGRAFVTI-AD-FLGKIWPSYK-FALSE-AIIRILQQL
369	5021.94	SLYNTVATL-ADL-RGPGRAFVTI-ADL-VLEWRFDSRL-ADL-VIYQYMDDL-ADL-FLGKIWPSYK-FALSE-AIIRILQQL
630	5021.95	AIIRILQQL-ADL-FLGKIWPSYK-FALSE-RGPGRAFVTI-ADL-VIYQYMDDL-ADL-SLYNTVATL-AD-VLEWRFDSRL
709	5022	AIIRILQQL-ADL-VIYQYMDDL-ADL-VLEWRFDSRL-ADL-RGPGRAFVTI-AD-FLGKIWPSYK-FALSE-SLYNTVATL
191	5022	FLGKIWPSYK-FALSE-SLYNTVATL--AIIRILQQL-ADL-VIYQYMDDL-ADLV-RGPGRAFVTI-ADL-VLEWRFDSRL
235	5022.02	FLGKIWPSYK-FALSE-AIIRILQQL-ADL-VIYQYMDDL-ADLV-RGPGRAFVTI-ADL-VLEWRFDSRL-ADL-SLYNTVATL
712	5022.02	AIIRILQQL-ADL-VIYQYMDDL-ADL-VLEWRFDSRL-ADL-FLGKIWPSYK-FALSE-SLYNTVATL-ADL-RGPGRAFVTI
495	5022.02	VIYQYMDDL-ADLV-RGPGRAFVTI-ADL-SLYNTVATL-AD-VLEWRFDSRL-ADL-FLGKIWPSYK-FALSE-AIIRILQQL
437	5022.02	SLYNTVATL-ADL-VIYQYMDDL-ADLV-RGPGRAFVTI-AD-AIIRILQQL-ADL-FLGKIWPSYK-FALSE-VLEWRFDSRL
563	5022.03	VIYQYMDDL-ADL-SLYNTVATL-AD-FLGKIWPSYK-FALSE-AIIRILQQL-ADL-RGPGRAFVTI-ADL-VLEWRFDSRL
623	5022.06	AIIRILQQL-ADL-RGPGRAFVTI-ADL-VIYQYMDDL-ADL-SLYNTVATL-AD-FLGKIWPSYK-FALSE-VLEWRFDSRL
606	5022.07	AIIRILQQL-ADL-RGPGRAFVTI-AD-FLGKIWPSYK-FALSE-VIYQYMDDL-ADL-SLYNTVATL-AD-VLEWRFDSRL
174	5022.07	FLGKIWPSYK-FALSE-SLYNTVATL-ADL-RGPGRAFVTI-AD-AIIRILQQL-ADL-VIYQYMDDL-ADL-VLEWRFDSRL
411	5022.08	SLYNTVATL-AD-VLEWRFDSRL-ADL-RGPGRAFVTI-ADL-VIYQYMDDL-ADL-FLGKIWPSYK-FALSE-AIIRILQQL
693	5022.12	AIIRILQQL-ADL-SLYNTVATL-ADL-VIYQYMDDL-ADL-FLGKIWPSYK-FALSE-RGPGRAFVTI-ADL-VLEWRFDSRL
524	5022.17	VIYQYMDDL-ADL-FLGKIWPSYK-FALSE-AIIRILQQL-ADL-RGPGRAFVTI-ADL-SLYNTVATL-AD-VLEWRFDSRL
383	5022.17	SLYNTVATL-ADL-RGPGRAFVTI-AD-AIIRILQQL-ADL-VIYQYMDDL-ADL-FLGKIWPSYK-FALSE-VLEWRFDSRL
185	5022.18	FLGKIWPSYK-FALSE-SLYNTVATL-ADL-VIYQYMDDL-ADL-AIIRILQQL-ADL-RGPGRAFVTI-ADL-VLEWRFDSRL
638	5022.19	AIIRILQQL-ADL-FLGKIWPSYK-FALSE-SLYNTVATL-ADL-RGPGRAFVTI-ADL-VIYQYMDDL-ADL-VLEWRFDSRL
410	5022.2	SLYNTVATL-AD-VLEWRFDSRL-ADL-RGPGRAFVTI-AD-FLGKIWPSYK-FALSE-AIIRILQQL-ADL-VIYQYMDDL
683	5022.21	AIIRILQQL-ADL-SLYNTVATL-AD-FLGKIWPSYK-FALSE-VIYQYMDDL-ADLV-RGPGRAFVTI-ADL-VLEWRFDSRL
658	5022.23	AIIRILQQL-ADL-VLEWRFDSRL-ADL-FLGKIWPSYK-FALSE-SLYNTVATL-ADL-VIYQYMDDL-ADLV-RGPGRAFVTI
486	5022.25	VIYQYMDDL-ADLV-RGPGRAFVTI-AD-FLGKIWPSYK-FALSE-AIIRILQQL-ADL-SLYNTVATL-AD-VLEWRFDSRL
62	5022.27	RGPGRAFVTI-ADL-SLYNTVATL-ADL-VIYQYMDDL-ADL-FLGKIWPSYK-FALSE-AIIRILQQL-ADL-VLEWRFDSRL
182	5022.28	FLGKIWPSYK-FALSE-SLYNTVATL-ADL-VIYQYMDDL-ADLV-RGPGRAFVTI-AD-AIIRILQQL-ADL-VLEWRFDSRL
368	5022.29	SLYNTVATL-ADL-RGPGRAFVTI-ADL-VLEWRFDSRL-ADL-FLGKIWPSYK-FALSE-AIIRILQQL-ADL-VIYQYMDDL
708	5022.31	AIIRILQQL-ADL-VIYQYMDDL-ADL-FLGKIWPSYK-FALSE-SLYNTVATL-AD-VLEWRFDSRL-ADL-RGPGRAFVTI
116	5022.33	RGPGRAFVTI-AD-AIIRILQQL-ADL-VIYQYMDDL-ADL-FLGKIWPSYK-FALSE-SLYNTVATL-AD-VLEWRFDSRL
220	5022.33	FLGKIWPSYK-FALSE-AIIRILQQL-ADL-RGPGRAFVTI-ADL-SLYNTVATL-ADL-VIYQYMDDL-ADL-VLEWRFDSRL
287	5022.35	VLEWRFDSRL-ADL-FLGKIWPSYK-FALSE-AIIRILQQL-ADL-VIYQYMDDL-ADLV-RGPGRAFVTI-ADL-SLYNTVATL
494	5022.36	VIYQYMDDL-ADLV-RGPGRAFVTI-ADL-SLYNTVATL-AD-FLGKIWPSYK-FALSE-AIIRILQQL-ADL-VLEWRFDSRL
222	5022.38	FLGKIWPSYK-FALSE-AIIRILQQL-ADL-RGPGRAFVTI-ADL-VIYQYMDDL-ADL-SLYNTVATL-AD-VLEWRFDSRL
644	5022.42	AIIRILQQL-ADL-FLGKIWPSYK-FALSE-VIYQYMDDL-ADLV-RGPGRAFVTI-ADL-SLYNTVATL-AD-VLEWRFDSRL
617	5022.44	AIIRILQQL-ADL-RGPGRAFVTI-ADL-SLYNTVATL-ADL-VIYQYMDDL-ADL-FLGKIWPSYK-FALSE-VLEWRFDSRL
404	5022.45	SLYNTVATL-AD-FLGKIWPSYK-FALSE-AIIRILQQL-ADL-RGPGRAFVTI-ADL-VIYQYMDDL-ADL-VLEWRFDSRL
421	5022.5	SLYNTVATL-AD-VLEWRFDSRL-ADL-VIYQYMDDL-ADLV-RGPGRAFVTI-AD-FLGKIWPSYK-FALSE-AIIRILQQL
691	5022.52	AIIRILQQL-ADL-SLYNTVATL-ADL-VIYQYMDDL-ADLV-RGPGRAFVTI-AD-FLGKIWPSYK-FALSE-VLEWRFDSRL
374	5022.55	SLYNTVATL-ADL-RGPGRAFVTI-ADL-VIYQYMDDL-ADL-FLGKIWPSYK-FALSE-AIIRILQQL-ADL-VLEWRFDSRL
54	5022.57	RGPGRAFVTI-ADL-SLYNTVATL-AD-FLGKIWPSYK-FALSE-AIIRILQQL-ADL-VIYQYMDDL-ADL-VLEWRFDSRL
604	5022.72	AIIRILQQL-ADL-RGPGRAFVTI-AD-FLGKIWPSYK-FALSE-SLYNTVATL-ADL-VIYQYMDDL-ADL-VLEWRFDSRL
715	5022.73	AIIRILQQL-ADL-VIYQYMDDL-ADL-SLYNTVATL-ADL-RGPGRAFVTI-AD-FLGKIWPSYK-FALSE-VLEWRFDSRL
233	5022.79	FLGKIWPSYK-FALSE-AIIRILQQL-ADL-SLYNTVATL-ADL-VIYQYMDDL-ADLV-RGPGRAFVTI-ADL-VLEWRFDSRL
717	5022.84	AIIRILQQL-ADL-VIYQYMDDL-ADL-SLYNTVATL-AD-FLGKIWPSYK-FALSE-RGPGRAFVTI-ADL-VLEWRFDSRL
620	5022.87	AIIRILQQL-ADL-RGPGRAFVTI-ADL-VIYQYMDDL-ADL-FLGKIWPSYK-FALSE-SLYNTVATL-AD-VLEWRFDSRL
24	5022.89	RGPGRAFVTI-AD-FLGKIWPSYK-FALSE-AIIRILQQL-ADL-VIYQYMDDL-ADL-SLYNTVATL-AD-VLEWRFDSRL
435	5022.95	SLYNTVATL-ADL-VIYQYMDDL-ADLV-RGPGRAFVTI-ADL-VLEWRFDSRL-ADL-FLGKIWPSYK-FALSE-AIIRILQQL
420	5022.95	SLYNTVATL-AD-VLEWRFDSRL-ADL-FLGKIWPSYK-FALSE-AIIRILQQL-ADL-VIYQYMDDL-ADLV-RGPGRAFVTI
704	5022.99	AIIRILQQL-ADL-VIYQYMDDL-ADL-FLGKIWPSYK-FALSE-RGPGRAFVTI-ADL-SLYNTVATL-AD-VLEWRFDSRL
239	5023.01	FLGKIWPSYK-FALSE-AIIRILQQL-ADL-VIYQYMDDL-ADL-SLYNTVATL-ADL-RGPGRAFVTI-ADL-VLEWRFDSRL
699	5023.02	AIIRILQQL-ADL-VIYQYMDDL-ADLV-RGPGRAFVTI-ADL-VLEWRFDSRL-ADL-FLGKIWPSYK-FALSE-SLYNTVATL
443	5023.1	SLYNTVATL-ADL-VIYQYMDDL-ADL-FLGKIWPSYK-FALSE-AIIRILQQL-ADL-RGPGRAFVTI-ADL-VLEWRFDSRL
366	5023.12	SLYNTVATL-ADL-RGPGRAFVTI-AD-FLGKIWPSYK-FALSE-AIIRILQQL-ADL-VIYQYMDDL-ADL-VLEWRFDSRL
434	5023.33	SLYNTVATL-ADL-VIYQYMDDL-ADLV-RGPGRAFVTI-AD-FLGKIWPSYK-FALSE-AIIRILQQL-ADL-VLEWRFDSRL
701	5023.34	AIIRILQQL-ADL-VIYQYMDDL-ADLV-RGPGRAFVTI-ADL-SLYNTVATL-AD-FLGKIWPSYK-FALSE-VLEWRFDSRL
641	5023.35	AIIRILQQL-ADL-FLGKIWPSYK-FALSE-SLYNTVATL-ADL-VIYQYMDDL-ADLV-RGPGRAFVTI-ADL-VLEWRFDSRL
707	5023.5	AIIRILQQL-ADL-VIYQYMDDL-ADL-FLGKIWPSYK-FALSE-SLYNTVATL-ADL-RGPGRAFVTI-ADL-VLEWRFDSRL
236	5023.66	FLGKIWPSYK-FALSE-AIIRILQQL-ADL-VIYQYMDDL-ADLV-RGPGRAFVTI-ADL-SLYNTVATL-AD-VLEWRFDSRL
407	5024.01	SLYNTVATL-AD-FLGKIWPSYK-FALSE-AIIRILQQL-ADL-VIYQYMDDL-ADLV-RGPGRAFVTI-ADL-VLEWRFDSRL
698	5024.05	AIIRILQQL-ADL-VIYQYMDDL-ADLV-RGPGRAFVTI-AD-FLGKIWPSYK-FALSE-SLYNTVATL-AD-VLEWRFDSRL

## Sheet: KR-spacer(the best one)
Polyepitope sequence:
VIYQYMDDL--AIIRILQQL-R-SLYNTVATL--RGPGRAFVTI-KVLEWRFDSRL-K-FLGKIWPSYK
Weight =	50.1185401044 0
