# Supplementary material for: PolyCTLDesigner: a computational tool for constructing polyepitope T-cell antigens
Source: BMC Res Notes. 2013 Oct 10;6:407. doi: 10.1186/1756-0500-6-407 (PMC3853014; doi:10.1186/1756-0500-6-407)
Supplement: Additional file 1 — This file describes the short sample study of designing artificial poly-CTL-epitope antigen composed of 6 well studied HIV-1 CTL epitopes using PolyCTLDesigner. [file 1756-0500-6-407-S1.zip › runTSPsolver.bat]

TSP_polyCTL.py test_6ctls_blank_best_CTL_graph.dat GA_blank_6ctls.txt > 6ctls_blank.out.txt
TSP_polyCTL.py test_6ctls_best_CTL_graph.dat GA_best_6ctls.txt > 6ctls_best.out.txt
TSP_polyCTL.py test_6ctls_ADLVKVbest_CTL_graph.dat GA_ADLVKV_6ctls.txt > 6ctls_ADLVKV.out.txt
