# Supplementary material for: PolyCTLDesigner: a computational tool for constructing polyepitope T-cell antigens
Source: BMC Res Notes. 2013 Oct 10;6:407. doi: 10.1186/1756-0500-6-407 (PMC3853014; doi:10.1186/1756-0500-6-407)
Supplement: Additional file 1 — This file describes the short sample study of designing artificial poly-CTL-epitope antigen composed of 6 well studied HIV-1 CTL epitopes using PolyCTLDesigner. [file 1756-0500-6-407-S1.zip › selected HIV-1 epitopes.txt]

## selected HLA-A*02:01-restricted CTL epitopes of HIV-1
## from http://www.hiv.lanl.gov/content/immunology/tables/optimal_ctl_summary.html
## ['SLYNTVATL','FLGKIWPSYK','VIYQYMDDL','AIIRILQQL','RGPGRAFVTI','VLEWRFDSRL']
Epitope 	Protein 	HXB2 location 	Subtype 	Species 	HLA
SLYNTVATL 	p17 	77-85 	B 	human 	A*0201, A*0202, A*0205
FLGKIWPSYK 	p2p7p1p6 	70-79 	  	human 	A*0201
VIYQYMDDL 	RT 	179-187 	B 	human 	A*0201
AIIRILQQL 	Vpr 	59-67 	B 	human 	A*0201
RGPGRAFVTI 	gp160 	311-320 	  	human 	A*0201
VLEWRFDSRL 	Nef 	180-189 	B 	human 	A*0201
