# Supplementary material for: PolyCTLDesigner: a computational tool for constructing polyepitope T-cell antigens
Source: BMC Res Notes. 2013 Oct 10;6:407. doi: 10.1186/1756-0500-6-407 (PMC3853014; doi:10.1186/1756-0500-6-407)
Supplement: Additional file 1 — This file describes the short sample study of designing artificial poly-CTL-epitope antigen composed of 6 well studied HIV-1 CTL epitopes using PolyCTLDesigner. [file 1756-0500-6-407-S1.zip › test_6ctls_[ALRK][LDIT][VLGA][KVAS]_all_ranked.out]

SLYNTVATL	FLGKIWPSYK		SLYNTVATLFLGKIWPSYK	7	14	5	8	5	2.66666666667	3.53903332925	10.4723666626
SLYNTVATL	FLGKIWPSYK	K	SLYNTVATLKFLGKIWPSYK	9	14	4	9	4	2.91304347826	3.24463332912	9.95695216969
SLYNTVATL	FLGKIWPSYK	KI	SLYNTVATLKIFLGKIWPSYK	6	11	3	9	3	2.77777777778	2.49473333152	8.31695555374
SLYNTVATL	FLGKIWPSYK	KIV	SLYNTVATLKIVFLGKIWPSYK	9	15	2	2	4	2.93103448276	3.37396666358	7.72051838772
SLYNTVATL	FLGKIWPSYK	KIVK	SLYNTVATLKIVKFLGKIWPSYK	11	14	3	5	3	2.8	3.86920000207	9.42586666873
SLYNTVATL	FLGKIWPSYK	A	SLYNTVATLAFLGKIWPSYK	7	15	1	2	1	2.90625	3.50303332737	6.16501249404
SLYNTVATL	FLGKIWPSYK	AD	SLYNTVATLADFLGKIWPSYK	9	17	1	1	1	2.88461538462	2.74329999555	5.52086409811
SLYNTVATL	FLGKIWPSYK	ADL	SLYNTVATLADLFLGKIWPSYK	10	17	1	1	1	2.96428571429	3.50280000066	6.50101428637
SLYNTVATL	FLGKIWPSYK	ADLK	SLYNTVATLADLKFLGKIWPSYK	12	15	1	1	1	2.88	2.87729999749	6.03796666415
SLYNTVATL	FLGKIWPSYK	KIL	SLYNTVATLKILFLGKIWPSYK	9	15	1	1	2	2.93103448276	3.48006666277	6.5766183869
SLYNTVATL	FLGKIWPSYK	KILS	SLYNTVATLKILSFLGKIWPSYK	9	16	1	3	1	2.91666666667	3.22256666708	6.78506666708
SLYNTVATL	FLGKIWPSYK	AL	SLYNTVATLALFLGKIWPSYK	10	16	1	2	1	2.91666666667	3.58626665984	6.61543332651
SLYNTVATL	FLGKIWPSYK	ALL	SLYNTVATLALLFLGKIWPSYK	11	16	1	1	1	2.91666666667	3.97883332242	6.97466665576
SLYNTVATL	FLGKIWPSYK	ALLK	SLYNTVATLALLKFLGKIWPSYK	11	16	1	1	1	2.88888888889	4.28693333543	7.44804444654
SLYNTVATL	FLGKIWPSYK	ADLA	SLYNTVATLADLAFLGKIWPSYK	10	16	1	1	1	2.92307692308	3.14579999695	6.25862050977
SLYNTVATL	FLGKIWPSYK	KILK	SLYNTVATLKILKFLGKIWPSYK	10	13	2	3	2	2.8	3.76766667299	7.97433333966
SLYNTVATL	FLGKIWPSYK	KD	SLYNTVATLKDFLGKIWPSYK	7	12	2	7	2	2.85	2.7243000033	7.40013333664
SLYNTVATL	FLGKIWPSYK	KDV	SLYNTVATLKDVFLGKIWPSYK	9	13	1	1	2	2.86956521739	3.60646666286	6.59994492373
SLYNTVATL	FLGKIWPSYK	KDVA	SLYNTVATLKDVAFLGKIWPSYK	9	15	1	3	1	2.85	3.28139999003	6.79056665669
SLYNTVATL	FLGKIWPSYK	KT	SLYNTVATLKTFLGKIWPSYK	7	12	4	10	4	2.81818181818	2.7467666645	9.67100908874
SLYNTVATL	FLGKIWPSYK	KTA	SLYNTVATLKTAFLGKIWPSYK	8	14	4	4	5	2.90909090909	2.92553332556	8.92098787101
SLYNTVATL	FLGKIWPSYK	KTAS	SLYNTVATLKTASFLGKIWPSYK	9	14	3	9	3	2.95652173913	2.64463332764	9.10912608126
SLYNTVATL	FLGKIWPSYK	L	SLYNTVATLLFLGKIWPSYK	8	14	6	9	6	2.8	3.19583332921	11.3524999959
SLYNTVATL	FLGKIWPSYK	LL	SLYNTVATLLLFLGKIWPSYK	10	17	7	9	7	2.83333333333	5.26830001011	14.5933000101
SLYNTVATL	FLGKIWPSYK	LLL	SLYNTVATLLLLFLGKIWPSYK	11	18	1	1	5	2.84210526316	5.35116666692	9.44327193008
SLYNTVATL	FLGKIWPSYK	LLLA	SLYNTVATLLLLAFLGKIWPSYK	10	16	3	3	3	2.84210526316	5.30366668036	10.4124386102
SLYNTVATL	FLGKIWPSYK	ADLV	SLYNTVATLADLVFLGKIWPSYK	10	15	1	1	1	2.86666666667	3.74903333962	6.80903333962
SLYNTVATL	FLGKIWPSYK	ADLS	SLYNTVATLADLSFLGKIWPSYK	10	14	1	1	1	2.96	2.53519999728	5.54986666395
SLYNTVATL	FLGKIWPSYK	KTL	SLYNTVATLKTLFLGKIWPSYK	10	16	2	2	3	2.92592592593	3.40603332573	7.60232962203
SLYNTVATL	FLGKIWPSYK	KTLK	SLYNTVATLKTLKFLGKIWPSYK	11	14	2	5	2	2.84615384615	3.52186666279	8.33084102176
SLYNTVATL	FLGKIWPSYK	KL	SLYNTVATLKLFLGKIWPSYK	9	12	4	9	4	2.81818181818	2.81413333075	9.58837575499
SLYNTVATL	FLGKIWPSYK	KLG	SLYNTVATLKLGFLGKIWPSYK	9	11	2	2	4	2.9	3.06623333984	7.21123333984
SLYNTVATL	FLGKIWPSYK	KLGA	SLYNTVATLKLGAFLGKIWPSYK	9	13	2	5	2	2.80952380952	3.31983333711	7.97697619426
SLYNTVATL	FLGKIWPSYK	LI	SLYNTVATLLIFLGKIWPSYK	9	16	4	9	4	2.81818181818	4.63683334573	11.61107577
SLYNTVATL	FLGKIWPSYK	LIV	SLYNTVATLLIVFLGKIWPSYK	9	15	2	2	6	2.85714285714	5.01540000763	9.85825715048
SLYNTVATL	FLGKIWPSYK	LIVV	SLYNTVATLLIVVFLGKIWPSYK	11	18	5	5	5	2.88	6.52536668607	13.7860333527
SLYNTVATL	FLGKIWPSYK	LIVS	SLYNTVATLLIVSFLGKIWPSYK	10	16	4	6	4	2.89743589744	4.68020001392	11.2917384755
SLYNTVATL	FLGKIWPSYK	ALLA	SLYNTVATLALLAFLGKIWPSYK	10	13	1	1	1	2.91428571429	4.28236667234	7.24474762472
SLYNTVATL	FLGKIWPSYK	R	SLYNTVATLRFLGKIWPSYK	8	13	3	8	3	2.69565217391	3.30069999733	8.90214927269
SLYNTVATL	FLGKIWPSYK	RL	SLYNTVATLRLFLGKIWPSYK	9	14	4	7	4	2.68181818182	3.44803333031	9.81545757274
SLYNTVATL	FLGKIWPSYK	RLV	SLYNTVATLRLVFLGKIWPSYK	9	20	1	1	6	2.84375	3.98046665412	8.32265415412
SLYNTVATL	FLGKIWPSYK	RLVK	SLYNTVATLRLVKFLGKIWPSYK	10	17	3	3	5	2.69230769231	3.72643333612	9.37771538741
SLYNTVATL	FLGKIWPSYK	RT	SLYNTVATLRTFLGKIWPSYK	6	14	3	10	3	2.6	2.9799666617	9.19329999504
SLYNTVATL	FLGKIWPSYK	RTL	SLYNTVATLRTLFLGKIWPSYK	10	19	2	2	3	2.80769230769	3.46276665769	7.80315127308
SLYNTVATL	FLGKIWPSYK	RTLS	SLYNTVATLRTLSFLGKIWPSYK	10	15	2	4	2	2.81481481481	2.95246665809	7.50987406549
SLYNTVATL	FLGKIWPSYK	ALG	SLYNTVATLALGFLGKIWPSYK	10	15	1	1	1	2.93103448276	3.14753332563	6.04408504976
SLYNTVATL	FLGKIWPSYK	ALGS	SLYNTVATLALGSFLGKIWPSYK	10	16	1	1	1	2.96428571429	2.87343333283	5.98831428521
SLYNTVATL	FLGKIWPSYK	RTLV	SLYNTVATLRTLVFLGKIWPSYK	9	16	2	3	2	2.7	3.69929999095	8.00096665761
SLYNTVATL	FLGKIWPSYK	KLL	SLYNTVATLKLLFLGKIWPSYK	10	16	1	1	3	2.88888888889	3.5512333272	6.99567777165
SLYNTVATL	FLGKIWPSYK	KLLS	SLYNTVATLKLLSFLGKIWPSYK	10	15	2	3	2	2.88888888889	3.43943333367	7.75054444478
SLYNTVATL	FLGKIWPSYK	LLA	SLYNTVATLLLAFLGKIWPSYK	9	16	2	2	8	2.82352941176	5.12590000894	10.5170764795
SLYNTVATL	FLGKIWPSYK	LLAA	SLYNTVATLLLAAFLGKIWPSYK	10	17	5	5	5	2.82926829268	5.05116667024	12.2092967515
SLYNTVATL	FLGKIWPSYK	RTLK	SLYNTVATLRTLKFLGKIWPSYK	11	15	2	4	2	2.74074074074	3.49226665982	8.09597036353
SLYNTVATL	FLGKIWPSYK	ADG	SLYNTVATLADGFLGKIWPSYK	9	13	1	1	1	2.91304347826	2.87599999687	5.62165217079
SLYNTVATL	FLGKIWPSYK	ADGA	SLYNTVATLADGAFLGKIWPSYK	10	13	1	1	1	2.90476190476	2.64166665745	5.60357141936
SLYNTVATL	FLGKIWPSYK	ALLS	SLYNTVATLALLSFLGKIWPSYK	11	17	1	1	1	2.94444444444	3.61100000253	6.82488889142
SLYNTVATL	FLGKIWPSYK	LT	SLYNTVATLLTFLGKIWPSYK	8	15	5	10	5	2.75862068966	4.09973334241	11.9709977102
SLYNTVATL	FLGKIWPSYK	LTG	SLYNTVATLLTGFLGKIWPSYK	9	18	4	4	4	2.83870967742	3.95929999599	9.95123547986
SLYNTVATL	FLGKIWPSYK	LTGV	SLYNTVATLLTGVFLGKIWPSYK	10	16	3	7	3	2.79411764706	4.03316667586	10.1395392249
SLYNTVATL	FLGKIWPSYK	LIVA	SLYNTVATLLIVAFLGKIWPSYK	11	17	4	6	4	2.88636363636	5.29633334894	12.0073181974
SLYNTVATL	FLGKIWPSYK	LLAV	SLYNTVATLLLAVFLGKIWPSYK	11	21	4	4	7	2.79166666667	6.00000001051	13.1562500105
SLYNTVATL	FLGKIWPSYK	RLVV	SLYNTVATLRLVVFLGKIWPSYK	9	17	3	3	5	2.77419354839	4.3756333336	9.98100967768
SLYNTVATL	FLGKIWPSYK	RTLA	SLYNTVATLRTLAFLGKIWPSYK	9	15	1	4	1	2.73913043478	2.97956665664	6.73318984505
SLYNTVATL	FLGKIWPSYK	LIVK	SLYNTVATLLIVKFLGKIWPSYK	12	15	5	5	5	2.86486486486	5.04570001379	12.2056099237
SLYNTVATL	FLGKIWPSYK	RLG	SLYNTVATLRLGFLGKIWPSYK	9	13	1	1	3	2.7619047619	2.86189999517	6.09999523326
SLYNTVATL	FLGKIWPSYK	RLGA	SLYNTVATLRLGAFLGKIWPSYK	9	16	2	3	2	2.69565217391	3.31979999688	7.62124927224
SLYNTVATL	FLGKIWPSYK	RLVS	SLYNTVATLRLVSFLGKIWPSYK	9	16	4	4	4	2.76923076923	3.31550000182	9.37062820694
SLYNTVATL	FLGKIWPSYK	RTV	SLYNTVATLRTVFLGKIWPSYK	9	19	3	3	5	2.83333333333	3.98146665374	9.52313332041
SLYNTVATL	FLGKIWPSYK	RTVV	SLYNTVATLRTVVFLGKIWPSYK	10	16	4	6	4	2.78125	3.71459998642	10.3203291531
SLYNTVATL	FLGKIWPSYK	AT	SLYNTVATLATFLGKIWPSYK	8	17	1	4	1	2.88235294118	3.3145666661	6.79201764649
SLYNTVATL	FLGKIWPSYK	ATA	SLYNTVATLATAFLGKIWPSYK	9	15	1	1	1	2.93548387097	3.19333332283	6.04010751638
SLYNTVATL	FLGKIWPSYK	ATAK	SLYNTVATLATAKFLGKIWPSYK	11	15	1	2	1	2.88888888889	2.82296666483	6.18407777594
SLYNTVATL	FLGKIWPSYK	LIG	SLYNTVATLLIGFLGKIWPSYK	8	12	2	2	3	2.72	3.81100001578	7.69700001578
SLYNTVATL	FLGKIWPSYK	LIGA	SLYNTVATLLIGAFLGKIWPSYK	9	14	2	5	2	2.88888888889	4.53733334676	9.24844445787
SLYNTVATL	FLGKIWPSYK	LTA	SLYNTVATLLTAFLGKIWPSYK	9	17	4	4	7	2.84375	3.9458999954	10.6380874954
SLYNTVATL	FLGKIWPSYK	LTAV	SLYNTVATLLTAVFLGKIWPSYK	10	17	5	8	5	2.75	4.50963333763	12.4138000043
SLYNTVATL	FLGKIWPSYK	RLA	SLYNTVATLRLAFLGKIWPSYK	8	17	1	1	5	2.79166666667	3.52176665591	7.41134998924
SLYNTVATL	FLGKIWPSYK	RLAA	SLYNTVATLRLAAFLGKIWPSYK	9	17	3	4	3	2.69230769231	3.66199999049	9.01328204177
SLYNTVATL	FLGKIWPSYK	ATAA	SLYNTVATLATAAFLGKIWPSYK	10	14	1	2	1	2.94285714286	3.13253331766	6.39634284147
SLYNTVATL	FLGKIWPSYK	LIGK	SLYNTVATLLIGKFLGKIWPSYK	9	15	3	5	3	2.875	4.20473334304	9.71515000971
SLYNTVATL	FLGKIWPSYK	LIGV	SLYNTVATLLIGVFLGKIWPSYK	9	16	3	5	3	2.82051282051	4.72450001413	10.2821923218
SLYNTVATL	FLGKIWPSYK	RTVA	SLYNTVATLRTVAFLGKIWPSYK	9	16	3	7	3	2.78571428571	3.25313332005	9.30908570101
SLYNTVATL	FLGKIWPSYK	LIGS	SLYNTVATLLIGSFLGKIWPSYK	9	15	2	6	2	2.89285714286	3.88420001307	8.89550953688
SLYNTVATL	FLGKIWPSYK	LTAS	SLYNTVATLLTASFLGKIWPSYK	10	16	5	9	5	2.9375	2.74253332934	10.856074996
SLYNTVATL	FLGKIWPSYK	RLAS	SLYNTVATLRLASFLGKIWPSYK	9	18	4	4	4	2.76	3.06223332884	9.21689999551
SLYNTVATL	FLGKIWPSYK	ATAS	SLYNTVATLATASFLGKIWPSYK	10	17	1	2	1	3.0	2.37019999351	5.78686666018
SLYNTVATL	FLGKIWPSYK	ATAV	SLYNTVATLATAVFLGKIWPSYK	10	16	1	2	1	2.89189189189	3.43663332345	6.79789458471
SLYNTVATL	FLGKIWPSYK	RTVK	SLYNTVATLRTVKFLGKIWPSYK	11	14	4	6	4	2.74074074074	3.43249999446	9.98620369816
SLYNTVATL	FLGKIWPSYK	RD	SLYNTVATLRDFLGKIWPSYK	8	16	2	5	2	2.7	2.64106666372	7.05939999706
SLYNTVATL	FLGKIWPSYK	RDG	SLYNTVATLRDGFLGKIWPSYK	9	14	1	1	1	2.73684210526	2.85166665919	5.63850876445
SLYNTVATL	FLGKIWPSYK	RDGV	SLYNTVATLRDGVFLGKIWPSYK	10	15	1	2	1	2.75	3.23799999043	6.5421666571
SLYNTVATL	FLGKIWPSYK	RDGS	SLYNTVATLRDGSFLGKIWPSYK	8	11	1	2	1	2.73333333333	2.25856665773	5.26189999107
SLYNTVATL	FLGKIWPSYK	KDL	SLYNTVATLKDLFLGKIWPSYK	9	11	1	1	1	2.95238095238	3.10243333412	5.75005238174
SLYNTVATL	FLGKIWPSYK	KDLK	SLYNTVATLKDLKFLGKIWPSYK	10	10	1	2	1	2.84210526316	3.24476666333	6.30353859315
SLYNTVATL	FLGKIWPSYK	RTG	SLYNTVATLRTGFLGKIWPSYK	8	14	3	3	3	2.75	2.84876666212	7.58626666212
SLYNTVATL	FLGKIWPSYK	RTGA	SLYNTVATLRTGAFLGKIWPSYK	8	13	2	6	2	2.7	2.86016665235	7.71183331901
SLYNTVATL	FLGKIWPSYK	KDVS	SLYNTVATLKDVSFLGKIWPSYK	10	13	1	4	1	2.90476190476	3.05706666208	6.76897142398
SLYNTVATL	FLGKIWPSYK	KTLV	SLYNTVATLKTLVFLGKIWPSYK	9	15	2	5	2	2.89655172414	3.5083333315	8.26982758437
SLYNTVATL	FLGKIWPSYK	RTGK	SLYNTVATLRTGKFLGKIWPSYK	8	12	2	6	2	2.7	2.77829999416	7.57996666082
SLYNTVATL	FLGKIWPSYK	KLLK	SLYNTVATLKLLKFLGKIWPSYK	11	14	2	2	3	2.81481481481	3.78093333936	8.08834074677
SLYNTVATL	FLGKIWPSYK	RTGV	SLYNTVATLRTGVFLGKIWPSYK	9	17	2	6	2	2.78571428571	3.11573332265	8.2216857036
SLYNTVATL	FLGKIWPSYK	KLLV	SLYNTVATLKLLVFLGKIWPSYK	10	16	2	2	3	2.875	4.07720000801	8.43761667468
SLYNTVATL	FLGKIWPSYK	RTGS	SLYNTVATLRTGSFLGKIWPSYK	8	12	2	7	2	2.76470588235	2.29076665911	7.34566861989
SLYNTVATL	FLGKIWPSYK	RDGA	SLYNTVATLRDGAFLGKIWPSYK	8	12	1	2	1	2.66666666667	2.80803331893	5.85803331893
SLYNTVATL	FLGKIWPSYK	KILV	SLYNTVATLKILVFLGKIWPSYK	9	17	1	3	1	2.86666666667	4.01560000921	7.62560000921
SLYNTVATL	FLGKIWPSYK	KDLV	SLYNTVATLKDLVFLGKIWPSYK	8	15	1	2	1	2.88	3.69503333648	6.90570000314
SLYNTVATL	FLGKIWPSYK	RDGK	SLYNTVATLRDGKFLGKIWPSYK	10	12	1	2	1	2.7619047619	3.00476665775	6.15952856251
SLYNTVATL	FLGKIWPSYK	KDLS	SLYNTVATLKDLSFLGKIWPSYK	8	12	1	2	1	2.89473684211	2.99199999567	6.05340350444
SLYNTVATL	FLGKIWPSYK	KLA	SLYNTVATLKLAFLGKIWPSYK	9	15	2	2	6	2.91666666667	3.23446666285	8.08029999619
SLYNTVATL	FLGKIWPSYK	KLAV	SLYNTVATLKLAVFLGKIWPSYK	10	20	4	4	4	2.88235294118	3.55186666349	9.86265097721
SLYNTVATL	FLGKIWPSYK	RI	SLYNTVATLRIFLGKIWPSYK	7	15	3	7	3	2.66666666667	2.79386666062	8.36053332729
SLYNTVATL	FLGKIWPSYK	RIL	SLYNTVATLRILFLGKIWPSYK	8	17	1	1	2	2.82142857143	3.69493332406	6.83600475263
SLYNTVATL	FLGKIWPSYK	RILV	SLYNTVATLRILVFLGKIWPSYK	9	17	1	2	1	2.71875	4.3537333379	7.70633750456
SLYNTVATL	FLGKIWPSYK	RIG	SLYNTVATLRIGFLGKIWPSYK	8	13	1	1	2	2.75	2.42613333032	5.36363333032
SLYNTVATL	FLGKIWPSYK	RIGA	SLYNTVATLRIGAFLGKIWPSYK	8	15	1	4	1	2.69565217391	3.18849999856	6.88994927392
SLYNTVATL	FLGKIWPSYK	RILS	SLYNTVATLRILSFLGKIWPSYK	9	16	1	2	1	2.76	3.59789999824	6.90256666491
SLYNTVATL	FLGKIWPSYK	KLAS	SLYNTVATLKLASFLGKIWPSYK	10	19	4	5	4	2.9	3.35813332959	9.86979999626
SLYNTVATL	FLGKIWPSYK	KDLA	SLYNTVATLKDLAFLGKIWPSYK	8	13	1	2	1	2.83333333333	3.13709999287	6.24543332621
SLYNTVATL	FLGKIWPSYK	KLGS	SLYNTVATLKLGSFLGKIWPSYK	9	12	2	5	2	2.89473684211	2.74723333945	7.35863684822
SLYNTVATL	FLGKIWPSYK	KIVA	SLYNTVATLKIVAFLGKIWPSYK	10	16	2	6	2	2.92592592593	3.64193333933	8.75489630229
SLYNTVATL	FLGKIWPSYK	KTLS	SLYNTVATLKTLSFLGKIWPSYK	10	14	2	6	2	2.92307692308	2.91483332693	7.92765383976
SLYNTVATL	FLGKIWPSYK	RILA	SLYNTVATLRILAFLGKIWPSYK	8	15	1	2	1	2.73076923077	4.15566666785	7.35887179606
SLYNTVATL	FLGKIWPSYK	KLAA	SLYNTVATLKLAAFLGKIWPSYK	10	18	3	5	3	2.85185185185	3.53923333063	9.24849258989
SLYNTVATL	FLGKIWPSYK	KIVV	SLYNTVATLKIVVFLGKIWPSYK	10	17	3	5	3	2.89655172414	3.87546667324	9.53696092611
SLYNTVATL	FLGKIWPSYK	KIG	SLYNTVATLKIGFLGKIWPSYK	8	14	2	2	2	2.90476190476	2.71110000359	6.45633809883
SLYNTVATL	FLGKIWPSYK	KIGV	SLYNTVATLKIGVFLGKIWPSYK	9	14	2	4	2	2.85714285714	3.04436666066	7.50389047018
SLYNTVATL	FLGKIWPSYK	RILK	SLYNTVATLRILKFLGKIWPSYK	10	15	2	2	2	2.65384615385	4.14970000094	8.1990589753
SLYNTVATL	FLGKIWPSYK	KLAK	SLYNTVATLKLAKFLGKIWPSYK	11	15	5	5	5	2.84615384615	3.23066667162	10.3396410306
SLYNTVATL	FLGKIWPSYK	LLV	SLYNTVATLLLVFLGKIWPSYK	10	18	2	2	8	2.82926829268	5.3163666696	10.8578300842
SLYNTVATL	FLGKIWPSYK	LLVK	SLYNTVATLLLVKFLGKIWPSYK	11	18	5	5	8	2.78947368421	5.23363334574	13.2397736966
SLYNTVATL	FLGKIWPSYK	LIL	SLYNTVATLLILFLGKIWPSYK	10	15	1	1	3	2.84375	4.69680001167	8.08898751167
SLYNTVATL	FLGKIWPSYK	LILA	SLYNTVATLLILAFLGKIWPSYK	10	16	2	3	2	2.90697674419	5.28313334923	9.6451488531
SLYNTVATL	FLGKIWPSYK	LD	SLYNTVATLLDFLGKIWPSYK	7	15	3	7	3	2.75	3.12313333503	8.69396666837
SLYNTVATL	FLGKIWPSYK	LDA	SLYNTVATLLDAFLGKIWPSYK	10	15	1	1	3	2.8	4.65223334205	8.04223334205
SLYNTVATL	FLGKIWPSYK	LDAV	SLYNTVATLLDAVFLGKIWPSYK	11	17	3	3	3	2.82352941176	4.34280000012	9.55064313737
SLYNTVATL	FLGKIWPSYK	ADA	SLYNTVATLADAFLGKIWPSYK	9	15	1	1	1	2.92592592593	3.71610000308	6.56239629937
SLYNTVATL	FLGKIWPSYK	ADAS	SLYNTVATLADASFLGKIWPSYK	10	14	1	1	1	3.0	2.17189999693	5.1885666636
SLYNTVATL	FLGKIWPSYK	LILK	SLYNTVATLLILKFLGKIWPSYK	12	16	3	3	3	2.85294117647	4.95483334792	10.1641470734
SLYNTVATL	FLGKIWPSYK	RLGS	SLYNTVATLRLGSFLGKIWPSYK	9	14	2	4	2	2.75	2.78036666645	7.23453333311
SLYNTVATL	FLGKIWPSYK	LILV	SLYNTVATLLILVFLGKIWPSYK	10	17	2	3	2	2.84444444444	6.03066669146	10.4395555803
SLYNTVATL	FLGKIWPSYK	LILS	SLYNTVATLLILSFLGKIWPSYK	10	16	2	3	2	2.91176470588	4.17673334111	8.53898824307
SLYNTVATL	FLGKIWPSYK	KTV	SLYNTVATLKTVFLGKIWPSYK	9	17	4	4	5	2.90322580645	4.13119999084	10.3263612812
SLYNTVATL	FLGKIWPSYK	KTVV	SLYNTVATLKTVVFLGKIWPSYK	10	16	4	8	4	2.89285714286	3.74743333446	10.8587428583
SLYNTVATL	FLGKIWPSYK	LDAS	SLYNTVATLLDASFLGKIWPSYK	10	17	2	4	2	2.88888888889	3.30259999302	7.96371110413
SLYNTVATL	FLGKIWPSYK	AI	SLYNTVATLAIFLGKIWPSYK	8	19	1	2	1	2.94444444444	3.3215333301	6.40208888566
SLYNTVATL	FLGKIWPSYK	AIV	SLYNTVATLAIVFLGKIWPSYK	8	16	1	1	1	2.92105263158	3.96359999265	6.80965262422
SLYNTVATL	FLGKIWPSYK	AIVV	SLYNTVATLAIVVFLGKIWPSYK	10	15	1	1	1	2.84615384615	4.22526666518	7.28424102416
SLYNTVATL	FLGKIWPSYK	RDL	SLYNTVATLRDLFLGKIWPSYK	9	14	1	1	1	2.7619047619	3.39643332702	6.18452856512
SLYNTVATL	FLGKIWPSYK	RDLK	SLYNTVATLRDLKFLGKIWPSYK	10	11	1	1	1	2.68421052632	3.28316665905	6.13404385203
SLYNTVATL	FLGKIWPSYK	LTGA	SLYNTVATLLTGAFLGKIWPSYK	9	15	3	8	3	2.87096774194	3.49533333268	9.75554838645
SLYNTVATL	FLGKIWPSYK	LTAA	SLYNTVATLLTAAFLGKIWPSYK	10	17	4	8	4	2.86486486486	3.95426665827	11.1141765682
SLYNTVATL	FLGKIWPSYK	ADV	SLYNTVATLADVFLGKIWPSYK	9	17	1	1	1	2.93548387097	3.91750000227	6.86427419581
SLYNTVATL	FLGKIWPSYK	ADVK	SLYNTVATLADVKFLGKIWPSYK	12	16	1	1	1	2.92307692308	2.87806666206	6.09088717488
SLYNTVATL	FLGKIWPSYK	ADGS	SLYNTVATLADGSFLGKIWPSYK	10	12	1	1	1	3.0	1.91826666277	4.83493332944
SLYNTVATL	FLGKIWPSYK	AIA	SLYNTVATLAIAFLGKIWPSYK	8	16	1	1	1	2.91176470588	3.82273332477	6.66832156007
SLYNTVATL	FLGKIWPSYK	AIAS	SLYNTVATLAIASFLGKIWPSYK	10	17	1	1	1	2.94117647059	2.83656665975	6.00029214995
SLYNTVATL	FLGKIWPSYK	RDLA	SLYNTVATLRDLAFLGKIWPSYK	8	16	1	1	1	2.75	3.30079998586	6.30496665252
SLYNTVATL	FLGKIWPSYK	ADVA	SLYNTVATLADVAFLGKIWPSYK	9	16	1	1	1	2.92592592593	3.15069999683	6.21366295979
SLYNTVATL	FLGKIWPSYK	AIVS	SLYNTVATLAIVSFLGKIWPSYK	10	15	1	1	1	2.93939393939	3.37589999968	6.43953636332
SLYNTVATL	FLGKIWPSYK	KIVS	SLYNTVATLKIVSFLGKIWPSYK	10	17	2	6	2	2.92592592593	3.34640000009	8.50936296305
SLYNTVATL	FLGKIWPSYK	KTLA	SLYNTVATLKTLAFLGKIWPSYK	9	15	2	5	2	2.91666666667	2.810033328	7.572533328
SLYNTVATL	FLGKIWPSYK	AIAK	SLYNTVATLAIAKFLGKIWPSYK	11	17	1	1	1	2.87096774194	2.9532999977	6.16351505146
SLYNTVATL	FLGKIWPSYK	RIGK	SLYNTVATLRIGKFLGKIWPSYK	8	13	2	3	2	2.61904761905	3.0353666646	7.13298571222
SLYNTVATL	FLGKIWPSYK	ADAK	SLYNTVATLADAKFLGKIWPSYK	12	16	1	1	1	2.96	2.42073332875	5.63539999542
SLYNTVATL	FLGKIWPSYK	AIVK	SLYNTVATLAIVKFLGKIWPSYK	11	15	1	1	1	2.87096774194	3.22183333243	6.33204838619
SLYNTVATL	FLGKIWPSYK	AIAA	SLYNTVATLAIAAFLGKIWPSYK	10	16	1	1	1	2.89473684211	3.8238333252	6.93523683397
SLYNTVATL	FLGKIWPSYK	RDLS	SLYNTVATLRDLSFLGKIWPSYK	9	15	1	1	1	2.79166666667	3.21433332193	6.22058332193
SLYNTVATL	FLGKIWPSYK	AIAV	SLYNTVATLAIAVFLGKIWPSYK	10	17	1	1	1	2.90476190476	3.91993332884	7.08183809074
SLYNTVATL	FLGKIWPSYK	RDLV	SLYNTVATLRDLVFLGKIWPSYK	9	17	1	1	1	2.75862068966	4.02399999409	7.12859769524
SLYNTVATL	FLGKIWPSYK	AIVA	SLYNTVATLAIVAFLGKIWPSYK	10	15	1	1	1	2.92105263158	4.41980000303	7.48251930127
SLYNTVATL	FLGKIWPSYK	ADVS	SLYNTVATLADVSFLGKIWPSYK	10	16	1	1	1	2.96666666667	2.84019999573	5.95519999573
SLYNTVATL	FLGKIWPSYK	RLL	SLYNTVATLRLLFLGKIWPSYK	10	20	1	1	3	2.82142857143	3.62193332344	7.26300475201
SLYNTVATL	FLGKIWPSYK	RLLA	SLYNTVATLRLLAFLGKIWPSYK	8	18	2	2	2	2.73076923077	3.49699999373	7.60020512193
SLYNTVATL	FLGKIWPSYK	LTAK	SLYNTVATLLTAKFLGKIWPSYK	11	16	6	8	6	2.83870967742	3.34179999697	12.0004021475
SLYNTVATL	FLGKIWPSYK	ALGV	SLYNTVATLALGVFLGKIWPSYK	11	17	1	1	1	2.89473684211	4.20013333828	7.41153684705
SLYNTVATL	FLGKIWPSYK	RLLS	SLYNTVATLRLLSFLGKIWPSYK	10	15	2	2	2	2.75	3.22006666699	7.27423333366
SLYNTVATL	FLGKIWPSYK	RLLV	SLYNTVATLRLLVFLGKIWPSYK	10	18	2	2	2	2.82857142857	4.41823333802	8.62632857611
SLYNTVATL	FLGKIWPSYK	RLGV	SLYNTVATLRLGVFLGKIWPSYK	9	18	3	3	3	2.77419354839	3.96783333153	9.12320967561
SLYNTVATL	FLGKIWPSYK	KTVK	SLYNTVATLKTVKFLGKIWPSYK	11	13	5	8	5	2.85714285714	3.59906666229	11.3585904718
SLYNTVATL	FLGKIWPSYK	ALGA	SLYNTVATLALGAFLGKIWPSYK	11	16	1	1	1	2.91428571429	3.50056666393	6.66294761631
SLYNTVATL	FLGKIWPSYK	LTV	SLYNTVATLLTVFLGKIWPSYK	9	18	4	4	7	2.83333333333	4.43336666849	11.1750333352
SLYNTVATL	FLGKIWPSYK	LTVV	SLYNTVATLLTVVFLGKIWPSYK	10	16	6	8	6	2.79545454545	5.80780001043	14.4142394044
SLYNTVATL	FLGKIWPSYK	ALA	SLYNTVATLALAFLGKIWPSYK	9	16	1	1	2	2.94285714286	3.57693332174	6.72407617889
SLYNTVATL	FLGKIWPSYK	ALAA	SLYNTVATLALAAFLGKIWPSYK	11	16	1	1	1	2.87804878049	4.67546665743	7.83603576312
SLYNTVATL	FLGKIWPSYK	ALAV	SLYNTVATLALAVFLGKIWPSYK	11	18	1	1	1	2.88636363636	4.62773332715	7.88871817564
SLYNTVATL	FLGKIWPSYK	RIV	SLYNTVATLRIVFLGKIWPSYK	9	18	2	2	4	2.8275862069	3.63453332301	8.12591263336
SLYNTVATL	FLGKIWPSYK	RIVA	SLYNTVATLRIVAFLGKIWPSYK	10	16	2	4	2	2.74193548387	4.2983333338	8.90209677466
SLYNTVATL	FLGKIWPSYK	LTVS	SLYNTVATLLTVSFLGKIWPSYK	10	15	5	9	5	2.88235294118	3.22866666189	11.2894509756
SLYNTVATL	FLGKIWPSYK	LDG	SLYNTVATLLDGFLGKIWPSYK	9	16	1	1	2	2.8	4.55753333965	7.69753333965
SLYNTVATL	FLGKIWPSYK	LDGA	SLYNTVATLLDGAFLGKIWPSYK	8	13	1	3	1	2.77272727273	3.38273332618	6.73803635649
SLYNTVATL	FLGKIWPSYK	LDGV	SLYNTVATLLDGVFLGKIWPSYK	10	16	2	3	2	2.76666666667	4.8548666786	9.2098666786
SLYNTVATL	FLGKIWPSYK	ATL	SLYNTVATLATLFLGKIWPSYK	10	16	1	1	1	2.9	3.5839666559	6.5289666559
SLYNTVATL	FLGKIWPSYK	ATLV	SLYNTVATLATLVFLGKIWPSYK	9	15	1	1	1	2.9	4.38683333415	7.39850000081
SLYNTVATL	FLGKIWPSYK	ALAK	SLYNTVATLALAKFLGKIWPSYK	11	16	1	1	2	2.83870967742	3.27483333535	6.68343548589
SLYNTVATL	FLGKIWPSYK	ATLS	SLYNTVATLATLSFLGKIWPSYK	10	14	1	1	1	2.94117647059	3.15153332894	6.16525881913
SLYNTVATL	FLGKIWPSYK	RIVK	SLYNTVATLRIVKFLGKIWPSYK	11	16	3	4	3	2.7037037037	3.75043332823	9.15228518009
SLYNTVATL	FLGKIWPSYK	KLGK	SLYNTVATLKLGKFLGKIWPSYK	9	10	3	4	3	2.80952380952	3.25486667526	8.2620095324
SLYNTVATL	FLGKIWPSYK	KLGV	SLYNTVATLKLGVFLGKIWPSYK	9	16	3	4	3	2.86666666667	3.73070000078	9.04070000078
SLYNTVATL	FLGKIWPSYK	RIVV	SLYNTVATLRIVVFLGKIWPSYK	10	18	3	3	3	2.75	4.38900000088	9.59316666755
SLYNTVATL	FLGKIWPSYK	ATLK	SLYNTVATLATLKFLGKIWPSYK	11	15	1	1	1	2.87096774194	3.68426666562	6.79448171939
SLYNTVATL	FLGKIWPSYK	RIVS	SLYNTVATLRIVSFLGKIWPSYK	10	17	2	4	2	2.79310344828	3.75873333285	8.41505517194
SLYNTVATL	FLGKIWPSYK	LTVA	SLYNTVATLLTVAFLGKIWPSYK	9	15	5	9	5	2.86486486486	3.39716666099	11.4070765709
SLYNTVATL	FLGKIWPSYK	RLAV	SLYNTVATLRLAVFLGKIWPSYK	9	21	3	3	4	2.8	3.79626665866	9.35293332532
SLYNTVATL	FLGKIWPSYK	KDG	SLYNTVATLKDGFLGKIWPSYK	5	9	1	1	1	2.84615384615	2.47846666802	4.82077436033
SLYNTVATL	FLGKIWPSYK	KDGS	SLYNTVATLKDGSFLGKIWPSYK	8	9	1	3	1	2.93333333333	2.49923332875	5.66256666208
SLYNTVATL	FLGKIWPSYK	LTVK	SLYNTVATLLTVKFLGKIWPSYK	11	14	7	8	7	2.76666666667	3.71696666403	13.021966664
SLYNTVATL	FLGKIWPSYK	ATLA	SLYNTVATLATLAFLGKIWPSYK	9	15	1	1	1	2.94594594595	3.6837666636	6.69773062757
SLYNTVATL	FLGKIWPSYK	LLAK	SLYNTVATLLLAKFLGKIWPSYK	11	18	5	5	7	2.81081081081	4.93213334506	12.6893405523
SLYNTVATL	FLGKIWPSYK	LDAK	SLYNTVATLLDAKFLGKIWPSYK	12	16	3	3	3	2.88461538462	3.21843332765	8.42933076355
SLYNTVATL	FLGKIWPSYK	ADVV	SLYNTVATLADVVFLGKIWPSYK	11	16	1	1	1	2.91176470588	4.20536666978	7.36762157174
SLYNTVATL	FLGKIWPSYK	ALLV	SLYNTVATLALLVFLGKIWPSYK	11	17	1	1	1	2.86956521739	5.66076667036	8.87091159789
SLYNTVATL	FLGKIWPSYK	KDGV	SLYNTVATLKDGVFLGKIWPSYK	9	13	1	3	1	2.86363636364	3.09009999469	6.49994847953
SLYNTVATL	FLGKIWPSYK	LIA	SLYNTVATLLIAFLGKIWPSYK	9	14	2	2	5	2.75	5.05430001019	9.59180001019
SLYNTVATL	FLGKIWPSYK	LIAK	SLYNTVATLLIAKFLGKIWPSYK	11	17	5	5	5	2.83333333333	4.71463334816	11.9229666815
SLYNTVATL	FLGKIWPSYK	KDGK	SLYNTVATLKDGKFLGKIWPSYK	10	8	1	3	1	2.88235294118	2.73556666669	5.94635098042
SLYNTVATL	FLGKIWPSYK	ALAS	SLYNTVATLALASFLGKIWPSYK	11	18	1	1	1	2.91666666667	3.47093333218	6.73343333218
SLYNTVATL	FLGKIWPSYK	RLGK	SLYNTVATLRLGKFLGKIWPSYK	9	14	3	3	3	2.69565217391	3.25046667297	8.20191594833
SLYNTVATL	FLGKIWPSYK	KDGA	SLYNTVATLKDGAFLGKIWPSYK	7	8	1	3	1	2.83333333333	2.44649999656	5.50483332989
SLYNTVATL	FLGKIWPSYK	LDL	SLYNTVATLLDLFLGKIWPSYK	11	19	1	1	2	2.88235294118	4.9081666722	8.30228431926
SLYNTVATL	FLGKIWPSYK	LDLA	SLYNTVATLLDLAFLGKIWPSYK	10	17	1	2	1	2.83870967742	3.90053332349	7.30913547403
SLYNTVATL	FLGKIWPSYK	LTL	SLYNTVATLLTLFLGKIWPSYK	10	19	2	2	4	2.84848484848	4.04239999659	8.63482423901
SLYNTVATL	FLGKIWPSYK	LTLS	SLYNTVATLLTLSFLGKIWPSYK	10	14	3	6	3	2.86206896552	3.31379999593	9.07357011087
SLYNTVATL	FLGKIWPSYK	AIG	SLYNTVATLAIGFLGKIWPSYK	8	13	1	1	1	2.92	2.48520000067	5.18120000067
SLYNTVATL	FLGKIWPSYK	AIGK	SLYNTVATLAIGKFLGKIWPSYK	10	16	1	1	1	2.88	2.71116666471	5.82183333137
SLYNTVATL	FLGKIWPSYK	KDA	SLYNTVATLKDAFLGKIWPSYK	7	12	1	1	2	2.89473684211	3.15679999758	6.00153683969
SLYNTVATL	FLGKIWPSYK	KDAK	SLYNTVATLKDAKFLGKIWPSYK	11	10	2	3	2	2.94736842105	2.88946666385	7.00350175157
SLYNTVATL	FLGKIWPSYK	LTLV	SLYNTVATLLTLVFLGKIWPSYK	9	15	3	5	3	2.76923076923	4.78416666826	10.2892948734
SLYNTVATL	FLGKIWPSYK	KTAV	SLYNTVATLKTAVFLGKIWPSYK	9	15	4	8	4	2.89285714286	3.24536666334	10.2566761871
SLYNTVATL	FLGKIWPSYK	ADAA	SLYNTVATLADAAFLGKIWPSYK	11	16	1	1	1	2.93103448276	2.84629998879	6.0095183796
SLYNTVATL	FLGKIWPSYK	LDLK	SLYNTVATLLDLKFLGKIWPSYK	11	15	2	2	2	2.73913043478	3.67749999735	7.78112318576
SLYNTVATL	FLGKIWPSYK	LDGS	SLYNTVATLLDGSFLGKIWPSYK	8	13	1	4	1	2.83333333333	2.79029999562	6.39863332896
SLYNTVATL	FLGKIWPSYK	AIGA	SLYNTVATLAIGAFLGKIWPSYK	10	13	1	1	1	2.92592592593	2.92123332377	5.88419628673
SLYNTVATL	FLGKIWPSYK	KDAA	SLYNTVATLKDAAFLGKIWPSYK	10	15	1	3	1	2.85714285714	3.31516665602	6.87469046555
SLYNTVATL	FLGKIWPSYK	LTLA	SLYNTVATLLTLAFLGKIWPSYK	9	15	2	6	2	2.875	3.23746665965	8.24788332632
SLYNTVATL	FLGKIWPSYK	LDLS	SLYNTVATLLDLSFLGKIWPSYK	10	16	1	2	1	2.85185185185	3.64579999294	7.0050592522
SLYNTVATL	FLGKIWPSYK	LDGK	SLYNTVATLLDGKFLGKIWPSYK	9	14	2	3	2	2.73684210526	3.17086666529	7.37437543722
SLYNTVATL	FLGKIWPSYK	LDLV	SLYNTVATLLDLVFLGKIWPSYK	10	18	1	2	1	2.80555555556	4.86800000177	8.32494444622
SLYNTVATL	FLGKIWPSYK	ADGK	SLYNTVATLADGKFLGKIWPSYK	11	13	1	1	1	2.95238095238	2.31289999763	5.32718571192
SLYNTVATL	FLGKIWPSYK	KDAV	SLYNTVATLKDAVFLGKIWPSYK	10	14	2	3	2	2.95454545455	2.7128666622	6.9772606016
SLYNTVATL	FLGKIWPSYK	AIGV	SLYNTVATLAIGVFLGKIWPSYK	10	15	1	1	1	2.88235294118	3.81770001008	6.87848432381
SLYNTVATL	FLGKIWPSYK	LLLS	SLYNTVATLLLLSFLGKIWPSYK	11	16	3	3	3	2.85294117647	4.30790000554	9.46721373103
SLYNTVATL	FLGKIWPSYK	LTLK	SLYNTVATLLTLKFLGKIWPSYK	11	15	4	5	4	2.8064516129	4.04339999644	10.4003892437
SLYNTVATL	FLGKIWPSYK	AIGS	SLYNTVATLAIGSFLGKIWPSYK	10	14	1	1	1	3.0	2.32229999335	5.33896666001
SLYNTVATL	FLGKIWPSYK	KDAS	SLYNTVATLKDASFLGKIWPSYK	9	11	1	4	1	2.94736842105	2.68163332837	6.24566841609
SLYNTVATL	FLGKIWPSYK	KTAA	SLYNTVATLKTAAFLGKIWPSYK	9	16	3	8	3	2.875	3.1398999882	9.45031665487
SLYNTVATL	FLGKIWPSYK	AIL	SLYNTVATLAILFLGKIWPSYK	9	15	1	1	1	2.94117647059	3.76593332444	6.61299214797
SLYNTVATL	FLGKIWPSYK	AILS	SLYNTVATLAILSFLGKIWPSYK	10	15	1	1	1	2.93333333333	3.17920000332	6.24253333665
SLYNTVATL	FLGKIWPSYK	ALV	SLYNTVATLALVFLGKIWPSYK	9	17	1	1	2	2.92105263158	3.77099998984	6.96705262142
SLYNTVATL	FLGKIWPSYK	ALVV	SLYNTVATLALVVFLGKIWPSYK	11	18	1	1	1	2.86956521739	5.55213333488	8.81227826242
SLYNTVATL	FLGKIWPSYK	AILV	SLYNTVATLAILVFLGKIWPSYK	10	15	1	1	1	2.85	4.56600000752	7.62516667419
SLYNTVATL	FLGKIWPSYK	ALVS	SLYNTVATLALVSFLGKIWPSYK	10	16	1	1	1	2.91428571429	3.44850000152	6.56088095391
SLYNTVATL	FLGKIWPSYK	LLAS	SLYNTVATLLLASFLGKIWPSYK	11	19	6	6	6	2.875	4.62136667307	12.9317833397
SLYNTVATL	FLGKIWPSYK	KIGS	SLYNTVATLKIGSFLGKIWPSYK	9	13	1	6	1	2.95	1.95093333126	6.11509999793
SLYNTVATL	FLGKIWPSYK	LDV	SLYNTVATLLDVFLGKIWPSYK	10	18	1	1	4	2.81818181818	5.18663334017	8.97754243108
SLYNTVATL	FLGKIWPSYK	LDVA	SLYNTVATLLDVAFLGKIWPSYK	10	15	2	4	2	2.81481481481	3.6151999891	8.17260739651
SLYNTVATL	FLGKIWPSYK	RDA	SLYNTVATLRDAFLGKIWPSYK	9	14	1	1	2	2.78260869565	3.52839999118	6.56753042596
SLYNTVATL	FLGKIWPSYK	RDAS	SLYNTVATLRDASFLGKIWPSYK	10	13	1	3	1	2.80952380952	2.82403332421	6.28117618135
SLYNTVATL	FLGKIWPSYK	RIGS	SLYNTVATLRIGSFLGKIWPSYK	8	15	1	4	1	2.7	2.36153332541	6.06319999208
SLYNTVATL	FLGKIWPSYK	KIGK	SLYNTVATLKIGKFLGKIWPSYK	9	11	2	5	2	2.81818181818	2.88406666532	7.4416424229
SLYNTVATL	FLGKIWPSYK	AILA	SLYNTVATLAILAFLGKIWPSYK	9	15	1	1	1	2.90909090909	3.91583333516	6.92795454728
SLYNTVATL	FLGKIWPSYK	ALVA	SLYNTVATLALVAFLGKIWPSYK	9	16	1	1	1	2.89189189189	4.33003333499	7.39129459625
SLYNTVATL	FLGKIWPSYK	RLLK	SLYNTVATLRLLKFLGKIWPSYK	10	17	2	2	3	2.69230769231	3.98760000206	8.38888205334
SLYNTVATL	FLGKIWPSYK	KIGA	SLYNTVATLKIGAFLGKIWPSYK	9	14	1	5	1	2.91304347826	2.92293333496	6.88525217554
SLYNTVATL	FLGKIWPSYK	AILK	SLYNTVATLAILKFLGKIWPSYK	11	15	1	1	1	2.86206896552	3.1448999975	6.25467011244
SLYNTVATL	FLGKIWPSYK	RIGV	SLYNTVATLRIGVFLGKIWPSYK	8	15	2	3	2	2.7037037037	3.25056665889	7.45241851074
SLYNTVATL	FLGKIWPSYK	LDAA	SLYNTVATLLDAAFLGKIWPSYK	11	19	2	3	2	2.85294117647	3.95006665248	8.50938037797
SLYNTVATL	FLGKIWPSYK	ALVK	SLYNTVATLALVKFLGKIWPSYK	12	17	1	1	2	2.86111111111	4.25656666701	7.76628888923
SLYNTVATL	FLGKIWPSYK	RDAA	SLYNTVATLRDAAFLGKIWPSYK	10	14	1	2	1	2.72727272727	3.40086665068	6.65389695371
SLYNTVATL	FLGKIWPSYK	RDV	SLYNTVATLRDVFLGKIWPSYK	10	15	1	1	2	2.79166666667	3.8792999909	7.01888332423
SLYNTVATL	FLGKIWPSYK	RDVA	SLYNTVATLRDVAFLGKIWPSYK	9	16	1	2	1	2.76	3.32063331875	6.62529998542
SLYNTVATL	FLGKIWPSYK	KTAK	SLYNTVATLKTAKFLGKIWPSYK	10	12	4	8	4	2.875	3.12479999741	10.0352166641
SLYNTVATL	FLGKIWPSYK	RDAK	SLYNTVATLRDAKFLGKIWPSYK	11	12	2	2	2	2.81818181818	2.96596665769	6.92354241527
SLYNTVATL	FLGKIWPSYK	RDAV	SLYNTVATLRDAVFLGKIWPSYK	10	16	2	2	2	2.76	3.10583331961	7.21049998627
SLYNTVATL	FLGKIWPSYK	RLAK	SLYNTVATLRLAKFLGKIWPSYK	10	16	3	3	5	2.68	3.4573000023	9.05796666897
SLYNTVATL	FLGKIWPSYK	RDVK	SLYNTVATLRDVKFLGKIWPSYK	11	13	2	2	2	2.72727272727	3.33596665789	7.33899696092
SLYNTVATL	FLGKIWPSYK	RDVV	SLYNTVATLRDVVFLGKIWPSYK	11	16	2	2	2	2.76923076923	3.84286665899	7.99799486412
SLYNTVATL	FLGKIWPSYK	KIA	SLYNTVATLKIAFLGKIWPSYK	9	15	2	2	3	2.875	3.55076666829	7.64451666829
SLYNTVATL	FLGKIWPSYK	KIAA	SLYNTVATLKIAAFLGKIWPSYK	10	18	2	5	2	2.89285714286	3.39426666369	8.3555761875
SLYNTVATL	FLGKIWPSYK	RDVS	SLYNTVATLRDVSFLGKIWPSYK	9	15	1	3	1	2.78260869565	3.1152999907	6.62109709215
SLYNTVATL	FLGKIWPSYK	KIAK	SLYNTVATLKIAKFLGKIWPSYK	11	15	3	5	3	2.84615384615	3.33373333933	8.9427076983
SLYNTVATL	FLGKIWPSYK	ADGV	SLYNTVATLADGVFLGKIWPSYK	11	13	1	1	1	2.88461538462	2.64939999801	5.6602974339
SLYNTVATL	FLGKIWPSYK	LDVV	SLYNTVATLLDVVFLGKIWPSYK	11	17	3	3	3	2.86486486486	4.80996666759	10.0198765775
SLYNTVATL	FLGKIWPSYK	KDVK	SLYNTVATLKDVKFLGKIWPSYK	12	11	2	3	2	2.85714285714	3.29756666217	7.5070904717
SLYNTVATL	FLGKIWPSYK	RLVA	SLYNTVATLRLVAFLGKIWPSYK	8	18	4	4	4	2.75	3.58003332767	9.68419999433
SLYNTVATL	FLGKIWPSYK	ALGK	SLYNTVATLALGKFLGKIWPSYK	10	15	1	1	1	2.89285714286	3.38093333531	6.44224285912
SLYNTVATL	FLGKIWPSYK	LLG	SLYNTVATLLLGFLGKIWPSYK	10	17	2	2	5	2.8125	4.96390001057	9.70452501057
SLYNTVATL	FLGKIWPSYK	LLGS	SLYNTVATLLLGSFLGKIWPSYK	10	17	4	5	4	2.875	4.26036667875	10.6707833454
SLYNTVATL	FLGKIWPSYK	ATV	SLYNTVATLATVFLGKIWPSYK	9	15	1	1	1	2.91428571429	3.58026665909	6.4259809448
SLYNTVATL	FLGKIWPSYK	ATVV	SLYNTVATLATVVFLGKIWPSYK	10	15	1	2	1	2.90243902439	4.58649999472	7.8982886126
SLYNTVATL	FLGKIWPSYK	ATVS	SLYNTVATLATVSFLGKIWPSYK	10	13	1	2	1	2.9375	2.70399999344	5.91754166011
SLYNTVATL	FLGKIWPSYK	LLGV	SLYNTVATLLLGVFLGKIWPSYK	11	19	4	4	4	2.76744186047	5.59933335062	11.9043721103
SLYNTVATL	FLGKIWPSYK	LLGK	SLYNTVATLLLGKFLGKIWPSYK	10	16	4	4	5	2.81818181818	4.70896668042	11.066542438
SLYNTVATL	FLGKIWPSYK	LTGS	SLYNTVATLLTGSFLGKIWPSYK	9	14	3	9	3	2.91666666667	2.40056666259	8.86306666259
SLYNTVATL	FLGKIWPSYK	ATVK	SLYNTVATLATVKFLGKIWPSYK	11	14	1	2	1	2.8275862069	3.55946666578	6.86751264279
SLYNTVATL	FLGKIWPSYK	LLGA	SLYNTVATLLLGAFLGKIWPSYK	11	17	3	5	3	2.87179487179	5.12036668451	10.8306230948
SLYNTVATL	FLGKIWPSYK	KDVV	SLYNTVATLKDVVFLGKIWPSYK	10	14	2	3	2	2.91304347826	3.4961333339	7.75845217448
SLYNTVATL	FLGKIWPSYK	RTVS	SLYNTVATLRTVSFLGKIWPSYK	10	14	3	7	3	2.82142857143	3.08683332662	9.09457142185
SLYNTVATL	FLGKIWPSYK	ATVA	SLYNTVATLATVAFLGKIWPSYK	9	14	1	2	1	2.91176470588	3.58633333001	6.79858823197
SLYNTVATL	FLGKIWPSYK	LIAV	SLYNTVATLLIAVFLGKIWPSYK	10	17	4	5	4	2.83720930233	5.37500001406	11.7835271458
SLYNTVATL	FLGKIWPSYK	KLLA	SLYNTVATLKLLAFLGKIWPSYK	9	16	2	3	2	2.88461538462	3.35453333429	7.66543077019
SLYNTVATL	FLGKIWPSYK	ATG	SLYNTVATLATGFLGKIWPSYK	9	14	1	1	1	2.93103448276	3.20096666002	5.99751838416
SLYNTVATL	FLGKIWPSYK	ATGA	SLYNTVATLATGAFLGKIWPSYK	10	12	1	2	1	2.92857142857	2.6479999914	5.8110952295
SLYNTVATL	FLGKIWPSYK	KILA	SLYNTVATLKILAFLGKIWPSYK	8	15	1	3	1	2.875	3.62203333977	7.08245000644
SLYNTVATL	FLGKIWPSYK	LIAS	SLYNTVATLLIASFLGKIWPSYK	10	17	4	6	4	2.88571428571	4.32380001429	10.9847523952
SLYNTVATL	FLGKIWPSYK	KTG	SLYNTVATLKTGFLGKIWPSYK	8	12	3	4	3	2.90476190476	2.81426666101	7.70950475625
SLYNTVATL	FLGKIWPSYK	KTGK	SLYNTVATLKTGKFLGKIWPSYK	9	9	3	7	3	2.85714285714	2.85103333271	8.56055714224
SLYNTVATL	FLGKIWPSYK	ATGK	SLYNTVATLATGKFLGKIWPSYK	10	14	1	1	1	2.91666666667	2.5050999986	5.5175999986
SLYNTVATL	FLGKIWPSYK	KTVS	SLYNTVATLKTVSFLGKIWPSYK	10	14	3	9	3	2.92592592593	3.01026666176	9.52322962472
SLYNTVATL	FLGKIWPSYK	KTGA	SLYNTVATLKTGAFLGKIWPSYK	9	12	2	8	2	2.89473684211	2.69416666232	8.0555701711
SLYNTVATL	FLGKIWPSYK	LLVA	SLYNTVATLLLVAFLGKIWPSYK	10	17	5	5	6	2.84444444444	5.43570000824	12.8445888971
SLYNTVATL	FLGKIWPSYK	ATGS	SLYNTVATLATGSFLGKIWPSYK	10	13	1	2	1	3.0	1.93366665993	5.1503333266
SLYNTVATL	FLGKIWPSYK	ATGV	SLYNTVATLATGVFLGKIWPSYK	10	15	1	1	1	2.90909090909	3.21836665861	6.28048787073
SLYNTVATL	FLGKIWPSYK	LLLV	SLYNTVATLLLLVFLGKIWPSYK	11	19	2	2	4	2.82352941176	6.99676669225	11.8046098295
SLYNTVATL	FLGKIWPSYK	LIAA	SLYNTVATLLIAAFLGKIWPSYK	10	17	3	6	3	2.85714285714	5.10643334109	11.0159571506
SLYNTVATL	FLGKIWPSYK	LLVV	SLYNTVATLLLVVFLGKIWPSYK	11	19	5	5	7	2.79591836735	7.17433335363	14.9807959387
SLYNTVATL	FLGKIWPSYK	KTGV	SLYNTVATLKTGVFLGKIWPSYK	9	14	2	7	2	2.88	2.97173332891	8.18239999558
SLYNTVATL	FLGKIWPSYK	LLVS	SLYNTVATLLLVSFLGKIWPSYK	11	17	6	6	6	2.85365853659	4.9274333449	13.1367829384
SLYNTVATL	FLGKIWPSYK	KTVA	SLYNTVATLKTVAFLGKIWPSYK	9	14	3	8	3	2.88	3.0580666587	9.26873332537
SLYNTVATL	FLGKIWPSYK	KTGS	SLYNTVATLKTGSFLGKIWPSYK	9	8	2	8	2	2.9375	2.15259999851	7.31614166518
SLYNTVATL	FLGKIWPSYK	KLV	SLYNTVATLKLVFLGKIWPSYK	9	18	2	2	6	2.9	3.75086666219	8.74586666219
SLYNTVATL	FLGKIWPSYK	KLVV	SLYNTVATLKLVVFLGKIWPSYK	10	16	4	4	5	2.9	3.90203334067	10.2637000073
SLYNTVATL	FLGKIWPSYK	RTA	SLYNTVATLRTAFLGKIWPSYK	8	16	3	3	4	2.75	3.47893331987	8.56643331987
SLYNTVATL	FLGKIWPSYK	RTAS	SLYNTVATLRTASFLGKIWPSYK	9	14	3	7	3	2.81818181818	2.49119999286	8.44877575043
SLYNTVATL	FLGKIWPSYK	RIA	SLYNTVATLRIAFLGKIWPSYK	8	17	2	2	3	2.72	3.47243332001	7.60843332001
SLYNTVATL	FLGKIWPSYK	RIAS	SLYNTVATLRIASFLGKIWPSYK	9	17	2	4	2	2.81481481481	3.01343333194	7.62084073935
SLYNTVATL	FLGKIWPSYK	KLVS	SLYNTVATLKLVSFLGKIWPSYK	9	16	4	6	4	2.89285714286	3.50190000255	10.0632095264
SLYNTVATL	FLGKIWPSYK	RIAV	SLYNTVATLRIAVFLGKIWPSYK	9	18	3	3	3	2.77419354839	3.65189999484	8.80727633893
SLYNTVATL	FLGKIWPSYK	RTAV	SLYNTVATLRTAVFLGKIWPSYK	9	17	3	6	3	2.75	3.35049998698	9.20466665365
SLYNTVATL	FLGKIWPSYK	KIAS	SLYNTVATLKIASFLGKIWPSYK	10	16	2	6	2	2.92307692308	3.08766666846	8.20048718128
SLYNTVATL	FLGKIWPSYK	LDVK	SLYNTVATLLDVKFLGKIWPSYK	12	15	3	3	3	2.75	3.67749999735	8.83166666402
SLYNTVATL	FLGKIWPSYK	LTGK	SLYNTVATLLTGKFLGKIWPSYK	10	14	4	8	4	2.85185185185	2.95243333196	9.96169259122
SLYNTVATL	FLGKIWPSYK	RTAA	SLYNTVATLRTAAFLGKIWPSYK	9	16	3	7	3	2.73913043478	3.08779998557	9.14142317397
SLYNTVATL	FLGKIWPSYK	RIAA	SLYNTVATLRIAAFLGKIWPSYK	9	17	2	4	2	2.75862068966	3.94773332467	8.55233102581
SLYNTVATL	FLGKIWPSYK	LLLK	SLYNTVATLLLLKFLGKIWPSYK	11	17	3	3	5	2.82857142857	4.96606667272	10.6741619108
SLYNTVATL	FLGKIWPSYK	LDVS	SLYNTVATLLDVSFLGKIWPSYK	10	15	2	4	2	2.84615384615	3.58643332631	8.14540768528
SLYNTVATL	FLGKIWPSYK	KLVA	SLYNTVATLKLVAFLGKIWPSYK	9	16	4	5	4	2.88888888889	3.41773333533	9.72884444644
SLYNTVATL	FLGKIWPSYK	KIAV	SLYNTVATLKIAVFLGKIWPSYK	10	18	3	5	3	2.9	3.4719333328	9.18359999947
SLYNTVATL	FLGKIWPSYK	RTAK	SLYNTVATLRTAKFLGKIWPSYK	9	15	4	6	4	2.73913043478	2.99113332886	9.49475651727
SLYNTVATL	FLGKIWPSYK	RIAK	SLYNTVATLRIAKFLGKIWPSYK	10	18	3	3	3	2.7037037037	3.02496666022	8.22681851207
SLYNTVATL	FLGKIWPSYK	KLVK	SLYNTVATLKLVKFLGKIWPSYK	11	14	5	5	6	2.81481481481	3.74140000689	11.0488074143
SLYNTVATL	FLGKIWPSYK	ADAV	SLYNTVATLADAVFLGKIWPSYK	11	14	1	1	1	2.92857142857	2.36256665735	5.42566189545
SLYNTVATL	VIYQYMDDL		SLYNTVATLVIYQYMDDL	8	14	10	50	10	2.8275862069	3.64623332821	24.8876126386
SLYNTVATL	VIYQYMDDL	K	SLYNTVATLKVIYQYMDDL	8	14	10	50	10	2.91304347826	3.21216666457	24.6244855051
SLYNTVATL	VIYQYMDDL	KI	SLYNTVATLKIVIYQYMDDL	8	13	6	10	6	2.84210526316	2.95646665711	11.4819052536
SLYNTVATL	VIYQYMDDL	KIV	SLYNTVATLKIVVIYQYMDDL	10	12	3	7	3	2.81818181818	3.30579999221	9.04670908312
SLYNTVATL	VIYQYMDDL	KIVK	SLYNTVATLKIVKVIYQYMDDL	10	14	2	7	2	2.77777777778	3.57746666276	8.83302221832
SLYNTVATL	VIYQYMDDL	A	SLYNTVATLAVIYQYMDDL	8	16	4	10	4	2.88888888889	2.70846666509	9.7195777762
SLYNTVATL	VIYQYMDDL	AD	SLYNTVATLADVIYQYMDDL	10	20	1	2	1	2.93548387097	3.12396665802	6.3540741849
SLYNTVATL	VIYQYMDDL	ADL	SLYNTVATLADLVIYQYMDDL	10	14	1	1	1	2.88	3.25636666258	6.10036666258
SLYNTVATL	VIYQYMDDL	ADLK	SLYNTVATLADLKVIYQYMDDL	9	17	1	1	1	2.88	2.84653332708	5.95719999375
SLYNTVATL	VIYQYMDDL	KIL	SLYNTVATLKILVIYQYMDDL	9	14	1	4	1	2.83333333333	3.72496666448	7.26663333115
SLYNTVATL	VIYQYMDDL	KILS	SLYNTVATLKILSVIYQYMDDL	9	15	1	5	1	2.92592592593	3.16303333348	7.17599629644
SLYNTVATL	VIYQYMDDL	AL	SLYNTVATLALVIYQYMDDL	10	18	3	3	3	2.91176470588	3.95436665997	8.8332882286
SLYNTVATL	VIYQYMDDL	ALL	SLYNTVATLALLVIYQYMDDL	11	17	1	1	1	2.925	4.60486667089	7.65111667089
SLYNTVATL	VIYQYMDDL	ALLK	SLYNTVATLALLKVIYQYMDDL	11	17	1	1	1	2.92105263158	4.13993333045	7.35265262869
SLYNTVATL	VIYQYMDDL	ADLA	SLYNTVATLADLAVIYQYMDDL	11	17	1	1	1	2.93333333333	2.87743331907	6.0907666524
SLYNTVATL	VIYQYMDDL	KILK	SLYNTVATLKILKVIYQYMDDL	9	14	1	4	1	2.86666666667	3.35696666138	7.06696666138
SLYNTVATL	VIYQYMDDL	KD	SLYNTVATLKDVIYQYMDDL	9	14	4	8	4	2.90476190476	2.36623332311	8.99480475168
SLYNTVATL	VIYQYMDDL	KDV	SLYNTVATLKDVVIYQYMDDL	9	13	2	5	2	2.7619047619	3.60616666795	8.09426190604
SLYNTVATL	VIYQYMDDL	KDVA	SLYNTVATLKDVAVIYQYMDDL	9	13	1	5	1	2.86956521739	3.07136666116	6.9815115887
SLYNTVATL	VIYQYMDDL	KT	SLYNTVATLKTVIYQYMDDL	8	14	7	10	7	2.875	3.52763332355	12.8547166569
SLYNTVATL	VIYQYMDDL	KTA	SLYNTVATLKTAVIYQYMDDL	9	16	3	10	3	2.81481481481	3.13046665773	9.77120739847
SLYNTVATL	VIYQYMDDL	KTAS	SLYNTVATLKTASVIYQYMDDL	9	13	1	10	1	2.92307692308	2.85903332421	8.02185383703
SLYNTVATL	VIYQYMDDL	L	SLYNTVATLLVIYQYMDDL	8	16	10	50	10	2.8275862069	4.1251000071	25.6331459841
SLYNTVATL	VIYQYMDDL	LL	SLYNTVATLLLVIYQYMDDL	10	17	10	10	10	2.825	5.50796667383	17.3325500072
SLYNTVATL	VIYQYMDDL	LLL	SLYNTVATLLLLVIYQYMDDL	11	17	4	4	4	2.84090909091	6.50190002767	12.5439454822
SLYNTVATL	VIYQYMDDL	LLLA	SLYNTVATLLLLAVIYQYMDDL	12	17	1	4	1	2.86666666667	5.05430001379	9.06430001379
SLYNTVATL	VIYQYMDDL	ADLV	SLYNTVATLADLVVIYQYMDDL	11	18	1	1	1	2.90625	3.87716666213	7.1391458288
SLYNTVATL	VIYQYMDDL	ADLS	SLYNTVATLADLSVIYQYMDDL	8	16	1	1	1	2.96153846154	2.7049333249	5.71967691464
SLYNTVATL	VIYQYMDDL	KTL	SLYNTVATLKTLVIYQYMDDL	10	15	2	7	2	2.84615384615	3.54159999803	8.68390769034
SLYNTVATL	VIYQYMDDL	KTLK	SLYNTVATLKTLKVIYQYMDDL	10	13	1	7	1	2.83870967742	3.65779999312	8.11640214365
SLYNTVATL	VIYQYMDDL	KL	SLYNTVATLKLVIYQYMDDL	8	16	8	10	8	2.875	3.83543333036	14.0125166637
SLYNTVATL	VIYQYMDDL	KLG	SLYNTVATLKLGVIYQYMDDL	10	15	3	7	3	2.85714285714	3.54080000014	9.433657143
SLYNTVATL	VIYQYMDDL	KLGA	SLYNTVATLKLGAVIYQYMDDL	10	17	1	7	1	2.89285714286	3.44569999952	8.10700952332
SLYNTVATL	VIYQYMDDL	LI	SLYNTVATLLIVIYQYMDDL	10	15	8	10	8	2.84210526316	4.94703333528	15.1724719318
SLYNTVATL	VIYQYMDDL	LIV	SLYNTVATLLIVVIYQYMDDL	11	16	4	8	4	2.85365853659	5.75556668204	12.7482496089
SLYNTVATL	VIYQYMDDL	LIVV	SLYNTVATLLIVVVIYQYMDDL	12	15	2	7	2	2.85	5.28540000729	10.694566674
SLYNTVATL	VIYQYMDDL	LIVS	SLYNTVATLLIVSVIYQYMDDL	12	16	2	8	2	2.89743589744	4.509133338	10.2206717995
SLYNTVATL	VIYQYMDDL	ALLA	SLYNTVATLALLAVIYQYMDDL	11	16	1	1	1	2.91428571429	3.40046666875	6.56284762114
SLYNTVATL	VIYQYMDDL	R	SLYNTVATLRVIYQYMDDL	8	15	10	50	10	2.69565217391	3.60613333103	25.0575826064
SLYNTVATL	VIYQYMDDL	RL	SLYNTVATLRLVIYQYMDDL	8	15	8	9	8	2.76	3.73889999319	13.6102333265
SLYNTVATL	VIYQYMDDL	RLV	SLYNTVATLRLVVIYQYMDDL	9	16	4	5	4	2.70833333333	3.68803333299	9.82344999965
SLYNTVATL	VIYQYMDDL	RLVK	SLYNTVATLRLVKVIYQYMDDL	10	17	3	5	3	2.72727272727	4.20896666601	9.86199696904
SLYNTVATL	VIYQYMDDL	RT	SLYNTVATLRTVIYQYMDDL	8	13	7	10	7	2.76	3.45743331914	12.7287666525
SLYNTVATL	VIYQYMDDL	RTL	SLYNTVATLRTLVIYQYMDDL	10	15	2	6	2	2.69230769231	3.46773333159	8.35234871621
SLYNTVATL	VIYQYMDDL	RTLS	SLYNTVATLRTLSVIYQYMDDL	10	17	1	6	1	2.83870967742	3.4541999878	7.86280213833
SLYNTVATL	VIYQYMDDL	ALG	SLYNTVATLALGVIYQYMDDL	11	17	1	1	1	2.88571428571	3.36863332599	6.41291904028
SLYNTVATL	VIYQYMDDL	ALGS	SLYNTVATLALGSVIYQYMDDL	8	15	1	1	1	3.0	2.54206666298	5.50873332965
SLYNTVATL	VIYQYMDDL	RTLV	SLYNTVATLRTLVVIYQYMDDL	10	17	1	5	1	2.75757575758	4.19646666036	8.3510121149
SLYNTVATL	VIYQYMDDL	KLL	SLYNTVATLKLLVIYQYMDDL	10	14	2	4	2	2.85185185185	3.78686667049	8.12945926308
SLYNTVATL	VIYQYMDDL	KLLS	SLYNTVATLKLLSVIYQYMDDL	10	17	1	5	1	2.90909090909	3.96913333647	8.13125454859
SLYNTVATL	VIYQYMDDL	LLA	SLYNTVATLLLAVIYQYMDDL	11	16	6	7	6	2.80487804878	5.65510002155	13.895343924
SLYNTVATL	VIYQYMDDL	LLAA	SLYNTVATLLLAAVIYQYMDDL	12	19	3	7	3	2.91489361702	5.0634000039	11.4258113514
SLYNTVATL	VIYQYMDDL	RTLK	SLYNTVATLRTLKVIYQYMDDL	10	14	1	5	1	2.77419354839	3.73946665905	7.74484300313
SLYNTVATL	VIYQYMDDL	ADG	SLYNTVATLADGVIYQYMDDL	10	15	1	1	1	2.85185185185	3.25406666554	6.14665925813
SLYNTVATL	VIYQYMDDL	ADGA	SLYNTVATLADGAVIYQYMDDL	9	16	1	1	1	2.95833333333	2.59476665785	5.65934999119
SLYNTVATL	VIYQYMDDL	ALLS	SLYNTVATLALLSVIYQYMDDL	11	15	1	1	1	2.93939393939	3.40040000209	6.51403636573
SLYNTVATL	VIYQYMDDL	LT	SLYNTVATLLTVIYQYMDDL	9	15	9	10	9	2.83333333333	4.29893333093	15.2239333309
SLYNTVATL	VIYQYMDDL	LTG	SLYNTVATLLTGVIYQYMDDL	10	16	3	9	3	2.78787878788	4.50593334372	10.9453272831
SLYNTVATL	VIYQYMDDL	LTGV	SLYNTVATLLTGVVIYQYMDDL	11	16	2	9	2	2.75757575758	4.19873333568	10.1032787902
SLYNTVATL	VIYQYMDDL	LIVA	SLYNTVATLLIVAVIYQYMDDL	12	16	2	8	2	2.89795918367	5.15806667088	10.8696312967
SLYNTVATL	VIYQYMDDL	LLAV	SLYNTVATLLLAVVIYQYMDDL	12	18	3	6	3	2.86956521739	5.76490000971	11.8250449372
SLYNTVATL	VIYQYMDDL	RLVV	SLYNTVATLRLVVVIYQYMDDL	10	18	2	5	2	2.81081081081	4.23229999747	9.18950720468
SLYNTVATL	VIYQYMDDL	RTLA	SLYNTVATLRTLAVIYQYMDDL	10	16	1	6	1	2.76666666667	3.30843332398	7.66343332398
SLYNTVATL	VIYQYMDDL	LIVK	SLYNTVATLLIVKVIYQYMDDL	12	16	3	7	3	2.83783783784	4.75726667209	10.9658252307
SLYNTVATL	VIYQYMDDL	RLG	SLYNTVATLRLGVIYQYMDDL	9	14	3	5	3	2.74074074074	3.52569999911	8.81273703615
SLYNTVATL	VIYQYMDDL	RLGA	SLYNTVATLRLGAVIYQYMDDL	10	19	1	5	1	2.8	3.60019999964	7.85686666631
SLYNTVATL	VIYQYMDDL	RLVS	SLYNTVATLRLVSVIYQYMDDL	10	16	2	6	2	2.8	3.24033333169	8.34699999835
SLYNTVATL	VIYQYMDDL	RTV	SLYNTVATLRTVVIYQYMDDL	10	14	4	9	4	2.68	3.5903999898	10.6743999898
SLYNTVATL	VIYQYMDDL	RTVV	SLYNTVATLRTVVVIYQYMDDL	10	17	2	8	2	2.8	3.99823332232	9.65489998898
SLYNTVATL	VIYQYMDDL	AT	SLYNTVATLATVIYQYMDDL	9	17	2	5	2	2.90625	3.56803332033	8.09667915366
SLYNTVATL	VIYQYMDDL	ATA	SLYNTVATLATAVIYQYMDDL	10	17	1	3	1	2.82857142857	3.84453332249	7.33596189391
SLYNTVATL	VIYQYMDDL	ATAK	SLYNTVATLATAKVIYQYMDDL	8	16	1	2	1	2.89655172414	2.99256666062	6.25406091349
SLYNTVATL	VIYQYMDDL	LIG	SLYNTVATLLIGVIYQYMDDL	10	17	2	7	2	2.84210526316	5.23183334793	10.4739386111
SLYNTVATL	VIYQYMDDL	LIGA	SLYNTVATLLIGAVIYQYMDDL	10	16	1	7	1	2.88888888889	4.04086667036	8.65197778147
SLYNTVATL	VIYQYMDDL	LTA	SLYNTVATLLTAVIYQYMDDL	10	15	5	10	5	2.73529411765	4.94966667302	13.0864313789
SLYNTVATL	VIYQYMDDL	LTAV	SLYNTVATLLTAVVIYQYMDDL	11	16	3	9	3	2.75757575758	4.25833333386	10.9128787884
SLYNTVATL	VIYQYMDDL	RLA	SLYNTVATLRLAVIYQYMDDL	9	16	4	5	4	2.72413793103	3.44233333097	9.57854022753
SLYNTVATL	VIYQYMDDL	RLAA	SLYNTVATLRLAAVIYQYMDDL	10	18	2	5	2	2.83333333333	3.51143333075	8.46976666409
SLYNTVATL	VIYQYMDDL	ATAA	SLYNTVATLATAAVIYQYMDDL	10	14	1	3	1	2.97058823529	2.96243331872	6.47762939715
SLYNTVATL	VIYQYMDDL	LIGK	SLYNTVATLLIGKVIYQYMDDL	9	15	1	6	1	2.78571428571	3.95220000714	8.20815238809
SLYNTVATL	VIYQYMDDL	LIGV	SLYNTVATLLIGVVIYQYMDDL	11	16	1	6	1	2.81578947368	4.74666667284	9.15412281319
SLYNTVATL	VIYQYMDDL	RTVA	SLYNTVATLRTVAVIYQYMDDL	10	17	1	9	1	2.8064516129	3.24543332162	8.40242256893
SLYNTVATL	VIYQYMDDL	LIGS	SLYNTVATLLIGSVIYQYMDDL	10	16	1	8	1	2.90322580645	3.67360000317	8.53542796016
SLYNTVATL	VIYQYMDDL	LTAS	SLYNTVATLLTASVIYQYMDDL	11	17	2	10	2	2.88235294118	3.53153332522	9.74231763894
SLYNTVATL	VIYQYMDDL	RLAS	SLYNTVATLRLASVIYQYMDDL	10	17	2	6	2	2.81481481481	3.18109999609	8.3385074035
SLYNTVATL	VIYQYMDDL	ATAS	SLYNTVATLATASVIYQYMDDL	10	14	1	3	1	3.0	2.2522999916	5.76896665827
SLYNTVATL	VIYQYMDDL	ATAV	SLYNTVATLATAVVIYQYMDDL	11	15	1	2	1	2.93548387097	2.8018333251	6.16527418531
SLYNTVATL	VIYQYMDDL	RTVK	SLYNTVATLRTVKVIYQYMDDL	10	14	2	8	2	2.68965517241	4.10209999428	9.60324941957
SLYNTVATL	VIYQYMDDL	RD	SLYNTVATLRDVIYQYMDDL	9	13	3	7	3	2.72727272727	2.67239998697	8.24209695666
SLYNTVATL	VIYQYMDDL	RDG	SLYNTVATLRDGVIYQYMDDL	9	11	1	3	1	2.65	3.16493332727	6.29743332727
SLYNTVATL	VIYQYMDDL	RDGV	SLYNTVATLRDGVVIYQYMDDL	10	16	1	3	1	2.75	3.19056665993	6.7947333266
SLYNTVATL	VIYQYMDDL	RDGS	SLYNTVATLRDGSVIYQYMDDL	8	12	1	4	1	2.77272727273	2.81533332502	6.37063635532
SLYNTVATL	VIYQYMDDL	KDL	SLYNTVATLKDLVIYQYMDDL	8	12	1	3	1	2.78947368421	3.07046666162	6.20994034583
SLYNTVATL	VIYQYMDDL	KDLK	SLYNTVATLKDLKVIYQYMDDL	8	13	1	2	1	2.86956521739	3.29486666315	6.40501159068
SLYNTVATL	VIYQYMDDL	RTG	SLYNTVATLRTGVIYQYMDDL	9	13	2	8	2	2.75	3.0163999922	8.2538999922
SLYNTVATL	VIYQYMDDL	RTGA	SLYNTVATLRTGAVIYQYMDDL	9	14	1	8	1	2.79166666667	2.82539999124	7.53164999124
SLYNTVATL	VIYQYMDDL	KDVS	SLYNTVATLKDVSVIYQYMDDL	9	15	1	5	1	2.92307692308	3.23353332584	7.24635383866
SLYNTVATL	VIYQYMDDL	KTLV	SLYNTVATLKTLVVIYQYMDDL	10	17	1	7	1	2.88235294118	4.13319999613	8.79398430986
SLYNTVATL	VIYQYMDDL	RTGK	SLYNTVATLRTGKVIYQYMDDL	8	13	1	8	1	2.69230769231	3.3626333278	7.96391537909
SLYNTVATL	VIYQYMDDL	KLLK	SLYNTVATLKLLKVIYQYMDDL	10	16	1	4	1	2.87878787879	3.92780000044	7.78840606104
SLYNTVATL	VIYQYMDDL	RTGV	SLYNTVATLRTGVVIYQYMDDL	9	16	1	7	1	2.77777777778	2.94593332453	7.50148888008
SLYNTVATL	VIYQYMDDL	KLLV	SLYNTVATLKLLVVIYQYMDDL	10	17	1	3	1	2.86486486486	4.79323333567	8.45314324558
SLYNTVATL	VIYQYMDDL	RTGS	SLYNTVATLRTGSVIYQYMDDL	8	12	1	9	1	2.77272727273	2.42093332502	7.22623635532
SLYNTVATL	VIYQYMDDL	RDGA	SLYNTVATLRDGAVIYQYMDDL	9	14	1	3	1	2.79166666667	3.15973332487	6.61598332487
SLYNTVATL	VIYQYMDDL	KILV	SLYNTVATLKILVVIYQYMDDL	9	16	1	4	1	2.83333333333	3.74986666257	7.5581999959
SLYNTVATL	VIYQYMDDL	KDLV	SLYNTVATLKDLVVIYQYMDDL	9	17	1	2	1	2.84	3.54979999297	6.90846665964
SLYNTVATL	VIYQYMDDL	RDGK	SLYNTVATLRDGKVIYQYMDDL	8	11	1	3	1	2.73913043478	3.33223332885	6.58585651725
SLYNTVATL	VIYQYMDDL	KDLS	SLYNTVATLKDLSVIYQYMDDL	7	15	1	3	1	2.91666666667	3.23743332818	6.64993332818
SLYNTVATL	VIYQYMDDL	KLA	SLYNTVATLKLAVIYQYMDDL	10	16	4	7	4	2.8275862069	3.43103333258	10.1224126429
SLYNTVATL	VIYQYMDDL	KLAV	SLYNTVATLKLAVVIYQYMDDL	10	19	2	6	2	2.91428571429	3.96059999517	9.22298094755
SLYNTVATL	VIYQYMDDL	RI	SLYNTVATLRIVIYQYMDDL	8	13	6	9	6	2.73913043478	3.00239998591	11.272689841
SLYNTVATL	VIYQYMDDL	RIL	SLYNTVATLRILVIYQYMDDL	9	15	1	3	1	2.63636363636	3.58516666615	6.91698484797
SLYNTVATL	VIYQYMDDL	RILV	SLYNTVATLRILVVIYQYMDDL	9	15	1	3	1	2.7	3.73489999486	7.23656666153
SLYNTVATL	VIYQYMDDL	RIG	SLYNTVATLRIGVIYQYMDDL	9	15	1	5	1	2.77777777778	2.75119999061	6.59008887949
SLYNTVATL	VIYQYMDDL	RIGA	SLYNTVATLRIGAVIYQYMDDL	8	16	1	5	1	2.8	2.89516666	6.90183332666
SLYNTVATL	VIYQYMDDL	RILS	SLYNTVATLRILSVIYQYMDDL	9	15	1	3	1	2.78571428571	2.93153332607	6.43748570703
SLYNTVATL	VIYQYMDDL	KLAS	SLYNTVATLKLASVIYQYMDDL	10	20	2	7	2	2.96666666667	3.17729999511	8.74229999511
SLYNTVATL	VIYQYMDDL	KDLA	SLYNTVATLKDLAVIYQYMDDL	9	17	1	3	1	2.88	3.10989999401	6.72056666067
SLYNTVATL	VIYQYMDDL	KLGS	SLYNTVATLKLGSVIYQYMDDL	9	15	1	7	1	2.88461538462	3.18613333357	7.69703076946
SLYNTVATL	VIYQYMDDL	KIVA	SLYNTVATLKIVAVIYQYMDDL	10	17	1	7	1	2.90322580645	3.56023333218	8.22206128917
SLYNTVATL	VIYQYMDDL	KTLS	SLYNTVATLKTLSVIYQYMDDL	10	16	1	8	1	2.90322580645	3.351933322	8.21376127899
SLYNTVATL	VIYQYMDDL	RILA	SLYNTVATLRILAVIYQYMDDL	9	17	1	3	1	2.74193548387	3.80446666963	7.40823011049
SLYNTVATL	VIYQYMDDL	KLAA	SLYNTVATLKLAAVIYQYMDDL	10	19	2	7	2	2.93939393939	3.54723332891	9.06086969254
SLYNTVATL	VIYQYMDDL	KIVV	SLYNTVATLKIVVVIYQYMDDL	10	15	1	7	1	2.85185185185	3.49183332631	8.05109258557
SLYNTVATL	VIYQYMDDL	KIG	SLYNTVATLKIGVIYQYMDDL	9	15	2	7	2	2.89655172414	3.18743332645	8.28226091265
SLYNTVATL	VIYQYMDDL	KIGV	SLYNTVATLKIGVVIYQYMDDL	10	14	1	6	1	2.84	2.82709999513	7.0857666618
SLYNTVATL	VIYQYMDDL	RILK	SLYNTVATLRILKVIYQYMDDL	9	14	1	3	1	2.76666666667	3.35506666006	6.81006666006
SLYNTVATL	VIYQYMDDL	KLAK	SLYNTVATLKLAKVIYQYMDDL	9	18	3	6	3	2.90322580645	3.70136666762	9.61319462461
SLYNTVATL	VIYQYMDDL	LLV	SLYNTVATLLLVVIYQYMDDL	11	17	7	7	7	2.81818181818	6.35536668555	15.3962757765
SLYNTVATL	VIYQYMDDL	LLVK	SLYNTVATLLLVKVIYQYMDDL	12	19	4	7	4	2.79545454545	5.87896667369	12.9854060676
SLYNTVATL	VIYQYMDDL	LIL	SLYNTVATLLILVIYQYMDDL	11	17	2	5	2	2.84210526316	5.95586668758	10.7479719507
SLYNTVATL	VIYQYMDDL	LILA	SLYNTVATLLILAVIYQYMDDL	12	16	1	5	1	2.86046511628	4.99706667933	9.20675660181
SLYNTVATL	VIYQYMDDL	LD	SLYNTVATLLDVIYQYMDDL	10	16	6	9	6	2.84375	4.03859999964	12.564120833
SLYNTVATL	VIYQYMDDL	LDA	SLYNTVATLLDAVIYQYMDDL	11	14	2	5	2	2.75862068966	4.457533337	9.09546437148
SLYNTVATL	VIYQYMDDL	LDAV	SLYNTVATLLDAVVIYQYMDDL	12	16	1	4	1	2.81818181818	4.70783333438	8.66540909195
SLYNTVATL	VIYQYMDDL	ADA	SLYNTVATLADAVIYQYMDDL	10	14	1	1	1	2.88461538462	3.3152666613	6.15949743054
SLYNTVATL	VIYQYMDDL	ADAS	SLYNTVATLADASVIYQYMDDL	8	16	1	1	1	3.0	2.26476665803	5.2814333247
SLYNTVATL	VIYQYMDDL	LILK	SLYNTVATLLILKVIYQYMDDL	12	15	1	4	1	2.86111111111	4.26856667411	8.17828889633
SLYNTVATL	VIYQYMDDL	RLGS	SLYNTVATLRLGSVIYQYMDDL	9	16	1	5	1	2.81481481481	3.15829999946	7.21570740687
SLYNTVATL	VIYQYMDDL	LILV	SLYNTVATLLILVVIYQYMDDL	12	16	1	4	1	2.82926829268	6.07186668539	10.0299967667
SLYNTVATL	VIYQYMDDL	LILS	SLYNTVATLLILSVIYQYMDDL	12	15	1	5	1	2.91891891892	4.4681333404	8.63074595301
SLYNTVATL	VIYQYMDDL	KTV	SLYNTVATLKTVVIYQYMDDL	10	15	4	10	4	2.81481481481	3.51936665901	10.9101073998
SLYNTVATL	VIYQYMDDL	KTVV	SLYNTVATLKTVVVIYQYMDDL	10	16	2	9	2	2.875	3.74036665662	9.60078332329
SLYNTVATL	VIYQYMDDL	LDAS	SLYNTVATLLDASVIYQYMDDL	9	14	1	5	1	2.88461538462	3.42339999923	7.38429743513
SLYNTVATL	VIYQYMDDL	AI	SLYNTVATLAIVIYQYMDDL	9	16	2	3	2	2.86206896552	3.37743332289	7.3538701045
SLYNTVATL	VIYQYMDDL	AIV	SLYNTVATLAIVVIYQYMDDL	10	17	1	1	1	2.8125	3.68363332804	6.67425832804
SLYNTVATL	VIYQYMDDL	AIVV	SLYNTVATLAIVVVIYQYMDDL	11	14	1	1	1	2.88235294118	3.60259999762	6.66338431134
SLYNTVATL	VIYQYMDDL	RDL	SLYNTVATLRDLVIYQYMDDL	8	9	1	2	1	2.5	2.99653332851	5.72153332851
SLYNTVATL	VIYQYMDDL	RDLK	SLYNTVATLRDLKVIYQYMDDL	8	13	1	2	1	2.76	3.46276666177	6.56743332844
SLYNTVATL	VIYQYMDDL	LTGA	SLYNTVATLLTGAVIYQYMDDL	11	16	1	10	1	2.87878787879	3.39166666209	8.80227272269
SLYNTVATL	VIYQYMDDL	LTAA	SLYNTVATLLTAAVIYQYMDDL	11	17	2	10	2	2.86842105263	4.25413331996	10.4642210393
SLYNTVATL	VIYQYMDDL	ADV	SLYNTVATLADVVIYQYMDDL	10	16	1	1	1	2.83333333333	3.69296665912	6.63463332579
SLYNTVATL	VIYQYMDDL	ADVK	SLYNTVATLADVKVIYQYMDDL	9	18	1	1	1	2.88888888889	3.15066666117	6.31177777228
SLYNTVATL	VIYQYMDDL	ADGS	SLYNTVATLADGSVIYQYMDDL	7	16	1	1	1	3.0	2.36153332467	5.32819999133
SLYNTVATL	VIYQYMDDL	AIA	SLYNTVATLAIAVIYQYMDDL	10	17	1	1	1	2.85294117647	3.31663332623	6.30928038505
SLYNTVATL	VIYQYMDDL	AIAS	SLYNTVATLAIASVIYQYMDDL	10	14	1	2	1	3.0	2.05996665424	5.32663332091
SLYNTVATL	VIYQYMDDL	RDLA	SLYNTVATLRDLAVIYQYMDDL	10	18	1	2	1	2.78571428571	3.42123332074	6.87718570169
SLYNTVATL	VIYQYMDDL	ADVA	SLYNTVATLADVAVIYQYMDDL	10	17	1	1	1	2.93333333333	3.04799999012	6.21133332345
SLYNTVATL	VIYQYMDDL	AIVS	SLYNTVATLAIVSVIYQYMDDL	10	14	1	2	1	2.9375	2.45186665752	5.71540832419
SLYNTVATL	VIYQYMDDL	KIVS	SLYNTVATLKIVSVIYQYMDDL	10	16	1	8	1	2.89285714286	2.9275333263	7.78884285011
SLYNTVATL	VIYQYMDDL	KTLA	SLYNTVATLKTLAVIYQYMDDL	10	17	1	7	1	2.875	3.34993332443	8.0103499911
SLYNTVATL	VIYQYMDDL	AIAK	SLYNTVATLAIAKVIYQYMDDL	9	15	1	1	1	2.89655172414	2.68743332658	5.69892757945
SLYNTVATL	VIYQYMDDL	RIGK	SLYNTVATLRIGKVIYQYMDDL	7	13	1	5	1	2.66666666667	3.33163332951	7.13163332951
SLYNTVATL	VIYQYMDDL	ADAK	SLYNTVATLADAKVIYQYMDDL	9	17	1	1	1	2.91666666667	2.7163999954	5.8288999954
SLYNTVATL	VIYQYMDDL	AIVK	SLYNTVATLAIVKVIYQYMDDL	10	15	1	1	1	2.83870967742	3.12149999356	6.1801021441
SLYNTVATL	VIYQYMDDL	AIAA	SLYNTVATLAIAAVIYQYMDDL	11	14	1	1	1	2.97058823529	2.69033331947	5.75552939791
SLYNTVATL	VIYQYMDDL	RDLS	SLYNTVATLRDLSVIYQYMDDL	8	13	1	2	1	2.8	3.2684999928	6.37516665947
SLYNTVATL	VIYQYMDDL	AIAV	SLYNTVATLAIAVVIYQYMDDL	11	14	1	1	1	2.94736842105	3.52379998955	6.58783507727
SLYNTVATL	VIYQYMDDL	RDLV	SLYNTVATLRDLVVIYQYMDDL	9	16	1	2	1	2.69230769231	3.64593332527	6.94721537655
SLYNTVATL	VIYQYMDDL	AIVA	SLYNTVATLAIVAVIYQYMDDL	10	13	1	1	1	2.91428571429	2.55186665327	5.51424760565
SLYNTVATL	VIYQYMDDL	ADVS	SLYNTVATLADVSVIYQYMDDL	9	17	1	1	1	2.96428571429	2.69883332501	5.81371427739
SLYNTVATL	VIYQYMDDL	RLL	SLYNTVATLRLLVIYQYMDDL	9	15	2	3	2	2.77777777778	3.75603333888	7.84492222776
SLYNTVATL	VIYQYMDDL	RLLA	SLYNTVATLRLLAVIYQYMDDL	10	19	1	3	1	2.78787878788	3.95323333788	7.70929394394
SLYNTVATL	VIYQYMDDL	LTAK	SLYNTVATLLTAKVIYQYMDDL	10	17	3	9	3	2.82352941176	4.07376666606	10.7316098033
SLYNTVATL	VIYQYMDDL	ALGV	SLYNTVATLALGVVIYQYMDDL	11	16	1	1	1	2.94117647059	3.55486667018	6.71859216037
SLYNTVATL	VIYQYMDDL	RLLS	SLYNTVATLRLLSVIYQYMDDL	10	17	1	3	1	2.8064516129	3.93996667151	7.59695591882
SLYNTVATL	VIYQYMDDL	RLLV	SLYNTVATLRLLVVIYQYMDDL	10	18	1	2	1	2.81081081081	4.814666672	8.2718738792
SLYNTVATL	VIYQYMDDL	RLGV	SLYNTVATLRLGVVIYQYMDDL	10	18	1	4	1	2.76666666667	3.61836666589	7.57336666589
SLYNTVATL	VIYQYMDDL	KTVK	SLYNTVATLKTVKVIYQYMDDL	10	14	2	9	2	2.8064516129	4.10493332649	9.8619225738
SLYNTVATL	VIYQYMDDL	ALGA	SLYNTVATLALGAVIYQYMDDL	10	17	1	1	1	2.97058823529	3.11546666126	6.28066273969
SLYNTVATL	VIYQYMDDL	LTV	SLYNTVATLLTVVIYQYMDDL	10	15	6	10	6	2.75675675676	5.13823333831	14.0260711761
SLYNTVATL	VIYQYMDDL	LTVV	SLYNTVATLLTVVVIYQYMDDL	11	17	3	9	3	2.78048780488	4.95623333319	11.6619243901
SLYNTVATL	VIYQYMDDL	ALA	SLYNTVATLALAVIYQYMDDL	11	18	1	1	1	2.925	3.60539999243	6.70164999243
SLYNTVATL	VIYQYMDDL	ALAA	SLYNTVATLALAAVIYQYMDDL	11	16	1	1	1	2.97435897436	3.44346665602	6.60885127141
SLYNTVATL	VIYQYMDDL	ALAV	SLYNTVATLALAVVIYQYMDDL	11	17	1	1	1	2.97368421053	3.67739999385	6.89275087105
SLYNTVATL	VIYQYMDDL	RIV	SLYNTVATLRIVVIYQYMDDL	9	15	3	6	3	2.69565217391	3.28199999377	8.86678260246
SLYNTVATL	VIYQYMDDL	RIVA	SLYNTVATLRIVAVIYQYMDDL	10	15	1	6	1	2.78125	2.97033332397	7.27606249064
SLYNTVATL	VIYQYMDDL	LTVS	SLYNTVATLLTVSVIYQYMDDL	11	16	2	10	2	2.85294117647	3.84463332781	10.0039470533
SLYNTVATL	VIYQYMDDL	LDG	SLYNTVATLLDGVIYQYMDDL	9	14	1	5	1	2.72413793103	4.790300012	8.57650690855
SLYNTVATL	VIYQYMDDL	LDGA	SLYNTVATLLDGAVIYQYMDDL	8	14	1	5	1	2.83333333333	3.45893333516	7.36726666849
SLYNTVATL	VIYQYMDDL	LDGV	SLYNTVATLLDGVVIYQYMDDL	10	16	1	4	1	2.75862068966	4.6872333418	8.54183104295
SLYNTVATL	VIYQYMDDL	ATL	SLYNTVATLATLVIYQYMDDL	10	16	1	1	1	2.85294117647	4.4959333304	7.43858038922
SLYNTVATL	VIYQYMDDL	ATLV	SLYNTVATLATLVVIYQYMDDL	10	16	1	1	1	2.91428571429	3.99893333091	7.11131428329
SLYNTVATL	VIYQYMDDL	ALAK	SLYNTVATLALAKVIYQYMDDL	10	16	1	1	1	2.90909090909	3.64549999814	6.75762121026
SLYNTVATL	VIYQYMDDL	ATLS	SLYNTVATLATLSVIYQYMDDL	10	16	1	2	1	2.97058823529	2.91266665693	6.27786273536
SLYNTVATL	VIYQYMDDL	RIVK	SLYNTVATLRIVKVIYQYMDDL	10	16	2	5	2	2.7	3.75676666232	8.60843332899
SLYNTVATL	VIYQYMDDL	KLGK	SLYNTVATLKLGKVIYQYMDDL	9	13	2	6	2	2.81481481481	3.77233333448	8.67974074189
SLYNTVATL	VIYQYMDDL	KLGV	SLYNTVATLKLGVVIYQYMDDL	10	16	1	6	1	2.87096774194	3.71603333295	8.07624838672
SLYNTVATL	VIYQYMDDL	RIVV	SLYNTVATLRIVVVIYQYMDDL	10	14	1	5	1	2.72413793103	3.37289999167	7.37577355489
SLYNTVATL	VIYQYMDDL	ATLK	SLYNTVATLATLKVIYQYMDDL	9	16	1	1	1	2.9	3.40169999364	6.46336666031
SLYNTVATL	VIYQYMDDL	RIVS	SLYNTVATLRIVSVIYQYMDDL	10	15	1	6	1	2.77777777778	2.88609999251	7.19165554806
SLYNTVATL	VIYQYMDDL	LTVA	SLYNTVATLLTVAVIYQYMDDL	11	17	2	10	2	2.85714285714	4.15223332386	10.3617571334
SLYNTVATL	VIYQYMDDL	RLAV	SLYNTVATLRLAVVIYQYMDDL	10	19	2	5	2	2.8125	3.94629999656	8.95359166323
SLYNTVATL	VIYQYMDDL	KDG	SLYNTVATLKDGVIYQYMDDL	8	12	1	5	1	2.8	3.05733332856	6.69733332856
SLYNTVATL	VIYQYMDDL	KDGS	SLYNTVATLKDGSVIYQYMDDL	7	13	1	5	1	2.95238095238	2.75129999444	6.56558570873
SLYNTVATL	VIYQYMDDL	LTVK	SLYNTVATLLTVKVIYQYMDDL	11	17	3	9	3	2.78378378378	4.67563333183	11.3814891877
SLYNTVATL	VIYQYMDDL	ATLA	SLYNTVATLATLAVIYQYMDDL	10	15	1	1	1	2.91176470588	2.9481333199	6.01038822186
SLYNTVATL	VIYQYMDDL	LLAK	SLYNTVATLLLAKVIYQYMDDL	11	20	4	6	4	2.90243902439	5.23796667374	12.0997552916
SLYNTVATL	VIYQYMDDL	LDAK	SLYNTVATLLDAKVIYQYMDDL	10	16	1	5	1	2.85714285714	3.93359999868	8.0431238082
SLYNTVATL	VIYQYMDDL	ADVV	SLYNTVATLADVVVIYQYMDDL	11	19	1	1	1	2.91428571429	4.03063333114	7.34301428352
SLYNTVATL	VIYQYMDDL	ALLV	SLYNTVATLALLVVIYQYMDDL	12	17	1	1	1	2.92857142857	5.04123333635	8.30432857444
SLYNTVATL	VIYQYMDDL	KDGV	SLYNTVATLKDGVVIYQYMDDL	9	17	1	4	1	2.875	3.14186665996	7.00228332662
SLYNTVATL	VIYQYMDDL	LIA	SLYNTVATLLIAVIYQYMDDL	11	16	4	7	4	2.825	5.48453334722	12.2257833472
SLYNTVATL	VIYQYMDDL	LIAK	SLYNTVATLLIAKVIYQYMDDL	11	16	2	7	2	2.83333333333	4.43283333845	9.84116667179
SLYNTVATL	VIYQYMDDL	KDGK	SLYNTVATLKDGKVIYQYMDDL	8	11	1	4	1	2.85714285714	3.2229666635	6.73249047302
SLYNTVATL	VIYQYMDDL	ALAS	SLYNTVATLALASVIYQYMDDL	11	17	1	1	1	3.0	2.86929999195	6.08596665862
SLYNTVATL	VIYQYMDDL	RLGK	SLYNTVATLRLGKVIYQYMDDL	8	14	1	4	1	2.69230769231	3.75020000268	7.40148205396
SLYNTVATL	VIYQYMDDL	KDGA	SLYNTVATLKDGAVIYQYMDDL	8	13	1	5	1	2.9	2.99766666068	6.85933332735
SLYNTVATL	VIYQYMDDL	LDL	SLYNTVATLLDLVIYQYMDDL	10	16	1	3	1	2.77419354839	4.53600000317	7.97470968059
SLYNTVATL	VIYQYMDDL	LDLA	SLYNTVATLLDLAVIYQYMDDL	12	16	1	3	1	2.85294117647	3.97419999698	7.68351372247
SLYNTVATL	VIYQYMDDL	LTL	SLYNTVATLLTLVIYQYMDDL	9	16	3	7	3	2.74285714286	5.60686668166	11.4940095388
SLYNTVATL	VIYQYMDDL	LTLS	SLYNTVATLLTLSVIYQYMDDL	11	15	1	8	1	2.88571428571	3.55326665072	8.41421903167
SLYNTVATL	VIYQYMDDL	AIG	SLYNTVATLAIGVIYQYMDDL	10	16	1	1	1	2.88235294118	3.72186666637	6.66598431343
SLYNTVATL	VIYQYMDDL	AIGK	SLYNTVATLAIGKVIYQYMDDL	8	14	1	1	1	2.86956521739	2.54966666378	5.45981159131
SLYNTVATL	VIYQYMDDL	KDA	SLYNTVATLKDAVIYQYMDDL	8	12	2	5	2	2.78947368421	3.07046666162	7.45994034583
SLYNTVATL	VIYQYMDDL	KDAK	SLYNTVATLKDAKVIYQYMDDL	8	13	1	4	1	2.91304347826	3.2111666629	6.82348550348
SLYNTVATL	VIYQYMDDL	LTLV	SLYNTVATLLTLVVIYQYMDDL	11	16	2	7	2	2.775	5.42646667567	10.8318833423
SLYNTVATL	VIYQYMDDL	KTAV	SLYNTVATLKTAVVIYQYMDDL	10	16	2	9	2	2.9	3.26013332398	9.12179999065
SLYNTVATL	VIYQYMDDL	ADAA	SLYNTVATLADAAVIYQYMDDL	11	14	1	1	1	2.96153846154	2.71703331807	5.78177690781
SLYNTVATL	VIYQYMDDL	LDLK	SLYNTVATLLDLKVIYQYMDDL	10	16	1	2	1	2.78571428571	4.02760000315	7.38355238411
SLYNTVATL	VIYQYMDDL	LDGS	SLYNTVATLLDGSVIYQYMDDL	7	15	1	5	1	2.875	3.26456666656	7.17498333323
SLYNTVATL	VIYQYMDDL	AIGA	SLYNTVATLAIGAVIYQYMDDL	11	15	1	1	1	2.96153846154	2.24466665807	5.35941024782
SLYNTVATL	VIYQYMDDL	KDAA	SLYNTVATLKDAAVIYQYMDDL	10	14	1	5	1	2.91304347826	3.02153332479	7.03385216537
SLYNTVATL	VIYQYMDDL	LTLA	SLYNTVATLLTLAVIYQYMDDL	11	17	1	8	1	2.84615384615	4.07959999212	9.03857435109
SLYNTVATL	VIYQYMDDL	LDLS	SLYNTVATLLDLSVIYQYMDDL	9	14	1	3	1	2.81481481481	3.38479999111	6.84220739852
SLYNTVATL	VIYQYMDDL	LDGK	SLYNTVATLLDGKVIYQYMDDL	8	15	1	4	1	2.75	3.85933333653	7.5635000032
SLYNTVATL	VIYQYMDDL	LDLV	SLYNTVATLLDLVVIYQYMDDL	12	16	1	2	1	2.77142857143	5.07546666912	8.53070476436
SLYNTVATL	VIYQYMDDL	ADGK	SLYNTVATLADGKVIYQYMDDL	8	15	1	1	1	2.92	2.83319999372	5.79586666039
SLYNTVATL	VIYQYMDDL	KDAV	SLYNTVATLKDAVVIYQYMDDL	9	15	1	4	1	2.91304347826	3.00676666172	6.7690855023
SLYNTVATL	VIYQYMDDL	AIGV	SLYNTVATLAIGVVIYQYMDDL	11	16	1	1	1	2.94117647059	3.30966666743	6.47339215762
SLYNTVATL	VIYQYMDDL	LLLS	SLYNTVATLLLLSVIYQYMDDL	12	15	2	5	2	2.87179487179	5.01900000894	9.9292564192
SLYNTVATL	VIYQYMDDL	LTLK	SLYNTVATLLTLKVIYQYMDDL	11	16	2	7	2	2.82857142857	4.35770000024	9.76579523834
SLYNTVATL	VIYQYMDDL	AIGS	SLYNTVATLAIGSVIYQYMDDL	10	15	1	1	1	3.0	1.97183332575	5.03849999242
SLYNTVATL	VIYQYMDDL	KDAS	SLYNTVATLKDASVIYQYMDDL	7	14	1	5	1	2.95652173913	2.82319999409	6.68769274771
SLYNTVATL	VIYQYMDDL	KTAA	SLYNTVATLKTAAVIYQYMDDL	10	14	1	10	1	2.92307692308	3.12619999219	8.38902050501
SLYNTVATL	VIYQYMDDL	AIL	SLYNTVATLAILVIYQYMDDL	9	17	1	1	1	2.83870967742	3.94973333216	6.89166881603
SLYNTVATL	VIYQYMDDL	AILS	SLYNTVATLAILSVIYQYMDDL	11	14	1	1	1	2.96774193548	2.69179999145	5.75685375489
SLYNTVATL	VIYQYMDDL	ALV	SLYNTVATLALVVIYQYMDDL	11	17	1	1	1	2.86842105263	4.61133332714	7.65475437978
SLYNTVATL	VIYQYMDDL	ALVV	SLYNTVATLALVVVIYQYMDDL	11	17	1	1	1	2.91111111111	4.68616666676	7.89838888898
SLYNTVATL	VIYQYMDDL	AILV	SLYNTVATLAILVVIYQYMDDL	11	14	1	1	1	2.89189189189	4.3094000019	7.37066126317
SLYNTVATL	VIYQYMDDL	ALVS	SLYNTVATLALVSVIYQYMDDL	10	17	1	1	1	2.94444444444	3.00233332851	6.1662222174
SLYNTVATL	VIYQYMDDL	LLAS	SLYNTVATLLLASVIYQYMDDL	12	18	3	8	3	2.92105263158	4.50513333624	11.0678526345
SLYNTVATL	VIYQYMDDL	KIGS	SLYNTVATLKIGSVIYQYMDDL	9	12	1	7	1	2.90476190476	2.33779999364	6.69970475554
SLYNTVATL	VIYQYMDDL	LDV	SLYNTVATLLDVVIYQYMDDL	10	16	3	5	3	2.8125	4.77150000167	10.2121250017
SLYNTVATL	VIYQYMDDL	LDVA	SLYNTVATLLDVAVIYQYMDDL	12	18	1	5	1	2.82352941176	4.08616666209	8.39400979935
SLYNTVATL	VIYQYMDDL	RDA	SLYNTVATLRDAVIYQYMDDL	8	10	1	3	1	2.61111111111	3.05543332724	6.0859888828
SLYNTVATL	VIYQYMDDL	RDAS	SLYNTVATLRDASVIYQYMDDL	8	13	1	4	1	2.83333333333	2.81519999289	6.42353332622
SLYNTVATL	VIYQYMDDL	RIGS	SLYNTVATLRIGSVIYQYMDDL	8	12	1	6	1	2.75	2.44783332664	6.50199999331
SLYNTVATL	VIYQYMDDL	KIGK	SLYNTVATLKIGKVIYQYMDDL	7	10	1	6	1	2.78260869565	3.27469999637	7.18049709781
SLYNTVATL	VIYQYMDDL	AILA	SLYNTVATLAILAVIYQYMDDL	11	14	1	1	1	2.875	3.04093332861	6.10134999528
SLYNTVATL	VIYQYMDDL	ALVA	SLYNTVATLALVAVIYQYMDDL	10	16	1	1	1	2.9	3.32239999092	6.43406665759
SLYNTVATL	VIYQYMDDL	RLLK	SLYNTVATLRLLKVIYQYMDDL	10	17	1	3	1	2.78787878788	4.32793333471	7.98399394077
SLYNTVATL	VIYQYMDDL	KIGA	SLYNTVATLKIGAVIYQYMDDL	9	15	1	7	1	2.88	2.87783332599	7.38849999265
SLYNTVATL	VIYQYMDDL	AILK	SLYNTVATLAILKVIYQYMDDL	10	15	1	1	1	2.89655172414	2.67423332686	5.73572757974
SLYNTVATL	VIYQYMDDL	RIGV	SLYNTVATLRIGVVIYQYMDDL	9	15	1	5	1	2.76	2.84443332914	6.84909999581
SLYNTVATL	VIYQYMDDL	LDAA	SLYNTVATLLDAAVIYQYMDDL	12	16	1	5	1	2.87878787879	4.10249999251	8.31310605311
SLYNTVATL	VIYQYMDDL	ALVK	SLYNTVATLALVKVIYQYMDDL	11	17	1	1	1	2.85714285714	4.11219999906	7.32172380858
SLYNTVATL	VIYQYMDDL	RDAA	SLYNTVATLRDAAVIYQYMDDL	10	14	1	4	1	2.8	3.37413331975	7.13079998642
SLYNTVATL	VIYQYMDDL	RDV	SLYNTVATLRDVVIYQYMDDL	10	12	2	4	2	2.61904761905	3.51283332359	7.74378570455
SLYNTVATL	VIYQYMDDL	RDVA	SLYNTVATLRDVAVIYQYMDDL	11	15	1	4	1	2.78571428571	3.48669998927	7.34265237022
SLYNTVATL	VIYQYMDDL	KTAK	SLYNTVATLKTAKVIYQYMDDL	8	11	2	9	2	2.84615384615	3.50743332855	9.01640768753
SLYNTVATL	VIYQYMDDL	RDAK	SLYNTVATLRDAKVIYQYMDDL	8	13	1	3	1	2.78260869565	3.24196666207	6.59776376352
SLYNTVATL	VIYQYMDDL	RDAV	SLYNTVATLRDAVVIYQYMDDL	9	14	1	3	1	2.76	3.21849999147	6.67316665814
SLYNTVATL	VIYQYMDDL	RLAK	SLYNTVATLRLAKVIYQYMDDL	9	17	2	5	2	2.75	3.80173333644	8.65590000311
SLYNTVATL	VIYQYMDDL	RDVK	SLYNTVATLRDVKVIYQYMDDL	9	14	1	3	1	2.72	3.72869999546	7.18136666212
SLYNTVATL	VIYQYMDDL	RDVV	SLYNTVATLRDVVVIYQYMDDL	10	14	1	3	1	2.74074074074	3.71623332702	7.21993703072
SLYNTVATL	VIYQYMDDL	KIA	SLYNTVATLKIAVIYQYMDDL	10	16	3	7	3	2.84	3.00509999381	8.94709999381
SLYNTVATL	VIYQYMDDL	KIAA	SLYNTVATLKIAAVIYQYMDDL	11	18	1	7	1	2.93939393939	3.37436665622	8.13800301985
SLYNTVATL	VIYQYMDDL	RDVS	SLYNTVATLRDVSVIYQYMDDL	9	14	1	4	1	2.76923076923	3.25146665742	6.95659486255
SLYNTVATL	VIYQYMDDL	KIAK	SLYNTVATLKIAKVIYQYMDDL	10	14	1	7	1	2.85185185185	3.26859999648	7.77785925574
SLYNTVATL	VIYQYMDDL	ADGV	SLYNTVATLADGVVIYQYMDDL	10	18	1	1	1	2.93103448276	2.81993332684	6.03315171765
SLYNTVATL	VIYQYMDDL	LDVV	SLYNTVATLLDVVVIYQYMDDL	12	17	1	4	1	2.84210526316	5.19186666987	9.20063859969
SLYNTVATL	VIYQYMDDL	KDVK	SLYNTVATLKDVKVIYQYMDDL	9	14	1	4	1	2.83333333333	3.65239999605	7.36073332939
SLYNTVATL	VIYQYMDDL	RLVA	SLYNTVATLRLVAVIYQYMDDL	10	20	2	5	2	2.83333333333	3.67819999822	8.73653333156
SLYNTVATL	VIYQYMDDL	ALGK	SLYNTVATLALGKVIYQYMDDL	9	15	1	1	1	2.9	3.31536666461	6.32703333128
SLYNTVATL	VIYQYMDDL	LLG	SLYNTVATLLLGVIYQYMDDL	11	18	4	7	4	2.80952380952	5.7792666885	12.619742879
SLYNTVATL	VIYQYMDDL	LLGS	SLYNTVATLLLGSVIYQYMDDL	10	16	2	7	2	2.9375	4.10016667319	9.46370833986
SLYNTVATL	VIYQYMDDL	ATV	SLYNTVATLATVVIYQYMDDL	10	17	1	3	1	2.81818181818	3.88909999057	7.38000908148
SLYNTVATL	VIYQYMDDL	ATVV	SLYNTVATLATVVVIYQYMDDL	10	16	1	2	1	2.89189189189	3.49183332015	6.85309458141
SLYNTVATL	VIYQYMDDL	ATVS	SLYNTVATLATVSVIYQYMDDL	10	16	1	3	1	2.91176470588	2.96673332244	6.57898822441
SLYNTVATL	VIYQYMDDL	LLGV	SLYNTVATLLLGVVIYQYMDDL	12	17	2	6	2	2.81578947368	5.05480001262	10.312256153
SLYNTVATL	VIYQYMDDL	LLGK	SLYNTVATLLLGKVIYQYMDDL	10	16	2	6	2	2.85294117647	4.70793334595	9.81724707144
SLYNTVATL	VIYQYMDDL	LTGS	SLYNTVATLLTGSVIYQYMDDL	9	16	1	10	1	2.89655172414	3.07629999289	8.38779424576
SLYNTVATL	VIYQYMDDL	ATVK	SLYNTVATLATVKVIYQYMDDL	10	16	1	2	1	2.84375	3.84299999258	7.20185415925
SLYNTVATL	VIYQYMDDL	LLGA	SLYNTVATLLLGAVIYQYMDDL	11	18	2	7	2	2.925	5.01780001648	10.5307166831
SLYNTVATL	VIYQYMDDL	KDVV	SLYNTVATLKDVVVIYQYMDDL	10	15	1	4	1	2.85185185185	3.67289999356	7.48215925282
SLYNTVATL	VIYQYMDDL	RTVS	SLYNTVATLRTVSVIYQYMDDL	10	15	1	9	1	2.77419354839	3.34199998857	8.39737633266
SLYNTVATL	VIYQYMDDL	ATVA	SLYNTVATLATVAVIYQYMDDL	10	16	1	3	1	2.91666666667	3.19493332018	6.80743332018
SLYNTVATL	VIYQYMDDL	LIAV	SLYNTVATLLIAVVIYQYMDDL	12	16	2	7	2	2.86666666667	5.55140000545	11.0114000055
SLYNTVATL	VIYQYMDDL	KLLA	SLYNTVATLKLLAVIYQYMDDL	10	19	1	4	1	2.86842105263	4.15910000143	8.16918772073
SLYNTVATL	VIYQYMDDL	ATG	SLYNTVATLATGVIYQYMDDL	9	16	1	2	1	2.87096774194	3.30919999396	6.45274838106
SLYNTVATL	VIYQYMDDL	ATGA	SLYNTVATLATGAVIYQYMDDL	10	16	1	2	1	2.96428571429	2.36916665659	5.73404760897
SLYNTVATL	VIYQYMDDL	KILA	SLYNTVATLKILAVIYQYMDDL	9	17	1	4	1	2.84848484848	3.89730000348	7.75639091257
SLYNTVATL	VIYQYMDDL	LIAS	SLYNTVATLLIASVIYQYMDDL	12	16	2	8	2	2.91176470588	3.64706666921	9.35932157117
SLYNTVATL	VIYQYMDDL	KTG	SLYNTVATLKTGVIYQYMDDL	9	14	2	9	2	2.84615384615	3.07109999236	8.61340768467
SLYNTVATL	VIYQYMDDL	KTGK	SLYNTVATLKTGKVIYQYMDDL	8	10	1	9	1	2.79166666667	3.22106666194	7.92731666194
SLYNTVATL	VIYQYMDDL	ATGK	SLYNTVATLATGKVIYQYMDDL	8	15	1	2	1	2.88	2.6744999944	5.88516666107
SLYNTVATL	VIYQYMDDL	KTVS	SLYNTVATLKTVSVIYQYMDDL	10	15	2	10	2	2.86666666667	3.49346665709	9.55346665709
SLYNTVATL	VIYQYMDDL	KTGA	SLYNTVATLKTGAVIYQYMDDL	10	14	1	9	1	2.92307692308	2.92479999162	7.93762050444
SLYNTVATL	VIYQYMDDL	LLVA	SLYNTVATLLLVAVIYQYMDDL	12	19	3	7	3	2.83333333333	4.98796667083	11.3463000042
SLYNTVATL	VIYQYMDDL	ATGS	SLYNTVATLATGSVIYQYMDDL	8	16	1	3	1	3.0	1.96713332467	5.48379999133
SLYNTVATL	VIYQYMDDL	ATGV	SLYNTVATLATGVVIYQYMDDL	11	16	1	2	1	2.9375	2.99716665834	6.41070832501
SLYNTVATL	VIYQYMDDL	LLLV	SLYNTVATLLLLVVIYQYMDDL	12	16	2	4	2	2.83333333333	6.66826668372	11.376600017
SLYNTVATL	VIYQYMDDL	LIAA	SLYNTVATLLIAAVIYQYMDDL	12	17	2	7	2	2.91666666667	5.15150000436	10.6640000044
SLYNTVATL	VIYQYMDDL	LLVV	SLYNTVATLLLVVVIYQYMDDL	12	19	4	6	4	2.84	6.21490001289	13.0735666796
SLYNTVATL	VIYQYMDDL	KTGV	SLYNTVATLKTGVVIYQYMDDL	10	15	1	9	1	2.89285714286	2.90923332426	7.97054284807
SLYNTVATL	VIYQYMDDL	LLVS	SLYNTVATLLLVSVIYQYMDDL	12	18	3	8	3	2.85714285714	4.81420000437	11.3737238139
SLYNTVATL	VIYQYMDDL	KTVA	SLYNTVATLKTVAVIYQYMDDL	10	17	1	10	1	2.83870967742	3.11729998881	8.52590213934
SLYNTVATL	VIYQYMDDL	KTGS	SLYNTVATLKTGSVIYQYMDDL	8	12	1	10	1	2.95454545455	2.38986666039	7.45426059978
SLYNTVATL	VIYQYMDDL	KLV	SLYNTVATLKLVVIYQYMDDL	10	16	5	7	5	2.76923076923	3.79499999869	11.2334615372
SLYNTVATL	VIYQYMDDL	KLVV	SLYNTVATLKLVVVIYQYMDDL	10	19	2	6	2	2.83783783784	4.3319666633	9.59052522186
SLYNTVATL	VIYQYMDDL	RTA	SLYNTVATLRTAVIYQYMDDL	9	15	3	8	3	2.69230769231	3.08239999075	9.16701537537
SLYNTVATL	VIYQYMDDL	RTAS	SLYNTVATLRTASVIYQYMDDL	9	12	1	9	1	2.78260869565	2.7963666608	7.65216376225
SLYNTVATL	VIYQYMDDL	RIA	SLYNTVATLRIAVIYQYMDDL	8	16	2	6	2	2.72	3.02953332525	7.86553332525
SLYNTVATL	VIYQYMDDL	RIAS	SLYNTVATLRIASVIYQYMDDL	9	15	1	6	1	2.8	2.74209998966	6.99876665633
SLYNTVATL	VIYQYMDDL	KLVS	SLYNTVATLKLVSVIYQYMDDL	9	19	2	7	2	2.86666666667	3.41819999824	8.87819999824
SLYNTVATL	VIYQYMDDL	RIAV	SLYNTVATLRIAVVIYQYMDDL	10	17	1	5	1	2.78571428571	3.43229999075	7.5882523717
SLYNTVATL	VIYQYMDDL	RTAV	SLYNTVATLRTAVVIYQYMDDL	9	17	2	8	2	2.79310344828	3.47176665736	9.07808849644
SLYNTVATL	VIYQYMDDL	KIAS	SLYNTVATLKIASVIYQYMDDL	11	17	1	8	1	2.96153846154	2.44079999379	7.40554358354
SLYNTVATL	VIYQYMDDL	LDVK	SLYNTVATLLDVKVIYQYMDDL	10	16	2	5	2	2.75862068966	4.39826666911	9.25286437026
SLYNTVATL	VIYQYMDDL	LTGK	SLYNTVATLLTGKVIYQYMDDL	9	16	2	9	2	2.8275862069	3.53796667089	9.3460126479
SLYNTVATL	VIYQYMDDL	RTAA	SLYNTVATLRTAAVIYQYMDDL	9	16	1	9	1	2.81481481481	3.00693332632	8.06434073372
SLYNTVATL	VIYQYMDDL	RIAA	SLYNTVATLRIAAVIYQYMDDL	9	19	1	6	1	2.84375	3.60889998587	8.06775415254
SLYNTVATL	VIYQYMDDL	LLLK	SLYNTVATLLLLKVIYQYMDDL	12	18	2	4	2	2.87804878049	5.50750001148	10.3180691172
SLYNTVATL	VIYQYMDDL	LDVS	SLYNTVATLLDVSVIYQYMDDL	10	19	1	6	1	2.85294117647	4.1130333261	8.62234705159
SLYNTVATL	VIYQYMDDL	KLVA	SLYNTVATLKLVAVIYQYMDDL	10	19	2	7	2	2.91891891892	3.65953333088	9.1721459435
SLYNTVATL	VIYQYMDDL	KIAV	SLYNTVATLKIAVVIYQYMDDL	11	17	1	7	1	2.90625	3.29009999241	8.00207915907
SLYNTVATL	VIYQYMDDL	RTAK	SLYNTVATLRTAKVIYQYMDDL	8	12	2	8	2	2.72	3.51123332954	8.8138999962
SLYNTVATL	VIYQYMDDL	RIAK	SLYNTVATLRIAKVIYQYMDDL	7	12	1	5	1	2.70833333333	3.28559999717	7.03768333051
SLYNTVATL	VIYQYMDDL	KLVK	SLYNTVATLKLVKVIYQYMDDL	10	16	3	6	3	2.8125	4.1326666666	9.98995833327
SLYNTVATL	VIYQYMDDL	ADAV	SLYNTVATLADAVVIYQYMDDL	11	17	1	1	1	2.96666666667	3.04793332596	6.26293332596
SLYNTVATL	AIIRILQQL		SLYNTVATLAIIRILQQL	5	12	1	3	1	2.92307692308	1.02009999803	3.51625384418
SLYNTVATL	AIIRILQQL	K	SLYNTVATLKAIIRILQQL	8	11	5	50	5	2.9375	1.83239999931	19.345941666
SLYNTVATL	AIIRILQQL	KI	SLYNTVATLKIAIIRILQQL	7	10	3	9	3	2.88888888889	1.52873333187	7.35651110964
SLYNTVATL	AIIRILQQL	KIV	SLYNTVATLKIVAIIRILQQL	9	16	1	7	1	2.96153846154	2.59983333647	6.99791025955
SLYNTVATL	AIIRILQQL	KIVK	SLYNTVATLKIVKAIIRILQQL	10	12	3	3	3	2.85	2.62103334378	7.53020001044
SLYNTVATL	AIIRILQQL	A	SLYNTVATLAAIIRILQQL	8	12	1	9	1	2.92	2.26953333722	6.58220000389
SLYNTVATL	AIIRILQQL	AD	SLYNTVATLADAIIRILQQL	8	14	1	1	1	2.90476190476	2.11150000261	4.69007143118
SLYNTVATL	AIIRILQQL	ADL	SLYNTVATLADLAIIRILQQL	10	14	1	1	1	2.95238095238	2.04833332856	4.89595237617
SLYNTVATL	AIIRILQQL	ADLK	SLYNTVATLADLKAIIRILQQL	10	14	1	1	1	2.90476190476	2.24673334182	5.25863810372
SLYNTVATL	AIIRILQQL	KIL	SLYNTVATLKILAIIRILQQL	9	13	1	4	1	2.94444444444	2.54523333235	6.04245555457
SLYNTVATL	AIIRILQQL	KILS	SLYNTVATLKILSAIIRILQQL	9	13	1	2	1	2.95454545455	2.37586668074	5.54026062013
SLYNTVATL	AIIRILQQL	AL	SLYNTVATLALAIIRILQQL	9	14	1	2	1	3.0	2.60119999836	5.48453333169
SLYNTVATL	AIIRILQQL	ALL	SLYNTVATLALLAIIRILQQL	11	14	1	1	1	2.92857142857	2.62673333105	5.52316190248
SLYNTVATL	AIIRILQQL	ALLK	SLYNTVATLALLKAIIRILQQL	12	14	1	1	1	2.91176470588	3.25210001318	6.36435491514
SLYNTVATL	AIIRILQQL	ADLA	SLYNTVATLADLAAIIRILQQL	11	14	1	1	1	3.0	2.29173333468	5.35840000134
SLYNTVATL	AIIRILQQL	KILK	SLYNTVATLKILKAIIRILQQL	10	13	1	2	1	2.86363636364	2.70420001104	5.91404849588
SLYNTVATL	AIIRILQQL	KD	SLYNTVATLKDAIIRILQQL	7	12	2	6	2	2.875	2.46730000428	6.89438333761
SLYNTVATL	AIIRILQQL	KDV	SLYNTVATLKDVAIIRILQQL	7	10	1	5	1	2.875	2.28683333426	5.78058333426
SLYNTVATL	AIIRILQQL	KDVA	SLYNTVATLKDVAAIIRILQQL	9	15	1	2	1	2.88888888889	2.29176665954	5.55287777065
SLYNTVATL	AIIRILQQL	KT	SLYNTVATLKTAIIRILQQL	6	10	4	10	4	2.88235294118	1.95716666443	8.73461764482
SLYNTVATL	AIIRILQQL	KTA	SLYNTVATLKTAAIIRILQQL	8	10	2	9	2	2.95	2.27596666455	7.57346666455
SLYNTVATL	AIIRILQQL	KTAS	SLYNTVATLKTASAIIRILQQL	8	12	2	7	2	2.9375	1.41696666648	6.48050833315
SLYNTVATL	AIIRILQQL	L	SLYNTVATLLAIIRILQQL	9	13	7	50	7	2.81818181818	2.06506667127	21.2226424288
SLYNTVATL	AIIRILQQL	LL	SLYNTVATLLLAIIRILQQL	10	17	7	8	7	2.91891891892	4.32630000885	13.4055792881
SLYNTVATL	AIIRILQQL	LLL	SLYNTVATLLLLAIIRILQQL	11	16	2	4	2	2.91891891892	4.10120000903	8.59714595497
SLYNTVATL	AIIRILQQL	LLLA	SLYNTVATLLLLAAIIRILQQL	11	15	2	2	3	2.85	4.80053335711	9.15970002377
SLYNTVATL	AIIRILQQL	ADLV	SLYNTVATLADLVAIIRILQQL	11	14	1	1	1	2.92857142857	2.04870000378	5.11179524187
SLYNTVATL	AIIRILQQL	ADLS	SLYNTVATLADLSAIIRILQQL	8	13	1	1	1	3.0	1.74043333984	4.6071000065
SLYNTVATL	AIIRILQQL	KTL	SLYNTVATLKTLAIIRILQQL	8	12	1	7	1	2.94444444444	2.10863332822	6.25585555044
SLYNTVATL	AIIRILQQL	KTLK	SLYNTVATLKTLKAIIRILQQL	11	13	2	3	2	2.86363636364	2.30740000254	6.56724848738
SLYNTVATL	AIIRILQQL	KL	SLYNTVATLKLAIIRILQQL	8	13	4	8	4	2.95	2.23769999215	8.76853332548
SLYNTVATL	AIIRILQQL	KLG	SLYNTVATLKLGAIIRILQQL	9	13	1	6	1	2.9	2.38616667688	6.38116667688
SLYNTVATL	AIIRILQQL	KLGA	SLYNTVATLKLGAAIIRILQQL	9	13	2	3	2	2.9	2.00943334066	6.17110000732
SLYNTVATL	AIIRILQQL	LI	SLYNTVATLLIAIIRILQQL	9	12	4	9	4	2.875	3.64733335208	10.4244166854
SLYNTVATL	AIIRILQQL	LIV	SLYNTVATLLIVAIIRILQQL	10	15	2	7	2	2.92105263158	3.91513334902	9.0611859806
SLYNTVATL	AIIRILQQL	LIVV	SLYNTVATLLIVVAIIRILQQL	11	14	3	3	4	2.90476190476	4.48890001894	9.80080478085
SLYNTVATL	AIIRILQQL	LIVS	SLYNTVATLLIVSAIIRILQQL	10	12	3	4	3	2.9375	3.13540001687	8.29894168354
SLYNTVATL	AIIRILQQL	ALLA	SLYNTVATLALLAAIIRILQQL	11	12	1	1	1	2.94594594595	3.12330000728	6.08726397124
SLYNTVATL	AIIRILQQL	R	SLYNTVATLRAIIRILQQL	6	10	5	50	5	2.73333333333	1.49279999798	18.8461333313
SLYNTVATL	AIIRILQQL	RL	SLYNTVATLRLAIIRILQQL	8	13	4	7	4	2.80952380952	2.26876665677	8.54257618058
SLYNTVATL	AIIRILQQL	RLV	SLYNTVATLRLVAIIRILQQL	9	16	2	5	2	2.86666666667	2.87229999862	7.51563333195
SLYNTVATL	AIIRILQQL	RLVK	SLYNTVATLRLVKAIIRILQQL	10	16	2	2	4	2.73076923077	2.76910000616	7.37230513437
SLYNTVATL	AIIRILQQL	RT	SLYNTVATLRTAIIRILQQL	6	11	3	10	3	2.77777777778	1.975099996	8.04732221822
SLYNTVATL	AIIRILQQL	RTL	SLYNTVATLRTLAIIRILQQL	9	12	1	5	1	2.77777777778	2.29089998764	5.97978887653
SLYNTVATL	AIIRILQQL	RTLS	SLYNTVATLRTLSAIIRILQQL	9	13	1	3	1	2.8	1.90426667164	5.31093333831
SLYNTVATL	AIIRILQQL	ALG	SLYNTVATLALGAIIRILQQL	9	14	1	1	1	2.96	2.09340000051	4.89140000051
SLYNTVATL	AIIRILQQL	ALGS	SLYNTVATLALGSAIIRILQQL	8	12	1	1	1	2.95	1.48483333686	4.29900000353
SLYNTVATL	AIIRILQQL	RTLV	SLYNTVATLRTLVAIIRILQQL	10	14	2	2	2	2.76923076923	2.30843333554	6.31356154067
SLYNTVATL	AIIRILQQL	KLL	SLYNTVATLKLLAIIRILQQL	10	15	1	4	1	2.90909090909	2.6350333328	6.28048787825
SLYNTVATL	AIIRILQQL	KLLS	SLYNTVATLKLLSAIIRILQQL	10	14	2	2	2	2.91304347826	2.42210001306	6.43441885364
SLYNTVATL	AIIRILQQL	LLA	SLYNTVATLLLAAIIRILQQL	10	16	3	7	3	2.84615384615	4.73320001785	10.6755077102
SLYNTVATL	AIIRILQQL	LLAA	SLYNTVATLLLAAAIIRILQQL	10	15	3	3	4	2.86111111111	3.28763333557	8.59735555779
SLYNTVATL	AIIRILQQL	RTLK	SLYNTVATLRTLKAIIRILQQL	9	13	2	2	2	2.7	2.29309999939	6.19476666606
SLYNTVATL	AIIRILQQL	ADG	SLYNTVATLADGAIIRILQQL	8	12	1	1	1	3.0	1.36509999759	4.01509999759
SLYNTVATL	AIIRILQQL	ADGA	SLYNTVATLADGAAIIRILQQL	9	14	1	1	1	2.95238095238	1.85753333437	4.82181904866
SLYNTVATL	AIIRILQQL	ALLS	SLYNTVATLALLSAIIRILQQL	11	12	1	1	1	2.9696969697	2.26320001092	5.22835152607
SLYNTVATL	AIIRILQQL	LT	SLYNTVATLLTAIIRILQQL	8	13	6	10	6	2.89655172414	3.15156667908	11.6797275986
SLYNTVATL	AIIRILQQL	LTG	SLYNTVATLLTGAIIRILQQL	9	13	2	9	2	2.88	2.34436667216	7.83836667216
SLYNTVATL	AIIRILQQL	LTGV	SLYNTVATLLTGVAIIRILQQL	9	14	3	5	3	2.71428571429	2.80293334314	8.25531429552
SLYNTVATL	AIIRILQQL	LIVA	SLYNTVATLLIVAAIIRILQQL	11	13	3	4	3	2.91891891892	3.7343333473	8.99694595991
SLYNTVATL	AIIRILQQL	LLAV	SLYNTVATLLLAVAIIRILQQL	11	17	3	3	6	2.825	4.38056668039	10.3384833471
SLYNTVATL	AIIRILQQL	RLVV	SLYNTVATLRLVVAIIRILQQL	9	15	2	2	4	2.81481481481	2.26850000221	6.77590740962
SLYNTVATL	AIIRILQQL	RTLA	SLYNTVATLRTLAAIIRILQQL	9	14	1	2	1	2.79166666667	2.46633333378	5.67258333378
SLYNTVATL	AIIRILQQL	LIVK	SLYNTVATLLIVKAIIRILQQL	11	14	3	3	4	2.86206896552	3.78023335348	9.09000346842
SLYNTVATL	AIIRILQQL	RLG	SLYNTVATLRLGAIIRILQQL	9	12	1	5	1	2.75	2.02433333534	5.71183333534
SLYNTVATL	AIIRILQQL	RLGA	SLYNTVATLRLGAAIIRILQQL	8	14	2	2	2	2.72727272727	2.10873333422	6.01176363725
SLYNTVATL	AIIRILQQL	RLVS	SLYNTVATLRLVSAIIRILQQL	8	14	3	3	3	2.8	1.92376667034	6.83043333701
SLYNTVATL	AIIRILQQL	RTV	SLYNTVATLRTVAIIRILQQL	9	12	2	8	2	2.81818181818	2.33289999082	7.52380908173
SLYNTVATL	AIIRILQQL	RTVV	SLYNTVATLRTVVAIIRILQQL	10	13	3	4	3	2.79166666667	1.89576666314	7.10201666314
SLYNTVATL	AIIRILQQL	AT	SLYNTVATLATAIIRILQQL	7	15	1	4	1	2.96551724138	2.49536666609	5.82697586149
SLYNTVATL	AIIRILQQL	ATA	SLYNTVATLATAAIIRILQQL	9	12	1	2	1	3.0	2.19563332463	5.14563332463
SLYNTVATL	AIIRILQQL	ATAK	SLYNTVATLATAKAIIRILQQL	8	12	1	1	1	2.90909090909	1.73113333678	4.5432545489
SLYNTVATL	AIIRILQQL	LIG	SLYNTVATLLIGAIIRILQQL	7	12	1	7	1	2.85185185185	3.08620001551	7.17879260811
SLYNTVATL	AIIRILQQL	LIGA	SLYNTVATLLIGAAIIRILQQL	8	12	2	3	2	2.88	2.7204666755	6.78113334217
SLYNTVATL	AIIRILQQL	LTA	SLYNTVATLLTAAIIRILQQL	9	14	3	10	3	2.87096774194	3.12813333225	9.67168171934
SLYNTVATL	AIIRILQQL	LTAV	SLYNTVATLLTAVAIIRILQQL	10	15	5	5	5	2.71875	2.91150000582	9.96410417249
SLYNTVATL	AIIRILQQL	RLA	SLYNTVATLRLAAIIRILQQL	9	14	2	5	2	2.75	2.92759999756	7.46509999756
SLYNTVATL	AIIRILQQL	RLAA	SLYNTVATLRLAAAIIRILQQL	8	14	2	2	3	2.69565217391	2.11376666211	6.26521593747
SLYNTVATL	AIIRILQQL	ATAA	SLYNTVATLATAAAIIRILQQL	9	11	1	1	1	2.96296296296	1.37823332757	4.19304814238
SLYNTVATL	AIIRILQQL	LIGK	SLYNTVATLLIGKAIIRILQQL	8	13	2	3	2	2.81818181818	2.85196667517	6.95954243275
SLYNTVATL	AIIRILQQL	LIGV	SLYNTVATLLIGVAIIRILQQL	10	13	2	3	2	2.8	3.87066669121	8.07733335788
SLYNTVATL	AIIRILQQL	RTVA	SLYNTVATLRTVAAIIRILQQL	9	13	2	5	2	2.83333333333	2.02036666124	6.67869999457
SLYNTVATL	AIIRILQQL	LIGS	SLYNTVATLLIGSAIIRILQQL	8	12	2	4	2	2.86363636364	2.94950001699	7.25934850184
SLYNTVATL	AIIRILQQL	LTAS	SLYNTVATLLTASAIIRILQQL	9	13	4	7	4	2.86363636364	1.81936667056	8.47921515541
SLYNTVATL	AIIRILQQL	RLAS	SLYNTVATLRLASAIIRILQQL	8	14	3	3	3	2.7	1.90923333287	6.81089999954
SLYNTVATL	AIIRILQQL	ATAS	SLYNTVATLATASAIIRILQQL	9	10	1	1	1	2.94736842105	0.926866666376	3.6909017541
SLYNTVATL	AIIRILQQL	ATAV	SLYNTVATLATAVAIIRILQQL	10	14	1	1	1	2.9	1.89743333659	4.90910000326
SLYNTVATL	AIIRILQQL	RTVK	SLYNTVATLRTVKAIIRILQQL	9	13	4	4	4	2.71428571429	2.2787666676	8.18114761998
SLYNTVATL	AIIRILQQL	RD	SLYNTVATLRDAIIRILQQL	7	12	2	5	2	2.70588235294	2.2573000034	6.42592745438
SLYNTVATL	AIIRILQQL	RDG	SLYNTVATLRDGAIIRILQQL	9	10	1	3	1	2.76470588235	2.05406666097	5.14230195508
SLYNTVATL	AIIRILQQL	RDGV	SLYNTVATLRDGVAIIRILQQL	10	14	1	1	1	2.73913043478	2.61056666428	5.61418985268
SLYNTVATL	AIIRILQQL	RDGS	SLYNTVATLRDGSAIIRILQQL	6	12	1	2	1	2.71428571429	1.85143332792	4.8038142803
SLYNTVATL	AIIRILQQL	KDL	SLYNTVATLKDLAIIRILQQL	8	11	1	3	1	2.94117647059	2.42496666409	5.52202548762
SLYNTVATL	AIIRILQQL	KDLK	SLYNTVATLKDLKAIIRILQQL	8	11	1	1	1	2.86666666667	2.24603333426	5.00603333426
SLYNTVATL	AIIRILQQL	RTG	SLYNTVATLRTGAIIRILQQL	8	10	1	8	1	2.76470588235	1.81983332915	6.10806862327
SLYNTVATL	AIIRILQQL	RTGA	SLYNTVATLRTGAAIIRILQQL	8	11	1	4	1	2.76470588235	1.51659999424	5.02150195502
SLYNTVATL	AIIRILQQL	KDVS	SLYNTVATLKDVSAIIRILQQL	7	13	1	2	1	2.93333333333	1.63169999923	4.69503333256
SLYNTVATL	AIIRILQQL	KTLV	SLYNTVATLKTLVAIIRILQQL	10	14	2	3	2	2.92592592593	2.52510001322	6.78806297618
SLYNTVATL	AIIRILQQL	RTGK	SLYNTVATLRTGKAIIRILQQL	6	10	2	4	2	2.57142857143	2.07940000047	6.1746380957
SLYNTVATL	AIIRILQQL	KLLK	SLYNTVATLKLLKAIIRILQQL	10	14	2	2	2	2.83333333333	2.9965000137	7.00483334704
SLYNTVATL	AIIRILQQL	RTGV	SLYNTVATLRTGVAIIRILQQL	8	12	2	4	2	2.71428571429	1.66749999867	5.96988095105
SLYNTVATL	AIIRILQQL	KLLV	SLYNTVATLKLLVAIIRILQQL	10	14	1	1	2	2.89285714286	2.5317333464	5.79304287021
SLYNTVATL	AIIRILQQL	RTGS	SLYNTVATLRTGSAIIRILQQL	6	9	1	5	1	2.66666666667	1.34503333095	4.89503333095
SLYNTVATL	AIIRILQQL	RDGA	SLYNTVATLRDGAAIIRILQQL	9	13	1	1	1	2.76470588235	1.91509998995	4.82000195073
SLYNTVATL	AIIRILQQL	KILV	SLYNTVATLKILVAIIRILQQL	9	15	1	2	1	2.9	3.04720001898	6.30886668565
SLYNTVATL	AIIRILQQL	KDLV	SLYNTVATLKDLVAIIRILQQL	8	14	1	1	1	2.9	2.16746667222	5.07913333889
SLYNTVATL	AIIRILQQL	RDGK	SLYNTVATLRDGKAIIRILQQL	7	10	1	1	1	2.66666666667	2.37509999706	5.02509999706
SLYNTVATL	AIIRILQQL	KDLS	SLYNTVATLKDLSAIIRILQQL	5	12	1	1	1	2.92857142857	1.70850000084	4.37159523893
SLYNTVATL	AIIRILQQL	KLA	SLYNTVATLKLAAIIRILQQL	9	13	2	7	2	2.92	3.19050000755	8.18650000755
SLYNTVATL	AIIRILQQL	KLAV	SLYNTVATLKLAVAIIRILQQL	10	15	3	3	4	2.84615384615	2.18730000293	7.49627436191
SLYNTVATL	AIIRILQQL	RI	SLYNTVATLRIAIIRILQQL	6	10	3	7	3	2.73333333333	1.49373333128	6.76373333128
SLYNTVATL	AIIRILQQL	RIL	SLYNTVATLRILAIIRILQQL	9	16	1	3	1	2.84	2.73453332723	6.12653332723
SLYNTVATL	AIIRILQQL	RILV	SLYNTVATLRILVAIIRILQQL	9	15	1	1	1	2.8	2.74080000752	5.74746667419
SLYNTVATL	AIIRILQQL	RIG	SLYNTVATLRIGAIIRILQQL	7	10	1	5	1	2.77777777778	1.5084666619	4.99735555079
SLYNTVATL	AIIRILQQL	RIGA	SLYNTVATLRIGAAIIRILQQL	7	13	1	2	1	2.77777777778	1.97283333477	5.02838889033
SLYNTVATL	AIIRILQQL	RILS	SLYNTVATLRILSAIIRILQQL	8	12	1	1	1	2.81818181818	2.27733334491	5.08490910249
SLYNTVATL	AIIRILQQL	KLAS	SLYNTVATLKLASAIIRILQQL	9	15	3	4	3	2.86363636364	2.0077666687	7.26761515355
SLYNTVATL	AIIRILQQL	KDLA	SLYNTVATLKDLAAIIRILQQL	9	15	1	1	1	2.95238095238	2.27719999617	5.29148571045
SLYNTVATL	AIIRILQQL	KLGS	SLYNTVATLKLGSAIIRILQQL	8	12	2	3	2	2.94117647059	1.87996667441	5.94369216461
SLYNTVATL	AIIRILQQL	KIVA	SLYNTVATLKIVAAIIRILQQL	10	15	2	4	2	2.91666666667	2.42856666931	6.99106666931
SLYNTVATL	AIIRILQQL	KTLS	SLYNTVATLKTLSAIIRILQQL	10	14	1	4	1	2.95	2.00280000747	5.76696667414
SLYNTVATL	AIIRILQQL	RILA	SLYNTVATLRILAAIIRILQQL	8	14	1	1	1	2.8	2.84590000692	5.75256667359
SLYNTVATL	AIIRILQQL	KLAA	SLYNTVATLKLAAAIIRILQQL	9	15	3	3	3	2.84	2.26899999911	7.27766666578
SLYNTVATL	AIIRILQQL	KIVV	SLYNTVATLKIVVAIIRILQQL	10	13	2	3	2	2.92	2.50526668032	6.71793334699
SLYNTVATL	AIIRILQQL	KIG	SLYNTVATLKIGAIIRILQQL	7	11	1	7	1	2.94117647059	1.84390000402	5.89095882755
SLYNTVATL	AIIRILQQL	KIGV	SLYNTVATLKIGVAIIRILQQL	9	11	1	3	1	2.84	1.89940000307	5.20806666974
SLYNTVATL	AIIRILQQL	RILK	SLYNTVATLRILKAIIRILQQL	10	14	1	1	1	2.71428571429	2.52913334113	5.53151429352
SLYNTVATL	AIIRILQQL	KLAK	SLYNTVATLKLAKAIIRILQQL	8	14	3	3	4	2.85714285714	2.4673666739	7.62689048342
SLYNTVATL	AIIRILQQL	LLV	SLYNTVATLLLVAIIRILQQL	10	17	4	7	4	2.875	4.14916667996	10.89291668
SLYNTVATL	AIIRILQQL	LLVK	SLYNTVATLLLVKAIIRILQQL	10	16	3	3	7	2.78125	3.67163334622	9.77736251289
SLYNTVATL	AIIRILQQL	LIL	SLYNTVATLLILAIIRILQQL	11	13	1	4	1	2.91176470588	4.00703334652	7.60262158182
SLYNTVATL	AIIRILQQL	LILA	SLYNTVATLLILAAIIRILQQL	11	13	1	2	1	2.925	4.28980001987	7.55271668653
SLYNTVATL	AIIRILQQL	LD	SLYNTVATLLDAIIRILQQL	9	14	3	6	3	2.88888888889	3.35303334545	8.73081112323
SLYNTVATL	AIIRILQQL	LDA	SLYNTVATLLDAAIIRILQQL	10	16	1	5	1	2.9	3.24816666997	7.19316666997
SLYNTVATL	AIIRILQQL	LDAV	SLYNTVATLLDAVAIIRILQQL	11	15	2	2	2	2.78571428571	2.85740000015	6.9633523811
SLYNTVATL	AIIRILQQL	ADA	SLYNTVATLADAAIIRILQQL	9	13	1	1	1	2.94736842105	1.72276666382	4.47013508488
SLYNTVATL	AIIRILQQL	ADAS	SLYNTVATLADASAIIRILQQL	8	12	1	1	1	3.0	1.4650666723	4.28173333897
SLYNTVATL	AIIRILQQL	LILK	SLYNTVATLLILKAIIRILQQL	12	14	2	2	2	2.85714285714	3.38083334744	7.49035715697
SLYNTVATL	AIIRILQQL	RLGS	SLYNTVATLRLGSAIIRILQQL	7	12	2	2	2	2.72222222222	1.84736667048	5.60014444826
SLYNTVATL	AIIRILQQL	LILV	SLYNTVATLLILVAIIRILQQL	11	15	2	2	2	2.90697674419	4.61003335699	8.72204886087
SLYNTVATL	AIIRILQQL	LILS	SLYNTVATLLILSAIIRILQQL	11	12	2	2	2	2.93333333333	3.53506669044	7.49840002377
SLYNTVATL	AIIRILQQL	KTV	SLYNTVATLKTVAIIRILQQL	8	10	2	10	2	2.95	2.1699333287	7.7174333287
SLYNTVATL	AIIRILQQL	KTVV	SLYNTVATLKTVVAIIRILQQL	10	15	3	5	3	2.91304347826	2.25090000483	7.81321884541
SLYNTVATL	AIIRILQQL	LDAS	SLYNTVATLLDASAIIRILQQL	9	14	2	2	2	2.85	2.44203333738	6.40120000405
SLYNTVATL	AIIRILQQL	AI	SLYNTVATLAIAIIRILQQL	8	13	1	2	1	2.95652173913	1.84283333465	4.62399275494
SLYNTVATL	AIIRILQQL	AIV	SLYNTVATLAIVAIIRILQQL	9	14	1	1	1	2.93333333333	2.02149999661	4.81816666328
SLYNTVATL	AIIRILQQL	AIVV	SLYNTVATLAIVVAIIRILQQL	10	13	1	1	1	2.91891891892	3.18746668433	6.15007929694
SLYNTVATL	AIIRILQQL	RDL	SLYNTVATLRDLAIIRILQQL	9	10	1	2	1	2.78947368421	2.66883332234	5.50830700655
SLYNTVATL	AIIRILQQL	RDLK	SLYNTVATLRDLKAIIRILQQL	8	12	1	1	1	2.70588235294	2.40156666315	5.20352744746
SLYNTVATL	AIIRILQQL	LTGA	SLYNTVATLLTGAAIIRILQQL	9	13	2	6	2	2.86363636364	1.99026667018	6.90011515503
SLYNTVATL	AIIRILQQL	LTAA	SLYNTVATLLTAAAIIRILQQL	9	14	4	6	4	2.89285714286	2.2520999976	8.71340952141
SLYNTVATL	AIIRILQQL	ADV	SLYNTVATLADVAIIRILQQL	9	16	1	1	1	2.90476190476	2.08906666405	4.98430475929
SLYNTVATL	AIIRILQQL	ADVK	SLYNTVATLADVKAIIRILQQL	10	17	1	1	1	2.95833333333	2.3578000043	5.52238333763
SLYNTVATL	AIIRILQQL	ADGS	SLYNTVATLADGSAIIRILQQL	6	12	1	1	1	2.94117647059	1.63073333983	4.34445883003
SLYNTVATL	AIIRILQQL	AIA	SLYNTVATLAIAAIIRILQQL	8	11	1	1	1	3.0	1.83809999391	4.43809999391
SLYNTVATL	AIIRILQQL	AIAS	SLYNTVATLAIASAIIRILQQL	8	11	1	1	1	2.95652173913	1.41606667286	4.18055942648
SLYNTVATL	AIIRILQQL	RDLA	SLYNTVATLRDLAAIIRILQQL	9	15	1	1	1	2.81818181818	2.42609999186	5.43367574944
SLYNTVATL	AIIRILQQL	ADVA	SLYNTVATLADVAAIIRILQQL	10	15	1	1	1	2.96153846154	2.26500000106	5.3297435908
SLYNTVATL	AIIRILQQL	AIVS	SLYNTVATLAIVSAIIRILQQL	9	11	1	1	1	2.93333333333	2.0214666792	4.83480001254
SLYNTVATL	AIIRILQQL	KIVS	SLYNTVATLKIVSAIIRILQQL	9	13	2	4	2	2.95454545455	1.92600000586	6.34039394525
SLYNTVATL	AIIRILQQL	KTLA	SLYNTVATLKTLAAIIRILQQL	10	15	1	4	1	2.91666666667	2.5516666699	6.3641666699
SLYNTVATL	AIIRILQQL	AIAK	SLYNTVATLAIAKAIIRILQQL	9	12	1	1	1	2.91304347826	1.64803333618	4.51035217676
SLYNTVATL	AIIRILQQL	RIGK	SLYNTVATLRIGKAIIRILQQL	6	12	1	2	1	2.625	2.09663333583	5.0445500025
SLYNTVATL	AIIRILQQL	ADAK	SLYNTVATLADAKAIIRILQQL	9	14	1	1	1	2.95	2.1427333417	5.10690000837
SLYNTVATL	AIIRILQQL	AIVK	SLYNTVATLAIVKAIIRILQQL	10	12	1	1	1	2.88	1.75760000286	4.66826666953
SLYNTVATL	AIIRILQQL	AIAA	SLYNTVATLAIAAAIIRILQQL	9	12	1	1	1	2.96551724138	1.79209999872	4.65704252745
SLYNTVATL	AIIRILQQL	RDLS	SLYNTVATLRDLSAIIRILQQL	7	13	1	1	1	2.76470588235	1.94886666363	4.75376862441
SLYNTVATL	AIIRILQQL	AIAV	SLYNTVATLAIAVAIIRILQQL	9	13	1	1	1	2.90625	2.13226666977	5.04424583643
SLYNTVATL	AIIRILQQL	RDLV	SLYNTVATLRDLVAIIRILQQL	9	14	1	1	1	2.71428571429	2.4747333315	5.42711428388
SLYNTVATL	AIIRILQQL	AIVA	SLYNTVATLAIVAAIIRILQQL	10	12	1	1	1	2.94444444444	3.43926667851	6.3531555674
SLYNTVATL	AIIRILQQL	ADVS	SLYNTVATLADVSAIIRILQQL	9	16	1	1	1	3.0	2.0096666671	5.07633333377
SLYNTVATL	AIIRILQQL	RLL	SLYNTVATLRLLAIIRILQQL	10	14	1	3	1	2.78260869565	2.70966666555	6.04879710034
SLYNTVATL	AIIRILQQL	RLLA	SLYNTVATLRLLAAIIRILQQL	9	14	1	1	2	2.74074074074	2.86580000648	6.06950371018
SLYNTVATL	AIIRILQQL	LTAK	SLYNTVATLLTAKAIIRILQQL	9	13	5	6	5	2.82608695652	2.19153333652	9.34950435102
SLYNTVATL	AIIRILQQL	ALGV	SLYNTVATLALGVAIIRILQQL	11	13	1	1	1	2.90625	2.79320001736	5.80517918402
SLYNTVATL	AIIRILQQL	RLLS	SLYNTVATLRLLSAIIRILQQL	9	13	1	1	2	2.75	2.32356667723	5.4777333439
SLYNTVATL	AIIRILQQL	RLLV	SLYNTVATLRLLVAIIRILQQL	9	14	1	1	2	2.79310344828	2.67460000809	5.88092184717
SLYNTVATL	AIIRILQQL	RLGV	SLYNTVATLRLGVAIIRILQQL	10	13	2	2	2	2.74074074074	2.34300000678	6.29670371049
SLYNTVATL	AIIRILQQL	KTVK	SLYNTVATLKTVKAIIRILQQL	10	12	4	6	4	2.85714285714	2.35746667053	8.76699048005
SLYNTVATL	AIIRILQQL	ALGA	SLYNTVATLALGAAIIRILQQL	10	12	1	1	1	2.93103448276	1.96520000064	4.87841839144
SLYNTVATL	AIIRILQQL	LTV	SLYNTVATLLTVAIIRILQQL	9	14	3	10	3	2.86206896552	2.68876666984	9.23187011811
SLYNTVATL	AIIRILQQL	LTVV	SLYNTVATLLTVVAIIRILQQL	10	15	5	6	5	2.78787878788	3.40246667486	10.7085272809
SLYNTVATL	AIIRILQQL	ALA	SLYNTVATLALAAIIRILQQL	10	14	1	1	1	2.97142857143	3.13946666071	5.98803808928
SLYNTVATL	AIIRILQQL	ALAA	SLYNTVATLALAAAIIRILQQL	10	13	1	1	1	2.91891891892	2.70239999421	5.66501260682
SLYNTVATL	AIIRILQQL	ALAV	SLYNTVATLALAVAIIRILQQL	11	14	1	1	1	2.89473684211	3.13193333819	6.19333684696
SLYNTVATL	AIIRILQQL	RIV	SLYNTVATLRIVAIIRILQQL	9	16	1	5	1	2.875	2.9250333308	6.8187833308
SLYNTVATL	AIIRILQQL	RIVA	SLYNTVATLRIVAAIIRILQQL	9	13	2	3	2	2.80769230769	2.41990000059	6.57695128264
SLYNTVATL	AIIRILQQL	LTVS	SLYNTVATLLTVSAIIRILQQL	9	13	4	7	4	2.86956521739	1.9024000045	8.56254493204
SLYNTVATL	AIIRILQQL	LDG	SLYNTVATLLDGAIIRILQQL	9	15	1	4	1	2.88	2.82716666938	6.42116666938
SLYNTVATL	AIIRILQQL	LDGA	SLYNTVATLLDGAAIIRILQQL	8	13	1	2	1	2.85714285714	2.42630000219	5.53582381171
SLYNTVATL	AIIRILQQL	LDGV	SLYNTVATLLDGVAIIRILQQL	10	15	1	2	1	2.75862068966	3.38640000663	6.69099770778
SLYNTVATL	AIIRILQQL	ATL	SLYNTVATLATLAIIRILQQL	9	13	1	1	1	2.95652173913	1.82589999197	4.57372607892
SLYNTVATL	AIIRILQQL	ATLV	SLYNTVATLATLVAIIRILQQL	10	14	1	1	1	2.94117647059	3.04246667773	6.05619216793
SLYNTVATL	AIIRILQQL	ALAK	SLYNTVATLALAKAIIRILQQL	10	14	1	1	1	2.85185185185	2.39873334061	5.40799259987
SLYNTVATL	AIIRILQQL	ATLS	SLYNTVATLATLSAIIRILQQL	9	12	1	1	1	2.96296296296	2.12486668111	4.98968149592
SLYNTVATL	AIIRILQQL	RIVK	SLYNTVATLRIVKAIIRILQQL	9	14	2	2	3	2.72727272727	2.65846667405	6.86149697708
SLYNTVATL	AIIRILQQL	KLGK	SLYNTVATLKLGKAIIRILQQL	9	12	3	3	3	2.85	2.73080001133	7.589966678
SLYNTVATL	AIIRILQQL	KLGV	SLYNTVATLKLGVAIIRILQQL	10	13	2	3	2	2.88	2.27896667621	6.48963334287
SLYNTVATL	AIIRILQQL	RIVV	SLYNTVATLRIVVAIIRILQQL	10	13	2	2	2	2.82142857143	2.39153333614	6.34927143138
SLYNTVATL	AIIRILQQL	ATLK	SLYNTVATLATLKAIIRILQQL	10	13	1	1	1	2.92	2.11506666911	5.07773333578
SLYNTVATL	AIIRILQQL	RIVS	SLYNTVATLRIVSAIIRILQQL	8	12	2	3	2	2.81818181818	1.90400000411	5.96157576168
SLYNTVATL	AIIRILQQL	LTVA	SLYNTVATLLTVAAIIRILQQL	10	14	4	6	4	2.86666666667	2.57800000232	9.08800000232
SLYNTVATL	AIIRILQQL	RLAV	SLYNTVATLRLAVAIIRILQQL	9	14	2	2	3	2.68	2.27346666344	6.47413333011
SLYNTVATL	AIIRILQQL	KDG	SLYNTVATLKDGAIIRILQQL	7	10	1	4	1	2.92857142857	1.86556666613	5.11199523756
SLYNTVATL	AIIRILQQL	KDGS	SLYNTVATLKDGSAIIRILQQL	4	9	1	2	1	2.8	1.50886666617	4.21553333284
SLYNTVATL	AIIRILQQL	LTVK	SLYNTVATLLTVKAIIRILQQL	10	15	6	6	6	2.8	2.70043334258	10.7571000092
SLYNTVATL	AIIRILQQL	ATLA	SLYNTVATLATLAAIIRILQQL	10	13	1	1	1	2.94117647059	2.59686667647	5.56059216666
SLYNTVATL	AIIRILQQL	LLAK	SLYNTVATLLLAKAIIRILQQL	9	15	3	3	6	2.83870967742	3.65763334424	9.41623549478
SLYNTVATL	AIIRILQQL	LDAK	SLYNTVATLLDAKAIIRILQQL	10	14	2	2	2	2.85	2.76083333881	6.77000000548
SLYNTVATL	AIIRILQQL	ADVV	SLYNTVATLADVVAIIRILQQL	11	18	1	1	1	2.94117647059	2.77383333376	6.03755882395
SLYNTVATL	AIIRILQQL	ALLV	SLYNTVATLALLVAIIRILQQL	11	14	1	1	1	2.90909090909	4.28913335515	7.35125456727
SLYNTVATL	AIIRILQQL	KDGV	SLYNTVATLKDGVAIIRILQQL	9	13	1	2	1	2.86363636364	2.31026667239	5.47011515723
SLYNTVATL	AIIRILQQL	LIA	SLYNTVATLLIAAIIRILQQL	9	14	2	7	2	2.85714285714	4.49260002039	9.53545716325
SLYNTVATL	AIIRILQQL	LIAK	SLYNTVATLLIAKAIIRILQQL	10	14	3	3	4	2.85185185185	3.38083334744	8.6400926067
SLYNTVATL	AIIRILQQL	KDGK	SLYNTVATLKDGKAIIRILQQL	7	9	1	2	1	2.84615384615	2.21956666818	5.07854102715
SLYNTVATL	AIIRILQQL	ALAS	SLYNTVATLALASAIIRILQQL	10	13	1	1	1	2.93103448276	1.90656666769	4.86978505849
SLYNTVATL	AIIRILQQL	RLGK	SLYNTVATLRLGKAIIRILQQL	7	13	2	2	3	2.63157894737	2.63226667551	6.68051228954
SLYNTVATL	AIIRILQQL	KDGA	SLYNTVATLKDGAAIIRILQQL	7	11	1	2	1	2.84615384615	1.54853333196	4.50750769094
SLYNTVATL	AIIRILQQL	LDL	SLYNTVATLLDLAIIRILQQL	10	15	1	3	1	2.89285714286	3.32986666615	6.7245095233
SLYNTVATL	AIIRILQQL	LDLA	SLYNTVATLLDLAAIIRILQQL	10	15	1	1	1	2.9	3.13176666579	6.19343333246
SLYNTVATL	AIIRILQQL	LTL	SLYNTVATLLTLAIIRILQQL	10	15	1	7	1	2.92857142857	2.6995666655	7.09599523693
SLYNTVATL	AIIRILQQL	LTLS	SLYNTVATLLTLSAIIRILQQL	10	13	2	4	2	2.92	2.37873334547	6.84140001213
SLYNTVATL	AIIRILQQL	AIG	SLYNTVATLAIGAIIRILQQL	9	11	1	1	1	3.0	1.01753333002	3.66753333002
SLYNTVATL	AIIRILQQL	AIGK	SLYNTVATLAIGKAIIRILQQL	8	12	1	1	1	2.85	1.75813333793	4.5673000046
SLYNTVATL	AIIRILQQL	KDA	SLYNTVATLKDAAIIRILQQL	7	10	1	5	1	2.9375	2.18356666657	5.68044166657
SLYNTVATL	AIIRILQQL	KDAK	SLYNTVATLKDAKAIIRILQQL	8	11	2	2	2	2.93333333333	2.12956666686	5.89290000019
SLYNTVATL	AIIRILQQL	LTLV	SLYNTVATLLTLVAIIRILQQL	10	15	3	3	3	2.80555555556	4.06973334667	9.12667779112
SLYNTVATL	AIIRILQQL	KTAV	SLYNTVATLKTAVAIIRILQQL	9	13	3	5	3	2.86363636364	1.6229666668	7.03281515165
SLYNTVATL	AIIRILQQL	ADAA	SLYNTVATLADAAAIIRILQQL	10	13	1	1	1	3.0	1.64976666864	4.61643333531
SLYNTVATL	AIIRILQQL	LDLK	SLYNTVATLLDLKAIIRILQQL	9	13	1	1	1	2.73684210526	2.92850000748	5.83200877941
SLYNTVATL	AIIRILQQL	LDGS	SLYNTVATLLDGSAIIRILQQL	4	10	1	2	1	2.76923076923	2.1187666728	4.87389487792
SLYNTVATL	AIIRILQQL	AIGA	SLYNTVATLAIGAAIIRILQQL	8	10	1	1	1	2.94736842105	1.07766666556	3.79170175328
SLYNTVATL	AIIRILQQL	KDAA	SLYNTVATLKDAAAIIRILQQL	8	13	1	2	1	2.875	1.7332333283	4.84364999497
SLYNTVATL	AIIRILQQL	LTLA	SLYNTVATLLTLAAIIRILQQL	10	14	2	4	2	2.90625	3.01076667516	7.52274584183
SLYNTVATL	AIIRILQQL	LDLS	SLYNTVATLLDLSAIIRILQQL	7	13	1	1	1	2.85	2.4799000032	5.28906666987
SLYNTVATL	AIIRILQQL	LDGK	SLYNTVATLLDGKAIIRILQQL	7	12	2	2	2	2.6875	2.91363334202	6.66467500869
SLYNTVATL	AIIRILQQL	LDLV	SLYNTVATLLDLVAIIRILQQL	11	16	1	1	1	2.8064516129	2.97386666755	6.13085591486
SLYNTVATL	AIIRILQQL	ADGK	SLYNTVATLADGKAIIRILQQL	8	13	1	1	1	2.95	2.24586667607	5.11003334274
SLYNTVATL	AIIRILQQL	KDAV	SLYNTVATLKDAVAIIRILQQL	8	14	1	2	1	2.88888888889	2.05100000482	5.21211111593
SLYNTVATL	AIIRILQQL	AIGV	SLYNTVATLAIGVAIIRILQQL	10	11	1	1	1	2.89655172414	2.15133334719	5.01282760007
SLYNTVATL	AIIRILQQL	LLLS	SLYNTVATLLLLSAIIRILQQL	11	13	2	2	3	2.90625	3.73613335543	7.9981125221
SLYNTVATL	AIIRILQQL	LTLK	SLYNTVATLLTLKAIIRILQQL	11	14	3	3	3	2.85185185185	2.61500000133	7.67425926059
SLYNTVATL	AIIRILQQL	AIGS	SLYNTVATLAIGSAIIRILQQL	8	10	1	1	1	2.94444444444	0.983833335089	3.69772222398
SLYNTVATL	AIIRILQQL	KDAS	SLYNTVATLKDASAIIRILQQL	7	13	1	2	1	2.92857142857	1.60696666645	4.67006190455
SLYNTVATL	AIIRILQQL	KTAA	SLYNTVATLKTAAAIIRILQQL	8	14	2	6	2	2.94736842105	1.60829999601	6.52233508373
SLYNTVATL	AIIRILQQL	AIL	SLYNTVATLAILAIIRILQQL	9	13	1	1	1	2.96	1.97353332567	4.72153332567
SLYNTVATL	AIIRILQQL	AILS	SLYNTVATLAILSAIIRILQQL	10	11	1	1	1	2.96551724138	2.42803335349	5.29297588223
SLYNTVATL	AIIRILQQL	ALV	SLYNTVATLALVAIIRILQQL	9	15	1	1	1	2.93333333333	2.40523333309	5.25189999976
SLYNTVATL	AIIRILQQL	ALVV	SLYNTVATLALVVAIIRILQQL	11	15	1	1	1	2.93333333333	3.82606668055	6.93940001389
SLYNTVATL	AIIRILQQL	AILV	SLYNTVATLAILVAIIRILQQL	10	14	1	1	1	2.925	3.62640002284	6.6393166895
SLYNTVATL	AIIRILQQL	ALVS	SLYNTVATLALVSAIIRILQQL	9	13	1	1	1	2.96774193548	1.64413333645	4.55918709989
SLYNTVATL	AIIRILQQL	LLAS	SLYNTVATLLLASAIIRILQQL	10	16	4	4	5	2.87096774194	3.09476667136	9.45498172512
SLYNTVATL	AIIRILQQL	KIGS	SLYNTVATLKIGSAIIRILQQL	7	12	1	4	1	2.93333333333	1.77020000686	5.28353334019
SLYNTVATL	AIIRILQQL	LDV	SLYNTVATLLDVAIIRILQQL	10	15	1	5	1	2.85185185185	3.28146667012	7.17405926271
SLYNTVATL	AIIRILQQL	LDVA	SLYNTVATLLDVAAIIRILQQL	10	15	2	2	2	2.84615384615	2.96516666374	7.02414102271
SLYNTVATL	AIIRILQQL	RDA	SLYNTVATLRDAAIIRILQQL	8	9	1	3	1	2.77777777778	2.39933332754	5.38822221642
SLYNTVATL	AIIRILQQL	RDAS	SLYNTVATLRDASAIIRILQQL	8	13	1	2	1	2.76470588235	1.79553332794	4.90043528873
SLYNTVATL	AIIRILQQL	RIGS	SLYNTVATLRIGSAIIRILQQL	7	10	1	3	1	2.73333333333	1.31869999819	4.47203333152
SLYNTVATL	AIIRILQQL	KIGK	SLYNTVATLKIGKAIIRILQQL	7	10	2	3	2	2.82352941176	2.19516667166	6.10300980892
SLYNTVATL	AIIRILQQL	AILA	SLYNTVATLAILAAIIRILQQL	10	13	1	1	1	2.93939393939	2.97650001507	5.9401363787
SLYNTVATL	AIIRILQQL	ALVA	SLYNTVATLALVAAIIRILQQL	10	14	1	1	1	2.91428571429	2.5240666657	5.53644761809
SLYNTVATL	AIIRILQQL	RLLK	SLYNTVATLRLLKAIIRILQQL	10	15	1	1	2	2.72	3.33230001239	6.63496667906
SLYNTVATL	AIIRILQQL	KIGA	SLYNTVATLKIGAAIIRILQQL	7	12	1	3	1	2.94117647059	1.86656667383	5.13029216402
SLYNTVATL	AIIRILQQL	AILK	SLYNTVATLAILKAIIRILQQL	10	12	1	1	1	2.92307692308	1.76423333605	4.67705384887
SLYNTVATL	AIIRILQQL	RIGV	SLYNTVATLRIGVAIIRILQQL	9	11	1	2	1	2.75	1.79423333406	4.84840000073
SLYNTVATL	AIIRILQQL	LDAA	SLYNTVATLLDAAAIIRILQQL	10	16	2	2	2	2.89285714286	2.69106666562	6.80237618943
SLYNTVATL	AIIRILQQL	ALVK	SLYNTVATLALVKAIIRILQQL	11	15	1	1	1	2.90625	2.74280000627	5.85477917294
SLYNTVATL	AIIRILQQL	RDAA	SLYNTVATLRDAAAIIRILQQL	8	13	1	2	1	2.77777777778	1.90859999008	5.01415554564
SLYNTVATL	AIIRILQQL	RDV	SLYNTVATLRDVAIIRILQQL	9	10	1	3	1	2.72222222222	2.58746666035	5.67357777146
SLYNTVATL	AIIRILQQL	RDVA	SLYNTVATLRDVAAIIRILQQL	10	14	1	2	1	2.7619047619	2.32953332402	5.58429522878
SLYNTVATL	AIIRILQQL	KTAK	SLYNTVATLKTAKAIIRILQQL	8	12	3	6	3	2.83333333333	2.2479666705	7.80630000384
SLYNTVATL	AIIRILQQL	RDAK	SLYNTVATLRDAKAIIRILQQL	7	13	1	1	1	2.77777777778	2.37656666284	5.18212221839
SLYNTVATL	AIIRILQQL	RDAV	SLYNTVATLRDAVAIIRILQQL	9	16	1	1	1	2.73913043478	2.48269999713	5.53632318554
SLYNTVATL	AIIRILQQL	RLAK	SLYNTVATLRLAKAIIRILQQL	8	15	2	2	4	2.61904761905	2.56873334027	7.01635238789
SLYNTVATL	AIIRILQQL	RDVK	SLYNTVATLRDVKAIIRILQQL	9	13	1	1	2	2.72222222222	2.40826666299	5.56104444077
SLYNTVATL	AIIRILQQL	RDVV	SLYNTVATLRDVVAIIRILQQL	10	16	1	1	1	2.77272727273	2.48129999802	5.58660302832
SLYNTVATL	AIIRILQQL	KIA	SLYNTVATLKIAAIIRILQQL	9	13	1	7	1	2.96	3.14420000857	7.39220000857
SLYNTVATL	AIIRILQQL	KIAA	SLYNTVATLKIAAAIIRILQQL	9	14	2	4	2	2.92	2.22939999998	6.69206666665
SLYNTVATL	AIIRILQQL	RDVS	SLYNTVATLRDVSAIIRILQQL	7	13	1	2	1	2.76470588235	1.86476666095	4.91966862173
SLYNTVATL	AIIRILQQL	KIAK	SLYNTVATLKIAKAIIRILQQL	9	12	3	3	3	2.85	2.60783334406	7.46700001073
SLYNTVATL	AIIRILQQL	ADGV	SLYNTVATLADGVAIIRILQQL	11	14	1	1	1	2.89655172414	2.19733333592	5.2588275888
SLYNTVATL	AIIRILQQL	LDVV	SLYNTVATLLDVVAIIRILQQL	11	16	2	2	2	2.84375	3.45750000627	7.61635417293
SLYNTVATL	AIIRILQQL	KDVK	SLYNTVATLKDVKAIIRILQQL	10	12	2	2	2	2.88235294118	2.26586666716	6.17665098088
SLYNTVATL	AIIRILQQL	RLVA	SLYNTVATLRLVAAIIRILQQL	9	15	2	2	3	2.74074074074	2.50956666772	6.76327037142
SLYNTVATL	AIIRILQQL	ALGK	SLYNTVATLALGKAIIRILQQL	9	13	1	1	1	2.91666666667	2.25216667232	5.16466667232
SLYNTVATL	AIIRILQQL	LLG	SLYNTVATLLLGAIIRILQQL	9	13	2	6	2	2.83870967742	4.43066669331	9.17260217718
SLYNTVATL	AIIRILQQL	LLGS	SLYNTVATLLLGSAIIRILQQL	8	12	3	3	3	2.81818181818	2.64153334261	7.44910910018
SLYNTVATL	AIIRILQQL	ATV	SLYNTVATLATVAIIRILQQL	9	14	1	3	1	2.92	1.92773332717	5.22373332717
SLYNTVATL	AIIRILQQL	ATVV	SLYNTVATLATVVAIIRILQQL	10	14	1	1	1	2.90909090909	2.35166667066	5.36378788279
SLYNTVATL	AIIRILQQL	ATVS	SLYNTVATLATVSAIIRILQQL	9	13	1	1	1	2.93103448276	1.94113333121	4.85435172202
SLYNTVATL	AIIRILQQL	LLGV	SLYNTVATLLLGVAIIRILQQL	11	15	3	3	4	2.75675675676	4.10496668969	9.45947119419
SLYNTVATL	AIIRILQQL	LLGK	SLYNTVATLLLGKAIIRILQQL	9	14	3	3	4	2.76923076923	3.49236667953	8.69749488465
SLYNTVATL	AIIRILQQL	LTGS	SLYNTVATLLTGSAIIRILQQL	7	11	2	6	2	2.8	1.68280000745	6.38946667411
SLYNTVATL	AIIRILQQL	ATVK	SLYNTVATLATVKAIIRILQQL	10	12	1	1	1	2.875	2.07546666998	4.98588333664
SLYNTVATL	AIIRILQQL	LLGA	SLYNTVATLLLGAAIIRILQQL	9	14	3	3	3	2.875	3.43826667848	8.39868334515
SLYNTVATL	AIIRILQQL	KDVV	SLYNTVATLKDVVAIIRILQQL	9	15	1	2	1	2.9	2.33890000219	5.60056666885
SLYNTVATL	AIIRILQQL	RTVS	SLYNTVATLRTVSAIIRILQQL	8	11	3	5	3	2.78947368421	1.48073332952	6.7368736804
SLYNTVATL	AIIRILQQL	ATVA	SLYNTVATLATVAAIIRILQQL	10	14	1	1	1	2.93939393939	2.67436666569	5.68800302933
SLYNTVATL	AIIRILQQL	LIAV	SLYNTVATLLIAVAIIRILQQL	10	15	3	3	3	2.82857142857	4.10570001903	9.16379525713
SLYNTVATL	AIIRILQQL	KLLA	SLYNTVATLKLLAAIIRILQQL	10	14	2	2	2	2.84615384615	2.79946667887	6.80844103784
SLYNTVATL	AIIRILQQL	ATG	SLYNTVATLATGAIIRILQQL	8	11	1	2	1	3.0	1.29626666693	4.14626666693
SLYNTVATL	AIIRILQQL	ATGA	SLYNTVATLATGAAIIRILQQL	8	10	1	1	1	2.95238095238	1.2623666619	3.97665237618
SLYNTVATL	AIIRILQQL	KILA	SLYNTVATLKILAAIIRILQQL	9	16	1	2	1	2.92592592593	2.97740000869	6.29036297166
SLYNTVATL	AIIRILQQL	LIAS	SLYNTVATLLIASAIIRILQQL	9	12	3	4	3	2.91666666667	2.93603334974	8.04853334974
SLYNTVATL	AIIRILQQL	KTG	SLYNTVATLKTGAIIRILQQL	7	10	1	9	1	2.93333333333	1.80189999757	6.29856666424
SLYNTVATL	AIIRILQQL	KTGK	SLYNTVATLKTGKAIIRILQQL	8	9	2	5	2	2.8125	2.17793333629	6.58522500296
SLYNTVATL	AIIRILQQL	ATGK	SLYNTVATLATGKAIIRILQQL	7	12	1	1	1	2.83333333333	1.7646333378	4.52296667113
SLYNTVATL	AIIRILQQL	KTVS	SLYNTVATLKTVSAIIRILQQL	9	12	3	7	3	2.94736842105	1.60300000058	7.4670350883
SLYNTVATL	AIIRILQQL	KTGA	SLYNTVATLKTGAAIIRILQQL	7	10	1	6	1	2.92857142857	1.33379999922	5.24689523732
SLYNTVATL	AIIRILQQL	LLVA	SLYNTVATLLLVAAIIRILQQL	11	16	3	3	5	2.82926829268	4.33910001086	9.99723009216
SLYNTVATL	AIIRILQQL	ATGS	SLYNTVATLATGSAIIRILQQL	5	8	1	1	1	2.91666666667	0.789966669062	3.25246666906
SLYNTVATL	AIIRILQQL	ATGV	SLYNTVATLATGVAIIRILQQL	8	14	1	1	1	2.88888888889	1.92430000442	4.83541111553
SLYNTVATL	AIIRILQQL	LLLV	SLYNTVATLLLLVAIIRILQQL	11	17	2	2	3	2.86363636364	4.96130002506	9.42114850991
SLYNTVATL	AIIRILQQL	LIAA	SLYNTVATLLIAAAIIRILQQL	10	13	3	4	3	2.87878787879	3.41506667576	8.62567273637
SLYNTVATL	AIIRILQQL	LLVV	SLYNTVATLLLVVAIIRILQQL	11	16	3	3	6	2.85714285714	4.60433335387	10.5138571634
SLYNTVATL	AIIRILQQL	KTGV	SLYNTVATLKTGVAIIRILQQL	7	12	2	5	2	2.80952380952	1.75283333479	6.25997619193
SLYNTVATL	AIIRILQQL	LLVS	SLYNTVATLLLVSAIIRILQQL	10	14	4	4	5	2.84848484848	3.32320001549	9.58229092458
SLYNTVATL	AIIRILQQL	KTVA	SLYNTVATLKTVAAIIRILQQL	10	14	2	6	2	2.95833333333	2.11889999706	7.1334833304
SLYNTVATL	AIIRILQQL	KTGS	SLYNTVATLKTGSAIIRILQQL	7	9	1	6	1	2.91666666667	1.32709999937	5.18959999937
SLYNTVATL	AIIRILQQL	KLV	SLYNTVATLKLVAIIRILQQL	9	17	2	7	2	2.96153846154	2.68286667041	7.88094359349
SLYNTVATL	AIIRILQQL	KLVV	SLYNTVATLKLVVAIIRILQQL	10	15	3	3	4	2.92857142857	2.26006667452	7.57316191262
SLYNTVATL	AIIRILQQL	RTA	SLYNTVATLRTAAIIRILQQL	8	11	2	8	2	2.8	2.40596666072	7.49596666072
SLYNTVATL	AIIRILQQL	RTAS	SLYNTVATLRTASAIIRILQQL	7	11	2	5	2	2.73333333333	1.31843333065	5.77176666399
SLYNTVATL	AIIRILQQL	RIA	SLYNTVATLRIAAIIRILQQL	7	12	1	5	1	2.82608695652	2.48196665921	6.07327100703
SLYNTVATL	AIIRILQQL	RIAS	SLYNTVATLRIASAIIRILQQL	6	12	2	3	2	2.75	1.67830000421	5.63246667088
SLYNTVATL	AIIRILQQL	KLVS	SLYNTVATLKLVSAIIRILQQL	8	15	3	4	3	2.95652173913	1.95636667427	7.1708594279
SLYNTVATL	AIIRILQQL	RIAV	SLYNTVATLRIAVAIIRILQQL	8	13	2	2	2	2.72727272727	2.13916666929	5.99219697232
SLYNTVATL	AIIRILQQL	RTAV	SLYNTVATLRTAVAIIRILQQL	9	13	3	4	3	2.72727272727	1.77929999573	6.93233029876
SLYNTVATL	AIIRILQQL	KIAS	SLYNTVATLKIASAIIRILQQL	8	12	2	4	2	2.94444444444	1.83353334122	6.14742223011
SLYNTVATL	AIIRILQQL	LDVK	SLYNTVATLLDVKAIIRILQQL	10	15	2	2	3	2.7619047619	3.15950000377	7.46426190853
SLYNTVATL	AIIRILQQL	LTGK	SLYNTVATLLTGKAIIRILQQL	7	13	3	5	3	2.77777777778	2.13496666956	7.44052222512
SLYNTVATL	AIIRILQQL	RTAA	SLYNTVATLRTAAAIIRILQQL	7	13	2	5	2	2.70588235294	1.52296665989	6.0749274442
SLYNTVATL	AIIRILQQL	RIAA	SLYNTVATLRIAAAIIRILQQL	7	13	2	2	2	2.77272727273	2.13086666415	5.93616969445
SLYNTVATL	AIIRILQQL	LLLK	SLYNTVATLLLLKAIIRILQQL	11	15	2	2	4	2.84375	4.2623000173	8.87115418397
SLYNTVATL	AIIRILQQL	LDVS	SLYNTVATLLDVSAIIRILQQL	8	14	2	2	2	2.85714285714	2.49143333096	6.40095714048
SLYNTVATL	AIIRILQQL	KLVA	SLYNTVATLKLVAAIIRILQQL	10	16	3	3	3	2.88888888889	2.58826667065	7.69937778176
SLYNTVATL	AIIRILQQL	KIAV	SLYNTVATLKIAVAIIRILQQL	9	14	2	3	2	2.85714285714	1.98933334022	6.19885714975
SLYNTVATL	AIIRILQQL	RTAK	SLYNTVATLRTAKAIIRILQQL	7	13	3	4	3	2.64705882353	2.14280000149	7.19181960933
SLYNTVATL	AIIRILQQL	RIAK	SLYNTVATLRIAKAIIRILQQL	7	15	2	2	2	2.71428571429	2.55560000722	6.4579809596
SLYNTVATL	AIIRILQQL	KLVK	SLYNTVATLKLVKAIIRILQQL	10	15	3	3	5	2.88	2.73803334153	8.2987000082
SLYNTVATL	AIIRILQQL	ADAV	SLYNTVATLADAVAIIRILQQL	11	14	1	1	1	2.92592592593	1.93223333637	4.99519629933
SLYNTVATL	RGPGRAFVTI		SLYNTVATLRGPGRAFVTI	6	11	4	10	4	2.63157894737	2.73539999753	9.2169789449
SLYNTVATL	RGPGRAFVTI	K	SLYNTVATLKRGPGRAFVTI	6	10	7	50	7	2.84210526316	2.743833329	21.6026052588
SLYNTVATL	RGPGRAFVTI	KI	SLYNTVATLKIRGPGRAFVTI	8	12	4	9	4	2.8	2.91243332948	9.63576666282
SLYNTVATL	RGPGRAFVTI	KIV	SLYNTVATLKIVRGPGRAFVTI	9	14	5	9	5	2.85185185185	3.12773332959	10.9203259222
SLYNTVATL	RGPGRAFVTI	KIVK	SLYNTVATLKIVKRGPGRAFVTI	9	12	2	5	2	2.83333333333	2.88139999766	7.48973333099
SLYNTVATL	RGPGRAFVTI	A	SLYNTVATLARGPGRAFVTI	9	14	2	7	2	2.92	2.42576666008	7.13843332675
SLYNTVATL	RGPGRAFVTI	AD	SLYNTVATLADRGPGRAFVTI	9	17	1	2	1	2.86363636364	2.78876666783	5.81528181934
SLYNTVATL	RGPGRAFVTI	ADL	SLYNTVATLADLRGPGRAFVTI	11	16	1	1	1	2.85185185185	2.69239999452	5.68499258711
SLYNTVATL	RGPGRAFVTI	ADLK	SLYNTVATLADLKRGPGRAFVTI	9	14	1	1	1	2.81818181818	2.32926666629	5.28684242387
SLYNTVATL	RGPGRAFVTI	KIL	SLYNTVATLKILRGPGRAFVTI	8	14	2	7	2	2.80769230769	3.13870000022	8.1290846156
SLYNTVATL	RGPGRAFVTI	KILS	SLYNTVATLKILSRGPGRAFVTI	9	13	1	3	1	2.82608695652	2.95919999457	6.36717100906
SLYNTVATL	RGPGRAFVTI	AL	SLYNTVATLALRGPGRAFVTI	9	15	2	2	2	2.82142857143	2.89669999863	6.57110476053
SLYNTVATL	RGPGRAFVTI	ALL	SLYNTVATLALLRGPGRAFVTI	11	15	1	1	1	2.90625	2.87889999584	5.82421249584
SLYNTVATL	RGPGRAFVTI	ALLK	SLYNTVATLALLKRGPGRAFVTI	11	14	1	1	1	2.83870967742	3.52189999662	6.58050214716
SLYNTVATL	RGPGRAFVTI	ADLA	SLYNTVATLADLARGPGRAFVTI	11	15	1	1	1	2.84	2.89336665356	6.00203332023
SLYNTVATL	RGPGRAFVTI	KILK	SLYNTVATLKILKRGPGRAFVTI	9	11	1	2	1	2.73913043478	2.983799999	6.03742318741
SLYNTVATL	RGPGRAFVTI	KD	SLYNTVATLKDRGPGRAFVTI	8	11	2	8	2	2.78947368421	3.25353333152	8.17634034907
SLYNTVATL	RGPGRAFVTI	KDV	SLYNTVATLKDVRGPGRAFVTI	9	14	3	7	3	2.78260869565	3.36936666087	9.15849709566
SLYNTVATL	RGPGRAFVTI	KDVA	SLYNTVATLKDVARGPGRAFVTI	10	15	1	3	1	2.875	3.23506665696	6.79548332362
SLYNTVATL	RGPGRAFVTI	KT	SLYNTVATLKTRGPGRAFVTI	8	13	5	10	5	2.84	3.16056666221	10.9358999955
SLYNTVATL	RGPGRAFVTI	KTA	SLYNTVATLKTARGPGRAFVTI	7	14	6	10	6	2.78260869565	3.25969999255	11.9488304273
SLYNTVATL	RGPGRAFVTI	KTAS	SLYNTVATLKTASRGPGRAFVTI	9	14	2	8	2	2.85185185185	3.49243332693	8.95169258619
SLYNTVATL	RGPGRAFVTI	L	SLYNTVATLLRGPGRAFVTI	9	12	9	50	9	2.81818181818	2.58356666575	23.1911424233
SLYNTVATL	RGPGRAFVTI	LL	SLYNTVATLLLRGPGRAFVTI	10	17	8	9	8	2.8064516129	3.93813333784	14.0117892518
SLYNTVATL	RGPGRAFVTI	LLL	SLYNTVATLLLLRGPGRAFVTI	10	16	6	7	6	2.84375	3.87266667024	12.0648541702
SLYNTVATL	RGPGRAFVTI	LLLA	SLYNTVATLLLLARGPGRAFVTI	11	17	2	3	2	2.875	4.57349999372	9.03391666038
SLYNTVATL	RGPGRAFVTI	ADLV	SLYNTVATLADLVRGPGRAFVTI	10	17	1	1	1	2.87096774194	3.60336666423	6.76358171799
SLYNTVATL	RGPGRAFVTI	ADLS	SLYNTVATLADLSRGPGRAFVTI	9	14	1	1	1	2.86363636364	2.40339999648	5.36324848132
SLYNTVATL	RGPGRAFVTI	KTL	SLYNTVATLKTLRGPGRAFVTI	8	12	3	9	3	2.72727272727	2.81493333115	8.95129696751
SLYNTVATL	RGPGRAFVTI	KTLK	SLYNTVATLKTLKRGPGRAFVTI	9	12	2	4	2	2.81481481481	3.46006666265	7.81747407006
SLYNTVATL	RGPGRAFVTI	KL	SLYNTVATLKLRGPGRAFVTI	8	12	6	9	6	2.80952380952	2.87353333156	11.0973428554
SLYNTVATL	RGPGRAFVTI	KLG	SLYNTVATLKLGRGPGRAFVTI	9	12	4	9	4	2.86956521739	2.86893332824	9.81241158911
SLYNTVATL	RGPGRAFVTI	KLGA	SLYNTVATLKLGARGPGRAFVTI	9	13	1	4	1	2.875	2.96953332495	6.62994999162
SLYNTVATL	RGPGRAFVTI	LI	SLYNTVATLLIRGPGRAFVTI	9	15	6	10	6	2.79310344828	3.77483333776	12.4478218435
SLYNTVATL	RGPGRAFVTI	LIV	SLYNTVATLLIVRGPGRAFVTI	11	17	7	9	7	2.85294117647	3.93506666475	13.4777137236
SLYNTVATL	RGPGRAFVTI	LIVV	SLYNTVATLLIVVRGPGRAFVTI	12	14	3	4	3	2.85	5.09333334619	10.4525000129
SLYNTVATL	RGPGRAFVTI	LIVS	SLYNTVATLLIVSRGPGRAFVTI	12	14	3	6	3	2.83870967742	3.65956666801	9.51816881854
SLYNTVATL	RGPGRAFVTI	ALLA	SLYNTVATLALLARGPGRAFVTI	12	16	1	1	1	2.88888888889	3.53616665151	6.74727776262
SLYNTVATL	RGPGRAFVTI	R	SLYNTVATLRRGPGRAFVTI	7	11	7	10	7	2.71428571429	2.78159999347	11.7339809458
SLYNTVATL	RGPGRAFVTI	RL	SLYNTVATLRLRGPGRAFVTI	8	12	6	8	6	2.66666666667	2.93529999879	10.9019666655
SLYNTVATL	RGPGRAFVTI	RLV	SLYNTVATLRLVRGPGRAFVTI	9	15	7	8	7	2.74074074074	2.87923332571	11.9662703627
SLYNTVATL	RGPGRAFVTI	RLVK	SLYNTVATLRLVKRGPGRAFVTI	10	15	3	3	4	2.7037037037	3.19179999656	8.49365184841
SLYNTVATL	RGPGRAFVTI	RT	SLYNTVATLRTRGPGRAFVTI	8	12	5	10	5	2.69565217391	3.01519999497	10.733315937
SLYNTVATL	RGPGRAFVTI	RTL	SLYNTVATLRTLRGPGRAFVTI	9	15	3	8	3	2.66666666667	2.88053332753	8.96386666087
SLYNTVATL	RGPGRAFVTI	RTLS	SLYNTVATLRTLSRGPGRAFVTI	10	13	1	4	1	2.77777777778	3.18426666063	6.88982221618
SLYNTVATL	RGPGRAFVTI	ALG	SLYNTVATLALGRGPGRAFVTI	9	15	1	2	1	2.92857142857	2.47916665847	5.5755952299
SLYNTVATL	RGPGRAFVTI	ALGS	SLYNTVATLALGSRGPGRAFVTI	9	15	1	1	1	2.88	2.46536665921	5.47603332588
SLYNTVATL	RGPGRAFVTI	RTLV	SLYNTVATLRTLVRGPGRAFVTI	11	15	1	3	1	2.74193548387	3.51519999324	7.1189634341
SLYNTVATL	RGPGRAFVTI	KLL	SLYNTVATLKLLRGPGRAFVTI	9	12	4	6	4	2.82608695652	2.62596666619	8.81727101401
SLYNTVATL	RGPGRAFVTI	KLLS	SLYNTVATLKLLSRGPGRAFVTI	10	12	1	3	1	2.8	3.11736666122	6.52403332788
SLYNTVATL	RGPGRAFVTI	LLA	SLYNTVATLLLARGPGRAFVTI	10	19	9	9	9	2.82857142857	4.11073333027	15.2021619017
SLYNTVATL	RGPGRAFVTI	LLAA	SLYNTVATLLLAARGPGRAFVTI	12	18	4	5	4	2.90243902439	4.3584666543	10.9202552722
SLYNTVATL	RGPGRAFVTI	RTLK	SLYNTVATLRTLKRGPGRAFVTI	9	14	2	3	2	2.71428571429	3.58696666209	7.78934761447
SLYNTVATL	RGPGRAFVTI	ADG	SLYNTVATLADGRGPGRAFVTI	10	14	1	1	1	2.92	2.55296666385	5.39896666385
SLYNTVATL	RGPGRAFVTI	ADGA	SLYNTVATLADGARGPGRAFVTI	10	15	1	1	1	2.89285714286	2.74873331805	5.81004284186
SLYNTVATL	RGPGRAFVTI	ALLS	SLYNTVATLALLSRGPGRAFVTI	11	15	1	1	1	2.87096774194	2.88636665981	5.99658171357
SLYNTVATL	RGPGRAFVTI	LT	SLYNTVATLLTRGPGRAFVTI	9	16	7	10	7	2.82142857143	3.09703333168	12.5714380936
SLYNTVATL	RGPGRAFVTI	LTG	SLYNTVATLLTGRGPGRAFVTI	8	13	6	10	6	2.84	2.67523332993	11.3672333299
SLYNTVATL	RGPGRAFVTI	LTGV	SLYNTVATLLTGVRGPGRAFVTI	9	14	2	7	2	2.67741935484	3.85860000264	9.05913763705
SLYNTVATL	RGPGRAFVTI	LIVA	SLYNTVATLLIVARGPGRAFVTI	12	16	2	5	2	2.88571428571	3.9620333279	8.92298570885
SLYNTVATL	RGPGRAFVTI	LLAV	SLYNTVATLLLAVRGPGRAFVTI	12	16	4	4	5	2.775	4.85706667025	11.3124833369
SLYNTVATL	RGPGRAFVTI	RLVV	SLYNTVATLRLVVRGPGRAFVTI	11	15	3	3	3	2.73333333333	3.54099999144	8.64433332477
SLYNTVATL	RGPGRAFVTI	RTLA	SLYNTVATLRTLARGPGRAFVTI	10	17	1	4	1	2.78125	4.0231999872	7.92892915387
SLYNTVATL	RGPGRAFVTI	LIVK	SLYNTVATLLIVKRGPGRAFVTI	10	15	4	5	4	2.8064516129	3.94506667084	10.2520559182
SLYNTVATL	RGPGRAFVTI	RLG	SLYNTVATLRLGRGPGRAFVTI	9	13	4	7	4	2.73076923077	3.03116665698	9.51770511851
SLYNTVATL	RGPGRAFVTI	RLGA	SLYNTVATLRLGARGPGRAFVTI	9	14	1	3	1	2.80769230769	2.94269998966	6.39975127171
SLYNTVATL	RGPGRAFVTI	RLVS	SLYNTVATLRLVSRGPGRAFVTI	10	14	3	4	3	2.73076923077	3.05366666022	8.30687178842
SLYNTVATL	RGPGRAFVTI	RTV	SLYNTVATLRTVRGPGRAFVTI	9	14	6	10	6	2.625	3.302966656	12.084216656
SLYNTVATL	RGPGRAFVTI	RTVV	SLYNTVATLRTVVRGPGRAFVTI	10	15	3	6	3	2.8	3.86173332263	9.66839998929
SLYNTVATL	RGPGRAFVTI	AT	SLYNTVATLATRGPGRAFVTI	8	14	1	5	1	2.83333333333	2.57659999955	6.15159999955
SLYNTVATL	RGPGRAFVTI	ATA	SLYNTVATLATARGPGRAFVTI	9	16	2	4	2	2.92857142857	2.4526999903	6.84912856173
SLYNTVATL	RGPGRAFVTI	ATAK	SLYNTVATLATAKRGPGRAFVTI	8	14	1	1	1	2.8275862069	3.23303333418	6.14107931119
SLYNTVATL	RGPGRAFVTI	LIG	SLYNTVATLLIGRGPGRAFVTI	9	14	4	9	4	2.84615384615	3.27656666897	10.3188743613
SLYNTVATL	RGPGRAFVTI	LIGA	SLYNTVATLLIGARGPGRAFVTI	9	16	1	5	1	2.86666666667	3.71393333054	7.77393333054
SLYNTVATL	RGPGRAFVTI	LTA	SLYNTVATLLTARGPGRAFVTI	10	16	8	10	8	2.8275862069	3.28383332267	13.725212633
SLYNTVATL	RGPGRAFVTI	LTAV	SLYNTVATLLTAVRGPGRAFVTI	10	15	4	7	4	2.70588235294	4.17103333432	10.9729941186
SLYNTVATL	RGPGRAFVTI	RLA	SLYNTVATLRLARGPGRAFVTI	9	16	7	8	7	2.73076923077	2.81676665806	11.9533051196
SLYNTVATL	RGPGRAFVTI	RLAA	SLYNTVATLRLAARGPGRAFVTI	9	15	2	3	2	2.73076923077	3.44763331681	7.70083844501
SLYNTVATL	RGPGRAFVTI	ATAA	SLYNTVATLATAARGPGRAFVTI	10	15	1	2	1	2.91428571429	3.48323331693	6.79561426931
SLYNTVATL	RGPGRAFVTI	LIGK	SLYNTVATLLIGKRGPGRAFVTI	9	14	2	4	2	2.77777777778	3.64710000417	8.10265555973
SLYNTVATL	RGPGRAFVTI	LIGV	SLYNTVATLLIGVRGPGRAFVTI	9	14	2	4	2	2.75	4.08376667347	8.53793334014
SLYNTVATL	RGPGRAFVTI	RTVA	SLYNTVATLRTVARGPGRAFVTI	11	15	2	6	2	2.78125	3.92266665261	9.02839581928
SLYNTVATL	RGPGRAFVTI	LIGS	SLYNTVATLLIGSRGPGRAFVTI	9	14	2	5	2	2.84	3.19903333494	7.90770000161
SLYNTVATL	RGPGRAFVTI	LTAS	SLYNTVATLLTASRGPGRAFVTI	10	14	3	8	3	2.77777777778	3.37496666514	9.6305222207
SLYNTVATL	RGPGRAFVTI	RLAS	SLYNTVATLRLASRGPGRAFVTI	9	12	3	4	3	2.78260869565	2.61593332651	7.72173042796
SLYNTVATL	RGPGRAFVTI	ATAS	SLYNTVATLATASRGPGRAFVTI	10	15	1	2	1	2.86206896552	2.9960666607	6.30583677565
SLYNTVATL	RGPGRAFVTI	ATAV	SLYNTVATLATAVRGPGRAFVTI	10	14	1	1	1	2.85714285714	3.28309999051	6.29262380003
SLYNTVATL	RGPGRAFVTI	RTVK	SLYNTVATLRTVKRGPGRAFVTI	8	13	3	6	3	2.7037037037	3.58509999759	9.18695184944
SLYNTVATL	RGPGRAFVTI	RD	SLYNTVATLRDRGPGRAFVTI	9	12	2	6	2	2.65	3.35109999415	7.86693332748
SLYNTVATL	RGPGRAFVTI	RDG	SLYNTVATLRDGRGPGRAFVTI	9	14	2	5	2	2.72727272727	3.04873332703	7.58509696339
SLYNTVATL	RGPGRAFVTI	RDGV	SLYNTVATLRDGVRGPGRAFVTI	9	14	1	2	1	2.73076923077	2.9875999926	6.1908051208
SLYNTVATL	RGPGRAFVTI	RDGS	SLYNTVATLRDGSRGPGRAFVTI	8	14	1	2	1	2.79166666667	2.96929999302	6.12554999302
SLYNTVATL	RGPGRAFVTI	KDL	SLYNTVATLKDLRGPGRAFVTI	8	14	2	4	2	2.7619047619	3.04263333149	7.28072856959
SLYNTVATL	RGPGRAFVTI	KDLK	SLYNTVATLKDLKRGPGRAFVTI	8	12	1	1	1	2.86363636364	3.0845999984	5.89444848325
SLYNTVATL	RGPGRAFVTI	RTG	SLYNTVATLRTGRGPGRAFVTI	7	12	3	10	3	2.7	2.53476666146	8.86976666146
SLYNTVATL	RGPGRAFVTI	RTGA	SLYNTVATLRTGARGPGRAFVTI	8	14	1	6	1	2.76923076923	3.00059998958	7.15572819471
SLYNTVATL	RGPGRAFVTI	KDVS	SLYNTVATLKDVSRGPGRAFVTI	10	15	1	3	1	2.88461538462	3.26613332743	6.82703076333
SLYNTVATL	RGPGRAFVTI	KTLV	SLYNTVATLKTLVRGPGRAFVTI	11	13	1	4	1	2.87096774194	3.54336666066	7.30358171443
SLYNTVATL	RGPGRAFVTI	RTGK	SLYNTVATLRTGKRGPGRAFVTI	8	12	2	5	2	2.66666666667	3.12033332799	7.67033332799
SLYNTVATL	RGPGRAFVTI	KLLK	SLYNTVATLKLLKRGPGRAFVTI	9	11	2	2	2	2.75	3.40869999815	7.21286666482
SLYNTVATL	RGPGRAFVTI	RTGV	SLYNTVATLRTGVRGPGRAFVTI	9	13	1	5	1	2.72413793103	3.00096666051	6.90384022373
SLYNTVATL	RGPGRAFVTI	KLLV	SLYNTVATLKLLVRGPGRAFVTI	10	14	2	2	2	2.87096774194	3.57889999424	7.589115048
SLYNTVATL	RGPGRAFVTI	RTGS	SLYNTVATLRTGSRGPGRAFVTI	8	12	1	6	1	2.73913043478	2.7425666605	6.79618984891
SLYNTVATL	RGPGRAFVTI	RDGA	SLYNTVATLRDGARGPGRAFVTI	9	13	1	2	1	2.8	3.09806665394	6.25473332061
SLYNTVATL	RGPGRAFVTI	KILV	SLYNTVATLKILVRGPGRAFVTI	10	14	1	2	1	2.84	2.94606666152	6.20473332818
SLYNTVATL	RGPGRAFVTI	KDLV	SLYNTVATLKDLVRGPGRAFVTI	9	14	1	1	1	2.84615384615	3.54446666208	6.50344102105
SLYNTVATL	RGPGRAFVTI	RDGK	SLYNTVATLRDGKRGPGRAFVTI	9	13	1	2	1	2.80769230769	2.87693332752	6.03398460957
SLYNTVATL	RGPGRAFVTI	KDLS	SLYNTVATLKDLSRGPGRAFVTI	8	15	1	2	1	2.86363636364	2.82946666292	6.03931514777
SLYNTVATL	RGPGRAFVTI	KLA	SLYNTVATLKLARGPGRAFVTI	9	16	7	9	7	2.8	3.13653332649	12.5265333265
SLYNTVATL	RGPGRAFVTI	KLAV	SLYNTVATLKLAVRGPGRAFVTI	11	15	3	4	3	2.83870967742	3.53273332497	8.89133547551
SLYNTVATL	RGPGRAFVTI	RI	SLYNTVATLRIRGPGRAFVTI	9	12	3	8	3	2.68181818182	2.9040333283	8.67145757072
SLYNTVATL	RGPGRAFVTI	RIL	SLYNTVATLRILRGPGRAFVTI	8	14	2	5	2	2.68	2.79333333025	7.27733333025
SLYNTVATL	RGPGRAFVTI	RILV	SLYNTVATLRILVRGPGRAFVTI	9	13	1	2	1	2.69230769231	3.04816666031	6.19944871159
SLYNTVATL	RGPGRAFVTI	RIG	SLYNTVATLRIGRGPGRAFVTI	8	12	3	8	3	2.71428571429	2.54769999571	8.43341428143
SLYNTVATL	RGPGRAFVTI	RIGA	SLYNTVATLRIGARGPGRAFVTI	8	14	1	3	1	2.79166666667	2.8130999892	6.2193499892
SLYNTVATL	RGPGRAFVTI	RILS	SLYNTVATLRILSRGPGRAFVTI	9	12	1	2	1	2.73913043478	2.61959999324	5.72322318164
SLYNTVATL	RGPGRAFVTI	KLAS	SLYNTVATLKLASRGPGRAFVTI	9	14	3	5	3	2.875	2.95553332784	8.41594999451
SLYNTVATL	RGPGRAFVTI	KDLA	SLYNTVATLKDLARGPGRAFVTI	9	15	1	2	1	2.86956521739	3.27359999188	6.53374491942
SLYNTVATL	RGPGRAFVTI	KLGS	SLYNTVATLKLGSRGPGRAFVTI	9	12	2	5	2	2.91304347826	2.7209666622	7.33328550278
SLYNTVATL	RGPGRAFVTI	KIVA	SLYNTVATLKIVARGPGRAFVTI	11	14	2	5	2	2.875	2.97483332431	7.78524999098
SLYNTVATL	RGPGRAFVTI	KTLS	SLYNTVATLKTLSRGPGRAFVTI	10	13	1	5	1	2.84	3.32986666053	7.28853332719
SLYNTVATL	RGPGRAFVTI	RILA	SLYNTVATLRILARGPGRAFVTI	9	16	1	2	1	2.7037037037	3.47663332181	6.77848517366
SLYNTVATL	RGPGRAFVTI	KLAA	SLYNTVATLKLAARGPGRAFVTI	10	15	2	5	2	2.88888888889	3.24513332222	8.05624443333
SLYNTVATL	RGPGRAFVTI	KIVV	SLYNTVATLKIVVRGPGRAFVTI	11	13	2	4	2	2.80769230769	3.01153332551	7.51858460756
SLYNTVATL	RGPGRAFVTI	KIG	SLYNTVATLKIGRGPGRAFVTI	8	12	3	9	3	2.85714285714	2.62639999864	8.7692571415
SLYNTVATL	RGPGRAFVTI	KIGV	SLYNTVATLKIGVRGPGRAFVTI	8	12	1	4	1	2.88461538462	2.60159999378	6.16249742968
SLYNTVATL	RGPGRAFVTI	RILK	SLYNTVATLRILKRGPGRAFVTI	8	12	1	2	1	2.60869565217	3.02143333015	6.06853477943
SLYNTVATL	RGPGRAFVTI	KLAK	SLYNTVATLKLAKRGPGRAFVTI	9	13	4	4	4	2.88461538462	2.93629999661	8.84719743251
SLYNTVATL	RGPGRAFVTI	LLV	SLYNTVATLLLVRGPGRAFVTI	11	17	9	9	9	2.78787878788	4.0261666622	15.0655606016
SLYNTVATL	RGPGRAFVTI	LLVK	SLYNTVATLLLVKRGPGRAFVTI	10	16	4	4	6	2.77142857143	4.51023333527	11.1154714305
SLYNTVATL	RGPGRAFVTI	LIL	SLYNTVATLLILRGPGRAFVTI	11	16	4	7	4	2.8064516129	3.93940000219	10.6797225828
SLYNTVATL	RGPGRAFVTI	LILA	SLYNTVATLLILARGPGRAFVTI	11	17	1	3	1	2.86486486486	4.10469999626	7.81460990617
SLYNTVATL	RGPGRAFVTI	LD	SLYNTVATLLDRGPGRAFVTI	9	16	3	8	3	2.76	3.61419999821	9.58553333155
SLYNTVATL	RGPGRAFVTI	LDA	SLYNTVATLLDARGPGRAFVTI	11	16	4	7	4	2.80769230769	3.56256665888	10.3029512743
SLYNTVATL	RGPGRAFVTI	LDAV	SLYNTVATLLDAVRGPGRAFVTI	10	16	2	3	2	2.70967741935	4.31656666673	8.66871720437
SLYNTVATL	RGPGRAFVTI	ADA	SLYNTVATLADARGPGRAFVTI	11	16	1	1	1	2.88	2.74799998952	5.74199998952
SLYNTVATL	RGPGRAFVTI	ADAS	SLYNTVATLADASRGPGRAFVTI	9	16	1	1	1	2.83333333333	2.61073332975	5.66906666308
SLYNTVATL	RGPGRAFVTI	LILK	SLYNTVATLLILKRGPGRAFVTI	10	15	2	2	2	2.79310344828	3.58753333793	7.64385517701
SLYNTVATL	RGPGRAFVTI	RLGS	SLYNTVATLRLGSRGPGRAFVTI	8	12	2	3	2	2.78260869565	2.71906666088	6.77486376233
SLYNTVATL	RGPGRAFVTI	LILV	SLYNTVATLLILVRGPGRAFVTI	11	16	2	2	2	2.87804878049	5.0550666807	9.21563578639
SLYNTVATL	RGPGRAFVTI	LILS	SLYNTVATLLILSRGPGRAFVTI	11	15	1	3	1	2.86206896552	3.59430000187	7.20407011681
SLYNTVATL	RGPGRAFVTI	KTV	SLYNTVATLKTVRGPGRAFVTI	8	13	6	10	6	2.77272727273	3.02929999511	11.7179363587
SLYNTVATL	RGPGRAFVTI	KTVV	SLYNTVATLKTVVRGPGRAFVTI	10	14	3	7	3	2.86666666667	3.47113332737	9.48113332737
SLYNTVATL	RGPGRAFVTI	LDAS	SLYNTVATLLDASRGPGRAFVTI	9	15	2	3	2	2.75	3.36989999825	7.62406666492
SLYNTVATL	RGPGRAFVTI	AI	SLYNTVATLAIRGPGRAFVTI	8	14	1	2	1	2.88461538462	2.57733333197	5.40489743453
SLYNTVATL	RGPGRAFVTI	AIV	SLYNTVATLAIVRGPGRAFVTI	10	15	1	2	1	2.8275862069	2.76156666172	5.90294597207
SLYNTVATL	RGPGRAFVTI	AIVV	SLYNTVATLAIVVRGPGRAFVTI	11	15	1	1	1	2.88235294118	3.29803333132	6.40881764505
SLYNTVATL	RGPGRAFVTI	RDL	SLYNTVATLRDLRGPGRAFVTI	9	16	1	3	1	2.70833333333	3.22543332651	6.61084999318
SLYNTVATL	RGPGRAFVTI	RDLK	SLYNTVATLRDLKRGPGRAFVTI	7	13	1	1	1	2.73913043478	3.11573332969	5.91935651809
SLYNTVATL	RGPGRAFVTI	LTGA	SLYNTVATLLTGARGPGRAFVTI	9	15	2	8	2	2.86206896552	2.80606666073	8.31583677568
SLYNTVATL	RGPGRAFVTI	LTAA	SLYNTVATLLTAARGPGRAFVTI	9	15	3	8	3	2.8125	3.87459998866	10.1318916553
SLYNTVATL	RGPGRAFVTI	ADV	SLYNTVATLADVRGPGRAFVTI	11	16	1	1	1	2.88888888889	2.6532333245	5.64767776894
SLYNTVATL	RGPGRAFVTI	ADVK	SLYNTVATLADVKRGPGRAFVTI	9	16	1	1	1	2.84	2.75019999903	5.8088666657
SLYNTVATL	RGPGRAFVTI	ADGS	SLYNTVATLADGSRGPGRAFVTI	8	14	1	1	1	2.91304347826	2.16883333084	5.08115217142
SLYNTVATL	RGPGRAFVTI	AIA	SLYNTVATLAIARGPGRAFVTI	10	17	1	2	1	2.89285714286	2.75909999102	6.00374284816
SLYNTVATL	RGPGRAFVTI	AIAS	SLYNTVATLAIASRGPGRAFVTI	10	15	1	1	1	2.84	2.45223332616	5.51089999283
SLYNTVATL	RGPGRAFVTI	RDLA	SLYNTVATLRDLARGPGRAFVTI	8	14	1	1	1	2.79166666667	3.15073332195	6.05698332195
SLYNTVATL	RGPGRAFVTI	ADVA	SLYNTVATLADVARGPGRAFVTI	11	16	1	1	1	2.85185185185	2.91153331981	6.07079257907
SLYNTVATL	RGPGRAFVTI	AIVS	SLYNTVATLAIVSRGPGRAFVTI	11	15	1	1	1	2.85185185185	2.45196665863	5.56122591789
SLYNTVATL	RGPGRAFVTI	KIVS	SLYNTVATLKIVSRGPGRAFVTI	10	13	2	5	2	2.875	2.8881666616	7.59858332826
SLYNTVATL	RGPGRAFVTI	KTLA	SLYNTVATLKTLARGPGRAFVTI	11	15	1	5	1	2.86206896552	3.62519999016	7.73497010511
SLYNTVATL	RGPGRAFVTI	AIAK	SLYNTVATLAIAKRGPGRAFVTI	9	14	1	1	1	2.84615384615	2.59919999832	5.55817435729
SLYNTVATL	RGPGRAFVTI	RIGK	SLYNTVATLRIGKRGPGRAFVTI	8	12	1	3	1	2.70833333333	3.11506666369	6.41714999702
SLYNTVATL	RGPGRAFVTI	ADAK	SLYNTVATLADAKRGPGRAFVTI	9	15	1	1	1	2.86956521739	2.33596666494	5.34611159248
SLYNTVATL	RGPGRAFVTI	AIVK	SLYNTVATLAIVKRGPGRAFVTI	10	14	1	1	1	2.82142857143	2.69556666529	5.70330476053
SLYNTVATL	RGPGRAFVTI	AIAA	SLYNTVATLAIAARGPGRAFVTI	10	15	1	1	1	2.89655172414	2.62696665071	5.68846090359
SLYNTVATL	RGPGRAFVTI	RDLS	SLYNTVATLRDLSRGPGRAFVTI	9	15	1	1	1	2.80769230769	3.04119999267	6.04825127473
SLYNTVATL	RGPGRAFVTI	AIAV	SLYNTVATLAIAVRGPGRAFVTI	10	14	1	1	1	2.84848484848	2.95169999167	5.96079090076
SLYNTVATL	RGPGRAFVTI	RDLV	SLYNTVATLRDLVRGPGRAFVTI	9	15	1	1	1	2.7037037037	3.62773332678	6.62958517863
SLYNTVATL	RGPGRAFVTI	AIVA	SLYNTVATLAIVARGPGRAFVTI	11	15	1	1	1	2.87096774194	2.8074999849	5.91771503866
SLYNTVATL	RGPGRAFVTI	ADVS	SLYNTVATLADVSRGPGRAFVTI	11	17	1	1	1	2.85185185185	2.77533332565	5.98459258491
SLYNTVATL	RGPGRAFVTI	RLL	SLYNTVATLRLLRGPGRAFVTI	9	14	4	5	4	2.72	3.07959999595	9.11559999595
SLYNTVATL	RGPGRAFVTI	RLLA	SLYNTVATLRLLARGPGRAFVTI	9	16	1	2	1	2.7037037037	3.35806665735	6.6599185092
SLYNTVATL	RGPGRAFVTI	LTAK	SLYNTVATLLTAKRGPGRAFVTI	8	14	5	7	5	2.77777777778	3.28476666641	10.690322222
SLYNTVATL	RGPGRAFVTI	ALGV	SLYNTVATLALGVRGPGRAFVTI	11	15	1	1	1	2.83870967742	3.09683333249	6.20543548303
SLYNTVATL	RGPGRAFVTI	RLLS	SLYNTVATLRLLSRGPGRAFVTI	10	13	1	2	1	2.74074074074	2.88176666	6.0854703637
SLYNTVATL	RGPGRAFVTI	RLLV	SLYNTVATLRLLVRGPGRAFVTI	11	16	2	2	2	2.77419354839	3.6468999938	7.80227633789
SLYNTVATL	RGPGRAFVTI	RLGV	SLYNTVATLRLGVRGPGRAFVTI	9	13	2	3	2	2.72413793103	3.06256665812	7.21544022133
SLYNTVATL	RGPGRAFVTI	KTVK	SLYNTVATLKTVKRGPGRAFVTI	10	13	3	7	3	2.83870967742	3.67933333023	9.63793548077
SLYNTVATL	RGPGRAFVTI	ALGA	SLYNTVATLALGARGPGRAFVTI	11	16	1	1	1	2.90909090909	3.10176665187	6.26388786399
SLYNTVATL	RGPGRAFVTI	LTV	SLYNTVATLLTVRGPGRAFVTI	10	14	8	10	8	2.77777777778	3.13023332684	13.4691222157
SLYNTVATL	RGPGRAFVTI	LTVV	SLYNTVATLLTVVRGPGRAFVTI	10	16	4	7	4	2.74358974359	4.77073334078	11.6245794946
SLYNTVATL	RGPGRAFVTI	ALA	SLYNTVATLALARGPGRAFVTI	11	16	2	2	2	2.90909090909	2.72726665583	6.72272120129
SLYNTVATL	RGPGRAFVTI	ALAA	SLYNTVATLALAARGPGRAFVTI	12	17	1	1	1	2.92307692308	3.6202999774	6.88312049022
SLYNTVATL	RGPGRAFVTI	ALAV	SLYNTVATLALAVRGPGRAFVTI	12	15	1	1	1	2.89189189189	3.05396665941	6.21522792067
SLYNTVATL	RGPGRAFVTI	RIV	SLYNTVATLRIVRGPGRAFVTI	10	16	5	8	5	2.71428571429	3.35483332396	11.0405476097
SLYNTVATL	RGPGRAFVTI	RIVA	SLYNTVATLRIVARGPGRAFVTI	10	14	1	4	1	2.78571428571	3.38199998918	7.13795237013
SLYNTVATL	RGPGRAFVTI	LTVS	SLYNTVATLLTVSRGPGRAFVTI	10	14	4	8	4	2.75	3.45149999922	10.4556666659
SLYNTVATL	RGPGRAFVTI	LDG	SLYNTVATLLDGRGPGRAFVTI	9	15	3	7	3	2.77272727273	3.09779999677	8.93643636041
SLYNTVATL	RGPGRAFVTI	LDGA	SLYNTVATLLDGARGPGRAFVTI	9	14	1	3	1	2.84615384615	3.14843332164	6.60740768062
SLYNTVATL	RGPGRAFVTI	LDGV	SLYNTVATLLDGVRGPGRAFVTI	8	13	1	2	1	2.66666666667	3.83703334105	6.93703334105
SLYNTVATL	RGPGRAFVTI	ATL	SLYNTVATLATLRGPGRAFVTI	9	15	1	2	1	2.89285714286	2.68253333103	5.77717618818
SLYNTVATL	RGPGRAFVTI	ATLV	SLYNTVATLATLVRGPGRAFVTI	11	14	1	1	1	2.91891891892	3.5831999896	6.64581260221
SLYNTVATL	RGPGRAFVTI	ALAK	SLYNTVATLALAKRGPGRAFVTI	10	16	1	1	1	2.87096774194	3.21723332922	6.32744838298
SLYNTVATL	RGPGRAFVTI	ATLS	SLYNTVATLATLSRGPGRAFVTI	11	14	1	1	1	2.88888888889	2.84663332735	5.90774443846
SLYNTVATL	RGPGRAFVTI	RIVK	SLYNTVATLRIVKRGPGRAFVTI	10	15	2	3	2	2.73076923077	2.97586666331	7.27907179151
SLYNTVATL	RGPGRAFVTI	KLGK	SLYNTVATLKLGKRGPGRAFVTI	8	9	2	4	2	2.78260869565	3.20709999846	7.36289709991
SLYNTVATL	RGPGRAFVTI	KLGV	SLYNTVATLKLGVRGPGRAFVTI	10	13	2	4	2	2.80769230769	3.16119999447	7.61825127652
SLYNTVATL	RGPGRAFVTI	RIVV	SLYNTVATLRIVVRGPGRAFVTI	11	13	2	3	2	2.72413793103	3.26696665999	7.5198402232
SLYNTVATL	RGPGRAFVTI	ATLK	SLYNTVATLATLKRGPGRAFVTI	9	14	1	1	1	2.86206896552	3.39059999823	6.35037011317
SLYNTVATL	RGPGRAFVTI	RIVS	SLYNTVATLRIVSRGPGRAFVTI	10	13	2	4	2	2.76923076923	3.05943332886	7.51456153398
SLYNTVATL	RGPGRAFVTI	LTVA	SLYNTVATLLTVARGPGRAFVTI	11	15	3	8	3	2.83333333333	3.80026665809	10.1585999914
SLYNTVATL	RGPGRAFVTI	RLAV	SLYNTVATLRLAVRGPGRAFVTI	11	14	3	3	3	2.66666666667	3.56386665626	8.61386665626
SLYNTVATL	RGPGRAFVTI	KDG	SLYNTVATLKDGRGPGRAFVTI	8	13	2	7	2	2.85	2.93349999518	7.87599999518
SLYNTVATL	RGPGRAFVTI	KDGS	SLYNTVATLKDGSRGPGRAFVTI	7	13	1	3	1	2.86363636364	2.90519999579	6.21504848064
SLYNTVATL	RGPGRAFVTI	LTVK	SLYNTVATLLTVKRGPGRAFVTI	10	14	5	8	5	2.72413793103	3.68580000078	11.438673564
SLYNTVATL	RGPGRAFVTI	ATLA	SLYNTVATLATLARGPGRAFVTI	11	15	1	1	1	2.91428571429	3.32733331909	6.43971427147
SLYNTVATL	RGPGRAFVTI	LLAK	SLYNTVATLLLAKRGPGRAFVTI	11	17	4	4	6	2.82352941176	4.42050000148	11.1283431387
SLYNTVATL	RGPGRAFVTI	LDAK	SLYNTVATLLDAKRGPGRAFVTI	9	14	2	3	2	2.8	3.23029999835	7.43696666502
SLYNTVATL	RGPGRAFVTI	ADVV	SLYNTVATLADVVRGPGRAFVTI	12	19	1	1	1	2.88888888889	3.81936666106	7.18047777217
SLYNTVATL	RGPGRAFVTI	ALLV	SLYNTVATLALLVRGPGRAFVTI	12	15	1	1	1	2.92105263158	3.45579999528	6.61851929352
SLYNTVATL	RGPGRAFVTI	KDGV	SLYNTVATLKDGVRGPGRAFVTI	10	12	1	2	1	2.83333333333	2.75226665974	5.91059999307
SLYNTVATL	RGPGRAFVTI	LIA	SLYNTVATLLIARGPGRAFVTI	11	19	7	9	7	2.84375	4.11896666233	13.7611541623
SLYNTVATL	RGPGRAFVTI	LIAK	SLYNTVATLLIAKRGPGRAFVTI	9	15	4	5	4	2.78571428571	3.68416667244	9.94011905339
SLYNTVATL	RGPGRAFVTI	KDGK	SLYNTVATLKDGKRGPGRAFVTI	8	10	1	2	1	2.85	3.00633333102	5.96549999768
SLYNTVATL	RGPGRAFVTI	ALAS	SLYNTVATLALASRGPGRAFVTI	11	16	1	1	1	2.86206896552	2.5941666597	5.75393677464
SLYNTVATL	RGPGRAFVTI	RLGK	SLYNTVATLRLGKRGPGRAFVTI	8	11	2	3	2	2.66666666667	3.2513666628	7.2513666628
SLYNTVATL	RGPGRAFVTI	KDGA	SLYNTVATLKDGARGPGRAFVTI	9	12	1	3	1	2.90909090909	2.85106665796	6.21318787008
SLYNTVATL	RGPGRAFVTI	LDL	SLYNTVATLLDLRGPGRAFVTI	11	16	2	5	2	2.81481481481	3.39129999649	8.13204073723
SLYNTVATL	RGPGRAFVTI	LDLA	SLYNTVATLLDLARGPGRAFVTI	10	16	1	2	1	2.83333333333	3.75753332297	7.11586665631
SLYNTVATL	RGPGRAFVTI	LTL	SLYNTVATLLTLRGPGRAFVTI	9	15	5	9	5	2.82142857143	3.21476666377	11.0558380923
SLYNTVATL	RGPGRAFVTI	LTLS	SLYNTVATLLTLSRGPGRAFVTI	11	14	2	6	2	2.86206896552	3.26586666334	8.32563677829
SLYNTVATL	RGPGRAFVTI	AIG	SLYNTVATLAIGRGPGRAFVTI	9	13	1	2	1	2.83333333333	2.31623333452	5.30790000119
SLYNTVATL	RGPGRAFVTI	AIGK	SLYNTVATLAIGKRGPGRAFVTI	9	13	1	1	1	2.88461538462	2.39759999862	5.30849743452
SLYNTVATL	RGPGRAFVTI	KDA	SLYNTVATLKDARGPGRAFVTI	8	14	3	7	3	2.85714285714	3.08523332557	8.82809046843
SLYNTVATL	RGPGRAFVTI	KDAK	SLYNTVATLKDAKRGPGRAFVTI	8	14	1	3	1	2.91666666667	3.02763332969	6.44013332969
SLYNTVATL	RGPGRAFVTI	LTLV	SLYNTVATLLTLVRGPGRAFVTI	11	16	2	4	2	2.72972972973	4.91963334246	9.57278649561
SLYNTVATL	RGPGRAFVTI	KTAV	SLYNTVATLKTAVRGPGRAFVTI	9	13	2	7	2	2.8275862069	3.49746666013	8.65551263714
SLYNTVATL	RGPGRAFVTI	ADAA	SLYNTVATLADAARGPGRAFVTI	12	15	1	1	1	2.85714285714	2.85483331863	6.01435712816
SLYNTVATL	RGPGRAFVTI	LDLK	SLYNTVATLLDLKRGPGRAFVTI	9	16	1	1	1	2.76923076923	3.43763333195	6.49276153708
SLYNTVATL	RGPGRAFVTI	LDGS	SLYNTVATLLDGSRGPGRAFVTI	8	14	1	3	1	2.71428571429	2.94896666432	6.3513476167
SLYNTVATL	RGPGRAFVTI	AIGA	SLYNTVATLAIGARGPGRAFVTI	9	15	1	1	1	2.88	2.56523332164	5.57589998831
SLYNTVATL	RGPGRAFVTI	KDAA	SLYNTVATLKDAARGPGRAFVTI	10	16	1	3	1	2.88	3.24076665926	6.85143332593
SLYNTVATL	RGPGRAFVTI	LTLA	SLYNTVATLLTLARGPGRAFVTI	10	16	2	5	2	2.88235294118	3.66563332444	8.52641763816
SLYNTVATL	RGPGRAFVTI	LDLS	SLYNTVATLLDLSRGPGRAFVTI	9	16	1	2	1	2.76	3.3451666634	6.64983333006
SLYNTVATL	RGPGRAFVTI	LDGK	SLYNTVATLLDGKRGPGRAFVTI	8	13	1	3	1	2.66666666667	3.23646666572	6.58646666572
SLYNTVATL	RGPGRAFVTI	LDLV	SLYNTVATLLDLVRGPGRAFVTI	10	18	1	1	1	2.76470588235	4.45426666528	7.65916862607
SLYNTVATL	RGPGRAFVTI	ADGK	SLYNTVATLADGKRGPGRAFVTI	9	14	1	1	1	2.875	2.47206666526	5.43248333193
SLYNTVATL	RGPGRAFVTI	KDAV	SLYNTVATLKDAVRGPGRAFVTI	9	14	1	3	1	2.84	3.4531333283	6.91179999497
SLYNTVATL	RGPGRAFVTI	AIGV	SLYNTVATLAIGVRGPGRAFVTI	10	15	1	1	1	2.84375	3.18683333381	6.24568750047
SLYNTVATL	RGPGRAFVTI	LLLS	SLYNTVATLLLLSRGPGRAFVTI	11	15	2	3	2	2.84848484848	4.06973333251	8.4288242416
SLYNTVATL	RGPGRAFVTI	LTLK	SLYNTVATLLTLKRGPGRAFVTI	8	15	3	5	3	2.83333333333	3.67433333345	9.13266666678
SLYNTVATL	RGPGRAFVTI	AIGS	SLYNTVATLAIGSRGPGRAFVTI	9	15	1	1	1	2.91666666667	2.12103332602	5.13353332602
SLYNTVATL	RGPGRAFVTI	KDAS	SLYNTVATLKDASRGPGRAFVTI	8	15	1	3	1	2.91304347826	2.80969999668	6.27201883726
SLYNTVATL	RGPGRAFVTI	KTAA	SLYNTVATLKTAARGPGRAFVTI	9	14	2	8	2	2.84615384615	3.67789999092	9.1368743499
SLYNTVATL	RGPGRAFVTI	AIL	SLYNTVATLAILRGPGRAFVTI	10	15	1	1	1	2.89655172414	2.36466666392	5.25949425013
SLYNTVATL	RGPGRAFVTI	AILS	SLYNTVATLAILSRGPGRAFVTI	11	15	1	1	1	2.88461538462	2.45223332616	5.56313076206
SLYNTVATL	RGPGRAFVTI	ALV	SLYNTVATLALVRGPGRAFVTI	11	17	2	2	2	2.87878787879	3.16763332399	7.21157271793
SLYNTVATL	RGPGRAFVTI	ALVV	SLYNTVATLALVVRGPGRAFVTI	12	15	1	1	1	2.89189189189	3.16543332446	6.32669458572
SLYNTVATL	RGPGRAFVTI	AILV	SLYNTVATLAILVRGPGRAFVTI	11	15	1	1	1	2.90909090909	2.88046665904	5.99258787116
SLYNTVATL	RGPGRAFVTI	ALVS	SLYNTVATLALVSRGPGRAFVTI	11	16	1	1	1	2.86666666667	2.53279998817	5.69279998817
SLYNTVATL	RGPGRAFVTI	LLAS	SLYNTVATLLLASRGPGRAFVTI	11	16	4	5	4	2.83870967742	3.76433333269	10.1729354832
SLYNTVATL	RGPGRAFVTI	KIGS	SLYNTVATLKIGSRGPGRAFVTI	8	12	1	5	1	2.91304347826	2.70849999491	6.52081883549
SLYNTVATL	RGPGRAFVTI	LDV	SLYNTVATLLDVRGPGRAFVTI	11	17	5	8	5	2.77777777778	3.77576665789	11.5646555468
SLYNTVATL	RGPGRAFVTI	LDVA	SLYNTVATLLDVARGPGRAFVTI	11	16	1	3	1	2.83333333333	3.64823332261	7.30656665594
SLYNTVATL	RGPGRAFVTI	RDA	SLYNTVATLRDARGPGRAFVTI	9	15	3	6	3	2.76	3.38516665375	8.97316665375
SLYNTVATL	RGPGRAFVTI	RDAS	SLYNTVATLRDASRGPGRAFVTI	9	13	1	2	1	2.79166666667	2.87373332726	6.02998332726
SLYNTVATL	RGPGRAFVTI	RIGS	SLYNTVATLRIGSRGPGRAFVTI	8	13	1	4	1	2.78260869565	2.70659999359	6.31239709504
SLYNTVATL	RGPGRAFVTI	KIGK	SLYNTVATLKIGKRGPGRAFVTI	8	10	1	4	1	2.84	3.15656666415	6.61523333081
SLYNTVATL	RGPGRAFVTI	AILA	SLYNTVATLAILARGPGRAFVTI	11	16	1	1	1	2.86666666667	2.76299998589	5.92299998589
SLYNTVATL	RGPGRAFVTI	ALVA	SLYNTVATLALVARGPGRAFVTI	11	16	1	1	1	2.87878787879	2.93953331572	6.10013937632
SLYNTVATL	RGPGRAFVTI	RLLK	SLYNTVATLRLLKRGPGRAFVTI	9	13	2	2	2	2.65384615385	3.53049999652	7.42985897088
SLYNTVATL	RGPGRAFVTI	KIGA	SLYNTVATLKIGARGPGRAFVTI	8	13	1	5	1	2.91666666667	2.81499999052	6.67749999052
SLYNTVATL	RGPGRAFVTI	AILK	SLYNTVATLAILKRGPGRAFVTI	10	13	1	1	1	2.8	2.57936666542	5.53603333209
SLYNTVATL	RGPGRAFVTI	RIGV	SLYNTVATLRIGVRGPGRAFVTI	8	13	1	3	1	2.74074074074	2.69056665833	6.04427036203
SLYNTVATL	RGPGRAFVTI	LDAA	SLYNTVATLLDAARGPGRAFVTI	11	16	1	3	1	2.8064516129	3.71129999152	7.36828923883
SLYNTVATL	RGPGRAFVTI	ALVK	SLYNTVATLALVKRGPGRAFVTI	11	16	1	1	1	2.84848484848	3.46493332791	6.624024237
SLYNTVATL	RGPGRAFVTI	RDAA	SLYNTVATLRDAARGPGRAFVTI	9	13	1	2	1	2.79166666667	3.09236665413	6.24861665413
SLYNTVATL	RGPGRAFVTI	RDV	SLYNTVATLRDVRGPGRAFVTI	10	15	3	6	3	2.70833333333	3.299333321	8.93474998767
SLYNTVATL	RGPGRAFVTI	RDVA	SLYNTVATLRDVARGPGRAFVTI	11	13	1	2	1	2.77777777778	3.58099998448	6.83655554004
SLYNTVATL	RGPGRAFVTI	KTAK	SLYNTVATLKTAKRGPGRAFVTI	7	10	3	7	3	2.79166666667	3.40063333062	9.05688333062
SLYNTVATL	RGPGRAFVTI	RDAK	SLYNTVATLRDAKRGPGRAFVTI	7	13	1	2	1	2.78260869565	3.01909999518	6.07489709663
SLYNTVATL	RGPGRAFVTI	RDAV	SLYNTVATLRDAVRGPGRAFVTI	9	13	1	2	1	2.68	3.17953332553	6.33019999219
SLYNTVATL	RGPGRAFVTI	RLAK	SLYNTVATLRLAKRGPGRAFVTI	9	13	3	3	4	2.70833333333	3.01776666342	8.16984999676
SLYNTVATL	RGPGRAFVTI	RDVK	SLYNTVATLRDVKRGPGRAFVTI	9	14	1	2	1	2.76923076923	3.26666666003	6.47179486516
SLYNTVATL	RGPGRAFVTI	RDVV	SLYNTVATLRDVVRGPGRAFVTI	11	15	1	2	1	2.75862068966	3.42949998833	6.78409768948
SLYNTVATL	RGPGRAFVTI	KIA	SLYNTVATLKIARGPGRAFVTI	9	16	4	9	4	2.84	3.27196666138	10.4139666614
SLYNTVATL	RGPGRAFVTI	KIAA	SLYNTVATLKIAARGPGRAFVTI	10	15	1	5	1	2.88	3.09339999183	7.15406665849
SLYNTVATL	RGPGRAFVTI	RDVS	SLYNTVATLRDVSRGPGRAFVTI	10	15	1	2	1	2.81481481481	3.04789999252	6.35530739993
SLYNTVATL	RGPGRAFVTI	KIAK	SLYNTVATLKIAKRGPGRAFVTI	9	12	2	4	2	2.84	3.01309999822	7.37176666489
SLYNTVATL	RGPGRAFVTI	ADGV	SLYNTVATLADGVRGPGRAFVTI	10	15	1	1	1	2.79310344828	3.18430000191	6.24062184099
SLYNTVATL	RGPGRAFVTI	LDVV	SLYNTVATLLDVVRGPGRAFVTI	11	17	2	3	2	2.79411764706	4.39503333291	8.85140588193
SLYNTVATL	RGPGRAFVTI	KDVK	SLYNTVATLKDVKRGPGRAFVTI	9	14	1	3	1	2.88	3.15723333014	6.61789999681
SLYNTVATL	RGPGRAFVTI	RLVA	SLYNTVATLRLVARGPGRAFVTI	10	16	2	3	2	2.75862068966	3.54096665372	7.89556435486
SLYNTVATL	RGPGRAFVTI	ALGK	SLYNTVATLALGKRGPGRAFVTI	10	13	1	1	1	2.88461538462	2.49806666109	5.45896409698
SLYNTVATL	RGPGRAFVTI	LLG	SLYNTVATLLLGRGPGRAFVTI	9	15	7	9	7	2.86206896552	3.6229999987	12.966103447
SLYNTVATL	RGPGRAFVTI	LLGS	SLYNTVATLLLGSRGPGRAFVTI	10	14	3	5	3	2.85714285714	3.42676666689	8.93629047641
SLYNTVATL	RGPGRAFVTI	ATV	SLYNTVATLATVRGPGRAFVTI	10	15	2	4	2	2.77777777778	3.06723332667	7.45612221556
SLYNTVATL	RGPGRAFVTI	ATVV	SLYNTVATLATVVRGPGRAFVTI	10	15	1	1	1	2.86486486486	3.69576666291	6.75567657282
SLYNTVATL	RGPGRAFVTI	ATVS	SLYNTVATLATVSRGPGRAFVTI	10	14	1	2	1	2.86206896552	2.93239999214	6.19217010709
SLYNTVATL	RGPGRAFVTI	LLGV	SLYNTVATLLLGVRGPGRAFVTI	10	14	3	4	3	2.74285714286	4.31813333861	9.57194286242
SLYNTVATL	RGPGRAFVTI	LLGK	SLYNTVATLLLGKRGPGRAFVTI	10	14	4	4	4	2.8	3.87483333613	9.88150000279
SLYNTVATL	RGPGRAFVTI	LTGS	SLYNTVATLLTGSRGPGRAFVTI	9	13	2	8	2	2.83333333333	2.59656666496	8.00489999829
SLYNTVATL	RGPGRAFVTI	ATVK	SLYNTVATLATVKRGPGRAFVTI	10	13	1	1	1	2.84375	3.51369999882	6.47255416548
SLYNTVATL	RGPGRAFVTI	LLGA	SLYNTVATLLLGARGPGRAFVTI	10	16	2	4	2	2.88571428571	4.43490000085	9.0458523818
SLYNTVATL	RGPGRAFVTI	KDVV	SLYNTVATLKDVVRGPGRAFVTI	11	14	1	3	1	2.84615384615	3.18143332685	6.74040768582
SLYNTVATL	RGPGRAFVTI	RTVS	SLYNTVATLRTVSRGPGRAFVTI	10	14	2	7	2	2.75862068966	3.63809999385	8.892697695
SLYNTVATL	RGPGRAFVTI	ATVA	SLYNTVATLATVARGPGRAFVTI	11	15	1	2	1	2.88571428571	3.31446665116	6.67541903211
SLYNTVATL	RGPGRAFVTI	LIAV	SLYNTVATLLIAVRGPGRAFVTI	11	13	3	4	3	2.77142857143	4.61533333951	9.87057143475
SLYNTVATL	RGPGRAFVTI	KLLA	SLYNTVATLKLLARGPGRAFVTI	10	17	1	3	1	2.8275862069	3.3995666578	7.05761263481
SLYNTVATL	RGPGRAFVTI	ATG	SLYNTVATLATGRGPGRAFVTI	8	13	1	4	1	2.81818181818	2.29666666707	5.73757575798
SLYNTVATL	RGPGRAFVTI	ATGA	SLYNTVATLATGARGPGRAFVTI	10	14	1	1	1	2.89655172414	2.80936665773	5.8208609106
SLYNTVATL	RGPGRAFVTI	KILA	SLYNTVATLKILARGPGRAFVTI	9	15	1	3	1	2.8	3.23613332566	6.74279999233
SLYNTVATL	RGPGRAFVTI	LIAS	SLYNTVATLLIASRGPGRAFVTI	11	14	2	5	2	2.82142857143	3.63973333511	8.44747143035
SLYNTVATL	RGPGRAFVTI	KTG	SLYNTVATLKTGRGPGRAFVTI	7	12	4	10	4	2.85	2.61346666439	9.70596666439
SLYNTVATL	RGPGRAFVTI	KTGK	SLYNTVATLKTGKRGPGRAFVTI	8	10	2	7	2	2.8	3.14199999555	8.09866666222
SLYNTVATL	RGPGRAFVTI	ATGK	SLYNTVATLATGKRGPGRAFVTI	9	13	1	1	1	2.88	2.41073333168	5.32139999834
SLYNTVATL	RGPGRAFVTI	KTVS	SLYNTVATLKTVSRGPGRAFVTI	10	14	2	8	2	2.85714285714	3.568966661	9.07849047053
SLYNTVATL	RGPGRAFVTI	KTGA	SLYNTVATLKTGARGPGRAFVTI	8	14	1	8	1	2.88461538462	2.93233332248	7.59323075838
SLYNTVATL	RGPGRAFVTI	LLVA	SLYNTVATLLLVARGPGRAFVTI	12	17	4	5	4	2.85	4.2159666584	10.7251333251
SLYNTVATL	RGPGRAFVTI	ATGS	SLYNTVATLATGSRGPGRAFVTI	9	14	1	2	1	2.875	2.29446666213	5.5048833288
SLYNTVATL	RGPGRAFVTI	ATGV	SLYNTVATLATGVRGPGRAFVTI	10	14	1	1	1	2.83870967742	3.1184999946	6.12710214514
SLYNTVATL	RGPGRAFVTI	LLLV	SLYNTVATLLLLVRGPGRAFVTI	11	16	2	2	3	2.825	5.00036667158	9.40828333825
SLYNTVATL	RGPGRAFVTI	LIAA	SLYNTVATLLIAARGPGRAFVTI	11	17	2	5	2	2.85294117647	4.04546666269	9.00478038818
SLYNTVATL	RGPGRAFVTI	LLVV	SLYNTVATLLLVVRGPGRAFVTI	12	15	4	4	5	2.8	4.86746667364	11.2741333403
SLYNTVATL	RGPGRAFVTI	KTGV	SLYNTVATLKTGVRGPGRAFVTI	9	13	1	7	1	2.85185185185	2.7254333256	7.13469258486
SLYNTVATL	RGPGRAFVTI	LLVS	SLYNTVATLLLVSRGPGRAFVTI	11	15	5	5	5	2.81818181818	3.75743333197	10.8650090895
SLYNTVATL	RGPGRAFVTI	KTVA	SLYNTVATLKTVARGPGRAFVTI	11	16	2	8	2	2.86666666667	3.64919999052	9.30919999052
SLYNTVATL	RGPGRAFVTI	KTGS	SLYNTVATLKTGSRGPGRAFVTI	8	12	1	8	1	2.86363636364	2.66096666037	7.22081514522
SLYNTVATL	RGPGRAFVTI	KLV	SLYNTVATLKLVRGPGRAFVTI	9	16	7	9	7	2.84	3.04819999713	12.4401999971
SLYNTVATL	RGPGRAFVTI	KLVV	SLYNTVATLKLVVRGPGRAFVTI	11	15	3	4	3	2.83333333333	3.45873332554	8.81706665888
SLYNTVATL	RGPGRAFVTI	RTA	SLYNTVATLRTARGPGRAFVTI	9	15	6	10	6	2.76	2.88433332123	11.7223333212
SLYNTVATL	RGPGRAFVTI	RTAS	SLYNTVATLRTASRGPGRAFVTI	8	12	2	7	2	2.79166666667	2.98939999465	8.04564999465
SLYNTVATL	RGPGRAFVTI	RIA	SLYNTVATLRIARGPGRAFVTI	8	16	4	8	4	2.72	3.19326665845	10.0292666584
SLYNTVATL	RGPGRAFVTI	RIAS	SLYNTVATLRIASRGPGRAFVTI	8	13	1	4	1	2.79166666667	2.77689999533	6.38314999533
SLYNTVATL	RGPGRAFVTI	KLVS	SLYNTVATLKLVSRGPGRAFVTI	9	15	3	5	3	2.83333333333	2.93843332838	8.44676666171
SLYNTVATL	RGPGRAFVTI	RIAV	SLYNTVATLRIAVRGPGRAFVTI	8	13	2	3	2	2.625	3.0084999921	7.10641665877
SLYNTVATL	RGPGRAFVTI	RTAV	SLYNTVATLRTAVRGPGRAFVTI	9	14	2	5	2	2.65517241379	3.65009999324	8.34952528059
SLYNTVATL	RGPGRAFVTI	KIAS	SLYNTVATLKIASRGPGRAFVTI	9	14	2	5	2	2.875	3.01986666216	7.73028332883
SLYNTVATL	RGPGRAFVTI	LDVK	SLYNTVATLLDVKRGPGRAFVTI	9	16	2	3	2	2.76	3.34676666608	7.65143333275
SLYNTVATL	RGPGRAFVTI	LTGK	SLYNTVATLLTGKRGPGRAFVTI	9	14	3	7	3	2.77777777778	3.07760000014	9.0331555557
SLYNTVATL	RGPGRAFVTI	RTAA	SLYNTVATLRTAARGPGRAFVTI	8	14	2	6	2	2.72	3.77493332115	8.67759998782
SLYNTVATL	RGPGRAFVTI	RIAA	SLYNTVATLRIAARGPGRAFVTI	8	15	1	4	1	2.68	3.45706665404	7.1577333207
SLYNTVATL	RGPGRAFVTI	LLLK	SLYNTVATLLLLKRGPGRAFVTI	10	15	2	2	3	2.78787878788	4.71926666812	9.02532727418
SLYNTVATL	RGPGRAFVTI	LDVS	SLYNTVATLLDVSRGPGRAFVTI	10	16	2	3	2	2.77777777778	3.55163333212	7.90718888768
SLYNTVATL	RGPGRAFVTI	KLVA	SLYNTVATLKLVARGPGRAFVTI	10	17	3	5	3	2.85714285714	3.31359999062	8.97312380014
SLYNTVATL	RGPGRAFVTI	KIAV	SLYNTVATLKIAVRGPGRAFVTI	10	14	2	4	2	2.80769230769	2.99719999371	7.50425127576
SLYNTVATL	RGPGRAFVTI	RTAK	SLYNTVATLRTAKRGPGRAFVTI	7	12	3	6	3	2.66666666667	3.45576666467	8.95576666467
SLYNTVATL	RGPGRAFVTI	RIAK	SLYNTVATLRIAKRGPGRAFVTI	7	13	2	3	2	2.65217391304	3.11526666248	7.1645420248
SLYNTVATL	RGPGRAFVTI	KLVK	SLYNTVATLKLVKRGPGRAFVTI	9	14	4	4	4	2.76923076923	3.38649999761	9.34162820274
SLYNTVATL	RGPGRAFVTI	ADAV	SLYNTVATLADAVRGPGRAFVTI	10	16	1	1	1	2.8275862069	3.44856666609	6.5566126431
SLYNTVATL	VLEWRFDSRL		SLYNTVATLVLEWRFDSRL	7	15	10	50	10	2.86956521739	2.64613332573	23.8896115866
SLYNTVATL	VLEWRFDSRL	K	SLYNTVATLKVLEWRFDSRL	9	11	6	10	6	2.95454545455	3.0665333352	11.3809272746
SLYNTVATL	VLEWRFDSRL	KI	SLYNTVATLKIVLEWRFDSRL	8	12	5	9	5	2.8	3.23859999573	10.7119333291
SLYNTVATL	VLEWRFDSRL	KIV	SLYNTVATLKIVVLEWRFDSRL	9	12	3	3	3	2.86956521739	3.45619999136	8.14967825223
SLYNTVATL	VLEWRFDSRL	KIVK	SLYNTVATLKIVKVLEWRFDSRL	11	14	1	4	1	2.83870967742	4.04429999772	7.85290214826
SLYNTVATL	VLEWRFDSRL	A	SLYNTVATLAVLEWRFDSRL	8	17	2	5	2	2.89285714286	3.75326666648	8.06457619029
SLYNTVATL	VLEWRFDSRL	AD	SLYNTVATLADVLEWRFDSRL	10	15	1	1	1	2.85185185185	3.11303331962	5.83895924555
SLYNTVATL	VLEWRFDSRL	ADL	SLYNTVATLADLVLEWRFDSRL	10	16	1	1	1	2.96153846154	2.92200000117	5.87007692424
SLYNTVATL	VLEWRFDSRL	ADLK	SLYNTVATLADLKVLEWRFDSRL	11	13	1	1	1	2.90476190476	2.34459999946	5.35650476137
SLYNTVATL	VLEWRFDSRL	KIL	SLYNTVATLKILVLEWRFDSRL	8	12	2	2	2	2.86363636364	3.40346665917	7.04664847736
SLYNTVATL	VLEWRFDSRL	KILS	SLYNTVATLKILSVLEWRFDSRL	9	15	1	3	1	2.88461538462	3.1454999955	6.6563974314
SLYNTVATL	VLEWRFDSRL	AL	SLYNTVATLALVLEWRFDSRL	9	17	2	2	2	2.84375	3.51083331742	7.28635415076
SLYNTVATL	VLEWRFDSRL	ALL	SLYNTVATLALLVLEWRFDSRL	10	14	1	1	1	3.0	3.13319999283	5.98319999283
SLYNTVATL	VLEWRFDSRL	ALLK	SLYNTVATLALLKVLEWRFDSRL	12	16	1	1	1	2.94117647059	3.48943333068	6.70315882087
SLYNTVATL	VLEWRFDSRL	ADLA	SLYNTVATLADLAVLEWRFDSRL	11	14	1	1	1	2.91666666667	2.93806665275	6.00056665275
SLYNTVATL	VLEWRFDSRL	KILK	SLYNTVATLKILKVLEWRFDSRL	10	12	1	2	1	2.85185185185	3.58866666486	6.74792592412
SLYNTVATL	VLEWRFDSRL	KD	SLYNTVATLKDVLEWRFDSRL	9	11	3	6	3	2.84210526316	2.63349999746	7.85893859395
SLYNTVATL	VLEWRFDSRL	KDV	SLYNTVATLKDVVLEWRFDSRL	9	11	2	2	2	2.89473684211	2.86506665908	6.50980350118
SLYNTVATL	VLEWRFDSRL	KDVA	SLYNTVATLKDVAVLEWRFDSRL	8	11	1	3	1	2.90476190476	3.35729999352	6.61920475542
SLYNTVATL	VLEWRFDSRL	KT	SLYNTVATLKTVLEWRFDSRL	8	14	6	10	6	2.82608695652	3.04999999488	11.624637676
SLYNTVATL	VLEWRFDSRL	KTA	SLYNTVATLKTAVLEWRFDSRL	8	15	4	5	4	2.88461538462	3.57226665791	9.61649742714
SLYNTVATL	VLEWRFDSRL	KTAS	SLYNTVATLKTASVLEWRFDSRL	9	13	1	8	1	2.92	3.26706665835	7.92973332502
SLYNTVATL	VLEWRFDSRL	L	SLYNTVATLLVLEWRFDSRL	8	17	8	10	8	2.9	3.91693332901	13.9785999957
SLYNTVATL	VLEWRFDSRL	LL	SLYNTVATLLLVLEWRFDSRL	9	18	9	9	9	2.83783783784	4.96560000011	15.7908252253
SLYNTVATL	VLEWRFDSRL	LLL	SLYNTVATLLLLVLEWRFDSRL	10	17	2	2	4	2.87179487179	5.65740000598	10.1509897496
SLYNTVATL	VLEWRFDSRL	LLLA	SLYNTVATLLLLAVLEWRFDSRL	11	17	1	2	1	2.84615384615	5.24130000351	8.70027436249
SLYNTVATL	VLEWRFDSRL	ADLV	SLYNTVATLADLVVLEWRFDSRL	11	16	1	1	1	2.89655172414	3.98019999898	7.14169425185
SLYNTVATL	VLEWRFDSRL	ADLS	SLYNTVATLADLSVLEWRFDSRL	9	13	1	1	1	2.95238095238	2.55546666036	5.46975237464
SLYNTVATL	VLEWRFDSRL	KTL	SLYNTVATLKTLVLEWRFDSRL	9	15	2	3	2	2.96774193548	3.45603332335	7.55442042013
SLYNTVATL	VLEWRFDSRL	KTLK	SLYNTVATLKTLKVLEWRFDSRL	10	11	1	4	1	2.84615384615	3.28426666499	6.89324102397
SLYNTVATL	VLEWRFDSRL	KL	SLYNTVATLKLVLEWRFDSRL	7	13	7	8	7	2.80952380952	3.27559999734	11.9994095211
SLYNTVATL	VLEWRFDSRL	KLG	SLYNTVATLKLGVLEWRFDSRL	8	15	2	2	3	2.88	3.1982333295	7.2422333295
SLYNTVATL	VLEWRFDSRL	KLGA	SLYNTVATLKLGAVLEWRFDSRL	9	14	1	4	1	2.875	3.60873332735	7.31914999402
SLYNTVATL	VLEWRFDSRL	LI	SLYNTVATLLIVLEWRFDSRL	9	16	7	9	7	2.90909090909	4.26846667152	13.4972545503
SLYNTVATL	VLEWRFDSRL	LIV	SLYNTVATLLIVVLEWRFDSRL	10	15	3	3	5	2.89189189189	5.11033333256	10.5049279272
SLYNTVATL	VLEWRFDSRL	LIVV	SLYNTVATLLIVVVLEWRFDSRL	11	15	2	4	2	2.85365853659	6.13683335067	10.7461829442
SLYNTVATL	VLEWRFDSRL	LIVS	SLYNTVATLLIVSVLEWRFDSRL	11	16	2	5	2	2.88888888889	4.7042666703	9.61537778141
SLYNTVATL	VLEWRFDSRL	ALLA	SLYNTVATLALLAVLEWRFDSRL	11	16	1	1	1	2.88235294118	3.72696665458	6.88775096831
SLYNTVATL	VLEWRFDSRL	R	SLYNTVATLRVLEWRFDSRL	8	12	6	10	6	2.78260869565	3.5868999969	11.8926970984
SLYNTVATL	VLEWRFDSRL	RL	SLYNTVATLRLVLEWRFDSRL	8	11	7	7	7	2.70833333333	3.02846666064	11.4472166606
SLYNTVATL	VLEWRFDSRL	RLV	SLYNTVATLRLVVLEWRFDSRL	9	13	2	2	5	2.76	3.45999999026	7.94799999026
SLYNTVATL	VLEWRFDSRL	RLVK	SLYNTVATLRLVKVLEWRFDSRL	11	13	2	3	2	2.7	4.05313333071	8.30479999738
SLYNTVATL	VLEWRFDSRL	RT	SLYNTVATLRTVLEWRFDSRL	8	12	6	10	6	2.72	3.06143332659	11.5307666599
SLYNTVATL	VLEWRFDSRL	RTL	SLYNTVATLRTLVLEWRFDSRL	8	15	2	2	2	2.83333333333	3.41749998534	7.209166652
SLYNTVATL	VLEWRFDSRL	RTLS	SLYNTVATLRTLSVLEWRFDSRL	10	13	1	4	1	2.77777777778	3.60206665699	7.30762221255
SLYNTVATL	VLEWRFDSRL	ALG	SLYNTVATLALGVLEWRFDSRL	10	14	1	1	1	2.88888888889	3.20843333276	6.05287777721
SLYNTVATL	VLEWRFDSRL	ALGS	SLYNTVATLALGSVLEWRFDSRL	9	15	1	1	1	3.0	2.94206665543	5.9587333221
SLYNTVATL	VLEWRFDSRL	RTLV	SLYNTVATLRTLVVLEWRFDSRL	10	15	1	3	1	2.75757575758	4.19186665632	7.74641211086
SLYNTVATL	VLEWRFDSRL	KLL	SLYNTVATLKLLVLEWRFDSRL	9	16	1	1	3	2.96666666667	3.7004999958	7.09883332913
SLYNTVATL	VLEWRFDSRL	KLLS	SLYNTVATLKLLSVLEWRFDSRL	10	16	1	3	1	2.88	3.28403332618	6.89469999285
SLYNTVATL	VLEWRFDSRL	LLA	SLYNTVATLLLAVLEWRFDSRL	10	18	3	3	7	2.77777777778	5.38163333297	11.4205222219
SLYNTVATL	VLEWRFDSRL	LLAA	SLYNTVATLLLAAVLEWRFDSRL	11	17	2	4	2	2.84615384615	4.99120000045	9.70017435942
SLYNTVATL	VLEWRFDSRL	RTLK	SLYNTVATLRTLKVLEWRFDSRL	10	11	1	3	1	2.73076923077	3.67133333042	7.02453845862
SLYNTVATL	VLEWRFDSRL	ADG	SLYNTVATLADGVLEWRFDSRL	9	16	1	1	1	2.88	2.40586666057	5.29986666057
SLYNTVATL	VLEWRFDSRL	ADGA	SLYNTVATLADGAVLEWRFDSRL	10	14	1	1	1	2.95652173913	3.11109999019	6.12559274381
SLYNTVATL	VLEWRFDSRL	ALLS	SLYNTVATLALLSVLEWRFDSRL	11	16	1	1	1	2.93939393939	3.38256665473	6.54620301836
SLYNTVATL	VLEWRFDSRL	LT	SLYNTVATLLTVLEWRFDSRL	8	15	8	10	8	2.8064516129	3.40633332291	13.5299892369
SLYNTVATL	VLEWRFDSRL	LTG	SLYNTVATLLTGVLEWRFDSRL	9	15	4	5	4	2.69230769231	3.63316666866	9.71778205328
SLYNTVATL	VLEWRFDSRL	LTGV	SLYNTVATLLTGVVLEWRFDSRL	9	17	1	6	1	2.79411764706	4.95943334564	9.31580589466
SLYNTVATL	VLEWRFDSRL	LIVA	SLYNTVATLLIVAVLEWRFDSRL	11	17	1	5	1	2.88095238095	5.43796667011	9.64868095582
SLYNTVATL	VLEWRFDSRL	LLAV	SLYNTVATLLLAVVLEWRFDSRL	11	18	3	4	3	2.83333333333	5.7610000049	11.2693333382
SLYNTVATL	VLEWRFDSRL	RLVV	SLYNTVATLRLVVVLEWRFDSRL	10	14	2	3	2	2.74285714286	4.61956665773	8.87337618154
SLYNTVATL	VLEWRFDSRL	RTLA	SLYNTVATLRTLAVLEWRFDSRL	10	13	1	3	1	2.75862068966	4.01459999321	7.46919769436
SLYNTVATL	VLEWRFDSRL	LIVK	SLYNTVATLLIVKVLEWRFDSRL	12	16	2	4	2	2.83333333333	5.01300001129	9.72133334462
SLYNTVATL	VLEWRFDSRL	RLG	SLYNTVATLRLGVLEWRFDSRL	9	12	2	2	3	2.72727272727	2.49736665907	6.43373029544
SLYNTVATL	VLEWRFDSRL	RLGA	SLYNTVATLRLGAVLEWRFDSRL	9	14	1	3	1	2.76923076923	3.73643332649	7.19156153162
SLYNTVATL	VLEWRFDSRL	RLVS	SLYNTVATLRLVSVLEWRFDSRL	10	14	2	3	2	2.75862068966	3.70486665724	7.95946435839
SLYNTVATL	VLEWRFDSRL	RTV	SLYNTVATLRTVVLEWRFDSRL	9	14	4	4	4	2.78571428571	3.65039998641	9.4396857007
SLYNTVATL	VLEWRFDSRL	RTVV	SLYNTVATLRTVVVLEWRFDSRL	10	17	2	5	2	2.80555555556	4.45336665426	9.36031109871
SLYNTVATL	VLEWRFDSRL	AT	SLYNTVATLATVLEWRFDSRL	8	15	2	4	2	2.82142857143	3.42659998354	7.55100474545
SLYNTVATL	VLEWRFDSRL	ATA	SLYNTVATLATAVLEWRFDSRL	9	13	1	1	1	2.88461538462	2.92939999569	5.67363076492
SLYNTVATL	VLEWRFDSRL	ATAK	SLYNTVATLATAKVLEWRFDSRL	11	17	1	1	1	2.94444444444	3.66996665804	6.88385554693
SLYNTVATL	VLEWRFDSRL	LIG	SLYNTVATLLIGVLEWRFDSRL	9	15	3	3	3	2.75862068966	4.08170000282	8.91963103731
SLYNTVATL	VLEWRFDSRL	LIGA	SLYNTVATLLIGAVLEWRFDSRL	9	16	1	4	1	2.91176470588	4.6126666714	8.42492157336
SLYNTVATL	VLEWRFDSRL	LTA	SLYNTVATLLTAVLEWRFDSRL	9	15	5	5	6	2.76666666667	4.13546666458	11.2237999979
SLYNTVATL	VLEWRFDSRL	LTAV	SLYNTVATLLTAVVLEWRFDSRL	10	16	2	7	2	2.74193548387	4.82140001322	10.1751634541
SLYNTVATL	VLEWRFDSRL	RLA	SLYNTVATLRLAVLEWRFDSRL	9	12	2	2	5	2.65217391304	3.37503332422	7.80764201987
SLYNTVATL	VLEWRFDSRL	RLAA	SLYNTVATLRLAAVLEWRFDSRL	10	15	1	3	1	2.77777777778	3.68759999011	7.24315554567
SLYNTVATL	VLEWRFDSRL	ATAA	SLYNTVATLATAAVLEWRFDSRL	10	16	1	1	1	2.92105263158	4.42059998092	7.53331927916
SLYNTVATL	VLEWRFDSRL	LIGK	SLYNTVATLLIGKVLEWRFDSRL	10	15	1	4	1	2.86666666667	4.35296667688	8.16296667688
SLYNTVATL	VLEWRFDSRL	LIGV	SLYNTVATLLIGVVLEWRFDSRL	9	16	1	4	1	2.86111111111	5.04916668159	8.85888890381
SLYNTVATL	VLEWRFDSRL	RTVA	SLYNTVATLRTVAVLEWRFDSRL	10	15	1	6	1	2.78787878788	4.18676665605	8.49282726211
SLYNTVATL	VLEWRFDSRL	LIGS	SLYNTVATLLIGSVLEWRFDSRL	9	15	1	5	1	2.92857142857	4.10750000359	8.12059524168
SLYNTVATL	VLEWRFDSRL	LTAS	SLYNTVATLLTASVLEWRFDSRL	10	16	2	8	2	2.88888888889	3.1057666609	8.71687777201
SLYNTVATL	VLEWRFDSRL	RLAS	SLYNTVATLRLASVLEWRFDSRL	10	13	1	3	1	2.82142857143	3.37113332059	6.82887141583
SLYNTVATL	VLEWRFDSRL	ATAS	SLYNTVATLATASVLEWRFDSRL	10	16	1	2	1	3.0	3.05793332329	6.42459998995
SLYNTVATL	VLEWRFDSRL	ATAV	SLYNTVATLATAVVLEWRFDSRL	10	17	1	1	1	2.94117647059	3.98119999675	7.14492548695
SLYNTVATL	VLEWRFDSRL	RTVK	SLYNTVATLRTVKVLEWRFDSRL	11	12	2	5	2	2.7	4.42479999663	9.12646666329
SLYNTVATL	VLEWRFDSRL	RD	SLYNTVATLRDVLEWRFDSRL	9	10	3	5	3	2.66666666667	2.67789999512	7.59456666178
SLYNTVATL	VLEWRFDSRL	RDG	SLYNTVATLRDGVLEWRFDSRL	8	13	1	1	1	2.63157894737	2.80406665803	5.4856456054
SLYNTVATL	VLEWRFDSRL	RDGV	SLYNTVATLRDGVVLEWRFDSRL	9	10	1	2	1	2.75	3.30233332582	6.30649999248
SLYNTVATL	VLEWRFDSRL	RDGS	SLYNTVATLRDGSVLEWRFDSRL	8	8	1	2	1	2.73333333333	2.19273332549	5.04606665882
SLYNTVATL	VLEWRFDSRL	KDL	SLYNTVATLKDLVLEWRFDSRL	8	13	1	1	1	2.89473684211	2.88416665988	5.57890350199
SLYNTVATL	VLEWRFDSRL	KDLK	SLYNTVATLKDLKVLEWRFDSRL	9	8	1	1	1	2.88888888889	2.65816666598	5.31927777709
SLYNTVATL	VLEWRFDSRL	RTG	SLYNTVATLRTGVLEWRFDSRL	8	14	2	4	2	2.73913043478	3.11479999251	7.35175651425
SLYNTVATL	VLEWRFDSRL	RTGA	SLYNTVATLRTGAVLEWRFDSRL	8	12	1	5	1	2.75	3.57646665762	7.38063332428
SLYNTVATL	VLEWRFDSRL	KDVS	SLYNTVATLKDVSVLEWRFDSRL	9	12	1	3	1	2.90476190476	3.05906665932	6.42097142122
SLYNTVATL	VLEWRFDSRL	KTLV	SLYNTVATLKTLVVLEWRFDSRL	10	16	1	4	1	2.87878787879	4.07593332656	7.93653938717
SLYNTVATL	VLEWRFDSRL	RTGK	SLYNTVATLRTGKVLEWRFDSRL	9	11	1	5	1	2.73076923077	3.28886666354	7.09207179174
SLYNTVATL	VLEWRFDSRL	KLLK	SLYNTVATLKLLKVLEWRFDSRL	11	13	1	2	1	2.82608695652	2.78299999862	6.04097101312
SLYNTVATL	VLEWRFDSRL	RTGV	SLYNTVATLRTGVVLEWRFDSRL	9	15	1	5	1	2.79310344828	3.40769998966	7.41402182874
SLYNTVATL	VLEWRFDSRL	KLLV	SLYNTVATLKLLVVLEWRFDSRL	10	17	1	2	1	2.84848484848	4.80226666326	8.21135757235
SLYNTVATL	VLEWRFDSRL	RTGS	SLYNTVATLRTGSVLEWRFDSRL	8	11	1	6	1	2.78260869565	2.90763332412	6.91343042557
SLYNTVATL	VLEWRFDSRL	RDGA	SLYNTVATLRDGAVLEWRFDSRL	8	8	1	2	1	2.70588235294	2.89459999159	5.74656077591
SLYNTVATL	VLEWRFDSRL	KILV	SLYNTVATLKILVVLEWRFDSRL	9	16	1	2	1	2.85714285714	3.56239999378	6.8719238033
SLYNTVATL	VLEWRFDSRL	KDLV	SLYNTVATLKDLVVLEWRFDSRL	8	14	1	1	1	2.86363636364	2.9774333298	5.88728181465
SLYNTVATL	VLEWRFDSRL	RDGK	SLYNTVATLRDGKVLEWRFDSRL	9	7	1	2	1	2.70588235294	2.64963333148	5.50159411579
SLYNTVATL	VLEWRFDSRL	KDLS	SLYNTVATLKDLSVLEWRFDSRL	7	10	1	2	1	2.88235294118	2.79496666384	5.70575097756
SLYNTVATL	VLEWRFDSRL	KLA	SLYNTVATLKLAVLEWRFDSRL	9	15	3	3	5	2.84615384615	3.51959999238	8.86190768469
SLYNTVATL	VLEWRFDSRL	KLAV	SLYNTVATLKLAVVLEWRFDSRL	10	17	2	4	2	2.88571428571	4.2990666558	8.96001903675
SLYNTVATL	VLEWRFDSRL	RI	SLYNTVATLRIVLEWRFDSRL	8	11	5	7	5	2.73913043478	3.01519999427	9.93548984934
SLYNTVATL	VLEWRFDSRL	RIL	SLYNTVATLRILVLEWRFDSRL	8	11	1	1	2	2.61904761905	3.36429998872	6.19525236967
SLYNTVATL	VLEWRFDSRL	RILV	SLYNTVATLRILVVLEWRFDSRL	9	15	1	1	1	2.73333333333	3.68359999305	6.68693332638
SLYNTVATL	VLEWRFDSRL	RIG	SLYNTVATLRIGVLEWRFDSRL	8	13	2	2	2	2.68181818182	2.75799999169	6.44209090079
SLYNTVATL	VLEWRFDSRL	RIGA	SLYNTVATLRIGAVLEWRFDSRL	8	14	1	3	1	2.80769230769	3.58853332524	6.99558460729
SLYNTVATL	VLEWRFDSRL	RILS	SLYNTVATLRILSVLEWRFDSRL	9	13	1	2	1	2.77777777778	3.25336666174	6.40892221729
SLYNTVATL	VLEWRFDSRL	KLAS	SLYNTVATLKLASVLEWRFDSRL	10	16	2	5	2	2.92307692308	3.00893332248	7.8717538353
SLYNTVATL	VLEWRFDSRL	KDLA	SLYNTVATLKDLAVLEWRFDSRL	8	13	1	2	1	2.84210526316	3.0060666596	6.11483858942
SLYNTVATL	VLEWRFDSRL	KLGS	SLYNTVATLKLGSVLEWRFDSRL	9	13	1	4	1	2.95652173913	3.10913332731	6.77362608093
SLYNTVATL	VLEWRFDSRL	KIVA	SLYNTVATLKIVAVLEWRFDSRL	10	17	1	5	1	2.9375	3.77693332818	7.94047499485
SLYNTVATL	VLEWRFDSRL	KTLS	SLYNTVATLKTLSVLEWRFDSRL	10	15	1	5	1	2.88888888889	3.23816666102	7.29927777213
SLYNTVATL	VLEWRFDSRL	RILA	SLYNTVATLRILAVLEWRFDSRL	9	15	1	2	1	2.75862068966	3.7428666588	6.99746435995
SLYNTVATL	VLEWRFDSRL	KLAA	SLYNTVATLKLAAVLEWRFDSRL	10	17	1	4	1	2.85714285714	3.46249999019	7.37202379971
SLYNTVATL	VLEWRFDSRL	KIVV	SLYNTVATLKIVVVLEWRFDSRL	10	18	1	4	1	2.84375	4.26486665943	8.2237208261
SLYNTVATL	VLEWRFDSRL	KIG	SLYNTVATLKIGVLEWRFDSRL	8	14	2	3	2	2.86363636364	2.94546666266	6.93864848084
SLYNTVATL	VLEWRFDSRL	KIGV	SLYNTVATLKIGVVLEWRFDSRL	9	17	1	4	1	2.93103448276	3.25253332568	7.11575171648
SLYNTVATL	VLEWRFDSRL	RILK	SLYNTVATLRILKVLEWRFDSRL	10	13	1	2	1	2.74074074074	3.59333333006	6.79703703377
SLYNTVATL	VLEWRFDSRL	KLAK	SLYNTVATLKLAKVLEWRFDSRL	11	14	2	4	2	2.88461538462	3.21526666033	7.77616409623
SLYNTVATL	VLEWRFDSRL	LLV	SLYNTVATLLLVVLEWRFDSRL	10	17	3	3	7	2.82926829268	5.8830333392	11.8744967538
SLYNTVATL	VLEWRFDSRL	LLVK	SLYNTVATLLLVKVLEWRFDSRL	12	17	4	4	4	2.80555555556	5.10416667541	11.3611111198
SLYNTVATL	VLEWRFDSRL	LIL	SLYNTVATLLILVLEWRFDSRL	10	15	2	2	3	2.84848484848	4.70670000066	8.84912424308
SLYNTVATL	VLEWRFDSRL	LILA	SLYNTVATLLILAVLEWRFDSRL	11	16	1	3	1	2.89473684211	4.78570000577	8.44710351454
SLYNTVATL	VLEWRFDSRL	LD	SLYNTVATLLDVLEWRFDSRL	10	15	5	7	5	2.81481481481	3.32096665898	10.5450407331
SLYNTVATL	VLEWRFDSRL	LDA	SLYNTVATLLDAVLEWRFDSRL	10	15	2	2	3	2.72	4.22743333093	8.36343333093
SLYNTVATL	VLEWRFDSRL	LDAV	SLYNTVATLLDAVVLEWRFDSRL	11	12	1	2	1	2.81481481481	4.41573334207	7.62314074947
SLYNTVATL	VLEWRFDSRL	ADA	SLYNTVATLADAVLEWRFDSRL	10	15	1	1	1	2.91304347826	3.16796666863	6.06361884254
SLYNTVATL	VLEWRFDSRL	ADAS	SLYNTVATLADASVLEWRFDSRL	9	14	1	1	1	3.0	2.74043332423	5.7070999909
SLYNTVATL	VLEWRFDSRL	LILK	SLYNTVATLLILKVLEWRFDSRL	12	15	1	2	1	2.87878787879	4.54563334416	7.95623940477
SLYNTVATL	VLEWRFDSRL	RLGS	SLYNTVATLRLGSVLEWRFDSRL	9	11	1	3	1	2.84615384615	3.24346665963	6.5524410186
SLYNTVATL	VLEWRFDSRL	LILV	SLYNTVATLLILVVLEWRFDSRL	11	16	1	2	1	2.85	6.16110001963	9.5702666863
SLYNTVATL	VLEWRFDSRL	LILS	SLYNTVATLLILSVLEWRFDSRL	11	16	1	3	1	2.90625	3.81356666875	7.47554583542
SLYNTVATL	VLEWRFDSRL	KTV	SLYNTVATLKTVVLEWRFDSRL	9	17	4	5	4	2.9	3.68383332335	9.87883332335
SLYNTVATL	VLEWRFDSRL	KTVV	SLYNTVATLKTVVVLEWRFDSRL	10	17	2	7	2	2.84848484848	4.63553332539	10.0446242345
SLYNTVATL	VLEWRFDSRL	LDAS	SLYNTVATLLDASVLEWRFDSRL	8	10	1	3	1	2.85	3.13649999738	6.34566666404
SLYNTVATL	VLEWRFDSRL	AI	SLYNTVATLAIVLEWRFDSRL	8	15	1	2	1	2.83333333333	2.71956665752	5.59456665752
SLYNTVATL	VLEWRFDSRL	AIV	SLYNTVATLAIVVLEWRFDSRL	9	15	1	1	1	2.87096774194	3.12063332485	5.96418171194
SLYNTVATL	VLEWRFDSRL	AIVV	SLYNTVATLAIVVVLEWRFDSRL	10	18	1	1	1	2.875	5.01026666877	8.22068333544
SLYNTVATL	VLEWRFDSRL	RDL	SLYNTVATLRDLVLEWRFDSRL	8	14	1	1	1	2.72727272727	3.13773332239	5.87409695875
SLYNTVATL	VLEWRFDSRL	RDLK	SLYNTVATLRDLKVLEWRFDSRL	9	7	1	1	1	2.70588235294	2.31856666465	4.92052744896
SLYNTVATL	VLEWRFDSRL	LTGA	SLYNTVATLLTGAVLEWRFDSRL	9	15	1	7	1	2.85185185185	3.61493333449	8.12419259375
SLYNTVATL	VLEWRFDSRL	LTAA	SLYNTVATLLTAAVLEWRFDSRL	10	17	2	8	2	2.85294117647	4.49729999192	10.1566137174
SLYNTVATL	VLEWRFDSRL	ADV	SLYNTVATLADVVLEWRFDSRL	10	18	1	1	1	2.96774193548	3.43503333218	6.48342042895
SLYNTVATL	VLEWRFDSRL	ADVK	SLYNTVATLADVKVLEWRFDSRL	11	16	1	1	1	2.92307692308	2.96913333023	6.13195384305
SLYNTVATL	VLEWRFDSRL	ADGS	SLYNTVATLADGSVLEWRFDSRL	8	14	1	1	1	3.0	2.40923332409	5.32589999075
SLYNTVATL	VLEWRFDSRL	AIA	SLYNTVATLAIAVLEWRFDSRL	9	14	1	1	1	2.85714285714	3.10349998985	5.8963571327
SLYNTVATL	VLEWRFDSRL	AIAS	SLYNTVATLAIASVLEWRFDSRL	10	16	1	1	1	3.0	2.75319998922	5.86986665589
SLYNTVATL	VLEWRFDSRL	RDLA	SLYNTVATLRDLAVLEWRFDSRL	9	10	1	1	1	2.68421052632	3.13606665577	5.88694384875
SLYNTVATL	VLEWRFDSRL	ADVA	SLYNTVATLADVAVLEWRFDSRL	10	14	1	1	1	2.92592592593	3.72726665598	6.74022961894
SLYNTVATL	VLEWRFDSRL	AIVS	SLYNTVATLAIVSVLEWRFDSRL	10	16	1	1	1	2.91428571429	3.62796665638	6.74034760876
SLYNTVATL	VLEWRFDSRL	KIVS	SLYNTVATLKIVSVLEWRFDSRL	10	16	1	5	1	2.93333333333	3.69343332672	7.80676666006
SLYNTVATL	VLEWRFDSRL	KTLA	SLYNTVATLKTLAVLEWRFDSRL	10	15	1	5	1	2.86666666667	3.70526666061	7.76526666061
SLYNTVATL	VLEWRFDSRL	AIAK	SLYNTVATLAIAKVLEWRFDSRL	11	17	1	1	1	2.94117647059	3.29929999208	6.51302548228
SLYNTVATL	VLEWRFDSRL	RIGK	SLYNTVATLRIGKVLEWRFDSRL	9	12	1	3	1	2.76923076923	3.20456666419	6.55969486932
SLYNTVATL	VLEWRFDSRL	ADAK	SLYNTVATLADAKVLEWRFDSRL	11	15	1	1	1	2.95652173913	2.45826666164	5.57275941526
SLYNTVATL	VLEWRFDSRL	AIVK	SLYNTVATLAIVKVLEWRFDSRL	11	17	1	1	1	2.88235294118	3.56849999562	6.77928430935
SLYNTVATL	VLEWRFDSRL	AIAA	SLYNTVATLAIAAVLEWRFDSRL	10	17	1	1	1	2.87878787879	3.94443331907	7.10503937968
SLYNTVATL	VLEWRFDSRL	RDLS	SLYNTVATLRDLSVLEWRFDSRL	8	6	1	1	1	2.66666666667	2.6835666625	5.1835666625
SLYNTVATL	VLEWRFDSRL	AIAV	SLYNTVATLAIAVVLEWRFDSRL	10	18	1	1	1	2.87179487179	4.93363332443	8.14388973468
SLYNTVATL	VLEWRFDSRL	RDLV	SLYNTVATLRDLVVLEWRFDSRL	9	11	1	1	1	2.66666666667	3.30009999544	6.10009999544
SLYNTVATL	VLEWRFDSRL	AIVA	SLYNTVATLAIVAVLEWRFDSRL	10	17	1	1	1	2.925	3.90929998722	7.07221665389
SLYNTVATL	VLEWRFDSRL	ADVS	SLYNTVATLADVSVLEWRFDSRL	9	17	1	1	1	2.96153846154	3.25596666347	6.37071025322
SLYNTVATL	VLEWRFDSRL	RLL	SLYNTVATLRLLVLEWRFDSRL	9	13	1	1	3	2.84615384615	3.10909999054	6.35140768284
SLYNTVATL	VLEWRFDSRL	RLLA	SLYNTVATLRLLAVLEWRFDSRL	10	15	1	2	1	2.69230769231	3.62653332472	6.927815376
SLYNTVATL	VLEWRFDSRL	LTAK	SLYNTVATLLTAKVLEWRFDSRL	11	15	3	7	3	2.82142857143	3.55449999683	9.66223809207
SLYNTVATL	VLEWRFDSRL	ALGV	SLYNTVATLALGVVLEWRFDSRL	11	17	1	1	1	2.94285714286	3.51676665917	6.73057618298
SLYNTVATL	VLEWRFDSRL	RLLS	SLYNTVATLRLLSVLEWRFDSRL	10	14	1	2	1	2.76923076923	3.36556665966	6.62069486478
SLYNTVATL	VLEWRFDSRL	RLLV	SLYNTVATLRLLVVLEWRFDSRL	10	15	1	1	1	2.78787878788	4.5193666631	7.57542726916
SLYNTVATL	VLEWRFDSRL	RLGV	SLYNTVATLRLGVVLEWRFDSRL	9	13	1	2	1	2.78571428571	3.35429999172	6.51025237267
SLYNTVATL	VLEWRFDSRL	KTVK	SLYNTVATLKTVKVLEWRFDSRL	11	13	2	7	2	2.83333333333	4.08899999793	9.34733333127
SLYNTVATL	VLEWRFDSRL	ALGA	SLYNTVATLALGAVLEWRFDSRL	10	16	1	1	1	2.96875	3.31246665385	6.42757082052
SLYNTVATL	VLEWRFDSRL	LTV	SLYNTVATLLTVVLEWRFDSRL	9	16	6	6	6	2.77142857143	4.64866666317	12.5372380917
SLYNTVATL	VLEWRFDSRL	LTVV	SLYNTVATLLTVVVLEWRFDSRL	10	17	2	7	2	2.75609756098	6.08600001121	11.4904715559
SLYNTVATL	VLEWRFDSRL	ALA	SLYNTVATLALAVLEWRFDSRL	10	13	1	1	1	2.89655172414	3.1337999916	5.92862757781
SLYNTVATL	VLEWRFDSRL	ALAA	SLYNTVATLALAAVLEWRFDSRL	11	16	1	1	1	2.925	4.15333331597	7.31624998264
SLYNTVATL	VLEWRFDSRL	ALAV	SLYNTVATLALAVVLEWRFDSRL	11	15	1	1	1	2.94736842105	4.00703331883	7.12106840655
SLYNTVATL	VLEWRFDSRL	RIV	SLYNTVATLRIVVLEWRFDSRL	9	11	2	2	3	2.73913043478	3.42763332308	7.31458984482
SLYNTVATL	VLEWRFDSRL	RIVA	SLYNTVATLRIVAVLEWRFDSRL	10	16	1	3	1	2.84848484848	3.82776665904	7.43685756813
SLYNTVATL	VLEWRFDSRL	LTVS	SLYNTVATLLTVSVLEWRFDSRL	10	16	2	8	2	2.83870967742	3.66606666501	9.27466881555
SLYNTVATL	VLEWRFDSRL	LDG	SLYNTVATLLDGVLEWRFDSRL	9	15	2	2	2	2.65217391304	4.12426667351	7.95687536916
SLYNTVATL	VLEWRFDSRL	LDGA	SLYNTVATLLDGAVLEWRFDSRL	7	11	1	3	1	2.8	3.37756666288	6.58423332955
SLYNTVATL	VLEWRFDSRL	LDGV	SLYNTVATLLDGVVLEWRFDSRL	8	13	1	2	1	2.76	4.41376667953	7.51843334619
SLYNTVATL	VLEWRFDSRL	ATL	SLYNTVATLATLVLEWRFDSRL	9	15	1	1	1	2.96551724138	3.0276333281	5.87590919017
SLYNTVATL	VLEWRFDSRL	ATLV	SLYNTVATLATLVVLEWRFDSRL	10	18	1	1	1	2.91891891892	4.64739999901	7.86001261162
SLYNTVATL	VLEWRFDSRL	ALAK	SLYNTVATLALAKVLEWRFDSRL	12	17	1	1	1	2.94444444444	3.71279999375	6.97668888263
SLYNTVATL	VLEWRFDSRL	ATLS	SLYNTVATLATLSVLEWRFDSRL	10	16	1	1	1	2.96875	3.19549999469	6.31060416135
SLYNTVATL	VLEWRFDSRL	RIVK	SLYNTVATLRIVKVLEWRFDSRL	11	15	1	3	1	2.74193548387	4.04796666297	7.65173010383
SLYNTVATL	VLEWRFDSRL	KLGK	SLYNTVATLKLGKVLEWRFDSRL	10	11	1	3	1	2.81818181818	2.94149999641	6.29907575399
SLYNTVATL	VLEWRFDSRL	KLGV	SLYNTVATLKLGVVLEWRFDSRL	10	16	1	3	1	2.89285714286	3.32296665956	6.93427618336
SLYNTVATL	VLEWRFDSRL	RIVV	SLYNTVATLRIVVVLEWRFDSRL	10	16	1	3	1	2.77142857143	4.12709998944	7.73233808468
SLYNTVATL	VLEWRFDSRL	ATLK	SLYNTVATLATLKVLEWRFDSRL	11	17	1	1	1	2.9375	3.4852666617	6.69880832837
SLYNTVATL	VLEWRFDSRL	RIVS	SLYNTVATLRIVSVLEWRFDSRL	10	14	1	4	1	2.79310344828	3.70473332511	7.46105516419
SLYNTVATL	VLEWRFDSRL	LTVA	SLYNTVATLLTVAVLEWRFDSRL	10	16	2	8	2	2.83783783784	4.36473332573	9.97329188429
SLYNTVATL	VLEWRFDSRL	RLAV	SLYNTVATLRLAVVLEWRFDSRL	10	15	2	3	2	2.78787878788	3.90276665329	8.20882725935
SLYNTVATL	VLEWRFDSRL	KDG	SLYNTVATLKDGVLEWRFDSRL	8	11	1	2	1	2.76470588235	2.76319999876	5.60143529288
SLYNTVATL	VLEWRFDSRL	KDGS	SLYNTVATLKDGSVLEWRFDSRL	7	9	1	3	1	2.92307692308	2.12869999491	5.24152050773
SLYNTVATL	VLEWRFDSRL	LTVK	SLYNTVATLLTVKVLEWRFDSRL	11	15	3	7	3	2.78125	3.98586666592	10.0915958326
SLYNTVATL	VLEWRFDSRL	ATLA	SLYNTVATLATLAVLEWRFDSRL	10	16	1	1	1	2.91428571429	3.98549998928	7.09788094167
SLYNTVATL	VLEWRFDSRL	LLAK	SLYNTVATLLLAKVLEWRFDSRL	12	18	4	4	4	2.91891891892	4.74496667054	11.0575792832
SLYNTVATL	VLEWRFDSRL	LDAK	SLYNTVATLLDAKVLEWRFDSRL	10	12	1	3	1	2.875	3.31956666243	6.7299833291
SLYNTVATL	VLEWRFDSRL	ADVV	SLYNTVATLADVVVLEWRFDSRL	11	17	1	1	1	2.91428571429	4.52123332948	7.73361428186
SLYNTVATL	VLEWRFDSRL	ALLV	SLYNTVATLALLVVLEWRFDSRL	11	18	1	1	1	2.92857142857	4.93773332674	8.20082856484
SLYNTVATL	VLEWRFDSRL	KDGV	SLYNTVATLKDGVVLEWRFDSRL	8	12	1	2	1	2.9	2.88999999305	5.95166665972
SLYNTVATL	VLEWRFDSRL	LIA	SLYNTVATLLIAVLEWRFDSRL	10	14	3	3	5	2.77419354839	4.87323333605	10.2119430135
SLYNTVATL	VLEWRFDSRL	LIAK	SLYNTVATLLIAKVLEWRFDSRL	12	16	2	4	2	2.88571428571	4.72370000732	9.43465238827
SLYNTVATL	VLEWRFDSRL	KDGK	SLYNTVATLKDGKVLEWRFDSRL	8	7	1	2	1	2.86666666667	2.5856000009	5.3956000009
SLYNTVATL	VLEWRFDSRL	ALAS	SLYNTVATLALASVLEWRFDSRL	11	15	1	1	1	2.94117647059	3.54259998343	6.65632547363
SLYNTVATL	VLEWRFDSRL	RLGK	SLYNTVATLRLGKVLEWRFDSRL	10	11	1	2	1	2.72	3.343233327	6.44589999367
SLYNTVATL	VLEWRFDSRL	KDGA	SLYNTVATLKDGAVLEWRFDSRL	7	9	1	3	1	2.875	3.16826666103	6.2786833277
SLYNTVATL	VLEWRFDSRL	LDL	SLYNTVATLLDLVLEWRFDSRL	10	16	1	1	2	2.79310344828	3.83643333292	7.02608850533
SLYNTVATL	VLEWRFDSRL	LDLA	SLYNTVATLLDLAVLEWRFDSRL	10	13	1	2	1	2.80769230769	3.85086666387	7.05791794592
SLYNTVATL	VLEWRFDSRL	LTL	SLYNTVATLLTLVLEWRFDSRL	9	15	3	3	4	2.8125	3.97883333223	9.06945833223
SLYNTVATL	VLEWRFDSRL	LTLS	SLYNTVATLLTLSVLEWRFDSRL	10	15	1	5	1	2.84615384615	3.07613333147	7.13510769045
SLYNTVATL	VLEWRFDSRL	AIG	SLYNTVATLAIGVLEWRFDSRL	9	14	1	1	1	2.88461538462	3.07706666738	5.87129743661
SLYNTVATL	VLEWRFDSRL	AIGK	SLYNTVATLAIGKVLEWRFDSRL	10	17	1	1	1	2.93103448276	3.00509999572	6.16831838652
SLYNTVATL	VLEWRFDSRL	KDA	SLYNTVATLKDAVLEWRFDSRL	8	11	2	2	2	2.82352941176	3.14996666024	6.74114313083
SLYNTVATL	VLEWRFDSRL	KDAK	SLYNTVATLKDAKVLEWRFDSRL	9	10	1	2	1	2.95238095238	3.09706666088	6.11135237516
SLYNTVATL	VLEWRFDSRL	LTLV	SLYNTVATLLTLVVLEWRFDSRL	10	16	1	4	1	2.71794871795	5.72456667443	9.57713077699
SLYNTVATL	VLEWRFDSRL	KTAV	SLYNTVATLKTAVVLEWRFDSRL	9	16	1	7	1	2.89655172414	3.38989999141	7.95139424428
SLYNTVATL	VLEWRFDSRL	ADAA	SLYNTVATLADAAVLEWRFDSRL	11	13	1	1	1	2.92	3.38823331821	6.40089998488
SLYNTVATL	VLEWRFDSRL	LDLK	SLYNTVATLLDLKVLEWRFDSRL	10	12	1	1	1	2.7619047619	2.94593333307	5.85069523783
SLYNTVATL	VLEWRFDSRL	LDGS	SLYNTVATLLDGSVLEWRFDSRL	6	11	1	3	1	2.8125	2.65129999611	5.80859166278
SLYNTVATL	VLEWRFDSRL	AIGA	SLYNTVATLAIGAVLEWRFDSRL	10	17	1	1	1	2.96551724138	3.18746665708	6.35240918582
SLYNTVATL	VLEWRFDSRL	KDAA	SLYNTVATLKDAAVLEWRFDSRL	9	12	1	3	1	2.86363636364	3.48919999101	6.84904847586
SLYNTVATL	VLEWRFDSRL	LTLA	SLYNTVATLLTLAVLEWRFDSRL	10	14	1	5	1	2.84375	3.67579999399	7.68465416066
SLYNTVATL	VLEWRFDSRL	LDLS	SLYNTVATLLDLSVLEWRFDSRL	8	13	1	2	1	2.80952380952	3.45700000388	6.56414286102
SLYNTVATL	VLEWRFDSRL	LDGK	SLYNTVATLLDGKVLEWRFDSRL	7	10	1	2	1	2.6875	2.71910000109	5.62014166776
SLYNTVATL	VLEWRFDSRL	LDLV	SLYNTVATLLDLVVLEWRFDSRL	10	14	1	1	1	2.75862068966	4.06006666957	7.06466437072
SLYNTVATL	VLEWRFDSRL	ADGK	SLYNTVATLADGKVLEWRFDSRL	9	11	1	1	1	2.94736842105	2.31076666778	5.12480175549
SLYNTVATL	VLEWRFDSRL	KDAV	SLYNTVATLKDAVVLEWRFDSRL	8	13	1	2	1	2.95454545455	3.00639999379	6.12079393319
SLYNTVATL	VLEWRFDSRL	AIGV	SLYNTVATLAIGVVLEWRFDSRL	10	18	1	1	1	2.91891891892	3.76256666167	6.97517927429
SLYNTVATL	VLEWRFDSRL	LLLS	SLYNTVATLLLLSVLEWRFDSRL	11	16	1	3	1	2.90322580645	3.99829999757	7.66012795456
SLYNTVATL	VLEWRFDSRL	LTLK	SLYNTVATLLTLKVLEWRFDSRL	11	14	2	4	2	2.85714285714	3.39029999915	7.94982380867
SLYNTVATL	VLEWRFDSRL	AIGS	SLYNTVATLAIGSVLEWRFDSRL	10	17	1	1	1	3.0	2.84976665707	6.01643332374
SLYNTVATL	VLEWRFDSRL	KDAS	SLYNTVATLKDASVLEWRFDSRL	8	10	1	3	1	2.94444444444	2.94033332858	6.15422221747
SLYNTVATL	VLEWRFDSRL	KTAA	SLYNTVATLKTAAVLEWRFDSRL	9	14	1	7	1	2.84615384615	3.76313332194	8.22210768091
SLYNTVATL	VLEWRFDSRL	AIL	SLYNTVATLAILVLEWRFDSRL	9	14	1	1	1	2.89285714286	3.28946665947	6.08410951661
SLYNTVATL	VLEWRFDSRL	AILS	SLYNTVATLAILSVLEWRFDSRL	10	17	1	1	1	2.96875	2.78133332726	5.94643749393
SLYNTVATL	VLEWRFDSRL	ALV	SLYNTVATLALVVLEWRFDSRL	10	17	1	1	2	2.92105263158	3.62239998866	6.86845262024
SLYNTVATL	VLEWRFDSRL	ALVV	SLYNTVATLALVVVLEWRFDSRL	11	17	1	1	1	2.91111111111	4.99643332636	8.20865554858
SLYNTVATL	VLEWRFDSRL	AILV	SLYNTVATLAILVVLEWRFDSRL	10	17	1	1	1	2.89189189189	4.87376666978	8.03502793105
SLYNTVATL	VLEWRFDSRL	ALVS	SLYNTVATLALVSVLEWRFDSRL	10	16	1	1	1	2.91176470588	3.57939998634	6.69165488831
SLYNTVATL	VLEWRFDSRL	LLAS	SLYNTVATLLLASVLEWRFDSRL	11	18	2	5	2	2.88235294118	4.26546666579	9.27625097951
SLYNTVATL	VLEWRFDSRL	KIGS	SLYNTVATLKIGSVLEWRFDSRL	9	14	1	5	1	2.96	3.182766659	7.14743332567
SLYNTVATL	VLEWRFDSRL	LDV	SLYNTVATLLDVVLEWRFDSRL	10	16	2	2	3	2.86666666667	4.01429999609	8.20763332942
SLYNTVATL	VLEWRFDSRL	LDVA	SLYNTVATLLDVAVLEWRFDSRL	10	12	1	3	1	2.85185185185	4.187766666	7.59702592526
SLYNTVATL	VLEWRFDSRL	RDA	SLYNTVATLRDAVLEWRFDSRL	8	12	1	1	2	2.63157894737	3.36399999028	6.24557893764
SLYNTVATL	VLEWRFDSRL	RDAS	SLYNTVATLRDASVLEWRFDSRL	9	8	1	2	1	2.78947368421	2.9713999932	5.87754034408
SLYNTVATL	VLEWRFDSRL	RIGS	SLYNTVATLRIGSVLEWRFDSRL	8	12	1	3	1	2.81818181818	2.81669999159	6.12427574917
SLYNTVATL	VLEWRFDSRL	KIGK	SLYNTVATLKIGKVLEWRFDSRL	9	11	1	4	1	2.86956521739	3.03733333258	6.59747826012
SLYNTVATL	VLEWRFDSRL	AILA	SLYNTVATLAILAVLEWRFDSRL	10	16	1	1	1	2.90909090909	3.45486665445	6.56698786658
SLYNTVATL	VLEWRFDSRL	ALVA	SLYNTVATLALVAVLEWRFDSRL	10	16	1	1	1	2.9	4.06513331993	7.1767999866
SLYNTVATL	VLEWRFDSRL	RLLK	SLYNTVATLRLLKVLEWRFDSRL	11	13	1	1	1	2.73076923077	3.46313333051	6.46633845872
SLYNTVATL	VLEWRFDSRL	KIGA	SLYNTVATLKIGAVLEWRFDSRL	8	14	1	4	1	2.92	3.55089999409	7.21356666076
SLYNTVATL	VLEWRFDSRL	AILK	SLYNTVATLAILKVLEWRFDSRL	11	17	1	1	1	2.93548387097	3.02459999442	6.23804085464
SLYNTVATL	VLEWRFDSRL	RIGV	SLYNTVATLRIGVVLEWRFDSRL	9	15	1	3	1	2.8275862069	3.36696665844	6.87501263545
SLYNTVATL	VLEWRFDSRL	LDAA	SLYNTVATLLDAAVLEWRFDSRL	10	12	1	3	1	2.80769230769	3.89379999138	7.30085127343
SLYNTVATL	VLEWRFDSRL	ALVK	SLYNTVATLALVKVLEWRFDSRL	12	18	1	1	1	2.89473684211	4.31803332535	7.62943683412
SLYNTVATL	VLEWRFDSRL	RDAA	SLYNTVATLRDAAVLEWRFDSRL	9	8	1	2	1	2.7	3.61919998718	6.52086665385
SLYNTVATL	VLEWRFDSRL	RDV	SLYNTVATLRDVVLEWRFDSRL	9	13	1	1	2	2.78260869565	3.1834333226	6.17256375739
SLYNTVATL	VLEWRFDSRL	RDVA	SLYNTVATLRDVAVLEWRFDSRL	10	8	1	2	1	2.7619047619	3.47416665664	6.4289285614
SLYNTVATL	VLEWRFDSRL	KTAK	SLYNTVATLKTAKVLEWRFDSRL	10	13	2	7	2	2.85714285714	3.78019999526	8.98972380478
SLYNTVATL	VLEWRFDSRL	RDAK	SLYNTVATLRDAKVLEWRFDSRL	9	9	1	2	1	2.8	2.75746665954	5.71413332621
SLYNTVATL	VLEWRFDSRL	RDAV	SLYNTVATLRDAVVLEWRFDSRL	8	10	1	2	1	2.7619047619	3.02433332537	5.97909523013
SLYNTVATL	VLEWRFDSRL	RLAK	SLYNTVATLRLAKVLEWRFDSRL	11	13	2	3	2	2.77777777778	3.65346666217	7.90902221772
SLYNTVATL	VLEWRFDSRL	RDVK	SLYNTVATLRDVKVLEWRFDSRL	10	9	1	2	1	2.65	3.13026666497	6.12943333164
SLYNTVATL	VLEWRFDSRL	RDVV	SLYNTVATLRDVVVLEWRFDSRL	10	10	1	2	1	2.75	3.80929999208	6.86346665874
SLYNTVATL	VLEWRFDSRL	KIA	SLYNTVATLKIAVLEWRFDSRL	9	14	3	3	3	2.82608695652	3.49319999296	8.28450434079
SLYNTVATL	VLEWRFDSRL	KIAA	SLYNTVATLKIAAVLEWRFDSRL	10	17	1	5	1	2.86666666667	4.09313332334	8.25313332334
SLYNTVATL	VLEWRFDSRL	RDVS	SLYNTVATLRDVSVLEWRFDSRL	9	10	1	2	1	2.75	3.02419999205	6.02836665872
SLYNTVATL	VLEWRFDSRL	KIAK	SLYNTVATLKIAKVLEWRFDSRL	11	14	1	4	1	2.89285714286	3.60516666217	7.41647618598
SLYNTVATL	VLEWRFDSRL	ADGV	SLYNTVATLADGVVLEWRFDSRL	8	15	1	1	1	2.96428571429	3.28893332942	6.2538142818
SLYNTVATL	VLEWRFDSRL	LDVV	SLYNTVATLLDVVVLEWRFDSRL	10	12	1	2	1	2.8	4.8276333355	7.98430000217
SLYNTVATL	VLEWRFDSRL	KDVK	SLYNTVATLKDVKVLEWRFDSRL	10	10	1	2	1	2.85714285714	3.14529999935	6.20482380887
SLYNTVATL	VLEWRFDSRL	RLVA	SLYNTVATLRLVAVLEWRFDSRL	10	15	1	3	1	2.8064516129	3.81323332721	7.37022257452
SLYNTVATL	VLEWRFDSRL	ALGK	SLYNTVATLALGKVLEWRFDSRL	11	16	1	1	1	2.93548387097	3.18209999226	6.34554085247
SLYNTVATL	VLEWRFDSRL	LLG	SLYNTVATLLLGVLEWRFDSRL	10	17	3	3	5	2.75757575758	4.62239999993	10.1102787878
SLYNTVATL	VLEWRFDSRL	LLGS	SLYNTVATLLLGSVLEWRFDSRL	10	16	1	4	1	2.93333333333	4.31480000387	8.17813333721
SLYNTVATL	VLEWRFDSRL	ATV	SLYNTVATLATVVLEWRFDSRL	9	17	1	1	1	2.86666666667	3.19833332468	6.14166665801
SLYNTVATL	VLEWRFDSRL	ATVV	SLYNTVATLATVVVLEWRFDSRL	10	19	1	1	1	2.89743589744	4.70886666092	7.97040512246
SLYNTVATL	VLEWRFDSRL	ATVS	SLYNTVATLATVSVLEWRFDSRL	10	16	1	2	1	2.90909090909	3.82739999324	7.18952120536
SLYNTVATL	VLEWRFDSRL	LLGV	SLYNTVATLLLGVVLEWRFDSRL	10	18	2	3	2	2.84210526316	4.96643334254	9.42520527237
SLYNTVATL	VLEWRFDSRL	LLGK	SLYNTVATLLLGKVLEWRFDSRL	11	16	2	4	2	2.875	4.46456667344	9.12498334011
SLYNTVATL	VLEWRFDSRL	LTGS	SLYNTVATLLTGSVLEWRFDSRL	9	16	1	8	1	2.88461538462	2.86656666084	7.67746409673
SLYNTVATL	VLEWRFDSRL	ATVK	SLYNTVATLATVKVLEWRFDSRL	11	17	1	1	1	2.88888888889	4.28999999464	7.50111110575
SLYNTVATL	VLEWRFDSRL	LLGA	SLYNTVATLLLGAVLEWRFDSRL	10	17	1	4	1	2.91891891892	5.14906667564	9.06167928825
SLYNTVATL	VLEWRFDSRL	KDVV	SLYNTVATLKDVVVLEWRFDSRL	9	13	1	2	1	2.88	3.50646665933	6.667133326
SLYNTVATL	VLEWRFDSRL	RTVS	SLYNTVATLRTVSVLEWRFDSRL	10	14	1	6	1	2.77419354839	3.99456665981	8.2499430039
SLYNTVATL	VLEWRFDSRL	ATVA	SLYNTVATLATVAVLEWRFDSRL	10	17	1	2	1	2.91666666667	4.20336665244	7.61586665244
SLYNTVATL	VLEWRFDSRL	LIAV	SLYNTVATLLIAVVLEWRFDSRL	11	17	2	4	2	2.81395348837	6.57580001222	11.2831643533
SLYNTVATL	VLEWRFDSRL	KLLA	SLYNTVATLKLLAVLEWRFDSRL	10	16	1	2	1	2.81481481481	3.66139999199	7.01880739939
SLYNTVATL	VLEWRFDSRL	ATG	SLYNTVATLATGVLEWRFDSRL	9	15	1	1	1	2.88	2.67706666258	5.52106666258
SLYNTVATL	VLEWRFDSRL	ATGA	SLYNTVATLATGAVLEWRFDSRL	9	17	1	1	1	2.96666666667	3.20723332332	6.32223332332
SLYNTVATL	VLEWRFDSRL	KILA	SLYNTVATLKILAVLEWRFDSRL	9	17	1	2	1	2.85185185185	3.62843332604	6.9876925853
SLYNTVATL	VLEWRFDSRL	LIAS	SLYNTVATLLIASVLEWRFDSRL	11	16	1	5	1	2.90625	4.32040000463	8.48237917129
SLYNTVATL	VLEWRFDSRL	KTG	SLYNTVATLKTGVLEWRFDSRL	8	14	2	5	2	2.86956521739	2.97823332981	7.47171159068
SLYNTVATL	VLEWRFDSRL	KTGK	SLYNTVATLKTGKVLEWRFDSRL	9	11	1	7	1	2.84	2.95306666485	7.26173333151
SLYNTVATL	VLEWRFDSRL	ATGK	SLYNTVATLATGKVLEWRFDSRL	10	17	1	1	1	2.93333333333	3.13469999617	6.29803332951
SLYNTVATL	VLEWRFDSRL	KTVS	SLYNTVATLKTVSVLEWRFDSRL	10	14	1	8	1	2.9	3.77536666237	8.53703332904
SLYNTVATL	VLEWRFDSRL	KTGA	SLYNTVATLKTGAVLEWRFDSRL	8	12	1	7	1	2.875	3.27363332487	7.58404999154
SLYNTVATL	VLEWRFDSRL	LLVA	SLYNTVATLLLVAVLEWRFDSRL	11	18	2	4	2	2.81395348837	5.47323333837	10.2305976795
SLYNTVATL	VLEWRFDSRL	ATGS	SLYNTVATLATGSVLEWRFDSRL	9	16	1	1	1	3.0	2.75346665676	5.82013332343
SLYNTVATL	VLEWRFDSRL	ATGV	SLYNTVATLATGVVLEWRFDSRL	9	17	1	1	1	2.96774193548	3.20073332345	6.31578708689
SLYNTVATL	VLEWRFDSRL	LLLV	SLYNTVATLLLLVVLEWRFDSRL	11	18	2	2	2	2.82608695652	7.24523335336	11.5032043678
SLYNTVATL	VLEWRFDSRL	LIAA	SLYNTVATLLIAAVLEWRFDSRL	11	17	1	5	1	2.85	5.32820000255	9.53736666922
SLYNTVATL	VLEWRFDSRL	LLVV	SLYNTVATLLLVVVLEWRFDSRL	11	18	3	4	3	2.8	6.71266668394	12.2193333506
SLYNTVATL	VLEWRFDSRL	KTGV	SLYNTVATLKTGVVLEWRFDSRL	9	17	1	6	1	2.90625	3.46239998982	7.82437915649
SLYNTVATL	VLEWRFDSRL	LLVS	SLYNTVATLLLVSVLEWRFDSRL	11	18	3	5	3	2.81081081081	5.25563333624	11.0128405435
SLYNTVATL	VLEWRFDSRL	KTVA	SLYNTVATLKTVAVLEWRFDSRL	10	16	1	8	1	2.90322580645	3.58946665941	8.4512946164
SLYNTVATL	VLEWRFDSRL	KTGS	SLYNTVATLKTGSVLEWRFDSRL	8	13	1	8	1	2.92	2.96233332429	7.57499999095
SLYNTVATL	VLEWRFDSRL	KLV	SLYNTVATLKLVVLEWRFDSRL	9	16	3	3	5	2.88888888889	3.83753332616	9.2319777706
SLYNTVATL	VLEWRFDSRL	KLVV	SLYNTVATLKLVVVLEWRFDSRL	10	16	2	4	2	2.85714285714	4.5686666602	9.17819046973
SLYNTVATL	VLEWRFDSRL	RTA	SLYNTVATLRTAVLEWRFDSRL	7	14	4	4	4	2.75	3.4868999888	9.1743999888
SLYNTVATL	VLEWRFDSRL	RTAS	SLYNTVATLRTASVLEWRFDSRL	9	11	1	6	1	2.75	3.6466999927	7.70086665937
SLYNTVATL	VLEWRFDSRL	RIA	SLYNTVATLRIAVLEWRFDSRL	8	12	2	2	3	2.68181818182	3.55953332057	7.44362422966
SLYNTVATL	VLEWRFDSRL	RIAS	SLYNTVATLRIASVLEWRFDSRL	9	12	1	4	1	2.84	3.23099999234	6.839666659
SLYNTVATL	VLEWRFDSRL	KLVS	SLYNTVATLKLVSVLEWRFDSRL	9	17	2	5	2	2.89655172414	3.67379999262	8.53529424549
SLYNTVATL	VLEWRFDSRL	RIAV	SLYNTVATLRIAVVLEWRFDSRL	9	15	1	3	1	2.76666666667	3.97253332205	7.47753332205
SLYNTVATL	VLEWRFDSRL	RTAV	SLYNTVATLRTAVVLEWRFDSRL	9	16	1	5	1	2.79310344828	3.81056665522	7.8668884943
SLYNTVATL	VLEWRFDSRL	KIAS	SLYNTVATLKIASVLEWRFDSRL	10	15	1	5	1	2.96153846154	3.21976666061	7.28451025035
SLYNTVATL	VLEWRFDSRL	LDVK	SLYNTVATLLDVKVLEWRFDSRL	10	12	1	3	1	2.73913043478	3.41900000217	6.82262319058
SLYNTVATL	VLEWRFDSRL	LTGK	SLYNTVATLLTGKVLEWRFDSRL	10	14	2	7	2	2.8	2.79866666812	8.05533333478
SLYNTVATL	VLEWRFDSRL	RTAA	SLYNTVATLRTAAVLEWRFDSRL	8	12	1	6	1	2.69565217391	3.70179998859	7.75324926395
SLYNTVATL	VLEWRFDSRL	RIAA	SLYNTVATLRIAAVLEWRFDSRL	9	16	1	3	1	2.74074074074	4.07139998912	7.62510369282
SLYNTVATL	VLEWRFDSRL	LLLK	SLYNTVATLLLLKVLEWRFDSRL	12	16	2	2	2	2.87878787879	4.23773333644	8.44833939705
SLYNTVATL	VLEWRFDSRL	LDVS	SLYNTVATLLDVSVLEWRFDSRL	8	14	1	3	1	2.82608695652	3.6606000019	7.0685710164
SLYNTVATL	VLEWRFDSRL	KLVA	SLYNTVATLKLVAVLEWRFDSRL	10	17	2	4	2	2.875	4.18579999449	8.84621666115
SLYNTVATL	VLEWRFDSRL	KIAV	SLYNTVATLKIAVVLEWRFDSRL	10	17	1	4	1	2.875	3.97443332337	7.88484999004
SLYNTVATL	VLEWRFDSRL	RTAK	SLYNTVATLRTAKVLEWRFDSRL	9	12	2	5	2	2.73076923077	3.75183332785	8.35503845606
SLYNTVATL	VLEWRFDSRL	RIAK	SLYNTVATLRIAKVLEWRFDSRL	10	13	1	3	1	2.78571428571	3.64286665999	7.09881904094
SLYNTVATL	VLEWRFDSRL	KLVK	SLYNTVATLKLVKVLEWRFDSRL	11	14	2	4	2	2.79310344828	3.73053333173	8.28685517081
SLYNTVATL	VLEWRFDSRL	ADAV	SLYNTVATLADAVVLEWRFDSRL	11	16	1	1	1	2.96774193548	4.03436666365	7.19942042709
FLGKIWPSYK	SLYNTVATL		FLGKIWPSYKSLYNTVATL	6	12	50	50	50	3.0	0.921799992364	51.9717999924
FLGKIWPSYK	SLYNTVATL	K	FLGKIWPSYKKSLYNTVATL	5	10	50	50	50	3.0	0.681733326814	51.7483999935
FLGKIWPSYK	SLYNTVATL	KI	FLGKIWPSYKKISLYNTVATL	9	10	50	50	50	3.0	0.778166661754	52.2114999951
FLGKIWPSYK	SLYNTVATL	KIV	FLGKIWPSYKKIVSLYNTVATL	8	14	50	50	50	2.94117647059	1.31963333378	53.0666921573
FLGKIWPSYK	SLYNTVATL	KIVK	FLGKIWPSYKKIVKSLYNTVATL	9	11	10	10	50	2.875	1.36729999533	23.177716662
FLGKIWPSYK	SLYNTVATL	A	FLGKIWPSYKASLYNTVATL	6	13	10	10	50	3.0	1.41683333093	22.6834999976
FLGKIWPSYK	SLYNTVATL	AD	FLGKIWPSYKADSLYNTVATL	6	15	10	10	50	2.94444444444	2.05806665817	23.5886222137
FLGKIWPSYK	SLYNTVATL	ADL	FLGKIWPSYKADLSLYNTVATL	7	10	5	5	10	2.92857142857	0.797266659391	8.54369523082
FLGKIWPSYK	SLYNTVATL	ADLK	FLGKIWPSYKADLKSLYNTVATL	9	10	2	2	9	2.92857142857	0.754833330815	6.26792856891
FLGKIWPSYK	SLYNTVATL	KIL	FLGKIWPSYKKILSLYNTVATL	8	15	10	10	50	2.95	1.82380000449	23.6213000045
FLGKIWPSYK	SLYNTVATL	KILS	FLGKIWPSYKKILSSLYNTVATL	10	13	10	10	50	2.78260869565	2.25570000697	24.2114971084
FLGKIWPSYK	SLYNTVATL	AL	FLGKIWPSYKALSLYNTVATL	8	15	10	10	50	3.0	1.84943332788	23.4827666612
FLGKIWPSYK	SLYNTVATL	ALL	FLGKIWPSYKALLSLYNTVATL	8	11	7	7	50	2.84210526316	1.7813000078	21.123405271
FLGKIWPSYK	SLYNTVATL	ALLK	FLGKIWPSYKALLKSLYNTVATL	10	13	3	3	10	2.90909090909	2.12863334492	8.84075455704
FLGKIWPSYK	SLYNTVATL	ADLA	FLGKIWPSYKADLASLYNTVATL	9	13	2	2	7	2.95454545455	1.95903331656	7.12342725596
FLGKIWPSYK	SLYNTVATL	KILK	FLGKIWPSYKKILKSLYNTVATL	10	14	10	10	50	2.90909090909	1.97840000481	23.9905212169
FLGKIWPSYK	SLYNTVATL	KD	FLGKIWPSYKKDSLYNTVATL	7	12	50	50	50	2.92857142857	1.52926665374	52.9590285585
FLGKIWPSYK	SLYNTVATL	KDV	FLGKIWPSYKKDVSLYNTVATL	6	11	50	50	50	2.92857142857	1.35766665924	52.8540952307
FLGKIWPSYK	SLYNTVATL	KDVA	FLGKIWPSYKKDVASLYNTVATL	8	14	10	10	50	2.76470588235	1.69873331919	23.60363528
FLGKIWPSYK	SLYNTVATL	KT	FLGKIWPSYKKTSLYNTVATL	7	10	50	50	50	3.0	1.02169999016	52.3550333235
FLGKIWPSYK	SLYNTVATL	KTA	FLGKIWPSYKKTASLYNTVATL	6	13	50	50	50	2.86666666667	1.38053331877	52.9738666521
FLGKIWPSYK	SLYNTVATL	KTAS	FLGKIWPSYKKTASSLYNTVATL	8	12	50	50	50	2.86666666667	1.20506665315	53.0150666531
FLGKIWPSYK	SLYNTVATL	L	FLGKIWPSYKLSLYNTVATL	7	14	50	50	50	3.0	1.77930000202	53.1459666687
FLGKIWPSYK	SLYNTVATL	LL	FLGKIWPSYKLLSLYNTVATL	8	14	50	50	50	2.90909090909	1.8328333353	53.4116212141
FLGKIWPSYK	SLYNTVATL	LLL	FLGKIWPSYKLLLSLYNTVATL	9	12	10	10	50	2.88461538462	2.38910001169	24.0833307809
FLGKIWPSYK	SLYNTVATL	LLLA	FLGKIWPSYKLLLASLYNTVATL	11	15	10	10	50	2.86206896552	2.70559999894	24.8153701139
FLGKIWPSYK	SLYNTVATL	ADLV	FLGKIWPSYKADLVSLYNTVATL	10	12	2	2	8	2.95	1.55689999218	6.97106665884
FLGKIWPSYK	SLYNTVATL	ADLS	FLGKIWPSYKADLSSLYNTVATL	9	11	3	3	8	2.94117647059	1.57023332402	7.63395881421
FLGKIWPSYK	SLYNTVATL	KTL	FLGKIWPSYKKTLSLYNTVATL	7	14	50	50	50	2.94444444444	1.47049999746	53.1677222197
FLGKIWPSYK	SLYNTVATL	KTLK	FLGKIWPSYKKTLKSLYNTVATL	8	12	10	10	50	2.76470588235	1.12226666084	22.9271686216
FLGKIWPSYK	SLYNTVATL	KL	FLGKIWPSYKKLSLYNTVATL	7	13	50	50	50	3.0	1.4339999962	52.9173333295
FLGKIWPSYK	SLYNTVATL	KLG	FLGKIWPSYKKLGSLYNTVATL	7	11	50	50	50	2.75	1.24269999754	52.7801999975
FLGKIWPSYK	SLYNTVATL	KLGA	FLGKIWPSYKKLGASLYNTVATL	8	13	10	10	50	2.95454545455	1.93099999757	23.795393937
FLGKIWPSYK	SLYNTVATL	LI	FLGKIWPSYKLISLYNTVATL	9	14	50	50	50	2.95652173913	2.22976666736	53.8609260877
FLGKIWPSYK	SLYNTVATL	LIV	FLGKIWPSYKLIVSLYNTVATL	8	14	50	50	50	2.95652173913	2.08876667247	53.8365927594
FLGKIWPSYK	SLYNTVATL	LIVV	FLGKIWPSYKLIVVSLYNTVATL	9	14	10	10	50	2.80769230769	2.58339999352	24.5404512756
FLGKIWPSYK	SLYNTVATL	LIVS	FLGKIWPSYKLIVSSLYNTVATL	9	14	50	50	50	2.88461538462	2.32716666577	54.2880641017
FLGKIWPSYK	SLYNTVATL	ALLA	FLGKIWPSYKALLASLYNTVATL	10	13	4	4	10	2.81481481481	2.83889999804	10.2963074055
FLGKIWPSYK	SLYNTVATL	R	FLGKIWPSYKRSLYNTVATL	6	10	50	50	50	2.92307692308	0.961799989776	52.0746205026
FLGKIWPSYK	SLYNTVATL	RL	FLGKIWPSYKRLSLYNTVATL	8	15	50	50	50	3.0	1.92119999503	53.5545333284
FLGKIWPSYK	SLYNTVATL	RLV	FLGKIWPSYKRLVSLYNTVATL	8	15	50	50	50	2.90909090909	1.88519999787	53.6806545433
FLGKIWPSYK	SLYNTVATL	RLVK	FLGKIWPSYKRLVKSLYNTVATL	10	13	10	10	50	2.90476190476	2.18803333496	24.1499380969
FLGKIWPSYK	SLYNTVATL	RT	FLGKIWPSYKRTSLYNTVATL	7	12	50	50	50	3.0	1.21646665497	52.6497999883
FLGKIWPSYK	SLYNTVATL	RTL	FLGKIWPSYKRTLSLYNTVATL	6	14	50	50	50	2.94444444444	1.20316666466	52.8503888869
FLGKIWPSYK	SLYNTVATL	RTLS	FLGKIWPSYKRTLSSLYNTVATL	9	14	10	10	50	2.84210526316	1.78003333321	23.738805263
FLGKIWPSYK	SLYNTVATL	ALG	FLGKIWPSYKALGSLYNTVATL	6	9	9	9	50	2.66666666667	0.903733331169	21.5370666645
FLGKIWPSYK	SLYNTVATL	ALGS	FLGKIWPSYKALGSSLYNTVATL	9	13	7	7	10	3.0	1.28729999713	10.9539666638
FLGKIWPSYK	SLYNTVATL	RTLV	FLGKIWPSYKRTLVSLYNTVATL	8	14	10	10	50	2.95454545455	1.81690000268	23.7312939421
FLGKIWPSYK	SLYNTVATL	KLL	FLGKIWPSYKKLLSLYNTVATL	8	13	10	10	50	2.85714285714	2.03710000691	23.7299571498
FLGKIWPSYK	SLYNTVATL	KLLS	FLGKIWPSYKKLLSSLYNTVATL	10	13	10	10	50	2.84	2.26233334016	24.2210000068
FLGKIWPSYK	SLYNTVATL	LLA	FLGKIWPSYKLLASLYNTVATL	7	14	50	50	50	2.78260869565	2.1199999985	53.8091304333
FLGKIWPSYK	SLYNTVATL	LLAA	FLGKIWPSYKLLAASLYNTVATL	9	15	10	10	50	2.88888888889	2.42673332188	24.437844433
FLGKIWPSYK	SLYNTVATL	RTLK	FLGKIWPSYKRTLKSLYNTVATL	9	12	10	10	50	2.83333333333	1.19263332805	23.0509666614
FLGKIWPSYK	SLYNTVATL	ADG	FLGKIWPSYKADGSLYNTVATL	5	8	7	7	10	2.77777777778	0.776966659853	9.81585554874
FLGKIWPSYK	SLYNTVATL	ADGA	FLGKIWPSYKADGASLYNTVATL	8	10	4	4	7	2.9375	1.92776664848	8.39130831514
FLGKIWPSYK	SLYNTVATL	ALLS	FLGKIWPSYKALLSSLYNTVATL	10	12	4	4	10	2.82608695652	2.41930000406	9.82727101855
FLGKIWPSYK	SLYNTVATL	LT	FLGKIWPSYKLTSLYNTVATL	8	14	50	50	50	2.94117647059	1.80636666922	53.3867588261
FLGKIWPSYK	SLYNTVATL	LTG	FLGKIWPSYKLTGSLYNTVATL	6	12	50	50	50	2.9375	0.971799997089	52.5186749971
FLGKIWPSYK	SLYNTVATL	LTGV	FLGKIWPSYKLTGVSLYNTVATL	9	15	50	50	50	3.0	1.22746665936	53.244133326
FLGKIWPSYK	SLYNTVATL	LIVA	FLGKIWPSYKLIVASLYNTVATL	9	14	10	10	50	2.82142857143	3.10183332759	25.0595714228
FLGKIWPSYK	SLYNTVATL	LLAV	FLGKIWPSYKLLAVSLYNTVATL	10	16	10	10	50	2.89655172414	2.95010000093	25.0615942538
FLGKIWPSYK	SLYNTVATL	RLVV	FLGKIWPSYKRLVVSLYNTVATL	10	16	10	10	50	3.0	2.74253333944	24.8592000061
FLGKIWPSYK	SLYNTVATL	RTLA	FLGKIWPSYKRTLASLYNTVATL	7	14	10	10	50	2.72222222222	1.9226666662	23.775444444
FLGKIWPSYK	SLYNTVATL	LIVK	FLGKIWPSYKLIVKSLYNTVATL	9	14	10	10	50	2.9	1.86966666186	23.8313333285
FLGKIWPSYK	SLYNTVATL	RLG	FLGKIWPSYKRLGSLYNTVATL	7	14	50	50	50	2.77777777778	1.52773333032	53.2166222192
FLGKIWPSYK	SLYNTVATL	RLGA	FLGKIWPSYKRLGASLYNTVATL	9	13	10	10	50	2.95	2.22293333158	24.1370999982
FLGKIWPSYK	SLYNTVATL	RLVS	FLGKIWPSYKRLVSSLYNTVATL	10	15	10	10	50	2.88461538462	2.31053333382	24.3714307697
FLGKIWPSYK	SLYNTVATL	RTV	FLGKIWPSYKRTVSLYNTVATL	5	13	50	50	50	2.93333333333	1.02356666091	52.5702333276
FLGKIWPSYK	SLYNTVATL	RTVV	FLGKIWPSYKRTVVSLYNTVATL	9	12	50	50	50	2.94736842105	1.54689999503	53.4109350828
FLGKIWPSYK	SLYNTVATL	AT	FLGKIWPSYKATSLYNTVATL	7	12	50	50	50	3.0	1.44989998853	52.8832333219
FLGKIWPSYK	SLYNTVATL	ATA	FLGKIWPSYKATASLYNTVATL	5	12	10	10	50	2.78571428571	1.2832333185	22.7725190328
FLGKIWPSYK	SLYNTVATL	ATAK	FLGKIWPSYKATAKSLYNTVATL	7	12	9	9	50	3.0	1.56229998732	22.578966654
FLGKIWPSYK	SLYNTVATL	LIG	FLGKIWPSYKLIGSLYNTVATL	7	12	50	50	50	2.9	1.87916666263	53.4741666626
FLGKIWPSYK	SLYNTVATL	LIGA	FLGKIWPSYKLIGASLYNTVATL	9	13	10	10	50	2.95238095238	2.07926665621	23.9935523705
FLGKIWPSYK	SLYNTVATL	LTA	FLGKIWPSYKLTASLYNTVATL	6	14	50	50	50	2.89473684211	1.77899999151	53.4237368336
FLGKIWPSYK	SLYNTVATL	LTAV	FLGKIWPSYKLTAVSLYNTVATL	10	16	50	50	50	2.91666666667	1.83589998596	53.948399986
FLGKIWPSYK	SLYNTVATL	RLA	FLGKIWPSYKRLASLYNTVATL	7	15	50	50	50	2.84210526316	1.89486666097	53.6369719241
FLGKIWPSYK	SLYNTVATL	RLAA	FLGKIWPSYKRLAASLYNTVATL	9	15	10	10	50	2.88461538462	2.75416665649	24.7650640924
FLGKIWPSYK	SLYNTVATL	ATAA	FLGKIWPSYKATAASLYNTVATL	7	12	9	9	10	2.89473684211	2.09066664934	13.1020701581
FLGKIWPSYK	SLYNTVATL	LIGK	FLGKIWPSYKLIGKSLYNTVATL	9	14	10	10	50	3.0	1.37569999417	23.3423666608
FLGKIWPSYK	SLYNTVATL	LIGV	FLGKIWPSYKLIGVSLYNTVATL	10	15	10	10	50	2.96	2.58146666547	24.6461333321
FLGKIWPSYK	SLYNTVATL	RTVA	FLGKIWPSYKRTVASLYNTVATL	9	14	50	50	50	2.86363636364	1.87013332205	53.8299818069
FLGKIWPSYK	SLYNTVATL	LIGS	FLGKIWPSYKLIGSSLYNTVATL	10	14	10	10	50	3.0	1.79403332479	23.8106999915
FLGKIWPSYK	SLYNTVATL	LTAS	FLGKIWPSYKLTASSLYNTVATL	9	14	50	50	50	2.875	1.26586665287	53.2262833195
FLGKIWPSYK	SLYNTVATL	RLAS	FLGKIWPSYKRLASSLYNTVATL	10	15	10	10	50	2.90476190476	1.97313332726	24.0350380892
FLGKIWPSYK	SLYNTVATL	ATAS	FLGKIWPSYKATASSLYNTVATL	7	11	10	10	10	2.85714285714	1.52456665154	13.2340904611
FLGKIWPSYK	SLYNTVATL	ATAV	FLGKIWPSYKATAVSLYNTVATL	8	14	9	9	10	2.95238095238	2.04233331909	13.2066190334
FLGKIWPSYK	SLYNTVATL	RTVK	FLGKIWPSYKRTVKSLYNTVATL	7	11	50	50	50	2.93333333333	1.1262999953	52.8396333286
FLGKIWPSYK	SLYNTVATL	RD	FLGKIWPSYKRDSLYNTVATL	7	13	50	50	50	2.92857142857	1.51959999142	52.9993618962
FLGKIWPSYK	SLYNTVATL	RDG	FLGKIWPSYKRDGSLYNTVATL	5	10	10	10	50	2.90909090909	1.07016666023	22.4656212057
FLGKIWPSYK	SLYNTVATL	RDGV	FLGKIWPSYKRDGVSLYNTVATL	8	13	10	10	10	3.0	1.51793332478	13.3845999914
FLGKIWPSYK	SLYNTVATL	RDGS	FLGKIWPSYKRDGSSLYNTVATL	8	12	10	10	10	3.0	1.10369999069	12.9203666574
FLGKIWPSYK	SLYNTVATL	KDL	FLGKIWPSYKKDLSLYNTVATL	6	10	10	10	50	2.91666666667	0.841699994151	22.2875333275
FLGKIWPSYK	SLYNTVATL	KDLK	FLGKIWPSYKKDLKSLYNTVATL	8	11	9	9	10	3.0	0.715899997441	11.7325666641
FLGKIWPSYK	SLYNTVATL	RTG	FLGKIWPSYKRTGSLYNTVATL	5	12	50	50	50	2.85714285714	0.758433326859	52.2512904697
FLGKIWPSYK	SLYNTVATL	RTGA	FLGKIWPSYKRTGASLYNTVATL	8	11	50	50	50	2.93333333333	1.86956665789	53.6328999912
FLGKIWPSYK	SLYNTVATL	KDVS	FLGKIWPSYKKDVSSLYNTVATL	8	13	10	10	50	2.88235294118	1.33009999286	23.1908843066
FLGKIWPSYK	SLYNTVATL	KTLV	FLGKIWPSYKKTLVSLYNTVATL	7	14	10	10	50	2.86363636364	1.52703333289	23.3868818177
FLGKIWPSYK	SLYNTVATL	RTGK	FLGKIWPSYKRTGKSLYNTVATL	6	8	10	10	50	3.0	0.770999993553	22.2876666602
FLGKIWPSYK	SLYNTVATL	KLLK	FLGKIWPSYKKLLKSLYNTVATL	10	14	10	10	50	2.90909090909	1.85493334013	23.8670545523
FLGKIWPSYK	SLYNTVATL	RTGV	FLGKIWPSYKRTGVSLYNTVATL	9	13	10	10	50	3.0	1.50296666054	23.4196333272
FLGKIWPSYK	SLYNTVATL	KLLV	FLGKIWPSYKKLLVSLYNTVATL	11	14	10	10	50	2.89655172414	2.70916667383	24.7706609267
FLGKIWPSYK	SLYNTVATL	RTGS	FLGKIWPSYKRTGSSLYNTVATL	8	10	50	50	50	3.0	1.32343332631	53.040099993
FLGKIWPSYK	SLYNTVATL	RDGA	FLGKIWPSYKRDGASLYNTVATL	8	12	10	10	10	2.93333333333	1.58649998791	13.3998333212
FLGKIWPSYK	SLYNTVATL	KILV	FLGKIWPSYKKILVSLYNTVATL	10	13	10	10	50	2.86956521739	1.92583333546	23.885978263
FLGKIWPSYK	SLYNTVATL	KDLV	FLGKIWPSYKKDLVSLYNTVATL	8	12	9	9	10	3.0	1.22436666304	12.2910333297
FLGKIWPSYK	SLYNTVATL	RDGK	FLGKIWPSYKRDGKSLYNTVATL	7	8	10	10	10	3.0	1.17386665911	12.7405333258
FLGKIWPSYK	SLYNTVATL	KDLS	FLGKIWPSYKKDLSSLYNTVATL	7	11	10	10	10	2.85714285714	1.09903332894	12.8085571385
FLGKIWPSYK	SLYNTVATL	KLA	FLGKIWPSYKKLASLYNTVATL	6	14	50	50	50	2.77777777778	1.6753666601	53.314255549
FLGKIWPSYK	SLYNTVATL	KLAV	FLGKIWPSYKKLAVSLYNTVATL	10	16	10	10	50	2.96153846154	2.39139999731	24.5061435871
FLGKIWPSYK	SLYNTVATL	RI	FLGKIWPSYKRISLYNTVATL	8	11	50	50	50	2.9375	1.35686665889	52.7870749922
FLGKIWPSYK	SLYNTVATL	RIL	FLGKIWPSYKRILSLYNTVATL	8	15	10	10	50	2.95238095238	1.93376667084	23.7313857185
FLGKIWPSYK	SLYNTVATL	RILV	FLGKIWPSYKRILVSLYNTVATL	10	14	9	9	50	2.875	2.02916666862	23.2895833353
FLGKIWPSYK	SLYNTVATL	RIG	FLGKIWPSYKRIGSLYNTVATL	8	12	50	50	50	2.92857142857	0.82796666138	52.4743952328
FLGKIWPSYK	SLYNTVATL	RIGA	FLGKIWPSYKRIGASLYNTVATL	9	12	10	10	50	2.94444444444	1.84986665831	23.7137555472
FLGKIWPSYK	SLYNTVATL	RILS	FLGKIWPSYKRILSSLYNTVATL	10	13	10	10	50	2.81818181818	1.92003333497	23.8776090925
FLGKIWPSYK	SLYNTVATL	KLAS	FLGKIWPSYKKLASSLYNTVATL	9	14	10	10	50	2.9	1.56506666003	23.5267333267
FLGKIWPSYK	SLYNTVATL	KDLA	FLGKIWPSYKKDLASLYNTVATL	8	13	9	9	10	2.88888888889	1.38956665859	12.5006777697
FLGKIWPSYK	SLYNTVATL	KLGS	FLGKIWPSYKKLGSSLYNTVATL	9	14	10	10	50	3.0	1.41119999875	23.3778666654
FLGKIWPSYK	SLYNTVATL	KIVA	FLGKIWPSYKKIVASLYNTVATL	9	13	10	10	50	2.78260869565	2.80869999566	24.7144970971
FLGKIWPSYK	SLYNTVATL	KTLS	FLGKIWPSYKKTLSSLYNTVATL	8	13	50	50	50	2.84210526316	1.41156666512	53.2703385949
FLGKIWPSYK	SLYNTVATL	RILA	FLGKIWPSYKRILASLYNTVATL	9	13	10	10	10	2.82608695652	2.39906667295	14.3070376874
FLGKIWPSYK	SLYNTVATL	KLAA	FLGKIWPSYKKLAASLYNTVATL	8	14	10	10	50	2.88	2.38966665739	24.3003333241
FLGKIWPSYK	SLYNTVATL	KIVV	FLGKIWPSYKKIVVSLYNTVATL	9	13	10	10	50	2.86363636364	2.17146666104	24.0813151459
FLGKIWPSYK	SLYNTVATL	KIG	FLGKIWPSYKKIGSLYNTVATL	8	12	50	50	50	2.875	1.12986665683	52.7736166568
FLGKIWPSYK	SLYNTVATL	KIGV	FLGKIWPSYKKIGVSLYNTVATL	10	12	10	10	50	3.0	1.77036666	23.6870333267
FLGKIWPSYK	SLYNTVATL	RILK	FLGKIWPSYKRILKSLYNTVATL	10	14	10	10	50	2.89473684211	1.60820000517	23.6196035139
FLGKIWPSYK	SLYNTVATL	KLAK	FLGKIWPSYKKLAKSLYNTVATL	9	16	10	10	50	2.95	1.72496666224	23.7891333289
FLGKIWPSYK	SLYNTVATL	LLV	FLGKIWPSYKLLVSLYNTVATL	11	14	50	50	50	2.92857142857	2.59140000259	54.487828574
FLGKIWPSYK	SLYNTVATL	LLVK	FLGKIWPSYKLLVKSLYNTVATL	11	15	10	10	50	2.86956521739	2.01043333088	24.1205782584
FLGKIWPSYK	SLYNTVATL	LIL	FLGKIWPSYKLILSLYNTVATL	9	13	10	10	50	2.96	2.46740001029	24.2154000103
FLGKIWPSYK	SLYNTVATL	LILA	FLGKIWPSYKLILASLYNTVATL	9	14	10	10	50	2.8	2.64113333726	24.5978000039
FLGKIWPSYK	SLYNTVATL	LD	FLGKIWPSYKLDSLYNTVATL	8	17	50	50	50	2.95	2.58660000059	54.3174333339
FLGKIWPSYK	SLYNTVATL	LDA	FLGKIWPSYKLDASLYNTVATL	8	16	50	50	50	2.9	2.21606666067	54.0610666607
FLGKIWPSYK	SLYNTVATL	LDAV	FLGKIWPSYKLDAVSLYNTVATL	11	15	10	10	50	2.88888888889	1.92606665561	24.0371777667
FLGKIWPSYK	SLYNTVATL	ADA	FLGKIWPSYKADASLYNTVATL	6	11	8	8	10	2.76923076923	1.28496665181	11.2734281903
FLGKIWPSYK	SLYNTVATL	ADAS	FLGKIWPSYKADASSLYNTVATL	8	12	5	5	10	2.93333333333	1.47899998585	9.54233331918
FLGKIWPSYK	SLYNTVATL	LILK	FLGKIWPSYKLILKSLYNTVATL	10	15	10	10	50	2.86363636364	2.23366666964	24.2935151545
FLGKIWPSYK	SLYNTVATL	RLGS	FLGKIWPSYKRLGSSLYNTVATL	10	15	10	10	50	3.0	1.44860000001	23.5152666667
FLGKIWPSYK	SLYNTVATL	LILV	FLGKIWPSYKLILVSLYNTVATL	10	13	10	10	50	2.92307692308	2.58866667479	24.5514871876
FLGKIWPSYK	SLYNTVATL	LILS	FLGKIWPSYKLILSSLYNTVATL	10	13	10	10	50	2.78260869565	2.52860000715	24.4843971086
FLGKIWPSYK	SLYNTVATL	KTV	FLGKIWPSYKKTVSLYNTVATL	7	12	50	50	50	2.94117647059	1.16416665613	52.7612254797
FLGKIWPSYK	SLYNTVATL	KTVV	FLGKIWPSYKKTVVSLYNTVATL	8	13	50	50	50	2.88888888889	1.09526665968	52.9563777708
FLGKIWPSYK	SLYNTVATL	LDAS	FLGKIWPSYKLDASSLYNTVATL	10	15	10	10	50	2.82352941176	1.89516665389	23.9530097911
FLGKIWPSYK	SLYNTVATL	AI	FLGKIWPSYKAISLYNTVATL	8	12	10	10	50	3.0	1.43676665548	22.9200999888
FLGKIWPSYK	SLYNTVATL	AIV	FLGKIWPSYKAIVSLYNTVATL	7	10	10	10	50	2.92307692308	1.06829999617	22.5644538423
FLGKIWPSYK	SLYNTVATL	AIVV	FLGKIWPSYKAIVVSLYNTVATL	8	13	6	6	10	2.80952380952	2.1014333269	10.958576184
FLGKIWPSYK	SLYNTVATL	RDL	FLGKIWPSYKRDLSLYNTVATL	6	13	10	10	50	2.93333333333	1.14909999304	22.7457666597
FLGKIWPSYK	SLYNTVATL	RDLK	FLGKIWPSYKRDLKSLYNTVATL	9	12	8	8	10	3.0	0.937199994995	11.3038666617
FLGKIWPSYK	SLYNTVATL	LTGA	FLGKIWPSYKLTGASLYNTVATL	9	12	50	50	50	2.86666666667	1.65979998555	53.5197999856
FLGKIWPSYK	SLYNTVATL	LTAA	FLGKIWPSYKLTAASLYNTVATL	9	14	50	50	50	2.90476190476	1.74223331688	53.7041380788
FLGKIWPSYK	SLYNTVATL	ADV	FLGKIWPSYKADVSLYNTVATL	6	10	8	8	50	2.92307692308	1.28656665647	21.2327205026
FLGKIWPSYK	SLYNTVATL	ADVK	FLGKIWPSYKADVKSLYNTVATL	8	13	4	4	10	3.0	1.02003332243	8.38669998909
FLGKIWPSYK	SLYNTVATL	ADGS	FLGKIWPSYKADGSSLYNTVATL	8	10	5	5	8	3.0	1.14899999038	8.61566665704
FLGKIWPSYK	SLYNTVATL	AIA	FLGKIWPSYKAIASLYNTVATL	6	11	9	9	50	2.78571428571	1.28726665416	22.0265523684
FLGKIWPSYK	SLYNTVATL	AIAS	FLGKIWPSYKAIASSLYNTVATL	9	12	7	7	10	2.95	1.86683332051	11.4809999872
FLGKIWPSYK	SLYNTVATL	RDLA	FLGKIWPSYKRDLASLYNTVATL	9	16	8	8	10	2.9	1.61736665601	12.1790333227
FLGKIWPSYK	SLYNTVATL	ADVA	FLGKIWPSYKADVASLYNTVATL	9	14	5	5	10	2.78947368421	2.16329998108	10.369440332
FLGKIWPSYK	SLYNTVATL	AIVS	FLGKIWPSYKAIVSSLYNTVATL	8	13	7	7	10	2.86363636364	1.56399999055	11.1738484754
FLGKIWPSYK	SLYNTVATL	KIVS	FLGKIWPSYKKIVSSLYNTVATL	9	12	50	50	50	2.85714285714	1.4699666613	53.3294904708
FLGKIWPSYK	SLYNTVATL	KTLA	FLGKIWPSYKKTLASLYNTVATL	6	13	10	10	50	2.73684210526	1.71906666155	23.4725754335
FLGKIWPSYK	SLYNTVATL	AIAK	FLGKIWPSYKAIAKSLYNTVATL	9	13	6	6	10	3.0	1.76663332558	10.6832999923
FLGKIWPSYK	SLYNTVATL	RIGK	FLGKIWPSYKRIGKSLYNTVATL	8	11	10	10	50	3.0	1.14019999526	22.9068666619
FLGKIWPSYK	SLYNTVATL	ADAK	FLGKIWPSYKADAKSLYNTVATL	8	11	4	4	10	3.0	1.08619998995	8.35286665662
FLGKIWPSYK	SLYNTVATL	AIVK	FLGKIWPSYKAIVKSLYNTVATL	8	14	6	6	10	3.0	1.40733332815	10.3239999948
FLGKIWPSYK	SLYNTVATL	AIAA	FLGKIWPSYKAIAASLYNTVATL	8	12	7	7	10	2.91304347826	2.10173331816	11.6640521587
FLGKIWPSYK	SLYNTVATL	RDLS	FLGKIWPSYKRDLSSLYNTVATL	8	14	9	9	10	2.94117647059	1.45899999243	12.6227254826
FLGKIWPSYK	SLYNTVATL	AIAV	FLGKIWPSYKAIAVSLYNTVATL	9	13	6	6	10	2.95454545455	1.93686665472	10.8512605941
FLGKIWPSYK	SLYNTVATL	RDLV	FLGKIWPSYKRDLVSLYNTVATL	11	14	8	8	10	3.0	1.78986666047	12.3565333271
FLGKIWPSYK	SLYNTVATL	AIVA	FLGKIWPSYKAIVASLYNTVATL	8	12	7	7	10	2.86956521739	2.14573331932	11.7058782469
FLGKIWPSYK	SLYNTVATL	ADVS	FLGKIWPSYKADVSSLYNTVATL	9	13	5	5	10	2.84210526316	1.8860333178	10.0448052476
FLGKIWPSYK	SLYNTVATL	RLL	FLGKIWPSYKRLLSLYNTVATL	9	16	10	10	50	2.875	2.05036667157	23.9441166716
FLGKIWPSYK	SLYNTVATL	RLLA	FLGKIWPSYKRLLASLYNTVATL	10	14	10	10	50	2.80769230769	2.78916667183	24.7962179539
FLGKIWPSYK	SLYNTVATL	LTAK	FLGKIWPSYKLTAKSLYNTVATL	9	15	50	50	50	2.9375	1.32953332143	53.3430749881
FLGKIWPSYK	SLYNTVATL	ALGV	FLGKIWPSYKALGVSLYNTVATL	9	13	5	5	10	2.95238095238	1.89703333166	10.061319046
FLGKIWPSYK	SLYNTVATL	RLLS	FLGKIWPSYKRLLSSLYNTVATL	11	14	10	10	50	2.85185185185	2.69673334014	24.7559925994
FLGKIWPSYK	SLYNTVATL	RLLV	FLGKIWPSYKRLLVSLYNTVATL	11	14	9	9	50	2.93103448276	2.70963334015	24.022851731
FLGKIWPSYK	SLYNTVATL	RLGV	FLGKIWPSYKRLGVSLYNTVATL	10	14	10	10	50	2.95238095238	1.92623333512	23.9405190494
FLGKIWPSYK	SLYNTVATL	KTVK	FLGKIWPSYKKTVKSLYNTVATL	7	12	50	50	50	2.875	1.25376665747	53.0141833241
FLGKIWPSYK	SLYNTVATL	ALGA	FLGKIWPSYKALGASLYNTVATL	8	12	6	6	10	2.95833333333	2.48793332448	11.3025166578
FLGKIWPSYK	SLYNTVATL	LTV	FLGKIWPSYKLTVSLYNTVATL	8	15	50	50	50	3.0	1.75786666291	53.5578666629
FLGKIWPSYK	SLYNTVATL	LTVV	FLGKIWPSYKLTVVSLYNTVATL	10	14	50	50	50	2.95652173913	1.60326665944	53.6177594131
FLGKIWPSYK	SLYNTVATL	ALA	FLGKIWPSYKALASLYNTVATL	7	11	9	9	50	2.6875	1.85633332782	22.6407083278
FLGKIWPSYK	SLYNTVATL	ALAA	FLGKIWPSYKALAASLYNTVATL	9	14	7	7	10	2.92592592593	2.69246665372	12.4054296167
FLGKIWPSYK	SLYNTVATL	ALAV	FLGKIWPSYKALAVSLYNTVATL	10	14	6	6	50	2.96	2.34289999394	21.3575666606
FLGKIWPSYK	SLYNTVATL	RIV	FLGKIWPSYKRIVSLYNTVATL	8	15	50	50	50	2.94444444444	1.52109999843	53.3183222207
FLGKIWPSYK	SLYNTVATL	RIVA	FLGKIWPSYKRIVASLYNTVATL	9	13	10	10	50	2.86363636364	1.96383332702	23.8736818119
FLGKIWPSYK	SLYNTVATL	LTVS	FLGKIWPSYKLTVSSLYNTVATL	10	15	50	50	50	2.90476190476	1.60186665502	53.6637714169
FLGKIWPSYK	SLYNTVATL	LDG	FLGKIWPSYKLDGSLYNTVATL	6	10	50	50	50	2.83333333333	1.44233333382	52.8840000005
FLGKIWPSYK	SLYNTVATL	LDGA	FLGKIWPSYKLDGASLYNTVATL	7	11	10	10	50	2.83333333333	1.48013332386	23.1884666572
FLGKIWPSYK	SLYNTVATL	LDGV	FLGKIWPSYKLDGVSLYNTVATL	7	13	10	10	50	2.85714285714	1.43139999363	23.2409238032
FLGKIWPSYK	SLYNTVATL	ATL	FLGKIWPSYKATLSLYNTVATL	7	12	9	9	50	2.92857142857	1.17509999922	22.0215285706
FLGKIWPSYK	SLYNTVATL	ATLV	FLGKIWPSYKATLVSLYNTVATL	9	13	6	6	10	2.95652173913	2.1649333317	11.0794260853
FLGKIWPSYK	SLYNTVATL	ALAK	FLGKIWPSYKALAKSLYNTVATL	10	15	6	6	50	3.0	1.52359999754	20.5902666642
FLGKIWPSYK	SLYNTVATL	ATLS	FLGKIWPSYKATLSSLYNTVATL	8	12	7	7	10	2.84210526316	1.95643333034	11.5152052602
FLGKIWPSYK	SLYNTVATL	RIVK	FLGKIWPSYKRIVKSLYNTVATL	9	12	10	10	50	3.0	1.45629999785	23.3229666645
FLGKIWPSYK	SLYNTVATL	KLGK	FLGKIWPSYKKLGKSLYNTVATL	9	13	10	10	50	3.0	1.16350000006	23.0801666667
FLGKIWPSYK	SLYNTVATL	KLGV	FLGKIWPSYKKLGVSLYNTVATL	10	14	10	10	50	2.95833333333	1.93493333286	23.9495166662
FLGKIWPSYK	SLYNTVATL	RIVV	FLGKIWPSYKRIVVSLYNTVATL	9	14	10	10	50	2.95652173913	1.89749999505	23.8619927487
FLGKIWPSYK	SLYNTVATL	ATLK	FLGKIWPSYKATLKSLYNTVATL	9	11	6	6	10	2.8125	1.32943332605	10.1367249927
FLGKIWPSYK	SLYNTVATL	RIVS	FLGKIWPSYKRIVSSLYNTVATL	9	12	10	10	50	2.85714285714	1.51399999575	23.3735238053
FLGKIWPSYK	SLYNTVATL	LTVA	FLGKIWPSYKLTVASLYNTVATL	10	13	50	50	50	2.90909090909	1.72216665415	53.6842878663
FLGKIWPSYK	SLYNTVATL	RLAV	FLGKIWPSYKRLAVSLYNTVATL	10	15	10	10	50	2.96	2.31016666746	24.3748333341
FLGKIWPSYK	SLYNTVATL	KDG	FLGKIWPSYKKDGSLYNTVATL	5	10	10	10	50	2.8	1.0128666594	22.4028666594
FLGKIWPSYK	SLYNTVATL	KDGS	FLGKIWPSYKKDGSSLYNTVATL	8	11	10	10	10	3.0	0.915366659083	12.6820333257
FLGKIWPSYK	SLYNTVATL	LTVK	FLGKIWPSYKLTVKSLYNTVATL	10	13	50	50	50	2.94117647059	1.63243332431	53.5961588145
FLGKIWPSYK	SLYNTVATL	ATLA	FLGKIWPSYKATLASLYNTVATL	8	13	7	7	10	2.77272727273	2.4751666578	12.0804696881
FLGKIWPSYK	SLYNTVATL	LLAK	FLGKIWPSYKLLAKSLYNTVATL	10	17	10	10	50	2.90476190476	1.86993332918	24.0318380911
FLGKIWPSYK	SLYNTVATL	LDAK	FLGKIWPSYKLDAKSLYNTVATL	10	14	10	10	50	2.875	1.66723332144	23.6776499881
FLGKIWPSYK	SLYNTVATL	ADVV	FLGKIWPSYKADVVSLYNTVATL	9	14	4	4	10	2.89473684211	1.781233322	9.24263683077
FLGKIWPSYK	SLYNTVATL	ALLV	FLGKIWPSYKALLVSLYNTVATL	11	13	3	3	10	2.89285714286	2.62183333767	9.38314286148
FLGKIWPSYK	SLYNTVATL	KDGV	FLGKIWPSYKKDGVSLYNTVATL	7	12	10	10	10	3.0	1.2439666617	13.0106333284
FLGKIWPSYK	SLYNTVATL	LIA	FLGKIWPSYKLIASLYNTVATL	7	15	50	50	50	2.82608695652	2.51663333085	54.2579376787
FLGKIWPSYK	SLYNTVATL	LIAK	FLGKIWPSYKLIAKSLYNTVATL	10	17	10	10	50	2.95454545455	2.15899998955	24.3233939289
FLGKIWPSYK	SLYNTVATL	KDGK	FLGKIWPSYKKDGKSLYNTVATL	8	9	10	10	50	3.0	0.833733328512	22.5003999952
FLGKIWPSYK	SLYNTVATL	ALAS	FLGKIWPSYKALASSLYNTVATL	10	14	7	7	10	2.90909090909	2.02039999121	11.7825212033
FLGKIWPSYK	SLYNTVATL	RLGK	FLGKIWPSYKRLGKSLYNTVATL	9	13	10	10	50	3.0	1.53196666815	23.4486333348
FLGKIWPSYK	SLYNTVATL	KDGA	FLGKIWPSYKKDGASLYNTVATL	7	11	10	10	10	2.92307692308	1.34549999078	13.0583205036
FLGKIWPSYK	SLYNTVATL	LDL	FLGKIWPSYKLDLSLYNTVATL	8	13	10	10	50	2.875	1.50806666693	23.2018166669
FLGKIWPSYK	SLYNTVATL	LDLA	FLGKIWPSYKLDLASLYNTVATL	9	14	10	10	10	2.85	1.72203332107	13.6811999877
FLGKIWPSYK	SLYNTVATL	LTL	FLGKIWPSYKLTLSLYNTVATL	9	15	50	50	50	2.95652173913	2.16310000208	54.010926089
FLGKIWPSYK	SLYNTVATL	LTLS	FLGKIWPSYKLTLSSLYNTVATL	9	14	50	50	50	2.89473684211	1.757266666	53.7186701748
FLGKIWPSYK	SLYNTVATL	AIG	FLGKIWPSYKAIGSLYNTVATL	7	7	9	9	10	2.77777777778	0.387333325217	10.9762222141
FLGKIWPSYK	SLYNTVATL	AIGK	FLGKIWPSYKAIGKSLYNTVATL	8	11	6	6	10	3.0	0.78106666299	9.54773332966
FLGKIWPSYK	SLYNTVATL	KDA	FLGKIWPSYKKDASLYNTVATL	6	11	50	50	50	2.76923076923	1.6540333202	53.1424948587
FLGKIWPSYK	SLYNTVATL	KDAK	FLGKIWPSYKKDAKSLYNTVATL	7	12	10	10	50	3.0	1.11093332514	22.8775999918
FLGKIWPSYK	SLYNTVATL	LTLV	FLGKIWPSYKLTLVSLYNTVATL	10	15	10	10	50	2.91666666667	1.93866666567	24.0011666657
FLGKIWPSYK	SLYNTVATL	KTAV	FLGKIWPSYKKTAVSLYNTVATL	8	14	50	50	50	2.88888888889	1.60409998995	53.5152111011
FLGKIWPSYK	SLYNTVATL	ADAA	FLGKIWPSYKADAASLYNTVATL	8	13	5	5	9	2.89473684211	2.18256664763	10.0439701564
FLGKIWPSYK	SLYNTVATL	LDLK	FLGKIWPSYKLDLKSLYNTVATL	11	13	9	9	50	2.88235294118	1.2392333278	22.5000176415
FLGKIWPSYK	SLYNTVATL	LDGS	FLGKIWPSYKLDGSSLYNTVATL	7	11	10	10	50	2.81818181818	1.07593332495	22.7835090825
FLGKIWPSYK	SLYNTVATL	AIGA	FLGKIWPSYKAIGASLYNTVATL	8	11	7	7	9	2.95	1.94999998777	11.2141666544
FLGKIWPSYK	SLYNTVATL	KDAA	FLGKIWPSYKKDAASLYNTVATL	8	12	10	10	50	2.8125	1.92679998585	23.7340916525
FLGKIWPSYK	SLYNTVATL	LTLA	FLGKIWPSYKLTLASLYNTVATL	9	14	10	10	50	2.81818181818	2.07553332784	24.0331090854
FLGKIWPSYK	SLYNTVATL	LDLS	FLGKIWPSYKLDLSSLYNTVATL	9	12	10	10	50	2.8125	1.4119333271	23.2692249938
FLGKIWPSYK	SLYNTVATL	LDGK	FLGKIWPSYKLDGKSLYNTVATL	8	12	10	10	50	2.91666666667	1.26519999419	23.0776999942
FLGKIWPSYK	SLYNTVATL	LDLV	FLGKIWPSYKLDLVSLYNTVATL	10	12	9	9	50	2.88888888889	1.39196666207	22.5530777732
FLGKIWPSYK	SLYNTVATL	ADGK	FLGKIWPSYKADGKSLYNTVATL	7	9	4	4	9	3.0	0.867533325689	7.73419999236
FLGKIWPSYK	SLYNTVATL	KDAV	FLGKIWPSYKKDAVSLYNTVATL	8	13	10	10	50	2.92857142857	1.2637999946	23.1268952327
FLGKIWPSYK	SLYNTVATL	AIGV	FLGKIWPSYKAIGVSLYNTVATL	9	12	6	6	10	2.9	2.12283332434	10.984499991
FLGKIWPSYK	SLYNTVATL	LLLS	FLGKIWPSYKLLLSSLYNTVATL	11	12	10	10	50	2.84	2.21073334003	24.1694000067
FLGKIWPSYK	SLYNTVATL	LTLK	FLGKIWPSYKLTLKSLYNTVATL	11	12	10	10	50	2.83333333333	1.38859999449	23.3469333278
FLGKIWPSYK	SLYNTVATL	AIGS	FLGKIWPSYKAIGSSLYNTVATL	9	11	7	7	10	3.0	1.32846665795	10.8951333246
FLGKIWPSYK	SLYNTVATL	KDAS	FLGKIWPSYKKDASSLYNTVATL	9	12	10	10	50	2.8	1.47696665459	23.3336333213
FLGKIWPSYK	SLYNTVATL	KTAA	FLGKIWPSYKKTAASLYNTVATL	7	12	50	50	50	2.82352941176	1.64183331803	53.3996764553
FLGKIWPSYK	SLYNTVATL	AIL	FLGKIWPSYKAILSLYNTVATL	7	12	7	7	10	2.94444444444	1.57463333857	10.9218555608
FLGKIWPSYK	SLYNTVATL	AILS	FLGKIWPSYKAILSSLYNTVATL	8	11	4	4	10	2.83333333333	1.58370000015	8.84203333348
FLGKIWPSYK	SLYNTVATL	ALV	FLGKIWPSYKALVSLYNTVATL	9	14	9	9	50	2.90476190476	2.167299995	23.2125380902
FLGKIWPSYK	SLYNTVATL	ALVV	FLGKIWPSYKALVVSLYNTVATL	10	14	6	6	50	3.0	2.4504000077	21.4670666744
FLGKIWPSYK	SLYNTVATL	AILV	FLGKIWPSYKAILVSLYNTVATL	8	12	3	3	10	2.7619047619	2.14323333337	8.69799523813
FLGKIWPSYK	SLYNTVATL	ALVS	FLGKIWPSYKALVSSLYNTVATL	9	14	7	7	50	2.88	2.28789999689	21.9985666636
FLGKIWPSYK	SLYNTVATL	LLAS	FLGKIWPSYKLLASSLYNTVATL	10	15	10	10	50	2.85714285714	1.69576666064	23.7552904702
FLGKIWPSYK	SLYNTVATL	KIGS	FLGKIWPSYKKIGSSLYNTVATL	10	13	10	10	50	3.0	1.41939999362	23.3860666603
FLGKIWPSYK	SLYNTVATL	LDV	FLGKIWPSYKLDVSLYNTVATL	8	15	50	50	50	2.94444444444	2.10213332869	53.8993555509
FLGKIWPSYK	SLYNTVATL	LDVA	FLGKIWPSYKLDVASLYNTVATL	9	15	10	10	50	2.72222222222	1.88716665309	23.8899444309
FLGKIWPSYK	SLYNTVATL	RDA	FLGKIWPSYKRDASLYNTVATL	6	13	10	10	50	2.92857142857	1.31466665562	22.911095227
FLGKIWPSYK	SLYNTVATL	RDAS	FLGKIWPSYKRDASSLYNTVATL	9	14	10	10	50	2.88235294118	1.68499998577	23.6457842995
FLGKIWPSYK	SLYNTVATL	RIGS	FLGKIWPSYKRIGSSLYNTVATL	10	13	10	10	50	3.0	1.38026666081	23.3469333275
FLGKIWPSYK	SLYNTVATL	KIGK	FLGKIWPSYKKIGKSLYNTVATL	9	11	10	10	50	3.0	1.01199999359	22.8286666603
FLGKIWPSYK	SLYNTVATL	AILA	FLGKIWPSYKAILASLYNTVATL	8	12	4	4	9	2.80952380952	1.95726666374	9.01440952089
FLGKIWPSYK	SLYNTVATL	ALVA	FLGKIWPSYKALVASLYNTVATL	10	14	7	7	10	2.88888888889	2.81270000055	12.5738111117
FLGKIWPSYK	SLYNTVATL	RLLK	FLGKIWPSYKRLLKSLYNTVATL	11	15	9	9	50	2.95833333333	2.28826667584	23.6528500092
FLGKIWPSYK	SLYNTVATL	KIGA	FLGKIWPSYKKIGASLYNTVATL	9	12	10	10	50	2.95238095238	1.90226665749	23.7665523718
FLGKIWPSYK	SLYNTVATL	AILK	FLGKIWPSYKAILKSLYNTVATL	9	12	4	4	10	2.89473684211	1.35856667293	8.7199701817
FLGKIWPSYK	SLYNTVATL	RIGV	FLGKIWPSYKRIGVSLYNTVATL	10	13	10	10	50	3.0	1.85393332692	23.8205999936
FLGKIWPSYK	SLYNTVATL	LDAA	FLGKIWPSYKLDAASLYNTVATL	9	14	10	10	50	2.78947368421	2.25953331692	24.2156736678
FLGKIWPSYK	SLYNTVATL	ALVK	FLGKIWPSYKALVKSLYNTVATL	10	13	6	6	50	2.9	2.10426666611	21.0659333328
FLGKIWPSYK	SLYNTVATL	RDAA	FLGKIWPSYKRDAASLYNTVATL	8	13	10	10	50	2.94117647059	2.0627333186	23.9264588088
FLGKIWPSYK	SLYNTVATL	RDV	FLGKIWPSYKRDVSLYNTVATL	7	13	10	10	50	2.94117647059	1.64423332326	23.2912921468
FLGKIWPSYK	SLYNTVATL	RDVA	FLGKIWPSYKRDVASLYNTVATL	9	15	10	10	50	2.83333333333	1.82176665192	23.8300999853
FLGKIWPSYK	SLYNTVATL	KTAK	FLGKIWPSYKKTAKSLYNTVATL	8	13	50	50	50	2.86666666667	1.26873332171	53.1287333217
FLGKIWPSYK	SLYNTVATL	RDAK	FLGKIWPSYKRDAKSLYNTVATL	8	12	10	10	50	3.0	1.36519998864	23.1818666553
FLGKIWPSYK	SLYNTVATL	RDAV	FLGKIWPSYKRDAVSLYNTVATL	9	15	10	10	50	2.94117647059	1.51143332491	23.5251588151
FLGKIWPSYK	SLYNTVATL	RLAK	FLGKIWPSYKRLAKSLYNTVATL	10	15	10	10	50	3.0	1.73643333072	23.8030999974
FLGKIWPSYK	SLYNTVATL	RDVK	FLGKIWPSYKRDVKSLYNTVATL	9	13	10	10	50	3.0	1.18796665849	23.1046333252
FLGKIWPSYK	SLYNTVATL	RDVV	FLGKIWPSYKRDVVSLYNTVATL	9	15	10	10	50	3.0	1.45289999255	23.4695666592
FLGKIWPSYK	SLYNTVATL	KIA	FLGKIWPSYKKIASLYNTVATL	6	13	50	50	50	2.8125	1.73389999246	53.3245249925
FLGKIWPSYK	SLYNTVATL	KIAA	FLGKIWPSYKKIAASLYNTVATL	9	13	10	10	50	2.91666666667	2.12389998877	24.0363999888
FLGKIWPSYK	SLYNTVATL	RDVS	FLGKIWPSYKRDVSSLYNTVATL	9	14	10	10	50	2.83333333333	1.54476665723	23.5030999906
FLGKIWPSYK	SLYNTVATL	KIAK	FLGKIWPSYKKIAKSLYNTVATL	9	15	10	10	50	3.0	1.5977333243	23.614399991
FLGKIWPSYK	SLYNTVATL	ADGV	FLGKIWPSYKADGVSLYNTVATL	8	12	4	4	9	2.94444444444	1.58313332402	8.64702221291
FLGKIWPSYK	SLYNTVATL	LDVV	FLGKIWPSYKLDVVSLYNTVATL	9	14	10	10	50	2.76470588235	1.57706665913	23.5319686199
FLGKIWPSYK	SLYNTVATL	KDVK	FLGKIWPSYKKDVKSLYNTVATL	8	11	10	10	50	2.85714285714	1.31059999416	23.0701238037
FLGKIWPSYK	SLYNTVATL	RLVA	FLGKIWPSYKRLVASLYNTVATL	10	14	10	10	50	2.88888888889	2.94740000208	24.9585111132
FLGKIWPSYK	SLYNTVATL	ALGK	FLGKIWPSYKALGKSLYNTVATL	9	12	6	6	10	3.0	1.2570000031	10.1236666698
FLGKIWPSYK	SLYNTVATL	LLG	FLGKIWPSYKLLGSLYNTVATL	8	11	50	50	50	2.80952380952	1.89286666986	53.4833428603
FLGKIWPSYK	SLYNTVATL	LLGS	FLGKIWPSYKLLGSSLYNTVATL	11	13	10	10	50	2.94736842105	1.71666666489	23.7307017526
FLGKIWPSYK	SLYNTVATL	ATV	FLGKIWPSYKATVSLYNTVATL	7	11	10	10	50	2.93333333333	1.32543332427	22.8720999909
FLGKIWPSYK	SLYNTVATL	ATVV	FLGKIWPSYKATVVSLYNTVATL	7	14	9	9	50	3.0	1.60649998758	22.7231666542
FLGKIWPSYK	SLYNTVATL	ATVS	FLGKIWPSYKATVSSLYNTVATL	7	14	10	10	10	2.90476190476	1.59549998542	13.4574047473
FLGKIWPSYK	SLYNTVATL	LLGV	FLGKIWPSYKLLGVSLYNTVATL	11	16	10	10	50	2.96153846154	2.75266667152	24.9174102613
FLGKIWPSYK	SLYNTVATL	LLGK	FLGKIWPSYKLLGKSLYNTVATL	11	14	10	10	50	3.0	1.49423333469	23.5609000014
FLGKIWPSYK	SLYNTVATL	LTGS	FLGKIWPSYKLTGSSLYNTVATL	8	13	50	50	50	2.92857142857	1.11346665705	52.9765618951
FLGKIWPSYK	SLYNTVATL	ATVK	FLGKIWPSYKATVKSLYNTVATL	7	10	9	9	50	2.92857142857	1.3648333243	22.2779285624
FLGKIWPSYK	SLYNTVATL	LLGA	FLGKIWPSYKLLGASLYNTVATL	10	14	10	10	50	2.875	2.50969999134	24.520116658
[truncated: 8,230 more rows]
