# Supplementary material for: PolyCTLDesigner: a computational tool for constructing polyepitope T-cell antigens
Source: BMC Res Notes. 2013 Oct 10;6:407. doi: 10.1186/1756-0500-6-407 (PMC3853014; doi:10.1186/1756-0500-6-407)
Supplement: Additional file 1 — This file describes the short sample study of designing artificial poly-CTL-epitope antigen composed of 6 well studied HIV-1 CTL epitopes using PolyCTLDesigner. [file 1756-0500-6-407-S1.zip › test_6ctls_[ALRK][LDIT][VLGA][KVAS]_best_ranked.out]

SLYNTVATL	FLGKIWPSYK	KDG	SLYNTVATLKDGFLGKIWPSYK	5	9	1	1	1	2.84615384615	2.47846666802	4.82077436033
SLYNTVATL	VIYQYMDDL	AIGS	SLYNTVATLAIGSVIYQYMDDL	10	15	1	1	1	3.0	1.97183332575	5.03849999242
SLYNTVATL	AIIRILQQL	ATGS	SLYNTVATLATGSAIIRILQQL	5	8	1	1	1	2.91666666667	0.789966669062	3.25246666906
SLYNTVATL	RGPGRAFVTI	ADGS	SLYNTVATLADGSRGPGRAFVTI	8	14	1	1	1	2.91304347826	2.16883333084	5.08115217142
SLYNTVATL	VLEWRFDSRL	RDLK	SLYNTVATLRDLKVLEWRFDSRL	9	7	1	1	1	2.70588235294	2.31856666465	4.92052744896
VIYQYMDDL	SLYNTVATL	ADLK	VIYQYMDDLADLKSLYNTVATL	9	12	1	1	1	3.0	1.18113333286	4.04779999952
VIYQYMDDL	FLGKIWPSYK	ADGS	VIYQYMDDLADGSFLGKIWPSYK	11	11	1	3	1	3.0	1.46093333409	4.87760000076
VIYQYMDDL	AIIRILQQL	ADLS	VIYQYMDDLADLSAIIRILQQL	8	10	1	1	1	3.0	1.46863333464	4.1853000013
VIYQYMDDL	RGPGRAFVTI	ADLK	VIYQYMDDLADLKRGPGRAFVTI	6	10	1	1	1	2.9375	1.88149999719	4.49504166386
VIYQYMDDL	VLEWRFDSRL	ADLK	VIYQYMDDLADLKVLEWRFDSRL	10	9	1	1	1	2.94117647059	2.03976666386	4.80349215405
AIIRILQQL	SLYNTVATL	AIGK	AIIRILQQLAIGKSLYNTVATL	9	9	1	1	1	3.0	1.18633333076	3.90299999743
AIIRILQQL	FLGKIWPSYK	ADGK	AIIRILQQLADGKFLGKIWPSYK	10	10	1	1	1	2.91666666667	1.46273333193	4.27523333193
AIIRILQQL	VIYQYMDDL	ADGS	AIIRILQQLADGSVIYQYMDDL	7	12	1	2	1	2.94736842105	2.20553332479	5.21956841251
AIIRILQQL	RGPGRAFVTI	ALGS	AIIRILQQLALGSRGPGRAFVTI	7	9	1	2	1	2.84615384615	1.24963332831	4.10860768728
AIIRILQQL	VLEWRFDSRL	RDLK	AIIRILQQLRDLKVLEWRFDSRL	9	7	1	2	1	2.92307692308	1.59743333105	4.46025384387
RGPGRAFVTI	SLYNTVATL	ADGK	RGPGRAFVTIADGKSLYNTVATL	6	6	1	1	1	2.875	1.06289999217	3.47331665884
RGPGRAFVTI	FLGKIWPSYK	ADGK	RGPGRAFVTIADGKFLGKIWPSYK	9	9	1	1	1	2.91666666667	1.56406665862	4.27656665862
RGPGRAFVTI	VIYQYMDDL	ADGK	RGPGRAFVTIADGKVIYQYMDDL	7	12	1	1	1	2.89473684211	2.40029999092	5.16170349969
RGPGRAFVTI	AIIRILQQL	ATGS	RGPGRAFVTIATGSAIIRILQQL	6	9	1	1	1	2.91666666667	0.540399997541	3.10289999754
RGPGRAFVTI	VLEWRFDSRL	RDGK	RGPGRAFVTIRDGKVLEWRFDSRL	9	8	1	2	1	3.0	1.40343332962	4.32009999629
VLEWRFDSRL	SLYNTVATL	ADAK	VLEWRFDSRLADAKSLYNTVATL	5	9	1	1	1	2.77777777778	0.578133326892	3.08368888245
VLEWRFDSRL	FLGKIWPSYK	ADGK	VLEWRFDSRLADGKFLGKIWPSYK	8	8	1	1	1	2.88888888889	0.677766662817	3.28887777393
VLEWRFDSRL	VIYQYMDDL	ADAK	VLEWRFDSRLADAKVIYQYMDDL	5	10	1	2	1	2.85714285714	1.80553332592	4.61505713544
VLEWRFDSRL	AIIRILQQL	ADA	VLEWRFDSRLADAAIIRILQQL	5	7	1	2	1	2.8	0.554666665728	3.04466666573
VLEWRFDSRL	RGPGRAFVTI	ADGK	VLEWRFDSRLADGKRGPGRAFVTI	7	10	1	1	1	2.8	1.26846666093	3.9251333276
SLYNTVATL	FLGKIWPSYK	KDG	SLYNTVATLKDGFLGKIWPSYK	5	9	1	1	1	2.84615384615	2.47846666802	4.82077436033
SLYNTVATL	VIYQYMDDL	AIGS	SLYNTVATLAIGSVIYQYMDDL	10	15	1	1	1	3.0	1.97183332575	5.03849999242
SLYNTVATL	AIIRILQQL	ATGS	SLYNTVATLATGSAIIRILQQL	5	8	1	1	1	2.91666666667	0.789966669062	3.25246666906
SLYNTVATL	RGPGRAFVTI	ADGS	SLYNTVATLADGSRGPGRAFVTI	8	14	1	1	1	2.91304347826	2.16883333084	5.08115217142
SLYNTVATL	VLEWRFDSRL	RDLK	SLYNTVATLRDLKVLEWRFDSRL	9	7	1	1	1	2.70588235294	2.31856666465	4.92052744896
VIYQYMDDL	SLYNTVATL	ADLK	VIYQYMDDLADLKSLYNTVATL	9	12	1	1	1	3.0	1.18113333286	4.04779999952
VIYQYMDDL	FLGKIWPSYK	ADGS	VIYQYMDDLADGSFLGKIWPSYK	11	11	1	3	1	3.0	1.46093333409	4.87760000076
VIYQYMDDL	AIIRILQQL	ADLS	VIYQYMDDLADLSAIIRILQQL	8	10	1	1	1	3.0	1.46863333464	4.1853000013
VIYQYMDDL	RGPGRAFVTI	ADLK	VIYQYMDDLADLKRGPGRAFVTI	6	10	1	1	1	2.9375	1.88149999719	4.49504166386
VIYQYMDDL	VLEWRFDSRL	ADLK	VIYQYMDDLADLKVLEWRFDSRL	10	9	1	1	1	2.94117647059	2.03976666386	4.80349215405
AIIRILQQL	SLYNTVATL	AIGK	AIIRILQQLAIGKSLYNTVATL	9	9	1	1	1	3.0	1.18633333076	3.90299999743
AIIRILQQL	FLGKIWPSYK	ADGK	AIIRILQQLADGKFLGKIWPSYK	10	10	1	1	1	2.91666666667	1.46273333193	4.27523333193
AIIRILQQL	VIYQYMDDL	ADGS	AIIRILQQLADGSVIYQYMDDL	7	12	1	2	1	2.94736842105	2.20553332479	5.21956841251
AIIRILQQL	RGPGRAFVTI	ALGS	AIIRILQQLALGSRGPGRAFVTI	7	9	1	2	1	2.84615384615	1.24963332831	4.10860768728
AIIRILQQL	VLEWRFDSRL	RDLK	AIIRILQQLRDLKVLEWRFDSRL	9	7	1	2	1	2.92307692308	1.59743333105	4.46025384387
RGPGRAFVTI	SLYNTVATL	ADGK	RGPGRAFVTIADGKSLYNTVATL	6	6	1	1	1	2.875	1.06289999217	3.47331665884
RGPGRAFVTI	FLGKIWPSYK	ADGK	RGPGRAFVTIADGKFLGKIWPSYK	9	9	1	1	1	2.91666666667	1.56406665862	4.27656665862
RGPGRAFVTI	VIYQYMDDL	ADGK	RGPGRAFVTIADGKVIYQYMDDL	7	12	1	1	1	2.89473684211	2.40029999092	5.16170349969
RGPGRAFVTI	AIIRILQQL	ATGS	RGPGRAFVTIATGSAIIRILQQL	6	9	1	1	1	2.91666666667	0.540399997541	3.10289999754
RGPGRAFVTI	VLEWRFDSRL	RDGK	RGPGRAFVTIRDGKVLEWRFDSRL	9	8	1	2	1	3.0	1.40343332962	4.32009999629
VLEWRFDSRL	SLYNTVATL	ADAK	VLEWRFDSRLADAKSLYNTVATL	5	9	1	1	1	2.77777777778	0.578133326892	3.08368888245
VLEWRFDSRL	FLGKIWPSYK	ADGK	VLEWRFDSRLADGKFLGKIWPSYK	8	8	1	1	1	2.88888888889	0.677766662817	3.28887777393
VLEWRFDSRL	VIYQYMDDL	ADAK	VLEWRFDSRLADAKVIYQYMDDL	5	10	1	2	1	2.85714285714	1.80553332592	4.61505713544
VLEWRFDSRL	AIIRILQQL	ADA	VLEWRFDSRLADAAIIRILQQL	5	7	1	2	1	2.8	0.554666665728	3.04466666573
VLEWRFDSRL	RGPGRAFVTI	ADGK	VLEWRFDSRLADGKRGPGRAFVTI	7	10	1	1	1	2.8	1.26846666093	3.9251333276
