# Supplementary material for: PolyCTLDesigner: a computational tool for constructing polyepitope T-cell antigens
Source: BMC Res Notes. 2013 Oct 10;6:407. doi: 10.1186/1756-0500-6-407 (PMC3853014; doi:10.1186/1756-0500-6-407)
Supplement: Additional file 1 — This file describes the short sample study of designing artificial poly-CTL-epitope antigen composed of 6 well studied HIV-1 CTL epitopes using PolyCTLDesigner. [file 1756-0500-6-407-S1.zip › test_6ctls_[ALRK][LDIT][VLGA][KVAS]_best_ranked_CTL_graph.dat]

ccopy_reg
_reconstructor
p0
(cgraph
digraph
p1
c__builtin__
object
p2
Ntp3
Rp4
(dp5
S'node_incidence'
p6
(dp7
S'RGPGRAFVTI'
p8
(lp9
S'FLGKIWPSYK'
p10
aS'VLEWRFDSRL'
p11
aS'SLYNTVATL'
p12
aS'VIYQYMDDL'
p13
aS'AIIRILQQL'
p14
asg10
(lp15
g8
ag11
ag12
ag13
ag14
asg11
(lp16
g8
ag10
ag12
ag13
ag14
asg12
(lp17
g8
ag10
ag11
ag13
ag14
asg13
(lp18
g8
ag10
ag11
ag12
ag14
asg14
(lp19
g8
ag10
ag11
ag12
ag13
assS'node_neighbors'
p20
(dp21
g8
(lp22
g10
ag11
ag12
ag13
ag14
asg10
(lp23
g8
ag11
ag12
ag13
ag14
asg11
(lp24
g8
ag10
ag12
ag13
ag14
asg12
(lp25
g8
ag10
ag11
ag13
ag14
asg13
(lp26
g8
ag10
ag11
ag12
ag14
asg14
(lp27
g8
ag10
ag11
ag12
ag13
assS'node_attr'
p28
(dp29
g8
(lp30
sg10
g30
sg11
g30
sg12
g30
sg13
g30
sg14
g30
ssS'edge_attr'
p31
(dp32
(g10
g8
tp33
(lp34
s(g14
g12
tp35
g34
s(g12
g14
tp36
g34
s(g12
g11
tp37
g34
s(g12
g13
tp38
g34
s(g11
g12
tp39
g34
s(g11
g13
tp40
g34
s(g8
g13
tp41
g34
s(g12
g8
tp42
g34
s(g8
g14
tp43
g34
s(g8
g10
tp44
g34
s(g10
g14
tp45
g34
s(g13
g10
tp46
g34
s(g10
g11
tp47
g34
s(g13
g14
tp48
g34
s(g11
g8
tp49
g34
s(g12
g10
tp50
g34
s(g14
g8
tp51
g34
s(g13
g12
tp52
g34
s(g10
g12
tp53
g34
s(g8
g12
tp54
g34
s(g14
g13
tp55
g34
s(g10
g13
tp56
g34
s(g11
g10
tp57
g34
s(g14
g11
tp58
g34
s(g13
g8
tp59
g34
s(g14
g10
tp60
g34
s(g8
g11
tp61
g34
s(g11
g14
tp62
g34
s(g13
g11
tp63
g34
ssS'edge_properties'
p64
(dp65
(g10
g8
tp66
(lp67
S'FALSE'
p68
aI5000
as(g14
g12
tp69
(lp70
S'AIGK'
p71
aF3.90299999743
as(g12
g14
tp72
(lp73
S'ATGS'
p74
aF3.25246666906
as(g12
g11
tp75
(lp76
S'RDLK'
p77
aF4.92052744896
as(g12
g13
tp78
(lp79
S'AIGS'
p80
aF5.03849999242
as(g11
g12
tp81
(lp82
S'ADAK'
p83
aF3.08368888245
as(g11
g13
tp84
(lp85
S'ADAK'
p86
aF4.61505713544
as(g8
g13
tp87
(lp88
S'ADGK'
p89
aF5.16170349969
as(g12
g8
tp90
(lp91
S'ADGS'
p92
aF5.08115217142
as(g8
g14
tp93
(lp94
S'ATGS'
p95
aF3.10289999754
as(g8
g10
tp96
(lp97
S'ADGK'
p98
aF4.27656665862
as(g10
g14
tp99
(lp100
g68
aI5000
as(g13
g10
tp101
(lp102
S'ADGS'
p103
aF4.87760000076
as(g10
g11
tp104
(lp105
g68
aI5000
as(g13
g14
tp106
(lp107
S'ADLS'
p108
aF4.1853000013
as(g11
g8
tp109
(lp110
S'ADGK'
p111
aF3.9251333276
as(g12
g10
tp112
(lp113
S'KDG'
p114
aF4.82077436033
as(g14
g8
tp115
(lp116
S'ALGS'
p117
aF4.10860768728
as(g13
g12
tp118
(lp119
S'ADLK'
p120
aF4.04779999952
as(g10
g12
tp121
(lp122
g68
aI5000
as(g8
g12
tp123
(lp124
S'ADGK'
p125
aF3.47331665884
as(g14
g13
tp126
(lp127
S'ADGS'
p128
aF5.21956841251
as(g10
g13
tp129
(lp130
g68
aI5000
as(g11
g10
tp131
(lp132
S'ADGK'
p133
aF3.28887777393
as(g14
g11
tp134
(lp135
S'RDLK'
p136
aF4.46025384387
as(g13
g8
tp137
(lp138
S'ADLK'
p139
aF4.49504166386
as(g14
g10
tp140
(lp141
S'ADGK'
p142
aF4.27523333193
as(g8
g11
tp143
(lp144
S'RDGK'
p145
aF4.32009999629
as(g11
g14
tp146
(lp147
S'ADA'
p148
aF3.04466666573
as(g13
g11
tp149
(lp150
S'ADLK'
p151
aF4.80349215405
assb.
