# Supplementary material for: PolyCTLDesigner: a computational tool for constructing polyepitope T-cell antigens
Source: BMC Res Notes. 2013 Oct 10;6:407. doi: 10.1186/1756-0500-6-407 (PMC3853014; doi:10.1186/1756-0500-6-407)
Supplement: Additional file 1 — This file describes the short sample study of designing artificial poly-CTL-epitope antigen composed of 6 well studied HIV-1 CTL epitopes using PolyCTLDesigner. [file 1756-0500-6-407-S1.zip › test_6ctls_[A][D][L][V][K][V]_best_ranked.out]

SLYNTVATL	FLGKIWPSYK	AD	SLYNTVATLADFLGKIWPSYK	9	17	1	1	1	2.88461538462	2.74329999555	5.52086409811
SLYNTVATL	VIYQYMDDL	ADL	SLYNTVATLADLVIYQYMDDL	10	14	1	1	1	2.88	3.25636666258	6.10036666258
SLYNTVATL	AIIRILQQL		SLYNTVATLAIIRILQQL	5	12	1	3	1	2.92307692308	1.02009999803	3.51625384418
SLYNTVATL	RGPGRAFVTI	ADL	SLYNTVATLADLRGPGRAFVTI	11	16	1	1	1	2.85185185185	2.69239999452	5.68499258711
SLYNTVATL	VLEWRFDSRL	AD	SLYNTVATLADVLEWRFDSRL	10	15	1	1	1	2.85185185185	3.11303331962	5.83895924555
VIYQYMDDL	SLYNTVATL	ADL	VIYQYMDDLADLSLYNTVATL	8	14	2	2	2	3.0	1.49349999579	5.24349999579
VIYQYMDDL	FLGKIWPSYK	ADL	VIYQYMDDLADLFLGKIWPSYK	10	16	1	1	2	3.0	2.53536666272	5.73536666272
VIYQYMDDL	AIIRILQQL	ADL	VIYQYMDDLADLAIIRILQQL	9	12	1	2	1	2.88888888889	1.86676667288	4.81121111733
VIYQYMDDL	RGPGRAFVTI	ADLV	VIYQYMDDLADLVRGPGRAFVTI	9	15	1	1	1	2.8	3.40170000813	6.40836667479
VIYQYMDDL	VLEWRFDSRL	ADL	VIYQYMDDLADLVLEWRFDSRL	10	14	1	1	1	2.86956521739	2.78996667666	5.63344493753
AIIRILQQL	SLYNTVATL	ADL	AIIRILQQLADLSLYNTVATL	8	15	1	1	1	2.95	1.57653332766	4.37403332766
AIIRILQQL	FLGKIWPSYK	ADL	AIIRILQQLADLFLGKIWPSYK	9	14	1	1	1	2.95	2.13139999966	4.92889999966
AIIRILQQL	VIYQYMDDL	ADL	AIIRILQQLADLVIYQYMDDL	10	12	1	1	1	2.81818181818	3.42939999758	6.17030908849
AIIRILQQL	RGPGRAFVTI	ADL	AIIRILQQLADLRGPGRAFVTI	10	13	1	2	1	2.86363636364	2.31399999499	5.35718181317
AIIRILQQL	VLEWRFDSRL	ADL	AIIRILQQLADLVLEWRFDSRL	10	13	1	1	1	2.89473684211	2.39440000404	5.18913684615
RGPGRAFVTI	SLYNTVATL	ADL	RGPGRAFVTIADLSLYNTVATL	7	18	1	1	2	2.95454545455	2.09436666196	5.24209393469
RGPGRAFVTI	FLGKIWPSYK	AD	RGPGRAFVTIADFLGKIWPSYK	8	19	1	1	2	2.88	2.55496666223	5.63229999556
RGPGRAFVTI	VIYQYMDDL	ADL	RGPGRAFVTIADLVIYQYMDDL	9	16	1	1	1	2.88461538462	3.049199993	5.94343076223
RGPGRAFVTI	AIIRILQQL	AD	RGPGRAFVTIADAIIRILQQL	7	14	1	1	2	2.89473684211	1.80590000399	4.58397017943
RGPGRAFVTI	VLEWRFDSRL	ADL	RGPGRAFVTIADLVLEWRFDSRL	9	16	1	1	1	2.86956521739	3.01409999825	5.90757825911
VLEWRFDSRL	SLYNTVATL	ADL	VLEWRFDSRLADLSLYNTVATL	6	12	1	1	1	2.92857142857	0.984233332772	3.5306619042
VLEWRFDSRL	FLGKIWPSYK	ADL	VLEWRFDSRLADLFLGKIWPSYK	6	17	1	1	1	2.76470588235	1.74380000203	4.53203529615
VLEWRFDSRL	VIYQYMDDL	ADL	VLEWRFDSRLADLVIYQYMDDL	7	12	1	1	1	2.75	2.02889999569	4.61639999569
VLEWRFDSRL	AIIRILQQL	ADL	VLEWRFDSRLADLAIIRILQQL	6	9	1	1	1	2.83333333333	0.843999993426	3.23566666009
VLEWRFDSRL	RGPGRAFVTI	ADL	VLEWRFDSRLADLRGPGRAFVTI	8	12	1	2	1	2.66666666667	1.67993332722	4.56326666055
