# Supplementary material for: PolyCTLDesigner: a computational tool for constructing polyepitope T-cell antigens
Source: BMC Res Notes. 2013 Oct 10;6:407. doi: 10.1186/1756-0500-6-407 (PMC3853014; doi:10.1186/1756-0500-6-407)
Supplement: Additional file 1 — This file describes the short sample study of designing artificial poly-CTL-epitope antigen composed of 6 well studied HIV-1 CTL epitopes using PolyCTLDesigner. [file 1756-0500-6-407-S1.zip › test_6ctls_[KR]_best_ranked.out]

SLYNTVATL	FLGKIWPSYK	R	SLYNTVATLRFLGKIWPSYK	8	13	3	8	3	2.69565217391	3.30069999733	8.90214927269
SLYNTVATL	AIIRILQQL		SLYNTVATLAIIRILQQL	5	12	1	3	1	2.92307692308	1.02009999803	3.51625384418
SLYNTVATL	RGPGRAFVTI		SLYNTVATLRGPGRAFVTI	6	11	4	10	4	2.63157894737	2.73539999753	9.2169789449
SLYNTVATL	VLEWRFDSRL	K	SLYNTVATLKVLEWRFDSRL	9	11	6	10	6	2.95454545455	3.0665333352	11.3809272746
FLGKIWPSYK	AIIRILQQL		FLGKIWPSYKAIIRILQQL	7	9	10	10	10	2.90909090909	0.987399999777	11.9328545452
VIYQYMDDL	AIIRILQQL		VIYQYMDDLAIIRILQQL	6	12	4	10	4	2.9375	1.84373333708	8.39060833708
AIIRILQQL	SLYNTVATL	R	AIIRILQQLRSLYNTVATL	6	9	9	10	9	2.90909090909	0.371766663032	10.6838878752
AIIRILQQL	FLGKIWPSYK	K	AIIRILQQLKFLGKIWPSYK	8	10	7	10	7	2.93333333333	1.91896666488	10.8822999982
RGPGRAFVTI	SLYNTVATL	K	RGPGRAFVTIKSLYNTVATL	5	6	10	10	10	3.0	0.256766661075	11.1234333277
RGPGRAFVTI	FLGKIWPSYK		RGPGRAFVTIFLGKIWPSYK	6	13	8	8	10	2.84210526316	2.23940000373	11.8315052669
RGPGRAFVTI	AIIRILQQL		RGPGRAFVTIAIIRILQQL	5	10	3	3	3	2.9375	1.30650000617	5.20337500617
RGPGRAFVTI	VLEWRFDSRL	K	RGPGRAFVTIKVLEWRFDSRL	8	14	10	10	10	2.88888888889	1.69156666202	13.1026777731
VLEWRFDSRL	FLGKIWPSYK	K	VLEWRFDSRLKFLGKIWPSYK	7	12	5	10	5	2.92307692308	1.21156666128	8.72438717411
VLEWRFDSRL	AIIRILQQL		VLEWRFDSRLAIIRILQQL	4	6	1	8	1	3.0	0.411799995849	3.81179999585
