# Supplementary material for: PolyCTLDesigner: a computational tool for constructing polyepitope T-cell antigens
Source: BMC Res Notes. 2013 Oct 10;6:407. doi: 10.1186/1756-0500-6-407 (PMC3853014; doi:10.1186/1756-0500-6-407)
Supplement: Additional file 1 — This file describes the short sample study of designing artificial poly-CTL-epitope antigen composed of 6 well studied HIV-1 CTL epitopes using PolyCTLDesigner. [file 1756-0500-6-407-S1.zip › test_6ctls_[]_best_ranked.out]

SLYNTVATL	FLGKIWPSYK		SLYNTVATLFLGKIWPSYK	7	14	5	8	5	2.66666666667	3.53903332925	10.4723666626
SLYNTVATL	AIIRILQQL		SLYNTVATLAIIRILQQL	5	12	1	3	1	2.92307692308	1.02009999803	3.51625384418
SLYNTVATL	RGPGRAFVTI		SLYNTVATLRGPGRAFVTI	6	11	4	10	4	2.63157894737	2.73539999753	9.2169789449
FLGKIWPSYK	AIIRILQQL		FLGKIWPSYKAIIRILQQL	7	9	10	10	10	2.90909090909	0.987399999777	11.9328545452
VIYQYMDDL	AIIRILQQL		VIYQYMDDLAIIRILQQL	6	12	4	10	4	2.9375	1.84373333708	8.39060833708
AIIRILQQL	SLYNTVATL		AIIRILQQLSLYNTVATL	5	9	10	10	10	3.0	0.560533329679	11.4105333297
AIIRILQQL	FLGKIWPSYK		AIIRILQQLFLGKIWPSYK	8	11	8	10	8	3.0	1.75303332919	11.3530333292
RGPGRAFVTI	SLYNTVATL		RGPGRAFVTISLYNTVATL	7	14	10	10	10	2.90909090909	1.36199999397	12.5574545394
RGPGRAFVTI	FLGKIWPSYK		RGPGRAFVTIFLGKIWPSYK	6	13	8	8	10	2.84210526316	2.23940000373	11.8315052669
RGPGRAFVTI	AIIRILQQL		RGPGRAFVTIAIIRILQQL	5	10	3	3	3	2.9375	1.30650000617	5.20337500617
VLEWRFDSRL	FLGKIWPSYK		VLEWRFDSRLFLGKIWPSYK	5	7	7	10	7	2.88888888889	1.35516666297	9.84961110742
VLEWRFDSRL	AIIRILQQL		VLEWRFDSRLAIIRILQQL	4	6	1	8	1	3.0	0.411799995849	3.81179999585
