# Supplementary material for: PolyCTLDesigner: a computational tool for constructing polyepitope T-cell antigens
Source: BMC Res Notes. 2013 Oct 10;6:407. doi: 10.1186/1756-0500-6-407 (PMC3853014; doi:10.1186/1756-0500-6-407)
Supplement: Additional file 1 — This file describes the short sample study of designing artificial poly-CTL-epitope antigen composed of 6 well studied HIV-1 CTL epitopes using PolyCTLDesigner. [file 1756-0500-6-407-S1.zip › TSP_polyCTL.py]

# This script requires PyEvolve and python-graph!
# http://www.psychicorigami.com/2007/04/17/tackling-the-travelling-salesman-problem-part-one/
# 
# This script solves the problem with the best linear organisation
# of the epitopes within the polytope using the example from PyEvolve
# It aplies genetic algorithm for solving this as a kind of TSP

from pyevolve import G1DList
from pyevolve import GSimpleGA
from pyevolve import GAllele
from pyevolve import Mutators
# from pyevolve import Initializators
# from pyevolve import DBAdapters
from pyevolve import Crossovers
from pyevolve import Consts
import random, pickle, re, sys
# from math import sqrt
from graph import *


def tour_length(g, tour):
   """ Returns the total length of the tour """
   total=0
   num_cities=len(tour)
   for i in range(num_cities):
      j=(i+1)%num_cities
      city_i=tour[i]
      city_j=tour[j]
      total+=g.get_edge_weight(nodes[city_i],nodes[city_j])
   return total


def G1DListTSPInitializator(genome, **args):
   """ The initializator for the TSP """
   genome.clearList()
   lst = [i for i in xrange(genome.listSize)]

   for i in xrange(genome.listSize):
      choice = random.choice(lst)
      lst.remove(choice)
      genome.append(choice)


def eval_func(chromosome):
   """ The evaluation function """
   global g
   return tour_length(g, chromosome)

def write_random(filename, cities, xmax=800, ymax=600):
   """ Write random cities/positions to a text file """
   filehandle = open(filename, "w")
   for i in xrange(cities):
      x = random.randint(0, xmax)
      y = random.randint(0, ymax)
      filehandle.write("%d,%d\n" % (x,y))
   filehandle.close()   


def main_run(G=1000):
   global g, nodes, tour, best

   # set the alleles to the cities numbers
   setOfAlleles = GAllele.GAlleles(homogeneous=True)
   lst = [ i for i in xrange(len(nodes)) ]
   a = GAllele.GAlleleList(lst)
   setOfAlleles.add(a)
      
   genome = G1DList.G1DList(len(nodes))
   genome.setParams(allele=setOfAlleles)

   genome.evaluator.set(eval_func)
   genome.mutator.set(Mutators.G1DListMutatorSwap)
   genome.crossover.set(Crossovers.G1DListCrossoverOX)
   genome.initializator.set(G1DListTSPInitializator)

   ga = GSimpleGA.GSimpleGA(genome)
   ga.setGenerations(G)
   ga.setMinimax(Consts.minimaxType["minimize"])
   ga.setCrossoverRate(1.0)
   ga.setMutationRate(0.03)
   ga.setPopulationSize(80)

   ga.evolve(freq_stats=100)
   best = ga.bestIndividual()
   print best

def constructCTL(i=3,G=1000):
   '''
   The programm chooses the best of i produced CTLs on the basis of its score
   G is the number of generations
   '''
   CTLs=[]
   for j in range(i):
      main_run(G) # let the evolution start! 
      l=best.genomeList # genome of the best item
      CTL=[]
      edges=[]
      eps=[]
      for i in range(len(l)):
          j=i+1
          if j==len(l):
             j=0
          CTL+=[nodes[l[i]],g.get_edge_label(nodes[l[i]],nodes[l[j]])] # appending epitopes
          edges.append((nodes[l[i]],nodes[l[j]])) # collecting edges
          eps.append(nodes[l[i]])
      Ws=map(lambda x: g.get_edge_weight(x[0],x[1]),edges)
      I=Ws.index(max(Ws))
      ctl='-'.join(CTL)
      fs=ctl.split(edges[I][1]); fs[1]=edges[I][1]+fs[1]
      ctl='-'.join((fs[1]+fs[0]).split('-')[:-2])
      W=(sum(Ws)-Ws[I])+(len(nodes)-len(eps))*100.0
      print W,len(nodes)-len(eps)
      print ctl
      print
      CTLs.append((W,ctl))
   CTLs.sort(key=lambda x: x[0])
   return CTLs[0][1]
   
if __name__ == "__main__":
   fname=sys.argv[1]
   f=open(fname)
   try:
       oname = sys.argv[2]
   except:
       oname = 'CTL.pyEvolved.txt'
   try:
       gr = int(sys.argv[3])
   except:
       gr = 5
   try:
       samps = int(sys.argv[4])
   except:
       samps = 2000
   g=pickle.load(f)
   f.close()
   o = open(oname,'w')
   nodes=g.nodes()
   Ctl=constructCTL(gr,samps)
   o.write('%s\n'%Ctl)
   Ctl0=re.sub('-','',Ctl)
   eps=filter(lambda x: len(x)>=8, Ctl.split('-'))
   o.write('epitopes: %i, length: %i aa, flanks: %.2f\n'%(len(eps),len(Ctl0),
                                                          (len(Ctl0)-len(''.join(eps)))*100.0/len(Ctl0)))
   o.close()
   
   
    
