# Supplementary material for: PolyCTLDesigner: a computational tool for constructing polyepitope T-cell antigens
Source: BMC Res Notes. 2013 Oct 10;6:407. doi: 10.1186/1756-0500-6-407 (PMC3853014; doi:10.1186/1756-0500-6-407)
Supplement: Additional file 2 — This file contains the source code of PolyCTLDesigner together with a sample workflow script (designer.py). [file 1756-0500-6-407-S2.zip]

Archive with 26 entries (26 files):
- BLAST.conf
- Browser.conf
- construct_graph.py
- CountingFreqs.py
- designer.py
- epitopes_count.py
- LocusGroupAlleleFreq.py
- nHLAPred.mod
- PLS_ICA11.mod
- PLS_PMBEC.mod
- PolyCTLDesigner2.py
- ProPred.mod
- ProPred1.mod
- ProPred1_models
- README.txt
- ScrolledText2.py
- SPLS_ICA11.mod
- SPLS_ICA11_tuned(orig).mod
- SPLS_ICA11_tuned.mod
- SPLS_PMBEC.mod
- SPLS_THDR.mod
- TEpred.mod
- TEpredict.py
- TEpredict.Scales
- TSP_polyCTL.py
- __init__.py
