# Supplementary material for: PolyCTLDesigner: a computational tool for constructing polyepitope T-cell antigens
Source: BMC Res Notes. 2013 Oct 10;6:407. doi: 10.1186/1756-0500-6-407 (PMC3853014; doi:10.1186/1756-0500-6-407)
Supplement: Additional file 2 — This file contains the source code of PolyCTLDesigner together with a sample workflow script (designer.py). [file 1756-0500-6-407-S2.zip › BLAST.conf]

blast_db=F:\from_old_machine\FiloviridaeSequences\blast2.2.13\bin\humrefseq.fasta
blast_exe=F:\from_old_machine\FiloviridaeSequences\blast2.2.13\bin\blastall.exe
matrix_path=F:\from_old_machine\FiloviridaeSequences\blast2.2.13\data\MIM
gapped_on=F
what_wordsize=2
filter_on=F
expectation=1000
