# Supplementary material for: PolyCTLDesigner: a computational tool for constructing polyepitope T-cell antigens
Source: BMC Res Notes. 2013 Oct 10;6:407. doi: 10.1186/1756-0500-6-407 (PMC3853014; doi:10.1186/1756-0500-6-407)
Supplement: Additional file 2 — This file contains the source code of PolyCTLDesigner together with a sample workflow script (designer.py). [file 1756-0500-6-407-S2.zip › CountingFreqs.py]

from Numeric import *
from LocusGroupAlleleFreq import Freqs
import re

'''
This script calculates expected population coverage by selected peptides
interacted (or predicted to interact) with selected HLA alleles.
Data used in this program originated from
http://www.ncbi.nlm.nih.gov/gv/mhc/main.cgi?cmd=init
In the near future I plan to integrate this function into QMpredict

populations:
Australia, Europe, North Africa, North America, North-East Asia, Oceania, Other, South America, South-East Asia, South-West Asia, Sub-Saharan Africa

In the dictionary alleles are grouped by groups and groups are gathered by locuses, so the data structure is:
Dict[locus][group][allele]=array([f1,f2,f3,... f11])

If you have questions just mail me ;)

'''

pops=['Australia', 'Europe', 'North Africa', 'North America', 'North-East Asia',
      'Oceania', 'Other', 'South America', 'South-East Asia', 'South-West Asia', 'Sub-Saharan Africa']


def PopulationCoverage(x,pop):
    '''
    This function returns expected population coverage (PC) by selected alleles list "x"
    in the seleected population "pop".
    Currently my script could predict PC for 11 populations:
    Australia, Europe, North Africa, North America, North-East Asia, Oceania, Other,
    South America, South-East Asia, South-West Asia, Sub-Saharan Africa
    '''
    x.sort()
    D={}
    for a in x:
        try:
            if a.startswith('HLA-') or a.startswith('HLA_'): a=a[4:]
            a = re.sub('_','*',a)
            locus='HLA-%s'%a[0]
            if locus not in D.keys():
                D[locus]={}
            if len(re.split('\*|-',a)[-1])==2:
                group=a
                if group in Freqs[locus].keys():
                    D[locus][group]={}
                    for alle in Freqs[locus][group].keys():
                        D[locus][group][alle]=Freqs[locus][group][alle][pops.index(pop)]
            else:
                group=re.findall('(.+[*-]..)',a)[0]
                if group not in D[locus].keys():
                    D[locus][group]={}
                D[locus][group][a]=Freqs[locus][group][a][pops.index(pop)]
        except:pass
    DD={}
    for k in D.keys():
        DD[k]={}
        for g in D[k].keys():
            for a in D[k][g].keys():
                DD[k][a]=D[k][g][a]
    D=None
            
    ks={'HLA-A':0, 'HLA-B':0, 'HLA-C':0}
    for k in ks.keys():
        if k in DD.keys():
            als=DD[k].keys()
            P=[]
            for al in als:
                P.append(DD[k][al])
            P=asarray(P,'f')
            Cov=(add.reduce(add.reduce(outerproduct(P,transpose(P)))))+add.reduce(2.0*(1-add.reduce(P))*P)
            ks[k]=Cov
            
    CovA=ks['HLA-A']
    CovB=ks['HLA-B']
    CovC=ks['HLA-C']
    CovAB=1-(1-CovA)*(1-CovB)
    CovABC=1-(1-CovA)*(1-CovB)*(1-CovC)
    return (CovA,CovB,CovC,CovAB,CovABC)
