# Supplementary material for: PolyCTLDesigner: a computational tool for constructing polyepitope T-cell antigens
Source: BMC Res Notes. 2013 Oct 10;6:407. doi: 10.1186/1756-0500-6-407 (PMC3853014; doi:10.1186/1756-0500-6-407)
Supplement: Additional file 2 — This file contains the source code of PolyCTLDesigner together with a sample workflow script (designer.py). [file 1756-0500-6-407-S2.zip › designer.py]

# -*- coding: utf-8 -*-
"""
Created on Fri Sep 07 11:59:33 2012
@author: Denis Antonets
         Den.Antonets@gmail.com

P.S. 
If you think my code is ugly, you should consider three things:
    - I definitly know this sorrowful fact...
    - this script was written for personal use... 
      so if you'd like to use it, please, be patient
    - if you have questions, suggestions etc., please feel free to e-mail me,
      and I'll do my best to help you :)
"""

# It's important!! Required TEpredict script was changed!!
# So please use TEpredict version provided with PolyCTLDesigner
from TEpredict import * 
from PolyCTLDesigner2 import *
import operator,sys
from copy import deepcopy
from time import asctime

# selecting the models for predicting MHC-I-binding affinity
f=open('SPLS_ICA11_tuned.mod','rb') # here you can change the models to use, other *.mod files can be used
modelsI=pickle.load(f)
f.close()
tap=TAP('Peters')# enabling TAP filter
prot=Proteasome()# enabling proteasomal filter
immprot=Immunoproteasome()# enabling immunoproteasomal filter

all_alleles = 'all'

sel_alleles = 'HLA_A_[01][123]\d+' # here you can define your own regular expression to choose desired HLA alleles
## sel_alleles = "['HLA_A_0101','HLA_A_0201','HLA_A_0301','HLA_A_1101']"

maj_alleles = ['HLA_A_0101','HLA_A_0201','HLA_A_0301','HLA_A_1101',
               'HLA_A_2402','HLA_A_6801','HLA_B_0702','HLA_B_0801',
               'HLA_B_3501','HLA_B_1801','HLA_B_4402','HLA_B_2705']
sel_mods = {}
try:
    sel_mods = dict.fromkeys(sel_alleles, map(lambda x: modelsI[x], sel_alleles))
except:
    try:
        sel_keys = filter(lambda y: re.match(sel_alleles, y), modelsI.keys())
        sel_mods = dict(zip(sel_keys, map(lambda x: modelsI[x], sel_keys)))
    except:
        sel_mods = modelsI
    
f=open('ProPred.mod','rb')
modelsII=pickle.load(f)
f.close()

def predict_all(x):
    ## the only need for this function is to enable the use of "predict" through the "map"
    ## if you want to use other parameters for prediction you should change them here
    ## !!!!!!!!!!!!!!!!!!!!!!!!!!!!!!!!!!!!!!!!!!!!!!!!!!!!!!!!!!!!!!!!
    ## !!!  it's important:                                         !!!
    ## !!!       the function uses global sel_mods                  !!!
    ## !!!  if you would like to use other alleles make sure you    !!!
    ## !!!  have changed sel_alleles pattern in desired way         !!!
    ## !!!!!!!!!!!!!!!!!!!!!!!!!!!!!!!!!!!!!!!!!!!!!!!!!!!!!!!!!!!!!!!!
    ## in the following function you can change all the parameters, please see details in 
    ## TEpredict module (lines ##83-97)
    ##
    ## but I suggest that in most cases you'd like to change only the following:
    ##
    ## thrsh   - the prediction threshold, in general you should make it higher to increase the specificity
    ## thrsh_t - the TAP-binding prediction threshold, in general you should make it higher to increase the sensitivity
    ## N       - the maximal length of N-extended precursor peptides to be considered (it might be increased upto 15-18)
    ## method  - it can be set to "9" to consider only nonameric peptides when predicting peptide-binding to TAP
    ##           or to "N-extended", if you want to consider longer peptides
    ## tap     - can be set either to tap or to False (to disable TAP-filtering)
    ## prot    - can be set either to prot or to False (to disable proteasome-filtering)
    ## immprot - can be set either to immprot or to False (to disable immunoproteasome-filtering)
    ## thrsh_p - the proteasomal cleavage prediction threshold (an integer from 1 to 10), 
    ##           in general you should make it higher to increase the sensitivity
    ## thrsh_i - the immunoproteasomal cleavage prediction threshold (an integer from 1 to 10), 
    ##           in general you should make it higher to increase the sensitivity
    predict(x, sel_mods, sel_mods.keys(), tap = tap,
            prot = prot, immprot = immprot, N=11, thrsh_t=1.0,
            thrsh = 6.3, method = 'N-extended',thrsh_p=10,thrsh_i=10)
            
def predict_II(x):
    predict(x,modelsII,modelsII.keys(),thrsh=2)
        
    
def producePolyE(file2open=False, ag=False, ouname = 'polyCTL_out.log',
                 THRSH=4, FLANK='ADLVKV', useGA = False, tap = tap,
                 prot = prot, improt = immprot, predefined = False):
    #global tap
    '''
    Constructs polyepitopes choosing CTL epitopes among all antigens
    If you want to apply the function to each antigen separately
    you probably should create separate fasta files for each antigen
    or modify current function...
    
    file2open - file with your fastas (or genbank records)
    ag        - instead of reading the file you can give the function an 
                instance of class <Antigen>
    ouname    - output file name
    THRSH     - threshold for predicting both proteasomal and immunoproteasomal
                cleavage (an integer from 1 to 10)
    FLANK     - the spacer motif used to produce the polytope
                It can be either fixed, e.g. 'ADLVKV'
                or degenerate, e.g. [['A','S','N','R'],
                                     ['D','L','I','A','T'],
                                     ['L','G','A'],
                                     ['A','K','S','N','V']]
    useGA     - if you want to use genetic algorythm-based TSP-solver you should
                set this parameter to True
                !!! This parameter should be set to True if you use the degenerate
     		!!! spacer motif.
    predefined- it is set to False by default, but if you like, you can set it 
                to the list of preselected CTL epitopes 
    parameters prot and improt shouldn't be changed!!!
    you can set parameter tap to False if you realy don't need it.
    '''
    if not predefined:
        o=open(ouname,'a')
        o.write('='*38+' New Results '+'='*39+'\n')
        o.write(asctime()+'\n')
        ## reading antigen sequences from fasta
        try:
            if file2open:
                antigens=read_sequences(file2open)
                antigens=map(ag_construct,antigens)
            else:
                antigens=[ag]
        except:
            print "Please, provide the function with antigens to make it work!"
            raise StandardError()
        ## creating a set of AGs for prediction of epitopes
        ## restricted by all HLA I (A and B)alleles present in sel_alleles    
        o.write('File: %s\n'%file2open)
        ## this function will predict epitopes using selected models
        ## see line #35
        map(predict_all,antigens)
            
        em = EpitopeMatrix(antigens,sel_mods.keys(), modelsI.keys())
        em = EpMatrix2(em.epitopes)
        
        ## selecting the minimal number of peptides covering selected HLA repertoir 
        ## with 5-fold redundancy
        eps5_maj,res = graph_autoselect(em.epitopes,maj_alleles,rounds=5, by_score=True, by_Freq = True)
        #eps5_maj,res=autoselect2(em.epitopes,10)
        o.write('='*90+'\npolyCTLepitopes restricted by selected HLA-alleles\n')
        
        # getting the sequences of selected epitopes
        eps_maj=map(lambda x: x.e.sequence,eps5_maj)
        # adding (if necessary) flanking sequences to their N-termini to optimize TAP-binding
        outp=EpMatrix2(eps5_maj)
        outp.sum2html(oname='%s_selected.html'%ouname)
    else:
        eps_maj = predefined
    if not tap:
        peps_maj = eps_maj
    else:
        peps_maj = map(lambda pep: chooseNlink(pep,tap,thrsh=1.0),eps_maj)

    # writing down the resulting peptides
    o.write('%s selected promiscuous MHC class I-binders (for major alleles):\n%s\n'%(`len(eps_maj)`,', '.join(eps_maj)))
    o.write('after selecting flanks for optimization of TAP-binding:\n%s\n'%(', '.join(peps_maj)))

    if not useGA:
        # def cleav_link2(peptides,prot,improt=False,thrsh=5,flank='ADL')
        if type(FLANK) == list:
            FLANK = 'ADLVKV'
            print('Incorrect motif! Using "ADLVKV" spacer instead!')
        fin_prot_maj=cleav_link2(peps_maj,prot=prot,improt=improt,thrsh=THRSH,flank=FLANK)

        o.write('Results for selected HLA alleles (%s) :\n'%', '.join(maj_alleles))
        if len(fin_prot_maj)>1:
            o.write('Original algorithm produced %s fragments\n'%len(fin_prot_maj))
            o.write('\n'.join(fin_prot_maj)+'\n')
        fin_prot_maj='ADLVKV'.join(fin_prot_maj)
        o.write('Poly-CTL-epitope optimized for proteasomal cleavage:\n%s\n'%fin_prot_maj)
        o.write('length: %i aa, flanks: %.2f\n\n'%(len(fin_prot_maj),100.0-(len(''.join(eps_maj))*100.0/float(len(fin_prot_maj)))))
        o.write('='*90+'\n')
        o.close()
    else:
        if type(FLANK)==str:
            FLANK = map(lambda aa: [aa], FLANK)
        graph_cre4(peps_maj,flank=FLANK,
                   prot='T',improt='T',T=6.3,thrsh=THRSH,oname='%s_redmotif.dat'%ouname,
                   alleles=['HLA_A_0101','HLA_A_0201','HLA_A_0301','HLA_A_1101',
                            'HLA_A_2402','HLA_A_6801','HLA_B_0702','HLA_B_0801',
                            'HLA_B_3501','HLA_B_1801','HLA_B_4402','HLA_B_2705'],
                   useFreq = 'T', useRank = 'T', modsI = 'PLS_ICA11')
        os.system('construct_graph.py %s_redmotif.dat'%ouname)
        os.system('TSP_polyCTL.py %s_CTL_graph.dat'%ouname.split('.')[0])
        ff = open('CTL.pyEvolved.txt')
        o.write(ff.read())
        ff.close()
        o.close()


def choose_finEPWs(EPWS,c=10):
    selected=[]
    the_best=sorted(EPWS,key=operator.attrgetter('score'),reverse=True)[0]
    selected.append(the_best)
    c=c-1
    EPWS.remove(the_best)
    L=[]
    L+=the_best.eps
    while c>0 and EPWS!=[]:
        epw=sorted(EPWS,key=operator.attrgetter('score'),reverse=True)[0]
        if len(set(L).intersection(set(epw.eps)))/float(len(epw.eps))>=0.6:
            EPWS.remove(epw)
        else:
            if epw not in selected:
                selected.append(epw)
                L+=epw.eps
                c=c-1
                EPWS.remove(epw)
    return selected
        
def producePolyTh(file2open=False, ag=False, ouname = 'polyCTL_out.log'):
    o=open(ouname,'a')
    o.write('='*95+'\n'+'='*38+' Poly-Th-epitope: '+'='*39+'\n')
    o.write(asctime()+'\n')
    ## reading antigen sequences from fasta
    try:
        if file2open:
            antigens=read_sequences(file2open)
            o.write('File: %s\n'%file2open)
        else:
            antigens=[ag]
    except:
        print "Please, provide the function with antigens to make it work!"
        raise StandardError()
    ## creating a set of AGs for prediction of epitopes
    ## restricted by all HLA I (A and B)alleles present in sel_alleles    
    antigens=map(ag_construct,antigens)
    ## this function will predict epitopes for all
    ## HLA-DR alleles present in ProPred    
    ## prediction of Th-epitopes    
    map(predict_II,antigens)
    o.flush()
    EPWS=[]
    
    for ag in antigens:
        o.write(str(ag)+'\n')
        for window in [20,25,30]:
            o.write('window: '+`window`+'\n')
            w=EpitopeWindow(ag,modelsII.keys(),'',window)
            epws=deepcopy(w.epws)
            selected=choose_best(epws,5)
            EPWS+=selected
            for s in selected:
                o.write('\t'.join([s.seq, `s.details`, `s.eps`, `s.als`])+'\n')
                o.flush()
            if ag == antigens[-1] and window==30:
                break
        o.write('\n')
    best10=choose_finEPWs(EPWS,20)
    o.write('Finally selected immunogenic fragments with promiscuous HLA-DR-binding epitopes:\n%s\n'%', '.join(map(lambda x: x.seq,best10)))
    for b in best10:
        o.write('\t'.join([b.seq, `b.details`, `b.eps`])+'\n')
        o.flush()
    o.write('\n')
    o.write('Adding 5 aa on each terminus of selected fragments:\n')
    #allseqs='&&'.join(map(lambda x:x.sequence,antigens))
    for b in best10:
        for a in antigens:
            if b.seq in a.sequence:
                fi=a.sequence.index(b.seq)+b.seq.index(b.eps[0])-5
                if fi<0:fi=0
                s=a.sequence[fi:a.sequence.index(b.seq)+b.seq.index(b.eps[-1])+14]
                o.write('%s\t%s %i-%i\t%s\n'%(s,a.name.split('_')[0],fi+1,fi+len(s),`b.details`))
                o.flush()
    o.write('\n')
    o.close()
    

if __name__=='__main__':
    #!!!!!!!!!!!!!!!!!!!!!!!!!!!!!!!!!!!!!!!!!!!!!!!!!!!!!!!!!!!!!!!!!!!!!!!!!!!!!!!!!!!#
    #   To change the ranking function or the weights of selected criteria
    #   you should modify the function return_edge in epitopes_count.py module (line #33)
    #   the weight is computed by the code in lines #119-120
    #!!!!!!!!!!!!!!!!!!!!!!!!!!!!!!!!!!!!!!!!!!!!!!!!!!!!!!!!!!!!!!!!!!!!!!!!!!!!!!!!!!!#
    
    ## This function produces the poly-CTL-epitope using degenerate spacer motif
    ## Depending on the size of your Fasta this function might be running up to
    ## several days (typically, using 5-6 antigens of about 200aa long you'll 
    ## get the results after 6-10 hours)
    producePolyE(file2open='YourFastaFile', FLANK = [['A','S','P','G','N','R'],
                                                     ['D','L','I','A','T'],
                                                     ['L','G','A'],
                                                     ['A','K','S','N','V']],
                  useGA = True, THRSH=4)#, ouname = 'polyCTL_out_withGA.log')
                  
    ## This function optimizes epitope junctions only for proteasomal and/or
    ## immunoproteasomal cleavage without minimizing the number of junctional 
    ## epitopes. It uses fixed spacer sequence, e.g. ADLVKV and varies only the
    ## length of the spacer.
    producePolyE(file2open='YourFastaFile', FLANK = 'ADLVKV',
                  useGA = False)#, ouname = 'polyCTL_out_woGA.log')
    
    ## This function was designed to assist in choosing Th-epitopes
    ## Current PolyCTLDesigner uses ProPred models for predicting Th-epitopes
    producePolyTh(file2open='YourFastaFile')#, ouname = 'polyCTL_out_Th.log')
    
    ## IMPORTANT NOTE!! ##
    ## If you don't want to predict T-cell epitopes, you can construct 
    ## polyepitopes using your own predefined set of epitopes.
    ## To do this run producePolyE with the list of predefined epitopes:
    producePolyE(predefined=['epitope1','epitope2','epitope3','...','epitopeN'],
                                            FLANK = [['A','S','P','G','N','R'],
                                                     ['D','L','I','A','T'],
                                                     ['L','G','A'],
                                                     ['A','K','S','N','V']],
                  useGA = True, THRSH=4)#, ouname = 'polyCTL_out_predef.log')
    
## P.S.
## In near future I'm going to make GUI-based version of PolyCTLDesigner
## although it will be as ugly as my TEpredict, it will be more user-frendly
## (as compared to this script ;)
