# Supplementary material for: PolyCTLDesigner: a computational tool for constructing polyepitope T-cell antigens
Source: BMC Res Notes. 2013 Oct 10;6:407. doi: 10.1186/1756-0500-6-407 (PMC3853014; doi:10.1186/1756-0500-6-407)
Supplement: Additional file 2 — This file contains the source code of PolyCTLDesigner together with a sample workflow script (designer.py). [file 1756-0500-6-407-S2.zip › epitopes_count.py]

# -*- coding: cp1251 -*-
from TEpredict import *
import numpy, sys
import CountingFreqs as cf

def all_links(m):
    motif=deepcopy(m)
    '''
    This function returns all possible combinations
    of aminoacids of the motif
    '''
    N=['']*len(motif[0])
    while motif!=[]:
        new=motif.pop(0)
        Nn=[]
        for n in N:
            for nn in new:
                Nn.append(n+nn)
        N=list(set(Nn))
    return N

def all_links_lengths(motif):
    all_set=all_links(motif)
    ALL=['']
    for a in all_set:
        for i in range(len(motif)):
            m=a[:i+1]
            if m not in ALL:
                ALL.append(m)
    return ALL


def return_edge(pep1,pep2,motif,prot,improt,oname,T,thrsh1,modelsI, 
                Freqs = False, rankSum = False, rankAll = False):
    #print 'cleav_link2 started!'
    '''
    This function selects the best spacer for the given pair of peptides
    maximizing the efficiency of proteasomal and/or immunoproteasomal cleavage,
    reducing the number of junctional epitopes either taking into account 
    their frequences or not
    --------------------------------------------------------------------------
    Usage:
    return_edge(pep1,pep2,motif,prot,improt,oname,T,thrsh1,modelsI, Freqs = False, rankSum = False)
    pep1    is the sequence of the 1st epitope
    pep2    is the sequence of the 2nd epitope
    motif   is the redundant spacer sequence, e.g. [['A','L'],['D','I'],['L','G','A'],['V','A','S']]
    prot    is the instance of class <Proteasome>
    improt  is the instance of class <Immunoproteasome>
    oname   is the name of the output file
    T       is the threshold of MHC-binding prediction (pIC50 should be >= T)
    thrsh1  is the threshold for prot. immunoprot. cleavage prediction
    modelsI models selected for predicting junctional epitopes
    Freqs   if set to True the function will consider genomic frequences of HLA alleles
    rankSum if set to True the function will consider an average rank of junctional epitopes
    rankAll if set to True the function will rank all the spacers
    '''
    o=open(oname,'a')
    edge=[]
    flanks=all_links_lengths(motif)
    for flank in flanks:
        sumpep=Peptide((pep1+flank+pep2)[len(pep1)-6:len(pep1)+6],'','%s_%s'%(pep1,pep2),1)
        prot_s=False
        improt_s=False
        Add=False
        try:
            prot_s=(numpy.add.reduce(numpy.ravel(sumpep.bin_seq)*prot.matrix) >= prot.thresholds[thrsh1-1])
        except:
            pass
        try:
            improt_s=(numpy.add.reduce(numpy.ravel(sumpep.bin_seq)*improt.matrix)>=improt.thresholds[thrsh1-1])
        except:
            pass
        rank_p=11
        rank_ip=11
        if prot_s and improt==False:
            Add=True
            rank_p=map(lambda x: x<=numpy.add.reduce(numpy.ravel(sumpep.bin_seq)*prot.matrix),prot.thresholds).index(True)+1
        elif improt_s and prot==False:
            Add=True
            rank_ip=map(lambda x: x<=numpy.add.reduce(numpy.ravel(sumpep.bin_seq)*improt.matrix),improt.thresholds).index(True)+1
        elif prot_s and improt_s:
            rank_p=map(lambda x: x<=numpy.add.reduce(numpy.ravel(sumpep.bin_seq)*prot.matrix),prot.thresholds).index(True)+1
            rank_ip=map(lambda x: x<=numpy.add.reduce(numpy.ravel(sumpep.bin_seq)*improt.matrix),improt.thresholds).index(True)+1
            Add=True
        if rankAll:
            try:
                rank_p=map(lambda x: x<=numpy.add.reduce(numpy.ravel(sumpep.bin_seq)*prot.matrix),prot.thresholds).index(True)+1
            except:
                rank_p=50
            try:
                rank_ip=map(lambda x: x<=numpy.add.reduce(numpy.ravel(sumpep.bin_seq)*improt.matrix),improt.thresholds).index(True)+1
            except:
                rank_ip=50
            Add=True
        rank=min(rank_p,rank_ip)
        if Add:
            ag=Antigen('test',pep1[-8:]+flank+pep2[:8],'test')
            neps=predict(ag,modelsI,modelsI.keys(),thrsh=T)
            em=EpitopeMatrix([ag],modelsI.keys(),'') 
            em=EpMatrix2(em.epitopes)
            ave_rank = 0
            if rankSum:
                ave_rank = []
                a_freq = []
                for pp in em.table.keys():
                    for a in [aa for aa in em.table[pp].keys() if not aa  in ('names','epitope')]:
                        ave_rank.append(em.table[pp][a]['rank'])
                        if Freqs:
                            a_freq.append(numpy.average(map(lambda x: cf.PopulationCoverage([a],x)[-1],
                                                            ['Europe','North America', 'Other'])))
                allrank = 4.0 - numpy.array(ave_rank,'Float32').ravel()
                ave_rank = numpy.mean(4 - allrank)
            neps=len(em.epitopes) # counting the number of junctional epitopes
            nals=len(em.alleles) # counting the number of HLA alleles restricting junctional epitopes
            sum_weighted_rank = 0
            if Freqs:
                all_weighted_rank = allrank * numpy.array(a_freq)
                sum_weighted_rank = numpy.sum(all_weighted_rank)
            weight = sum_weighted_rank + len(flank)/6.0 + rank*0.5 + \
                     0.05*ave_rank + 0.05*neps + 0.05*nals + 0.25*rank_ip + 0.25 * rank_p
            candidate=[pep1,pep2,flank,pep1+flank+pep2,neps,nals,rank,
                       rank_p,rank_ip, ave_rank, sum_weighted_rank, weight]
            if rankAll:
                o.write('\t'.join(map(str,candidate))+'\n')
                o.flush()
            if edge!=[]:
                if weight < edge[-1]:
                    edge=candidate
            else:
                edge=candidate
    if not rankAll:
        o.write('\t'.join(map(str,edge))+'\n')
    o.close()

if __name__=='__main__':
    args=sys.argv[1:]
    #print args
    pep1=args[0]
    pep2=args[1]
    #flank=flanks[int(args[2])][:int(args[3])]
    exec('motif=%s'%args[2])
    prot_f=args[3]
    improt_f=args[4]
    T=float(args[5])
    thrsh=int(args[6])
    oname=args[7]
    try:    
        mod2use = args[8]
    except:
        mod2use = 'PLS_PMBEC'    
    f=open('%s.mod'%mod2use,'rb')
    modelsI=pickle.load(f)
    rAll = False
    try:
        rAll = False if (args[12]=='F') else True
    except:
        pass
    try:
        alleles=args[9].split(', ')
    except:
        pass
    prot=False
    improt=False
    if prot_f=='T':
        prot=Proteasome()
    if improt_f=='T':
        improt=Immunoproteasome()
    sel_mods={}
    try:
        FreqsBool = False if (args[10]=='F') else True
    except:
        pass
    try:
        rankSumBool = False if (args[11]=='F') else True
    except:
        pass
    for allele in alleles:
        try:
            sel_mods[allele] = modelsI[allele]
        except:
            pass
    if len(sel_mods)==0:
        sel_mods = modelsI        
    f.close()
    #print motif
    return_edge(pep1,pep2,motif,prot,improt,oname,T,thrsh,sel_mods,FreqsBool, rankSumBool, rAll)

## The module was tested:
## > python epitopes_count.py WASRELERF KLVDFRELN "[['A','L','R'],['L','D','I','T'],['V','L','G','A'],
##   ['K','V','A','S']]" T T 6.3 3 testEC.out PLS_ICA11 all T T F

## Testing:
## If you made any changes you should uncomment the following lines 
## and run the module
#motif_ip=[['A','L','R'],['L','D','I','T'],['V','L','G','A'],['K','V','A','S']]
#pep1='WASRELERF'
#pep2='KLVDFRELN'
#T=6.8
#thrsh=5
#oname='HIV_i_final_out.dat'
#prot=Proteasome()
#improt=Immunoproteasome()
#f=open('TEpred.mod','rb')
#modelsI=pickle.load(f)
#f.close()
#return_edge(pep1,pep2,motif_ip,prot,improt,oname,T,thrsh,modelsI, Freqs = True, rankSum = True, rankAll=False)
