# Supplementary material for: PolyCTLDesigner: a computational tool for constructing polyepitope T-cell antigens
Source: BMC Res Notes. 2013 Oct 10;6:407. doi: 10.1186/1756-0500-6-407 (PMC3853014; doi:10.1186/1756-0500-6-407)
Supplement: Additional file 2 — This file contains the source code of PolyCTLDesigner together with a sample workflow script (designer.py). [file 1756-0500-6-407-S2.zip › LocusGroupAlleleFreq.py]

from Numeric import*
Freqs={'HLA-C': {'Cw*15': {'Cw*15': array([ 0.,  0.,  0.,  0.,  0.,  0.,  0.,  0.,  0.,  0.,  0.],'f'), 'Cw*150': array([ 0.16      ,  0.02      ,  0.        ,  0.05      ,  0.05      ,  0.07      ,
             0.04      ,  0.14      ,  0.02      ,  0.09999999,  0.01      ],'f')}, 'Cw*17': {'Cw*17': array([ 0.,  0.,  0.,  0.,  0.,  0.,  0.,  0.,  0.,  0.,  0.],'f'), 'Cw*170': array([ 0.  ,  0.01,  0.  ,  0.01,  0.  ,  0.  ,  0.02,  0.  ,  0.  ,  0.03,  0.09],'f')}, 'Cw*16': {'Cw*160': array([ 0.        ,  0.04      ,  0.        ,  0.01      ,  0.        ,  0.        ,
             0.06      ,  0.        ,  0.        ,  0.05999999,  0.08      ],'f')}, 'Cw*14': {'Cw*14': array([ 0.,  0.,  0.,  0.,  0.,  0.,  0.,  0.,  0.,  0.,  0.],'f'), 'Cw*140': array([ 0.  ,  0.01,  0.  ,  0.01,  0.08,  0.01,  0.03,  0.  ,  0.04,  0.03,  0.01],'f')}, 'Cw*05': {'Cw*050': array([ 0.01,  0.11,  0.  ,  0.02,  0.02,  0.  ,  0.06,  0.  ,  0.  ,  0.02,  0.02],'f')}, 'Cw*04': {'Cw*04': array([ 0.  ,  0.  ,  0.  ,  0.  ,  0.  ,  0.  ,  0.01,  0.  ,  0.  ,  0.  ,  0.  ],'f'), 'Cw*040': array([ 0.39999998,  0.1       ,  0.        ,  0.16000001,  0.09      ,  0.18000001,
             0.14      ,  0.16      ,  0.11      ,  0.19000001,  0.15000001],'f')}, 'Cw*07': {'Cw*071': array([ 0.,  0.,  0.,  0.,  0.,  0.,  0.,  0.,  0.,  0.,  0.],'f'), 'Cw*070': array([ 0.07      ,  0.34999999,  0.        ,  0.15000001,  0.10999999,  0.25999999,
             0.25999999,  0.33000001,  0.22000001,  0.15000001,  0.19999999],'f')}, 'Cw*06': {'Cw*060': array([ 0.01,  0.09,  0.  ,  0.04,  0.09,  0.01,  0.05,  0.  ,  0.01,  0.12,  0.14],'f')}, 'Cw*01': {'Cw*01': array([ 0.  ,  0.  ,  0.  ,  0.  ,  0.  ,  0.  ,  0.01,  0.  ,  0.  ,  0.  ,  0.  ],'f'), 'Cw*010': array([ 0.25      ,  0.03      ,  0.        ,  0.06      ,  0.15000001,  0.08      ,
             0.04      ,  0.03      ,  0.13      ,  0.02      ,  0.        ],'f')}, 'Cw*13': {'Cw*130': array([ 0.,  0.,  0.,  0.,  0.,  0.,  0.,  0.,  0.,  0.,  0.],'f')}, 'Cw*03': {'Cw*031': array([ 0.,  0.,  0.,  0.,  0.,  0.,  0.,  0.,  0.,  0.,  0.],'f'), 'Cw*030': array([ 0.08      ,  0.13      ,  0.        ,  0.25      ,  0.25999999,  0.17000002,
             0.13      ,  0.34      ,  0.28      ,  0.03      ,  0.08      ],'f')}, 'Cw*02': {'Cw*020': array([ 0.        ,  0.02      ,  0.        ,  0.13      ,  0.01      ,  0.        ,
             0.04      ,  0.        ,  0.        ,  0.05999999,  0.09      ],'f')}, 'Cw*12': {'Cw*120': array([ 0.01,  0.05,  0.  ,  0.02,  0.04,  0.03,  0.06,  0.  ,  0.04,  0.12,  0.01],'f')}, 'Cw*08': {'Cw*08': array([ 0.,  0.,  0.,  0.,  0.,  0.,  0.,  0.,  0.,  0.,  0.],'f'), 'Cw*080': array([ 0.        ,  0.05      ,  0.        ,  0.09      ,  0.08      ,  0.18000001,
             0.07      ,  0.        ,  0.13      ,  0.05      ,  0.05      ],'f')}, 'Cw*18': {'Cw*180': array([ 0.  ,  0.  ,  0.  ,  0.  ,  0.  ,  0.  ,  0.  ,  0.  ,  0.  ,  0.  ,  0.04],'f')}}, 'HLA-B': {'B*81': {'B*8101': array([ 0.  ,  0.  ,  0.  ,  0.  ,  0.  ,  0.  ,  0.  ,  0.  ,  0.  ,  0.  ,  0.03],'f')}, 'B*35': {'B*3520': array([ 0.  ,  0.  ,  0.  ,  0.  ,  0.  ,  0.  ,  0.  ,  0.  ,  0.  ,  0.01,  0.  ],'f'), 'B*3534': array([ 0.,  0.,  0.,  0.,  0.,  0.,  0.,  0.,  0.,  0.,  0.],'f'), 'B*3513': array([ 0.,  0.,  0.,  0.,  0.,  0.,  0.,  0.,  0.,  0.,  0.],'f'), 'B*3516': array([ 0.,  0.,  0.,  0.,  0.,  0.,  0.,  0.,  0.,  0.,  0.],'f'), 'B*3501': array([ 0.  ,  0.06,  0.04,  0.13,  0.06,  0.01,  0.07,  0.01,  0.02,  0.05,  0.04],'f'), 'B*3517': array([ 0.  ,  0.  ,  0.  ,  0.  ,  0.  ,  0.  ,  0.01,  0.  ,  0.  ,  0.  ,  0.  ],'f'), 'B*3514': array([ 0.,  0.,  0.,  0.,  0.,  0.,  0.,  0.,  0.,  0.,  0.],'f'), 'B*3506': array([ 0.  ,  0.  ,  0.  ,  0.  ,  0.  ,  0.  ,  0.  ,  0.02,  0.  ,  0.  ,  0.  ],'f'), 'B*3521': array([ 0.,  0.,  0.,  0.,  0.,  0.,  0.,  0.,  0.,  0.,  0.],'f'), 'B*3504': array([ 0.  ,  0.  ,  0.  ,  0.  ,  0.  ,  0.  ,  0.01,  0.01,  0.  ,  0.  ,  0.  ],'f'), 'B*3505': array([ 0.  ,  0.  ,  0.  ,  0.  ,  0.  ,  0.04,  0.01,  0.1 ,  0.01,  0.  ,  0.  ],'f'), 'B*3511': array([ 0.  ,  0.  ,  0.  ,  0.  ,  0.  ,  0.  ,  0.  ,  0.04,  0.  ,  0.  ,  0.  ],'f'), 'B*3503': array([ 0.  ,  0.02,  0.01,  0.  ,  0.01,  0.01,  0.02,  0.  ,  0.  ,  0.05,  0.  ],'f'), 'B*35': array([ 0.,  0.,  0.,  0.,  0.,  0.,  0.,  0.,  0.,  0.,  0.],'f'), 'B*3512': array([ 0.  ,  0.  ,  0.  ,  0.  ,  0.  ,  0.  ,  0.02,  0.  ,  0.  ,  0.  ,  0.  ],'f'), 'B*3528': array([ 0.,  0.,  0.,  0.,  0.,  0.,  0.,  0.,  0.,  0.,  0.],'f'), 'B*3502': array([ 0.  ,  0.  ,  0.01,  0.  ,  0.01,  0.  ,  0.01,  0.  ,  0.  ,  0.01,  0.  ],'f'), 'B*3509': array([ 0.,  0.,  0.,  0.,  0.,  0.,  0.,  0.,  0.,  0.,  0.],'f'), 'B*3508': array([ 0.  ,  0.  ,  0.01,  0.  ,  0.  ,  0.  ,  0.01,  0.  ,  0.  ,  0.02,  0.  ],'f'), 'B*3510': array([ 0.,  0.,  0.,  0.,  0.,  0.,  0.,  0.,  0.,  0.,  0.],'f')}, 'B*59': {'B*5901': array([ 0.  ,  0.  ,  0.  ,  0.  ,  0.01,  0.  ,  0.  ,  0.  ,  0.  ,  0.  ,  0.  ],'f')}, 'B*37': {'B*3701': array([ 0.  ,  0.02,  0.  ,  0.  ,  0.02,  0.  ,  0.01,  0.  ,  0.  ,  0.02,  0.  ],'f'), 'B*3702': array([ 0.,  0.,  0.,  0.,  0.,  0.,  0.,  0.,  0.,  0.,  0.],'f')}, 'B*39': {'B*3915': array([ 0.,  0.,  0.,  0.,  0.,  0.,  0.,  0.,  0.,  0.,  0.],'f'), 'B*39': array([ 0.,  0.,  0.,  0.,  0.,  0.,  0.,  0.,  0.,  0.,  0.],'f'), 'B*3911': array([ 0.  ,  0.  ,  0.  ,  0.  ,  0.  ,  0.  ,  0.  ,  0.01,  0.  ,  0.  ,  0.  ],'f'), 'B*3908': array([ 0.  ,  0.  ,  0.  ,  0.  ,  0.  ,  0.  ,  0.01,  0.  ,  0.  ,  0.  ,  0.  ],'f'), 'B*3909': array([ 0.  ,  0.  ,  0.  ,  0.  ,  0.  ,  0.  ,  0.  ,  0.06,  0.  ,  0.  ,  0.  ],'f'), 'B*3903': array([ 0.  ,  0.  ,  0.  ,  0.  ,  0.  ,  0.  ,  0.  ,  0.01,  0.  ,  0.  ,  0.  ],'f'), 'B*3902': array([ 0.  ,  0.  ,  0.  ,  0.  ,  0.  ,  0.  ,  0.  ,  0.01,  0.  ,  0.  ,  0.  ],'f'), 'B*3910': array([ 0.  ,  0.  ,  0.01,  0.  ,  0.  ,  0.  ,  0.  ,  0.  ,  0.  ,  0.  ,  0.01],'f'), 'B*3913': array([ 0.,  0.,  0.,  0.,  0.,  0.,  0.,  0.,  0.,  0.,  0.],'f'), 'B*3901': array([ 0.02,  0.01,  0.01,  0.02,  0.01,  0.02,  0.01,  0.04,  0.05,  0.  ,  0.  ],'f'), 'B*3906': array([ 0.  ,  0.01,  0.  ,  0.02,  0.  ,  0.  ,  0.01,  0.1 ,  0.  ,  0.01,  0.  ],'f'), 'B*3907': array([ 0.,  0.,  0.,  0.,  0.,  0.,  0.,  0.,  0.,  0.,  0.],'f'), 'B*3905': array([ 0.  ,  0.  ,  0.  ,  0.01,  0.  ,  0.  ,  0.01,  0.08,  0.  ,  0.  ,  0.  ],'f')}, 'B*38': {'B*3802': array([ 0.  ,  0.  ,  0.  ,  0.  ,  0.01,  0.06,  0.  ,  0.  ,  0.04,  0.  ,  0.  ],'f'), 'B*3801': array([ 0.  ,  0.02,  0.01,  0.01,  0.  ,  0.01,  0.02,  0.  ,  0.  ,  0.02,  0.  ],'f')}, 'B*58': {'B*5801': array([ 0.  ,  0.01,  0.03,  0.  ,  0.06,  0.03,  0.02,  0.  ,  0.06,  0.05,  0.06],'f'), 'B*5802': array([ 0.  ,  0.  ,  0.  ,  0.  ,  0.  ,  0.  ,  0.  ,  0.  ,  0.  ,  0.  ,  0.06],'f')}, 'B*57': {'B*5702': array([ 0.  ,  0.  ,  0.  ,  0.  ,  0.  ,  0.  ,  0.  ,  0.  ,  0.  ,  0.  ,  0.01],'f'), 'B*5703': array([ 0.  ,  0.  ,  0.01,  0.  ,  0.  ,  0.  ,  0.01,  0.  ,  0.  ,  0.01,  0.02],'f'), 'B*5701': array([ 0.  ,  0.03,  0.01,  0.01,  0.02,  0.  ,  0.01,  0.  ,  0.  ,  0.03,  0.01],'f'), 'B*5704': array([ 0.,  0.,  0.,  0.,  0.,  0.,  0.,  0.,  0.,  0.,  0.],'f')}, 'B*56': {'B*5603': array([ 0.,  0.,  0.,  0.,  0.,  0.,  0.,  0.,  0.,  0.,  0.],'f'), 'B*5602': array([ 0.1 ,  0.  ,  0.  ,  0.  ,  0.  ,  0.07,  0.  ,  0.  ,  0.  ,  0.  ,  0.  ],'f'), 'B*5601': array([ 0.16,  0.  ,  0.  ,  0.  ,  0.01,  0.05,  0.  ,  0.  ,  0.02,  0.01,  0.  ],'f'), 'B*5605': array([ 0.,  0.,  0.,  0.,  0.,  0.,  0.,  0.,  0.,  0.,  0.],'f'), 'B*5604': array([ 0.,  0.,  0.,  0.,  0.,  0.,  0.,  0.,  0.,  0.,  0.],'f')}, 'B*55': {'B*5501': array([ 0.  ,  0.02,  0.  ,  0.  ,  0.01,  0.  ,  0.01,  0.  ,  0.  ,  0.02,  0.  ],'f'), 'B*5502': array([ 0.  ,  0.  ,  0.  ,  0.  ,  0.01,  0.02,  0.  ,  0.  ,  0.04,  0.  ,  0.  ],'f'), 'B*5503': array([ 0.,  0.,  0.,  0.,  0.,  0.,  0.,  0.,  0.,  0.,  0.],'f'), 'B*5504': array([ 0.,  0.,  0.,  0.,  0.,  0.,  0.,  0.,  0.,  0.,  0.],'f'), 'B*5507': array([ 0.,  0.,  0.,  0.,  0.,  0.,  0.,  0.,  0.,  0.,  0.],'f')}, 'B*18': {'B*1801': array([ 0.  ,  0.04,  0.05,  0.01,  0.01,  0.03,  0.05,  0.  ,  0.01,  0.04,  0.04],'f'), 'B*1812': array([ 0.,  0.,  0.,  0.,  0.,  0.,  0.,  0.,  0.,  0.,  0.],'f'), 'B*1803': array([ 0.,  0.,  0.,  0.,  0.,  0.,  0.,  0.,  0.,  0.,  0.],'f'), 'B*1802': array([ 0.,  0.,  0.,  0.,  0.,  0.,  0.,  0.,  0.,  0.,  0.],'f'), 'B*1807': array([ 0.,  0.,  0.,  0.,  0.,  0.,  0.,  0.,  0.,  0.,  0.],'f')}, 'B*53': {'B*5305': array([ 0.,  0.,  0.,  0.,  0.,  0.,  0.,  0.,  0.,  0.,  0.],'f'), 'B*5302': array([ 0.,  0.,  0.,  0.,  0.,  0.,  0.,  0.,  0.,  0.,  0.],'f'), 'B*5303': array([ 0.,  0.,  0.,  0.,  0.,  0.,  0.,  0.,  0.,  0.,  0.],'f'), 'B*5301': array([ 0.  ,  0.  ,  0.01,  0.01,  0.01,  0.  ,  0.03,  0.  ,  0.  ,  0.02,  0.08],'f')}, 'B*52': {'B*5202': array([ 0.,  0.,  0.,  0.,  0.,  0.,  0.,  0.,  0.,  0.,  0.],'f'), 'B*5201': array([ 0.  ,  0.  ,  0.  ,  0.  ,  0.03,  0.  ,  0.03,  0.02,  0.  ,  0.07,  0.01],'f')}, 'B*51': {'B*5112': array([ 0.,  0.,  0.,  0.,  0.,  0.,  0.,  0.,  0.,  0.,  0.],'f'), 'B*5127': array([ 0.,  0.,  0.,  0.,  0.,  0.,  0.,  0.,  0.,  0.,  0.],'f'), 'B*5104': array([ 0.  ,  0.  ,  0.  ,  0.  ,  0.  ,  0.  ,  0.  ,  0.05,  0.  ,  0.  ,  0.  ],'f'), 'B*5105': array([ 0.,  0.,  0.,  0.,  0.,  0.,  0.,  0.,  0.,  0.,  0.],'f'), 'B*5106': array([ 0.  ,  0.  ,  0.  ,  0.  ,  0.  ,  0.  ,  0.  ,  0.  ,  0.  ,  0.01,  0.  ],'f'), 'B*5107': array([ 0.,  0.,  0.,  0.,  0.,  0.,  0.,  0.,  0.,  0.,  0.],'f'), 'B*5101': array([ 0.        ,  0.06      ,  0.04      ,  0.08      ,  0.09      ,  0.01      ,
             0.06      ,  0.02      ,  0.03      ,  0.09999999,  0.02      ],'f'), 'B*5102': array([ 0.  ,  0.  ,  0.  ,  0.03,  0.  ,  0.  ,  0.  ,  0.  ,  0.  ,  0.  ,  0.  ],'f'), 'B*5114': array([ 0.,  0.,  0.,  0.,  0.,  0.,  0.,  0.,  0.,  0.,  0.],'f'), 'B*5118': array([ 0.,  0.,  0.,  0.,  0.,  0.,  0.,  0.,  0.,  0.,  0.],'f'), 'B*5108': array([ 0.  ,  0.  ,  0.  ,  0.  ,  0.  ,  0.  ,  0.  ,  0.  ,  0.  ,  0.01,  0.  ],'f'), 'B*5109': array([ 0.,  0.,  0.,  0.,  0.,  0.,  0.,  0.,  0.,  0.,  0.],'f'), 'B*5110': array([ 0.,  0.,  0.,  0.,  0.,  0.,  0.,  0.,  0.,  0.,  0.],'f')}, 'B*50': {'B*5001': array([ 0.  ,  0.01,  0.08,  0.  ,  0.01,  0.  ,  0.02,  0.  ,  0.  ,  0.04,  0.  ],'f'), 'B*5002': array([ 0.  ,  0.  ,  0.03,  0.  ,  0.  ,  0.  ,  0.  ,  0.  ,  0.  ,  0.  ,  0.  ],'f')}, 'B*13': {'B*1302': array([ 0.  ,  0.02,  0.01,  0.01,  0.04,  0.  ,  0.01,  0.  ,  0.01,  0.01,  0.02],'f'), 'B*1303': array([ 0.,  0.,  0.,  0.,  0.,  0.,  0.,  0.,  0.,  0.,  0.],'f'), 'B*1301': array([ 0.23999999,  0.        ,  0.        ,  0.        ,  0.01      ,  0.04      ,
             0.        ,  0.        ,  0.08      ,  0.01      ,  0.        ],'f'), 'B*1304': array([ 0.,  0.,  0.,  0.,  0.,  0.,  0.,  0.,  0.,  0.,  0.],'f')}, 'B*15': {'B*1528': array([ 0.,  0.,  0.,  0.,  0.,  0.,  0.,  0.,  0.,  0.,  0.],'f'), 'B*1531': array([ 0.  ,  0.  ,  0.  ,  0.  ,  0.  ,  0.01,  0.  ,  0.  ,  0.  ,  0.  ,  0.  ],'f'), 'B*1539': array([ 0.,  0.,  0.,  0.,  0.,  0.,  0.,  0.,  0.,  0.,  0.],'f'), 'B*1555': array([ 0.,  0.,  0.,  0.,  0.,  0.,  0.,  0.,  0.,  0.,  0.],'f'), 'B*1518': array([ 0.  ,  0.  ,  0.  ,  0.  ,  0.01,  0.  ,  0.  ,  0.  ,  0.01,  0.01,  0.  ],'f'), 'B*1535': array([ 0.  ,  0.  ,  0.  ,  0.  ,  0.  ,  0.02,  0.  ,  0.  ,  0.  ,  0.  ,  0.  ],'f'), 'B*1534': array([ 0.,  0.,  0.,  0.,  0.,  0.,  0.,  0.,  0.,  0.,  0.],'f'), 'B*1537': array([ 0.,  0.,  0.,  0.,  0.,  0.,  0.,  0.,  0.,  0.,  0.],'f'), 'B*1538': array([ 0.,  0.,  0.,  0.,  0.,  0.,  0.,  0.,  0.,  0.,  0.],'f'), 'B*1513': array([ 0.  ,  0.  ,  0.  ,  0.  ,  0.  ,  0.03,  0.  ,  0.  ,  0.  ,  0.  ,  0.  ],'f'), 'B*1512': array([ 0.,  0.,  0.,  0.,  0.,  0.,  0.,  0.,  0.,  0.,  0.],'f'), 'B*1511': array([ 0.  ,  0.  ,  0.  ,  0.  ,  0.02,  0.  ,  0.  ,  0.  ,  0.  ,  0.  ,  0.  ],'f'), 'B*1510': array([ 0.  ,  0.  ,  0.01,  0.  ,  0.  ,  0.  ,  0.01,  0.  ,  0.  ,  0.  ,  0.04],'f'), 'B*1517': array([ 0.  ,  0.  ,  0.01,  0.  ,  0.  ,  0.  ,  0.01,  0.  ,  0.  ,  0.01,  0.01],'f'), 'B*1516': array([ 0.  ,  0.  ,  0.  ,  0.  ,  0.  ,  0.  ,  0.  ,  0.  ,  0.  ,  0.  ,  0.01],'f'), 'B*1515': array([ 0.  ,  0.  ,  0.  ,  0.  ,  0.  ,  0.  ,  0.01,  0.  ,  0.  ,  0.  ,  0.  ],'f'), 'B*1558': array([ 0.,  0.,  0.,  0.,  0.,  0.,  0.,  0.,  0.,  0.,  0.],'f'), 'B*1529': array([ 0.,  0.,  0.,  0.,  0.,  0.,  0.,  0.,  0.,  0.,  0.],'f'), 'B*15': array([ 0.  ,  0.  ,  0.  ,  0.  ,  0.  ,  0.  ,  0.  ,  0.01,  0.  ,  0.  ,  0.  ],'f'), 'B*1522': array([ 0.  ,  0.  ,  0.  ,  0.  ,  0.  ,  0.  ,  0.  ,  0.04,  0.  ,  0.  ,  0.  ],'f'), 'B*1523': array([ 0.,  0.,  0.,  0.,  0.,  0.,  0.,  0.,  0.,  0.,  0.],'f'), 'B*1520': array([ 0.  ,  0.  ,  0.  ,  0.  ,  0.  ,  0.  ,  0.  ,  0.01,  0.  ,  0.  ,  0.  ],'f'), 'B*1521': array([ 0.11,  0.  ,  0.  ,  0.  ,  0.  ,  0.03,  0.  ,  0.  ,  0.  ,  0.  ,  0.  ],'f'), 'B*1508': array([ 0.  ,  0.  ,  0.  ,  0.  ,  0.  ,  0.  ,  0.01,  0.01,  0.  ,  0.  ,  0.  ],'f'), 'B*1509': array([ 0.,  0.,  0.,  0.,  0.,  0.,  0.,  0.,  0.,  0.,  0.],'f'), 'B*1524': array([ 0.  ,  0.  ,  0.  ,  0.  ,  0.01,  0.  ,  0.  ,  0.  ,  0.  ,  0.  ,  0.  ],'f'), 'B*1525': array([ 0.04,  0.  ,  0.  ,  0.  ,  0.  ,  0.02,  0.  ,  0.  ,  0.03,  0.  ,  0.  ],'f'), 'B*1504': array([ 0.  ,  0.  ,  0.  ,  0.  ,  0.  ,  0.  ,  0.  ,  0.11,  0.  ,  0.  ,  0.  ],'f'), 'B*1505': array([ 0.,  0.,  0.,  0.,  0.,  0.,  0.,  0.,  0.,  0.,  0.],'f'), 'B*1506': array([ 0.  ,  0.  ,  0.  ,  0.  ,  0.  ,  0.04,  0.  ,  0.  ,  0.  ,  0.  ,  0.  ],'f'), 'B*1507': array([ 0.  ,  0.  ,  0.  ,  0.  ,  0.  ,  0.  ,  0.  ,  0.01,  0.  ,  0.  ,  0.  ],'f'), 'B*1501': array([ 0.  ,  0.05,  0.  ,  0.05,  0.07,  0.  ,  0.02,  0.02,  0.03,  0.  ,  0.  ],'f'), 'B*1502': array([ 0.  ,  0.  ,  0.  ,  0.  ,  0.  ,  0.07,  0.  ,  0.  ,  0.06,  0.  ,  0.  ],'f'), 'B*1503': array([ 0.  ,  0.  ,  0.01,  0.  ,  0.  ,  0.  ,  0.02,  0.  ,  0.  ,  0.01,  0.08],'f'), 'B*1530': array([ 0.,  0.,  0.,  0.,  0.,  0.,  0.,  0.,  0.,  0.,  0.],'f'), 'B*1540': array([ 0.,  0.,  0.,  0.,  0.,  0.,  0.,  0.,  0.,  0.,  0.],'f'), 'B*1567': array([ 0.,  0.,  0.,  0.,  0.,  0.,  0.,  0.,  0.,  0.,  0.],'f'), 'B*1564': array([ 0.,  0.,  0.,  0.,  0.,  0.,  0.,  0.,  0.,  0.,  0.],'f'), 'B*1532': array([ 0.,  0.,  0.,  0.,  0.,  0.,  0.,  0.,  0.,  0.,  0.],'f'), 'B*1542': array([ 0.,  0.,  0.,  0.,  0.,  0.,  0.,  0.,  0.,  0.,  0.],'f'), 'B*1527': array([ 0.,  0.,  0.,  0.,  0.,  0.,  0.,  0.,  0.,  0.,  0.],'f')}, 'B*14': {'B*1405': array([ 0.,  0.,  0.,  0.,  0.,  0.,  0.,  0.,  0.,  0.,  0.],'f'), 'B*1404': array([ 0.  ,  0.  ,  0.  ,  0.  ,  0.  ,  0.  ,  0.  ,  0.  ,  0.  ,  0.01,  0.  ],'f'), 'B*1406': array([ 0.,  0.,  0.,  0.,  0.,  0.,  0.,  0.,  0.,  0.,  0.],'f'), 'B*1401': array([ 0.  ,  0.01,  0.01,  0.  ,  0.  ,  0.  ,  0.01,  0.  ,  0.  ,  0.  ,  0.01],'f'), 'B*1403': array([ 0.,  0.,  0.,  0.,  0.,  0.,  0.,  0.,  0.,  0.,  0.],'f'), 'B*1402': array([ 0.  ,  0.03,  0.03,  0.  ,  0.  ,  0.  ,  0.04,  0.  ,  0.  ,  0.01,  0.02],'f')}, 'B*44': {'B*4402': array([ 0.01,  0.11,  0.06,  0.02,  0.03,  0.  ,  0.03,  0.  ,  0.  ,  0.02,  0.01],'f'), 'B*4403': array([ 0.  ,  0.05,  0.1 ,  0.01,  0.05,  0.01,  0.05,  0.  ,  0.01,  0.04,  0.03],'f'), 'B*4406': array([ 0.,  0.,  0.,  0.,  0.,  0.,  0.,  0.,  0.,  0.,  0.],'f'), 'B*4407': array([ 0.,  0.,  0.,  0.,  0.,  0.,  0.,  0.,  0.,  0.,  0.],'f'), 'B*4404': array([ 0.,  0.,  0.,  0.,  0.,  0.,  0.,  0.,  0.,  0.,  0.],'f'), 'B*4405': array([ 0.,  0.,  0.,  0.,  0.,  0.,  0.,  0.,  0.,  0.,  0.],'f'), 'B*4426': array([ 0.,  0.,  0.,  0.,  0.,  0.,  0.,  0.,  0.,  0.,  0.],'f'), 'B*4415': array([ 0.,  0.,  0.,  0.,  0.,  0.,  0.,  0.,  0.,  0.,  0.],'f'), 'B*4410': array([ 0.,  0.,  0.,  0.,  0.,  0.,  0.,  0.,  0.,  0.,  0.],'f'), 'B*4408': array([ 0.,  0.,  0.,  0.,  0.,  0.,  0.,  0.,  0.,  0.,  0.],'f')}, 'B*82': {'B*8201': array([ 0.,  0.,  0.,  0.,  0.,  0.,  0.,  0.,  0.,  0.,  0.],'f'), 'B*8202': array([ 0.,  0.,  0.,  0.,  0.,  0.,  0.,  0.,  0.,  0.,  0.],'f')}, 'B*78': {'B*7803': array([ 0.,  0.,  0.,  0.,  0.,  0.,  0.,  0.,  0.,  0.,  0.],'f'), 'B*7802': array([ 0.,  0.,  0.,  0.,  0.,  0.,  0.,  0.,  0.,  0.,  0.],'f'), 'B*7801': array([ 0.  ,  0.  ,  0.01,  0.  ,  0.  ,  0.  ,  0.01,  0.  ,  0.  ,  0.  ,  0.01],'f')}, 'B*27': {'B*2711': array([ 0.,  0.,  0.,  0.,  0.,  0.,  0.,  0.,  0.,  0.,  0.],'f'), 'B*2714': array([ 0.,  0.,  0.,  0.,  0.,  0.,  0.,  0.,  0.,  0.,  0.],'f'), 'B*2709': array([ 0.,  0.,  0.,  0.,  0.,  0.,  0.,  0.,  0.,  0.,  0.],'f'), 'B*2708': array([ 0.,  0.,  0.,  0.,  0.,  0.,  0.,  0.,  0.,  0.,  0.],'f'), 'B*2703': array([ 0.  ,  0.  ,  0.  ,  0.04,  0.  ,  0.  ,  0.  ,  0.  ,  0.  ,  0.  ,  0.01],'f'), 'B*2702': array([ 0.  ,  0.  ,  0.01,  0.  ,  0.  ,  0.  ,  0.01,  0.  ,  0.  ,  0.  ,  0.  ],'f'), 'B*2707': array([ 0.  ,  0.  ,  0.  ,  0.  ,  0.  ,  0.  ,  0.  ,  0.  ,  0.  ,  0.01,  0.  ],'f'), 'B*2706': array([ 0.  ,  0.  ,  0.  ,  0.  ,  0.  ,  0.01,  0.  ,  0.  ,  0.  ,  0.  ,  0.  ],'f'), 'B*2705': array([ 0.  ,  0.03,  0.01,  0.09,  0.03,  0.  ,  0.02,  0.  ,  0.  ,  0.01,  0.  ],'f'), 'B*2704': array([ 0.  ,  0.  ,  0.  ,  0.  ,  0.  ,  0.01,  0.  ,  0.  ,  0.02,  0.  ,  0.  ],'f')}, 'B*54': {'B*5401': array([ 0.  ,  0.  ,  0.  ,  0.  ,  0.04,  0.  ,  0.  ,  0.  ,  0.02,  0.  ,  0.  ],'f')}, 'B*73': {'B*7301': array([ 0.  ,  0.  ,  0.  ,  0.  ,  0.  ,  0.  ,  0.  ,  0.  ,  0.  ,  0.01,  0.  ],'f')}, 'B*67': {'B*6701': array([ 0.,  0.,  0.,  0.,  0.,  0.,  0.,  0.,  0.,  0.,  0.],'f')}, 'B*08': {'B*0803': array([ 0.,  0.,  0.,  0.,  0.,  0.,  0.,  0.,  0.,  0.,  0.],'f'), 'B*0801': array([ 0.01,  0.12,  0.08,  0.02,  0.  ,  0.  ,  0.04,  0.  ,  0.  ,  0.05,  0.04],'f'), 'B*0804': array([ 0.,  0.,  0.,  0.,  0.,  0.,  0.,  0.,  0.,  0.,  0.],'f'), 'B*0805': array([ 0.  ,  0.  ,  0.  ,  0.  ,  0.  ,  0.  ,  0.01,  0.  ,  0.  ,  0.  ,  0.  ],'f')}, 'B*45': {'B*4502': array([ 0.,  0.,  0.,  0.,  0.,  0.,  0.,  0.,  0.,  0.,  0.],'f'), 'B*4501': array([ 0.  ,  0.  ,  0.06,  0.01,  0.  ,  0.  ,  0.02,  0.  ,  0.  ,  0.  ,  0.06],'f')}, 'B*46': {'B*4601': array([ 0.  ,  0.  ,  0.  ,  0.  ,  0.04,  0.01,  0.  ,  0.  ,  0.09,  0.  ,  0.  ],'f')}, 'B*47': {'B*4701': array([ 0.,  0.,  0.,  0.,  0.,  0.,  0.,  0.,  0.,  0.,  0.],'f'), 'B*4703': array([ 0.  ,  0.  ,  0.  ,  0.  ,  0.  ,  0.  ,  0.  ,  0.  ,  0.  ,  0.  ,  0.01],'f'), 'B*4702': array([ 0.,  0.,  0.,  0.,  0.,  0.,  0.,  0.,  0.,  0.,  0.],'f')}, 'B*40': {'B*4006': array([ 0.  ,  0.  ,  0.  ,  0.  ,  0.02,  0.01,  0.  ,  0.  ,  0.01,  0.07,  0.  ],'f'), 'B*4014': array([ 0.,  0.,  0.,  0.,  0.,  0.,  0.,  0.,  0.,  0.,  0.],'f'), 'B*4004': array([ 0.  ,  0.  ,  0.  ,  0.  ,  0.  ,  0.  ,  0.  ,  0.08,  0.  ,  0.  ,  0.  ],'f'), 'B*4005': array([ 0.  ,  0.  ,  0.  ,  0.03,  0.  ,  0.  ,  0.  ,  0.  ,  0.  ,  0.  ,  0.  ],'f'), 'B*4002': array([ 0.17,  0.01,  0.01,  0.16,  0.07,  0.06,  0.03,  0.07,  0.04,  0.01,  0.  ],'f'), 'B*4010': array([ 0.,  0.,  0.,  0.,  0.,  0.,  0.,  0.,  0.,  0.,  0.],'f'), 'B*4001': array([ 0.09,  0.05,  0.01,  0.02,  0.04,  0.14,  0.02,  0.  ,  0.16,  0.01,  0.  ],'f'), 'B*4015': array([ 0.,  0.,  0.,  0.,  0.,  0.,  0.,  0.,  0.,  0.,  0.],'f'), 'B*4012': array([ 0.,  0.,  0.,  0.,  0.,  0.,  0.,  0.,  0.,  0.,  0.],'f'), 'B*4019': array([ 0.,  0.,  0.,  0.,  0.,  0.,  0.,  0.,  0.,  0.,  0.],'f'), 'B*4008': array([ 0.,  0.,  0.,  0.,  0.,  0.,  0.,  0.,  0.,  0.,  0.],'f'), 'B*4016': array([ 0.,  0.,  0.,  0.,  0.,  0.,  0.,  0.,  0.,  0.,  0.],'f'), 'B*4007': array([ 0.,  0.,  0.,  0.,  0.,  0.,  0.,  0.,  0.,  0.,  0.],'f'), 'B*4011': array([ 0.,  0.,  0.,  0.,  0.,  0.,  0.,  0.,  0.,  0.,  0.],'f'), 'B*4003': array([ 0.,  0.,  0.,  0.,  0.,  0.,  0.,  0.,  0.,  0.,  0.],'f')}, 'B*41': {'B*4103': array([ 0.,  0.,  0.,  0.,  0.,  0.,  0.,  0.,  0.,  0.,  0.],'f'), 'B*4102': array([ 0.  ,  0.  ,  0.04,  0.  ,  0.  ,  0.  ,  0.  ,  0.  ,  0.  ,  0.  ,  0.  ],'f'), 'B*4101': array([ 0.  ,  0.01,  0.01,  0.  ,  0.  ,  0.  ,  0.01,  0.  ,  0.  ,  0.02,  0.01],'f')}, 'B*42': {'B*4201': array([ 0.  ,  0.  ,  0.01,  0.  ,  0.  ,  0.  ,  0.01,  0.  ,  0.  ,  0.  ,  0.07],'f'), 'B*4202': array([ 0.  ,  0.  ,  0.  ,  0.  ,  0.  ,  0.  ,  0.  ,  0.  ,  0.  ,  0.  ,  0.01],'f')}, 'B*48': {'B*4804': array([ 0.,  0.,  0.,  0.,  0.,  0.,  0.,  0.,  0.,  0.,  0.],'f'), 'B*4802': array([ 0.,  0.,  0.,  0.,  0.,  0.,  0.,  0.,  0.,  0.,  0.],'f'), 'B*4803': array([ 0.  ,  0.  ,  0.  ,  0.  ,  0.  ,  0.01,  0.  ,  0.  ,  0.01,  0.  ,  0.  ],'f'), 'B*4801': array([ 0.  ,  0.  ,  0.  ,  0.09,  0.04,  0.04,  0.01,  0.  ,  0.04,  0.  ,  0.  ],'f')}, 'B*49': {'B*4901': array([ 0.  ,  0.01,  0.04,  0.  ,  0.  ,  0.  ,  0.02,  0.  ,  0.  ,  0.01,  0.02],'f')}, 'B*07': {'B*0705': array([ 0.  ,  0.  ,  0.  ,  0.  ,  0.  ,  0.01,  0.  ,  0.  ,  0.01,  0.02,  0.01],'f'), 'B*0717': array([ 0.,  0.,  0.,  0.,  0.,  0.,  0.,  0.,  0.,  0.,  0.],'f'), 'B*0707': array([ 0.,  0.,  0.,  0.,  0.,  0.,  0.,  0.,  0.,  0.,  0.],'f'), 'B*0706': array([ 0.  ,  0.  ,  0.01,  0.  ,  0.  ,  0.  ,  0.  ,  0.  ,  0.  ,  0.  ,  0.  ],'f'), 'B*0712': array([ 0.,  0.,  0.,  0.,  0.,  0.,  0.,  0.,  0.,  0.,  0.],'f'), 'B*0702': array([ 0.01,  0.14,  0.03,  0.03,  0.05,  0.01,  0.06,  0.01,  0.01,  0.02,  0.05],'f'), 'B*0726': array([ 0.,  0.,  0.,  0.,  0.,  0.,  0.,  0.,  0.,  0.,  0.],'f'), 'B*0704': array([ 0.,  0.,  0.,  0.,  0.,  0.,  0.,  0.,  0.,  0.,  0.],'f'), 'B*0720': array([ 0.,  0.,  0.,  0.,  0.,  0.,  0.,  0.,  0.,  0.,  0.],'f')}}, 'HLA-A': {'A*24': {'A*2413': array([ 0.01,  0.  ,  0.  ,  0.  ,  0.  ,  0.  ,  0.  ,  0.  ,  0.  ,  0.  ,  0.  ],'f'), 'A*2403': array([ 0.  ,  0.  ,  0.  ,  0.01,  0.  ,  0.  ,  0.  ,  0.01,  0.  ,  0.01,  0.  ],'f'), 'A*2402': array([ 0.25999999,  0.09      ,  0.05      ,  0.38      ,  0.22      ,  0.39000002,
             0.12      ,  0.12      ,  0.30000001,  0.09      ,  0.01      ],'f'), 'A*2405': array([ 0.,  0.,  0.,  0.,  0.,  0.,  0.,  0.,  0.,  0.,  0.],'f'), 'A*2404': array([ 0.,  0.,  0.,  0.,  0.,  0.,  0.,  0.,  0.,  0.,  0.],'f'), 'A*2407': array([ 0.  ,  0.  ,  0.  ,  0.  ,  0.  ,  0.08,  0.  ,  0.  ,  0.02,  0.  ,  0.  ],'f'), 'A*2406': array([ 0.01,  0.  ,  0.  ,  0.  ,  0.  ,  0.  ,  0.  ,  0.  ,  0.  ,  0.  ,  0.  ],'f'), 'A*2423': array([ 0.,  0.,  0.,  0.,  0.,  0.,  0.,  0.,  0.,  0.,  0.],'f'), 'A*2408': array([ 0.,  0.,  0.,  0.,  0.,  0.,  0.,  0.,  0.,  0.,  0.],'f'), 'A*2418': array([ 0.,  0.,  0.,  0.,  0.,  0.,  0.,  0.,  0.,  0.,  0.],'f'), 'A*2415': array([ 0.,  0.,  0.,  0.,  0.,  0.,  0.,  0.,  0.,  0.,  0.],'f'), 'A*2410': array([ 0.  ,  0.  ,  0.  ,  0.  ,  0.  ,  0.01,  0.  ,  0.  ,  0.  ,  0.  ,  0.  ],'f'), 'A*2409': array([ 0.,  0.,  0.,  0.,  0.,  0.,  0.,  0.,  0.,  0.,  0.],'f'), 'A*2414': array([ 0.,  0.,  0.,  0.,  0.,  0.,  0.,  0.,  0.,  0.,  0.],'f'), 'A*2422': array([ 0.,  0.,  0.,  0.,  0.,  0.,  0.,  0.,  0.,  0.,  0.],'f'), 'A*2416': array([ 0.,  0.,  0.,  0.,  0.,  0.,  0.,  0.,  0.,  0.,  0.],'f'), 'A*2421': array([ 0.,  0.,  0.,  0.,  0.,  0.,  0.,  0.,  0.,  0.,  0.],'f'), 'A*2417': array([ 0.,  0.,  0.,  0.,  0.,  0.,  0.,  0.,  0.,  0.,  0.],'f')}, 'A*69': {'A*6901': array([ 0.  ,  0.  ,  0.01,  0.  ,  0.  ,  0.  ,  0.  ,  0.  ,  0.  ,  0.01,  0.  ],'f')}, 'A*29': {'A*2901': array([ 0.  ,  0.  ,  0.  ,  0.  ,  0.  ,  0.  ,  0.  ,  0.  ,  0.01,  0.02,  0.01],'f'), 'A*2902': array([ 0.  ,  0.04,  0.05,  0.01,  0.  ,  0.  ,  0.04,  0.  ,  0.  ,  0.01,  0.06],'f'), 'A*2903': array([ 0.,  0.,  0.,  0.,  0.,  0.,  0.,  0.,  0.,  0.,  0.],'f')}, 'A*30': {'A*3008': array([ 0.,  0.,  0.,  0.,  0.,  0.,  0.,  0.,  0.,  0.,  0.],'f'), 'A*3007': array([ 0.,  0.,  0.,  0.,  0.,  0.,  0.,  0.,  0.,  0.,  0.],'f'), 'A*3004': array([ 0.  ,  0.  ,  0.01,  0.  ,  0.  ,  0.  ,  0.  ,  0.  ,  0.  ,  0.01,  0.01],'f'), 'A*3002': array([ 0.  ,  0.01,  0.07,  0.01,  0.  ,  0.  ,  0.03,  0.  ,  0.  ,  0.01,  0.08],'f'), 'A*3010': array([ 0.,  0.,  0.,  0.,  0.,  0.,  0.,  0.,  0.,  0.,  0.],'f'), 'A*3001': array([ 0.  ,  0.01,  0.04,  0.01,  0.02,  0.  ,  0.02,  0.  ,  0.01,  0.01,  0.07],'f')}, 'A*34': {'A*3402': array([ 0.  ,  0.  ,  0.01,  0.  ,  0.  ,  0.  ,  0.01,  0.  ,  0.  ,  0.  ,  0.03],'f'), 'A*3401': array([ 0.40000001,  0.        ,  0.        ,  0.        ,  0.        ,  0.11      ,
             0.        ,  0.        ,  0.01      ,  0.        ,  0.        ],'f')}, 'A*26': {'A*2605': array([ 0.,  0.,  0.,  0.,  0.,  0.,  0.,  0.,  0.,  0.,  0.],'f'), 'A*2603': array([ 0.,  0.,  0.,  0.,  0.,  0.,  0.,  0.,  0.,  0.,  0.],'f'), 'A*2602': array([ 0.  ,  0.  ,  0.  ,  0.  ,  0.01,  0.  ,  0.  ,  0.  ,  0.  ,  0.  ,  0.  ],'f'), 'A*2601': array([ 0.  ,  0.03,  0.02,  0.01,  0.04,  0.02,  0.04,  0.  ,  0.04,  0.07,  0.01],'f'), 'A*2611': array([ 0.,  0.,  0.,  0.,  0.,  0.,  0.,  0.,  0.,  0.,  0.],'f'), 'A*2612': array([ 0.,  0.,  0.,  0.,  0.,  0.,  0.,  0.,  0.,  0.,  0.],'f'), 'A*2609': array([ 0.,  0.,  0.,  0.,  0.,  0.,  0.,  0.,  0.,  0.,  0.],'f'), 'A*2608': array([ 0.,  0.,  0.,  0.,  0.,  0.,  0.,  0.,  0.,  0.,  0.],'f'), 'A*2618': array([ 0.,  0.,  0.,  0.,  0.,  0.,  0.,  0.,  0.,  0.,  0.],'f'), 'A*2606': array([ 0.,  0.,  0.,  0.,  0.,  0.,  0.,  0.,  0.,  0.,  0.],'f')}, 'A*25': {'A*2501': array([ 0.  ,  0.02,  0.01,  0.01,  0.  ,  0.  ,  0.  ,  0.  ,  0.  ,  0.  ,  0.  ],'f'), 'A*2502': array([ 0.,  0.,  0.,  0.,  0.,  0.,  0.,  0.,  0.,  0.,  0.],'f')}, 'A*11': {'A*1101': array([ 0.13      ,  0.07      ,  0.03      ,  0.01      ,  0.09      ,  0.20999999,
             0.05      ,  0.        ,  0.2       ,  0.12      ,  0.01      ],'f'), 'A*1102': array([ 0.  ,  0.  ,  0.  ,  0.  ,  0.  ,  0.01,  0.  ,  0.  ,  0.03,  0.  ,  0.  ],'f'), 'A*1104': array([ 0.,  0.,  0.,  0.,  0.,  0.,  0.,  0.,  0.,  0.,  0.],'f'), 'A*1106': array([ 0.,  0.,  0.,  0.,  0.,  0.,  0.,  0.,  0.,  0.,  0.],'f')}, 'A*23': {'A*2304': array([ 0.,  0.,  0.,  0.,  0.,  0.,  0.,  0.,  0.,  0.,  0.],'f'), 'A*2305': array([ 0.,  0.,  0.,  0.,  0.,  0.,  0.,  0.,  0.,  0.,  0.],'f'), 'A*2303': array([ 0.,  0.,  0.,  0.,  0.,  0.,  0.,  0.,  0.,  0.,  0.],'f'), 'A*2301': array([ 0.  ,  0.02,  0.08,  0.01,  0.01,  0.  ,  0.03,  0.  ,  0.  ,  0.02,  0.11],'f')}, 'A*31': {'A*3105': array([ 0.,  0.,  0.,  0.,  0.,  0.,  0.,  0.,  0.,  0.,  0.],'f'), 'A*3104': array([ 0.,  0.,  0.,  0.,  0.,  0.,  0.,  0.,  0.,  0.,  0.],'f'), 'A*3103': array([ 0.,  0.,  0.,  0.,  0.,  0.,  0.,  0.,  0.,  0.,  0.],'f'), 'A*3102': array([ 0.,  0.,  0.,  0.,  0.,  0.,  0.,  0.,  0.,  0.,  0.],'f'), 'A*3101': array([ 0.02      ,  0.03      ,  0.02      ,  0.07      ,  0.07      ,  0.02      ,
             0.04      ,  0.36000001,  0.02      ,  0.04      ,  0.01      ],'f')}, 'A*32': {'A*3202': array([ 0.,  0.,  0.,  0.,  0.,  0.,  0.,  0.,  0.,  0.,  0.],'f'), 'A*3201': array([ 0.01,  0.04,  0.04,  0.01,  0.01,  0.  ,  0.02,  0.  ,  0.  ,  0.04,  0.02],'f'), 'A*32': array([ 0.,  0.,  0.,  0.,  0.,  0.,  0.,  0.,  0.,  0.,  0.],'f'), 'A*3203': array([ 0.,  0.,  0.,  0.,  0.,  0.,  0.,  0.,  0.,  0.,  0.],'f')}, 'A*33': {'A*3301': array([ 0.  ,  0.01,  0.03,  0.  ,  0.01,  0.  ,  0.02,  0.  ,  0.  ,  0.01,  0.01],'f'), 'A*3303': array([ 0.  ,  0.  ,  0.01,  0.  ,  0.08,  0.02,  0.02,  0.  ,  0.07,  0.04,  0.03],'f')}, 'A*80': {'A*8001': array([ 0.  ,  0.  ,  0.  ,  0.  ,  0.  ,  0.  ,  0.  ,  0.  ,  0.  ,  0.  ,  0.01],'f')}, 'A*01': {'A*0106': array([ 0.,  0.,  0.,  0.,  0.,  0.,  0.,  0.,  0.,  0.,  0.],'f'), 'A*0102': array([ 0.  ,  0.  ,  0.  ,  0.  ,  0.  ,  0.  ,  0.  ,  0.  ,  0.  ,  0.  ,  0.01],'f'), 'A*0103': array([ 0.,  0.,  0.,  0.,  0.,  0.,  0.,  0.,  0.,  0.,  0.],'f'), 'A*0101': array([ 0.02,  0.16,  0.14,  0.04,  0.06,  0.01,  0.07,  0.  ,  0.01,  0.1 ,  0.05],'f')}, 'A*66': {'A*6603': array([ 0.,  0.,  0.,  0.,  0.,  0.,  0.,  0.,  0.,  0.,  0.],'f'), 'A*6602': array([ 0.  ,  0.  ,  0.  ,  0.  ,  0.  ,  0.  ,  0.  ,  0.  ,  0.  ,  0.  ,  0.01],'f'), 'A*6601': array([ 0.  ,  0.  ,  0.02,  0.  ,  0.  ,  0.  ,  0.01,  0.  ,  0.  ,  0.  ,  0.03],'f')}, 'A*03': {'A*0301': array([ 0.01,  0.14,  0.04,  0.03,  0.04,  0.01,  0.07,  0.  ,  0.01,  0.06,  0.05],'f'), 'A*0302': array([ 0.  ,  0.  ,  0.02,  0.  ,  0.  ,  0.  ,  0.  ,  0.  ,  0.  ,  0.02,  0.  ],'f')}, 'A*02': {'A*0234': array([ 0.,  0.,  0.,  0.,  0.,  0.,  0.,  0.,  0.,  0.,  0.],'f'), 'A*0220': array([ 0.,  0.,  0.,  0.,  0.,  0.,  0.,  0.,  0.,  0.,  0.],'f'), 'A*0236': array([ 0.,  0.,  0.,  0.,  0.,  0.,  0.,  0.,  0.,  0.,  0.],'f'), 'A*0219': array([ 0.,  0.,  0.,  0.,  0.,  0.,  0.,  0.,  0.,  0.,  0.],'f'), 'A*0216': array([ 0.,  0.,  0.,  0.,  0.,  0.,  0.,  0.,  0.,  0.,  0.],'f'), 'A*0217': array([ 0.  ,  0.  ,  0.  ,  0.  ,  0.  ,  0.  ,  0.  ,  0.01,  0.  ,  0.  ,  0.  ],'f'), 'A*0214': array([ 0.,  0.,  0.,  0.,  0.,  0.,  0.,  0.,  0.,  0.,  0.],'f'), 'A*0233': array([ 0.,  0.,  0.,  0.,  0.,  0.,  0.,  0.,  0.,  0.,  0.],'f'), 'A*0212': array([ 0.,  0.,  0.,  0.,  0.,  0.,  0.,  0.,  0.,  0.,  0.],'f'), 'A*0213': array([ 0.,  0.,  0.,  0.,  0.,  0.,  0.,  0.,  0.,  0.,  0.],'f'), 'A*0210': array([ 0.,  0.,  0.,  0.,  0.,  0.,  0.,  0.,  0.,  0.,  0.],'f'), 'A*0211': array([ 0.  ,  0.  ,  0.  ,  0.  ,  0.  ,  0.  ,  0.01,  0.03,  0.  ,  0.04,  0.  ],'f'), 'A*0240': array([ 0.,  0.,  0.,  0.,  0.,  0.,  0.,  0.,  0.,  0.,  0.],'f'), 'A*0225': array([ 0.,  0.,  0.,  0.,  0.,  0.,  0.,  0.,  0.,  0.,  0.],'f'), 'A*0224': array([ 0.  ,  0.  ,  0.  ,  0.  ,  0.  ,  0.  ,  0.01,  0.  ,  0.  ,  0.  ,  0.  ],'f'), 'A*0245': array([ 0.,  0.,  0.,  0.,  0.,  0.,  0.,  0.,  0.,  0.,  0.],'f'), 'A*0222': array([ 0.  ,  0.  ,  0.  ,  0.  ,  0.  ,  0.  ,  0.  ,  0.02,  0.  ,  0.  ,  0.  ],'f'), 'A*0246': array([ 0.  ,  0.  ,  0.  ,  0.  ,  0.01,  0.  ,  0.  ,  0.  ,  0.  ,  0.  ,  0.  ],'f'), 'A*0228': array([ 0.,  0.,  0.,  0.,  0.,  0.,  0.,  0.,  0.,  0.,  0.],'f'), 'A*0208': array([ 0.,  0.,  0.,  0.,  0.,  0.,  0.,  0.,  0.,  0.,  0.],'f'), 'A*0226': array([ 0.,  0.,  0.,  0.,  0.,  0.,  0.,  0.,  0.,  0.,  0.],'f'), 'A*0205': array([ 0.  ,  0.01,  0.01,  0.  ,  0.01,  0.  ,  0.02,  0.  ,  0.  ,  0.03,  0.03],'f'), 'A*0204': array([ 0.  ,  0.  ,  0.  ,  0.  ,  0.  ,  0.  ,  0.  ,  0.11,  0.  ,  0.  ,  0.  ],'f'), 'A*0207': array([ 0.  ,  0.  ,  0.  ,  0.  ,  0.03,  0.  ,  0.  ,  0.  ,  0.07,  0.  ,  0.  ],'f'), 'A*0206': array([ 0.  ,  0.  ,  0.  ,  0.1 ,  0.07,  0.03,  0.02,  0.  ,  0.05,  0.01,  0.  ],'f'), 'A*0201': array([ 0.13      ,  0.27000001,  0.18000001,  0.19      ,  0.15000001,  0.06      ,
             0.23      ,  0.22      ,  0.06      ,  0.11      ,  0.11      ],'f'), 'A*0203': array([ 0.  ,  0.  ,  0.  ,  0.  ,  0.  ,  0.02,  0.  ,  0.  ,  0.05,  0.  ,  0.  ],'f'), 'A*0202': array([ 0.  ,  0.  ,  0.  ,  0.  ,  0.  ,  0.  ,  0.01,  0.  ,  0.  ,  0.01,  0.04],'f'), 'A*0244': array([ 0.,  0.,  0.,  0.,  0.,  0.,  0.,  0.,  0.,  0.,  0.],'f')}, 'A*74': {'A*74': array([ 0.,  0.,  0.,  0.,  0.,  0.,  0.,  0.,  0.,  0.,  0.],'f'), 'A*7403': array([ 0.,  0.,  0.,  0.,  0.,  0.,  0.,  0.,  0.,  0.,  0.],'f'), 'A*7401': array([ 0.  ,  0.  ,  0.01,  0.  ,  0.  ,  0.  ,  0.01,  0.  ,  0.  ,  0.  ,  0.04],'f')}, 'A*43': {'A*4301': array([ 0.,  0.,  0.,  0.,  0.,  0.,  0.,  0.,  0.,  0.,  0.],'f')}, 'A*68': {'A*6812': array([ 0.,  0.,  0.,  0.,  0.,  0.,  0.,  0.,  0.,  0.,  0.],'f'), 'A*6806': array([ 0.,  0.,  0.,  0.,  0.,  0.,  0.,  0.,  0.,  0.,  0.],'f'), 'A*6801': array([ 0.  ,  0.02,  0.04,  0.09,  0.01,  0.  ,  0.04,  0.08,  0.  ,  0.05,  0.02],'f'), 'A*6803': array([ 0.  ,  0.  ,  0.  ,  0.  ,  0.  ,  0.  ,  0.01,  0.01,  0.  ,  0.  ,  0.  ],'f'), 'A*6802': array([ 0.  ,  0.01,  0.05,  0.  ,  0.  ,  0.  ,  0.02,  0.  ,  0.  ,  0.01,  0.08],'f'), 'A*6805': array([ 0.  ,  0.  ,  0.  ,  0.  ,  0.  ,  0.  ,  0.01,  0.  ,  0.  ,  0.  ,  0.  ],'f'), 'A*6804': array([ 0.,  0.,  0.,  0.,  0.,  0.,  0.,  0.,  0.,  0.,  0.],'f'), 'A*6815': array([ 0.,  0.,  0.,  0.,  0.,  0.,  0.,  0.,  0.,  0.,  0.],'f'), 'A*68': array([ 0.,  0.,  0.,  0.,  0.,  0.,  0.,  0.,  0.,  0.,  0.],'f')}, 'A*36': {'A*3601': array([ 0.  ,  0.  ,  0.  ,  0.  ,  0.  ,  0.  ,  0.01,  0.  ,  0.  ,  0.  ,  0.02],'f')}}, 'HLA-DRB1': {'DRB1*11': {'DRB1*1': array([ 0.        ,  0.05      ,  0.08999999,  0.05      ,  0.04      ,  0.15000001,
             0.08      ,  0.01      ,  0.1       ,  0.15000001,  0.15000001],'f')}, 'DRB1*10': {'DRB1*1': array([ 0.  ,  0.01,  0.03,  0.  ,  0.02,  0.  ,  0.01,  0.  ,  0.01,  0.06,  0.03],'f')}, 'DRB1*13': {'DRB1*1': array([ 0.01      ,  0.09999999,  0.14      ,  0.        ,  0.09999999,  0.01      ,
             0.08      ,  0.02      ,  0.01      ,  0.12      ,  0.19000001],'f')}, 'DRB1*12': {'DRB1*1': array([ 0.01,  0.01,  0.  ,  0.  ,  0.09,  0.12,  0.01,  0.  ,  0.17,  0.03,  0.03],'f')}, 'DRB1*15': {'DRB1*1': array([ 0.11      ,  0.17      ,  0.11      ,  0.01      ,  0.13      ,  0.39999998,
             0.08      ,  0.        ,  0.09999999,  0.12      ,  0.13      ],'f')}, 'DRB1*14': {'DRB1*1': array([ 0.28      ,  0.02      ,  0.01      ,  0.23999999,  0.08      ,  0.09      ,
             0.08      ,  0.19      ,  0.14999999,  0.06      ,  0.01      ],'f')}, 'DRB1*08': {'DRB1*0': array([ 0.33000001,  0.02      ,  0.01      ,  0.13000001,  0.09      ,  0.03      ,
             0.12      ,  0.19000001,  0.11      ,  0.03      ,  0.08      ],'f')}, 'DRB1*09': {'DRB1*0': array([ 0.  ,  0.01,  0.02,  0.04,  0.09,  0.01,  0.01,  0.07,  0.08,  0.01,  0.01],'f')}, 'DRB1*07': {'DRB1*0': array([ 0.03      ,  0.14      ,  0.15000001,  0.01      ,  0.09      ,  0.01      ,
             0.07      ,  0.01      ,  0.01      ,  0.08      ,  0.05      ],'f')}, 'DRB1*04': {'DRB1*0': array([ 0.15999998,  0.16000001,  0.17999999,  0.42999998,  0.14999999,  0.08      ,
             0.24000001,  0.21000001,  0.11      ,  0.13      ,  0.01      ],'f')}, 'DRB1*16': {'DRB1*1': array([ 0.01      ,  0.01      ,  0.01      ,  0.07      ,  0.02      ,  0.08      ,
             0.05      ,  0.30000001,  0.07      ,  0.04      ,  0.        ],'f')}, 'DRB1*03': {'DRB1*0': array([ 0.03      ,  0.14      ,  0.17      ,  0.01      ,  0.04      ,  0.01      ,
             0.08      ,  0.        ,  0.03      ,  0.11      ,  0.13000001],'f')}, 'DRB1*01': {'DRB1*0': array([ 0.01,  0.12,  0.05,  0.01,  0.06,  0.  ,  0.08,  0.  ,  0.  ,  0.05,  0.07],'f')}}}
