# Supplementary material for: PolyCTLDesigner: a computational tool for constructing polyepitope T-cell antigens
Source: BMC Res Notes. 2013 Oct 10;6:407. doi: 10.1186/1756-0500-6-407 (PMC3853014; doi:10.1186/1756-0500-6-407)
Supplement: Additional file 2 — This file contains the source code of PolyCTLDesigner together with a sample workflow script (designer.py). [file 1756-0500-6-407-S2.zip › PLS_ICA11.mod]

(dp0
S'HLA_A_2902'
p1
(i__main__
ModelContainer
p2
(dp3
S'Models'
p4
(lp5
(i__main__
PLSmodel
p6
(dp7
S'scale'
p8
S'ICA11'
p9
sS'matrix'
p10
cnumpy.core.multiarray
_reconstruct
p11
(cnumpy
ndarray
p12
(I0
tp13
S'b'
p14
tp15
Rp16
(I1
(I99
tp17
cnumpy
dtype
p18
(S'f8'
p19
I0
I1
tp20
Rp21
(I3
S'<'
p22
NNNI-1
I-1
I0
tp23
bI00
S'u\xae\x13\x13p\xac\x98?r\x97}U\xba\xb5\xc1?\xaf\xc3\xda\x18t\x8f\xae\xbf)\xe6\xe1L\x01\xe1\xa2\xbf/\x16\xbag\x87\x89\x91?K\x1f@\xa3\xb3\xd6\xc5\xbfJh\x05\xa9u5\xbb?\xbd8\xd4\x9b$\xad\xbb?D\xd1E\xde%\xab\xbb?\x9b\xc1\xda\x12h\x0f\xa7?[g\x85C\x13\xba\xa3?+\xab1\x8e,u\xa9?\xfd\xb1/\x1bE\xa1\xa7?U\x16+\xfb#\xd1\xae\xbf\xb4S"\t\x13%\xb3?{\x8a=\x938\x8f\xbb?\xd2\xc51\x81\xdf\xcc\xa4?;\xa7>M6\xfe\xc7?\xdc/~\xae\x8b\xdc\xcf?.2\x9b\xa1\xa8\xa4\xc0\xbf\xc3\xebm2k\xf0\xad\xbfy\xd3\x94~\xe9]\x92?\xa5x,#\xc6\x1d\xcb?m\x80e|l\xe8\xaf\xbf8\xcfi\x92\t\xbe\xb3\xbf`\x1cvb\xca\xac\xa9?\x02\xc2x\x9b\x81\xae\xc6?\x1f\xe3\xa6\xe4\xb8\xb3\xa0\xbf\xcd\x84\xc8W?\x06\x97?_\xb1s\xe4H\xb4\xc5?\xec&\xc9\xc5\xf9\xd9\x85\xbff\xdcN\x97q\xc9\xa5\xbf\xf8\xe4\x92\xa8hJ\xaf\xbf\xf8\xdf\xf9\xd5\x82\xe7\xa7?\x84\xe1\xd6\xd0H\xf5\xb4\xbf\x91\xbc\xb6\xbfhn\xb0?ft\xed\x18\xc8D\xa5\xbfgr\xea\xa8\xe0q\xa2\xbf\xab\xd6\xd8\xc8\t+\xb1?(\xd7\xf1\xbb\xd0\x88\x8b\xbf\x7f\xd5T\xb4{\x19\xc0?\xc0\xbf\x05/TF\xb3?rx\x86\x0efv\xa2\xbf\xcd\xa3YQ\xdeC\xbd\xbf\x8a|\xbd`/\xfc\xa6\xbf&|\x11\xa4\xd5\x80\xa0\xbf\xf7\xab1\x0b\r\xc2\x92?\xe2U\xf9\x13\xac\xa2\xab\xbf\xa5\xf0\xe5\'t\x82\xa5\xbf\x19\x916\xa3\x85\x03q?\x83\xbc\xc1\xdb\x17V\xc3?ch:\x1bR@\xa5\xbf)\x1e\x84\xa2\xbbG\xa4?\xb9L81h\xd5\x96\xbfP\x8e\x0bb\xe9\xcc\xbb\xbf\xe3\xd6\x9b\xf7u\x81\xa0\xbfX@\xb9\x18\xff\x17\xb2?q\x03\xea\xf23\xf7\x94?\xdb\xd4\xe0\x08?AU?\xca|\x86\x8d\\\xc4\xb9?M\x07\x86\x92\xf9|\xc0?\xd2\xaft\xdcP{\xc0\xbf\x0c\xb7o\xc4\xf4J\x9a?\xb7\xe7\xbbk\x81\x9c\x7f?\xe7\x11^oC\xf6\x8b?~\x08\xf6\x8e\xc7\xde\xc0?D\x8bc\xca\xff\xbc\xc6?\xafg\xdaAch\x82\xbfTu\xd9\x12\xaf \xb4?y\x0cO\xfc\xbe`\x97\xbf\xca\x1c\x99R\xf4\xc0\xb6?\x10}U\xc5\xb7%{\xbf\xee\\5\xc7xD\xbe?\x97"\xb8\xee\xbe\x97\xc1?\x82\x1c\x91\x10Y\xc6\x86?\xdca\xca@\xa5T\xc5\xbf\t\xb3\x15\xa2\x1aO\xac?t\xbaE\x19L\x8a\x9a?\x85(\x8cikI\xa1\xbf-V%\xe7\xb0\xcc\xad?\xce\x97\xd7\xe5"p\xb6?~\x10\n\xf6\xe0f\xa4\xbf<,7\x93\xecS\x8a?\xf3\xd0l\xe2>\xc9\xbf?\xc3\xc0\xff\x99J\xed\xb4?\xab\xe3\x19\x8e6\xdd\xa9\xbfd\xc1\xfeaa\xc8\x86\xbff\x16\x84\xdf\xf2\x11\x9b\xbf\x0f\xa5\xdc\xb4\xf4Y\xd1?\xc11\x92\x10\xf5\xc2\xd4?N\xd6\xf7\x1e\x8ff\xb6\xbf\xca\x99\x19\x7f\xfdT\xbf?*\xdcf\xa6(Wv?\xd4\x1e\x9ac"2\xc7\xbf\x14\xc1wf\xa9\xcd\xc3?\x98\xa2\xc2\xb3\x95\xcb\xdb?b\xe4U*S\xc4\x9a\xbf4\x81\xc4"\x9b.\xb3?y\xa3\x9b\xec\x93\xf0\xa9?'
p24
tp25
bsS'level'
p26
I1
sS'K'
p27
I4
sS'intercept'
p28
cnumpy.core.multiarray
scalar
p29
(g18
(S'f8'
p30
I0
I1
tp31
Rp32
(I3
S'<'
p33
NNNI-1
I-1
I0
tp34
bS'*\xf0\xf6\xfbO\x8c\x11@'
p35
tp36
Rp37
sS'allele'
p38
g1
sba(i__main__
PLSmodel
p39
(dp40
g8
g9
sg10
g11
(g12
(I0
tp41
g14
tp42
Rp43
(I1
(I99
tp44
g21
I00
S'\x05+D=\xfaC\xb8?\x90yD\\\x0c\x84\xb8?\xee\x80Z\xb7X\xf6\x82\xbf\x1b*\x8a\xa2\xc4\x0e\xa3\xbf\xc3\xe8\x02\x11\xcf5z?\x97Cz\x10\xaaL\xbc\xbf\x88\x939\xe2>\xb4\xb0?\xcc\xcbq\xac\x8c\xbb\xb6?\xb4_&\xc3W\x1a\xa0?)\xd2\xe9\xb3\xe3\xf2\xa7?\xf1\xa2\x93v\x03^\xa4?WZ>\xce"\xca\xbd?s\xb3\xfc{\xc9^\x97?\xb68\xb9\xd7\xfd\xb8\xa6\xbfT\x93\xd1\xfb\xd2\xb6\xac?L1\xfcD5\xd8\xa9?\x10|Q\xd3\xf07\x1c\xbf\xf9:e\xab\xa4r\xc2?\x03sj\xa7M\xf8\xc5?\xb7h\xf0\xd5\xccR\xb0\xbf\xa3\xf1u\xa5\xf5L\x9e?\x7f\x87\xdd\xe2<\x9cq?\xa6\x93id\xf2\xf1\xbe?\x12\xdac\xb3^\xff\xc0\xbf\xbb\x91\xabN#\xa3\xb4\xbfG[/\x10\xea\x97\x98?;\x91\x80\xdf\xcd\xd6\xb6?#\xa6\x14"\xca\xdb\x99\xbf\xe6\xc8\xcc\xb4\x11\xde}?\xbd\x9dY\x86\xb69\xc0?X\xddc\x997\\\x9f\xbf-}!lc\xd9\xb2\xbf\xd4\x0f\x1cSu\x13\xa9\xbf(t\'\x86P\x9a\xaa?\xefx\x8e\xcaJ\xd8\xa2\xbf\x96H\xe6a\xa4;\x96?\xe9\xcc\x18\xdcy\xc6\x85?\xbf\x8c-\xbd\xcd\xf2\x9f\xbf,\xce\xd8\xe3J\x9c\x9a?\x13[je\x96|\x92?a\xb5\xad\x8b\xc2\x83\xb5?b\x01\xb1\xbf\xed\xf4\xb9?\x06\x97F\x07\xa7\xe3\x98?\x97\xe4\x17\xc6\xc5\xdf\xb0\xbf\x8a\xc4\x92\xf6\x98\x8e\xad?\x8aB\xf4\xd2\xdc\xbb\x8a\xbfl\x9c^\x1c\x0c\xc4\xa7?e\xb3CM\x8c\x10\xb2\xbf\x0b\xc9\xd8\x9c\xbf\xf6y?\xb1\x85i\xfby2v?\x83\xd3\xe6\x8c\x90\xfe\xb5?\x01(l(x\xf1\x83?\xd6\xf5\xf6\x97\x11\xec\xa1?\xbf\xe1G!~\x9c\x92\xbfA\xf7\x87\xe8T\x91\xb3\xbf:\x1b\xdel5\xfa\x8e\xbfq\xc3\xbb\xb0\xd4\xd6J\xbf\xa17\xa7#D\xb5\x9a\xbf\xb6C\xc3\x830\x8c\xa1\xbf\xfdsx\xa3\x8bI\xab?#\xf5\x1dD\xad\x00\xbb?+O\xcb\xeb\x1a\x01\xae\xbf-\xc4\x8bY\xb2\x04y\xbf\xdb\xdeSZ\xc2\xaam\xbfG\x00\x18\xbc\x96%\x80\xbf\x06\xe7\xc2\x93\x02\xda\xb1?#\xbb|\xfa\xdd\xa3\xbb?a\xdb((\x05\xb4\xb5\xbfh<M\xa8\xd2$\xa2?`\x11\xcd\xaf\xb0>\x92?w\xdf|\xc7\x1eKu\xbf\xec\x81&\xb0G\x82\x9f?\xd8\xad\xe5\xf757\xb6?\xdd\xcdS\xe1,\xe5\xbb?|\x19\x86Sl\xf8r\xbf\xbd}\xcf\xf0\x02F\xc4\xbf,\xaf\xc6B\xae\xfcf\xbf\xd5R\xb8\xa5\xb4\xbe\x8a\xbf]o\xe8\x05Y\xbc\x9f\xbf\x06\x12\xa2\xb0`\x9f\xa4\xbf\xcddxH\xe5Q\xad?wor\x14\xd06\xb2\xbf\x9a\xd9K\xff\'C{?c\x8e\xa5\xb2\x8b\xf2\xb4?\x86\xd6\xbc\xa9tC\xb5?\xa4\xe8\x96\xbaZ\xb5\x99\xbfa\xf9\x80\x05M\xa3\x94?\xec\xb2\xa4\x1a\xb1\x8e\x9e\xbf\xb8\xd33\x85\xce\x9e\xcb?k\xe1t}6B\xd4?>\xc1\xee\xf0G_\xb1\xbf\xa0\xb1\x08\xdc)\x81\xb5?\t^2\xeb6\x08\xb9\xbf\x15\xbbC\xfcC\xbf\xab\xbfN\xac\x11CkP\xb7?\xd8\xba\x11k\xbf\xc4\xd3?\x92\x858\x0f\x13_\x9a?\x98\xb3\xc3A)V\xb5?|E\xe3\x9c\xa2\n\xb6?'
p45
tp46
bsg26
I1
sg27
I3
sg28
g29
(g32
S"\xe3'\xf8\xc3\xd7\x1a\x13@"
p47
tp48
Rp49
sg38
g1
sba(i__main__
PLSmodel
p50
(dp51
g8
g9
sg10
g11
(g12
(I0
tp52
g14
tp53
Rp54
(I1
(I99
tp55
g21
I00
S'\xc9\x96zUf\'\xb4?\x01\xae_\xbb\t\x87\xc0?\xbf\xe8{\xa2\x8a\t\x98\xbf\xf3\xec1\xf8{\xb8{\xbfy\x8a\xa81\xc8|\xa8?\x93Z\x15\x85\xd5n\xb4\xbf\x98\xd6Aw\xd1 \xa4?\xd6p\x88\x04\xf0\r\xb4?\xb3\xb4~\xc0\xdb\xf6\xa0?\xef\xce\xd0\xde\xa6\xca\xb0?;\xd7\xe0\x9bL\x05\xa8?\x9e\xe3\xd1\xe8\xf0R\xad?\xc8J\x0b\xdciM\x92?9\xb0\x90\x1e\x19\xe1\xb3\xbfv\xad\x89\x95\x98\xa5\xb4?\xff\x90\xf5\x8a\xf8_\xa8?\xc4\xa1(\x0b\r\xe4\x89\xbf\x14%\x18\xb2Z\x00\xbf?G\xb2\x9c\xd4\x99\xfe\xc9?BU\xb3\x7f\xd6\xf1\x96\xbff\xc1\x18\x95\x81\x0c\xa2\xbf\xaf<\xec\x95$l\x81\xbf\xe0\x8c\x8f)<k\xab?\x0e\x0b\xc8\xf1\x107\xc0\xbf6|w()7\xb9\xbf\x7f\xeb#\x1fj\'w?Z\x1a\xa6\xb1\xbd^\xb7?\xa4\x19\x8a5\x87{\xaf\xbfY\xed\xb4\xdd\xe6\x80\x91?\xb4\x15\xb8\xaf\x1f\x9a\xbc?x#\x1e\x04\xe0hn\xbfX\xa3\xd9\\\x94+\xae\xbf[\xd9\xdeu\xc9p\x95\xbf\x91\xed\xc0\xc4.\x81\xb5?R\xdd\xaet\x89mu?D\xdd\xce\x9c\xe0\xbd\x9b?\x81aE\x95\xac\x17\x9c\xbf\x84zY\xf7r\xbb\xb4\xbf\x90\xdbX\x9b\xf2\x93t?x\xce\x8d\xef\x8aN\x9e?*N(\x8d\x02\xd3\xa8?\xa7\x84i\xbf\xea\xb7\xb6?\xb5\x0b\xd1t\x9dv\xb3?\xe2\x0b\x86\x02)}\xb5\xbfT\xa2\x86\x9aXr\xad?\xc3\xd5\x89O\x9d~I\xbfK\xa8k\xce%z\xa6?J\x17\xe6\x03\x8a\x15\xb6\xbfr\x97\xa5Y\xd85\xa3\xbf\xc2*\x13\x87$\xcb\x97\xbf\xbc\r\xcd\x7f\xf5\x83f?GH\xd2M\xd2\xb2k?\'\r\xd6\x10\x97\x17\xa6\xbf\xcc\xe5{\x19\xcd\xd7\x9d\xbf\x9e\xe9\x80\xe3x;\xba\xbfN\x10\xa4\x88\xbfK?\xbfC\xef-\x84\xe2.\xbc?\xc17\xcev\x89si?\x99\xef6\\o\xe0\x87?\xad\x92\n\x17U\xde\xa0?{\xc9^BU\xd6\xb8?\x9b\xc7CbM\xad\x96?\xfe\xd9\x92j\xd3i\x97?\x0f5NU\xb5\xe0\x9f\xbf&\xc9\xeeL\xf2\xfa\xb2\xbfv\xce\x87C\xc4\xa8\xc0?3\xe1\x96\x04\xe2\xfd\xb6?\xf1\x976\xd1\xc3\x06\xba\xbfC\xdd\xd1C\xb6}\x8c?\x07\xd88F\xcd|\xa7?\xacJ\xc3\x97;\xd7|?"k\x86\x86\xa6i\xa2?\xbe\x10\xb7q\x06\x1a\xa1?f\xd1\xae\'?<\xaa?h\x0e\x91o\x94\xb1\x93\xbfY\x7fa.0\xce\xb8\xbf\xf4\xc7muBa\xaf?\xdfW\x0b\xc2g\xe6h?\x14Q\x14\xf2\xd9\xa9\x9c?\xcb\xcd\xc9\xff-\x07\xaa?5p\x07X\xd8\xc9\x91?\x9d\xd9\xab_\xbd\x98\xba\xbf\xeb\xff\xa5/v\xc8\x87\xbf?\x07/\xa0\xdc\xac\x99?K\xdf\x94>\xae-\xb2?X\xa0&\xd6Y\xc3\xb2?\xe6\xd4\xee\x8a\xd8{y\xbf?\xcd\xf1S\xf9\x8e\xad\xbfWo\xf1\xf44\xe3\xc1?_\xe3\xfe\x15\xfc\xca\xd5?B\xa0x]9\x83\xb7\xbf\xf1\x8aN7}-\xc0?\xfb\xf7\xe6\xcd\x16<\xb3\xbf)\x89r\x8f\xa5a\xbe\xbfC\xf3*B;n\xbc?#;\xef\x99\x05\xd6\xd8?aeuBp\x14\x9a?\xf7\x9a\xd7\xa2b\xa7\xb6?\x16s$_"I\x9e?'
p56
tp57
bsg26
I1
sg27
I3
sg28
g29
(g32
S'\xa3,\xb4L\x01\\\x12@'
p58
tp59
Rp60
sg38
g1
sba(i__main__
PLSmodel
p61
(dp62
g8
g9
sg10
g11
(g12
(I0
tp63
g14
tp64
Rp65
(I1
(I99
tp66
g21
I00
S'\xf3\xfe\xeaS\xea\xca\xa8?\xd35sM\n\x9c\xb2?\r\x0e)\xc3\xfe6\x9b\xbf\x91\x1a(\x02T\xfak\xbf\x8d\x9dLP`/\x8b\xbf@\x94\xd0\x07\x82i\x9a\xbf\xe5k-\xf6\xcaP\x92?\xa5\x9a\xc2\n\xca*\xa5?\xb9\xfc\x01\x02\xcdC\xa4?uU:T\xa7o\x86?\xb9\xb8<\xec\xcf;\x80?\xda\x11\xbc\xc8\x9a<\xb5?5\x1fb\xa5\xadH\xa0\xbf(w\x0f\xd6\x04[\x7f?%\x17\xec+\xe8\xa0\xa2?\xa8\x97-_*\xa6\x94?g\xd4\xda*A\xc1\x9b\xbfL!)e\xe2\x96\xb4?A\xed\xb6\xaba4\xa3?\xcd\xae\xf7\xa9\x1a/g?\xd1\xde<[\xe8\xe4\xac?;\xf1\x8dB(N\x95\xbf\x82~\xeb\x08\xc2\xd1\xae? \x84\xa8\x9b\xadl\xaa\xbf\x92*b\x9f\x109\x95\xbf2T\xd1&\x10\x88b?P\xb2\xe3\x93\xd7y\x9a?\x80\xff\x08\x8c\xa7#\x87?\xcf\xe2G\x86%\x87Q?0Y\t\xd7s_\x87?\xae\x11\xaes\xed\xe4\x96\xbf\xe9a\xdd\xb70YV?Dx\x83\xca\x88i\x8a\xbf;9\x1c92\x1b^?\xc6\xc1m\x9c\x0ek\x97?\xab\'\xb9\x9b;[\x8d?:\xb1\xcd\xd5\xb0\xefb\xbf"\x9a*\x12\xd6\x9dE\xbf\xeb\x1e@\x9d6$q\xbf\x96\'D\x0c\xf00g\xbf\x98\xc1m\xad\xc9h\x16\xbf\xa1\x80\xd0\xa7M3\xa9?\x90\xc4\x02\xdd\xc4\xf8\x95?\xf5&G\xb4nA\xa2\xbf\xe4\x8fNV\xa2\xa5\x9c?\x86\x8ah\xaa\xf9\x0e#\xbf\xd7\xab\x9c\x9b\xd6\xbex?\xc1=\xe4O!z\xa2\xbf\x83\xe7\xf3\x18l\xf5\x94?\xf2H *,\x11\x93\xbfT\xa35\xecQ\'\x9f?.Z*J\x1b1x?\x06\xa2\x11\xdcMl\x8b\xbf\x15Gu\x98\xcec\x81?\xc9\xdf\x1aH\xf3\x0c\xa0\xbfI\x00\xc3\xa9\xf9z\x8b?\xf4\xb1\xe5COGp?\xdc\x07,}\xf9\xe1\x89?v\x96\xe6\xe9\x14S\x8a?\xe1\xb8[\xcb\x95q\x97?\x01b\x9enH\n\x83?\x84\x81s\xd8\x80\xd9\x9f\xbf\x8dd\x93\xab\x08yK\xbf}\xa8\x08 \x070\x9a?\x13\xc0\x1eW68\x83?\x8d\x83\xf2s\xac\x13\x89?>\xc0\xf3\xe6$\xd0\x9e?\x1d\x85\x17\x9c\xfbI\xae\xbf\xf3\xf1\x16\xc33\xe6\x84?\xcb\x0c\x18u2\xd1O?\\\xb8\x08t\xec)|?\x8c\x89\xfc<(\xba\x90?4m\xe90\xb4\'\xa9?\x8e\xb3\x0c`d\x1b\x95?.\xc8{\x7f\x8d\xe6\xa1\xbfe\xa6\xed\x96\x19w\xaf\xbfB\x0c\xe0\xa4\xa2\xf7o\xbf\x12p\xa0\xf6c\xc0\x93\xbf\x8e\xf5U\r\x16\xb9\x8f\xbf\xeb\x1e\xc9\xd8h\xffp? \xe4\x0b\xd3\x16\xc4Z??\x10Zt~\xdd\x95\xbf\xces\xe7\x9e\x91y\x85?P:\xeb\x97\x9b\xdf\x87?\xb4\xdf\x04\x10\xe9\xda\x93?\xe18\x84\xd8*\xf9P\xbf\x06\xed\xab|\r#\x87?*\x13j\xf3\x8d\x15\x89\xbf\x95\x03z\xacz\xf9\xb1?\xd8\x1d\xf9\xe0z$\xd3?<\xb3hm\xb7v\x9d\xbf{)\x80\xbc\xf3\x01\xac?0\xd9\xa4\xb8ci\xb5\xbf\x9f\xe1\xea\xb4.o\x9b?n\xf3\x8e\'\xb8B\x8f?\xe6\x1b\x9d\xf7\xe3\xa6\xd1?@d\xbcq\'\x80\xb4?\xf1(\xfc\xab\x07\x9b\xa5?\x02` Q\xf24\x9c?'
p67
tp68
bsg26
I1
sg27
I2
sg28
g29
(g32
S'\xc0XH\xe6v\x1b\x15@'
p69
tp70
Rp71
sg38
g1
sba(i__main__
PLSmodel
p72
(dp73
g8
g9
sg10
g11
(g12
(I0
tp74
g14
tp75
Rp76
(I1
(I99
tp77
g21
I00
S'3\xaav)\x11\x1a\xba?\x81\x11\x01\r\xc8#\xb8?M\xd1\x9e\xc8\xfd\x9a\xb3\xbf`_\x9av|m\x82?\xc6\xec\x12h\x82\xf8\x97\xbf\x04-w\x10\xe0\xc4\xc2\xbf`}6M\xb1\xcd\xbb?\xec\xd6\x81H\xae\xcf\xbc?\xac5\xc8\x08\xa1\xf8\x90?\xdb\xb6\x82V,W\x9f?\xcaD\xcdl\xdb\n\xa5?t\x1dY\x8b\x8ai\xc1?\x81?|"\xe4\xe6s\xbf/\xa1\xfbP\xa9\xc4a?\x82\xec\x9ac\rq\x9c?\xca\xbf\xc2\x0bH\x91\xbc?r/\x99\x9a\x90\xc2o\xbfw7\xa0\x99\xb4\xd1\xc6?\x83n\xf2V\xf0\x10\xc7?\x92BY\x8e;\xd2\xaf\xbf1c\xa6\xa2M@\x9a?\x86\x97\xa2\x8a!$\xa5\xbf\tUzD\x05\xc8\xbb?\x9fj\xc5\xfa^\xa7\xc0\xbf\xf4\xd6a\xbd.\xc1\xaa\xbfL`\x82\x99\x88\'\xb0?W\xf3\xf1\xd3>\xb9\xc3?\x1a\x95\x81\xed\x88\n\x95\xbfw\xe8B\xe2\xf6\xc9\x90?L L\x9bR\x17\xbe?6\xb0\xdb\xd9(0d\xbfa=O\xc9\x07\x7f\x96\xbf-\xbf\xfc\x8d\xaaG\xa1\xbf!\xe6\x81\xcea\xc8\xab?BL\xad\xc1\xc1\xcd\x94\xbf1\xf4\xc2\xe0`&\x8e?\xe6\xe5\rn\rf\xa3\xbf\xa0\x90\xc1\x06S/\xb2\xbfXA\xce\x0b\xa03\x9a?Wj4\x8c:s\xb3?\x11\xb9\xef\x95\xa8\x03\xb5?\xd5\xac\rLn^\xb0?\xfa\x7f=\x92\xae\xa0\xb1?\xf3\x8b\xde\'\xeb\xa1\xbb\xbf\xa2\x11(<\xf5t\xa5?H\x9c\xc7~|\xce\x8b?\x83\x9b\x1a\xa0\xc7\x98\xab?\xba\xa8TS!O\xb5\xbfr\xff\x81\xbd4\x0b\x9b\xbf\x019\xff\x8f*\xdb\x8d?\xfds\x83\xc0\xda%\xbe?=\xfa\x98\x06\xcbA\x9c?}\xdf\xf7\x9e\xfb(\xa4?\xe3\xf3l@\xcd\x0f\xa8\xbfp|\xd4e\x97\xb2\xbd\xbfW\x8b\x067\x84\xa3\xa7\xbf\x1d\xb2l\x02\x8b8\x8a?\xda \xc7\x97}0\x81\xbf\x8f\xa4\xf3\xb1\x82\x8c\xa7?*<\xeb\x871\x08\xb0?\x96\xaeBq\xd0\xd3\xa9?\xb8\xc0\xb5\xa98\xe1\xac\xbf\xb85m\x90:<t\xbf\x89R\x07\xd5\x15\x0ew\xbf\xc9\x9e\xb1S\xa4\x04w\xbfp\xad\xe1\xaf\xf9\xab\xc2?n\x07\x0b\xf9\xd5;\xc0?\xbcC\x8e\xb6\xa5\xc2\xa3\xbf^K\x81\xdd\x13\xe7\xac?\xd5!%\xc5\xe5\xb5\x95\xbfa\x0c\xa4/\x92\x0f\x9c?\x98b\x0e]\xe9\xca\x99?B\x0e\xe80\xcb\x80\xc3?\x94\x89Q\xea q\xc0?U\x95\x01AF\xee\xa1\xbfN\xf5\xcf\xf2\x93t\xc3\xbf\xd8\xb5`;\xa7\x13\x84\xbf\xb1\xc7>\xc4\xd0F\x97\xbfZ\xac}L\r\x9fr?\xde\xa9*\xe9fh\x81\xbfD\xec\xe6u%\x96d\xbf\xf2[Q\x89\x18\xda\xb3\xbf\xeb\xa5\xc1\x17\x82\x1f\x97?\xd9\x81\xdc\x15v\xa7\xa6?o\xd4\xabL\xefP\xb8?\x92\x17\xa7\xd5\xc0\x86\x7f\xbfW\x89\x9143_\x90?\xf8d\xd0q\xa8\xd2\x96\xbf\x86\x94\xd3\x02\x9f\x84\xcb?Ol\x95\xd1\x91\x18\xd5?\xdc4\xbe\xed\xf9\xb3\xb1\xbf\xecf9#\xd9\xb7\xb7?\xd8\xe3 #\x95j\xab\xbf\xa3\xde\xb91\t#\xbd\xbf`\xe2\x93\t02\xc1?\xdb\xdd\xc0\xb7\xa5\xd0\xd6?\xd6}d\x05\xa44\xac?\x1a\xb1\xb03[k\xb0?Ah\xc0\xb0\'\x97\xa9?'
p78
tp79
bsg26
I1
sg27
I3
sg28
g29
(g32
S'\x81\xd2\x96\xa2\x0f\xdb\x12@'
p80
tp81
Rp82
sg38
g1
sbasg38
g1
sg8
g9
sS'gmean'
p83
I00
sg26
NsbsS'HLA_B_1801'
p84
(i__main__
ModelContainer
p85
(dp86
g4
(lp87
(i__main__
PLSmodel
p88
(dp89
g8
g9
sg10
g11
(g12
(I0
tp90
g14
tp91
Rp92
(I1
(I99
tp93
g18
(S'f8'
p94
I0
I1
tp95
Rp96
(I3
S'<'
p97
NNNI-1
I-1
I0
tp98
bI00
S'o\x84\xa1\xd5\x15#\x99?\xfa\x8cFbw@\xb7?\xfd\x81\xb6\x04\xdd\t\xbb?\x91\xf8\xb2\xfdy\x1e\xa0?\x0f\x02\x03\n\xda\xe2\xc7?\x9b\x83\x0f?\x1c\xb1\xb6\xbf\x17\x105\x10\xb1v\xa4?\xa8\x18\x13\xe1S\x80\xbe\xbf\xbf:h\x86\x18K\xb0?\x0c\xf3\xb34E?\xc9\xbf\x0f.\x8d\rXt\xa8?f^\xde\x9f\xa6\xbe\xa0\xbf\xaf2N\x8f\x14\x0e\xc3?\x1f\xdd\x89P\xc9\x9a\xa3\xbf\xf4 \xa3\xb3\x8c\xe1{?\xf6.*\xa5\xd3B\x94?Vb\x0c\xb6_V\xae?\x8dW\xd7vg\x87\xb1?`\xbe\x9d\x88j\xf1\xd6\xbf#+\x1c\xd2w*\xae\xbf\x97o\x0c\x996$\x9a?\xc9\x97V\xb7\xdf\x17\xac?;5\xc1\xf0`\xf7\xa9?Jw}\xf8\x00\xf2\xbe\xbf\xd9o\x9bE\x9f3\x92\xbf\xfd--\xca\xf6\x87\x90\xbf\x13\xa6i\xdb\xb0\xe8P\xbf\x97hg\x0c\xe5\xfc\xb5\xbf\x8f\x1f]@\xda\xc1\x8b?\x9bi\xe4\xf6\xc6\xfb\xa0?[\xd7-\xb8M~\xb4\xbf\xc9\xbfT\xa9dl\xb0\xbf\xe4G\x11\x80\xa1=\x94\xbf\x9f\x99w}3\xc6h\xbf\x9a\xe9\xb2\xd7\x03\xde\xa5?\xf9*=HI\xc2\x8a?\xf8g\xdd\x93|5\xab\xbf\x18\xa4\xe0\xa1B\x04\xb0\xbf\x0e\xf7\x04\xbc\xfcv\xb3?N\x92{\x00\x82\xdd\xa1?wX\x89*\' \x83\xbf{"CV\x8c\xd7\x94?\xa5\xec\xa1u\xd4R\xab\xbf\xef\xf9_ad\x17+?ie\xee\xd6\xbe*\xba?j\xfb\xd3>\x02\x89\xc4?\x01M\xc3s(R\xc1\xbfz\x89G\x07o\xf6\x9f?\xf0\xa6,\xfe\x7f\x1e\xc3\xbf\xbd\xc5\xff\x9cs\xf1\xa2\xbfk\xeb\xbe\xcfx\x85\x9f\xbf#\x07\xb7\xd3I\x93\xc0?\x97\xfe\xae\x8e#B\xaf\xbf\x8f\x11\xc9\t\x1d\x86\x91?\x7f\xe8\x94\xa7\x93\xb9\x91?\xed\x01-\x1b\xd6r\xaf?\x9a=\xb5\xd4m\x8f\x92?\x1d<\xd5\xe3\x87c\xaa?~\xe5\x90\xdd\xb6\n\x95\xbfVcKN^\x92\xc1?\xed\x02\xcd\r\xdc\xe4\x97\xbf\xa3\x86h\x10?s\xc5\xbf\xcb\xfe\xc0s\\\xa5\xca?\x0c"\x99\xcd\xa1\xcd$?\xed\xe5]\x88\xf7\x80\xb9\xbf/\xa1\xee@)r\xc0\xbf\x98\xb7\x14t\xb1)\x93?z\xa9\xe0g/o\xbb\xbf\xf6\xfc\x9f\xa4%\xb9\xa6?\x104\xab\x8a\xd9f\xb1?\xfbi\xa8oT#p\xbf\x08\xe6*_\xbf0\x89\xbf\xed\x80\xdfeC\xf2W\xbfa\x14\x81CG\x89\xaa\xbf\xb3\x9aA\xdb\xc3 \xd0\xbf\x90\x11\x078\xecC\x81\xbfu?:\xdcx\x01\xb6\xbf\x01\xf1M\x87\x0eS\xc2\xbf\xc9\x94\xd6,\xbf\x0c\xba?\xabc\x19\xdbC\x17\xc5?\xb7\xe1\xab\xa1O\xc3\xc2\xbf\xd3p32\xb9\xa3\xbb\xbfy^\xe5~\x9cc\xc1?9\xe5n\x05C\x92\xb7\xbf\xc8XL\xd5\xfc\x1c\xb6?Rq\nG\x07\xd2\xa9?\x91N\xb7\xf1L\xf8\xb9\xbf-\xa4[Mt!\xc6\xbf\xe68\x95\xa5\xfe\xcc\xbf?|\xe7)\\t\x1b\xc0?%"\xb7_\x9cL\xc1\xbf\xc2Xi\xc7\x9e\xad\xbf?\xda\xb0::~n\xad?\xad\xee7\x8e?\xe7\x91\xbfL\x1c\x1f\xa6\xf2\xd6\xc0?\xf6\xb9\x0f\x17\x90\xb7\xc6?\x82\x88\x89E\x0c\xd7\xa5\xbf\x82,\x93\xd5 \xa0\x98\xbf\x85\x06\x08\xd3\x01\xc2\xa8?'
p99
tp100
bsg26
I1
sg27
I6
sg28
g29
(g32
S'\x16\x7f\xd6\xca\x8dl\x13@'
p101
tp102
Rp103
sg38
g84
sba(i__main__
PLSmodel
p104
(dp105
g8
g9
sg10
g11
(g12
(I0
tp106
g14
tp107
Rp108
(I1
(I99
tp109
g96
I00
S'\xe0s\x04\xff\xc9\xa7\xb4\xbf\xe1\xd4s\xd4\xd2\xdd\xb1?\xea\x95\x93`\x9e\xbe\xb0?\xb5\x9b\xa4\x01:\xf4\xb6?\xb6t5\xa1\xee\x07\xd3?\xb6\x17\xed\x9b}[\xa2\xbf5e\x7f1\xe5G\x94\xbfo\xd0\xef\x07\xd7\x91\x9c\xbf\xf4\xf5\x0c\xbc\x03g\xc2?\xac\x93\xd7\x18\xa5\xcd\xcb\xbfP\xaf\x9d\x89\xe3\x84\x11?\x82g\xd6\xd0\x8e>\xa0\xbf\\\xad\xf6i\x19(\xc4?2\xda(Id2\x8b\xbfQ\xee\xce\x85\x84#\xd0?\x9a\xf5 \x8a4\xfc\xbd\xbfvD\x7fQ\xd4\x8c\x9b?3\xf3\xcc\xc1Z\xfe\xb3?BK8\xc1\xab\xdb\xcf\xbf\xa2*\xcf\x81a\x98\xc3\xbf\x9fg\x8e[\x8f\xef\xa6\xbf\x87?\xac\x91\x01\xc0\xba?~\x04\xdf\xfa\x92\xc1\xb0?\xff\xa0a\x91\n,\xc4\xbf\xb3=\x11#\x7f\x1d\xb0?t\x8b\xf7\xf2\x01t\xba\xbf\xc0:\xd9\xea\xeb\x87\xcb\xbf\xc4\xf5\x17\x98f\xdc\x83\xbf\x9a;\xdd\xca\x9e.\xd3?\xe1\xaem1\xf11s?\x9dm0\xben|\xc4?\xb0V`\x8f\xb1\xc8\xb4\xbf?Cnf_8|?\x88\n\xba\xb7l\xc6\x85?\xd8\xe4\xa6^\xcc4\xb0?S|\xbf\xf1\x07\xaa\xb0\xbfn\xc9+\xfc\x0f`\xc1\xbfI\x8a\xf2\x03\xc2\xf1\xa3\xbf\x97Uw+"8\xc6?&\xd6\xf7\x00\x8d"\x84\xbf\xf2{\xa4\xa4\tW\x9c?\xd5\xf2\xae=c\xf3\x97?}&\xe2\x11\x18h\xc3\xbf\x18\xa1ce\xb3\x14\xc3\xbf5\x13<\x99\xea\x17\xc0?\xe8\xd0\x84\xbf\xcao\xc2?\x96\xef\xbeB\xcb\xcc\xaf\xbfb\x14\xd5a\xe4\x06\xb6\xbf\xd3\x13PP\x92\xc3\xcb\xbfL\x95\x8c\xd3<\xad\xb6?@,/\xfd\xf6?\xa0\xbf\x84\xa0{{\x9cx\xcc?\xd9\xe4\xd4K,\x15\xad\xbfQ\xb6\x97\x13\xfa\xd0\xc2\xbf\x03\xf3i-\xa9$\xa6\xbfF\xb1}\xb3+\x10\x85?0\x00\xd8\x92vz\xbc?f4\x17\x02gAp?\t_!-\x93\x16\xa3?t\xa2\xb4\x1b\x131\xc3?^\xe1\x93\xd7\xaf\xd8\x93\xbf\x7f\x84\x9c!\x99T\x8b\xbf&M\xda\xf2+\x8e\xbf?\x1c2\xc5\xbb\xb4\xa5\xc4? \x84\x1a\x8c\xd8S\xc1\xbfk\xe5|XM\xae\xa9\xbfkO\xfa\x94\x8b\x8f\xb3\xbf\xaaY\xaf\xb1%n\xa2\xbf\xd1Mj\'\x17I\xb7?\xbb\xd3U>\x0fL\xb4\xbf\x94@\n\xeb/C\xc3?\xb7w\x00\xdb?\xe3\xba?\x1b@\x9c\xbcH[\xd2?VT{\xea:2\xb4\xbf\x03\x84\xa8h\x17H\xc6\xbf\x11 d\xa7\xcf\x12\xcb\xbf\x1a\nF\x91\'\xd5\xc0\xbf#d\xca\xc0"\xa0\xc8\xbf\xf4agV\xf6o~?pc;\xda\xb2\xfa\xca?\xc1\xcbe\xeb\x8c\x89\xb2?\xa9\x85\xb4\xae\xd6V\x9e\xbf\xeaup\x01&\x07\xce?\x8a\x16\x86{x\xa1\xd4\xbf]\x1e\x90\xb2\xdf\xce\xb7?%\xb9\x8b/`]\xc0?\x19\xab\xef\xe1\xc2]\xad\xbf\\}u\xcc_\xa5\xc6\xbf{\xf6F\x0c\x00n\xc5?\xa9\xefK\xeb\xcb\xc4\xc1?\xe1\x10\x04\xec%\xf1\xb6\xbf=\x8f]CI\x9f\x92?b\x8e\xa4iX\xf5\xa3?r\x9fg_]\xa6\x86\xbfW%\'\r4K\xbb?\xe9D\x0b\xa7\xc9\xbe\xc7?{\x8b\xee\xb8\xb3k\x9e? Q\xccA\x80\x85\xa8\xbf\x15-\xd2[E\x9d\xb0?'
p110
tp111
bsg26
I1
sg27
I12
sg28
g29
(g32
S';\xaaVNHS\x14@'
p112
tp113
Rp114
sg38
g84
sba(i__main__
PLSmodel
p115
(dp116
g8
g9
sg10
g11
(g12
(I0
tp117
g14
tp118
Rp119
(I1
(I99
tp120
g96
I00
S'\xf1g\x95\xb4\xdb\xe7\x82?\x8c\xae=D\xa32\xb9?1^\x87\xdd\xd9M\xa8\xbf\xd7:fB3\xa5w?c\tS\xde\xac\xdb\xa8?A\'E=H\x06\xb6\xbf\x9d\x7f\xcc\xa8G\xf7\x84?t\xd8\xdcai\xfb\xbd\xbf\xad=\x99\x9a\xb1q\xb5?\x9drQO\xeb\xc5\xbe\xbf?\xad\r\xc2\xe5~\x93\xbf\xed\x80\x86.\x89\xf5\x9a?\xael\xb3\x1c\n\x19\xcc?\\TC\xb5H\xd4B\xbf\x07?,\x99%\xce\xa2?\x07 !\x8d\xae\x08\x9d\xbf\xc2\xa5\xe2U\xb4_\xb8?\xb8(\xf2\xfb5\x8f\xb9?nS\x1e|\x9ae\xce\xbf\xe41\xcbhrL\xb0\xbf\xe6>\xb1\xcbB\xfbs?\x16-X\x80\x83e\x96?j[\x9f\xb4\x08\x1c\xb9?\x06\xddHV\xb8\xf6\xb3\xbfA\xe6A\xa6\x87\xea\x89\xbf\xb1\x13\x98\xc8\x89X\x9d\xbf\xe9\xe4\x01\xaf\xf6\xff`\xbf\xc1\xa6\xe05J\xa2\xb0\xbf\x00\xf1\x05\xf9@\x16\xb1?\xe4H\x08\x0f(\xdfT?\x9ca\xb0\x82\x86^\xae\xbf\x86\x97\x1b\x1d\xfe\x17\xb7\xbf\xe35\xa5\xaf|\xe4\x96\xbf\xe3<>\xec\xecD\x97?r\x0b(\xb7~\xba\xaa?p\x84\x8e>/\xde\x94\xbf\xc3\xfc\x92\x89\x1aC \xbf\xc7\xd0\'\x12\xd9\xc8\xbd\xbf\x1fh?}\xc8Ox\xbf\x08\xe7\x8d"\x95\xda\xaa?\x88l\xb3\xcfU)\xb3\xbf<\xbe\x95*se\xb7?j\x91\x85S\xd2\xdb\x95\xbf\xce\xea\xf7h\xd6\x08\xa4?VU9\xe1nr\x99?\x1f\x8d\xef\xfeTi\xbb?\xa20R\xd9\xcc2\xb5\xbf\x91K\xd4\xb5[t\xa7\xbf\x18\xcb\xac\x9a\x8c\xdf\xb6\xbf95\xbb\x84_\x90\xa1?\x14O\xa0N7A\x8e?*?\x94P\x11\xa6\xb2?\x88\x06s\xe9\x8e|A?\xe4\x07\x80\xfaO\x84\x95?/9$\xc6\xa2\xdaC?V\xc1\xb9>\x0e\x87\xa0?\t\x86Z+\x1dj\x95\xbf\xb0\n\x06\x87u\xcb\x98?\x0eo\x8fa\xefp\xb3\xbfx\xe6(\xb3\xb3S\xa0?{\x96\xd9P\xa1\xf7\x95\xbf\x88=\n_vA\xa2\xbf \t\xec50\x0c\xbc?\x94\x1b\x8b&\x89\xaa\xa5\xbf\xa2\xf8d\xb0\x9a\x9f~?\x83v\xe99e\x84\xb9\xbf\xce\xc0o\x8d\r\x81\x99?\x81\xc0\xb4\xa2\x10q\x83?\xf1\xaf\xec\xd4a\x9d\xab?\xd1\xe9\x03\xb7\xf3\xf6\x96?\x8f@\xb3r\x9a\xba\xa1\xbf\x04\xd1R\xf9\xd4Q\xa9\xbfSv\x0b\x93\x16\x9c\xaf?\x1a\xc14\xe5%\xcf\x8d?\xafH\xb2\xb7W\xb9\xbb\xbfX9\xb3x/\x8f\x9a\xbf\xe0\xccw\xd4b\xd6\x90\xbf\x9cPmtC\xd1\xa7\xbfD%Q\xe0utf\xbf$F\x068C\x8a\xa0?\xc5\xc6\x99\x95\xfb\xfa\x9c\xbfS\x860Bp\xe5\xad\xbf\xf9\x18x\xda\x87\xddt\xbf\xa2`w\xfb\x00R\x7f\xbf\xac\xd7G\xdd)\xb9U\xbf{\x87sc\x03tz?\x80\x19\x9b\xcb6\x95\xa8\xbf)\x7f\x18\x7fV\x9b\xb2\xbf\xe3)c|\xd3\xee\xc1?l&\xd8\xba\x8a\xb1\xbc?\x13\xf4V\xb9C\x1e\xaf\xbf\x81\x9btwq\xe7\xb1?o\x81\xb3\x11\xdb\xa2\x8e?\xf9;\xe3\x94\x021\x85\xbf\x04\xc2\xd3r\xe3k\x9a?\xf5\xa3h\xcd\xee7\xba?\x84O\x05g\x81\xfe\x9b?Z\x08g\xc2\xd6,\x92?\xc8H\xf3\xec\xa4\x01y?'
p121
tp122
bsg26
I1
sg27
I3
sg28
g29
(g32
S'r\x7f/\xb4\x9ax\x14@'
p123
tp124
Rp125
sg38
g84
sba(i__main__
PLSmodel
p126
(dp127
g8
g9
sg10
g11
(g12
(I0
tp128
g14
tp129
Rp130
(I1
(I99
tp131
g96
I00
S'\x8dI\xf6\xc9\xce\x06\x85?\x84\x87\x89\xafI,\xae?Q\xa8_\x1e(\x08\xa7\xbf\xafsU\x83\xc2\x94\x83\xbfQ\x10@>6\xad\xb2?\xb5\xc6+\xc0&\xf0\xb5\xbfG\xd2X\xf7\xf4K\x89\xbf\x1c\xadh3\xf1\xd7\xa9\xbfQ^\xc4\x1f\xe9\xb3\xb0?\xb5SC2\xb9\x14\xbc\xbf4\xda\x8b\xeb\xd7#\xa0\xbf\x85\xdf\x8f\xa0\xc6i\x83?\x9c3\xe6Scp\xc6?\xf6\xb0Ck\xba-\x84\xbfN\xa2\xf2;\x1e\x87t?K/\xac\x0c7\xd5\x9d\xbf\xde\x9a\xed\xe3H\x07\xb1?G\xf3>n\xd7\x8f\xba?\xab\xc9\x993kB\xce\xbf\xdc\xa22\xc0\x02\x13\xb5\xbf!\x9f\x93qf\xe9\x7f?\xde\x03G\xa2\x01\xd0d?\xe0z\x8f\x01*j\xb5?W\xfb\xeb\xcb\x84\x11\xa7\xbf\x9e\x16d\xb4\xb8b\x9b?R\x08G\xb9\xcc@\x81\xbf\xd4\x1dH\xcf#\xb2x\xbf\xaek\x08\xce\xb93v?\xbc\xe3\xe5\xde\xa41\xb0?SX\xa2.Z:d?d\x970\x17\x9fW\xb7\xbf\x8e,\x8e\x9ak\x9d\xa5\xbf\xe0\x00h\nVn\x91\xbf\x80_\xe5\x8f\xea\xdc\x8e?\x01\x9d\xe3\xae\xfb\xc4\x87?\xdb\x7f\xbe\xea\x93\xea\x90?\n\xa9\xd5}\xda\xa3\x8c\xbf\xfa1\xa6Nj\xab\x9f\xbf-:V\r\xb6m\x95\xbf\x1cZ\x07\xc7y\xfc\xa5?\xbc\xd1\xa2nt\xab\x87\xbfUO\xb6\xc0\xcf(\x95?\x92q5\x93\xbd\x03\xb0\xbf\\\xcb\xf6\xb4\x8e\x99@\xbfs\xa7Y\xcex\xfb\x87?\xffH\xac\xeb\x1d\xd0\xb0?\xa89\xbe\x18\xad\xca\x97\xbf*K\xe0\x14cn\x87\xbf\xa4`\xf7\xf5\xec\xbe\xa4\xbf\x9a$Nz\xccl\xa4?\xe3=\x89sZ5\x90?\xb1i\x0e\xbf\x07\'\x8d?w\xdee@dS\x90?\xe1\x0b\xae\xa5\xe1]\x9c?\xe6SF\xe6\xa7mq?\xed\xfdq\xc1{6\x91?\xf7R\xa09x\x98\xa7\xbf\xf9\xbe\xf3\x12\xaa\x13\xa2?\xa7\xd8\xe1\xd9\xeco\xb4\xbf\x1cn\xad\xab\x14\xe7g?`\x00\x06\x8fA.\x83\xbf\x90~\x03\x14\xb4\xa9\xb2\xbfy\x91\x9d\xd5\x00\x1f\x99?\x0cy)w\x9e\xe1l\xbfg\xa0\x9eXE\xad\x7f\xbf\x14\x8czw\xba\x07\xb7\xbf\xe7\xf9\xe6\xaa\x1f\x00\xa1?\xf3:\xf17\x14z\xa3\xbf\xb9\x18E"p\x8fw\xbfW{\x82j\x91-\x8a\xbf\xc3\xef\xeb`\xd7Y\x81?-\xcf\xe1f\x07\x12\x8b\xbf\xf8\xcfI_u\xd4\x9f?d\xd6lc\x05W~?\x9b\xcc}^\x80{\xb9\xbf\xf7\xf3/b\x98o\x83?b\xc2\xe2z\xaar\xad\xbf?\xf1\xf3f\x80l\x89\xbf\x9a\x16\xe0\xcc\x90I]?\xa7+\xed\x8f\x8d\x1a1?\x9d\xbe\x92b\x9c\xac\xa7\xbf\xa5E=e\x8c\x19t?\x8dx\x82C\x8e\xce\xa8?\x1d\xc0:U\x834\xa3\xbfV\x1f\xfe\x92wn\x85?\xc9\x8b\x0egp6\x82?R\xb2\xd2\xfc\x18\xd8\x94\xbfGD\x9a1N\xee\xb2\xbf\x91I\xe1\xe0\x97\xcb\xae?\x18X\xb0\xf5Pj\xc6?\rv\xb9dAG\xa4\xbfL:o\xe2\x96a\xa8?\xef\xc5o\xe6\x84S\x85\xbf\x18\xe5\xca\x90:\xb2\xa0\xbf\xebO\x82E\xfb\xe5\xa1?\x89\xf7\xb9H\xf3\x15\xc5?("kL\xb4l\x9b?",x\xdd\xf5\xf1\xa6?\x0c_v\x81\x1d\x89r\xbf'
p132
tp133
bsg26
I1
sg27
I2
sg28
g29
(g32
S'\xd6F\xa3\xf3T\x84\x14@'
p134
tp135
Rp136
sg38
g84
sba(i__main__
PLSmodel
p137
(dp138
g8
g9
sg10
g11
(g12
(I0
tp139
g14
tp140
Rp141
(I1
(I99
tp142
g96
I00
S'S\xdf\x1b\xe8K}\x94\xbf\xb7\xd5V\xdb\xe6#\xc8?\x93\xcb|\xbaL3\xa7?\x03eW\x1c\xe4V\xb2\xbf\xa2\xe8:\x1c3.\xc4?\xfdk\xf0\xa4e\x88\xb6\xbf\xa6C\x81gZV\x92?\xb5\x8a\xad8\x17\xaa\xc6\xbfx \xf9#p\x93\xaf?\xd4\xdeR\x81@T\xcb\xbfC\xb4q,\xfaV\x8a?\xa8\xda\xc8"\xda\x03\xaa\xbfD2\xff\x8a\x10\xb8\xc4?\xee\x1d\x8d\xfe\xe2g\x93?\x00\xe9\xf1\xce`?\xb5?4\x1f\x87\xc3\xb5\xd4\x87?\xce\xf8Z\xe3\xdcN\xa4?\x99\x87\xfdg\x0e\xd1\xb8?^T\xd3X\xa8\x1e\xcc\xbf%j\x1dt\xd9\x1a\xbd\xbf6\xc84L\x80:\x98?Ae&E(\x9a\xa3?\x9bN\x9c\x07g5\xba?E\xac5XB\x9f\xc1\xbf~I`\xec\xb1l\xb6?\x0b\xf6m2\x16\x01\x85\xbf#-*w\x93\xea\xb5\xbf\xd7\xd3\xe2U\x00\xeb\xa3?\x04\xf6\x90\xfd\xf7\xe2\xc4?\xdb\xf3\x06vE\xd9\xa6?\xdc\xb7\xcc\x08\x83\x87\xb4\xbfB\xe3@\xc0T\xef\x96\xbf\xb0\xd7\x82]G\xe6e?\xf5b\x96\x81\x1f\xe7\x91?\xde\x11\xca7\r\xe5\xaa?\xd4\xe0H\xd9S\x06\xb0?\x85-&\xfc\xbf\x87\xb6?\xd5\xf21\x03\x18\xb3\xad\xbf\x96R\xdb\xe90}\xbe?hL\x03\xbc\xcaz\xa0?\x93\xd3z2s\x99\x8b?\xbe\x1b<\x92:k\xb9?\xe9\x05\xd4"\xa8h\xbe\xbfvr\xa4\x97 \xdb\xbb?[\x15~#\xbf\xb9\xc7?|\rV\xaa\x99\xf9\xae?\xc8\x86\x94\xd8MY\xb5\xbf\x07|JxA\x03\x8d\xbf\x89S\x97e\xe0\xad\xbd\xbf\xe0Jy!\xbb\xab\x8a\xbf\x1b\x9c\xed\xe1\xab`\xa2?\xa1\xc1\xe4\xec\xce\x1d\xbf?\xf5\x9a.\xb46\xcc\xa2?\xa7c\xad\xb0\x81/\x83\xbf\xc2\xc6\x884\xed\x95\xae?\xfb8\xf0\xb9\x9c~w\xbfW\xb9>\x9b\x96\x9c|?\x0f\xbb\xf7\x81\x91i\xab?\x1e\x03c5\x8bW\x8a\xbf7t\x9ef\x1c\x16\xb0?\xf2A\xc8(\xbb\x8d\xa0?U\x0c\x92\xdbZ\xf4\xbd\xbf7\x0e\x85\x10\x96\xca\xb2?^G\x8cQ\x88\x14\xad?\x80\xc0\xd4[*\xe6S\xbf\x86\x15\x0c\xce#\xb5\xb9\xbf\xae\x94\xbc\xbc\x16>\xaa?<r\xd5\xe6\x83\x11\xb1\xbf2>%\xf7\n\xa4\xc0?\xc6\xde;[.\xa7\x82?\xc0\xd3\xddR\x00dR\xbfG\x8fB\xe9\x18#\xa5?\x07J\x0e#:_\xc5?i\xb1\xec2\x08\xf7\xaf\xbf\x0e\x0c\x95K\x02\xdc\xc7\xbfN\xb1z\xcc\x12#\xba\xbf\xc2yY0/\xc6\xbb\xbfz\x95\xccn\xd7\xd1\xc1\xbf\xbep\xd4ww\t\xb5?\x1aY\x1a\x1eO\'\xbe?\xc0\x05\xf3\x14|\x98\xc0\xbf%X\xffA(\xdf\xbb\xbf\x1c>j\x8c\x80\xbf\xb9?~\x1e\x90E\x92\xef\xa7\xbfs\xad\x99\x1b\x80I\xbe?\xedbD1M\xdd\xb2?J\xff\'\x8f\xcf\x83\xa4\xbf\xf6c4%\x1c\xcd\xc5\xbfSB,Q\x0fl\xc7?\xde(\xc8\x90\xe7\xcf\xb7?c\xcdReTO\xc3\xbf\xe4\x0e\x93A\xd56\xc3?\xda\xe4\xde\xbe\xb4.\xaa?\xce \xca7\xa1\xea\x9a?g\x9c\x00\xef\x80\x9f\xa8?g\xb4\xb8e\x08p\xc6?(\x90\x9c\x070\x18\xae\xbf]\xffE~\xaf\x07X\xbf\xaf\xcb\xc2\x93)C\xa3?'
p143
tp144
bsg26
I1
sg27
I7
sg28
g29
(g32
S'V\x89\x0c\xc1H\x86\x14@'
p145
tp146
Rp147
sg38
g84
sbasg38
g84
sg8
g9
sg83
I00
sg26
NsbsS'HLA_B_5701'
p148
(i__main__
ModelContainer
p149
(dp150
g4
(lp151
(i__main__
PLSmodel
p152
(dp153
g8
g9
sg10
g11
(g12
(I0
tp154
g14
tp155
Rp156
(I1
(I99
tp157
g18
(S'f8'
p158
I0
I1
tp159
Rp160
(I3
S'<'
p161
NNNI-1
I-1
I0
tp162
bI00
S'\x16\x99Y\x1a\x85\xec\xad?\x8cl\x7f\xd6\xd6\xdf\xb6\xbf\x99\xe5\xf6\x13\xfe\xeb\x9e?\x95\x17\x8e\xcb\xee\xec\x8e\xbf\xef@\xbeN\x0eG\x81?P\xd3\x8e{"\xc2\x87?\xc0,QF\x12\xf9}\xbfD\x1b\xe6\x05?\x07\xb2\xbf\xb9/\x9c\xd3\xe9l\x98\xbf3\xa4\xee\x8c={\xa8\xbf\xde\x02\xea\x1a9%\x94\xbf\x81\xe8"u\xf6\xfb\x81?\xde\xdd\'\x12\x8cI\xc1\xbf\xff/M&\x89i\xb7?t#\xa1\x9b\x08\x92\xc5?\x8e\xab%\x11\xa4~\xb4\xbfm$\xb9W\x17\x10\xa3?\x07\xe6\xb1\xb9\xf9\xd4\xc9\xbf\x19\xca\xae\x92\xfc\x08\xc0?W\xbc\x8e\xdcq\xcb\x9b\xbf\x1a\xfd]T!\x8d\xd4\xbf\xb1z<a\xda\x04\xa7?\xe0\xf4i\xbbW\x13\xb3?\x07\xba6\xb7_\xaf\xd1\xbf\xb4Ax8\xdb4\xc6\xbf\x08\x86f\x8a\xcf@\x9d?T\xf0\xa6os;\xa0\xbf=\xfc\x98=\xa7-\x98\xbf\x16\xdd\xfb\xf2b\xf3\xbf\xbf\xacGwEn\x9c\xd5?,E\xbeoq\x19\xb0\xbf\xf7,\xc1_\x13\xcf\xa3\xbf\x8aq\xea\xdb\xeb\x14\xa2?b,7\x0b\xd1\xcc\x9d\xbf\xe6\x87\x1209\xc7\xa7\xbf#\x18\x89\x9ckv\xb6\xbf\xe6\xf6\x9e\xb2\xe6\xc7\x98?\x8f\x93\xd0\xa6\xcb\x9fV?\x04\x04\x81\'\xe8\xad\x85\xbfc\x0c\xcdT\xd4%\xa4\xbf~\xc8\x80\xda\xb8\x97\x96?\'\xb7\xe4\x96\xbb\xab\x81?\x94\x04H\x8b\xee\x8b\xaa?F\x18\xdf!q\xf8\xb3?l2Vm4n\x94?F3@\x84=\xfd\xbb?\x7fHTQ\xad\xac\xbf?X\xe6X\x1eG\x16\x9d?\xf8*Bq\xe1.\x97?w\x10r?\x8a\xb0\xb5?\xfc\x1f\xd07\xf3\x06\xb1?\xaa[w/\x8a\x05\xa0?\xcc9Ns\xe0,\xaf?\xb0\xf6\x1f\xfc\xc3\xf8\xbc\xbfOL\xec\xed\x17E\xb0\xbf~\xe1[~7V\xa6?\xcb\x14D\xc4\xd0R\xa7?\xc4j\xccD\xfa\xe6\xa3?\x89\x97\r\xca<u\x95?\xf0\xd2:\xc8$n\xb1\xbfkX\xd6K;\x99\x91?\x14\x01\xd0\n\x03\xb9\x90?H545\x05\x13\x97\xbf\xad\x13\x88C"\xf9\xb5?\xc2\xfc\x00\xd3uq\xb5\xbf\xd3QqG\x8bB\x8d?w\x11<\xe1\xeb\x03\xc2\xbf\x10\xf4\xf1Vu\x84\xa3\xbf\x00\x8a\xc5\x1e\xe4\xef\xb0?\x18\x8fr\x17q\xca\xa0?/\xd3\x04\x8e\t\x87Y\xbf\x1d\xe5\xba\xeb\xc1f\x88?q\xec\xfb\xb12\x8a\xa8?\n\xdf\xf9\xa4\xe5\xf5\x97?1@\xfb\xa2X/\xad?$\xd3\x19j\xfe\x8e\xb2\xbf1T\xe8x\x90\xcc\xb8\xbfM\xe9\x03\x1f\x96\xb0\x96?I\xdd\\\xcb<\xe6\xa0?\xfb\xc6\x8e\xf9\xda\xdc\xa6?"/\x1a\x90L$\x80\xbf\xba\x9eVi)\x91\x9c?\x04\x92\xf7\x17\xcc\xb3\x9f\xbf(\xcbS\x04/\\\xad?\x96\x99\x1e\xc2\xd2\xbd\x81\xbf2d@\xef\xd7 \xb0\xbf\xe4J\xc9\xbe\xe4\x86\xa1\xbf\x96\xb7^\xfb\xf6\xaf\xa8\xbf\x91\xa3aO`]\xb9?\x9f&\x95\x18u"\xa4?\xcc`\xe7\xadM\xa8\xb9\xbfc\x88\xff%5\xc5\xb8\xbf\x1a\xba\x847\xbf\x1a\xd0?d_M\xb6\n\xe3\xb3\xbf\xc0\x94\xf4\\Ob\xc6?\x88f\x0b`\xdc<\xd1?\xa0\xa6\xe2n\xc0\xf3\xb0?i\x98\x19\x9c\xe4\xb9\xc1\xbf\\\x95\xc9\xad\x87\x01\xc8?'
p163
tp164
bsg26
I1
sg27
I9
sg28
g29
(g32
S'\xee\xb26\xac\xfe\xbd\x13@'
p165
tp166
Rp167
sg38
g148
sba(i__main__
PLSmodel
p168
(dp169
g8
g9
sg10
g11
(g12
(I0
tp170
g14
tp171
Rp172
(I1
(I99
tp173
g160
I00
S'wx\xf9}\xbe\xb9\xb2\xbf\xcf\xb44\xf0\xa5\xe7\xbd\xbf\xd3\xc2\x93\xc3B\xa8\x85\xbf\x16\xdb\x11\xa2\x8e_\xa7\xbf6\xf4\xc3\x967j\xb0\xbf\x16\x9ahk\x7f\xa2\xb2\xbf:j\xae\xa2\xde\x9f\x8a\xbf\xe1\x99\xcd\x8bqL\xb0\xbfg28H\xa9\xaa\x85\xbf\xe1\x90)\xf4~\x15\xa5?\xafj\xb4%?\xe2p?\\\x1c\xcfW\x04\xa3\x9f\xbf\x8a^\xa3\xab-V\xa0\xbf\xf4\xc0Zb\xf7\x12\xc3?,\xe6A\x11n\x98\xa2?\xc2P1\x9br\x9c\xaf\xbf\x9aF\x19*\n\xf2\xa2?EG\xbc\xd9\\1\xbe\xbf\x81V\xca(-u\xb2? \x17\x8f\xe6x\x13\xb1?\x026\xdb0L\x94\xb9\xbf\xd5\x92S\x02M\xb0\x95\xbf\xad`\xa7\x8d\xebf\xb5?*\xef\xc86\xf3\xb3\x91\xbf\x81\xaa\xb4\xf2\xd5\xdb\xb0\xbfP\x89\xf1,N\xec\xb1?\xf5Z{m\x1c\x05\xa7?\xa4v\x0e\xbf\xd5\xdf\x94?\xaeuu\xbc\x17\xf8\xa3\xbf\xa94\x07\x95\xdf\xae\x8f?^\x14\x11\x19ZZ\x91?c\x19\x8f\x91 h\xbc\xbf(-x-\xf7\x1c\xae\xbf\x1b\x96|\xb6p\xb5\x97\xbfw\xc3\xd4T\xea\x14\xa9\xbfD\x8ca\x1du\x93\xb3\xbf\x91o\xe1\x92\x97\xb1\xaf\xbf7\x0145\x0eZ\x94\xbfZ\xd2\xa0\xab\x1d\xe1\xb0?\xc3\xcb&\xc44\xcb\xa9\xbf*\x03W\x86\x89\xdd\xb3?\xc0\xe7\x13\x11\xaa\x1e\xa4\xbf^!9\xab\xc1\xf0\x8c?\x9bp\xd3\x1da\xa0\x8b\xbf\xc2`WKZo\x93\xbf\xb1\xc5\x918[e\xb4?\xe4\xda\xd1"\xafR\x88?\xa1\xedT\x03b"\x82\xbf\xa7\xfdQ\xca\x81\xfa\xaa\xbf\xd8\x80RF\x19y\xa4\xbfG\xd3HW\x1d\x19\xba?,>\x8e\xba\x1b\xde\xb3?\n\xb0\xbc\xf1\xa16\x9d?dA\x8b&r\x86\x80\xbf]n\xba5p3\x8e?\xd1\x87@?\xeb\x15l?\x9by\x0b\xc6\xf0\x0ex?q\xf8\x91\xc0"\xaa\x94?\xb24\xcb]\xab\x08q?H(]\x97\xcf\xa1\x91\xbf\xbcJ\x1c\xc8\x88\xb3\x90\xbfv\x1c#V\xb5\x19\x89?\x96\xcc\xb6\x9b=\xa6W?\x8aGW\x824\xfa\x83?\xd4\xc3\xd9\xbe@`\x8c\xbfG[\xd4\x93\xe6B\x80?\x84\x96`\xff~\x9c{?1$\xa1C\xd0N\x84?\x116\xdfr\x1a\xbd\xa1?l\xc4O\xc06\x9dz?L\xdc\xce\xc9p\x8e\x93\xbf\xc3\x96\xc1\xbfd\xd3\xab\xbf\x97E\x99\xe3Fg\x98?\x81\x1e\x9bL`|s?o\x80v\xb6$\x16l?\xa8*;%\x81\xc0\x92\xbf\x95j\xb5\x11\xd2\xe3\xaf\xbf\xfenmD\xcc\xfbv?\xc5Cl.\x17j\x98? \x8b\xc7-yC\xb2\xbfZL\x05\xac4F)?\xa2\x19\x88\xc5L\x95\x9b?\x1b\xf6\x02\x85\x08\xb5\x95\xbf\x18\x8d\xfd\x8a"\xf6\x9f?x\x8c\xf8\xf6\xa4r\xad\xbf\x1a\xe9\xdd\xbf\xb4\xb7\x9a\xbf\xf2:\x0f \x10\x8fz?Q\xb3\x1b&\xf0\x1a\x90?\xf8\x82ar\x98\x1d\xaf?\x87g\xbe\xe0\xd2~\xb7?\x14\x7ff\x99\xa4/\xa0\xbf1#Ba\nd\x9c\xbf\xcf\t\x0e\x83\xc9h\xc1?\xd8\x98\xb1T\xdf\xb6\xb2\xbfM\xa3Q\x03@ \xbb?\x93\xb7Y\x9dV\xaa\xc5?o\xe9\xa3s\xde)\xad?\xfd\x991\xfe\xc9^\xb2\xbf\x19VD\xc9\xe8&\xa4?'
p174
tp175
bsg26
I1
sg27
I3
sg28
g29
(g32
S'\xe3\xbd\xe7\x15\xe0\xe6\x14@'
p176
tp177
Rp178
sg38
g148
sba(i__main__
PLSmodel
p179
(dp180
g8
g9
sg10
g11
(g12
(I0
tp181
g14
tp182
Rp183
(I1
(I99
tp184
g160
I00
S"\x1ei\x8dN#P\xa0\xbf\x18\xbaZq74\xc4\xbf)\x83\x1b6\xd3\x88\x81?\xa7\xf9E=\x95\x15\xa9\xbf\xbe\xb6\xecG\x0f\x19\xaa\xbf`\xcf\xbd\xe4|)\xad\xbf\x9b\x11\xe3H\x9c\x17\x93\xbf\x0c\xedxG{v\xb9\xbf\xf7\x80\x16=\x83\xb5\x96\xbf\x9d\xcb\xd0#\x88\x18\x81?@\xfe>F\xbf/~\xbf\xda\xef\xbe\x9e@\x17\xaa\xbfd\xbd\xf0q H\xa8\xbf\x8f\x9b\xc2<Of\xd0?\x05c\x1a\xe7Nf\xba?\x97Bx!\x94X\xb3\xbf\xca\x93\x9cqQ\x14\x98\xbf8+RT\x08.\xc6\xbfK\x13\x05\x8d\xce\xb9\xab?v)\xdc\r\x98,\xb7?\xbf\xb8(\xc51#\xbe\xbf?\xd1\x9d\xae}\xd4b\xbfjs\xbe\x92\x10\x94y?l\x17\xe0\x8a/\xa9\x82?\xef5\xc7\x98\x87U\xc1\xbf\xd4_>R@i\xa6?\xbfb7\xc3\x838\x9e?\xfa\xb6@\xab\x94R\xb2\xbf\r~jfb\xcd\x86\xbfv\xa8\xc2 q\xdc~\xbf\xf3\x9aJo#3\xaf?\xdc\xe1|\x82\x8fS\xb8\xbf\xea\x1b\x16\xe5M\xa4\xa5\xbf\xa867\x90\xda\xf9\x82\xbf\xa5h\x18\xdd\x7f\x8e\xb9\xbf\xd2\x86p\xbe\xfcG\xae\xbf`0\x9f%\x1bY\x9a\xbf\x020\xa36[^\x99\xbf\xdd\x0c\xdc\xe1v\x92\x84\xbf\x9fm\xa8\x8a\x9b\x04\xa7\xbf\xd5_\x87\xef\xd2\x07\xba?\xab\xf6\xd8\xc14\x82\xa2\xbf\x03i\x01\xcbw\x17\x96?d\xe3\xde\x04\xc1D\x82?\xd1\x82\x9c\x85\x94\x80\x96\xbf\xd2\x94 T#\x05\xae?\xba\x9a\x85\xea\xe4\x07\xb0?\x86\x00~\xd2\x1f/\x8d\xbf\xd8&\x990Rd\xab\xbf\x15\x15\xf0k\xb9\x08x\xbf^kH\x02\x8c\x95\xbd?\t|\x12Q5\x0c\x94?\x06$\xb0\xf7e#\xb3?6\xef\x17:c;\xae\xbf\x10\xb6\xa1\xb71\xe9o?\xc9J\xdaY\x12\x10\xa5?\x1a4QH\xda\xc1\xb1?\xe7s\x95\xf6To\x97?\x99\xbb4\rQ\xf1\x8b\xbf\xef\xe08\x00\xc7\x9d\xab\xbf3:+Rrd\xa1?h\x98~\x86\x85&\xaa?8\xb1\x8a\x88;\xfe\xa4\xbfg~\xa6\xb9\xab\x07\xa0?\xd4\xd3u\xaa\xb7U\x84\xbf*\xd5G&\xc0\xbb6\xbf\r\xb6\xd8\xda3\x80\xb6\xbf\xbc\x9c\x9b\xd1\x0b!\x87\xbf\xcd\xab\x07a\x9f\xbd\x87?'\xaf/vJ\x04\x89?\xb7\x8f|\xa6\x1d\xb0\x99\xbf\xe9\xd5Dk\x90a\xa2\xbf\x92A\x8b6\xf6\x17\xb3?\n\x9as\x9d\x8dvy?\x18\xde\x05\x8c_\xf2\xa0?\xd61\x84h\xa8Y\x8a?|\xe8/w\xc8}\xb8\xbf\xef\x86\x83\x80%\xa4\x91?[\x0c]Kd\x92\xa6?t\\U\x81K\xa3\x81\xbf'\xccL\x8e\xb84Y\xbf\xd9\xd3\xc3\xc9\xd3\xc0\x85?\xc9A\xc2^\xdc\xc8j?\x9a\xce\xb5\x02\xd2\xee\xa7?D=N\xb8\xa1}\xa1\xbfAU2\x9eK\x9b\xaa\xbf\x08\xbd\xfd\xa3\xe0\xfav?\xa3LL\x11\xd2\xb7\x84\xbf\xd93\xe3F\xe3\xdd\xbe?U]\x17\xa1\xa0\x08\xb8?\x12\x14\xb7Z\xa5\xc6r\xbft\xb0\xf9\x9c\xcb!\x83?\x02<\xf9\xf8\xd5-\xc8?=\x05\xb5\xd8is\x98\xbf+\x8f\x9f81G\xc0?\x0eO>\xf3\xd2\x02\xcd?\xe4O\xe0\xbc\x95\x1b\xb2?\x8fO\xc2]:%\xbe\xbf\xf8$+,z\xe9\x9e?"
p185
tp186
bsg26
I1
sg27
I4
sg28
g29
(g32
S'7\xb0\xbfG\x91\xc4\x14@'
p187
tp188
Rp189
sg38
g148
sba(i__main__
PLSmodel
p190
(dp191
g8
g9
sg10
g11
(g12
(I0
tp192
g14
tp193
Rp194
(I1
(I99
tp195
g160
I00
S'\xc2Q\xc4\xed\xee\t\x9e\xbf\xc5\x0bSd\xf4\x9b\xc9\xbfX\xf6_\xde3\xc9{\xbf7\xe4\xd8\x9d\\\xc9\xac\xbf\xd5Qk>\xd9l\xad\xbfm4\xc14\xde\xda\xab\xbf\xe8\xc6\x0f\xc1\xcc\xbe\xa2\xbf\xe7|"\x8a\x98\x83\xc0\xbf:\x8f\xce\xa3 \xef\x95\xbf\x9a\xed\xaa\x92\x84 \x96?7G\xf5\xcc\xe0\xc3q?.ET]o\xa7\xb3\xbf\xcb\xe6\r@\x93\xf2\xc7\xbf\xf6\x0fjT+\xab\xc1?<\xae\xc0!\xb4(\xcd?%\xc9\x95\xfe[\x01\xad?!\x93\xd8Z\x03\xaf\xa9\xbf\x80\x88m@\xf2\xb3\xcf\xbf\x10v\xccH\x8f\xfb\xc5?rKc\xb4\xa9\xd3\x9c?\xb4\xe8\xe8S\xe8P\xc0\xbf\xa3\xf8j\xaf^\xb2\xa7\xbf\x963\x13\xc4\xe1]\xbc?Yo\xc3\xba\x83\x92\xd0\xbf\xab\xe66<M\x94\xc5\xbf/\xb9Xe\x0f\xf2\xa4?\xd2\xd9\xb8\x83\x15\x8d\xa0\xbf\x16\x7f\x80bN\x14\x8f\xbf\xc0\xe6\xf8\xcd\xcaa\xbc\xbfZ\x07\x87\r6"\xd2?;Y\xfd\xa5\xbf\xa3\x81\xbf\x9c`\xd7%\xe0\x12\xb0\xbf\x0ct\xc8]\xc2\xc4\x85?\xdb\xf2\xccE\xd71\x8d\xbf\xc0\x8a\xd8=\xa1\xd3\xc0\xbfk\xa4,x\xb8\xd7\xbb\xbf8\xbb\x9d\x19\x05j\x98\xbfq\xce\xf07\xf3\xd8\xad\xbf\x1d\x82\xe2\x9f\xc0\xa8\x92\xbf\x1alo\xe9\x1e\x81\xb1\xbf\x95)\x96\x1d:\x85\xbe?D\xb8<_\xb9\xa3\x87\xbfW\xd1\xb2O\x1a\xe4\xb4?)M\x8d\xb9\x14\xd2\xa8?\xaci\x9b\xba\xe9\x1c\x91\xbf{\x19*\xd0+\x18\xac?N\xf3\xcf\\rw\xc0?\xbc\x9c\x81\x02C\x01\x93\xbf\xabc\xf3\xe86\x7f\xaf\xbf\xbfB\xbd\xc6\x83\x81\x83\xbf\xfbP\x9f\x81>Q\xc0? \xdc\xd4k\x9d\xfe\x9d?\xac\xcc\xc7L\x00\xc1\xb4?\x07\xe7\xceh\xe8b\xbe\xbf\x85hv\xb5)c\xa1\xbf6\xdak\x97\xb1\xef\x9b?9F\xed\xa7\xed\xa4\xb4?\xb5\x89FYw\x0ez\xbf\xe8\x00Y{\x18\xd2\xa6\xbf\x99\xc0\xc0q)\x95\xb1\xbf\x91\x83e\xb2\xd9\xf9\xa0?\x8e\xe5\x8b\xba\xad\xee\xa9?G\x816J\x0b\xe9\xa9\xbf\xb1F\x9a\xfe/\xff\xa5?\xdc\xee\xc3\xa1\xfd\xe4|\xbfE\x01\xc0\xf5\x02"\x93\xbf\x08\xb6\xe7[\xd2"\xba\xbf\xaek\x0c.jC\x9f\xbf\x1c\xa5\xd6"]\x1fs\xbf#\x98\xdaE\x83\xda\x9f?\t\xeb`\'V\xd4\xa0\xbf\xb8\xda<\xd9U\x17\x91\xbf\xca7\xc9\x13\x106\xba?\xfbL2g\x99\x11\x91?0\xc0\x1dr@G\x90?\xb0\xce\xbd\'\xd0Zt\xbf}A%V-n\xbc\xbf;\xcb\xb9\xac\x14\xc1\x8e?5y\n\x02q\xe5\xa2?B\xca\xc8~ 7\x97\xbf\xcf\xcfg\x9c\x96\xdd\x87\xbf\xbb\xc0\xf4\xd7H1\x8b\xbf z~V\x8d\x0e\x8b\xbf\x87?\x1b\xc5&\x00\xad?\x8fv~\x9b*\x08\xa1\xbf\xc1\xdfX\xedD5\xa4\xbf\xda\x0en\x01\x88Pc?\x04\xdf3`\xbeys\xbf_nz\xb4\xadB\xca?\x8cjd\xe6\t\n\xa7?K\xbcI\x91\xe0\xf9\xb7\xbf\xedt\xb8\x06x\xce\xb2\xbf\x8f\x94\x0e\x0e\x80K\xd3?D\x97\x9e.\x97&\xb2\xbf\xcb\xd5\x92\xa0\xf5\x8e\xc3?d\xae\xbb\xf7\xd5\x0b\xcf?\x18\xc8K\xadl\x1a\xb2?#\x96\xcf\xee\x8f=\xc9\xbfc\xb1\xac\xed\x04\xc3\xb9?'
p196
tp197
bsg26
I1
sg27
I8
sg28
g29
(g32
S'G\xdc6\xd2\xc0+\x13@'
p198
tp199
Rp200
sg38
g148
sba(i__main__
PLSmodel
p201
(dp202
g8
g9
sg10
g11
(g12
(I0
tp203
g14
tp204
Rp205
(I1
(I99
tp206
g160
I00
S'\xca\xa7\x17\x9f\xfae\x87?}\x0fw\xe9\xe5 \xb3\xbf\x18\x91\xdex2\xd7\x85?\x1b\x13B\x10\xac\xb7\x93\xbf\x87\xd0\xcf\xe9\xaa\xa5\x89\xbf\x83P\x1e\x832\x0f\x89\xbf\xd7\xa6O\xcen\x88|\xbf\x0f\x1f\xfaynb\xaa\xbfh\xde\xd0`\x13\x0c\x8e\xbf\xe2\xf9.\xe8\x9d\x97\x88\xbf\x87\x11\t\xf5\xab\xe1\x7f\xbf{\xa9B\x9b\xa9\x08\x8f\xbf\x12\x8d\xf8b\xd2l\x7f\xbf,;\xa0y\xdc\xbb\xb2?\x9f\xc1\x13\xe2@@\x9d?\x1bjv\xbb\xa9\x81\x8d\xbf\x9f\xf9\x88m\xfd\xaf\x88?\xe5\xed\x06F\xbd8\xb0\xbf\xbe\x0f*O:\xfb\x9a?\xb4\x9e\tR\xc9\x89\xa2?/\xabp\xd3\xce\xce\x9e\xbf4R\xfb\x8fA\xc0k?\x7f\x96\xa4\x05\xda\xea\xa4?\xd6\x89d#6\xef\x96?\xb5\xc2\xc0\x81n\xcf\xbe\xbf\x16+L\xbc&\xbd\x8b?\xb1\x14\x14\x02\x17\xc6J?\xbe.y\x06\xc0\x99\xa4\xbf5;Uu\x8b\x82\x92??\xef\xc9\x89\\\xca\x94?p\xd8|\xd5\x8eV\xa7?\xf8\x90\x1d\xdf\x86\xd8\xac\xbf\xdbuP[f\x13\x82\xbf\x04\x08\x1cR\xef\xb6\x0b?\xf5s\xf0\x87\x8aR\x98\xbfg\x06y\xa13\x1c\x8b\xbf\xf4\n\x0f7\xf3Jx?\x08 \xbe;\xc2\xd1\x95?\xb8}\xc9dx\xa4\x96\xbfm\xfa^\x9f\xcb\xc4j\xbf\xd6\xe7\x12q\xaf\x11\x88?\xea\xcb\x14\xd3]@\x95\xbf\x16\x84\x93V\x08\x81S?\xa4\xfa\x1cT\xcfGp?\x1d\x950H\xe2\xf1v\xbf\xf1\xb0G\xee1d\x93?l\xb8Y\xf9\xc2\xbaD\xbf\xa3\xf0\xac(\x04\xe1(\xbf\xd7\x01\xbb=\xed`]\xbfZ\x89b\n\xea\x8a\x94?\xd3y\xf9\xd4\x82h\x94?pe\xe4\xf2T\xdc\xa1\xbf\x11\\\x07\xfewZ\x92?\x80\x14\xda\xb1\xe1qh\xbf\xa1A\xdc+\x06\x1b\x91?\rM\xb1\x86\x86+\xa9??\xcf\xf2g\xe5\xb2\x8a?\xc3<\xed\x9d\xa7\xb3\x81?Y?0\xee\xb8.\xa4?\xe7nnHF+b\xbf\x15\xb4\x89&\x91\n\x82?\x89\xff\x07\x06\xcf\xc9\x95?\x0b\x03\x84)\xb7Q\x92\xbf\x8fRf\xae\xa4r\x84?b\x8848\xf0zo\xbf7eZ\xf4\xf8\xf9\xa3?}\x05\nC\xcf\x84\x97\xbf\xf8e\xbd.H\x8cg?\xb3\x7f6\x18\xf2\xa8\x8f?\x0e\xd1\xf3\xf3\x8f\x04y\xbf\xa2]\x80o\x1c\x90u?\xa2\xcc\x87\x125S\x91\xbfM\x05\t\x8c\xd2\xb1b?\x12\x9f\xd9#H?R?\xb6\xf7h\xde\x9a\xc2\x9e?t\x87\x8e\xe0\xa2z\x8d?\xf8f\xb8\'s\xae\x9a\xbf\xa7\xe7\xb0W\x03\x82\x80?\x8e\xe7K~\xce\x9f\x88?F-8m\xcb\xb5\x98\xbfQ\xcf\x03\xcc,\xb7\x86?\xc9\x01D\xcc\xe3\xfc\x93?\xdd\xb0F\x95\xffP\x98?4\x9d8\xd0\xb8^\x9d\xbf\x17\xef\x96\xba\xd8\t@?N\x123\x07&7z\xbf6\x91\x8f\xdcdV\x9a?x\xcd\xf9\xf5\xcew}?\xdd<i\x9aP\x01\x9f?7\xf8\xf1"\xc3\xe9\x98?\xd6\xd2n\xf9 \xc3\x81\xbf%AWi\tN\x88\xbf6G[(\xe9\x8a\xa3?\xf8t0R\xb4\x00X\xbf\x1f\xe7\xe0\xb5\xcbg\x9e?]\xc2\xe2\xc9,/\x9f?>2\x99\xfe\xf1\x07v?\xffCpl\xc5\x89\x93\xbf\x03\x95\x82Wy\xbbs?'
p207
tp208
bsg26
I1
sg27
I1
sg28
g29
(g32
S'\xa6\xd7\xfb\xd1(h\x18@'
p209
tp210
Rp211
sg38
g148
sbasg38
g148
sg8
g9
sg83
I00
sg26
NsbsS'HLA_A_1101'
p212
(i__main__
ModelContainer
p213
(dp214
g4
(lp215
(i__main__
PLSmodel
p216
(dp217
g8
g9
sg10
g11
(g12
(I0
tp218
g14
tp219
Rp220
(I1
(I99
tp221
g18
(S'f8'
p222
I0
I1
tp223
Rp224
(I3
S'<'
p225
NNNI-1
I-1
I0
tp226
bI00
S"\xfc\xb4\xc7\x7fk\xb2\xb5\xbf\xa8\x08u\x94\x0e\xd9\xc2\xbf\xc0A\xbe%\xad\x85\xb6?ry\x80\xdf\xd8\x03\xbe?\xf1\xb4\x81b\x94\xc7\xa1\xbf\xa2O\xa2\x0c\xd9\x97\xa1\xbfWi\xd5=\x82\xf5\xbf\xbf\x1c\x89\xd6\x8f\xc4$\xbd?\xdf\xc5\xefXrLm\xbf\x93\xde\xdb4Y\x19\xa3\xbfL\x7f\xc8\x8b9\xf2\xbb?R\x16Y\xc7v\x9c\xb8\xbf\x86\xaf@b\x80P\xb6\xbf\xcd\x95*\xf7D\xc4\xbc?\xe2\xb9\xcea\xad\x07\xb8?\xce?\x95\x03\x84\x81\xa2\xbfL\xaaK\xda&A\xc4\xbf\x05WH\x91\xf0,\xc1\xbf\xfc-\xa3\xca\x07\t\xb2?J\xffU&\x0e\x7f\xa8\xbf\xa86\xac\x05\x15\x1a\xc1\xbf\xe0\xd7\x12\xc2\x7f\xfe\xc4\xbffP\x92I-\xdd\xb1?xR\x86\xbd\x88\xfb\x8b?\xdd\xaf\x13C?,t\xbf\xe4\x11\xc0\x9f\xac\x97\xc0?\x8e4L\xa6/L\xbd?=\xd9\xd3a\x12fy?\xbfW6K$i\xba?\x94\x03\x1a\xb4\xd8\xee\xbd?\x07\xc5\xbdB\xb6s\x94?RU\x9fO\x1f\xb2\xa3\xbf\xd1\x81\xf7R\xf15\xa0\xbf\x83\xca\xc3\x1bs\xcdz\xbf\x03\xa1\xdc\xd9\x19\xbd\x9c\xbfLI\x1d\xbbX\xb6\x97?j\x87\xe7\x83~d\x9d?\xd1\x02\x13-\x92,\x96?y\xf2\x0bF\x1a\xe7\xa7?F\xcc\xb7>\x97\xe1\x99?fC\x9fP1\x96\x8b\xbf,\xf9w\xcb\x84\xddm\xbf\xe0\x9d\x06\tL\xa0\x9d?M\x84\x13\xb4\x18\xab\xa3\xbf\xac^\x9e\xc0\x12^\xaa?\x8c\x91\x85\x18fQ\x96\xbf\x84^@zw8e\xbf~\xee\xad\xeb\x1c\x14\x96\xbf\x8e\x0e\x9b\x9e\x1f\x18s?\x0b\x8e\x9b\x8b\x13\x15\x93\xbf\xb0\x13h\xc0\xcb\xf3\x8f?\xb6H\xc2\x80<\x87\xab?;\xbf\xf8S\x12\x8b_\xbf\xad\xba\x1e\x13\xb5 \xa7\xbf\x1eOR\x0c\xb8\xbd\x98?\xc9\xb97e\xe3|\x9b?S\xfa?\x7f\x82\xc9\xa2\xbf\xac\xa6\x8d\xae\xc9v\x82?\xce\xd1\x16~\x9dP\x80?\xe9\xad\x8c2\xf7\t\x99?\xe29\xbc\x99\xb2\xf5\x7f?\xf4'\xe6\xf7\x90W\x90\xbf\xe5\xce\x12\xc3`\xe3\xb9?\xc4u\x06\xa0%J\xa3\xbf.\x90\xc2vh\x83\xb1\xbf\xd9u\xac]N\xaa\x93\xbfi<\x86xI\r\xb4?\xba\xbb\x85<\x04\xef\x9a\xbfp\x82t\x90\xadI\x98\xbf\xad\xd3!>L\xe1\xb1?\xfc\xf8\x99\xe2P\xd9\xb0?\x13\xab0\xc0N~\x9f\xbf>GRm\xf1\xbf\xae?\t\xb9g\xdb\x1a1\xc1?\xd2\x12\xdc\x8f\xaa\xf4\xad\xbfz\xdc\xacC%\x9d\x9b\xbf[\xa0x8#r\xb0\xbf[^\x86\x89:F\xb0? \x8c7\xf5/\x96\x8a?\x1f\xdd\xd3]\xc2,\x95\xbf\x8e\x85\x92\xdb\xba\x96\x92\xbf\xc6A0nIDt\xbf\xad\x0e\xa8\xe0N\x02\xa9?\xbcNIJ\x90\xec\x98?\xdb\x8e\xcb\x1f\\\x17\xb6?V`\x03\xcb\xa7\x89\x9f\xbf\x0e\xf0\xd8\xd2D\xa0\xa7\xbfY\t\xfd\xc7\xb2\xf1\x8d\xbf\xa7T-]M\xed\xa8?\x11\x89\xecD\xe2\xc9\xa9\xbfZ\xd2(\xb9K\xcd\xd0\xbf\xad\x1d31q\xdd\xbe\xbfhX\x93L\x1dy\xd8\xbf\xa4<\xb2\xa4\xc4\xea\xb7\xbf\x8em\t\x12\xcf\xc3\xa9\xbf\x86U\xb7\xa0P\x02\xa0?\xaa4\x00\xe1\xe2\x93\xbe?\x16/\xfb\xf4\xda\xe6\xd3?\xb1\xc1,!\xb7\x1d\xc3?"
p227
tp228
bsg26
I1
sg27
I10
sg28
g29
(g32
S'\xb9\xc7\x88\x1f~"\x13@'
p229
tp230
Rp231
sg38
g212
sba(i__main__
PLSmodel
p232
(dp233
g8
g9
sg10
g11
(g12
(I0
tp234
g14
tp235
Rp236
(I1
(I99
tp237
g224
I00
S'D~\xd5.K\xbd\xac\xbf\xf8\xc4\xd7\xdb\xff\x99\xc1\xbfd\x06\xe6\xa8\x0b\xf5\xb8?\xd25\xf3!\xb2%\xbc?[\x87:\xec\x84\\\xa2\xbf\xde\x08\xbf\x0e \xad\xb5\xbf\xa0\xde\x8bZ\xeb=\xc1\xbfG5\xc8u?\xd5\xbc?Q`\x82\xca\xad\xe9\x86?9\x90b\x17\xabt\xa7\xbf\tX^\xe0\x1a8\xbe?\x17\xb50\r\xaaJ\xb4\xbf\xcb"\xfa\x14\xa5\xb3\xb5\xbf\xad\xb0\xd2\xea\xe40\xbe?\xdbP\xe1>\x87n\xb2?\x87y\x90\x1fb\xdc\xa2\xbf\xd2\xe6\x82J\xces\xc2\xbf\x18V\r\t\r\x80\xc2\xbf\xe7\xc6\x04\x83\x15\xd0\xa8?\x8a\xd3i\xbb\xd4\x84\xa8\xbf]\xcfP\x03\xbc\x0e\xc2\xbf\xba\xf1\x17\xb3\xc0\xbf\xc2\xbf\xc7\x9bF\xedM\x88\xb9?%\x92A\xde&A\x92?\xe13\x18\xa1\xb3\xcb\x94\xbfs\xe1\x9aR\xc5[\xc2?\xda\xc8r\xc0\xab\xd2\xbc?\xc7\xee\x9f\x80J\xa7\x98?\xba\n\xe6\x0c\xf3D\xb9?G!\xa7\xd2T\xce\xba?bp\xf0Dk\x1f\x9e?\xd6\xd7\xc5\xb3d\xcd\x9e\xbf6\xfc\x9eJm7\x95\xbf\xc9\x0e$\xaa\x16\xe5]\xbf\xba\x9e\xb6:\xf3\x9b\x8d\xbf$\xa5dtN\xa9\xa8?lP\xdf\xac\xe8\xd8w?\xe9\xf7\xfc\x06`!~?)8\x91>\xa6\xa2\xab?~\x1b\x84\xd8\x9c\x89\xa2?\xf7s\xd4#\xe9\x8fx?++?\x92\xbb3\x91?N\xaa\n\xf3\xba\xfah?Z\x88\xc1\xd2Nl\x8a\xbfd3\x7f\xf8H\x07\xad?\x11\x14\xc4\x99A\'\xa1\xbf\x01"\x9f\x05&t\x93?B\xe7[\xc35sj\xbf!\xce(\x0f5\xf3\x9b?dW\x80U\xf9\xe6\x86\xbf\xd7\x8c\xf6w\x1e\xf4\xa5?\x039\rA\xf1\x8c\xad?Z\xcc\xe5\x04\xc4\x01\x87?1\xe3l\x19\xcc_\xa9\xbfX2=\xad/\x1d\xa4?\xdd\x83\xc4\xe3`\xdc\xa5?\xe3\\\xfe\xa3\xfct\xad\xbf\x9f\x04\\u\x90\xf2\x94?\xe8\x12\xda\xda\x90\x1f\x90?a\x16=\xf6\x7f*\xa9?;\x16e\xa7.\xd2\x96?F|#/~\xfd\x8b\xbf\xe6\x01\xef\xe8\xddt\xad?\x97\xc2\xa4\x9b\x14\xa6\xa1\xbf\x7fY\x1b\xfbk\x8a\xb0\xbf\x97u\xdf\x91\x8f7\xa5\xbf\x0c\xe8\xf8\xe1\xcb\xe8\xb6?\xc2Lx\xa6d\x7f\x9b\xbfmB\xdc.[Lj?\xcf\xea\xae\xd2n\xa2\xa8?\xd1w\x83^t\xa3\xb5?\x0c\xb8\xcc\xa3Lk\x9f\xbf\xd2\x91\xd3\xc1\xeaj\xb2?#\xe8\xa8wr>\xbe?\x06\xa8\x14\x8fP\x9b\xa7\xbf\x13,\xa9\xc0=s\xa9\xbf^\x9b\x99\x12\x12\xe4\xaa\xbf\xa77\xd0\x98f\xb6\xb1?\x8dI\x9e\xe6\xb7\xce\x9b?\xf9~9)9c\x82\xbf\xca`\x19\x14k\x04\xa2\xbfL|\n\x85\xd1d\x82\xbf\xbb\xb3\xcbp#\xcf\xaa?\xe8,\xdb\x18w\xf2\x91?AP$C\x9a^\xb8?m\xf4L\xd77\x90\xa8\xbf|\x13\x85\x1b\xb6\x1f\xa8\xbf\xd1\x07\xa7\xd5/\xee\x92\xbf\xbd\x12(\x84\xda\x87\xa1?\xfeu<\xcd\xd7X\xb0\xbf`\x1c\xf4\xac\xcdB\xcf\xbfP\xa0\x94\x12\xae{\xb7\xbf\xa9c\xed#\xf6\xad\xd6\xbf\xd3T\xcb\xb2"\x1b\xc0\xbf\x9d9\x0b^\xb2\x0e\xaf\xbf\x98\x18\xf2\xaeb\xe8\xae?k\xd8\x9c\xa5\x17\xca\xc2?\xb4\x81,\xdf\xb5o\xd3?\x96oxA\x15C\xc6?'
p238
tp239
bsg26
I1
sg27
I7
sg28
g29
(g32
S'\xaa\xcc;,\xe4 \x13@'
p240
tp241
Rp242
sg38
g212
sba(i__main__
PLSmodel
p243
(dp244
g8
g9
sg10
g11
(g12
(I0
tp245
g14
tp246
Rp247
(I1
(I99
tp248
g224
I00
S'A\xc7O\xa9\x81!\xb1\xbf\x16\xddx\xfd\xd9\xae\xc1\xbf\x90f\xc2\xa0\xb9\xaf\xbb?+K\xb2\xf64\xf0\xb5?E\xdc\xc6\x9a\x9aM\x94\xbfgE\xbf\xd2Nz\xb0\xbf\x01@\xa2/R\xeb\xbf\xbf"\x00\x10|\x02p\xbc?\x8bE\xc1\x92\xbapx?\xbe\x9e`\xc6\x7f\xe6\xa9\xbf\xbd\xe1\xb8\xe2\x1bM\xbd?\nR\xa1\xe4\xde\xf6\xaf\xbf"\x1f\xd4\xbd\x04+\xb4\xbf\xa73jZ\xff\xae\xbf?\xaa\xe4\x1c\x8e\xe3\xcf\xb1?\x08\x8e\xca\x8bu\xe7z\xbf2O\xa43\xff\xdb\xc4\xbf\xdc\xeb\x81i\xb2j\xc3\xbf\xf0R\x87\xe6G\x1f\xb5?9/\xee\xc0bN\xb2\xbf"\x12\xc6j\xcd\xf3\xc4\xbf\xc9|\xc2B\xf8\x00\xc1\xbf\xc1}\x92&>\xbc\xb7?\xa2\xcd\x9d(\x91sP?8\xce\xb7\x1b:\xcdz\xbfS&\x92JMb\xc0?\xeb\xcb~Cn\x98\xba?\xe8\x8d\x8d\xfc\xb5\xe2\x83\xbf\xaa\x85\xc1\xc5\xb4\xf1\xb4?\x1a\x8f3^\xcd\xfd\xba?a\x90\xf1\xad\xd1x\x90?ku:\x0c>o\x9f\xbfx\xca\xfd\x92\xbb\xe3\x95\xbf\xadf\xa3\xc0\xc58\x8a\xbf\x11\xa5\x8d4\xf8M\x92\xbf\xd14B\x1dA@\xab?#\xe9\x05\x1ft\xber?\xea\x11\xe7\x85\x8a6\xa1?\xaaO\xaa\x96\x87\xa7\xa8?\x02\xe9\xda\xc5\x88\xee\xa2?\x86\x1d=\x97z\x11\x92?y\x8b\xa6\x9e\x9a\xbd\x95?"\x08\x8a\xad\x83\xbf\x92?\xf2\x87%\x0b\xf3\x83\xa0\xbfb\x07\x13\x7f^5\xb0?s\x86\xef\x8a\xc6z\x9e\xbf\xf2\x97\xecf1qz?\xf6\x1dC\x8c\xdeBz\xbf\x8b\x19\xf6\xbe\xfe"%\xbfS\x9b\x9dT\x0c\xc9\x91\xbf\x99$\xcd\xef\x16\xc1\x8e?\x9f\x10\xe4\x88h\xf7\xae?\xef\xdd;^\xe0\x1c}\xbfW\xafT\xce+5\xa3\xbf\x19e\x035\x97\xae\x95?\xf3\x04\xd4\x89\xdeU\xac?\xa5D\x15v\x89\x9f\xaf\xbf\x14\xc8\x8f\xae\xdb\xc3\xa0?\x8b\xe9\xd8\x88\xd6W\x81\xbf\x85x\xb8\xf6\x9ci\xa2?\xa39\x91\xc1\xc8\x8b\x99?dB\n\xb7#\x88u?\x03\xac2<\x8d]\xb3?\xd7&\xd0</C\x99\xbf\x85!I\xda\xa9\x0e\xad\xbfO\xdf\xd0\xc3\x857s\xbf\x8b\xa4\x0eQ\x84\xf8\xb7?\xb1%\xa2\xa6\x03\x03\x99\xbf]\xc4\xd2oj\x8d\x8b\xbf\xce;\xce\xef\x8aZ\xb1?\xad\xc6=\xa3\xcb\x8a\xb4?\xb4%\xa3I\xfb\x7f\xa1\xbf7\t\xf1\xdc\xfa\x90\xb1?\x04k\x88~}\x17\xc1?&\x1dS\x19?}\xa8\xbf\x10\'Q\xf2\xe4\xff\xa1\xbf\x9b?a\xec!I\xb5\xbf(\xaa\x06\xe5\x1f\\\xad?\xbc\x0e\xb9\x1f\x92\x00\xa6?A>\xb5\xaa\x94!j?>\xa1\xed@\xbfD\xa1\xbf\xa7\xd7S\xf9\x17\x9a\x8b\xbfU\xd9\x86\xd6\x9d\x1e\xaa?\xf2\x99\xda%=o\xa2?@\xe0\xc2\xcc\x8d\xb0\xbb?;Ym_P\xf8\x87\xbf&MT\x15\xd8\x82\xa8\xbf\xd6\xe9SlT\xd9\x90\xbf\x049\x84\x1d\x1f\x84\xae?\xe8\x10@W\xf4\x04\xb1\xbf{\xd4\xbd\xed\xb4\xf4\xce\xbf\x99\x0cn\xd1\x80i\xba\xbf#Ly\xce\xceN\xd6\xbf\x8aN\xac\xa0\xeaX\xc1\xbf\x94_\x8d\x7fh\xf2\xae\xbf:\xab\x1d\x145\xea\xad?W6\xe7\x17\x0e\xaa\xc0?\xa3^\x95\xf2#\x96\xd3?\xe5>\xee\xee\'\xb5\xc4?'
p249
tp250
bsg26
I1
sg27
I7
sg28
g29
(g32
S'Nd\x97G\xb6"\x13@'
p251
tp252
Rp253
sg38
g212
sba(i__main__
PLSmodel
p254
(dp255
g8
g9
sg10
g11
(g12
(I0
tp256
g14
tp257
Rp258
(I1
(I99
tp259
g224
I00
S'\xef9}!\xff\x80\xb6\xbf\xb1\xdbR\x7fH"\xc1\xbf$v\x90\x97w\xce\xbd?i\xcf\xfd\xc2\x85\n\xba?i\x8c\xdf\x9c\x13\'R?\xf1N,3}\x96\xad\xbf\xe7\x80\xdfr\xfc\xea\xbf\xbf\xc1G\\(M\xe8\xb9?%\xe5<t?\xf3\x84?\x8fN\n\xa2;\xc0\xa5\xbf\xeb\x8e\xba.\xe1\x1a\xb8?oBpQ\xce\xb4\xa5\xbfJ\xf0\xff\x12R\xf2\xb8\xbf\xb5\xb1\x13K\xf9g\xc0?>\xd1\x9f\x88\x9d\xfd\xb5?t\x96\xe7;-\x8b\xa0\xbf\x90"3\nER\xc4\xbf\x03\xb4q\xb6\xbd\xd5\xc5\xbf\xf1M^\x91f\x93\xb4?i\x03\xcbZI\xd7\xb6\xbfa-}\xbc\xc7R\xc2\xbfFn\xa2\\\t\x9c\xbf\xbf\xc0\xce\x18\x08\x86\x8a\xb8?X\xb8\xac-I\xbfU?re\x05\xa7\xaa \x95?\xc7\xd8N\x80\x97\xdd\xc2?[\xffK\xee\xc2\xb9\xb6?;\xfdzw\x93\'\xa3\xbf\x83\xb1\x03\x9d\x80\x94\xb4?j-\x87|6x\xbc?qb\x035\x0b\x98\xa4?FX)7\xdbZ\x93\xbf\xa4\x0eJgN\x82\x89\xbfAI/%\x8dZ\x80\xbf\x9c@))\xe07\xa7\xbfp!zf.\xd4\xa6?c\xea7\x13\x97X\x84?\xcfA\xf3\xb9^\xd9\x9f?|\xaf>\x96\x80D\xad?\xaa\xd7DE\xce\xa5\xaa?\xb4\x94\xcco\x1b\xe8x\xbf\x1b\x9c\xcc\xbd\xe9\xa7\x94?\x00\x1e\x8f\xf0\x05\x0e\x90?]\xc0\x919w\xda{\xbf\xc4\xee\x16\xfa\x88\x02\xa8?\'{6t\xe2\xda\x91\xbfs\xf5\xc1 \xa4\xf3\x82?V\xb5\xa6v\x91T\x92\xbfc\xb2\x03\xc1\xd2vS\xbf\xa1.\x9a8\xee\x0bz\xbf}\x06\xca5\x8e\x0c\x99?2\x1b\xa3\x8c_C\xaa?*9\xf2\xba8~\x89?\x16\x95[\xf3\xbb\xd9\xb0\xbf\x7f\x9bJ\xefN\x17\xa2?\x1d\'\xdb6\xa9f\xae?\x0c\'}9\xe5\x97\xae\xbf\xc5]\xd5\n\x99T\xa1?\xa1\xd1V\x8c\xcd\xe5\x94\xbf\xdb)\xe0\xc7\xcb\xca\x99?\xf7\x8b\xc25\xf3\xef~?<\xfdU-\xc8\xff\x84\xbf0\x9c\xd9\xfd-#\xb5?\x0e5\x16\xc4x\xbc\x9d\xbfd?\xa8b \xbb\xb0\xbf1\xfa4\xa8\xed\xb9\xa2\xbf\xc7l\xa8\xe1\x8d\xf1\xb6?\x9d\x93\xf3\xf0G\x80\xa8\xbf\xf6\xdd\xdb\xc0\x89\xf2\x82\xbf\x83\x8b\xcf R\xa7\xae?\xbaj\x17\xa6ZQ\xb3?\xb1\xfd\xe8E_\x84\x9b\xbfh\x0f\x97\x1az\xa0\xb2?\xfc\x08K\x16\xa2\xd5\xc0?o\xff:\xc6du\xae\xbf\x01\xa4\xc35z\xad\xa7\xbf\xb7\rG\xd1\x18\x1e\xb2\xbf)9\x18\x10#\xd6\xa8?3\xdb\x82E\xc1[\x91?\xee\x15\x8b\xb8\xf3B\x89\xbf\xf5\x04c\x81\xd0g\x8e\xbf=\xa7\'!\xff\xbd\x9b\xbf\x9e\xab\x08\xae\x98\xaa\xad?\xa5[\xb4ZB\x9e\x8a?\xbc\x94\xe8\x01^\x8c\xb2?\x92\xc6\xcaUBd\x98\xbf-\x86\x08\xe5\xe2\x9e\xa6\xbff\xc6{\x14\xef\x18\xa0\xbf\xe2\xcd|uNy\x99?p\x04\x90A\xccp\xb8\xbfJ\xd3R\xc0\x92X\xce\xbf|\x0c\r]\x9eg\xb6\xbf\xfbn\xb5l\x84&\xd5\xbfZ\xe2\x8f\x97I\'\xc0\xbf<\xbb\xd8\xd3\xfe0\x90\xbf\xb2\xfc\xdcQ\xc0\xdf\xb5?\xa58\x9c\xdf\xe5|\xc1?ArW\xe3|\x98\xd2?\xb0\xa7\x84\x994P\xc4?'
p260
tp261
bsg26
I1
sg27
I9
sg28
g29
(g32
S'`\x15Rh\x90)\x13@'
p262
tp263
Rp264
sg38
g212
sba(i__main__
PLSmodel
p265
(dp266
g8
g9
sg10
g11
(g12
(I0
tp267
g14
tp268
Rp269
(I1
(I99
tp270
g224
I00
S"}\xd3\x1b\x19\xc8\xdb\xb5\xbf\x1a\x82\x9d\xe4L\x85\xbc\xbf\xc5\xf0\xe6\x87\x8d\x88\xb4?\x8a{\xfbs\xc1\xf4\xa0?l\x83\xf0\xae\xd8*\xa4\xbf\xd9}1(+\xf9\xa5\xbf\x83\xb8~\x8a\xc52\xc0\xbf\xbfL\x9e\t\x9dx\xb2?\xc3\xe3f\xa9\xa9\x07\xcb\xbe]B#\x1e\xc3\\\x85\xbf\xbb\x15\x0b\xf6\x83\x06\xa4?\x18\x9b\xd7\r\xd4\x15\xa6\xbf\xa0+/u\xbd\xd5\xa9\xbf;\x05\xc3{)\xb9\xb9?X\xad\x9c_kN\xb3?\xfc\xcfGs\nCb?\xa9\x8d\xda1\xab\xdf\xc6\xbfHZ\xcf\x85\xab\\\xb2\xbf\xe7).\x89\x8b\xfe:?\xd7\xc6\x05\x95\x0c\x91\xa0?\xb5\x1c4\x8c\xe2\\\xbf\xbf\x86fJ\x0b>\xaf\xac\xbfaC\xdf*\xa8\xb0\xb6?$\x0byc\xce\xd1f\xbf\x07\x05M\xf7\xf7X\x8e\xbf\x8b\xa2\xed\xfa\x18@\xc0?!b\x96\xb61\xac\xb3?P r!\xaf'\x98?=:\xc7\xdcz\xab\xa9?\xa5Bi\xb6e'\xb8?\xcd\x11\xfbl\xdf|\x93\xbf\x1b(\xe5z1\xd1\xa3\xbf\xea\xe4\x91\x9e\xb4\xbd\x9c\xbf\xf1;\xf6Mc\xaf\x88?\x7f\xe1\xee\xa8a\xc1\x91\xbfDA\xbd\x9c\xd4\x07\xae??\xb3_9\xff\x93\x9b?\xa0\xa4?\xd9\xe5\xc6\x8a?\x18Vp\xd4\xfb5\x98?32\xf7\xd7\xc6K\x9f?\xd6\x0c\xd3H`\x96L?\x7f\xe13W+\xfa\x80\xbfxKP92 \x96?\xb2)\xad\tH\xa2\x7f\xbf\x06?\xbaB^E\xa3?\xdf\x02\x03\xa0\xec\xb3{\xbfI:\xc6\xabt\xa7\x94?\xf7\x8e\xd5\x06d\xc2O\xbf\xbaFL\x9c\xdea\x90\xbf\xfd''4\x08P\x8a\xbf\x93\xf9\x11o_Lz?\xfd\xf6h\xff\x8a\xc8\xa8?\x9b\xb5@\x9cznn\xbf\xedr\xe7u\xef&\xa6\xbfKf\xa1ajev?Ny\xa7u\xa8\x0b\xa8?\xa9\x13\xe8_>\xda\xab\xbf#\xf7\xcc\xf7\xaet\x9a?\xbe\xf2\x1f\xd91\xd9\x80?d\xb2\x8d\xa5\x1dD\x8b\xbfIO[\xe6\xd4t\x83?F3\xa1j\xfa\xfd\x90\xbf\x8d\x1b\xe8\xc9t\xc5\xb2?\x01\x97\r\xb0\x02\x9fz?p\xd4+]\xc9\xab\xac\xbf\x9a\x82\xfa\x052\x97\x90\xbf}K\x92SR^\xb0?+@@R\xa2\xd2\x8f\xbf6Hzs\x11#t\xbf\xea\x95.W\xb1/\xb1?z{\xfe-\xa4q\xa6?\xe3\x17%\x84/\x1c\xa7\xbf%\xbc\xacGD4\xa9?\xf0\xd2\x91\t\xcd\xbd\xb4?\x9b\xaf\x8f\x9f]@\xae\xbf\xc9'\xaf\xcc\xebz\xa2\xbf\xbc\xc5\x85*\x9e\x8d\xa2\xbf,t\x10\x06\xdf\x8a\xa7?\x03\x17\xf5\x1e\xef\x10\x91?\x08\xdef>\xde1\xa0\xbfA\xa6\xbdt>\x06t\xbf_/\x8d\x90o\xe4\x94\xbf#T\xad\x93z\xfb\xac?[\xe6P\xf5\x97\xcb\x8d?\xf8:s\xf09\xea\xb4?/\x00K\x18;\xddj?G!\xb9\xcb\xd1\xb7\xad\xbf\xeb'\x19\x90UXv\xbf\xa7\x92\xd7\xa9\xa5\x81\xb4\xbf\xc5\xd2\x19\x8f\x9cR\x95\xbf.\xcek`h]\xcc\xbf\xc8\xb5.\xd8\xef\xe2\xac\xbf\x17\xc6\x0eA\x92\xc4\xcd\xbfA\x86e\x93x%\xbf\xbfi\xb9YM\xb0>\xc2\xbf7h\x11\x04\xc0#\xb2?\xd9 \x8f\xd2\xb7\xde\xc2?I\xa0\xfc\x8f\xa3a\xd4?\x96\x0c5\xefS\xe0\xc6?"
p271
tp272
bsg26
I1
sg27
I2
sg28
g29
(g32
S'8=\xa3x\x0c\xcd\x13@'
p273
tp274
Rp275
sg38
g212
sbasg38
g212
sg8
g9
sg83
I00
sg26
NsbsS'HLA_B_5101'
p276
(i__main__
ModelContainer
p277
(dp278
g4
(lp279
(i__main__
PLSmodel
p280
(dp281
g8
g9
sg10
g11
(g12
(I0
tp282
g14
tp283
Rp284
(I1
(I99
tp285
g18
(S'f8'
p286
I0
I1
tp287
Rp288
(I3
S'<'
p289
NNNI-1
I-1
I0
tp290
bI00
S'\xf7\xf3\x8d\xa3\xfe\xf6\xc0?\xa8\xc5\xaa\x89\x9c\x90\x94?\x84zPv0\x1d\xad\xbf\xaf\x16\xe0u\x82\xe0\xb2?K\xf1\xde|\xd0\xe4{\xbf\xdd_O]\xfd\xb9\x87\xbf`b\xf2\xbf\xba\xfe\xbb?bu\xd8\x1f\x9a\x96\x87\xbf\x19h^~\xf8b\xbd\xbf\xdcK3\xeb+8\xb6\xbf:\xdc\x1a\x0fP\xa4\xa8\xbf>E>\xe9\xd6\x10\x80\xbf*\xfa/t\x1a\r\xaf?\xf9_\xc2\x82x$\xb1\xbfx\xdet\xd4\x16\x15\xd0\xbf\xe5a\xf4\x07\xa2\x05|\xbf\x8fn&\xcd\x96\xcd\xb5?U\x13\xec;i\x85\xa0\xbf\xe0\xa0Q\xe0?|\x8a?\x95\xb95\x02\x97\t\xa5\xbf\x1a\x0b.\x9e\xb1\xa3\xbb?\x93\xabP\xa6~\x8f\xc5\xbfLA\xc0\x88_\xec\x94\xbf\x9d\x9c\x1b2Y\xf8}\xbf\x91\xafnl.fX?\xd8k)\xbe\x0e\xb0{\xbf\x95\xd3\xc9Iq\x81X?\xfeFi`k\x89\x99\xbfD\x9f\xfcm\x92\xbe|\xbf\xbeh_\xf3\xd8K\xb0?\xcf\xd9\x0b\xbd\xc9\xe6\x80?D_\xb9\x9di\x97\x80\xbf\xff\x9f\xea\xc1p,\x97\xbf\x82\x10\xd21\xc5\x12\x94?o<,\x15A\\\x85\xbf2\xd2M!I\xe0\x82?\xa1~\xc9\x9a\x1a\xe6X?\xcb\xf6\xfa\xc8\xe4o8\xbfv\xbd;\xd3\x99\xff\x95\xbf\xafV\xef\\Z\xb4\x9b?\x035\xfb\x87\xace\x9b\xbfZL\xf2?:w\x98\xbfY#\xae\xb4*\x85\xac\xbf\xa4\xfc\xe3A\xc2\xaf\xa9\xbf\x1b{\x7f\xea\x87\x1f\x8c?\xcf\xacH\xfc\x15\xd7\xa8\xbf\xff!q\x9c\xb5\x81\xa6?\xbcG\x16)\x87,\x9f\xbf\x1a\xaa\xf4iZ\xc0h\xbf\x05e\xf4>\xca\xf8\x97?\xe8<$\x05y\x9a\xa1\xbf:\x18\x16\x7f\xdd\xdc\x97?8\xf5\x86\x98\xf6\x1e\x90\xbf\x9c\xf5y,\xde\xe0\x8c\xbf\x02\x03$7\xcc\xe3\xa7\xbf}\xa7\xfb]\x16\x00`?\xe6\xbdYW`Y\x95?LG3\xd8\xafi\xa2?\xc0L\x00\x14\xc2\x00\xa1?E\xe6\xcf\x0cF\xb4\xa1\xbf\x8c\x95\xee\xd6\xac\x11\xb2?s^\xb7\'\xe9\x9fr\xbf\xd5-=\x8d\xab~\x96?\xa1E\xd4\x91\x89i\x98\xbf}]\xde\x17\x1c5\x91\xbf\x9f\x18_\xf3\xb9\x94\xaf\xbf\x84"\x8f\xca>Ep\xbf\xdf\xfd\xdb\xb3\xef\x84\x94\xbf\xc49\x02X\x9c\xa0\xa0?\x84\x93\xd8\x0e\xe7\xd7l?I.i\xc4?:\x8e?\xac/\xc8-\xcb\x9ek?vp \xc9\xc1j\xa5?\x8c%\xa4\x1e\xbb"\x84?~\xadG\xa2\x0f3\x90\xbf@\x01\xa1\x01\xbe\xb2\x97?>.\x90\xf5\xf1s\x8d\xbf\xf5D\'\xbe\x97\xb6\xa7\xbfe\xb5\xa5\xd0\x0fv\xad\xbf\xa4\x89\xaf2\x1e\xbd\x81?b\x08\xcb\xe0\xc7\xba\xac\xbf\xe3\xa2\xd2w\x075\xa4?\xa5\xf9\x7fYcT\xa6\xbf]&n\xaf\xb9\x96\x9e\xbfDq\r\xa9vz\x82?d\xd4r\xb4\x18lv\xbf\xcf\xc2\xfb\xa9\xdc\xa8\xa8?\xd69\xe0\xf8X\xf8\xa4\xbf.*\x04j\x95\x89\x85?\xa7\xad\xdd\x87\x8f_\xb6\xbfC\xe4\xd8{\x81"\x8b\xbfUv\xf7H\xa9\xca\x8e\xbf\xad\xe6&\xaawj\xc3?[\xbc\n\x1ax\xbb\xc0\xbf\x91\xec\x80\xac\xa5Np\xbf\x82p\xc5\x85\xe8\xd3\xb3\xbfr\xa63\x82A\xe3\xb5\xbfU\xea\xf2\xa3c\x0f\x94?\x99\\C\xea\x9f\x07\xa6\xbf'
p291
tp292
bsg26
I1
sg27
I1
sg28
g29
(g32
S'\xaa\xfe\xbe{\xd0\x16\x12@'
p293
tp294
Rp295
sg38
g276
sba(i__main__
PLSmodel
p296
(dp297
g8
g9
sg10
g11
(g12
(I0
tp298
g14
tp299
Rp300
(I1
(I99
tp301
g288
I00
S'\x94\x02\x15\xe4uT\xb7?\x04\xbe\xaf\xc7\xd6\x9c\x80?\xba\xc7F\x8a#R\xb0\xbf%C\xf1]$\xb2\xb4?\xda\xdfE\x06`%\x81\xbf9\xdb\x8a\x1e[\xb5\x81\xbf"\x08\x0f\x9bw\x9b\xb7?\xc7\xec\t${\x8fM\xbfg\xe0\xe2J\x8a_\xb3\xbfM\xad\xfe\xbb\xb8\x98\xb5\xbf\x02\xe4\xef\x9f\xc6\xe7\xaf\xbfYE\xc1\xda=\xf0\x9a\xbf\xbc\xe7\x01\x83J\xa4\xac?\xc5(]\x92\xd1\xad\xb3\xbfl\xb3\xfe2\xccb\xcf\xbf\xc6\x91\xf4\xf2F@\x82\xbf"\xedB\x04\xdfD\xb5?1;L\xdb/\xc4\x99\xbf\x1f\xa1h\x99\x8bG\x89?\xef\x94`\xf6\x1c\xcf\xaa\xbfT\xe4K\x05\x7fi\xbe?M\x19\x07\xd7m-\xc5\xbf\x00\xfaewh\xd3U\xbf#\x8ft\xc3G$\xa2\xbf8\x9d\xf4+\x88z\x98?M\xec\xdb\x99Z\x8cr?\xc3\x10\xdd\xe0\xebh\x85?\xac\x82,4"0\x85?9\xbc\xe2@\x1bp\x8b\xbfJ\xef\xac\x19\xee\xb4\xa1?\x08%\xae\xd2\xcf^}\xbf\x9b.\x15\xa6E$\x88\xbf\xc4:Q3\xfe1\xa4\xbf\xdf\xc7\xcb\xa7\xbf<\xa2?{A$\xca\x90\xd5\x82?\xf7\xb8\xd8\xebk\xf8\x83?\xe0}\x14\x7fs\xa5\x84\xbf\x06<\xd1\x8e9}P?\x81d\x8dZ\xdd\xeb\x89\xbf\xe8\xde(\x07\xac\x82\x95?\\5\xa3a\xab#\x99\xbfp\x0c\x8ew\x0f}\x8d\xbf\xc5\xcd\xa1u\x83\xc1\xa7\xbf\x07\xd1\x0c\xe1\xe4m\xa3\xbf\x17fiWoG\x8d?\xe8|)5\x8fj\xac\xbf\xdb\xfc\xf0\xbc\x89\xd5\xa1?\xceic\x01\xec*\xa2\xbf\x13:\xd7+\xbc\x15v\xbf\x1e~\xa5\xa3\xef|n?\xaa\xdeM\xfa\x84f\x9b\xbfn\xea\x1c\xe4\x02\xf2\xa5?\xaa@\xd5\xb6\xa5\x97\xa0\xbf\x95>A\x9dI\x0e\x92\xbf\x8c\x0ce\x99O\xc9\xab\xbf\x13:\x15\xe0$\x1a\xa8?v\xd6&x\xe0\x1bh\xbf\xa3$\xd9-\x8b\xdb\x90\xbf\xc5\x96\xde\x0b\x11\x0b\x91?^\xcdc\x83\xd5\x7fx?\x97s\xbb\xde\'\xde\xa5?yk\x89\xf7\xb2\xe9\x92\xbf\xb0% \x99|Uv?\x9b\x12\xc9\\\x9eg\xa2\xbf\x15Zy\x8d*r\x86\xbf\xb5\xae\xe7\xfa\xbb\x07\xa7\xbf\x9a\xb5\xae\x0bR`\x95\xbf\x96\xae\xd3^H\n\x98\xbf\x90)9\x8a\xff\xc0\x9c?\x1a\xd2U"\xda\xb0v\xbft!\x96\xb5m\x8b\x93?h\x0e\x83\x04\xfbPr?\xedM\x18\xdbnS\xa6?\xac\x86\x1f[\xb7/u\xbf/\xab\n\x12\xb1N\xa3\xbfJ\xc6\xdf\rhF\x86?D\xa9\xf1=<\xf9\xa1\xbf\x06: \x1eV\xc6\xaa\xbf\x10\xc1s\x97j\xc1\xad\xbf\xd9?\xe6\xef\xd9\xad\x9d?5\x94\xd0\xa1\xd4\xce\x94\xbf\t\x1d\ry\x15\xe6\xaa?\x15R"n\xb5\xef\xae\xbfJ\xa9\xd4|\x04#\xa2\xbf\x1e(6\xc6p\x99|?\xc2$C\xe8\xb8\x89\x8c\xbfc:\xf4A\xf3\xa1\\\xbfq\xfb\x08\xf0\xc3\xf4\xa4\xbf\'\xfeE\xe3Mt\x98?~\xb3O\x10\xc8\xe4\xb8\xbf\x06\xad\x02\x1f<\xd2\x90?\xa5HQ\\d0a?\xc6\x0e\x84\x07+\xbb\xc0?9\xf3_\x15\xb17\xc2\xbf\x02*\x0e\x00^s~?\x99~=D%{\xb7\xbfS\xc5\x98\xb1\x86q\xba\xbf\xa2\xf3\x11\x88\x88\xf8\x9d\xbff\xe2~\x8b\xe6\x81\xb6\xbf'
p302
tp303
bsg26
I1
sg27
I1
sg28
g29
(g32
S'\xe2\x96\xb5\xb6\xe8\xe2\x11@'
p304
tp305
Rp306
sg38
g276
sba(i__main__
PLSmodel
p307
(dp308
g8
g9
sg10
g11
(g12
(I0
tp309
g14
tp310
Rp311
(I1
(I99
tp312
g288
I00
S'\x16M)\x11\x9f\xda\xbe?\xc7\x1a\xfd<\x90y\x97\xbf\xef/\xe9\x9edK\xbe\xbf\\\xfdDH\xc6v\xc3?\x04\x0e\x82\x062J\xa5\xbf\x8dR:\x0c\'M\x8d\xbf\xe5\xb4\xd2\xf3\x9c\xd3\xcb?\xca\xc2\xff\xe3Cj\x92\xbf\x8b\x17\x156\xc3\x10\xc6\xbf\x7f+q~k\x98\xbe\xbfV\xaf\x18mfA\xbc\xbf\xf1\xaf\xbe\xc1uz\x98\xbf\xf0\xc7\xe54u\x89\xac?\xfe\xd4h\xd5u_\xa2\xbf5*\xe5\xd8\xcb\t\xcb\xbfA\x8e\x84P\x96\x88n?{\x82\x80\xc4L^\xb2?{\x04\x0fp}\xcf\xa4\xbf\xc3\x16\x87\xb8\x1fW\x8a?\x14\xcb\xa2>a\x15\xa5\xbf\xf6\x9aZ\xd3Bk\xbb?\x94\xfbXa\xf5u\xc2\xbf2\x89\x93\xa3G4\xa1?\xb8\xd2o\xe3\xc4C\x8d?\xe9I8\x15%p~\xbf\xd7K"1\x8d\x82\xa1\xbf\x1e=N\x83ay\x90?\xf7\xb3c<\x83\x95\xb8\xbf9\x87-\x98\xacx\x91?\x14b\x8b\xcb.U\xc1?\xc5n\xc8\xe1\x826h\xbf\x0cs\x9d\xcb\x86D\x86?\xcd\xdf\x84~bW\xaf\xbf\xb16q\xb4Q\x82\xa8?+lE\xb1\r;h\xbf\x82\x9fE.\xb4q\xaa?\x8b\x06J\x82\xbf\x07\x9d?L}z\x93Q\x85k\xbf\x800\x9fw\x8a!\x81?\xf23\xfd\x82R\xf5\xac?\xf2s\xde\xda\x16\xc7\x9c\xbf\xd3\xfc\xba(w\x11\x90\xbf\x92s\xbd(\x00\xf1\xad\xbfs\xe1\x11\xcbaa\x8d\xbf\x83H\x15d+\xf7\x94?\xcc\n\xb1\x07\xcdW\xb5\xbf$\x89*\xe9\xa2\x89\x9c?\x84\xeb_/\xdeG\x81?)\x00\xb9\xc1`]\x97\xbf\x92\xcd\x9a0\xaam\x9d?\x9c\xc2\x8f\x1f\xf2\xbc\xa4\xbf\xe6\xfa\xe7\x14\x18\xeb\xb5?\x99M\xb8\xa6S\x94\xb3\xbf\'\xb5S9\x1fL\xa6\xbf\x8eY\x18\xcd\xeb\xbc\xa7\xbf\x0fs\x87\xa6\xd7{\xb2?`4+a\xe3\x97\xa2?\x9e\xa1P%\t\xcc\xb2?\xe4\xc6\xae\xffM\xf6\xa8?\x8fu\xf7\x06;\xf0z\xbfI\x8f\x11\xc2?\xc9\xbf?\xd7\x19\xcdh\xbd\x98\xab?\xbe\x1fx\x12\xce\x08L?\xeaf\x13\x8c\xbb\x08\xb7\xbf\x12Twka\xbc\x9a\xbf.\xfdj\x86\x7f>\xba\xbf\x19\x9e\x9b\x95)\xe7\x88?m\x85`XR\xee\xaa\xbf\xd1\xea\x0f{\x03k\x9d?\xe8\x89\xaa\xf1\xd2\xc9\x92?\xc1K\x9el\xe6\xa4t?\x98\xb7}j\xa5\xcf\x91\xbf\xe27\xb6\x97\xc8\x13\xb0?a\xf8\x8f\x8f\xdet\x94?\x86\xe7c5\xcf\xe9\xa3\xbfh\n\\-\xb7\xe1\x86\xbf3\xad&g\xb1\xc4\xab\xbf\xad\xeaN\xdbd\x95T?\xa1Jj\xe2tM\xc1\xbfU\x94\xb3}9V\xa1?R|\\\xdda\xfe\xa8\xbf\xbas)\x95\x01G\xba?8Bt\x85\xee\x1c\xaa\xbfcf\xa6\x95\xeaK\xab\xbf\xd2\x05\xf2o3\xd4\x9e\xbf|\xabS\xa1CC\xae\xbf=I+\x8b\xd1H\xa5\xbf\x96\x87o\x83+&t\xbft\xcd\xe1nZ\xcf\x95?\xd7u\xe1\xefL\x1e\xc2\xbf\x04\xa4\x05G\x9f\'T\xbf\xd4\xfdj\x87]:\x97\xbf\xc4f\xfe\xe2)\xda\xc9?G\x0cj\x1fY@\xc9\xbf \x9f\xe4\x95\xfc\xd0\x94\xbf\x8c\xf8}\xba\xd3L\xc0\xbf0\x04c\xcbs\xbf\xc0\xbf\xe8\x98i\x04\xb49\x88?\x9a\n>qKM\xaf\xbf'
p313
tp314
bsg26
I1
sg27
I2
sg28
g29
(g32
S'\xac\x9c\xec\xde6\xe7\x11@'
p315
tp316
Rp317
sg38
g276
sba(i__main__
PLSmodel
p318
(dp319
g8
g9
sg10
g11
(g12
(I0
tp320
g14
tp321
Rp322
(I1
(I99
tp323
g288
I00
S'\x19\xd9\x91b\x82C\xaf?F\x9c\x1e\x0f\n1\x82\xbf\xdc\xbf8\xb4\x18K\xb0\xbff\xaeG"\xf4P\xb7?\x1d\x97\xe1\x1d\xd3w\x82\xbf\'Ge\xc9\xd3\xe9\x8b\xbf\x04b\xf6:\xe7\x06\xb9??I\x97.\xd7\xba\x84\xbf\x04P\x15\x08\x1eN\xba\xbf\xfb\x98PB\xc9\xb7\xb7\xbf\x86 \xd1=\xc1\xe8\xa7\xbf\xd9\xc9i\xbdB\x91\x93\xbf\x02*\x85\x0fy\x8a\xb1?\t\xa5\x17\xb1\x82*\xaf\xbf>\x00\x9a\x8aZ@\xd1\xbfM\xa5:i\xa4Ps\xbf\xfcZo\xf2\xc15\xb7?p\xea\xb1\xa5\xee\xda\xab\xbf\xa2\xed\x93\x85\x90\x00\x8a?\xf0;\xdd,\xa3\xbf\x9a\xbf(M\xe4\x18I\xe4\xbc?\xb3\xb3\xab\xa9h\x9f\xc6\xbf\xbd4\xdd\x19\x9c\xd7}?\x85nLN\xbe\xbcj?\xc4\xf5+\xfeW\xcf\x92?O\x92\xe6\x9dc\xcf\x8c\xbf\x9cN\xa3\xb4)\x8b\x90?\x0c\x87\xa93\xb3\x08\x90\xbf\x99jt:\xbe\x0b\x97\xbfY\x10\xab\xee\xcc\x18\xab?\xed\xe9`\x84\xb1\xce\x83\xbf\x02\xb4\xbcpHOs?\x834\xdbG&\xfd\x9f\xbf_<\xdb1\x8aJ\x92?\x91\xe6\x14I\xd6\x1b\x90?\x15\xc3o\x9c\x95\x12\x92?\xa5\x08-\xff\x1d\xb2\x86\xbf\xc4\x1e\xcb\xa1\x13}W?\xb2.m)Hv`\xbfq\xe8@\x12\x04\xa1\x98?\x9a\x9e\x0f\xbb\x17\xe3\xa8\xbf?\xa9\xed\xfc\x01\xf7\x85\xbf\x99\xef\x83)\x993\xaa\xbf$\xea\xfc\x8e\xdc\xc8\x9c\xbfx!\x9a\x03L\xdbx\xbf\xfb\x13\xc4\x07H\x02\xa0\xbf\x87>wj\xc9\x8e\xa4?C\xeaK\xb2%\xb1\x95\xbfV.%\xb2\n\xa8Z\xbf\xf8\xc9\xa5Q\x1c\x9e\xac?\xd9\x88\xc9"\x10\xfb\xa3\xbfY\xa9\xf6\xb7\x02S\x8e?\xb3\xe2#(e=\xa1\xbf\x85C\xa5g4\xce\xa0\xbf*\x90MA\x1a\xdf\xa3\xbf\xbc\xf5g\x01q3\xb1?\x1aS\x894y\xcf\x9d?G\'\xbe\x81\xa5\x06\x91\xbf\xdd$n\xa6\xdeH\x82\xbf\xbd!W\xd8\xdf\xf0\xa0\xbf\x14\xb4\x7f\xd7\xdb,\xb3?\xc9\x81\x90\xa9R\x8bq?n\x8fBem\x8b\x91?\xd1\xf9t\x14\x1av\xa2\xbf\xfa\xb1a\x1b9\x9c\xa2\xbf\xf6\xfcn\xe7i\xe4\xa1\xbf.\xdd\x1c\x1a\xc3P\x9a\xbfA\xec\xbe2\x915\x9d\xbf\xdd\r\x17\x8d#u\x94?\x96a\x92\xc8\xd0\x8b\x9d\xbf\xabW`\xe7\x05\xa8|?\xe9x\x1cH\x01\x8d\x92?zwb\x17\xfb\xb0\x93?]e\x1du,\xe3z?\xc5\x96\x11\xc7\xec\xf3\xa6\xbfV\x96\xac\xda\xfb\x05}\xbfe\x03U\xcf\xd1F\xa7\xbf\xca\x80>\xaf?\x0b\xa0\xbf\x80\x01\x98\xbe\x02\xb7\xb0\xbf\x06\x19\xffb(\xb1\x8f?\xc5\xab_\x9d\xb2\\\x9b\xbf\x98\x0f\x13\xc2\xa56\xa9?\xffX\xd7\xf1.\x80\xaf\xbf\x9c\xe9\xc7\x0b\xbb1\xa0\xbf\x1b\x16iKLDs?\xc9\xd9F\xadq^\x7f\xbfL\x0c0H`A\x8b?\xa4\x1a\x93\x02\xd81\x9b\xbf\xc9\xf8\xdb\x11\xb5\x0b\xa3?\x13\x11D\xf0\xe6\x83\xaa\xbf\xea\x7f\xfd\xd8\xd0%\x86\xbf\x8b\xa2\xf8\xb5u\xcdQ?B\x88#\x92\xc7,\xc1?\xdb\xb3\xaa\\\x9b/\xc0\xbf\xa1\xb0\xe7\x8a6\x1a\x83?-v\x98<\xdc}\xac\xbf\xfa8t\x87/t\xb4\xbf\x9e\x01\xf4\xc1\x0eQy\xbf\\\x16\x7f\xc4\x9fg\xb0\xbf'
p324
tp325
bsg26
I1
sg27
I1
sg28
g29
(g32
S'\xf8h\xc0A\xcc\xce\x11@'
p326
tp327
Rp328
sg38
g276
sba(i__main__
PLSmodel
p329
(dp330
g8
g9
sg10
g11
(g12
(I0
tp331
g14
tp332
Rp333
(I1
(I99
tp334
g288
I00
S'\xffjC\xc5\x9dP\xb0?ej\xefbV\x03\xa8\xbf\xd3\xd4J]jK\xab?\xc4\x91M\xca\xdbd\xd0?\x07\x8f\x9cR\x10\xd4\xae\xbf\xfc\x19\xc9\xd3\x8c\x86\xc0\xbf~\x03u]F\x8f\xd1?5\x91\xa3\xff\x97\xd7\xb7\xbf\x98\xb6\xfb\x19&\x1c\xcd\xbf\xa8\x06\xb3\xa2\xb3e\xcb\xbf\xbfaC\x99\xdf\xbd\xa4?\xc6(\xfd.\xc0\xd7\xbf?:[q\x86\xb34\xbc?>\x8fJ\xe5\x7f\x0b\xbc?\x19\xf3\xaa\x7f#W\xd0\xbfB\xe9\xf1\xfb\x18\x07\xa5\xbf\xd1\x9c];\x0b \xb8?\xd6\x91\x16\xb0\x8fk\xc7\xbf\x7f\xd6\xbc\xdb\xafc\x99?\xee\x916\xe8E\x9f\x8a\xbf\x06\t\x88\x17s\xfd\xb7?\xad\xd3\xa6\xe4\xca\xdc\xc7\xbf\xfeM^\x8d\x8b\xfa\xb2?7\x81\x0b(LE\xa7\xbf\x89\x7f\x86^(\xbd\x96\xbfx\x03\xe3\xbdJ\x05\xb1?\x9c\xb2"\x93\xa2\xe1\x9d\xbf\xce\xcd=\xe9G4\x89\xbfL\xf5\x02J\xcb\xf5\xc6?U\x14T%U\x82\xcc?qr\xa7\xfew\x98\xc3\xbf\xb4\xa1_\xa9\xb5\x82\x8a\xbfd\x04\xb9\x02\xc6\xd2\xc2\xbf\xbd\x0ctIX\n\xae?\x81\xefz\xa2i1\xc9?\xfb\xba*\xd2\xf8\xc2\xb4?%\xb6\x93B\tj\xb3\xbfrYR\xf8tC\x88\xbf-\xe6:\xa1\xbe\xe3\xb5\xbfA\xad\xd9\xb7s\xe4\xa7\xbf6\x8d\x01\x17U\xee\xaa\xbfE\xdb7\x16\xa6\xb8\xa4?\xab\xbc\xfd\x13\xd8\xd8\xa8\xbf\xb1\x14\xd06R{\xa3\xbf\x8b\n\x8e\x0c\x8cg\x86?\xce\xa5\xde\xedZyp\xbf\n\xb1\x1a\xc7\xbc\x87\xbd?@&\x0e\x94\x04\xec\xa6?\xdep\x06\xa1EL\xd0\xbf\x83\xbcm\x170\xf7p?x\xb5\xa7j9p\xcf\xbf\xd4\xb1\xbe\x8e\x8a\x87\xcb?j\xa8\xa8\xa9A\xe7\xb9\xbf\xda\xd9\x00<\xdb\x0f\xa9\xbf?\x81S\xd5\x03W\xc0\xbf\xbc!\xdd\xd9\xc5s\xb4?TQO\xb09\x88F?\xa9yy\xfe\xc6\x06\xc0?i\x95s[\x16\xa5\xb2?Q\xe7,\xb2\x8b\r\x94\xbf\x1f\xf1\x16#u\x80\xc0?\xad\x8a\xadx\xb2\xb0\xb3?\xddE\xf5\xfa\xf3\xc5\x95?\xac\xb8\xa1Co\x97\x8c\xbf\xfe!\xc5x!\x19\xa1\xbf\x15\xdf\x173\x8b\xcc\xd2\xbf\xd1\xd7A\xc4\x8bm\xa4?_A>\xf6\'j\xbb\xbf\xf8\x0f\x96|\xa4Q\xb5?%[\xa8\xc5\xc9\xe2\xb9\xbf:\xe3\xc0\xb1"U\xc0?pv\xf3eT/~\xbf\xa8q\xa0\xeb\x1d\xf7\xba?\xa6\x11\xad\x04k/\xa3\xbf\t\xa2\x00qE\xa6\xb5\xbf3\x0c\x1f\x90H\x0c\xa4\xbf\xd2a\xb9{\x1f\xd5\xb7\xbf\xe5\x12\n\xb5\xbfN\xc0?\x0bSU\xf9/.\xb5\xbf\xb7\xf2r\xab\x15Y\xc2\xbf\x8e\x8d]P\xd9\xc5\x92\xbfe5\xbdz\xfd\x1e\xa4?G\xab\x89Et;\xab?\x90A\x9d\xf3\x98#\xbc\xbfr\xd1\xda>\x05x\x9c?\xcd\r\x13\xc2\xe4\x14\xb0\xbf\x17\xd8\x06=j\xdd\xb2\xbf\xfc\x92<*\xbb\x8b\xb2?\xcc\x83w\x91\xf6\x1d\xb3?\xb4\x9aB\xa7\xee\x0b\xb5\xbf\x8f\'Qq\x11\xe0\xb0?vDF\xdfZ\x95\xac? \xa4\tb\xf2.\xb1?\x88k<\x01)\xa5\xcd\xbf\xc6E\x88\xc4\xa8R\xb2?;7\x82ZS\xa5\xaa\xbf\xb6o3\xb2\xacn\xd5\xbfR\'\xc58\xf5J\xbf?l\x06#\x84\x0b}\xc2\xbf'
p335
tp336
bsg26
I1
sg27
I7
sg28
g29
(g32
S'V)\x96\x82\xb3\x8a\x0f@'
p337
tp338
Rp339
sg38
g276
sbasg38
g276
sg8
g9
sg83
I00
sg26
NsbsS'HLA_B_3501'
p340
(i__main__
ModelContainer
p341
(dp342
g4
(lp343
(i__main__
PLSmodel
p344
(dp345
g8
g9
sg10
g11
(g12
(I0
tp346
g14
tp347
Rp348
(I1
(I99
tp349
g18
(S'f8'
p350
I0
I1
tp351
Rp352
(I3
S'<'
p353
NNNI-1
I-1
I0
tp354
bI00
S'7\x0b\xd5Tsl}?\x0e$\x96x\xf7\xe9\xa8?\x9a0\x90d\xea\xa4\xa2\xbf\x81f\xb1\x885\xf4\xc2?\xc1*\x02B)\xfd\xc1?T\x1d\n\xb0\xe9\xb4\xa2?\\SC\x1f\xa9\\\xcf?\x18\xe7\x9bf\x86\xa0\xb3?\xae/\xe9\xc7\xb2g\x9a?\xa9\xcf\x0f_\x08e\xc1\xbf\x94d\x80x\x12\xb7\xb0?W\xf6AO%\xa3\xa0?MV\x1b\x1eV\xf2n\xbf\xc8c\x9c"_\xec\xc1?\xf9l"\x1e|\xe2\xb3\xbf#@\xa2\x81\xb6\x14\xa7?+tA\x94\x86\xe1\xb8?\x9fy\x87p\xef\xd6\xb0\xbfj\x1c\xea`\xfaj\xa8?g\x97\x88=\xdfc\xc6\xbf\x0bFXZTR\xa9?\xd8%\x19\x86\xc9\x05\xcc\xbf\xb9\xaa\xd2/\x1e\x0ea?\xaa\x9e\xd1c\x87@y?\x05\x91\x1f\r\x1b\n\xc5?\xcd\xba<\xaa*\x1a\xb1?\xf0\x83Z@\x8cs\xc4?\x9a\xd5\xc7\xe3\x12\xb5\x92\xbf:+\x84\xfc\xb7\xd8\xb7?#\x8co\x950A\xb7?\x8e8\xeeE\xa3\x1e\xaa?\xfe^h\x1d\xd7a\x8d\xbf\x05\x8f\xc0\x7f\x98\x16\xb1\xbf4(kvi\xa8{\xbfOz\x0e\xc2gB{?\x02f\xc7\x12*\xc1\xa1?\x8f\xd4\xddP%\xf5y\xbf\xe5i\xc6\x12\xc41\xba?\xf0\x17\\\xe5\xea.\xa5?\xafv{\xf6/\x9b\x9d?\x95\x8d\x05\x97j)4\xbf\x89s\x0e\x94Z\xe1\xa1?A\x1c\xa3\xda#\xe4\x9b\xbfq$\xf3\x87\xb9g|\xbf!\xab~K\x90j{?\xe8\xbd\xe2\xd6G\xc3\xae?\x87\x9d\xeb\xca\x16\x08w?\x0b\t\x8e\x99\x9ba\x8f?\x88?\xb5&3j\xba?\xc9Sk-F\xc9\xb1?\\\\\x9c\xfd\xc2\x00\xb0?\x8aM\xac;\x10\xef\xa2?\xc9\xb7\x03EE\xe6\x9f\xbf\xc5\xe0C&\x84E\xb2\xbf\x03H\x17\xe19R_\xbf\x05\'\xf0\xcf\xeb\xab\xb3??\xa6Uj\xd5\xe3\x9b?\xa5\x87A\x9cO\x15\x9d?\xde\xf8]\xdc\x1b\x8f\x8c?=:*a/\x06\x8b\xbfD\x02\xf3\xc3\xaak\x9a\xbf\'jF\xb11-\x99\xbf\xe2m\xa3`\xde]\xb3\xbf\x0crF0_[\x91\xbf\xff\x909\x1b\x0c\x9f\x81\xbf\x08\xe9"\xc5\xd5\xa2\xb4\xbfILiw\x91Tr?\xc5\xcd\r\xc0\xa3\xe1\xad?\x83\xa2\x1d~\x84\x96\xb5?X7y\x1b\x0fX\xa7?\x06\x19\xa4\xbf\x98}E\xbf\x84l\x81%ti\x84?\xef\x85C\xd0\xd2\x99\xb0?\xe9\xa0;\xa9\xaeO\x83?P5y9R\xb3\xa3?\xe9\x8e\xeaH\xac\x83\xab\xbf\x0bf\x8c\xdc\xf8\x93\xa7\xbf\x16\x82\xc4\xf1\xa8\xf0\xa5?\xe7j^w\x07e\xa0\xbf<\xb3\x92bO\xe6\xc2?\x99n\xd9\x83w\xf4\x98\xbf3[\xd2\x80\x8eV\x85\xbf\xc1\xcd=Q\xe1\xd9\x97\xbf\xc9\xa3c\xf1l\xe0\xa0\xbf\xcek\xbaz!t\x7f?\xfa\xe1\xed\xba\xfb\x96\xc1\xbff\n\x13\xf2U\x88:\xbf\xff8\t\xe7KB\xac\xbf\xdb\xe4\xdd\xeb\n\xce\xb9?\x1d\xaf~\xeex;\xb5?\x86\xcb\xc94\x89\xea\xc1\xbf (\x98\xd1\xd2\\\xcc?F\xb8\x91\xdav\xe6\xba?\xca\x8d\xa6\x93E8\xc8?\x9a\xb1\'E\x046\xc5?\xd7\xfey\x1b\xab\x03\xca?\xb2\x81r\xb8\x9d\x07r?\xf35\xd4f\xbd\x05\x9b?\x14d\x1c.%{\xa7?'
p355
tp356
bsg26
I1
sg27
I4
sg28
g29
(g32
S'I"\xb1C\xee\x13\x15@'
p357
tp358
Rp359
sg38
g340
sba(i__main__
PLSmodel
p360
(dp361
g8
g9
sg10
g11
(g12
(I0
tp362
g14
tp363
Rp364
(I1
(I99
tp365
g352
I00
S'\x10iyV\xe2\xea\xb4?\n\xd8\xafL\x1bG\x9e?K\xcc\x94V\';\xa0\xbf|\r)\xf6N\xfa\xc3?-a"\x9b\x0f\xb1\xb9?s\xf3\xd4\x9d\xf2\x1d\xa2?\x99\x87\xe8}\x87\x0e\xc9?<v\xa5FwK\xb0?l\xf4\xb2\xbb\x8e\x94\xab?\xc4\xac9\xef\xd87\xbe\xbf\x94\xef+`c\xd5{?\x99J\x84\x8f`H\xb1?\x85\x86-UXH\x9a?y\xec\x82\xca\x8f\xf5\xc2?H\xed\xf4\x00S\x82\xba\xbf\xc0G\x0c\x87B\xb2\xb4?\xc59\xa6\x05\x94\xec\xad?\x02\xfa\xbdj\x8aZ\xa9\xbfu;\x13Y\xbe\xac\xa4?\xe9!\xe9\xde \x0f\xcc\xbf\xf2\x94\xfc\x82<\x07\xb7?\x00\x11\xef\xc3\xd2\'\xc9\xbf\x97\xf2l0E\x05w\xbf\xb4Y\xe9f{m\x8f\xbf\x88\xa2\x94\x86\x14\x8b\xba?J\xe6\x11\x90L\x0c\xa1?\xf2\x1eO\xc2g\xfa\xc1?\'\x81E\x1e\xebRx?\xd8\x02TP\xd3\x17\xb5?&\x9f\xb4)\x0f\x90\xb7?e\xd3:\xe2x\xcc\xb2?3\xc1\x98\xc8\xb2@\xa1\xbf\x1b\xe5\x83Q\x1f\x85\xa4\xbf\xf5\x94 L\x9b{\x8a\xbf\x96A\xc0\xeb\xa4\x8b\xaf?N\xbb\xcbG\xd1y\x93\xbf:\xc4\xf4\xdf\x88\x1f\x81\xbf%\xa6,\x96H\xce\xac?\x93\x8f\x8c\xec[X\x90\xbfO\nP\xdb:\xad\x8f?y\xde\xca\xa0\xf4\xec\x8a?\xf3\x86\xac\xb4f\xaa\x9e?\xb0\xd8\x95(ik\xb1\xbf5<\xf6\xc0\x00\x8bt?\xb2\tG\xe5H$\x93\xbf\x00\x11n\x18+\xa2\xa7?+|\xc4\xa9v\xc1\x96?\xfeIV\x84!\xc1\xa1?\xff\xf0\x92S\xafo\xb5?*S#4\x1e>\xaa?\xce\x82\xc0`Iy\xac?\xdb\xfc\x8b\x89\xf0\xc6v?\x00\xe9\xa9\x94\x84k\xa6\xbf\xa6~\xf8\xb6m\xa7\xa5\xbf\x05t\xf6\xf1\xb7n\x87?\xd1\xfc\x97\n\xeb\x93\xb7?\x14\x1bg\xd7\x8a\xc0\xa7?\xa9\xaf\xeaL\xe0\x84\xa8?#B\x9f[\xe4e\x9f?.RH\x1a)\xb3w\xbf\xde\xaaC\xdb\xca!\xa7\xbf\x81\x80;g\xfa\xa2\x9d\xbf\n\x87N\xf0e\x00\xb0\xbf\xe3\xaf\xab==\x84\x94?\x97NQ\x93\xf98\xa5\xbf"\x01,TI\xa8\xb0\xbf\xf2B\x19M\x0b\x11\x8d?af\xe3e\xedI\xb2?\xe3^\xe1]\x84<\xad?dQ\x92\xbd\x9ff\x83?5\xce\xef\x05\xe2\xcc\x91\xbfnZpj\xd7\x9e}\xbf\xaf\x1b\xb5UG\x04\xa7?T\xf0=\xf5:\xa7\x9c?I\x96\xdf"\x95b\x9b?4\x9b\xf7w{\xc3\xb2\xbfu\x13{X\xdcp\xae\xbf\xba\xdb`z*Y\x95?\xaa\x08\xc2b\x08\x83\x92?\xa8\x82\x91\xbb\xe6~\xc6?9\xdcW\xf4\x14\xd8\xb3\xbf\xf7?\x87\x14i\xd1\x92\xbf\xe0\x1dPB\x8a\xeb\xb6\xbf\xcf\xd3\x9b\xbax\xb1\xab\xbf\xaf\xa4#1\x1e\xc9\x94?\x7f>\xdb\x8f\xd9\x9b\xcb\xbf"\xfe\x1eo\xbf>\xa3\xbf\x0c\x87\xe2\x96#\xe5\xa7\xbf^"@\xcf\xa6)\xc2?;\xeb\xbe\xfb\x8b\n\xc0?\x12\xfe\x1e\xb8\xc4I\xc2\xbf\xaf)\xd5\x07(\x0f\xcd?G\xc5\xdb\xf9i\x0f\xb5?\xf6\xfcz^\xfb>\xc4?\xdc(\xebr\xf3&\xbb?\xd1p\xeb|\x94x\xc8?\x88\x1d\x83\xa2/\x15\xb0\xbf\xefy\x821\x810\xa8?2\xef\xe6\xa6\xa9r\xa0?'
p366
tp367
bsg26
I1
sg27
I4
sg28
g29
(g32
S'\x16d\xc7TH\xd0\x14@'
p368
tp369
Rp370
sg38
g340
sba(i__main__
PLSmodel
p371
(dp372
g8
g9
sg10
g11
(g12
(I0
tp373
g14
tp374
Rp375
(I1
(I99
tp376
g352
I00
S'*\x12\x045\x0bt\xa1?\x8ayB\x00\x19O\xb1?:"\xf4\xd4X\xc4\xaf\xbf>\xb9\x90\xbc\xb6,\xbf?\x9a\twKT,\xc2?\xcb\xb5\xd0\xd2\x8f\x1d\x99?\x80Y\n\x08\xf5\x96\xcb?\xed\x83\x05\xac\xe8\xcd\xb2?g?.l\xa4\x9fE?G\x87\xc95\xc1\x02\xc1\xbf\xe0\x18G\x13u\x99\xbf?\xf7P`7u\xeb\xa6?\xc4\xe2\x0b$\xa8d\x95\xbfa\x82\r\xaciu\xc2?\xa2\xa2\x85\xd3\xe0\xfc\xb7\xbfu}\xa5\xf6\xf9\x08\xb7?L\x99\x15\xa39P\xb1?[\xad\xd5\x03\x10\x94\xaa\xbf\x00\xb8\xac7\x19v\xa7?a\x9b\x7f\x04\x12\xdc\xc7\xbf\x8b+\xff\xee2\xba\xb4?\r*\x9c\xfb_f\xcd\xbf\xfc \x00|`\xd4\x9e\xbf\x0f\xba-\xea\xa59\x98\xbfKA\xb8\xdd\x94\xb1\xbc?B$iJ\xf33\xb0?\x9cj\x19\x9e\x94\xcb\xc5?\x05\xfaR\x83\x83\x13\x90\xbf#\x1c\xdd\x13(\xde\xb7?\x8a\\\xcf\xa6,v\xab?\xaf\xf3\xa4w%\x12\xa9?~\x1b\xccI\xdbC\x8e?\xf1\x164\xca\x90\xac\xaa\xbf\x83u:\xf0\x8bc\x8d?\x87a]\xe737\x8a?\x19\x81\x8b\x00%\x8d\xaf?\xd9\xd71c\x12p\x97\xbfm\xab\x9a&\x11\xb1\xaf?\tq\x93,\x86\xe0\x9c\xbf\x18\x18-\x1d\x13|\x95?\x8b9\x94/"\xe6\xa2?-\xed\xb3\x11\xf3>\xbb?\xc2\xa0\xbfx\x9d\x81\x82\xbfz\x19H\x88im\xa7\xbfJ\xaee\x87P.\x97?\xd9\x8c\x13\xe2o\x81\xad?\xe3\xbb[!c!\x94?\xff\xd1\xe7\x05[%\x84?_\xd8N\xf8\x8f_\xba?\x8a0M\x0cp\x0e\xb6?#P\xd7\xa0\x03\xcd\x95?f\xc9\xeej\xb2\xbf\xa5?\x9b-\x9a0\xb4\xea\x93\xbf\x17QwE`p\xb0\xbf\xaeI\x00+z\xca\xae?\xc0[i67s\xa7?FE\xde\x9c\xb7h\x9c?\xa1^@\xba\xde\x02\xb5?\xd0\xca#W2Y\xa4?\x14~p]:\xcb\x95\xbf\xa3f\xf1\xda_\x1e\x7f\xbf\x01\xb6\x14\xa6\xe3\x87\xa2\xbf\x93\x08\x85\x1b/\xdf\xb2\xbf|!\xfa<\xc0\x1ck\xbf\x83\xd43\x96>\x0fy?\xab\x87KV\x0f\xcd\xa9\xbf2\x89\xc5.\x9c\x8e\x19?\xae}\x9dQ\xe3~\xa0?\x00\x89\\\xe5Q\xef\xb0?\xa2s\x15W\xc4~\x9e?\\\xe5-\x1f\x87\x0e\xa2?\xb4\x7f\xb2\x00\xcd\xa3\x98?\x8b\xb4\xc6\xbd\xe4\xa4\xb3?1\x98,.\x91X\xa5?u\x13\xadB\x98~z?K9y\xbfk\xad\x9f\xbf\xdb\xe4\xc7\x12,\xc7\xc1\xbf\xf3y\x98{f\xb3\xa0?\xa5\x13Z\xbb\xbf\x96\x97\xbf+\x94\xf5\xce\x93?\xc4?\xe5\x12?\xe9\xf4\xd1\xb3\xbfA;O\xea\xc3\xef\xa7?8\xcb8/\xba\xbf\x91\xbf\xb26\x99\x1e\xfe\xd4\x89\xbfzB0G\x17s\x97\xbf\xdd\xad\x1dOK\x00\xc4\xbf\x94\xf9(\x198\xcd\x95\xbfDz\xc4T\xdeM\xb8\xbf<D\xbc\r2\xa0\xc0?<(\x9b\x85\xe7L\xb0?\x86\x94\x85\x19\x93*\xb6\xbft\x04MC\xd2\xe3\xca?|\x08\xe8`\x82\xc8\xbf?\xe7Z-\x08wL\xc6?\xed\xabM\x8c\x19;\xcf?\x01V(\xd0\x91\xf6\xca?\xdf\xdf\xa3\x97\n\xfa\x93\xbf\x03\xdf\xdc\xc6\xd4\x01\xb3?S\x8b\x16K\x03\x1b\x99?'
p377
tp378
bsg26
I1
sg27
I5
sg28
g29
(g32
S'\xa0E\x02u\x02\x03\x15@'
p379
tp380
Rp381
sg38
g340
sba(i__main__
PLSmodel
p382
(dp383
g8
g9
sg10
g11
(g12
(I0
tp384
g14
tp385
Rp386
(I1
(I99
tp387
g352
I00
S'\xb3\xd5\xe3\xa7\xac\xc1\xa8?\xca\xd6\xbf\x8fc\xa2\x87?u\x1em\xc6i\xea\x8e\xbfNY\xe8\xb2r(\xc1?k \xb7L\x1c\xff\xc3?Y\x15\xc3\x84\x00\x12`\xbf\xa2\x92fK\x8b\xc9\xcf?\xbe0\xe1y\x162\xba?]"\xc6xH\x91\xb0?\'\xc7\x16\xe2\xb9\x0c\xbf\xbf\x17\xa2\x0f\x1e\xf9^\xb3?\xc2[\x07}\xce\x89\xa9?\x11\x96]\xe4\x95V\x81\xbfo\xcf\x06\xd9\xf1\x97\xbf?m\xd6\xe5\x82&X\xb5\xbf\x88\xc0\x99\x8a\xde\xab\xc2?X\\\x05\x1c\x96;\xb7?:\xda|BJ\x1f\xa6\xbfn\xbfVL.\xfb\xb4?\x01q*}\xfd#\xc8\xbfv\xbe\x10\x00\x1b\xd1\xba?\x05\xea>\xbdl\x13\xd0\xbf\xb9\xb5\xf2L\xb41\x81\xbfL\xc9\xbc\x93\xa8\x02\x92\xbf\xe06\xeb\xf7\x8b\x82\xc0?\x06\x8c\x1a\x83\xa7\x9f\xab?\xe1Bi\x06@V\xc6?\xd2\xa2p\xbf\x08\x89\x8c?\xeb\x99\x1c3mZ\xc0?\xc3\x0c\x9e\xe2:\xb6\xb9?j@\x0bz\xce\x0b\xbb?u\x12\xf7\xbf\xd8_\x86\xbf\xefB\xf1\xe3\x90-\x80\xbf\xe8R\xb9\x04\xec\x8d\xa1\xbf\xc4e\x04W\x81\xdb\x8f\xbf\xe7\xb4~\xf9f+\x89?7\xbd\xe3\\F\xc4\x9c\xbfo2?\x1bF\xe2\xb0?#\x16O\xe8lDi?Iq\xc4{H\xe4\x83?Js\xfa\xb1+\xdc\x93\xbf\xda\xf0_MvR\xa8?\xee@\xb2X\xfcX\x8f\xbf\xce\xc7hg>\xbc\x9c\xbf\xad\x80i\xcf\xa8\x95\x91\xbf\xf0o6\x99\x994\xb8?\xd6\x7fe\x9c\xee\xb3\x9e?\xce\xfc\xa2&\xbah\xa7?\xa7\x9e\xf7\x8c\xd6\xf3\xb7?X\x14@\x9b~\x7f\xb0?\'\xbf\xa2\x9d\x000\xa2?\xa6T\x81v\';\xa7?o\x91\r\x8ehe\x97\xbf+q=\x04w3\xba\xbf\x7fU\xd3\xcd\xd6`{?f\xcey\xd0\xb4\xff\xad?Z\xbb\r\xfc\xc3\x87\x9d?X\xb2\x06\x15\xa43\xa0?\x16\x8e\xce\x8d\x95\xdfQ?{]\n\x8a\xadj\xa1\xbf\xf5\xabxK\x0cn\x9e\xbf\xd2\xb4\xf3\xb8(&\xa0\xbf\xf7\xb9t\x1c=\xef\xb0\xbfqe\xdc\xc6\x07\x03\x86\xbf*\x1a\xe431\xd0\x96\xbfW\xfa\x9f{\x81\xe6\xab\xbfF\t\x104K\x93\x93?\x1d\xa0\xf6%\xf2\xc5\x83?^\x0cz\xf0\x8b\x95\xb1?a\xdf}\x00\xda\xdc\xa3?s\x06K\xd2~\x11\x93?UW\xa3m\x06\x86\x91?\xe2\xc5\xd2\xc4\xa1h\xb8?~c\x8a4\'\xc9\xa3?\xea\xef\xcc\x91\x99\x87\x99?\x1e\x81\x8b\xc7\xe4n\xa0\xbf\xeet\x9f\xa7\xe2\'\xc0\xbf\xdc5\xbc\xd7\x9d\xcf\x9e?\x17\x0e\x0e\x7fqx\x9f\xbf\xfc\x99\xa4\x83\xcf4\xc5?\xb1\xe7\x14\xab;7\xa0\xbf\x14\t\xb04;,\x99?\xbb\xf7\xc8\x86\x85\x03\x83\xbf1K\x8c\x9d%\x0f\xa9\xbf\xffx\x0co^s\x83\xbf\xf3\x85\xc0B\xbc\x9b\xc7\xbf\x93 H\x05\xa2m\x7f?\xb8uF\xd6\xcc\xbe\xb2\xbfFz\x97\xe6)i\xc1?\xda\x98\t\x83xl\xb4?\xcb\xaa9\x9f\x19\xbf\xc5\xbf\xdd;\xdb\x0e\xa68\xc8?\x1e]d\xbe\x82\n\xb3?\xb4\xe9\xe7\xdbu\xa0\xc6?4\xab.\xd8XP\xcb?\xa0P\xfa\xfe\xc6r\xc5?\xc3\xfa\x84\x15\xaa8\xb4?\xa9\x84\x90\xa9\x190\xaf?\xa3\xbb\x1eF_\xa9\x8c?'
p388
tp389
bsg26
I1
sg27
I7
sg28
g29
(g32
S'\xcfh\x90\x04n\x08\x15@'
p390
tp391
Rp392
sg38
g340
sba(i__main__
PLSmodel
p393
(dp394
g8
g9
sg10
g11
(g12
(I0
tp395
g14
tp396
Rp397
(I1
(I99
tp398
g352
I00
S'[\xaa\xc16\xa4\xbc\xaf?W\xdf\x16\xed\xc4K\xaa?rz\x04\xb0\xf7\xdc\xac\xbfj\'}\xc4\xd7\x8f\xc9?\xe2\x87\x08\xbeu8\xbd?\xb5\xa1\xa2\xe5\xc9\x84Q\xbfO6\xae\x88\x86\x07\xcf?\x95Q+\x116\x9e\xa9?\xc6AC\xb9\x02?\x99?\xca\xcb\x8d3\xf0\xdd\xb8\xbf\xe1\xb2\xf6\xa5A\x1b\xbd?\xeci\x93\xf0\xd5K\x9e?\x8b\x97\xd5\xbazR\x95\xbf\x9a\x92\x03\xcd\x8d?\xc3?\n\xab\xb4Z\xedc\xb4\xbfr7\xe8\x08\xfd\xac\xbc?\xe2r^\x9b$y\xc0?\xaa\x1c\xfa\xf7\x00@\xa3\xbf\xa0D\x9f\x1ag\x93\xbb?Z\xee\x9a~q\xfa\xc9\xbf<\x81\x91`&\xf0\xaa?E\x0c\xafZ{\xcb\xca\xbf]\xb6\xf0\x95\xf7.\x95?\x0f\xd3\xdd \x89\xaa\x92\xbf9 _\x92\xbc\x16\xc3?\r\x81T\xaf\xe6\x82\xa4?\xa7\xc3\xb1\xf7/\x8f\xc3?\xcf\xbc\xae\xd7.\x7f\x81\xbf\xe4\xc2(-Z.\xb2?%\xde\xdd[CD\xb4? _J9\x9d\x00\xb2?9~\x82Y[N\xa1?\xafq.8M\xee\x9c\xbf7}7p\x15\x14\x8d\xbf\x0f/\xa3\xf6\xe9\x1b\xaa\xbf\xd1O\xa1\xbbX\xd9\xa5?5.|%V\xa7\x89?R\x19\x86\x0b\x01\xef\xbb?=\x83*\xdcW\xcd\x9e?\x03\xc8FB\x1c8\xac?\x15\xabm\x96?\x92\x98\xbf\xac\xe1\x9eSMO\xb0?\xf6\xdc<\x08\x06,\xa6\xbf\xcc\xc5\x0b8\xa7\xc3\xa2\xbf@\xe9\x1d\xe7.\x89\x90\xbf]\x066\x84]w\xbf?\x14X\xc35G\xb3\xa6?\xe8\x81\x96wZ\x82F\xbf\xc5.\x8f\x0b\x97\xe0\xb3?=\xe5KSz\x8b\xa9?:\xe6W\xc2\xf2V\x92?as\x8b\xd2B\xd3\xa0?\xc0\x05\xffy&\xe6\x8a\xbf}\xcc\x99D\xdf\xf5\xb2\xbfd\x122\x04\xe6\x1av\xbf\xe6&"d:\x85\xad?\xdd\xa4\xa3#\x03\xff\xa7?Wo45\xd2\xee\xae?\xa5\x9f\xd3gE\x00\x84?\xe4R!y\xe7\xa6b?\xb8\xd7\xbbo\xaa\xca\xaa\xbfBN\x9d\x16\xe5\xdb\xa3\xbfy\xa8 C\xff7\xb6\xbf0\x90\xa37S\x19J\xbfA\xfd\xdb\x05\x88q\x89?\xc1\xda\xdbm"\xb9\xb3\xbf\xb2\xd9Q,\xf3\xa4\x91?\x93Lp\xd1\xa1f\xb3?\x14-=\xeb7\xd6\xad?\x08\xce\x9f\x94H\x9e\xa1\xbf\xc7\x89\x8ap|\r\xa1?\r\xa3\x8dTSz\x89?\x9e\xa4\x86\xea+_\xb5?[ib\xdc&\xb8\x95?Pc\x14\xf0\x95\x96\xac?\xb2\x87\xf2-\xc1\xa3\xa6\xbf\xbd\xe0\xb7\xacut\xb7\xbf`\xaa\xf1S\x94u\xb2?H2r\x9a\x9d\x18\x8c?ny@\x16\x8c\xde\xc5?La\x99\x9d\xe4\x91\xaf\xbf\x14Z\x12r\xfbP\x8a\xbf\xf6\rc\xd9o!\xb4\xbf\xbb\xa4\xfd\xd2@\xbd\xaf\xbf:j\xf8\xc4\xac\xec\x9d\xbf\x9f\xe0pp\x0c5\xc8\xbf\xc5\xd7\xca\x9a;v\x7f\xbf\xf7\xea\xfa\xbe\xb1\x98\xb8\xbf\xe3\x86\xd0\xef\x13G\xbf?\xe3\xca\xb7\xd1\xd4\xa9\xa5?\\\xe2o\xb4\xdbo\xbd\xbf@\xa8\xa3\xa1}k\xd0?\x82\xd9\xa9\x86[\xee\xbb?\xa2\x92\xd9\x16\xbc\x01\xc8?\xb8\x10\x10\xdc\x16\x07\xc8?\xffo\xb9\xe6\xd8\xa5\xcf?\xdc\xa29P @\xaa?\xbb\xd2\x89\xc7\xc6F\xb0?\xbe a\xd9\xfb-\xa2?'
p399
tp400
bsg26
I1
sg27
I11
sg28
g29
(g32
S'\xde\x90%\x10\xae\x07\x15@'
p401
tp402
Rp403
sg38
g340
sbasg38
g340
sg8
g9
sg83
I00
sg26
NsbsS'HLA_B_1501'
p404
(i__main__
ModelContainer
p405
(dp406
g4
(lp407
(i__main__
PLSmodel
p408
(dp409
g8
g9
sg10
g11
(g12
(I0
tp410
g14
tp411
Rp412
(I1
(I99
tp413
g18
(S'f8'
p414
I0
I1
tp415
Rp416
(I3
S'<'
p417
NNNI-1
I-1
I0
tp418
bI00
S'\x9a\xef?H\x85\xc3\x96?\xb0qk\x88\xa1\xb0\xa7\xbf#\xb9\xda\'\x83\xd1\x9d\xbf\xc7\xb9\xd7,g0\xb2? \xc18R\xb6\x81\x8e?\x8a\xcd\xbbmk`\xa2\xbf\xeev\x90@\xa1\xfb\x96?\x9a\xbf$c\x8c\xf4\xb7?>\x14\xd1\x06\xc0f\x9a\xbf5\xfa\x16\x90\xbd\xa4\xa6\xbf\x07\xe6K\x95\xba\x8a\xbb?\x0b\xfe\xcdD\xae\x0e\xc6\xbf5k\x80\t\xad\xd2X?\x9fU`\xbdk[\xad?\xady\xd6`\r\xc7\xc2?U\xdf $dS\xbd?9\x9a\x94V\xfb\xc2\xb3?Q\x12\xf7\x0f\xe1\xc6\x9d\xbf\xda\xb2S\xb9g{\xa3?an\x88/\xb7\x93\xc0\xbfF!\xba]\xa1\x94\xd0\xbf\x17Erd\xec8w?\x98\x9b\x08\x8cm3\x8f?V\xe9\x0f\xb9\x90;\xb3\xbfp\x95\x15\x13\x0f\xd0t\xbfc\xd6\xac\xae\x9e\xee\x92\xbff\x18U\xe5\xf4\xe9\x94?(\xab\xc5G\x83fk?6\x8cD\xc0:\xb5\xa8?\x9d\xb3\x1c\xff\xb2]\xbb?\xf1\xde\xe6\x82\xcf0\xab\xbf\xde\x9e\x04L\x81\xb0\x89?\x17C?d\x9fS\xb5?\xcb\xa6)s96\xa3\xbfY&\xfb\xf4n4\xa5?\xd8/\xc6fhW\x7f?\xc0\x84\x0f\x9bo\'z?;Gw=\x8f\x03w\xbf`\xba@\xf8\xf1#\x80\xbf\x83\xa4<r6\x00\x82?W\xb3\xea\xa9d\x8e\x84\xbfk\x08\xf6{\x8fft\xbfk\xe7\xfbZ/\xa2\x9e?\xd1\x8f\x82W\xa7\xbbf\xbf\x98B\x9ack\x93\x9c?5\x04\xeb\xf8\x973\x7f?\n\x1bD\xb7)\xd0\xa2?S\xaa-\xd0\xe7\x92\x81?\x9az\xda#"\xaay?\xd9\xb77w"H\x8e\xbfO\x90(X\xb79\x9b\xbfqF\x82~D\x02\x81?.\x8b\x19\xc9\x1e\xfa\xa2?\xb7\xc7\x10\x08\x12z\xa1?iTT\xa6\xc1\xb1\x8d?9\xd2\x04\x11\xc4\xb6\x8a\xbf\xda?3;\xff\x97~\xbf\xc9\x95\npl\x00\xa1?\xd3\xe2MC\x17\xd0\x9d?\xd7\xa1|\x86\xd9C\xa5?\xab\xf8x\x9aw2\xa2\xbf\xae\xe5DG\xe3&\xac\xbf\xdf\xfar\x1f\xcb:\x9d\xbf7\x1dX\xb2w\x1b\x9b?\xbfS\xcf)x\x80\x81\xbf\xf68\xb7\xe1UK\x84?\x17\x8a\x1e\xdb\xc2\xb7\xab\xbfT\x83W\xd7\xb4N\xb1\xbf/\x19\\9\xeb\x82\x8a?m\xd4f\x03x<\x84?c\x07\xd1#\x12%r\xbf\x03\xb0\xd7\x9a\xae\x10\x87?j\xf4\xbd\xcc\x9c\xd5\xa5\xbf%\xe8?|\x94\xa8\x9d?c|h6P\xc0\x84\xbf%Z\xc6\xacM;\x90\xbf7\xe1\xc1\xfd\x18,\x98\xbf\xfbw\x1f*I,\x96\xbf9\x8f\xbf\xdcV\xedx?g*\xc2\x01\x8a\x8f\xb1?\xcd\x9fR\xd2\xc3j\xa4\xbf$\x7f\xb8\xcc\x13\x18\x92?\xd1Z\x8de\xa1[\x86\xbf\x93\xf1\x13>\xa4\xd2\xa3\xbf2\xa3\xa9\xcdz\x0bw\xbf\x15{\xa6<\xa0\\\x8b\xbf\xf2\x98\x1d\x91\x1b\xd5\x95\xbf0\x11\xb4x)j\xa4\xbf\x9a\xd7\x1c\x1c^;\xc6?\xe4\xdbug\xb9\x7f\xb9?\xeba\xd5\xcc\x18\xa3\x96\xbf\xfe\x16==SW\xc1?*P4\xc6\xa4\xb1|?\xae\xa2=\xaf\xea\xedP?Or\xb3\xb8\x07s\xbc?A\xbbf\xaa\xaf\xed\xc4?\xdfM\xdb\xc0\xa8j\x9b\xbf\x0fu\xcf\xa4\xb1\x93=?2\xcd\xc1j\x95\x14\x93?'
p419
tp420
bsg26
I1
sg27
I6
sg28
g29
(g32
S'y\xc0Y\x99\xcf>\x13@'
p421
tp422
Rp423
sg38
g404
sba(i__main__
PLSmodel
p424
(dp425
g8
g9
sg10
g11
(g12
(I0
tp426
g14
tp427
Rp428
(I1
(I99
tp429
g416
I00
S'\x0f\xbf\x9b\xee\xd8\xcc\x93?\x14,K\x10#\x9d\xa1\xbf&/\xdaX[s\x90\xbfuQ%\xdc\xfb\xef\xa4?\xb4\xf47,\x8e)\x82?\xb6\xcf\xe4X\xab\x93\x9a\xbf\xf9?\x11\xafZ\xc4\x9f?\xa8\xcf\xafU\x1a&\xba?\x0f\xeb\xd7q\t\xa1\xa1\xbf\x04\n\x93m:\x03\xaf\xbf|\n\xf0\t\xa5\x9a\xb8?F\xae\xcc\xcd1v\xc6\xbf\x8f\xa0\x80\x8c\xd5\x03|?[\x8b\x7f\xa5\xe7\x11\xa4?8\xfe\xae\xe9^E\xc3?A\xe7h\xc8>\xc8\xb4?<\x90\x99\x8f\x0e!\xb5?C\x84?\x8b\xae\x19\xb1\xbf"\xb3\xea\xa1\t\x8b\x8a\xbf\x81\xff\xd3\x91\xeb\x1c\xbd\xbfG_\x83[\xe6\xb5\xcc\xbf\xb0|\x19\xfc/\xe6\x94?)\xbc\xa0\xa5Q\x8e\x87?\xc3\x02\x00\xd3\xbaA\xb4\xbf\xe5\x81\xf3)\xa5^r\xbf*#\x85\xc4\xa64\x83\xbf[\x7f\xb9~\xc3\xebv?\xbbgZkd]g\xbf\xc5\xa4\xd4r\x81\xb1\x97?#Z \x1d\xa99\xbd?Dit\xaa\x02\x1a\xb1\xbf\x85\x0b\xf9<\xa1\'q?$kV\xb8\x16#\xb3?M\x8cl\xa2v\x00\x98\xbf\x1eJ\xad\x151\xaf\x9c?.\xb4S8\xef\xc8\x86?\xa8\xfe\xd3\xb9\xc6\x1bs?\x18>\x8a6\x9d\xef\x9a\xbf\xec{{\x80\xb0\xc0\x87?R\xe9\x1b-t^f?\xdb\xe0\\\xad\x89\xca\x93\xbfPo<\x81r\xe7\x8a\xbf\xabu1O\xc9\xda\xa2?\x82\xa3~\x0b\x1f\xc7\x8a\xbfKN\xdc5\x9ae\x9d?2\x8a\x02\x96P@R\xbf)\x95\x8c\xff@\xa7\xa1?\xd4\xfe\x10q\xdf\x03a\xbf\xfb\xc5\xca\xb8\xa5\xb7\x95?\xb2b\xadN\xa4\x1a\x7f\xbf\xa0\xf0\xbe\xf3\x08\x06K\xbfV\x95\xac\x16m4q\xbf&\xb6o6w\xc4\xa9?\x9cz\x91\xc8!\xa0u?\x9d3\xaa\x16\xcc8\x85?\x8e\xf1\x03\xa4\x86\xb1\x81?`\xb7\x06\x11\xedO\x87?{5\xed\x16y/\xa1?nT\xc1z\xb1\x18\x96?\xb1\x17\x8fY#\x15\x95?;\xeay\xffK~\x9b\xbfnE\xb4\xdc]\xc1\xb0\xbf\x1c[\xe8)F\xaa$?\n\x97\x96\xf0\xd3\xc5\xaa?G\xc0\xf5\xaf\xe3\xae\x85\xbf\x1b-kF\x1e0\x9a?\xc9\xdf[\xf8K)\x91\xbf\xb40B\xf0eY\xac\xbf\xc5y\t(~y\x8f?\xa9j+De\xae\x81?q\x9e\xdc\xac\x14L\x90\xbf\rMv\xc2\xbf\x94\x91?\x0b\xc2<\x90\xef\xe6\x96\xbf\x84\x04\x00\xa0^\x06\xa1?73\xd8\xfe\x00:\x97\xbfY\xfd\x9e\xe5\x8e\x8fM?\x00\xc0K\x05\x9b\xc4\x8a?_\xde\xff\xe7{\xcf\x96\xbf7\xcf\xe7\x86\x10\xd8\x84?z~\x13l\xbd\x88\xb4?\xfd\x13\x1e\x1a-f\xa2\xbf\x83\xeb\xc5\xfeB={\xbfr9\x9fA\x02"e\xbf\'G\xf8x\x89]\x9e\xbf\x89\x81\x11!\xfc\x1e\x97?\xcd\x9f\xc6\xd5\x16Zi?\xad\x8b>\x83p\x172\xbf\x026&\x19\x97[\x9d\xbf\xbb\xdb\xc8\xd8`7\xc2?\x9968\xb6\x87\x9b\xbd?OYS\xa9h\x04\xac\xbfn\xae\xd8">\xfc\xbe?\n\xdf\xfem\x9aP\x95?J\xaazy\x00\x8e\x90?\x82\xec\x88C:T\xbb?\x0c\xb0\x07R\x10o\xc3?F\x0c\x9d\xa5\xf6\x10\xa2\xbfTc\xbd\x18\xfe6\x8d\xbfS\xc5\xff\xa9\xa2gk\xbf'
p430
tp431
bsg26
I1
sg27
I4
sg28
g29
(g32
S'\x7fJT\xbcsv\x13@'
p432
tp433
Rp434
sg38
g404
sba(i__main__
PLSmodel
p435
(dp436
g8
g9
sg10
g11
(g12
(I0
tp437
g14
tp438
Rp439
(I1
(I99
tp440
g416
I00
S'\x8d\x80\xb1J\xa4_\x91?"\xf1;\x05\xbe\xac\xa8\xbf\x05\x98\xdc\x0f\xdaW\x83\xbf@\xbaXx\x98\x89\xa7?\xe8\xeeHAe\x83\x86?7\xb8\xb8R\xb9\x8f\x9c\xbf\xd7\xa4{\x8d\x01t\x92?EAf\xd6I\xe8\xb6?CI\xf5\xa8\xa6\xba\x96\xbf\x07X\x1b\x06\x97\x83\xa6\xbfn\xe1\x030k\xd6\xb0?\xcb\xb4\xf5\xd5\x1f\xc2\xc6\xbf\xe3ED\x98*(\x92?\x8b\xc3}\xd3o\xb6\xa8?n\xe3\x9e\xc8\x88\xef\xc2?\xae\xde\xe5\x12\t\x83\xb6?3E\xe5&F\xb8\xb3?E\x8d\xbc\x9d\xdd\n\xa0\xbfDP\x94\xad\xf6\xd9\x95?\x93\xbep\xc4\x8fW\xc1\xbfH@\xddEq@\xcc\xbf\xd0\\EM\x1b@\x87?\xe5\x12A\xcc\x86}g?\xd4\x15\xb3W\x0e\xe9\xb0\xbf\x1du\xc2\xbc"X\x81?6\xa3$/\xe5|n\xbf/\x94G\xdf\xa1\xaa\x94?\xe5@+P\xf1\xf0\x90\xbf\x16\x9c\xd8A\xb5D\x95?\xc43\rFB\x86\xbb?\xa8VV(\xe5_\xb0\xbf8\xb8\x85\x1bx\x83\x8f?\x88\xbe\x14\x88o\x16\xb6?\xa1h\xbb\x8e\xe1\x7f\xac\xbfrs\xeeZ]h\x91?\xb0H\x81\xd8K\x10\x92?\xe6\xfc>\xb6\xe5\xd8\x9b?\x8fuw\xdc31\xa3\xbf\xd1C\x0bu\x98q\x82\xbfzhT\xec\'\x84\x82\xbf\xe10\xbf\xd0\xb6\xd2\x87\xbf2BKY\xf6\x14\x98\xbfA\x16\xd5\x96\x91\x08\xa5?\x01\xf1\xe5\xdc\x88V\x91\xbf\xac\xe3M\x88;\xc1J?\xae:\x05(\xcf![?\xb3\x9aa\xf6\xd5\xc0\x98?\x0b\xff\x94\x1eb\xd9\x82?0[\xb8\xb7\xa8\x8b\xa0?\xaaj\x85\xbd/[\x83\xbf\xb0\xed\xa1\xb6\xa5\xf7\x87?\xe1-\xaf\x10g\xbb\x83\xbf\x01\x7fEok\x04\xa8?\x89\xfc\xa7\x14i\xd8\x9e?B\xf7x\x94\xceL\x83?\xa3f\x95\xa99\xd1v?\n-O\x96>\xad\xa7?hb\x10;q\x95\x96\xbf\x8c\x1aQ\x9a*\xe3\\?\xd3\x81\xb6[\xf8\xb1\xa5?&\x8b\xeel\x19\xe4\x9c\xbf\xfe\xf2\x02\x9d\x9dI\xac\xbf\x06\nD@\xc1;{\xbf\xa2t2ws\xc7\xa7?\t\xd4\xb7P%\xa8\x85\xbf\xc8\x80\x01L\xc7\x96\x9c?q\x1e\x96^\x19\r\x91\xbf\x1bpe\xeb!f\xa4\xbf\x0cD\x1b\xa9\xc4}\x87?q*T\xfd\xe3\xa3\x83\xbf\xc0@\\\xf6\x06\xbbB\xbf\x87B\x1ev\xe6\x03\x92?\xf5\xf1\xd3~r\xca\xa4\xbf\x8bx-\x98\xd5\xcd\xa2?\x02\x12\xa29\n\x82\x92\xbf|\xaa\xdd\xc0\xdbt\x8e\xbf<\x15\x0c\xef=*d\xbf\xd2\xb3\xab\xb3\xb6?\x9b\xbfM\x868\x01\x05\x0e\x92?s\xb3\x8d\xed\xea\x07\xb3?\x8aO\xae\x82.\xf3\xa2\xbfjV\xbc\x9cf\xfei?\xb5\xbf\xf9\xa0\xeca\xa4\xbf\x95\x8d\xd4\x8c\xa4]\xa5\xbf\xcb\x90\xbd\xd7\xe7\xc5\x96?/{\xa6\xd4D\x99\x9d\xbf\x90\x80v\x04\x898\x8d\xbf\xda{\xd1\x1a\x9b\xd5\x99\xbfw9O\xd4\xd6\xd2\xc2?-\xa2\x07\x96\xa5$\xb9?\xb9\xddr\xa2\xd2\x08\xa8\xbf\x8e\x10\x92\x8fC\xcd\xbd?q\xbb9z\xf3I\x93?\xe07\x1e\xc3\xf3^\x90?>\x99a\x0e\x9e\xeb\xbb?\x82\x0c\xb1\xc3\ro\xc3?Uz\xc2\xcb~\xbc\x98\xbfb\x95\x9c\xdc"\x9fz?\x90B\xa1\xeb\x93P+\xbf'
p441
tp442
bsg26
I1
sg27
I5
sg28
g29
(g32
S'I/\x04\xd2\xdcp\x13@'
p443
tp444
Rp445
sg38
g404
sba(i__main__
PLSmodel
p446
(dp447
g8
g9
sg10
g11
(g12
(I0
tp448
g14
tp449
Rp450
(I1
(I99
tp451
g416
I00
S'/\x0e\xab\x83\xcb\xe6\x8f?w\xef\xa8\xe1/D\xa6\xbf\xad-L\xd1\x08_\x9d\xbf"\x18=Z\x14u\x99?\xc0\xe3/\xc2\xf8\xfea\xbfI\x00\x95\xbaI\x0c\xa2\xbf\xd2B\xa6\xdb\xd4\x94\x99?\xba\xe6\xa5\xe3\xac\x01\xbc?=\x0eL\x9f\x1a\x80\xad\xbfk\x0e;\xf8%\xbc\xa1\xbfY\x04u\x90/\x13\xa7?\xbf\xaf%x\xe19\xc7\xbf\xe5\xd8\xa1\x86\x0c^q?r\xf8\xe2m\xa4\x0b\x9f?\x1aK\x80\x05\xe4\x00\xc3?"\x81b@\xd2V\xb2?p\x10\xd6\xb0\x9b\x13\xb3?\x1c!N\xfeG\xa9\xa4\xbf\x14\xb8\x93\xb9Cat?\xe4\xc3P\xfc(\xf9\xbe\xbfw{|*|K\xcb\xbf\xbd\x93\xe0\xb6\xb3r\x7f?\xa2\xc0@k\xc5\xfa\x88?\x90p\x97d\x06v\xb4\xbf"U\t\\\xee\xca\x81\xbfE\xe6:B\x8eZf\xbf\xe8u\r\xcc\x12Y\x95?\xd0p\xa1\x1eJ\xa8n?E.H\x89\x94:\x8d?\xed$\xc5@s\xaa\xb9?0\xd3\xea\xf9\xb3g\xab\xbf\xe8Y\xbf\xady\xf1K?\xe1"!d\x82E\xb4?\x0eH\x88\xb6\xc1N\xa0\xbfs\xc1\x1f\x03\xcc\x14\xa8?\xcb-hb\xf3Hd\xbf\x00k&c\xdb_T\xbf`,\xa8\x84\r \x9d\xbf:6\xcd\xdf:(a\xbf\x93\xe8;\xdc\x1f\x15q?4\xef\x8a\x18\xaa\xd8\x9f\xbf\xfb\x96\x81|\xb3\x0bv?\xdbO\xf6z\x96\r\x89?e\x8c\x13k\xe9\xc6o\xbf\xa5\xf2u\x0cy\x87\x8e?x\xd6H\x83\xd9PS\xbf9\xb6@\xda\x90\xe9\xa4?\xed\x06\xe8\xed\xb3\xec\x98?\xea\xe8\x0be~\xcf\xac?\xe8\x87O\xdfv\xe9r\xbf.c`\xb1\xc4_Y\xbf\r\xbf\xaeE\x89\xcc\x86?\xb0@\xd8\xa0\xca\x9d\xa6?\x9dl\xe5RW\x0e\x91?f\xb6\xb3\xd1\xf8\x02\x86?$W\x1b\xb0\xf5\xf3S?\xb2:\x9dE\xd78\x95?\x19\xacA9\xf9@\xa2?\x1b\x99\x1d\x06!\xa3\x9f?\x94a\x02J*\x8f\x8b?\xbb\xb6\xa2.p\xc1\x98\xbf\x83\xe3/5\xa2\x00\xa8\xbf\x8c\x9a\xa6\xde\x80\x16S?\x98\x0b|\xc5\x17k\xa5?\x17\xb1<\x14\xe3\xe8c?\xf5\rL\x00\xbfZx\xbf4\xd5X>yA\x9a\xbf\xac0\x01\xa4k;\x9e\xbf\xbeH\x0e\xc8\xec \x90?\xd7H\xadx\x9e%~?\xcd\x05\x8e\x9b\xad\x0cz?C\xd6-\xab\xdd\x15\x95?\xbf\x00s\xc8\x04H\xa1\xbf\xad\xda\xd0#\xc8\x00\xa7?\x9a\x96\xff\xbeh%\x80\xbfS\x8a \x02/\xb7\xa0\xbf\x05\xa0D\x9b18\x99?\x00\x8bw+\x08\xcb\x9e\xbf\xbe\xda\x954d \x96?E\x832g<\xb2\xb1?\x95\x1a\xa9\xfdr*\xae\xbf\xd1\xef\xc6\x18\x9f\xe3\x80?\xc7\x1e\xb5\x83 \x03\x93?j\x02\xae\xce\x1e\x15\xa0\xbfa\x9b\xbd\xba,\xad\x86?\xcfn8\xa1\xfaR\x81\xbf\xe5\xadg\xc2\n:^?q;\xb5?$\x80\xaa\xbf\xaa~\x81\xa3\xe1\t\xc4?!\xf7@\xc8\x1eN\xbd?\xf54<\xd0\x1d\xe6\xad\xbf\xfb\x1b\xc0\x90\xec\xd7\xbc?6\x97\x9a\x0f\x97\xd5v?\xd0\x80\xd6"p\x0c\x9d?\x90&O\xb7\xbc\x9f\xb5?x8\xfcg[Q\xc2?\x1d\x9e\x07\xecd\x08\x85\xbf4/\xe0\xc8\xe6\x0e\x82\xbf\xea\xcdc`g\x0eF?'
p452
tp453
bsg26
I1
sg27
I3
sg28
g29
(g32
S'\\\x1eVH\t\x95\x13@'
p454
tp455
Rp456
sg38
g404
sba(i__main__
PLSmodel
p457
(dp458
g8
g9
sg10
g11
(g12
(I0
tp459
g14
tp460
Rp461
(I1
(I99
tp462
g416
I00
S'\xbc\xf6\n\x90r\x88\x91?\xd4\xe6t\xd0\xe7\x10\xa8\xbf\xefz\x98\xef\x97\xed\xa4\xbf_\x07Qv\xca/\xb4?\xb5\x86p\xdfU\xd3\x94?d\xd0\x82k\x99U\xa9\xbf\x88$_\xfa\x19\x8a\x94?\xf6!D\x8c\x00C\xbd?T`\x846\xc6\xea\xa3\xbfh\x93\xaen/8\xa1\xbf\x95M\xa3C\x7fq\xb9?\x82\x11<\n@\x96\xc5\xbf\xdb\x1a\xa5\xbezDt?)\x17\xb4\xa5\xce\xa9\xa6?\x82u\x1c\xbb\x9a\xd5\xc2?\x0bf\x9c\x15\xf1\x8c\xbc?!\'MLiF\xaf?\xad\xbc\xe7\xa7\xdc\xe3\xa4\xbf9\xb5Y\xa1\xce\xf4\xa6?\xed b\xaf\xfc\x81\xbf\xbf\xb5\xa2\x01\xfb\xa9\xa9\xca\xbfG\xdb\xfa\xeb\xa5\xabo\xbf\x15;d\x89Q\x94\x95?\xe0\x92\x1f\x0e\')\xb5\xbfS;\x1a\x01\xeag\x8a\xbf^J\xd5#r\xe5W?\xfb\xe4\xda\x1f\xac\x82\x91?\xa8h\xb6N\x0e\xad\x84\xbfC\x8e\x929\xec\x90\xa4?\x86\x13\x08\xb4\x01\x14\xbe?3x!\xcd\xe9\x9e\xa3\xbf\\\xaf\x11\xfb\xd7\x11q?\xe3\x0b\xb0\xaaTn\xb7?\x13\xe4E\xae3\x16\xa1\xbf\x156\xed\x9e\x8f\xed\xa3?\xdf/>\x17\xd30\x84\xbf\xff\rX\xf8\x06\xd7B\xbf\xe7\x8bGv\x96Zr\xbf@\x8b\xb5M\xf9$w?|\x81\xf3\xd6[\xe6\x84?\xc1\xb3\x96oD\x1c\x84\xbf=\x96S}$#\xa7\xbf&\xfc\xab\x8cX\xb9\x96?~\x7fD6\xc6B\x7f\xbfD\xe2mt\x0e\x84\xa5?\xf47\xdc,2*\x90?%\x1a4\xc6,n\xa9?\xfb\x95"\xef\xf4c\x81?x\xa5\xc4\xf6\xa9S\x95?~\x997V\xb4\xd0\x8f\xbfvIv=U0\x90\xbf\x01c\xfae\xf7\x1aR\xbf\x8c\xa2\xb0\xa9\x0c;\xa2?\xa8\xfb\xa9p\xd3]d?.?\xdd\x8f-:\x9d?\xd6m)\x08\xa3\xf5\x84?l/A\x10\x9c\x0b\x87\xbf,\xd9\xeb#\x0eA\x8d?7\xa7\xbbH\xa0:\x97?\xf5\xb2\xa4\x1e4B\x9e?/!\tU\x9d\x14\x93\xbf\x07y\xa7L\xe8\n\xaf\xbf\xa1\xab\xdfe\x96\xd0\x8f\xbf\x9b\x08\x04\xc3\\\x8b\x98?>G&\xf7\'-\x90\xbf\xd6\xd2\x06mJ6\x8e?(\xf2\xf5\xfb\xbc\x9f\x97\xbf\x96\r,\x81\xf5\x91\x96\xbf\xb2\x054\xa6%2\x99?W\xde\xc0\x96\x81)\x87?m\xcfz\x8b\x04\xb7\x91?\x81S\x0ei@d\x9b?\xabk\x92\x1f\xf2\x9e\xac\xbf3\xd7\x1a\x9d\x1b\x16\xa8?U\x90\x01\t\xf8\xc1\x9a\xbffO\xc1&\xbb\x08q?\x0f\xf6A\xc0\xae\xfdf?\xe8\xd6\xf2\xa2\xe9\x9c\x86\xbf>\xbc,\xee\xf0i\x9c?\xc3=h\xfe\xb6\x14\xb4?\xf1L\x0fJ\x93\xf4\xa3\xbfR\xb6\x0c\xb4\xa3\xa5|\xbf\x8a\xf0\x90\xf7g\xdct?\xa4\xa2\x81\xebB\xe9\xa9\xbfg\x10O2\xe3\xa3}?E\xed\'?\x11\x92|\xbfR,\xf8\xc2\xfd\xba\x8d\xbf\x0eI>{n\x8c\x9b\xbf\xa8\xbc\x84k)\xc9\xc0?\xf1=\x8b\xe2h\xc5\xb6?Z\x07\xb8I\xef|\xa7\xbf\x1a\xf3\xd3\xe9\xaf\xff\xbf?\xc0IH\xd4\x18r\x97?\xcb6\x9e\x8e\xde>\x96?\x8e\x93\x0cM\xef\xd2\xbd?_(\xa7\xe5\xa5\x88\xc8?`\x15\x12\x98\x80\x81\xa1\xbf\x86d\xd5\x17\x1f\xb2\x97\xbf"\xee\xa4/\xe6\xe1\x85?'
p463
tp464
bsg26
I1
sg27
I6
sg28
g29
(g32
S'k\x15\xae\x11\x06W\x13@'
p465
tp466
Rp467
sg38
g404
sbasg38
g404
sg8
g9
sg83
I00
sg26
NsbsS'HLA_B_5301'
p468
(i__main__
ModelContainer
p469
(dp470
g4
(lp471
(i__main__
PLSmodel
p472
(dp473
g8
g9
sg10
g11
(g12
(I0
tp474
g14
tp475
Rp476
(I1
(I99
tp477
g18
(S'f8'
p478
I0
I1
tp479
Rp480
(I3
S'<'
p481
NNNI-1
I-1
I0
tp482
bI00
S'\x1c\xfcB\xe0\xd7o\xcc?\x02\x10\x84\x97\xdd\n\xb2\xbf\xea*J\x92\x1b<\xb9\xbf~\x06\x8f\xc3a\x08\xc5?\xa5\x01!\xbc\x9d\xa4\xa2?.\x96\xc6\x1aye\xb1?\x87W:\xcc\xbbO\xc6?\x02\xe0\x9f\x1bS\xa3\xbf?\xa7\xcf\xe8\xc6\x7f\x89\xb1\xbf\xdd}\x1b\xc6N\t\xb9\xbf\xd1\x81\x7f\x07\xd7\'\xa4\xbf\x00\xf8j\xdeK\xfa\xa2\xbf\xf1\xaa\xdd\xbd,k\xa8?\xcb\x81\xa2\xaau\x12\xb0\xbf\xb7\x13\xbb&\x85\xef\xce\xbf\xdfRuj\xca|v?.E\xb8\xc1\x1c\xf4\xb4?\x12\x0e\xac\xdd\xa6x\xa7\xbf\x87}\x07\x01\xfe\xe9\x85?\xde+\x8e\xcddR\xa8\xbf3\x8f1J\xb9\x9a\xb9?\xf2\xe2\xd1g\xa4\xcc\xc7\xbf\x0cI\x92\x10\n\'\xaa\xbf#RYZ\xcd\x19\xa1\xbf\xc8EKx\xa0k\x98?63\xbe\xe4#\xdf\xbd?"Qtm\xfe\xa8\xba?\xa7\xf4\xa2\xf1X\x9f\xb3\xbfwz\x0eq\x97O{\xbf\xa3\xe4\xe7\xb9\xac\xd2\xb2?15\x97\x0fs\x01\xb3?\xf1-\xfb\xcd\x1c\x85\xa0\xbf#\x18\xf7\x11q@\xbf\xbfZx\xc8\x17\xe3j\xb3\xbf\x0ba\xb7\xf0\x07\x0b\x9c?J\n\xa6\xef\x8f\xd9z\xbf\xe47\xcb\xdb|.\xa2?\x00\xe7\xc4a\xbe\xd7\xb5?W<\xd6\xf2\xbc\xf4\x98\xbf4\x9eu\x93\x9d\xba\x93?BsG\xe0\xb5_\xa9?f\x8c\\\t\xa0L\x93?\xe0=\xa4\xe3\x1d\xec\x9f?\xffPxdvz\x93\xbf\x02D\xff\xfa\xe7g\xa4\xbf|\xdev\x90l:\x90?\x15\xb3n\x0f\x8c\xa5\x90\xbf\xdbp\x00\xb5D\xd3\xa6?-\x08{g\xff\xc1\xbe?\xa6\x0e\x98\x9a(\xb7\xa3?k\xa9X\xc3\x07l\x85?P\xd5B4\x10\xde\xb3\xbf\xf1u\xfb\x92|\xb5\x9c?\xcf\x02\xf4\xa7"\x87\xc1\xbf&\xe0\xee\xdc6\xfd\x95?\xbc\xdf\xda\xf6\x93\xdc\xb5?\xca\xf9\x93\x9c1G\x8f?\xb2\x18\xfbp\xeb\xee\x98\xbfpu\x05\xba#\xf4\x8d?\xa3\xf8[c&!\xa1\xbf\xe7\xd9n\xb9\xc5\xc4\x92\xbf\xd4(4L\xa2\x80\xac\xbfu\xe1V\x11\x15N\xb4\xbf\xa1\x9dR\xc0\xf3\xb9\x8a\xbf\t\xb1\xd4\xb4\x13b\xaa\xbfUv\xc1\xee!\xe4\xad\xbf\xd0\x9c7\xfaZ\xac\xc0?jE\xb5\xce\x90\xde\x93?\xe3b\x13n\x0c\xba\xa3?&!\x1e<\x08\xbf\x83?\xca\x0b\xe4V\xd4\xcbh\xbf\xfc\xb6\x0e]\xc6\x9c|\xbfQ\x1a{)X\xf2\xbe?^\x112\xb9x%\xb9?\x9e\xb3<\x1b\x1f\xfe\xaf?\x16a\xd7\x9d\r\x12\x89?z\x0e\x850\x96\x9c\xb0\xbfuo\xab\xf5\xec\xcf\x8f?\xdaI\xec\x02\x13\xc8\xb0\xbf`\xb4\xb6\xc8\xb8+\xa4?b\xec)\xef\x0cu\xb7?0\xd9\x88\xd4\x88lz\xbfqa\x7f\x97\x99\x9a\xb5\xbfa\xfa!\xa9\xcad}\xbfUs!E\x8f\'\xae?\xf8+\xa2\x98\xba\x13\xa0\xbf;\x08?\xeb\xdd<`\xbf+\xbd\xc1\x87\x7f=\x92?<JD\xe4\xa0\xa1\xc8?H"\xee\xf7e\xf6\xbe?\x8eY\x9d\xfe\xbf\x9e\xd0\xbf\x04K`n\x95\xa6\x99?ZC\x1b\xbe-\xeb\xd1?\x1b\x88\xc2\xbc\x93\xed\xb6\xbfT[M\xf0\x12;\xae?\x88\t\xcc/*\xbf\xab?qa\xd7\xd4\x0e\xa0\x99\xbf\x9e\xe3\xff~\xd7P\x93? l\xae\xcc7s\x9d?'
p483
tp484
bsg26
I1
sg27
I2
sg28
g29
(g32
S'\x13\x0c\x02\xec\x85\xda\x12@'
p485
tp486
Rp487
sg38
g468
sba(i__main__
PLSmodel
p488
(dp489
g8
g9
sg10
g11
(g12
(I0
tp490
g14
tp491
Rp492
(I1
(I99
tp493
g480
I00
S'h\xf0\xe6\x003+\xc1?9E\n"\x87\x94\x9c\xbf^\x1d~\xf2\xfc\xec\xbf\xbf\xd3\x18N\xa9g\xc3\xc2?\x90;\x97\x16\xa3\xb4\x92?\x92\xae\xff\x03\xb9%\xb4?t\xc7\x8a\xe7%\xb7\xc3?\xeb\xe6\xd2\xd5\x9c\xa5\xb2?,\xa3\xbcw\x97\xb1\xb8\xbfF\xc7\x86\x0eW&\xb3\xbf\xa9bM\x84\xe3\xca\x8a\xbf\xf5\xe4\xb7\xb2\xac\x1d\x97\xbf\xfb*\xf5\xdaz\xad\xaf?\xa7\x87\xb4{\x8a\x1e\xa3\xbf`o\xa9#\xe5\xd3\xd0\xbf\xaa|b\x8ch\xa1m\xbf\x94\xef\x85\xdf \xcb\xb8?\x86\xb5\x19c\x13\\\xa4\xbf\xe7\x98T\x95\x13u\x90?\x19k\x88\xd5\xaeD\xad\xbf\x941n\x82a$\xbf?\x19\t\x95\xbe\xf8$\xc7\xbf\xcb\xa4[9\xb7\xce\x94?8\xd3\x8aD\x0b\xc0\xa5\xbf\x01\x908\xb5\xa9\xed\xb3?\xe7r\xc5\xa8\xdc\x06\xb3?\xf5u\xa3E\xec\x94\xbc?\xdex\x8f\xd9{\xc4\xb5\xbfi\x84\xd7\x92|\xf7\xae\xbf\xca\x10\xa4eL/\xb0?P\xee\x1c%K\xf8\x82?\x81\r\xe4 \x07\xc9\x86\xbf\xef\xdcq?T*\xba\xbf\x1c,h\x9755\xb1\xbf\x91\xc7pI\xee\x00\x88?@/\x8d\x9e\xbe2\xb2?p\xfa\x98\xa5f\x8e\x99?2\x89\xd9\xbf\x9bV\xab?\x0fx)\xc8\xf1\xe9\x83\xbfZ\x02\xe4\xaa\xd1_\x92?J\xf9%\xb1\x0f\x08`?F\x8b\x1b\x1f\x90GV\xbfz\xd0\x00\x18b\x1b\x90?\x04\x11\xc7\xc9\x10\x08\x86\xbf\xc9\xfa\xaf\xc1\x1d\x8f\xaa\xbf5\x14\xa0E#\xa9\x94\xbf\xa2r\xe2\r\x81\\d?\x02\xd5\'\x1a\xb2r\xad?[\xdc^D\xa0\xd3\xad?,\xbb\x91R\xe2Y\x91?\xb2LO\x8fwU\x8d\xbfr:Fkk\xbf\x91\xbf\xfc=_\xa4{Q\x94?\x90\xa7\x02\x0fD\x93\xb7\xbf\x9de,\xc8\xffk\x8b\xbf4\x9f\x19?\x94\xd4\xa4?\xb8\xbc\xf3\xcc^gz?Q\xab\xab\xcbI\xd3r?\x10E\xe9\x8d\x0fS\xaf?B\x0f\xbf\x11@\xaa\xad\xbf\xffd\xc7\x89\x9a\x96\x88\xbf\xda#s\xad+b\xa3\xbfK_\x87\xd3\x9fnd\xbfZ\xafF$R\xbe\xa1\xbf`\xc9\xf2\xc2a\x07\xb0\xbf\xbexE\x83q\x02\xaf\xbf\x82\xb5\xca\xc8\x19\x99\xa2?\xdc\xcd%\x85\x0f\xb9\x90?\x83\xc9\xd2\xcfs\x8c\xa5?\xd6\xea\x05\xf7\xea>\x9d?Y\xee\x99\xbf\x9a\xa9t?\x81\xc4B{\xfc\xfa\x80?\x99\xfa\xbe\x00zw\xb3?n\x93\x90\xe1X\x02\xb4?\x97\x91n\xd2<\xdc\xa0?\xe4<\'\xa9\xa1N\x80?\xa9\x87\xe6\xf2\x9cy\xa4\xbf\t/B\x01\xb2\x0c\x98\xbf\xcb=\x86\xc5\x10\xec\xa9\xbf\xafd\xbfz\x86\xd3\xb2?\xef\x01C\xa7\x17\xbf\xa9?Cf\x94\x81\xcc\x01\x9e?\x025\xb0\x7f\t\xd6\xbd\xbf\xc8Y\xfa\xaf\x07\xb0\xa3\xbf\xb1 G\x90=1\xa8?Z\xachHW\xf1w\xbf\n\xb1q\x8c\x8e\x98\xa3\xbf\xe8\xb8$\xf7\x88W\xad\xbf\xdb\x84\xf7\x1as~\xc3?\x08\x89\xbbW\x1e\xd5\xb1?u-\x18\xc0{3\xca\xbf\xac\xa3\xd5%U\xdd\x93\xbf\x03\xbd\xac\x964\x1a\xd3?\xd6\x1e\x10jd\xb7\xb2\xbf\x10/\xd8q01\xb3?\x1d+\xe6\x9c\xe4\xa2\x9a?E\\j\xcf\xb8\x8d\x85\xbf\xc00\xaf\xfb\xc5\x80\x99\xbf\\\xc9\xcd(-\xdc\x92?'
p494
tp495
bsg26
I1
sg27
I2
sg28
g29
(g32
S'g\xaa\xd4V\xa3\xa0\x12@'
p496
tp497
Rp498
sg38
g468
sba(i__main__
PLSmodel
p499
(dp500
g8
g9
sg10
g11
(g12
(I0
tp501
g14
tp502
Rp503
(I1
(I99
tp504
g480
I00
S"HA\r\x86\xd9q\xc1?m]\xc9MU}\xa6\xbf\x07%D\x00\xf9 \xbd\xbfu\xe3d\xa5>u\xc1?\x91\x12$\x1b\xe5\xec\x92?,\xbd\x9ajJ\xa8\xb7?\x93T\x88\xf8\xcf^\xc4?\x0c\xd8\xba/\xed\xb1\xb4?\x19Z\x03m8K\xa9\xbf\xa0,H\xa3\xc3\xa6\xb9\xbfp/\xadd\x85{\x9e\xbf\xed\x012%\xfd$\xa1\xbf d-2u\xdb\xae?\xeb\xad\xc8\xda\xe7k\xa8\xbfk/)\xbf\x93\xba\xd1\xbf\xc4C\x126\xc4\x9ck\xbf}\x9fKDZb\xb9?9\xe6\x19;\x0eZ\x9f\xbf\xce@i\x97\xd0\x05\x94?\x80\xb9\xcd\xf2<\xa3\xb1\xbf\xfa\x9a\xc6izH\xc1?\xc6\xf2*\xaf\x8b\x19\xc9\xbf\x9b\x85\xbb\xb3\x05*\xa9\xbf\x8dsW\x99\xc3\x07\xa4\xbft\n\xffmu\xe4\xaf?a0\xee\xe5\xf1f\xb7?\xbbj\xbd%\xe2\x19\xb5?\x8e\xe4\x12\x8e\xe8(\x98\xbf\xe9\xe4(k\xf5^\x97\xbfVy\x9b\xd9T\xfd\x9d?\xc2\xc4\xeec>\x17\xa6?\xda\x86\x1aN\xa8\xe3\xa0?\xf9N9\x92\x91\xb5\xb3\xbf\x81\x9d\x15\xff\x04\x00\xb3\xbf\xa2\xfcF\xe6\x04\x80\x99?\xde\x96 \x8a\xb7\x93\xae?z\x81\xcaQ\xec\x91\xab?p\xea~\t/\x10\x9c?R\xdd\xdd4\xd7\xd4\xa3?P\xea\x81\xf0\xe9\x1c\x96?\x0e\xb9E\x8f\xc7f\x85\xbf\xa7\x07V\x17\xa6\xc3\xad?\xee\xb7\x1e!\xca3o\xbf\xa7t\x8f\xef\xe6rf?\xc5[\x08\xb0\xaak\xa9\xbf\xa9[\x9d\x02\xc3@R?\x122h\xaf\xa7\x93\x9c\xbf;\x1e\x00\xd9D.\xa4?\xd8\x05\x03jG\xcf\xba?\xaaS\xc8i_T\xa6?jm\xb2\x80\xd5\x1b\x98\xbf):\xca[\xc5\x84\x99\xbfM\xd2tg\x90\xfeu?\x89\x9d\x0b\xe5\x06\xdc\xb8\xbf\xa1\x81\xbe\x8f\x0f\xa5j?\x1e\xba]\xbe\xfc\xf0\xae?w\xd3\xf3\x86\xfe\xf9\x91?p[\x0fK!+j\xbf\xd4\xdb\xc1\x03\xf7\x9b\x9d\xbf\xc5\x8e\x13I\x8c\xaa\xb2\xbf\xd6Z\xd1t\xa9du\xbfV\x9aK\xfd\xba\xda\xac\xbf\xfcEw\x04\xa8\\\xa3\xbf\xaa\xc6\xc4\xdc\x9a\xa9\xa2\xbf\xc1\x88\xf9(\xdd\xfc\xa6\xbf\x7f^n\x8e\xfdX\x9a\xbf\xb3\x9d\xa6\x0e\xca\xe8\xa6?\xfdEC=\xd0O\x9f?\xf3O\xfc:5\x02\x8e?\xcf\x1f\xd3\xb9t\xe6\xb2?\xb1M\xd0\x8eb9\xa1?\x00\xabpT\xc3\x14\x98\xbf\xf8+\x94}@\x99\xb4?B\xa2\x87;\x99h\xa2?\x9dv\x91\x85K\xd1\x9c?\tZ)Q\xcc`\xaa\xbf*\xad\xee\xc2o\xc1\x9f\xbf-:L\x9e\x17\x1aU?\xc0\xf7\xfc\xf4\x1a\x18\x94\xbf\xcf\xf2\x8b4\x9a\xf7|?\x13\xcf-\xb0\xdc\xf8\xa9?\x88\x05\xb4\xd9\xb4f\x9a?\xf0\xc0\x1e\xe0\xb9Y\xb7\xbf8\xab\x1em\x08\x7f\x88\xbf\x14l\xd0\xc1\xdcz\xa7?\x15\xf3\xe6\xeaGb\xa6\xbf\xb5\xf4p\x8d+\xf4\x7f?\xb3\xa4\x19/C*\xa9\xbfI0\xbfR\xf9\x82\xb3?\x95\xb9\x88}\x87)\xb4?\xd8\xebC<Q/\xca\xbfpf\xb4\x1a\xc1\xe5|?\xf2-\x08\x05^B\xd2?y\x87\xd2A\xa1\x02\xb4\xbf\xcfN'\xba\x0c\xd1\xaf?Q\xbc#\x88\x87s\xa0?\xe29\tt\xece\x91\xbf(\xe5p\x16d?t?O\x93\xcb\xa3E\xcf\x9a?"
p505
tp506
bsg26
I1
sg27
I2
sg28
g29
(g32
S'"\x1b\xf5I*\xff\x12@'
p507
tp508
Rp509
sg38
g468
sba(i__main__
PLSmodel
p510
(dp511
g8
g9
sg10
g11
(g12
(I0
tp512
g14
tp513
Rp514
(I1
(I99
tp515
g480
I00
S'\xc2M\x155\xa6l\xc3?\xdb%\x88<s\x80f?\xe1\xbc`\x19|\xd5\xb8\xbf\'\xa2\xb0\xe8\x90\xdc\xbf?6\x13\x8fk"\xd8\xb0?\xb6%\xaav\'\xb5\xac?\x18\x8e^\x13\x9a\x95\xcb?\xe5Z\xd5B{6\x94?\xc8\x17\xad\x1a\xba\xb5\x8d?\xe02\xc3\xdd\xa9B\x91\xbf\xaf\x84\xb5Np\x11\x89\xbf$-\x1c\x9c\x1a\x06\x8d\xbf\x8a\x1d)\xc5\x12\xd9\xa7?\x04B\x82;x\xe0\x99\xbf09\xc1\xfc\xfb\xab\xd1\xbf\x07\xa0\x9d\x0b\xfcv\x87\xbfZ\x8f\xe1f\xdf&\xae?xu\xa6\xc68\x03\x93\xbf\xfaa\xffX\x1d\x19\x83?e\xf3\xbbn8\xcd\xb6\xbf\xb7;\xfcZ\xc1\r\xc3?\x0c\xb5\xe9\x9c\xf2\xda\xc8\xbf\xdb\xa0m\xd2H\x9c\xa2\xbf\x98\x1e\xca\xa4\xb3\xb4\x8b\xbfn\xad\x01>x\xe1\x80?\xb2]\xe3\xd9C_\xc7?\x94=\x1fp#\xc7\xc1?\xd0\x14\'\xa1\xc9\xf2\xb9\xbfw\x13\x92n\x80\xefz\xbf\xecCD\x0fR\xec\xa8?\x94\x99)\x16\xa3\x9f\xac?\xbc\xdc\x0bhty\x9d\xbfy\x10\x94C?\x98\xc1\xbf\xed\xcbQ\xf9\xf7\xbf\xbd\xbf\xd4a2\x02\x91\x94\xb2?n4\t\xdd\xab\xb6\x91?\xa0$\x05\xb1kX\xb5?\xfe\x7f\x9c\xaell\xac?\x8c{I\xc5\xaf\x96t\xbf?\x8a\x9b}7\x9f\x94?!\xb3\xf7|\xa3\x8f\x96?\xa8H\xbdTs+\xae?\x92\xbe0\xdc\x87\xce\x9c?\x9d\x1aHWv\xf6Q\xbf\x1cR\xd1\x92\xd8g\x9e\xbfy3+\xd6\x1bo\x88?^\xde\x06#S\xf6\xa8\xbf\xfa\xda\x12)\x8f\x14\xbb?\x91\x16\x05\xd0Z`\xc2?\xf2\x0cc\x9a\xb1\xb3\xb2?\xe5\x19u\x0f\xe6#\xa5?\xcf;isS+\xb9\xbf\x8b5P\xb6\x9c;\xbc?\xb9\xef\xce:\xd5\x1e\xc3\xbfd\xfb\x08</\x13\xa6?\xa4X\xaa\xa2\x1d\xd6\xa8?p\x02\xb9\xaf[g\x94\xbf\x9c\x8e\x8a\xee\x8a\xbf\x93\xbf_\xef"Wsm\xa1\xbf:$\tK_%\xb8\xbf\x1bz\\\xfc\x86\xfe\xb7\xbf\xf6\xd4\xa2\xda\xe7\xbc\xac\xbf\x7f3\xfeZ\xa7\x91\xb7\xbf@\xbe\x9a\xe4\xf1/\xb0\xbf\x98\xb2*zS\xa4\x81\xbf\xe6\xdf\xcf\xbf\xe6\xa0\x9e\xbf#\xb8\xbc\xe0\xb6\xc3\xb7?\xfe\x95\xffJ9Z\xb2\xbf\x19\xf0\xcf\xa1ax\xa5?\xb0\x9d\xe0z\x10\xc2\xb1?\xd5`z\x1f\xf7\xdf\x87?\x9d\x8b\xae\xb9F\xb6\x96?\xfdw\x81\t\xf93\xc7?~\xc3\xce\xa7$\xce\xb5?\xba\xb0W\xcc?\xbc\xaf?\xc5Vp\x94U\x96\xb3\xbf\xff\xbeA\x9a\x97\xc6\xb3\xbf\xad\xb3\xe3o(I\xb0?\x1d\'\xc4\xdf\x97?\x97?;u\xdf\xaeYh\x8d?\xc8\x1bj~\xc1\x9e\xc5?\xb7\x96\xc1\nq\x02h?@\xc8j!i\xb9\xb1\xbf\xc0\x8a\x06\x9ae-\xa7\xbf\x1f\xea2\x03p\xb6\xc2?\xf4h\xe3s!\xef\x9c?/\xf8\xdb\x0eC\xa3\xc0\xbf\xfe\x03\xd9K\x83\xd6\x93?\xa7\x88H\xab\x8a\x8c\xc7?\x9c\xf2[m\x81\xbe\xb3?\xa5Y\xferw\xb3\xd5\xbfkA\x89jP\x18\x8d\xbf\xa0\x19\x85\xc6\x03f\xd4?\xce\x84\xdf\xcc\xd2\x81\xb8\xbfL\xcf9f:\xbf\xba?\xf9\xd2\x15\x9cA\xe2\x95?\x05\xb8\xa0\xf6[u\\?\xbe\xd8\x7f\xe9\x8d\xed\xae\xbf\xd4f\xa9\x0f\xe3\x85\x9e?'
p516
tp517
bsg26
I1
sg27
I3
sg28
g29
(g32
S'W[\xacN\x9cJ\x13@'
p518
tp519
Rp520
sg38
g468
sba(i__main__
PLSmodel
p521
(dp522
g8
g9
sg10
g11
(g12
(I0
tp523
g14
tp524
Rp525
(I1
(I99
tp526
g480
I00
S'&6\x8f\x90\xa4\x7f\xc2?\xbe\x9c\x80z@\xce\xc6\xbfe\xa8-\xd0\xcd\xb9\xa1\xbf\xc7\xc6u*\xfb\x86\xd2?s\x89c\xf9\xa9w\xcf?T\xc7\x98\xa8\xd3\x1f\xa5?\xd1\xb1\xe87\xceB\xcc?\x014W\xa8}e\xc2?_\x8e\xec\x84\xab\x9e\xa2?\x90\xf7\xe2\xbe{\x19\xc0\xbf\xe9h*\x83\xffP\x93\xbf\xc0\\\x93\xd7\xdf6\xa9\xbf\xc6\x80Y\xb7\x14\xd6\xa5?*\x8a\x15r\xec\xa3\x9a?\xc0\xec\xa7w\x8c-\xd3\xbf\xe5\xa4M\xedf\xa0~?^\xf0\x994\xb5)\xb0?\xc9\xdf\n\xa6\xaa<\xb4\xbf\x92\x83\xbc`h\xe7\x99?\x11\xc5\xc5\x0e9\xff\xbf\xbfX,\xda\x842k\xc5?\x937\x8eS_\xdf\xce\xbf\xc1\xbd\x8f\xad\xb8\x80h?%\x92=\xc2NR\xa1\xbf\x8c\xd7C\x8d\x88\xfb\xb4?\x97\xcbG^c\xc6\xc0?\x83\xfb\x85\xbd\x8a:\xb2?\xb0\xff\x98M\xc0\xe5\xaa\xbfzs\xde\xd2\x1a]\xa1\xbf\xbf\x0b;\xe7b5\xbd?\x96\x86\xd2\xbc\x89\x89\x9a?I\xf4\xa8\xc9G+\xa4\xbf\xa5\xe6\xb9W\xd1X\xc9\xbf\x8e_\xc0\x0fm(\xa3\xbf\xa9M\xa8g\xa9L\xb2?.\xd0{\xeb\x15\xd4\xa5?g/\x1dX\x04|\x94?\xd0\x0f\xdbq\xad\xeb\xab\xbf\xa6\xe3TR\xdc|\xac\xbf\x953\xaf\xffJ\x1d\xc0\xbf\x90)\xdfG\x80\xf7\xb5?\xa5\x8dU\x0f\xc6\xc8\xb9?\xd0\xa7\'Jc\xd4\x94?\xe2\xef\xae\x07m*\xb8?\xec\xa0\xf3^\x1a\xcd\xa2\xbfT\xe8\'\xc7\x97\x97\xab\xbf*F7\x15\xcf\xab\xbc\xbfN\x86:rF>\xac?g\'\xc7[\xf7\x87\xbb?\x9c\xc7\xb7\xdb\xf8\x05\xb4\xbf\xf3\x87!Evr\xba?6\xe8\xdc\x19\x9b>q\xbfC\xfd\xbe\xabx)\xbc?e\x19\x91\xf7\xc1|\xc1\xbfS\x8c\tm\x8c\xf6\xb0?-\x8aQ#\xe6\x0e\xc2?.=\xa1PO\x9f\xaa\xbf\xa1Bw\x92\n\xaa\x90?\xa5\xf2L\xe6\x9f2u\xbf}\x9c\x07\xaf\x11Z\xc1\xbf\xd03\x8e\xd8\xeb\xed\xc1\xbfyS\xc1\x96?F\xa5\xbf\x87\xcc\x99cN\x10\xbb\xbfLX\x08\xbcl[\xa8\xbf\xdc/1=Q\xf2\x91?\x1a\x0c\xee\xca\x9e5\xc3\xbf1\xeb\xcf4o\xa1\x94\xbf\xf2\x82\xce\x11g,\x81?M9\x9a\xd9\xedc\xbc?|"\x13\xb9\xfe\x184\xbf\x17\xbd<\'\xe9\x04\x90?=.\xec>M^\xaa?T?\xcfFcE\xd1?\x17h\x8aK\x893\xc2?\xa2d\x84UE\x1c\xbb?\xe8?\x07\xb3\xf3I\xba\xbfG\x10Y\xad11\xa5\xbf\x1e\x80}\xa1\x84U\x94\xbf\xb8r\x94\xa7\xd5\xd4\xac?\xa0u[\xad!\xda\x99?\xeb\xfcA\\:O\xb7?\x07\xcde\xbd\xb6Vy\xbf\x01|\x8e\x93\xe2E\x9b?\x1eW#\xf1MX\x9f\xbfn\xb0\xa2\x8a\x04\xbb\xba?\xc9m40\xbe\x87\xad\xbf\x7f\x0e\x81\x88\xc8\x1a\xb7\xbf:D\rf\x97r\xa9?\x96l\x05#\xa4\x1d\xc0?\n?\xd1\xd8za\xc8?\xf0\xac\xe6\xa4\xd4\x85\xd3\xbf\x06Z\x9c!\xe2S\xad\xbfYCP\x07R\xca\xd8?\xea\x9b\x0fvY;\xbb\xbf^\xae.(\xc5\x93\xbe?\xfe\xbe3\xbb\xb2|\xbb?\x81Z\xa1.\xeb\x17\xa9?\x10 ji,\xc1\x97\xbf\x82\xdf\x03\xa7\xbe^\xa9?'
p527
tp528
bsg26
I1
sg27
I5
sg28
g29
(g32
S'\xbe\xce+V_G\x12@'
p529
tp530
Rp531
sg38
g468
sbasg38
g468
sg8
g9
sg83
I00
sg26
NsbsS'HLA_A_3301'
p532
(i__main__
ModelContainer
p533
(dp534
g4
(lp535
(i__main__
PLSmodel
p536
(dp537
g8
g9
sg10
g11
(g12
(I0
tp538
g14
tp539
Rp540
(I1
(I99
tp541
g18
(S'f8'
p542
I0
I1
tp543
Rp544
(I3
S'<'
p545
NNNI-1
I-1
I0
tp546
bI00
S'\x87\xd3\x9fQK\x92\x95?\x0e5\xbe*\x0b \xb9?\tJ\xf7\xbfDS\x8c\xbf\x1c/\x95\xa4o#\xb7?q\x86\xa1K\xdb&\xb9?\xc4X\x85\x9aW\x86\xb0\xbf\xc8\x05R\xe9\xa7\xf5\xcc?\xdbG\xe6D\x1e\xd5\xc3\xbfKy\x0f\x19\xbf\xf5\xc0?\xa6\xc5\x94\xa5\xe3\x05\xa2\xbf\xd2So\xec\t\xce\x8a?\x14\xcdo\x8e\xd1\xa6\xb7?\x86\xa7\x9a\xfb\x8f\x00\xbf?zYvjZ\xdc\xb2?\xec\xfb\xd3\xd5\xc2\xf3\xbc?\xfbW\xe9G?\xa9\xaa?cqf\xc4!\xd6\xbc\xbfn\xeb\xf14\xe0\xb9\xc3?\xf4\xce\x8fK9\xc7\xd4?\xa0F;\xfe\x98C\xa0?\x91\xcdp\xea\x04\x89\xb4\xbfyc\x02m\x1b}\xaa?\xee\xd7\xcd\xfd\xe9L\xad?\xa2W\xaa\xf0\x9a\xb8\xb2\xbf\xc5\xde\x94\x08z\xe1\x87\xbf\x8cm\x00\n\x8b\xf0\xa1?\xfcO\xac\x93\xca\x92\x87?\xdc\xc8\xa3\xf0\n\xc3\x98\xbf\x96\xe9\xc1F\x8e\xdd\xb2?\x141uelF\xc0?\xcaU\x86mXE\xae?Gc-\x11\x0c\xf9~?\nd\xf6\xa9F\xe9\xb9?\\y\x15\x84q\xfe\xad?\xa7\x93\xd5\x0b\xbc\x1ck?\\\xdaL\xb2\x86i\x83\xbfI\xf80\xdb@\xa9\x98\xbf>\x13[.\x15\x02\x9c?i\xa2\xc2\xa0\x1e\x8b\x93?\x0e\xd5\xc1\xf4\xc2]\xa7?\xc1\xf1\xe2C\xa5\xc6\xa1?\x0f\xf7\x8e\xbf\x1b-\xa4\xbfO>f\x0c\x87\xc2\x81\xbf\x01/2\xaa\xc2\x8d\x8a\xbf\x02\xdey\xde\x9au\xad?\xf6\x1e\x85\x8f9\xe4\xa3\xbfS\x80}\r\xf5\xafi?\xecH\xa2\xbb\xc2S\xc0\xbf\x83\xed$b\x9d\xcf\xaa?\xb6\x05\xd53\x92}\xad\xbf2\xc3n\x06\xe1@\xb5?B\x90\xc2\x03\x90\xc2\xc0?\xba\xf3?\x02\xa4\xd7\xf6>\x15f_\xa0\x8b\x1a\xb8\xbf\xc0\x0c\x19\xa2\xeeL\xbc?|o\xa6o>\x0e\xaa?\xe0\n,j\xe5\xc5\xaa\xbfU<%(b\xc7\xb6\xbf\x96c\x1e{\xd1\\\x9e\xbf"\xd6\xe9\x18\x86O\xb5?\xa1\xa9\xcaa\xbcDr\xbfW\\\xaaD\xce\xf9\xb1?\xae=&\xe9\x01\x0f\xb1? -&\xad,\xbb\xa3?o<f\x95\xa4\xb0\xb3\xbfF\xc4\xb1\xe7\xb7#\xb8?\x81\xaf\x96\x97\x8b\xe5\xa1?\xb39\xd9X>!\x85\xbf\x9e<\xde\xf1:z\xb3?\xbb\n\x9f\xc1\xe4\x8e\xa0?1z?\xcb`\xe7\xc3?3\xff\x16\x8e#P\x93\xbf\x89\xdcz\x82H\x98\xb7?:\x06\xdaC=\x12\xc7?\xd2\x01\xe6\x96\xee\xfa\x82\xbfa\x03\xe0\x16=\xe5\x90\xbf\x0cxQP\xdf\x93\x98?\x82kQ?z:\xb5?1\xc1\x10\xbe\x97^[?\xe8NW\x9dQH\x8e\xbf\xd0q\xa1\xfc\xb0\xdf\x9a?\xf7T\xbaW\xe4k\xb0\xbfy&\xf5\t\x8b\xc5\xae?\x85\x84\x0c\x8aD\x0e\xa0?\xcfy\x14\xe2\xd8\xc6\xb7?(\x0cN\x8bR\xb8a\xbf\xbc\x02+\xe7\x86#\xa2\xbf\xe1C\xab3-f\xb3\xbf\xbb\x17E\xb0\x16$\x91\xbfP]o\x14\xa1\xc2\xe0?L\x07\x98\x9eJn\xb2\xbfD\xb4\x04\xbb\x11\xf1\xd3\xbf\xcf4\xaeS\rM\xd3\xbf\xe2\xa6k\xad\xdf\xf8\xb6\xbf\xe3\xd7\xf3\xf8\x98\xe0\xd0?#S\xf8\x87\xae\xec\xe7\xbf\x11\x11\x05i$\x93\xc2\xbf\xc3-\xe4\x12\xa2\xc0\xa1?gz\xa6i\xc6\x80\xd6?'
p547
tp548
bsg26
I1
sg27
I42
sg28
g29
(g32
S'M\\\xe60G\x04\x14@'
p549
tp550
Rp551
sg38
g532
sba(i__main__
PLSmodel
p552
(dp553
g8
g9
sg10
g11
(g12
(I0
tp554
g14
tp555
Rp556
(I1
(I99
tp557
g544
I00
S'M\x91\xd0\xfcd@\xab?\xd1\xca\x10\xf1\xaa\x0c\xbe?\xd0\xea\xf1w\x0c\x89\x8c?Iy\xa1v\xe9D\xb4?-B\x89q\xf1\x05\xc2?\xfb\x0b2\x90\x104\xaa\xbf\xd5\x83+\xa7:r\xcb?\xb70\x1f\x8eI3\xc0\xbf%\x07\xfd\xa6m=\xbd?\xe3\xdaz\xe4\x0b}\xb1\xbf\xb7\x9f\xa1\xbd\x91\x86\x97?g\x08EY\x90\x1b\xb9?\xa3u\x83dGq\xb2?\x00&\xff\n=x\xb6?\xb9\xd5,]\xa5\x14\xbc?\xe4\xe8\xa2\xd0\x82\xaa\xa7?\xb6\xa5l\x1f\xb0(\xbb\xbf"\xd0\x0e\x1eU\xb2\xb8?\xa3\x9a\xc9\xea/\x8b\xd2?3e\x9d\x8f4\xae\x15?\xedN\x12\xcb\xb4\x8f\xbc\xbf4\xaa\xe5\x87\xc8\xe9\xb4?\xeb\xb0^\xf1s\xe9\xac?|<\xce\xdaR\x07\xa9\xbf\xc1\xa6\x11\xe8\x96]\x96\xbf\x15\x94\x03\xc3}\xad\x1b\xbf\x99\x86\xf1,\x811\xae?r\x07\xdb.\xa1\x9c\x9c\xbf\xe5\xe0\xae8\x1f\xa1\xb0?\xcec\xc3!V\xe3\xc1?o\xdc\xb0m\x10\x8a\xa8?\xa8\xb0\x18ZW\xac\xa2\xbf\xc4\x08\xbd@\x8eC\xc1?\xe86\xee\xf2\xb2\xd3\xa4?8\x92\xfd\xc2\xa9\x0f\x8b?H#\xc0\x8f\xe4Sz\xbf\xda\xb8E\xe0\xc0m=\xbf\xf3t\x87\xea\x03\xbd\x97\xbf\x17U\xa1\xa5\x85}\x81\xbf]\xdf\xe4\x85\x07\xe7\x99?\xbaT\xc1}\xf1qq?\xdb\xc7B\xfe\xe3x\x8e\xbf\x93\xfb\x19 |\x04x\xbfk\xa9\x8a\x1bQ\xf2\xaa\xbf\xb6\xc2\xee\xd8\xf8\xbf\xb0?2+\xba,\xbf_\x94\xbfi^G\x9b\xe5,\x92?\x07\x1e|\x10\xa7\xe8\xbb\xbfO \xd0\x80\x12\xd6\xb0?\x95\xeesTa\x89\xad\xbf\x0e\xb2\xd6\x82\x8a\xab\xb3?\xd6\xb5\x95{\x8c6\xc1?\xb3\xa8W.$\xc7\xa9\xbfB\x8fRE:\x8c\xb2\xbf\xc0\x03\x0e\xfd\x1f\x13\xbe?\xc0\xb6V+\x97\x9b\x96?\xb4Iq\xa2\x17h\xa3\xbf\xd9\xd9=\xcdpG\xb2\xbf \xf3\x88\xdb/X\xa1\xbf\xc4\x1cK\xf1e\xb5\xb3?\xea\xba\x1d\xdc\x91Iy?\x97\xad\x8b\x84\xd0\x8e\xb4?3Z\xb2\xc1\xef\x1d\xa2?\xa3PKo\x91\xe9l?\x7fw\xef\xeb(m\xa5\xbf;Yb\xd3<\xa3\xba?\x14\x06p`\xbc*\xb1?\xcf)\x18\xe2\xb2\x8f\x86\xbf\n\xa5\x91+\xf8\x0f\xb7?\xc1\xd7\xbb0P\x8c\xa7?gQE\xb0+\xfd\xc8?\xa0\x0fBZ\x9b\x04\x9f?J\xda\xdee\xf3\x0b\xb9?\xa3H<\xaaYD\xc4?\xd3\xbd\x12\x8ag\x89\x86?\x92-W\x9a<\x06\x8a\xbf4\xb2x"~.p\xbf\xc7\x10\x80\x8a\xd7O\xb9?*\xc7\xf2_\xc4\xb4i?x=\x14\xf8_1d?\x83\xafZ\\QM\xab?\x19g\'\xf6Z\xa0\xb4\xbf\xa8\xd3cEw(\xab?\x95h\x8f\\\x80\x9d\x99?G\xe5I\xdd\x00\x01\xb6?\xd7<\x1e\x99u\x10\x88\xbf{\x1d\r\xba\x08%\xae\xbf(\n\xc1\xc6A\x86\xa8\xbf\x9f*\xc1\x1d\xca\xfb\x97\xbf\xf45\xb2\x8c3\xac\xb2?A\x9e\xe8\xd5R<\xb1\xbf\xed\xb3\x16a\n\xde\xd4\xbf\x02\x05\xa9\xe6\xa6\xd8\xce\xbf\xa2\xcfK\x9d\xd7:\xa1\xbfp]}\xec\x7fB\xc3?\xdf\xfd\x9cX\x95\xbe\xbe\xbf(J\x1e!\xc1B\xc1\xbf\xb4\x14p\xf5\xbf\xad\x94\xbf\xf3\xa5\x14a\xe7u\xd3?'
p558
tp559
bsg26
I1
sg27
I27
sg28
g29
(g32
S'\xed\xeb\x04\x81\x17\xc4\x12@'
p560
tp561
Rp562
sg38
g532
sba(i__main__
PLSmodel
p563
(dp564
g8
g9
sg10
g11
(g12
(I0
tp565
g14
tp566
Rp567
(I1
(I99
tp568
g544
I00
S'\xffA\x0ep\xff\xdf\x93?&t\xb5\xe5\xach\xbb?\x87\xfa\x0f\xa1\xd7E\x91?+\xf1\x06w\x16\xc3\xaf?\xe7\xf9\x83j#\xc4\xc6?\xca,\xf4\xdeD\x0f\xa2\xbf\xe1\xd3\x14E\xf6\xb4\xce?\rA\xbf\x90\n\x9d\xc3\xbf\xaf\xaf\xf2\xc6\t\x97\xc2?\x04\xcf\x0b\x19\xb7T\xa2\xbf\xa2\xef\xdb\xbaHz\x19\xbf\xcc\xb2{T"1\xb4?\xb7.\x11{\xfa6\xb9?\xba\xd1\xc6\xd5\xc4\xec\xaf?\x1a\xae\x9d\x9c\xbe\x19\xaf?\xa1\xc6,\xf8\x85\x9dq?\x95XB<\xf6F\xba\xbf\xe7\x0e\xefc\x7f\x99\xbc?\xc2}\xf9\x19\x01*\xc2?+u\xbfP\xde\xbe\xa0?\xd3^\x7f\xe8\x8aH{?\x7f\x14\x8a\xec\xfa\xbc\xac?\x17\x0e\xc0\xef\xfc\xf2\xb5?oV(g\xbcb\xb5\xbf\xde\x82;\xc6\xc0\xcc\x94?\x1f9\xa9B)@\x80?\xed\x02\xff\xef0>\xa0?\t3\x19\xc8\xc40\xb0\xbf\xa1P\xb3_\x1d\xce\xb3?r&i&j\x82\xbe?\x0c.FPYE\xb5?iT\xa8\r\xb8P|?\x1a\x7f\xa7\x94\xa0\xb3\xba?P\x8b\xb3t*\xe6\xb0?\x1a\xa7\x00\xa5\x130\xac?7\x96\x8c\xf1\xb5\xfc\x98\xbf\xf4\xf80oho\x93?\xb14\x04]\x88\xe9\x97?\xfe\x98\xf3o\xa7%x\xbf4\xe7\xf7\x82Hf\xac?\xc4\xda$\x19\t\xe1\xa8?\xe3\x83(/\xf0ot\xbf\xa2\'`#*\x8a\x7f?\xb9\xba\xa7m\xa8H\xab\xbf\xde\x1b\x87k2|\xa9?E\xd9\x0fb\xd0\x98\x98\xbf%o\xcc\xbdZ\xed\xa0?{P\x86\x12b`\xbb\xbf\x800Mq\xa5 \xb5?#\xa1\x13\xd9d\xe5\xb0\xbfS\x80<\xd2\x9d\x9b\xb4?m\x07V\xeaLp\xba?r\t\xe2\x15\x8a\x0c\x9e\xbf\xa8*\x9c\x1d[{\xb1\xbf\xe9ih\xc3M1\xb7?\xa1\x96oj\xae[\xa7?\xef i\x1a\xec\xfc\xab\xbf\xfa\xc2\xe5\x99\x98\xb7\xb0\xbf\xd6><\\\xf3\xc2\x99\xbf%al\x84:\x8a\xb4?-<\xc4\\9R\x91\xbf\xa9KX\x0e,\xcf\xb7?\xf3\x86\xc6S\xab\xeb\xab? \x19\xc7\x9d}\xb5\x98?SF#x\xf2\xfb\xad\xbfo\x0f\xc2\x17\xd0\x0f\xc1?\x160\xc4\x8b\xc4&\xa9?\xf1\xe0*\xd0\x8a"\x92\xbf\x90\xd5\xe4\xd7\xdd\'\xb3?\xd0\x0e\x00\x8bT\x08\xa7?\x01O\x95\xb0o\xd6\xcb?I\x1c\xa5h\x92\xb1\x95?\xc4\xcfe\x10\xac\xcc\xba?t\xa2\xc2\x1c\xa4h\xc5?\x84\xb5g\xfeo:\x93?7I\x1b\xc5\xf3\x16\xa0\xbf\x8a>T\xde\x17\xe1K?t;\xf3M\x8f1\xb8?\xdd%\x8c\x87m\xe2\x9c?&@\xed:\xf9\xdc\x9a?\xb7\x1d\xfe\xf5\xfd?\x9b?\x1e8\x99\xe5\xae\x9c\xad\xbf\x98.+\xf6\xdf\xec\xb4?\xb6SQ\x16\xac\x90f?\xa0]I\xf3\x92X\xb4?\xcaV<\r\xea\x11\x92\xbf\xca\'\xf8\x89+\xac\xb2\xbf\xb1\x1bsE\x04\xa3\xb0\xbfv\x1c\xcf\xfe6\x1d\xb0\xbf\rL\x81jqi\x86?\x06g\xe0\xb0\x9f\xa1\x9d\xbf\xe6\xfb\xa2J@\xc6\xcc\xbf\x94\x8e\xe88\xb0\x0e\xa8\xbf%\x1d\x96\xe1\x90L\xa7?\x8b\x83\x1f\xe3,>\xab\xbf,-B?]2y\xbf\xe9\xfa7\xc0\xf6\xa2\xc3\xbf"\xde\xdd[zj\x8c\xbf\xd3"67L\x91\xd5?'
p569
tp570
bsg26
I1
sg27
I5
sg28
g29
(g32
S'\x7f\x8b\x03\tc\xed\x13@'
p571
tp572
Rp573
sg38
g532
sba(i__main__
PLSmodel
p574
(dp575
g8
g9
sg10
g11
(g12
(I0
tp576
g14
tp577
Rp578
(I1
(I99
tp579
g544
I00
S'\xb3\x98m\r\x8f\xe4\xa8?\xa3\x0e\xe3j\x88+\xb9?\xc9\xdd\xc9\xfcx\xe0`?:\xfcd\xd3\xb2v\xb1?M\x01\x0e\xb9iF\xc4?kH\x83\xa1K\x88\xa8\xbf\x1450\xa1\xbd\xb0\xcd?\xc7\xc3\xc0\x1bGT\xc0\xbf\x12g\xcf)q>\xc0?\x9c\nVpX\x7f\xab\xbf\xec\xdeyX\x996]?}(\xddz\xf1-\xba?}\xf8\xb8\xf2\xc8\xcc\xb8?\xaf4j\xbb\xe3\xbc\xab?\xbcj+e\xa9\xe7\xc0?\xe0\xdd\xa5R\xb9\x8b\x9d?\xac\xa0_\xa3\x91\xf9\xb8\xbf\x17\x86\xfeY\x83\xd0\xbc?U\x17\x1e\x9f\x85\xe0\xd2?\x1e\x95.V\xf3\xcf\xa4?\x00T\x18+\x0c\xab\xa6\xbf<\xbd\xb3\xf4\xa6\x0b\xa9?p\xfa\xaa\xf2\xf0Z\xb2?\xa3 \xde\xc6g\x80\xac\xbf\x86\xd2\xab\xcc\xa9\xa8\x9e\xbf/j\xf3VU6\x8d?\xf7@b\xb8\xbd\x81\x8f?\x81T<\x8dH\xb8\x9a\xbfo\xff\xf6\x10\x86\x13\xa9?/\xbd1\x00\xcb\x16\xba?\xb1#\xacq2\xdb\xaa?\xc1\x7fq\xda\x18\xde\x96\xbfFM\xa8OHh\xc0?,B@aS\xc0\xa5?#\x85\xd9\x9b\xb0+{?\xcezB\xcb\x9c\n\x89\xbf+vt7\x8c\xca\x92\xbf\x91\xf4\x8f?\xac\xe8\xa0?SU\xae\xe8\xf7\x97@\xbf$\\\xd4\x99\x15b\xa0?l\xf5\xe6\xb7\'\xc3\x84?\xa8\x103\xef\x81:\xa7\xbf6\x06J\xd9\xcc\x01i\xbf\x17\xe6\xaf\xbd\x11\r\xa2\xbf\x99_\xf2\xee\x1d\xde\xb1?\xfd_\x81\x91xzg\xbf\xd2\xf3\xd7\x85\x9a\x04\x82?B\x05\xe0\xc5\xc1Y\xbd\xbf\x85\xc4?\x90\xfc\xed\xba?\xf6Y\x1f\x104d\xad\xbf\x0b\xe0mMT\xc8\xb4?\x86\x0c\xa2`\xfb\xd4\xc1?\xe6\xda\xd3\xe9\x9b\xaf\xa4\xbf\xc5@\xb7\xa1\xd2f\xb1\xbfx\x7f\xc34 \xfb\xbf?\xa8\xa8\xcfp\x13\xca\xb0?\xba\xcf;\x9b\x87\x83\xa9\xbfxE\x1f\xd0\xb5\x0e\xb7\xbfo[\x96\xca\xc0/\x96\xbf\r/\xe7-u\x1f\xae?\x96R\xb8v\x06\xaf\x91\xbfA\xba\xd2\xb0(\xfe\xae?\xb8\xe3OTH"\xaf?\xd7\x06\x92qn\r\x96?@\xd2\x11\xe4\xd8\xa1\xa5\xbf\x8ao\xc6\xecK\xd5\xb4?\xa5\x0cm;\xc8\xe6\xb3?N\xb2cU\x9a\xf9\xa1\xbf\x80r\xc2\xd9\x9eq\xba?c/\xe2\x96m\xc3\xa5?\xea\xc9P5ap\xc8?\xe3\x9e\x01\xed(i\x99\xbf\xd4;\x19\xa6\x90\xdf\xb4?\xd2\x7f\x07\xe1\xf5\x96\xc4?P\xd8\x90\x04\xba\xd1\x8d?\xfd\x13\xad6\x9d@\xa0\xbf\x9f]\xd3Qm\x0f\x90?g%9\x81\xba\x8a\xb6?\x0cx\xa0\xef\xd2T\x8b?\x12\':\xc3\x81\x0cx?2\xe6\xb1\n\r\xc5\xa7?t\x92\x1c\xa0~}\xb2\xbf\xb2\x1a\xf5?\xbe5\xb0?\xfe\xe6\x96\x03R#\x83?W\x027A\x81\xfa\xb7?\xea\x10\xc2\xf6\xe4\xf6\x86\xbf\xc29\r\xf4!R\xac\xbf\xa2\xeat\x1f\x81]\xaa\xbfWq\xf4\xc0\xe5\x93\x84?\xcd\xffS\xe0\xf1\n\xe0?\x00]XqWX\xc0?\xfcqi\x15\xf1q\xb9?\x8a\x84\x02\xa0\xeb\xb8\xd7\xbf\x89~\x94\x80\x7f(\xd0\xbf\xa9\xc9\xe3\xc5\x9c\xfe\xdb?\x7fn\x1ecT\xa6\xec\xbf_\xb5\x9ecK\xb2\x90\xbf\xb8W\x02\xda\x8f\xc6\xb4?\x808Y\xb70\x8d\xe6?'
p580
tp581
bsg26
I1
sg27
I54
sg28
g29
(g32
S'\xcfJ?\xa7\x9f!\x13@'
p582
tp583
Rp584
sg38
g532
sba(i__main__
PLSmodel
p585
(dp586
g8
g9
sg10
g11
(g12
(I0
tp587
g14
tp588
Rp589
(I1
(I99
tp590
g544
I00
S'@\xb0\xfe m\xc9\xa6?%\x97;\xcb\r@\xbd?\xcb\x01\xc3\x8c"\x98@\xbf9s\x06\xcb\x19Q\xb5?"\xd8\xd6^2q\xb9?\x11\x00*\x91\xad!\xb1\xbfI\x93\xfeC$5\xca?!\x9c\x1ek\xb0<\xbe\xbfk\x06\xe8sT\xb1\xb9?\xf4\x0e\x07{\xd9\xaa\xb5\xbf\x18I\xb7\xc2\xfb\x17j\xbf\xe6\xc5\xbe\xc8/\x1d\xbd?\xd6b\x16\x08\xeaI\x96?\xaa\x87\x900i\xee\xb3?/\x8b\x9e3\xd1\x97\xa5?\x88\x1ee2$6\xa2?[\xeaJ\xb9]\x05\xbd\xbf&\xa2\xab[\x1bn\xc0?\xb3\xf8\xf3\xb9*r\xd4?\xda[\xef)\x91)\xb3?\xd3g\x82:\xcd\xe6\xaf\xbfz\x93\xf0\xfe7\x07\xc2?\x9co\xd20\xdc\xb5\xb0?\xc9f\xb8q6\xd8\xaf\xbf\x0f\xf9\x82\xafV\xdcs?-\xb8\xe4\x99\x13\\\x9b?D\xb4^N\'!\x99?\xf3\x94\x8f\xdf\xf1\xd6\xa8\xbfp\xb6n\xd6\x9e\xa6\xb0?\x0f_)\xaeF\xf5\xbc?k\xfc?\xbe\xac_\xa3?\xba\x90\xfb9\xdd\xb2\xae\xbf\xa5\x84\x19\x9f%\xac\xba?\xca\xdb`\xb8d6\xa1?]\x94\x06\xa3l\x8b\x9a?;O\x1e\xe8\xcc\xc1\x86\xbf\xd2\x1c\x81k\xff\xaa\x9c\xbf\xfd8X\x9d\xac\xd7\x90\xbfx\xb2wE\x98\x81\x8d\xbf\xdd\x87")\xb7J\xa9?8\xa1\xa5\x1b\x0e@\xa8?e3\x91\xea-\xcaR?y\xee\xb1\xf8\xd0\x0c4?\xc1l\xd6\xe1\x1f\xfc\xad\xbfD\x8d\xa2[\xb5\'\xb6?\x0cH\xaaZ\x886\xa6\xbf\n\xe5?]]\x98\x95?\xbac\xcd\r\xd5`\xb9\xbf\xe3\xe6\xf3$\x1az\x96?\x8b\xd2o\xd8\x1d\xd7\xad\xbf\xd2\xd5\x89C\xb9\xfc\xb1?\x02\xd4\xdc\x03\x0fy\xbd?m;BK\xc6F\xaf\xbf\x905F-\x16\x8b\xa3\xbf\x99J\x01x0\x02\xb8?\x86\xde\x91\xa2\xea\x90\xb0?`F\x01\x82\x1d\x81~\xbf\x045,C9\xda\xb4\xbf\x12C\x98\x00\'3\xa2\xbf|\x19w3!=\xb0?Y\x895F\x03\x15s\xbf7\x88\xe2G\xa9\xc3r?\xd5\xd3\x03\x86\x96\xad\xa0?\xab\x9e\x07\x04\x9d\xa5\x91\xbf\xeefVa\xf5H\xb4\xbf\xd4\xe0\x14!\x0bd\xba?\\\xa8\xd3}-\xf0\xb5?\xa3\x18\x11\xff\xb6\xbd\xa2\xbf\xba\x89\xf5<\x82O\xbd?v\x94\x18\x9f\xea9\x9a?\x98\xbc\x0f\xc8\x15;\xcb?\x13?\xed`\x0b\x93w?>\x18B"fk\xb9?\x05[\x9b\xdf\x8c)\xc7?\xc3\xfcmv&\xe2\x9b?n!\xb2\x92\x7f\x92\x83\xbf\x0b\xbe\xf1\x96\x96\x83\x8d?\r\xcd\xd4\x0eC3\xb3?\xd2\x10\xe5L5\xbd\xa1?\xb3ED0+\x00B?\x018\x82A\x99r\xaf?\xe6\xe3\x10\x1d\xfb\x01\xb5\xbf_s\xf0\xef\xfa\xa1\xae?\x81\x97\xff\xcf\x94w\x97?\xace\xea\xcf\xf2\xe2\xb2?\x90\x87h\x10y \xa2\xbfAo\xc4t\xa9\xdc\xac\xbfm2\x12-.\xf7\xaa\xbfi\x05\xc4%\x97\xb6\xa8\xbfx\xa4r{Gm\xd9?~V\x82\x14\xf8\x86\xc0\xbfj\xd6\x96\x1a^\x0e\xd4\xbf\xb8\xc2\x8ew\xfdM\xd0\xbf\x86\xb9\xa6h\xf5\x90u\xbf\xb4\xafa\xfdN{\xc0?\x87\xa5|U\xde\xec\xe2\xbf_\xc8F\xbc\xff\xf6\xc7\xbf\xc8\xdc\x88\x84x\xa6d?zh U\xabl\xcf?'
p591
tp592
bsg26
I1
sg27
I35
sg28
g29
(g32
S'\xcfH\\rX6\x14@'
p593
tp594
Rp595
sg38
g532
sbasg38
g532
sg8
g9
sg83
I00
sg26
NsbsS'HLA_A_2301'
p596
(i__main__
ModelContainer
p597
(dp598
g4
(lp599
(i__main__
PLSmodel
p600
(dp601
g8
g9
sg10
g11
(g12
(I0
tp602
g14
tp603
Rp604
(I1
(I99
tp605
g18
(S'f8'
p606
I0
I1
tp607
Rp608
(I3
S'<'
p609
NNNI-1
I-1
I0
tp610
bI00
S"\xb6\xa1\xf5\x99T\xbc\xc2?\xb7\x02Q\x9d\x88\x8d\x80\xbf\x89\xc7\x83\x1cq\x98\x84?\xa2[\x10\xf5\xa6v\xa8?\xfa\x9c\x06\x17\xee\x14\xa5\xbf0\xc3\x8c*,\xb9\xce\xbf\xef\x04\x13\x84\xf6:\x95?\x87\xa8\xe9\x01\x87Ma\xbf=K\x9e\x92al\xc0\xbf\x8f\xaa\xacpN\x89\xa1\xbf&c\x03\xc5\xd3\xe5\x90\xbf\xdc>\xc1\xf86D\xad?\t\x07\x92\\\x7f\xdc\xbc?{\x0ch\x0c\x1b\xbf\xb3\xbf\xac\xf0\xd2E\xcb\xb3\x87?7\xfe=\x9d\x81\x80\xbf?\x9d\xe1\x9d\x17\x02\xf8\x93\xbf\xa0\xf9[*\xf31\xb9?\xfd\xfb\xc1\xa2\x99\x93\xc4?U\xea\x12M\x10!\x95?2_?o\x81\x18\xa7?\xacw\xc3r^\xb6\xb4?:#\xaf\x91\xe8\x8f\x87?\x03\x86\x880\xff\xb4\xbb?\x1b\x94\x8a\xd0\x90\x9a\x9b? \xc1<\xbc\xd1;\xc2?\xfb\xfdMw\xf6\x08\xb2?E\xa0}]\x878\xaa\xbf@%\xb7\xe6\xb4\x9c\xaa?MI\xd1CA2\xc7?\xc7\x9e\x07=e\xce\xaf?^\xa7\x1a\xd6|P\x9f\xbf\x9a\xf2\x96\x88\xb5\x91\xc1??^:\x97\xedD\x8f\xbf\xd1,qgO\x0c\xa8\xbf \xce\xebr\xeb8\xc0\xbf\x87\xe8p\xea?>\x8e\xbf\xe8\xbf\x05\x96q\x84\xb0\xbf\x9e\xf9\x03Q)\xfe\xa0\xbfD\xca\xbeR\xef\xed\xc1?_E\xe4\x12S\xd6\xc2?U\xb6;\x80\xc7'\x9b\xbf\xe3\xcb-\rQ\xf9\xaf?\x164'1\x84_\xaf\xbfd\xcfOE\xb1p\xb8?\xa8\x97\xb6\xabbp\xa2\xbf\xfd\x9f7O\xe2\xd7\xb5?\x15G\xe7\xf3\x8e\x9f\x94\xbf\x91\x16\xeeM\xf5+\xb6?\xa0\xe9\x86\x90\x8c1\xc3\xbf\xfe_\x10\xff\x8fK\xa6?\x02\xf8\xef<\xa8\x11\xb8\xbf\xaa7\x86^w\xbc\xbe?\xfc2\x00%\x11\xa4\xa6\xbf\x89\x18B\x1e\xa3.\x9a?(yNv\x1bm\xa8\xbf\xbe\xbe\x01\x84\x1cOx?|\x8c\x03Fe\x8c\xa9?\xa4I$\xeb\xb2\xdf\xa8\xbf\xed\xee2\x01\xa2\x01\xc4?\x1a\xc5\xd1\xba\xc1s\xa4?\xed\x836MYV\xbd\xbf\x1b\xdc\xb4\xed<\x00\xc2?\x05\xf1i\xeb\xc0b\xb0?\xb4\x95#\x8bT\x95\xb7?J\xaeX\xe0P\x05\xc2?\x1c]\xa8\xa0\xdd[\xb6?[3\x17\xe7\xc7\xd0w?\x9f@\xaf\xf3\xa2c\x9a\xbf\xa4\xfb\xc7\xdd>\xff\xb2\xbf\xfd\xacg\xa5\xf3\xad\x9a?\xdd\x1f\xc9f\xf95\xac?)\x198|yS\xd0?\x85\xb4\xfc\nm\x04\xc2?\x95%\xe8I\xd9\xe1\xc2?\xf7JN\x86K\xe3\xb3\xbfCj\x10}\xd4[\xb0\xbf\xd7\xb3*%\x93.\xae\xbf\xc1\xf2\xd8V\xcbU\x9f?\x1c?3\xae\x13 \xaf\xbf\x9e\x08%\xba\xcf\x1e\xca?\xd4 O\t\xab\xf4\xc1\xbf\\\xca\x1c\xf8q8\xa6?\xbdV[9YJ\xce?\xd3M\xaf\x98\xa9\xfe\x9e?\x97F&3\xa0 \xbf?h\xb09\x16\xa9*\xb1?\x8c\xa4\x87\xf2\x17[\x93\xbfX\xde\x17\xfdj\xbe\xd7?\xec\x86^\xc1\xdd\x87\xb2\xbf\xe6\xb5\x7f\xa5\xde\x15\xc0\xbf\xc0\x80>\x04\xe7~\xbf?\xd9\xf9p\x86\xf7\xcc\xbc?\xbe\xf5\xec\x876\xf6\xb6\xbf4\xb2\xa4(\x81\x82\xc9?:>\xbd\xb0\xc0g\xc3?\x95$\x9d2\xc2\x9d\xc3\xbf\xe9x'.iC\xca\xbf\xae\xf6\x8a\xc8AB\xa7\xbf"
p611
tp612
bsg26
I1
sg27
I4
sg28
g29
(g32
S"\xbe'B\xb9\xe6Q\x14@"
p613
tp614
Rp615
sg38
g596
sba(i__main__
PLSmodel
p616
(dp617
g8
g9
sg10
g11
(g12
(I0
tp618
g14
tp619
Rp620
(I1
(I99
tp621
g608
I00
S'\xb2\x9b\xcb\xaf\xa3\xb3\xc8?,\xeb\xec\xe2^Q\x9d? \xd7\x83\xc7m\x92^\xbf\xa5\xee\x7f\xb2rJ\xc1?\x07<\x88\xce|\xdc\xb6\xbfe1\x8beiG\xd7\xbf\xc8Eub\x87\x8d\xdb\xbf\xf1\xe4\nn$E\xc9?\'\x14\xa6\xd8\xde\xc5\xd1\xbfP/j\x0151\xb1?\x8b]fp\xb5\xc1\xb1\xbf\xbaAa\x02\xfa\x88\xc1?\xf1nX8!\xef\xd0?\xd6\x86\xfb\xe0\xe4\x0f\xbd\xbf\xa8s\xf0kAe\xd9?_\x8f\x02\x14co\xc2?\xe5\xe8FW\xd6=\xb8\xbf\x8d\x96\x8a\x1d?\xdc\xce?X\xcdQ\xff\xc2\xf7\xd0?\x19\xf6\xed\xde{\xab\xc7\xbf\xf5\xa7PDN\x08\xd1\xbf\xa5k.(\x91\xe8N\xbfb\xe0e\xfb\x8b\xe8\x96?R\x81Q\x97)\x96\xd1?\x87\x17K\x07\xe6b\xd1?\xabV(\x88\x04\xa5\x98\xbf\x98\xef\xad\xc5\xdc\xcc\xc6?-\xccj\xe4)\xf7\xc9\xbf6Z?\xbc{\xad\xcf?\xd1\xe45k\x99J\xd2?\xa8\xd6Ze%\x13\xb2\xbf?}\x9e_DS\xc2\xbf?<XI\x80\xd6\x96\xbfaE\x07\xc1ec\xca\xbf\xf8\x12\x14[\xfe\xc7\xa1\xbfe\xad\xe9A\xf0\x85\xba?\xca\xa4\x8aB\x98i\xc5\xbf\xf6\xd6\xbd\x15\xeaB\xab?\x15\xfd\xac\xc4\xc5J\xc7\xbf\xfby]\x9f\x99\x05\xc5?\x8a\x96\xb8<G\x7f\xb4?\xe2\x98\xb6#G\xba\x96\xbfc\xaa1\x9e>\x8f\xb3\xbfZ\x05\x86\x95`k\x91?$\x13\xd1\x82\x1c\xcb\xb7?TfT-\xe1 \xc9\xbfiT\x91\x02N7\xb0?\xd26=\x9aA\xa7\xc3\xbf\x12\x9bJTx\x15\xb9?B\x7f\xfaU\xfc\xe6g\xbfV,\x87\xac;\xda\xad?\x1dC\x14\xac3\xa2\xbc?\xf0\xa7E\xbc<\xa5\xcb?\xc4aS\xa50|\x9f?\xcb \xc7\x1c\xd6l\xda?0\xdd\x8e\xe9\x87\x0e\xd2?\xb1\xf9\xab<\xfc\x04\xab\xbf\x95\xca\xc3\xca\xa0,\xc2\xbf(\xebD\xd5\x04\xe4\xc9\xbf\xc4\xd8\x99\x7f\xff\x17\xdb?\xbf\xea\xc6\xe4\xba\xa2\xc8\xbf\xb6M]6\xd3\xbe\xc8?\xb2\x93\x11\xf5\xdd\xf8\xc2?)\x9co\x80\xb2\x1d\xba?z\xfb\xd0\xad\xac=\xa0?\xe5\xe5P\xcf\xbe\xd5\xbd?{\x80_\x93\x1e\xe4\xc0?-\x06\x83\xdb\xd6\x8c\xdc?\\\n\xf7C\xce\xda\xc4\xbf\xc8Y\x93\x02\x9d\x7f\xa9?\xb9\x8dCF\xdf^\xb1?v\xce\xf4\x0ek\xc5\xc0?C\xfd^\xaf\'\x16\xac?\x90\xcc\xee\xec\xeb-\x93?\xf3\x10\xc7\x0f\xc3\xf5\xd1?\xe5\n\xc53\x18\xba\xc5\xbf\x98\x0ci\xc1\xfaH\xcf\xbf\xdfc\xab\x16\x9b\xac\xc5\xbf\x1e\xe7)\x0c3[\x9b?\x9bTA]p\xab\xc1\xbfQ\xaal\xf9\xc9\x96\xc5?\xf9\x03\x9f\xd7\xe0Q\xc8\xbf\x1fC5W8(\xbb\xbfW;]}\x02N\xe1?B9\xe8\x8f\xf4\xad\xb8?\xac\xcb\x99\x05R|\xc1\xbf\x9db\xff8\xf0\x7f\x92\xbf\x7f\xa4\x84\x0b\xd7\x9f\xd1\xbf\xef\xa5\x0e\xb1\xb1\xaf\xde?\xe6\x81\x9b\x14\xf1I\xcf\xbf\x9e\x90R\x81n,\xa1\xbf`\xe3\x01V\xc8\t\xc6\xbf{\xc5\xa5\xcc \xdc\xd9?]\xb8\xd1\xc6\xf6v\xcc\xbf\x87=\xea$\x02\x0f\xe8?CB2\x9e\xef\xf0\xed?\xdbU\xe4\xf9u\x0c\xec\xbf\xaa\xf7\xd5r\x9f"\xe5\xbf\x0f\xd1\xc2\xe0\xd3g\xb7?'
p622
tp623
bsg26
I1
sg27
I12
sg28
g29
(g32
S'T\x93\xcf[\x81\xb3\x08@'
p624
tp625
Rp626
sg38
g596
sba(i__main__
PLSmodel
p627
(dp628
g8
g9
sg10
g11
(g12
(I0
tp629
g14
tp630
Rp631
(I1
(I99
tp632
g608
I00
S"`\xbc\xa9\x83\xe4\xad\xa9?\xfe\xeb\xef\xe6\xf9D\x99\xbf\xe35=x\xeeh\xa0\xbfF\xe5\xac\xa1\x00\x90\xa8?+X4\xc8\xc0\x03\x9e\xbf\x8a\x84\xcbn\xd7!\xb9\xbf3\xb1Od\xbf.\x9f?\xd4v\xd8c\xf8\xd2r?\xd2\x98\x05\x17\x9eD\xb2?\x06\x9f\xfb\xd4\xe8\x9e\xad?|\x01\xdf\xea\xb0\x0f\x92?-\xf7\xe6%\x05\xa7\xb0?\xe1A\x9b\xf6\xbf\x8f\xb7?M\x13\xe3\xd3\xa0\xce\xa0\xbf]\x02\xe6$\r'\xa1?%)\xbb\xe2\xf3-\x82?\x89CYQ\xaa\xec\xa9\xbf\xf2\xfb{UuT\xb5?/\xbb\x07\xd9\x07\x05\xbe?\xc3\x19\xd7HU\xa3\x9e?\xd8\xf9\x82\x81.\xce\xb5?\xda=@\xf2z\x17\x82?|P\xad\x0b5V\xbe?\xe0a\xcf\xbf\xb86p\xbfWs\xf9\x074bm?c\xc0O\x86-s\xb3?\xb1`\x12~D\xf6\x90?V\xfc\x08W^\xcbo?:\x97\xda\xca) \x85?\x99\xa8\x80H\x1e\xad\xa8?E\xf0\xd4\xe1\xb5\xfd\xab?\xcdryL\xd33\x92?\xe8I\xc6\xa8h\xc5\xb4?a\x9b\x8a\xc4\xe9e\xb1?\xf5nb\x12\xf7-\xb0\xbf\x8d\xa8Ca\x90\xcf\xa7\xbf{\xb3\xd4\xcd\xa9i\x90\xbf\xe9s\xd0>'\xb4\x7f\xbf\xb6\x16\x8e\xa0s\x80\xa7\xbf\x0e3\xab\xff9\x82\xb1?5POL\xd4E\xb6?\xf7\x86\xfdD\xf5\xdb\x82?w\xa3M\x9fB:\xba?\xed\xb5.\x9b\xf2\xd7\xa7\xbf`\xdb\xce\xd036\xbb?\x85\x03\x18\xc4\r\xbe\xb2\xbfsm-\x90\x8dqc\xbfm@\x99A\xa5\xdd\xa3?\x96\xded\x04~\x18\xb0?\xe2\xa28\x8cf\xd8\xb2\xbf\xdcU\xb2o\xd8\xbe\xb4?j`w\x1a\x93\r\x8e\xbfm\x190\xb0$c\xac?U\xf9\x1dn\xb81\xab?\x18\xcf\xd3\xccnK\xa2?/W\xdd\n\x9f\xdb\xa5?\xab\x12\x9c\x8a\x07]\x83\xbf\xe8\x19]\x99P\x82\xa2?J\x8b\xbb\xfc\xdc\xf4\x98?\x9d\r\x13$\xc5T\xb1?\xff\xebD\xdf\x16\x0c\xab\xbf\x99\xb3\xf2\x95\xbd8m\xbf\xc98\xef%vv\x85?\xf5\n-\xdd\xd7\xce\x92\xbf?\x03`\xcb1\x0b\xb5?\xb5\xc1H\xbb\x17\xf6m\xbfC\xe2\xc5\xf3'\xcd\xae?\xdc\xc6\x15\xfd5!\x88\xbf\xb2\xa9Eq\xfdrs?\xf0>:\xe3\xaa\x8f\x98?f\xd6:T\xcb\x92\x9b?\x07.\xfe]c\x99\x90\xbf\xb0\xd5\x80\xf4\x99\xcf\xbd?\xe6\x1e'\xc6\xcaL\x93?\xe1\x05\xa9\x00\x8c\x1a\xb6?\xc0\xd9\xfb\xa1\xe7\xd9\x9c?\xd8\xaa6\x95>I\x8f\xbf<Pe\x18\xefO\xa5??\xfaR\xe9\xf1^\x94\xbfy%\x00,\x8eZ7\xbfo\xfcF\xc6Q\xff\xb9?,\x05\x1e\xf7\xf5g\xa1\xbf[\x19A\x9f\x07\xd2r?\x05Ya\x13\xfb\x97\xb6?\x932\x90\xb3\x9eS|?\x9dsz(\xa4g\x9b?\xf1\xb3B\x14\x05\xe3\x83?a\x10n\xee\xd4\xcf\x8a\xbf\xa41\xde9\xd7\x1d\xc9?\xf1D\xc8C\x124\xc2\xbf\xa12-\x7f\x8a\x16\xa7\xbf\x89\x9f\x0f\x90\xb9\xdc\x8d?\xe6\x88\x0cU\xea\x1e\xa6?\xcf\xf4*}\\\x03\xa6?\xdb\x01\xfd\xa0\x89W\xb8?*\xaa.\x96\x10\xdd\xb0\xbf>d\x98u\xabo\xb3\xbf\x86\x00\x8d\xeffJ\xbf\xbf\xbd\x14\x85\xffD\x10\x90\xbf"
p633
tp634
bsg26
I1
sg27
I2
sg28
g29
(g32
S'Q\x073\x99om\x17@'
p635
tp636
Rp637
sg38
g596
sba(i__main__
PLSmodel
p638
(dp639
g8
g9
sg10
g11
(g12
(I0
tp640
g14
tp641
Rp642
(I1
(I99
tp643
g608
I00
S'\xb4C\xd2,\x1c\x8a\xc0?\xb4?\x8f{\n\xf0\xb8?\x10\xc26R\xca\x91\xae\xbfp\x97\x1bV\x9ez\xc3?,\x9d\xe8\xf8:\x9a\xc3\xbfm]\x98\xef\xd7-\xca\xbf\x0b\x1cB>\xce\x9c\xe1\xbf\xe5)e\\\x93\x9a\xbe?\xfd\xc5]D\xe4\xb5\xbc\xbfL\xf3\x81:p7\xbb?p\x92\xa9Cb\xc0\xb5\xbfTL\x13m\xcb\xcf\xc2?f\xaaT\xa5d\xca\xc6?H~\xd9\xef4f\xcb\xbf\xf2\xa9\xfa\xf7\x06"\xd4?\xf0\xd7\xfa\xec\xab\x1f\xce?e\xbf\xd5\x97\x92A\xc1?\x13\x8aP&\x84\x90\xc1?\xdb^\x04\xb4`\xd0\xde?\xff\xe5g\x01\\\x12\xc0\xbfr\xa1\xd1\x95\x062\xd0\xbfe\xe4/\xbb\xa8\xff\xa4\xbfq\xaf\x05\xff\x82=\xae?\xb3\x11U\xf1\x9c\xb7\xd2?\xcf\xb1\x9c\x87\xa5\t\xd3?\xa56\xf2\x0b?|\xcb?U.\x8a\xeaA\xe1\xcd?\xac\xfc\xc8TW\x15\xbb\xbfWt\xd0hd\xf5\xd4?H\x938\x16M\xff\xd3?f\xcc\xfa\x95i\x14\xae\xbf\xe8\xcc\x7f\x87\\\x95\xa4\xbf\xcd\xee\x031\x95\xe6\xb4\xbf\x8d\xa5Mg@\x0f\xa5?\xd8\xbbX[\xb6\x8c\xd0\xbf\x11\xb2E\xb0\x02\x84\x8b\xbfah\xd3I\xa7\x055?\x0e\xb6\x0f\xc0\xc4Q\xa3?\x0b\x1f\xbe\xbb\x02\xe9\xcb\xbfr\xac\xa3;\xeab\xc6?g\xb9\xdcpn\x87{?\xe4\xf5\xb5E\x06\xa9\xcb?\x84}\xc0\x9ef\xfc\xb0?\x90\xac\x0b\xab\xbf\xc7\xc1\xbf\x00\xe0\xb7j\xfdb\xb7?\xe2\x04\xb0\xbe\xff\x8e\xb9\xbf\x9aD\xac\x95\x9e\xf0\xc1?\xdaw\x9b\x06\xe6\xda\xc6\xbf\x8eB[O\xaf\xf4\xb6?\xf3Xx\x11t\x06\xb5\xbf\x9eo\xf5\xb9\x0f\n\xb3?\x1a\x17\x1d\x9b\xef/\xc1?\x1em\x99__\xaf\xd5?\x98\xb3\xbf\x96|\x94\xa9?JD\x95\\"\xc1\xd3?i\xfb*qW*\xc3?\x11\x11\x031\x82\xbb\xb2\xbf\xadb\x99\xab\x92\xf6\xbf\xbf\xf0\x07"\x8e\x02\xc1\x97?\x01j\x06\xae\xce\x10\xd9?{7[7\x0c\x82\xcb\xbft\xc2>\x8fR!\xc3\xbfj\xbe\x9b\xd0\xfe\x12\xd3?t\r\x9a\xb9\x1c/\xb5\xbfB\x7f\x7f\xb5>_\xb8\xbf\xa5\xba\xbb\xc6\xb7\xd8\xd1?\n~\x10\x02\x18\xa2\xb5?\x08\xb6:t\xb2\xa6\xd4?f.rY\x14y\xc0\xbf\x88\x0f\xbd\x98F\xf2\x9c\xbf@\xe7\xc5\xbc\xd9\xae\xcd?\xb8K\x16\tA1\xd0?\x04[\x0f*\x14s\xd7?\t\x86`\x15\x8eS\xc7?\xb1\x90\xa5\x80\xf9l\xc3?R([\x1aM)\xd6\xbf\x93\xe6;\xe5\xdf:\xca\xbf\xe8\n\xb8\xa4\x9bK\x8d\xbf\xba\xc2q\x84\x1c\'\xa8?B\xaf\n\xdaw\xa2\xa0\xbf\xfb0\xc1\xf3\xa0\x86\xcd?E$\x11\x0c\x81j\xcd\xbf\xbcx\x82\xd7O9\x9a?\x05\x01\xc5\x98\xfc\xf5\xd1?n\xc9[\x1e1J\xb8\xbfbP\x1eh\'\x10\xba?\xd3=i\xab\tJ\xb0?\xf33\x86\xa0=r\xa2\xbf\xd67L\xd8 \xeb\xdd?\x0btZ\xef>\x8f\xdf\xbf\x1e\xb53\xc65R\xd0\xbf\xec\x9f2e\x82\xe4\xcb?\xfa\xe9z1\x90\xf6\xc6?T4Pj\xf4\xbd\xc6\xbf\xd4\x8a\xdcO\xd0\xcb\xe7? %\x0f\x8dOU\xe7?\x92\xb4\x06\xc0\xe5\x80\xd0\xbfH&\xc2P5\x89\xd8\xbf\x1be\x0c\xba\x1f1\xc3\xbf'
p644
tp645
bsg26
I1
sg27
I15
sg28
g29
(g32
S'\xd9\xad8\xa6\x99z\x07@'
p646
tp647
Rp648
sg38
g596
sba(i__main__
PLSmodel
p649
(dp650
g8
g9
sg10
g11
(g12
(I0
tp651
g14
tp652
Rp653
(I1
(I99
tp654
g608
I00
S'$\x07<2\x01F\xd0?\x13\xa9\xd0nAG\xb1?\xdf\xa7\x1f\x86Po\xb0?B\xd2\xd4\xfc\x80\xf0\xb0?\xc7\xe6]\xcc\x8f\xcb\xa6?\x0e\xc7\x9c\xec\xd7\x9d\xc7\xbfS\x8f#\xact\x1f\xdb\xbf\x8eP;\xa5/Q\xce?\xca\xa7S\x7f\xb0\x1e\xc8\xbf\x89W\x98P U\xbf?M3\xb9\xef\xaf\xca\xd0\xbf*\xee\xa4"Y\xc2#?\xdb\xd1\x9e\xf3\xb8\xf7\xb6?L\x07\xd8\x84p5\xb4?\xd1\xb5Zh\xd35\xd7?q-C\x01!\x0e\xb7?\x8c\xb1<\xbc\x90\xe1\\\xbfu\xb7\xea\xd8\xd8K\xc9?\x7f\x9b,\xe7k(\xe3?\xf2\xf8\x94*Kr\xc2\xbfou\xf4\xe6%E\xd8\xbfj\x0b\x01f\xdb\xbd\xba\xbfx\xf2\x9f\xe7\x8b\xe0\x9c?3n\'qjd\xc7?\x04dz\x8c\xa9<\xce?\xb7p\x84\x8e%`\x97?\x80\x8d\xf6n\\\x9b\xd2?Xaf\xc8\x9e\xbb\xc4\xbf<\xc8#\xab\x8b\xec\xd3?\xfc\xec\xb5\xfbL2\xcf?\x94N\x88m9,\xb7\xbf\x87\x8d\xba)\x80n\xcf\xbfOf\x02\xa6\x8f\xd1\xb6\xbfi~\xcd\x03_\xdf\xb8\xbf0y\x9c7\x86\xe1\xcb\xbf\xe1X\xd7@\xa5\xb6\xb7\xbf\xac\xb9Lh;\xff\xa7\xbfbO\x10\x8bt\xcc\xbf?\x8c\x85\xbfm>\x1c\xd6\xbfB\xd4\xf1\xd9+\xde\xa3?\x19\xa3\xa8n\x80c\xb9?\xf5\x10]\x11\x9e\xb2s\xbf\xbf\xc5\xba\xa7i8\xcb\xbfhL?~\xc6p\xc0\xbfJ(l\x7f\xe3\xc8\xa0?\x86\xe9\xa5\x0f\xc4\xc6\xc8\xbf\xbb\x9e\xe3\xed\xcc\xf5\xcd?\xee|\x1c\x1a\xfbe\xd4\xbf\'.T\x13\x92\x8e\xc8?\xb0\x84~+\xc2\xae\x95?\xb4S\xb8`cI\xc0?RO\x0e\x820&\xb4?\x11\x81\x96\x98t$\xc3?\x03Q\x1b\xc8\xad`\xb4\xbfBEOE6:\xc8?&P\xf7\x81;\x9f\xb5?\x84\x1c\xb6\xe4y\x9a\xd0\xbf\x7f\xc0\x148\t\xf0\xc3\xbfr\x89\x8d\x8b\xb0\xa2\x9c?,\xb5\x9f\xb0<\xc9\xd8?\x94\x8b~I\x11D\xd4\xbf!\x1bx\xdd\x1b%\xab?\t\x82\xbe\x7f\x8c\xb7\xb2\xbfUB\xb6\xe6#\x8e\xa1?b\xa7\xb96\xe3\x8b\xa1?\\\x95\x16\x1f\xd0\x84q?NK6Q\xabi\xaf?"Q\xa3%\xa7\x95\xce?/\xeb\xb3&\xa8U\xcc\xbf\x97\x82K\x8c)a\xc3?|\xa0\xc1\x9cJ\x93\xd8?\xdea\xe1\x06\x83B\xcc?\x19\xd3\x91\xbe\x82z\xb9?7I\xde3l\xd9\xbb?\xb9w\x0f\xf7\xed~\xd2?L[ \xd3\xf3_\xc6\xbfE\xaeA\xbf\x08\xcf\xd4\xbfY\xf3\xba\xf7\x80?\xc6\xbf\xe5\xdbl\xe1g\xe1\x99\xbf\x00\x84\xbdQ\x1eN\xce\xbf\xecZ\x11;aK\xca?j\xe8<\xa4\x81A\xcf\xbfs\xae\x88\x1d\xd2\xb4\xc8\xbf\xbb$z\x08B\'\xdd?\x1b\x13\xee\x1a\x83\xc8\xba?\xbb:7\xc7.\xb4\xb7?5:\xde\xde\xd9\xc5\xaf?H\x81\x12!\xc6\xa4\xd1\xbf\xb1T\xf4\x9e$\x8f\xe2?\x07\xc4/[\x9fS\xa6?+\x99\xca\xa6A@\xb8?\xe1\xeb\x95\xa6\x9d\x1d\xb5?\x98\xef#\x0e\xc6q\xe0?\xf9\\L\xfa\xeav\xcb\xbf,\x80"\xf0\xbf\x88\xe7?\x12\xbc0\xcf\x9c3\xd9?a\x98"\xdcN\xb9\xe3\xbf\xc5sLV\xc3\x07\xe5\xbf\x90?{\xe4\xbfj\xb9\xbf'
p655
tp656
bsg26
I1
sg27
I15
sg28
g29
(g32
S'|0nv\xe7\x04\x06@'
p657
tp658
Rp659
sg38
g596
sbasg38
g596
sg8
g9
sg83
I00
sg26
NsbsS'HLA_A_3002'
p660
(i__main__
ModelContainer
p661
(dp662
g4
(lp663
(i__main__
PLSmodel
p664
(dp665
g8
g9
sg10
g11
(g12
(I0
tp666
g14
tp667
Rp668
(I1
(I99
tp669
g18
(S'f8'
p670
I0
I1
tp671
Rp672
(I3
S'<'
p673
NNNI-1
I-1
I0
tp674
bI00
S'+n\xff[\xe2\x90\x9c?L\xe1 myp\xa7\xbfli\x8b\xcd{\xbe\xbc\xbfS\x95\x1e\xe9\x10r\xb0\xbf\xd9\x99\x13\xba7\x15\xc9\xbf\xa1//\tT\x9d|?\xe8k\x9f\xa90\x89\xc5\xbf}}t\xc3#\x06s?l\x07\xa3 C\xa9\xaa?\xbf\'/\x80\xf3\x91\xbd\xbf\x0bY\ry)\x8b\xc0?\xdf?\xc9\xb4\xb2\xbc\x9e\xbf\x98\x96\xc9\x8e\x1f\xf5t\xbf\xbfz\x06\xa8\xdb\xaf\xb3?\xfa\xe22\x04\xc0<\xa6?\x04\xc9\x95\x1f^\x87\xbd\xbf\x9a\x9e\xf6\xa6~(\xc5\xbf\xd5jk@\xb9\x1a\xb6?+\xa6\x07\x89\xbd\xf6\xaa?\xbe\xbc\xc5\xd7\x18.\xa2?\xf5%\xa94(m\xa3\xbf\xc6\x82\xd3}\x97\xd1\x8f\xbf4\x82\x03>m\xb8\xa9?\xe1\xe8C4)\xd5\xc2\xbf\xa6\xc2+\x12\x82\x97\xa8?jy\xe0\x91H\xd8\xbf\xbf<U\xe8\xae\xa6\xee\x92\xbf\x7f<\xe9v\x85J\xb9\xbf+\x8c\x07M>\xff\xba\xbf\xdc\xfe\xbc,\xb2\x91\xc7?\xda\xf3\xbbs.g\xc6?\xe7\x16\xdf?\x0bh\xb1?\xda\xads\xf6#\xde\xb6\xbf\xda]\x84\x93\xdd\r\xc5?t*\xa2\xdd\xb9\xa0U?\xf5n\xce\xf4"\x05Y?~\xa7`\xc7\xc7x\xb0?\xb8\x08\x8e\x92\x0f\xfd\xa0?\x1b.\x91\xfc\x06\xd1\x81\xbf]\xe8~M\xf0\xe3\xc3\xbf$?\xb8\xeew\xdf\xb4?\xf1\x81\xf0\xb0\x13\xb9\xcd?\xb7\x00\x89\x0b\x9a\x80\xbb?K\xde\x86/!\xe5\xb7\xbfk\xbe\x87\xe5\xabE\xa6\xbf>\xb8\x11\xd5\xe5\xc5\x9f\xbfy\xd3\xe8F\xa0\xe8\x9a?;X\x89a\xa3\x9e\xa4?\xd95\x92\x1fKk\x8f?-/\x1al\xae\xd8\xa9\xbf~e\\\xe5\x91\x16\x86\xbfz\x8b\xbd\x13\xdb\x91\xb3\xbf\x9c \xa2\xfaFf\xc0\xbf\x1e\'V\xea_)\xb7\xbf\x13\xf2\x80Gl,\x98\xbf\xf1\xa1\x97\x14\xdc\x80\x8c\xbfK\x127\xa6\xdb\xbf\xb0\xbf\xae\xb3\xd6+S\x08\xa4\xbfh\xb3\x9a\x10\x07\x8d\xa1\xbf\x95\x80i\xd3\n\xc0\xa8\xbf\xc0\x18\xadd\xcf\x9a2?\xd0\x91\xe2\x90\xc5l\xb4?2 R\xd3*\xaa\x89?v\xf9\x03P\x98S\xba\xbf\x97\xa4\xdf`q\xb8\x89\xbf\xd6\xaa3\x90_\xf0\xb6?\xde\x821N\xe5T\xad?\xb6\x9b\xfd\xb8\xe7r\xc6\xbf=zc\xc6P0\xa0\xbf\xf0\xb6M\xb8\r\xcc\xb3\xbf\xaa\xdf\x8d\xbf\xf4s\xcb?\xab\x8b\x05\xbe\xb9E\xc7?\xd5n\x91\\\xd8\xdd\xa3\xbf\x1f\xd9\x95\xca\xcc\x1a\xcb?\n\x87\xfd[\x1aL\x84?\xd11\x86\xaf\xe11\xa0?:\xda\xd7\x8b\x15\xee\x91\xbf\x1cg\xa5\xbd\xe7\x1e\xc4?\xba6z\xc6\xdb\xca\xba?\xe4\\\xba\xec\xe7\xf2`?\xe7?\xc46\x89n\xba?k\xc6\xe0\x99\x1a\xd7D\xbf\xf6\x80\xea\xc5\xc96\xae?\xd1\x01w9\xcd\x9e\xb9?\xf7lx\x95\x08\xf9\x96?\x96\xdb\xd5 \xbd}\xc1?*#\x03\xe5\x88.\xc3?iP\xe7\xf7\xc1\xf6\xa4?\x9f\x05V\xbe\x87\xa6\xb7?\x13\xbcJ\xb4\x9a\xb4\xc3?\x1d\x0f \xaa\xc8\x08\x9e\xbf\\\x8aY\x82\x19\xb3\xa4?+\xc5\xea\x18\xad\x84\xb2\xbf%\x13x\xfdl9\x95?C:\xd9D{\x8d\x94\xbf^\xec\xdb\x9c\xff\x1b\xbc?ASJ\x95\xcb\xf0\xa6?L\x8c\x1f\x9bv\x18\xa9?\xc0\xc1\\\xbf.\xfd\x97?'
p675
tp676
bsg26
I1
sg27
I4
sg28
g29
(g32
S'&b)\xbaFQ\x16@'
p677
tp678
Rp679
sg38
g660
sba(i__main__
PLSmodel
p680
(dp681
g8
g9
sg10
g11
(g12
(I0
tp682
g14
tp683
Rp684
(I1
(I99
tp685
g672
I00
S'\xf1{|n\x97\xfb\xaa\xbf[\x86T\xd0:\x8b\x8c\xbf\xfal"\xe6W\xb4\xa0\xbf\xb0q\x02\xcfu\xa6\xa8\xbf\xf5\xeb\xb9\x04\x17j\x83?\xf1\xc0\xa4\xc6\xf1\xb2\xa4\xbfP~DKS<\xb1\xbf\x1f\xd5\x13i\x18\xe5\x83?\xa7X\xed\x16\x9b\xb4\x91?\xde\xa9\xa8\xd7\x1f[\x9f?1~\xbb\xf6\x198\xab?\xdeK\x99\xaez\xcd\xaf\xbf\xe9\x1e\xfb\xf1\xed.\xa5?\xee(\xda\xe3\x97\xd2\x88?RQ\x12\xf6V\x90\xae?\xd4}\x15;m\x80m\xbf\xa0~\xba\x81\xbcL\xb1\xbf\x97J\xf9\xad\xa3\xc5\x9e?C\xd0\xbc\x8c\xc1\xc4\x9c?\x18\xf6\x9a\xfe\xbc\x7fx\xbf\x04\xf6\xda\xe4Zh\x81?^\x82av:.\x93?\x03\x07\xd2\x8cu\x16\xa3?\x99\'\x8d\x9e\xd8"\xc2\xbf\xb8.Cw\x143\x8f?\xf7\x05\xcdk}\xc0K?\xa3\xb6\xe8\x97b\xeeh\xbfi\xe7\xba\x0e\x0e\x11\xaa?\xbd\xdc\xe5\xbcG/\xa9\xbf\xd78\x06\xcf\x83\x9e\xc0?\xd8\xfbRO/*\xc6?\x9c\xba\xc5|\xd0;\xa7?\xb0*8\x14\x89\xd2\xa6\xbf\x1d\xc8uR\xa9\x82\xc0?\xd9\xce\xc0\xcf\xa3\xd1\x92\xbf\xacIun\xee\xdd\x99?\x97qo\xab\x93\xf3\xa7?T\x1a\x83~\x7f\xb3\x97\xbf\xebW\xee\x8fV\xbd\xb5\xbf\xaa\x86\xb6\x86\xfb\xb8\x89\xbf9\x8a\\<\x0c\x1e\xb1?l\xc6\x89\xd7U]\xc4?u\x97c\x97/\x85\xbe?\xaej\xac\xaaQ\x88\xa3\xbf\xaf0\x1e \xdbK\x7f?\xbbb\xf7\xb6i}\x81?\x92\x17\x94_\xa50\xa2?\x00X\xa7\xa3\xd2\x9e\x7f\xbfdZ\xd6l&\x8b\xa1?08\x9e\xbc\x13}\xb1\xbf@Z\x01\xae\x7f\xd0\xb5?\x9c\xd8\xca\xf92\x1d\x81\xbf\xa2\x19L\x01\xee\x98\xb9\xbf\xe4\xb0-\xed#Z\xa6\xbf\xac_\x00 I\xc4\x7f?\xf5\xeds.\x0b8\x92\xbfZ\xc1\xb4\xf3{J\xa6\xbf\xd6\xea\x9eM\x99N\x98\xbf\xaa\x85.\xec;\x89\x9c\xbf\xb7}=BK\xda\xa5?\xb9&\xab\n`\xe9\x99?z\x9f7_;\xa6\xa2?\x12\xb3\x14;W\xf0\x95?\xc6\xec\x12\xf0\xfc\t\xae\xbf\xc0\x8e&9\xdeZ\x95\xbf!\xd9%]\xf3\xc0\xa5?\xa6\xa5\xe1~m2\xb5?\x9f\t6\xf1q\x9a\xc2\xbf\n\xdfL\xd7\x97\xabH?u\x05N\x04i\xc8\xb0\xbf\x10"1\x01\xachm?\xb0\xf4\xd4\xcb\xe7.\xa9?\xbc\xc7\xe0\xafJ\xaaf?x\x84\x9c\xe6m\x19\xbb?\xd8\xe4\xc8#sd\x99\xbf\xcd)G\xb6P\x10N?\x11\x969\xe6\x14\x1d\xb3\xbf\xa4X\xd6\xd0\xb3Z\xc0?\xa4\xde\xf1\xf7p\\\x9d?\xca\x06\xce\xdc\x82\xc6\xa5\xbf\xf9\x86\xcbyV\x1bb\xbf\xa4%\x9a\x07\x87\xad\xa9\xbf\xeec5r\x9f\xe4\xb9?\xach9\xfd4\x7f\xc2?\xe3\x07NJv\n\xb1?w? \xec*A\xa5?\xea(j)\xb4K\xb3?\x80s\xcf\x16W\xd6\xb5\xbf,\xad\xe0\x86N\xc6\xb5?k8W*F\x0e\xc5?,i%#\xc3n~\xbf\x93\x1c\xdb\x9a\xb4\x10m?v\x90lf\xb1\xf3\xa6\xbf\x8b\x152*\xb6\xcd\x9b?\x9a\xb2\xcc\r\x82\xaa\x86\xbf{\xc4\x9e\xeavj\xbf?v\xef*\xeb7\t\xb4?\x86\x15\xd6\xc9\xc1\x1e\xa0?\xb2\x84{"\xba{\x9c?'
p686
tp687
bsg26
I1
sg27
I2
sg28
g29
(g32
S'L\x89\xb6Nh\xef\x16@'
p688
tp689
Rp690
sg38
g660
sba(i__main__
PLSmodel
p691
(dp692
g8
g9
sg10
g11
(g12
(I0
tp693
g14
tp694
Rp695
(I1
(I99
tp696
g672
I00
S'\x1b\xb5\xa2\x89\xbec\x99\xbfY\x0b\xcf2\xe7sr?lYzp*%\xaf\xbf\xc7\xc6\xc4K\x12\xe9\xa2\xbf\xa3\x08^\xc9\xc5Y\x94\xbf\xce\xba\xb1\x0b?r\x9d\xbf\xb4\x8e\xb3\xeb\xe2\xdf\xad\xbfk\xe9\xf5\x11\x80Ep\xbfC\x1e\x03\xf5\xa2v\x95?4\xc6tW\x83\xb1x?\x9e\ry\x99\xa7\xb3\xa6?\xd9\x94\xe58E|{?\xacg\xb5\x99z\xd9\x8a?p\xb6\x97vPq\xa1?\x90]`?\x86x\xa5?\x9e\xfd\x94\x9f\xd1x~\xbf\x843\xf2\xa5\xbd\x9e\xb8\xbfH#\xaa\x94\x89\xbb\x9e?\x96\xae\xe0l\x95\x96\xaa?\x1f\xa8\xf9]wb\xa2?\xf1#JDk\xef\xab?\xa8]\x8d\x9cG\xf3\x83\xbfs \x04E\xb1*F\xbfG\xc0\x9a\xa7\xc2\xa6\xad\xbf\xd0\xe5\x08H1$\x8e?\xa8\x14k;\x14p\x9d\xbf$\xcd!\xabN\xd0c\xbf\xe7\xac\xd3\xccCA\x95?\xe4?\xc9\xb7Bg\xa8\xbf9\x0f{\xa3\x96\x89\x91?Ex\xc8\x97g\xba\xb3?n\x0c5\xde\xceF\x9b?\xeb\x0bk\xa6i\t\xa5\xbfZ\xd7$<\x10>\xa4?\xa6u\xfa\xed\x8f\x04\x80?,6\xb2E\x94\xa0\xa0?W\x12$\x8a\xaa\xfb\x92?\x95\x80Xb\xc7\xc3W\xbf\xc2c\x94(\xe6Mu\xbf\x1a\x02#\xbdob\x96\xbf /\\\xaa\xf3\xfe\x9a?\x03\xc3\xd4\x9c\\_\xb4?\x8f\xe0,X\xfe\xa3\xa0?\x12\xf5)x\xa2\xf8\x9b\xbf\x02\xf6\x96\xdfb\xb8\xa4?\xe8\xaa\xceaoH\x80?F\xdb\xc2+2t\x93?\xb5og&q\xe8\x8f?\xfe\xae@\rp\xb6}\xbf\xff\x96*\x1d\x15\x1f\x92\xbfS\x9c\xf3\xbe4\xd7\x95?Y8\xbdE\x89\x95\x88\xbfx\xdcV\x83Y\xbc\xb0\xbf1\x17\xb8O\xd7w\xa6\xbft.\xcb,\xdba\x8e?\x8d\x99_\xc3\xca\xe6\x96\xbf\xe1\x99\xb2\x04?\n\xb1\xbfJ|#\xf2\xba\x06\x7f\xbfj^\x0c?$\x99\x84\xbfEg\xa0^F\x15\xad?\xfb\x0e\xd6\xba\x88\x98\x91\xbfm]\xc0\xcb@t\x94?\x92:\xf4\xe8\xd5\xaa\x9b\xbf\x83\x18\x88\x1b\xfc\xa0\xad\xbf1\xa3\xcaQ0\xc8\x94\xbff\xaa\x84 ?$u\xbfv\x8b\x12\xce\xc7Gw?\xa3\xb0\xc1\x7fJ\xc9\xb3\xbf\xf40\xe71#\xac\x87\xbf\xb2\x89$\x96\xaf\xdf\x9e\xbfi\x04e\xd2\x0f\xcf\x99?v\xea\xa4\x83\x11\xb9\x93?\xa2l\xd35\xcb\xd7\x8b\xbfU\xac\xffm\x1eL\xa6?H\xb3!\'+\n\x91?\x06!\xe0[\xa0\x80\x82?\x1f\xf0V+\xdd\x85\xa0\xbf2\xf9\xc2\x9e\xa4A\xb2?\x13\x87\xc5\xaaE\xd9i\xbfx\xe6\x19\xd4\x96\x16\x93\xbf\x9b\xff\xf7EF\x9e\x9f?\x8a\xbf\xe9\xbf\x1f\xd8\x88\xbf~\xbfg\xca\xef\xef\xb1?\x8b,\xb8g\xca@\xaf?6\xfa&\xc5\x9c\xb1\x88?RQ\xcdu\xce\xc9u?\xb4\x94a\xd5\x95\xd2(\xbf\xd8\xca\xc5\x8d\x05\x1e\xa3\xbf\xc9\xaf\x03&\xe9\xee\xa3?\x9d\x82\xfe\x8d\x1c\xba\xc4?\xcd\x0e|y\x14\x1dM?+-\xed\x974C\xa0?\xec\xa1\xcd\xfc<\x81\xb9\xbfP\xd22\x1b"[\xb5?\xdd\xf6\xd49\x88\x86\x92?\x0e\xba\xe1Q\xf7 \xc0?\x81\rr\xc7\x7f\xea\xb1?\x07\xe3\xa8\x06\x00\xadf?\x1e\'\xdeX\xf1}\x94?'
p697
tp698
bsg26
I1
sg27
I1
sg28
g29
(g32
S']0\x02\xe0\xa8w\x17@'
p699
tp700
Rp701
sg38
g660
sba(i__main__
PLSmodel
p702
(dp703
g8
g9
sg10
g11
(g12
(I0
tp704
g14
tp705
Rp706
(I1
(I99
tp707
g672
I00
S'f2&\xe9V;\xa2\xbf\\\xa3\x8eg,\xc9\x82?| \xd7\xaf\x13\r\xa7\xbf\xcc\x17\x85\xfdt@\xc1\xbf7\xafq\xd8`\xa1\xaf\xbfM\x1cr\x8d\xf2\xa7\xb4\xbf\x95\x0e\xb9\xca\x91K\xa9\xbf\xc6\x12\xcbsY"\x95?X=\xba\xa4\xa1\xf0f?\x02+\xe1\x90s\x9b\x93\xbf\xf4\xd0(\xb7\xd3 \xc1?[\xa3\x01\xa2F\xb4\xb8\xbf\xd2J<\x82\r\xe8z\xbf8\xc8\x1f\xdf\xca\xacv\xbfvr\x86\xe8\xf2Y\xb6?\xb3\xd9\xddn\xd7\xfaV\xbf3\x1bq\x90\xc1l\xbc\xbf.v\xb3\x90%\xb8\xa5?4\xd2d\xa1\x08\x15\xb1?\xc4x\xda\x7f\xfcV\xad\xbf\xfa\xed\xd5\x0cr\xc8\x90?\x91\xc0pa;\x1eu\xbf\x95\x99\x18\x90rzx\xbfG\x08\xe3#~[\xc4\xbf\xdc\xa8\xa1\x10\xf0~2\xbf\xaa\xef\x0e\x9c\x80\xf5\xab\xbf\xf8v\xb3y\x1aL\x91?O\x86\x10\x85\x89\xf9w\xbfh\xb9\xc4J\xaaW\xbf\xbf\xd2>\xe2\xe4\x02\xbb\xbf?f\x05K(\xeb\xbb\xbd?\x1c\x06p%\xf7\xd6\xa8?\x0f|\x98\xcc\xf9\xc7\xbe\xbf-\xf0s:\'\xe9\xb4?\x8d\xf0t\xff\xe2\xf4\x94\xbfv\xdb=\x021X\x98?\x9f\xcd\x97NwK\xa4?\xe1\xd4\xd6\xff\xc4\xb2\x99\xbf\x17\xf38\xdc\xb7\x0c\xa6\xbf\xa04a\xc1\xbd"\xb3\xbf\x93\xe6\xb4\x9f\xba7\xa6?\xd0E\xeb\xd1ec\xcc?q\xfc\xcaj\xb8\xfb\xba?\xc7\xa7\x10\xf9j\x13r\xbfqHj(\x9as\xa0?\x96\x9f\xe9~\xf4\xe5\xb0?\xc2\xb9\x92a8\xb6\xb0?\xd1\xb6\x12\xc7\x94\xe7\x80\xbfN<\x1fN\xc9\xbb\x8b?\x1a\x0cIl\xb4\xc7\x90?\xac;\xfd\x1cA\x1ee?\xfa\x01\xb5})\xac\xb4\xbf\xaf\xc8\x9f\xb8\xb3\x8c\xbd\xbf\x0f\x06\xbc\x18\x1b%\xbb\xbf\xed\xc9\xc1\xd8\x0e\xf0\xaf?}\xe0U\xd1\xf1\xdco?\x03"\xf1\'X\x8e\xb3\xbfq\xd8M\xdc\x1b\xee\xaa\xbf\\o\x85\xb3\n\xb3\xad\xbf\x8e`\x9f\x90\x12u\xa3?\xfb\xa975\x03\x86\x82\xbf\xa9\xe0\xa4\xa7\x06\xb2\x87?\x0c\x14\xd8\xfe:\rJ\xbf\xf1\x99V\xe61A\xb0\xbf\xcf\x0e\x1e\xc6\x03G\xa1\xbfR\xb56E\x8f\xcf\xb3?8P\xf9\xeb\xc6\x99\x90?\x82\xd7w\xdc\xbe\t\xb6\xbf\xfb\xe13d\xb3s\xa0?\xb4\xc0\xe5\x1f\xd8\xc9\xaa?8\xac\xfe\x12\x1b\x8a\xb3?\x02B\x05"o\x93\x80?\x9f\x87<\x01\x91p\x81\xbf\xa3y`\x10\'\xea\xc2?\x9fI\xeb1\x14\xe1\xad?\x00n{\x8e\xebO\x99\xbf\xb1\xf1>\xb2\xf2\xbe\x9c\xbf\x9c\x13\xecq\x8c\xaa\xaf?\xad\x96\xc9!&\x99\x9d?\xfbO\x81\xa3e\xd6\x9a\xbf\x7f\xea\xc3\x11\x92.\xb8??:\x92\x93\x19\x0f\xa3\xbf\x9d\x9a\x88A\x82\x18\xb5?%\xfb \xd2$\x0b\xb9?\xbcs\xfb\x80\xe5\xac\xa3?\x1d\xd9\xfc\xe6\xd2\xb9\xb2?Y:\xf5,\xf7\xfb\xb0?H>(\x9fZ\xac\xb6\xbfL\xd5\xab\x14?\xb7\xbd?\x95H\xe6[\xf6\x82\xb9?rxm\xcd\x16\x17\x85?\xdd\x91%d\x85T~\xbf\x07\xd4\t\x802\x89\x98\xbff\xda\x8c\xba-N\x97?\xadQ\x9b\x8a\xb3\x12\x9a\xbf-\xfb\xe4\x0c\xbc\xa2\xb1?.\x0e\x12\xe4\x86\xd4\xa8?-.\xaf\x04\x97\x16\x9d?y\x16eX\x1bn\x93?'
p708
tp709
bsg26
I1
sg27
I2
sg28
g29
(g32
S'\x90\xbe\x83\xe4\xa0X\x17@'
p710
tp711
Rp712
sg38
g660
sba(i__main__
PLSmodel
p713
(dp714
g8
g9
sg10
g11
(g12
(I0
tp715
g14
tp716
Rp717
(I1
(I99
tp718
g672
I00
S'L\x05\x02\xf0\xd0\xc0\xaf\xbfX\x15\xa7/\x1aX\xa6\xbf\xafi}$\x1e\x1c\xa8?\xa1\x82\x8e\x02\x85U\xae\xbf\x9b\x9f\x14=@\xe0\x87\xbf+\xdc\x1e\xe7\xa3\x9f\xbb?\xeaL\xd4MRA\xcf\xbfK\xb7?%\x97\xf3\xbc?b\x1ca\xe3\x96\xb5\xc8?"\xfbC\xaex\xf7\xae\xbf\x04\x86\xa5\xb4=\x91\xc7?\xad\xc0\xce\xd9\xc6\xd9\xbb\xbf\xd0\x0b\x80\xe0\x1cz\xac?h:\xdd\x1d\x1dk\xc1?\xd9]h\xd2\xa5\n\xbd?\'\xd0\xb2\xe9\x17m\xbd\xbfXI\x13se\xd2\xcb\xbfT\xb7Z\x95l\xfa\xc5?\x1di,H\xcb~\xb0?\xe3e\x9d\x8b\xad\xe2\xc6\xbf\x01\x0bg\xcf&Y\xc7\xbfV\xbf\\sV\xcb\x94?a\xdb\xbc\\\xa6\xe0\xbf?\x999k\xaf^\x80\xd1\xbff1\x9b\xd0vm\x9f?\xfe\x1c\x13+\x02e\x96?1\x8d\'\xbe\x1b\x81\x98?9\x1f\xb7\xb1z\xda\x99\xbf_a\xa5\x89\x1br\x88\xbf\x9f#I\x1d\x87\x92\xc7?iW\x04\x95\xab\x9d\xd1?\xc8T\xad\x89\'f\xb2\xbf\x16\xb7\x82\xa6K\x1b\xaa\xbf\xfb\xb5\xe6Z\xb5\x85\xcc?\xec\x11\xaf\x9a\xa8\xde\xb7\xbf\x83\x9b:\xa6Ri\xaf?\x9f\\\x98\xf6\xfc\xc6\xb0\xbf\xc1\x11\xd5m}\x93\xb0?u~\xb2\xd1\x06H\xa8?!\xbezj\xb5\xd9\xce\xbff2\xa3\xf1x\xa8\xb4?\xa9\x06GG\xa6\xa3\xd3?\x8f\xdd\xae\xd3$z\xc3?\xcd\xe2C\x94\x91"\xc9\xbf8I\xfa\xf3\xe2\xf6\xc2?\xef\x8b\xe3aS\xb2\xc5\xbf\xbd\xd7e\xd5\t\x92\xbe?r\xccI\xa3EZ\x9f?T\x11\xaf\xfb\xc1W\x8f\xbf\xb06\x13V\x98\x1d\xb2\xbf/#\x89=\xde\xda\xa9\xbf\xf0\xfd\xb0\xf0W\x9b\xb6\xbf\xc9\xab\xf9"t\xdb\xb0\xbf\xaev\xfd\x9f\x1f\xf3\xb2\xbf\xc0 \x1az \xfc\xb5\xbfi\x8a7~\x9e\xea\xbf\xbf\x04\x81\xdf\x15\x81\xfdu?\x9aX\x04F\x12x\xb6\xbf\xfa\x85\xf0\xd1\x91\x1a\xb6\xbfgq\xfa\xe0\x0e|\xb1?i~\x81\x89\xac\x80\xc8?\x85\xc3\xb6\xc0O\xd4w\xbfY\xcb\xdf$Y\x99\xb0?\x06P<\xb1e\xcd\xbe\xbfA\x8d\xb9\xac\xa4-\xc0\xbf\xc9Q\x1a\x17\x00Q\xc1?2\xe8\x07.\xb5\xd7\x9f?\xea\xa7\xf4>\x92\xc4\xc4\xbf\xb1<*\xadVj\xb8?\xd4\xcea%\x93\x13\xba\xbfH\x95\xb7I\xc3\x08\xd0?\xf5\xce\xb8`\xaf\xcf\xba?\xea\x84r\x84\xe1\x87\xbb\xbf\xf3\xd1a\t\xa8[\xcc?\xb1\x8b\x06 R\xd3\xbc?.\xf0\x17@^\xa1\x9c?Lv\xd2\xba\xf3\xd3\xa3\xbfT\xc8\xf7\x9b\xaf\x8e\xad?O\xf2zl\xab\xc8\xa7\xbf\x0f\x89\xfb\xd3\xf3B\xb0?\xd45\x1b\xb8\x9a\xc4\xaa?{Y\xb0\xa8\x04\xe9\xa3?\tY\x8e\xbay\xa8\xb8?K\xbdw\x88Xo\xc2?\xb3\x16\x87\xa5n\xccB\xbf8#\xc2s\xf6\xac\xb4?\x0c+0\xf8\xa1\x08\xc5?\x13\x15\xe2\rz<\xb9\xbf-\xb4\x01\xbb\x9eV\xc2?\x99n\x01\xc1%e\xd0?.\xf2\x0e\xb8\xae}\xc0\xbf\x8c\xee\xc7?\xa7\xaa\xbb?\xd4p\xed\xda\x02?\xb3\xbfA\xf2\xdahEf\xb3\xbfd\x10\x12<\xd4\xc6\xb4\xbfM\xba=9\xe6\xb9\xc3?:tw\x8bbu\x95\xbf\x04\xbeQ\x9e\xe8\xfb\xcb?\xc3\x1d\x00f\x13\'\xa7?'
p719
tp720
bsg26
I1
sg27
I7
sg28
g29
(g32
S'\xfc\xde\x02`u\xdd\x15@'
p721
tp722
Rp723
sg38
g660
sbasg38
g660
sg8
g9
sg83
I00
sg26
NsbsS'HLA_A_3001'
p724
(i__main__
ModelContainer
p725
(dp726
g4
(lp727
(i__main__
PLSmodel
p728
(dp729
g8
g9
sg10
g11
(g12
(I0
tp730
g14
tp731
Rp732
(I1
(I99
tp733
g18
(S'f8'
p734
I0
I1
tp735
Rp736
(I3
S'<'
p737
NNNI-1
I-1
I0
tp738
bI00
S'\xd7Fq\xc7\xd1Z\xa9\xbf\x14\xc1\x1c\x96j\xb0\xb2\xbf\xf4\xda\xfb\x13WL`?\xcd@\xb9\x84G\xb7\xa2\xbf\x16\xf0\x95J\xb5\x8e\xba\xbf\xe65\xbeY\xba[\xa0\xbf\xcd[7\xc4\xeb\xa7\x98\xbf\xc7\x92jU\x9c\xd8\xb3?\x9b&\x1e:d\x1b\x93\xbf\xb1<d?\xdd\xe2\xb4?C\xf2\x9dp\xed\x8a\xc0?\xb1\xbf\x1e\xd1\xa9\x7fj?{b\xa3<bq\xa4\xbfU\x10\xe8>W\xc8\xa9?6\xa8\xc1\xd0N\x03\xb9?\xfc\xb1pr\x00\xcfR\xbf\xd1\xfe\x80u{T\x8b\xbf\xf2\xbd\xf1\x17\x15\xb2\x81\xbf\xcd\x91\xc8\xe5\xf4\xcc\xa5?\xce{}\x8c\x08\xd6\x86?\xedn\xa6\xe8\xb8\x11\xb3\xbf8c\xbf\xe6\xfb\x16\x99?\x15\xcc\xb14\x1a\'|?\x15\xc7\t\xa3B"\xbe\xbf\x16\x98\xdb\xd6\x8a\x0f\xb1\xbf\xc0<28+\xd8\x99\xbf\xc7bv\xd3\x8eM\x9b\xbf\x87\x19L\xef\xbc5\xae?\xdcsf\xcf\x1a\xbf\xa9?\x91\x9f\x7f)E\xba\xb2?\x01\xc4\xb1s\xa6\x03\xb0?\x9a\xabL\xb7\xffV\x9e?\xe8\xf6\x13\x85U\xb4\xb8?`\xac\xa2\xb1]1\x9e\xbf\xd1\x05\x0c8\x18t\xb1\xbf[\xbf\xba\x1c\xe53\x9d?\xb4\xb0F\xb6h\xac\x97\xbfj\x19\xa6\xe3\x96\x80\x93?*\x83\xa4\xf6?\x03\x90?\x12\x84\xfeG\x0f\xc7\xa0?\xfa\x1a\xadQ\x85[\x9f?\xba\x1c\xfa\xcb\xb28\xb1\xbf\xbd\xd9{O\r\xeb\xaa?\xb2\xdf4\x8a\xc2&\x88?{\xe0\x99{\x93\x9e\x96?&\xb7\x96\x8d\xe5\x0b\xaa\xbf\x7f\x84\xbbvD2\x9e?\x94V\xe3\xaai\xd1\\\xbf\xff\x845y\xad\xf1y?\x14\x87LY\x8a\xcd\x91?\xe1\xfc\xa9\xf0-\xe07?3\x01\x9c?\x83\xaa\x95?sD\x07\x00\x1f0\x84?<\xabSC\xcd"\x99?b\x8b\x1d\x8c\x08\xe3\x9b?\xf6\xd2\xa2u_\x00\x95?TNsmE\x94\xa2\xbf\x05\x8eA\x16\xb3\xa2\x8c?\xed\xa7X\xbb\xd8b\x90\xbfY6\xfb^\x8d!0\xbf\xe1\x98\xd5H\x92\xea\xa9?\x8e\xeaL\xed\x90\xb4\x9e\xbf`?\x84&\x9e\x0e\xa5?\x85;\xcb\x8dh\x84\xab?]f\xfb\xc3\xaf]\xaf\xbf\x0f\xab\xa9\x92\xa5\\\xa3?b\x98\xbc\xa2\x9eT\x7f?\xb4\x03K\xc1\xc6\x01\xab\xbf\xf0\x03J\xa1\x86\x19\xa3\xbf\x94\xf2\r\xe0\x94\x8e\x92?\x1cM\xd0\xff\xfc&\x87?\xc4*\xac\x1e\x95xu?\xc2)\xd8\xb0\xef\x99\xaf?\xe0\xf4\nD!\xc1\x89?\xaf\xa3\x88\x0cIP\xb5\xbf\xd0\xb6\\c\x874\x8a?b-\x9c\xf7??\xa2\xbf\xc5\xb9;u\x03\xc4\xb4?\xd1M\xbb\\l\xb1\x94?\xb59t;N\xe6g?\xf2\xa5\n\xdd\xe54\xae\xbf[eM\xa7\x81^\xa9\xbf\x03\x88`\x1aG\xa6\x98?\xf24+Fe-\x92\xbf\xd1\x1ab;\xce\xb5\xa5?\x99a\xef\x16(W\xa1\xbfR\x0b!\x94\xc1\x02\xa0?\xa4\x84\xfe\x86\x0cL\xbd\xbf\xf1\xbb8_q\xa9\x90\xbf]$\xa2\xfb\x9f\r\xbe\xbf3f\xa5\xa4:A\xb8\xbfd\x9d\xea\xd5\xf3\x1a\x83\xbf\x94\xb7\x04\x82\xc8\x13\xcb\xbf\x00j\xc6\xa0\xa3\\\xb8\xbf\xf1\xfaL\x81\x11\x85\xbc\xbf\xad\xa2\xa7k\xe6t\x87\xbf\x94\xfaCVd\x9d\xa4?n\xff\xfa\x06\xfc\xca\xc9?\xefx\xa5\xdd)h\xa8?'
p739
tp740
bsg26
I1
sg27
I2
sg28
g29
(g32
S'\x06"\xc1A#\xc8\x13@'
p741
tp742
Rp743
sg38
g724
sba(i__main__
PLSmodel
p744
(dp745
g8
g9
sg10
g11
(g12
(I0
tp746
g14
tp747
Rp748
(I1
(I99
tp749
g736
I00
S'~\x87U\xff]\x13\x9f\xbf\xfb\xbd\xa0\xf3V\xe5\xb0\xbf\xa2;\xf9oy\xc8\xa3?\x1c\xcf5E\xba9\xaf?%!\x15\x0c\xbc\xe0\xb5\xbfr\x1e&G\xc4\x8c\xb3\xbf\x19vX\xe8\xc6l\xae\xbf~\xee\x1f\xf7Aj\xab?\xf2\xfb\xff\x81\xa8\x85\x92?k\xe3\xf8\xd9.\x14\xb1?\xa0\xbaa3\xb4P\xc1?\xb7\x06\xa8\xaf[Q\xae?\xca|\x04\xa5\x9e\xc8\xa7\xbf\x04\x1e\xf2\x93\xedx\xa7?bup\x1b1/\xbf?5\xd4\xdd\xd4p\xb7t?.Y\xde\xb59\xda\x8a\xbf\xae@\x17\x9b~\xb9\xa2\xbf\xc3 \x1b\x8d\xa5&\xb2?\xdf5\xd6\xbf\xb9UT?\xf3\x80\x92\x83j\xec\xb7\xbf\xae\x1d\x16V\xbaZv\xbfrp[\xd0\x196\x96?eAI\x0fzG\xba\xbf!p\xf9\xc7\x9b\xf2\xb8\xbf\x15\xe50\x91\x07v_\xbf~\xd1M\xfa\xe2\x93\xa1\xbf\x88K\xd5\xbb\xc7\xcf\xac?$\n\xe4\x05a\xad\xb6?x\xcc|\xd7\xab\xcd\xa3?\x11\xe6`Wj\x15\xbc?\x8b\x93\xaa\xa8S\xde\xa0?\x98D\x031\x82\x8f\xbc?\x05\xfb\x9a \xeby\xa6\xbfF\xa55\x9cx\xaf\xb6\xbf\x0b\x08&\xb7\x14\xb6\x97?\xa8s\x02^\xd5\x9fH\xbf\x9f\xf4f\x11X\xa5\x98\xbfQ\x83.V\xbaV\xa9?~53\xcc0\xe4\x9f?\xf8\xf2\xb69\x14Q\xa1\xbf;\xdb\x11)\xddp\xb0\xbf\xae\xcf\x9b$W\xfa\xaa?\xc1\x13\x97\'\x05\xab\\?\xa2\xa1\\\xbaa\xeb\xb4?\xb8\xa5\xe84C\x8d\xab\xbf\xb2&z\xb4\xac\x08\xa2?K\xcfV\x04\x10\xdc}\xbf\xc7\xec\x1d\xd5\x07\x7fB\xbf\xff\xa3P\xd7}\xac\x9f?\x8c\x1f\xd2&\xce\x96\xa0?\xa4R\x7f\x04\xea\xa9v\xbf\xa7\x97\x11\xf2\nQ\x8e\xbf+\x8d\xce.\xc2w\x9e?\x9d\xde\xec\x93\xcbv\xa5?\x08\xad\x8e\x11\x04\x14\xa4?\xa0\xcb\x92\xe4\xf9\xe3\xa7\xbf\xc1f\xca\xcd$\xc9\x8c\xbf\xce\xda"lw\xb4\xad\xbf\xc8\x1di0\x81Zn\xbfB\xf8\x079\x9b\xeay?\xea\x1f\xe3\xe1\xe3-\xa1\xbf\xa18\xc4\xff\xd3\xa0\x95?\xa6\xd4[pL%\x9c?>\xda\xe1\xd3\xf3\\\xaa\xbf\x87\x04\xc4\xdcl%\xb0?Rz[\x90$\x16\x9c\xbf\x9a\xbb\xfe\xf4N\x9f\xb2\xbf7\xae;\x02\t\x12\x9d\xbf\x82\x05\xc5\x02\x7f*\x99\xbf\xadu\xe7\x19|\x7f\xaa?3\xa1\xa1\x1cs\xc4\x97\xbf\xc7A\x1b\xa9c\xaf4\xbf\xc9H*\x9d\xbc\x99\x94?\x8a\xd6c\x03\xd0}\xb6\xbf\xa1L\xe7\xbd\x16\xef\xa0?\x9c\x7f\xd9\xb1+\xf5p?\x1f\x99\xc0\xe1\x8dZ\xc2?\xfez\xb6?\x0b\x9f~?\xe9P\xf4\xd1}\xcf\x81?zX\x06\x85n\xbb\xb8\xbfL!\x05P\xd2\x94\x9c\xbf4;\x95\x8e\xe6\x8c\xb0?\x8b\x99{\xc4\x01\xda\xa2?\xc3\x8a\x93\xda<\xd0\xaa?\x9c\xca`}\xd8\x10\xa4\xbfn\x8a\x9b\x99\x11<\xa4?\xde\x04&\xa9\xcf\r\xbe\xbfzj\x93&;\xed\xa0\xbf((\xb9\x9bAb\xc7\xbf\x11[\xba\xd5\xab\xf9\xb1\xbf\xef\xf1asE#\x83?\x91~\xfaB\xbc\xd8\xcf\xbf\xbdA\x1fF\xf3\x9c\xb0\xbf\xe9\xea\xa1\xd6\xf0\xfe\xb1\xbfL\xac\x9e[\xee\xa9\x81?\xf9\xceId\x8f9\xc2?\xdd\x96\x89\xb1J\xd6\xcd?\t\x86~\x8a\xcb\x82z?'
p750
tp751
bsg26
I1
sg27
I7
sg28
g29
(g32
S'2\xa8q#\xed\xc6\x13@'
p752
tp753
Rp754
sg38
g724
sba(i__main__
PLSmodel
p755
(dp756
g8
g9
sg10
g11
(g12
(I0
tp757
g14
tp758
Rp759
(I1
(I99
tp760
g736
I00
S'\xd6vC\x9es/\xa2\xbf\xdbRU\xf3!\x80\xb4\xbfA\x8c0\xdf\xb7"\x8a?\xf4\x1b\xdaZl)k?\xa5\x9d\xd0\xeb\x96\xf9\xb5\xbf\xe9\xd8\xc9\x1eE*\xb0\xbf\xde\xefzb\x83\xa0\xa8\xbf.!\x9fSk\x83\xaf?\x1cW\xc1\xd6\x96\xb6\x9b?\xe7q\x8b=\xd2\x83\xa3?\xdc\xb4\'\xf2\xc2\xf6\xbc?X\x91\x8a\xef\xa4\xbe\xa1?\x95\x9b\xc6U\xa0>\x9b\xbfW\x91\xf4o\xe4i\xb4?\xd3\x04\x85OK\xb4\xba?\xd0\xe2z\x1e\xcd\xc4\x96?\xa7Rr~IL\x90\xbf\xe9\x94Y\x10\x81\xf7\x9f\xbfj\xb7\x7f/\x911\xb2?\xb7\xe9\x08aLr\x94\xbf*\xd8\x00\xb7\x89v\xb1\xbf\x0b\xec\x02\x9b0\xb9Z?\x95\xbeH\xc7\xe5a\xb0?p\x15\x1c\x1cw\xac\xbf\xbf\r\xb1\xc4\xf2\x88%\xb7\xbf\x06\x08\x07\xcf\x01\x85\xa9\xbf\x183\xbb\xe5\xd6\x1a\xa7\xbf\xbe\xdaI\xef\xc8"\xa9?\x80\x96\x86\xfe\xbeU\xa5?\xea\x95\x89\x8c\x0f\x89\xaa?\xd6\xc3|l\xcf\xdb\xb6?a\xc5~\n\x1bR\x8c?\xb33k\xec{D\xc4?w\xf7\xfe\x17?(\xa4\xbfU_\xf1\x06\xec\xfe\xac\xbf\xdf\xae\xde\xe8{\x07\x8b?\xf9\x96\xadXf-p?\xaaKV\x08fs\x8f?\x9f\xfa\x8br\xc6c\x97?\x81\x13?\xe0fZ\xa4?\xe3\xd1\xcb\xc6\xe1\x01\x82\xbf\x12\x18\x9c\xdd\xf6\xef\x9e\xbf6\x9es\xab\'p\xae?\\+a\xfd\x98\xdc\x84\xbf)8\x01\xc9\xa3\xd2\xa4?t\xfdc\xaa\r\n\x8c\xbf\xd9n\xf7\xf0\x10\xc8\xa4?\xef\xdf\xf3n\x91:W\xbf\xe8\xf3\xcd\xe0E\xb2\x91\xbf\x16\x0e,\x17\xd7\x1d\x93\xbfn\x07QRxJ\x94\xbf65{\x85d\xa7\x89?\xebl1\x14S\x8c\x98\xbf\xdc\x99\x0eN\x92\x10w?$\xeaG.Vk\x98?\x98\xb6\xfe\xed(\x9a\x8b?\x80\xfb5\x1b\xe3\t\xb3\xbf[I\xfa\xbe\xc1\xaf\x92?\xe6\x8e\x07\x08G;\xa4\xbf\x87\x82%\xd8\xc8\xc0\x9d?\xbdC\x10\xc5\xa0\'\xa7?\x7f\xb6Gt\xeb\xbb\x94\xbfkw\x95\xec\x0eI\xaa??\x9d\xb0\xc9\x1e\x00\xb6?_\xc7\x84AR\x15\xb2\xbf\\\xa2\xbe\xbb\x9e\xdf\xab?\xa2,\xffK=\x11\x87\xbfAw_\xcc\xaat\xa3\xbfM\rp\x07\xce\xfb\xa0\xbf\xcc\x98\x15K\x8b\x8c\x8f\xbfL\xe5\xa7\xe1\xd3i\x9f?\xf2\\\x01\x10s)\x98?\xa4\x81\xf8\x0c\x99`\x93?f\xe4S\x84\xfbr\xa1?3(d|y\xaa\xb4\xbf\xf5O\x84)\xb9 \xa8?\x04\x86\x96\x7f\xfa\xb0q\xbf\xe8\xa0\\^e\xef\xbb?\xc3a\x9eO\xd9\xa4X\xbf\xbf\x12M\\\x8aH\x9d?\x1a\xda\xd6?\x82\x16\xae\xbf\xdaHD\xb3\x17X\x8e\xbfD\x98\xb3%DD\xa0?\x94\x88r,\x9ce\x82\xbf\xef\xcd\x98\x88\x87E\xaf?B\x87o\x84\xc9<\x98\xbf\x93\xc0\xc4\xde\xf4\xc7\xa2?\xf6!\xc26J\x8f\xbe\xbfV\xba\x8fW\x9a\xc4\x97\xbf:\xe4#\x07\xea\xdd\xb7\xbf\x87\xef\xbe]L\xf1\xb9\xbf\x9ew2\xd2!\xcc\x8c?\xf7\x84\xef\x8fk\xc7\xcc\xbf\x87\xb4\x8c\xc5\x90\xb8\xc0\xbfR\x96\xf7U\x99\xe4\xb8\xbfw/\xa8\x9cy\x7fu\xbf\xe5S\x93\xbc\x1c4\xa4?\xb6\xb0|\x89\xb3\xfc\xc8?\xa6\xc8\xa8\x13\xc5\x87\x8c?'
p761
tp762
bsg26
I1
sg27
I3
sg28
g29
(g32
S'*\x8b-w\xd0\x96\x13@'
p763
tp764
Rp765
sg38
g724
sba(i__main__
PLSmodel
p766
(dp767
g8
g9
sg10
g11
(g12
(I0
tp768
g14
tp769
Rp770
(I1
(I99
tp771
g736
I00
S'g\xee&\x96FL\xa9\xbf\xd7\xdb\xc1\xf6>\x19\xb1\xbf\x1e\xe2n\xeb\xe6&\x95?U\x0c9\xaf\xa8\x1fT?\x89\xa9@\'X\x14\xb8\xbf\xbb\x08\x9b\xf7\xe4TY\xbfRi\xb0\x01y?\xb0\xbf\xd4q\xc5\xb8E\xf4\xb0?5`\xdd\x0ez\xeeH\xbf\xa9\xd7\xf4\xe4\xec\x99\xb0?[?\x80\xed\xacB\xbb?\x8a\xa5\xfc\x10\xc9\xac\x82?_^0\xbf\xfa\xd8\xa1\xbf\x19\xb7-\xedf\xd4\xb0?\x1f\xd9\xbb\x8b&\x89\xb3?\x1f\xe9\xf8\x94\t0\x82?5\xcf\x80\xc2\xba\xed\xa7\xbf\x8aZO\xa3X\r\x8d\xbf\xffcs\x87\xccL\x9f?\xfb\x98b\xa2\x0cEU?f<F\xbbU\xf9\xb4\xbf\x95\xf9\xf5\xfdC\x80y? \xb4:\r6$\xa1?f\'\x87\xce!0\xba\xbf-@\xd1\x95\'\x0f\xb2\xbf\x85\xc6\xba\x06e\xb6\xa8\xbf\x9c\xc0\xa3\xa1\xf83\xa8\xbf\x97\x96\x86\xd5\x1eb\x9a?\x11\xe2\xc4\xab\x17|\xad?\xa0v\x17\xe4\xfeK\xb4?\xb1\x894\xa0\xab\x9c\xaa?\xaax\xef/|\x88\x83?\x9c\x1d\xb4[\x1b\xc1\xbf?\xc8\x8c\xd3|tF\xa0\xbfX\xa2\x15\xad\xc1{\xad\xbfm\x1a"!n\x12\x9c?G\xf0\x96\x7f\t\xe5\xa0\xbf\x9f\xde\xc8\xcd\xda\xecp\xbfN;3\x85^\xd8\x9b?K:\xf1\x14\\\xf6\xa0?\xedn@\xa8\xa8\x11b\xbfC~\x7f\xf4\x9f\xbc\xae\xbf\x80m\x99\xc8#{\xa7?\x1f\xfc\x03>\\\x16\x93?\x82\xe0J\xb50\xe2\xa4?r~\xd7;\xb3\x8c\x97\xbf\xd9U\xe6U\x14\xd7\x9b?ch\xbf\x8a\x07g\x97\xbf!Ap\xa3O\xca\x9f?\x8cd\xec\x97\x9b\xcb\x84?\xf0y\xc2\xab\'O\x85\xbf\xe3\xf4FS\xe1Y\x86\xbf\xa1\xfbXfym\x91\xbfw\xe9\x9b\xc6I,\x84\xbf\\\x85\xcf\xb5\xcc[\x88?jW=\xc8R<\x9b?#z\xfd\x94\xaa\x90\xa5\xbf|g\x0b;#\xbe\x8e?GN\x11\x1d\xb1H\xa4\xbfx\x9bM\xf6\x8efg\xbf\xe7-\xca\x04\x96K\xb2?8\xe7\xfe#\x17\xcd\x9f\xbf\x1a_u\x05\xf1J\xa2?\x81\xb4U\xd7\xf0\'\xaa?-\x7fy\x87\x08s\xa2\xbf\xf7&\xbe)\xb1\xc3\xac?y\xf4\xa0+\xb7\x82\x96\xbf\xe5Bem\x00f\xa3\xbfXf](\x08\xa7\xa7\xbf\t\x1e\xf5\xd8\x1f]^\xbf|Rd\xf2\xf7\x8b\x99?]\x06\xed\r\xd6\xffq\xbf\xa5\xa8\xca\x8d\xd18\x9f?h\xf5\xa2\xe4\x13c\x86?\x8fP\x0f\xcc7u\xab\xbf\x86\x0b\x138\x1c\xb5\x9b?\xe3\x8a(\xac\x1d\x86\x9d\xbf1:7\x80\xf7G\xbe?E\x05\x8c\x90\xe5\xe7f?\xf5v=\xc6\'\x0f\x90?[ww.\xa8w\xb8\xbf< \x00\x84\x99\xdd\x90\xbfP\xf8c\xcf\x93\x9e\xa3?\x06o\xc6\x1aw\xc3\x91?8\xda<\xe9\x9c\x90\x95?\x031j\xd29\xec\xaa\xbf\xbd\xa5\x08w\x9b\x89M\xbf\x11\xa0\xd8\x96\xab\xfc\xbb\xbf\xfb\xd9\x19\x17\xd7\xdbd?\xea8\xb9\xc3+\xdf\xbe\xbf\x8f\xdb\x95\xcd\xc4\xb9\xb9\xbfr\xbf\xf0m.\xb8\xf9\xbeX\xcb\xa1\xb8A\xb5\xca\xbf\xdc\xce1\xefP\x95\xba\xbf\xa9:ta\xa56\xbd\xbf\x0ck\x94\xba\xe5\xc9\x94\xbf\xdc\xacZ5\xde\xbf\xa7?\t\x82\x82\x1d\x8a\x1f\xc9?CN\xe7\xd5\xa1 \xa4?'
p772
tp773
bsg26
I1
sg27
I2
sg28
g29
(g32
S'{\xe9\x86\t\xfa\x94\x13@'
p774
tp775
Rp776
sg38
g724
sba(i__main__
PLSmodel
p777
(dp778
g8
g9
sg10
g11
(g12
(I0
tp779
g14
tp780
Rp781
(I1
(I99
tp782
g736
I00
S'\x96\x9d\x9c\xf7M[\x97\xbf^\x15\xa6\xb4\x87^\xb7\xbf\x11\xafB\xe0B\xe9\x9d?\x034\xbf\x7f\x83-\x89?\xec\xba\xc8U\xfe,\xb2\xbfC)s\x8d\xa9\xc0\xab\xbfP\x07 \x1b\xae\xe5\xa6\xbf\xf2\xb2\xe6vE\xb9\xb5?\xbbbb\xf3^\xcd\x7f?\x7fBjgvv\xa6?:\x9a\x10\xf6\xe7\xc4\xbd?}\xf2r\xa92\xd5\x9c?\x96\xfd\xdc[[\xd8\x9c\xbf\x1cK=\xd2\x98W\xab?\x8d\xc2\xa2\n\xb9\x13\xc0?\x1a\xf3\x1b!\x0fD\xa1?\xa6\x93(?h:\x98\xbf\xc5\xe2i\x9d\xe47\xa1\xbf\xa2fB\x8d\x8b\x9c\xa7?\x03\x13o\xe2\xec\x0c\x9d?C\xce-b\xb7w\xb8\xbf\x94>\x8a\xaa\xc9\xad\x9b?\x8c\xdb0f\x93$\x9e?"\xa1\x82VNT\xc1\xbf\x1a\x07=\x000\xbc\xb8\xbf\x19\x10\x86\x0f\x0c"\xab\xbf\x8a\xb0\xca\x9d\xee\xaf\xaa\xbf@Q\xc3\xf0\xe8\x9e\xb3?xf\xd41R\x8f\xb5?\'\xa0\xf3\xa4]\xa2\xb1?\n\x87\xc977\x18\xb6?=\x19/\x81\xc7\xb9\x99?0}\xdc3\x86\xfe\xc2?\xb9\xe8\xeb \x16\xd8\x92\xbf\x0f<O\xf9\t\r\xb3\xbfFY\x0e\xe6!6\x98?(\xf60-\x1f\x97\x95\xbf\x0f\xba\xe7\xc6\x88\xdf\x96?\x7fF\x19pl<0?W\xf0\xf6De\x15\xad?\xadZ\xe9E\x03\xbf\x83?\x94\x81ZU{\xbf\xae\xbf\xbc\x86F\x88w\xb7\xb4?A\xb1N;\xcdth\xbf\x9b%\x13\xce?\x82\xb8?tR\x14\xe6\x04\x04\x99\xbf\xdb5\xb5\xcb<\xa7\xa0?a]\x8aF\x87\x89Q\xbf\x01>\x91\xbd0wx\xbf1\x91\xf9\x81v(s?\x83f\xe5\xbf\x1b7x\xbf\xc8\x8e1\x9d\x93V\x87?\xe4\xd3\xdf\xe9/\x9f\xa3?ti\xf0X\x98\xa7\x92?\xd6)P\xf0\x83\x94\xa9?9\x90T\x05\xbe"\xa1?5\x99yM0L\xb7\xbf\xb9Z\xafP$\x92\x96?=\xda\xfazlx\xa2\xbfn\x84\xe7\r\xaf\xf7\x99?\x87S\x07\x19\x7f?\x99?{L[\x93\xc6\xc4\x93\xbfi\x9f\xf1nE\x95\x94?\xd8\xf4\xdf\xb8\x9e\x15\xb6?R\x06X\x7f\x83 \xa8\xbfI\x99\x18\x9bQ\xe8\xb0?pS\xc0\x9ch\x17S\xbf\x8b\xec\xad\xd3|H\x9b\xbfbB\x12\xb7\xd4\x89\xa2\xbf2/X\x9a!i\x96\xbfp\xcb\xa1\xf8W\x08\xa9?\xa0\xa3Eho\x80\xa0?\xfe\xe07\x8c\xb9\xeb\x98?\x98\xa7\xbaS\x7f\xe4t?\xbc`c\x7fd\xfc\xb1\xbf\x1a\x89\rj\x1a\xf6\x8c?\xa1M\xb1\x18\x89\x9c}?\xd7\x0c\xd7\xea\x82\x10\xc0?80b\x05VN\x82\xbf^\xf1\n\xee\x7f#\x92?\x19\xaa\x96\xaa1X\xb1\xbf8\r0.\xc9YE?\xc9o+\xbc\xe5\xe7\xa6?\xb7\t4\x8c$:O\xbf\x9f\x03\xd5\xb5I\xde\xaf?\xac\xbc\x1e:\xad\x07\xa7\xbf\x1f\xb6\xa8\x93j\x91\x90?5\xb3\xf5\xad\xe6\xc7\xb4\xbf7\x96\xa9\xa7\xfa>\x91\xbf9\xa9\x80\xb6\xa0,\xb8\xbf\xd7\xb7+\x18\x0e\xf4\xb3\xbf\x8f\xca\x07M"\xba\x89?\xc2E\xfe\x89s\x0f\xcd\xbf\xcb")\'\x9b$\xbb\xbf\x07"7\x02\xef\xbd\xbf\xbf{\t?\x82\xa2\\\x8b\xbf\x9a\xad\x1d\xa9S=\xa5?%d[\x02\xc0\x81\xc8?+*\xb7\xb6\xdb/\x89?'
p783
tp784
bsg26
I1
sg27
I3
sg28
g29
(g32
S'\x15\x0c\\T\x1a\xd2\x13@'
p785
tp786
Rp787
sg38
g724
sbasg38
g724
sg8
g9
sg83
I00
sg26
NsbsS'HLA_B_5401'
p788
(i__main__
ModelContainer
p789
(dp790
g4
(lp791
(i__main__
PLSmodel
p792
(dp793
g8
g9
sg10
g11
(g12
(I0
tp794
g14
tp795
Rp796
(I1
(I99
tp797
g18
(S'f8'
p798
I0
I1
tp799
Rp800
(I3
S'<'
p801
NNNI-1
I-1
I0
tp802
bI00
S"\x83\xcf~l\xa2\x87\xc8?\x10\xec\xd0\xb2o4\x98?y\xf2\x00\xa7\xadz\xb0?\x87\xaf_d\\p\xdd?\xc6\x97\x9dl<#\xbc?wuq\xb7\xa5\x97\xc3\xbf]\xa8\xdb\xd6\x8d\x0e\xe0?\x88\x0bx3,\x92\xc6?\xf1\xcb\xbb\x1a\xe3\x96v?\xe4<6\x95\xea`\x94\xbf/\xaas|\xbai\xbc?,c>Sj\xf2\xa8?\x1c\xb3\xf8\x9a\xd8\xac\xaf?\xdbqF\x1b\xff\x9aC\xbf\x8e;\xc3\x17\x8b\x97\xda\xbf\x0c\xed\x88\x13s@\x8f?\xa8\x18\x8c\xbe\xa5_\xca?\xb3T\xa7\x06\x02W\xc5?R0\xd28q\x06\x90\xbf*\xa1\tT\xe6\x03\xb5?\x86}\x8bn\xac\x0e\xbf?9r:\xc2\xe2\xb7y\xbf,\xa3\xb8\xa5\xc1\xaf\xc2?k\x1a\xef\xd9\x83\x02\xbf\xbf\xc7\xebB\xcc\x11+\xb7?k\xbbQ\x7f\xe6\xbb\x9e?\xbe-\xc0\xc1B\xb4\xb1?\xe9=.*\x9c\xc6\xb2\xbf\x8fo\xa0\x04\xbbo\xd1?^3a\xf2\\\x7f\xd6?b\t\xd2<z@\xaa?t\xec\x92iY.\xa7\xbf/\xf2q\xd8\x8a\x97\x80?\xab\xdb}\xc2\x17$\x97\xbf\xb8\xd5Sj\xad:\xae?[\xbcd\x13\x11\xceq\xbft9\x1bU\x8b\xe9\xb2?$<\xab\x1f]\x1b\xb6?u,n\xcf{\xa8\xa2\xbf\x84\x9e\xeb\x8a\xf3\x9c\x8b?\xfdg5\xd6F\x1e\xc2?\x94f\x9d\xe3\x0c\xe5\xbf\xbfZ\xb8\xbcG\x16\xc8H?\xa8\xe3\x92@V\x03\x8f?\xf5J\xc8\xe5a\xf8\x8b?\x96]\xba<\x13L\xbd\xbf\x06\xf7\xbaU\xdd\xec\x8a?\x92\xf1\xe7\x93\x91\xc9\xad\xbf\x19\xd0\x15\xb9\x83\xb4\xb3\xbfYlv\x11\x08B\x91\xbf'f\xb3<\x1ah\xa0?\xec\xa0\xb6\xc4\xd7{\xc2?\r\xf8M\x97\xab\xf8\x91\xbf\x02\xc1#x\xbcB\xad?\xe4?N\x92\xfd\xa9\xb0?\xc1\xd1+\x84G\xfb\xc7?\xa4\xd1\xad\xc4\x19\x06\xa3\xbf\xbb\x0c\xb7\x9d\xc2\x91\x8f\xbf\x85\x95\xd9\xb7\xd69\xca?\xb6\x07%\xdc\x95\x13\x9b\xbf\xfa\x9d\xeae\xc7H\xb6\xbf\x17b\x92U\x9c[\xb4?|\xc0m'X\x00\xb4?\x9d\n\xd4GD\xf6\xac\xbf&N\ta\xa7<\x96?uj\xca\xcb\xc0?\xa9\xbfp9\xf8~\x1fO\xb3?M\xd6\x96\xf9m\x9f\x86\xbf\xd6\x91&\xcf~p\xb8?\x9b\xe0\xc3r`(\xc8\xbf/E\xd6\xb2B\x0b\xb3?\xbbW\xaf\x03\x0f\x05\xac\xbfgK\x90\x82[7\xc4?C\xc2;\xfd\xcbj\xb5?\x0f\xd8\xc4P\x10s\xa1?=\xfen\x889\x99\xc1?ktQ\xf05\x90\x81\xbf\x17\xc2\xe2\xcf\xc2T\x97\xbfS(g\xf0\xff\x13\xb4?\x9a\x06\x8d\xad9\x1e\x92\xbf\xd7\xadv@\xaa\xd5\xa3?\xb2\x86y(\xbd\xad\xcc\xbf\xa3Q'\x96\xe58\xa0?\x7f\x1fbm#\x94\xc6\xbf\x17\xa8\xfd,D\xa4x?\xaaPQz9\xfd\xd1\xbf\x97\xbaarZ$\xa6?\xdd#Y!\x0b\xf4\xbb\xbfi\xd6\xa7\x0b\x0b\xd8\xb1\xbfFbQh\xaby\xd8?\xb7s\xaal\xa8\xc6\xd3?\x83U\x1f\xc5R\xe0\xd1\xbf\xa5w\xd8\xec\xcf\xb4\xb9?@\xae<\x8d\x07\x1c\xa0?\x83\xf7}*\x9fv\xe2\xbf'\x03K\x00\xee\x13\xc0\xbf?\x1c\xc8Jts\xd8\xbf^\x81\xe9?3\x85\x87?7\xaf\xe11S\x90\xdd\xbf"
p803
tp804
bsg26
I1
sg27
I28
sg28
g29
(g32
S'g\x0e\xbb\x11\x1ah\x13@'
p805
tp806
Rp807
sg38
g788
sba(i__main__
PLSmodel
p808
(dp809
g8
g9
sg10
g11
(g12
(I0
tp810
g14
tp811
Rp812
(I1
(I99
tp813
g800
I00
S'd\x0c\x8b\x91\x9b\xcc\xc3?\xdaCe\x05\xba\xd2\xb4\xbf\xf0W\x97\xf0l\xd3\xbb\xbf\x05\xe6$\x1d\xad,\xc5?\xc3\xaf;\xac\xe7,\xa0\xbfW\xa3\xbc\x91\xdc\xae\xaa?\xcfa\x88\xf8\x1c\x95\xd1?"C\x9a\xfe2\x00\xbf?\xc0\xe7S\xd0E\xb7\xc1\xbfZ\xcc\xcb:\xf6Y\xb0\xbf#\x11\xb1\x04\xb4\x19\x9d\xbf}\xe0.;8\xb8\x9c\xbf\xa9qWw~l\xa6?\xa4\xb2\x9b\xd8\xda\xb1x\xbfV\xf1\x80.\x92\x1c\xc9\xbf%}{\x17\xb8/z\xbf\xf6\x93J+[\x88\xb2?hR\xda\x17\x8fY\x90\xbfU~\xd0\xffd\xa7\x93?\xb0\xec\xccWu_\xa7\xbf\xcb]\xea,\xb2\xa3\xba?$\x0c\x8e{\xbf\xc3\xc0\xbf\x1f\x0e9[\xda#\x90?\xc9>\xd7|\x13\xe1\x9f\xbf\xd7\xf3\xe6P\xf5\x07\xc2?\xfd2\x9f\x1c\xd5-\x93?\x81\xa4\xae\x12\xd6\xb5\xb7?jg\x0c\xcb:\x1e\xb8\xbf\xf3\x95\x86\xb3\xd8\xbf\xa7?\xdb\x90u\xef\x06\x1c\xc3?\x1blu\x98\xda\x8f\xa6\xbf\xd0_\xfe\x88~op\xbfX\x1f\x13\x9d`\xe2\xb0\xbf.\x85\x9e\x13\xbdn\xa0\xbfOp\xf4\x99^&\x98\xbf\x7f~\x1aS\x80\xe1\x83?\xbe\x19-\x0c\x97Z\xb4?\x16\xb3\xe3\x81\xae5g\xbfh\xdbd\xe9\x10\x11\x94?\x80\x87\xe9\x8d\x85\x82\xa8?J\x83\xf8H\x06\xa3\xa0?T\xf3@]\x08\xa9\xb6\xbf\xeb\x1e\xe2:\xa6f\xb2\xbfbxj\xfdw:\x93\xbf\xf3\xdd\r;`\x08\x8f?])\'j\x14\xb3\xc1\xbf\x1f\xdfb*\x94\xf0d?P\x97\xbc`\xf5\x96\x9a?\x93\xcf\xdfF\xd8\xe3R\xbf\xe67\x01\xd78\xee\xbd\xbf\xd4\xff\xf3$\xaf\x01\xa8?\xd3\xea\xf0\xff\x0f\x8c\xb8?\xf5\xec\x11\x89\xf1J\x9a\xbf\x80\xbcD\x13\xf0\x99\x8e\xbf\x06\xb7\x17cO\xe3\xad\xbf\xa3M(!K6\xc3?\x8d\xc4\x1e{\xedz\xba\xbf\\\x07\x87\xdf\x19\x1a\x90\xbf\xdd/\xcbDh\xe4\xa6?\x14\xc0<K\x8b\tU?8\x89\x02 \x9e;\xaf?b\x1a\xa9\x16Y~\x91\xbfj\xe2\xce\xf4K\xdd\xb4?Oeu\x10R\x8b\xa0\xbf\xceX"\xc6\xd5\xab\x87\xbf\x1c\x8b\xa1\x9f\x15\x04\x9c\xbf\x1c7\x9b\x8bT\xc7\x9c?\x89,\xc2\xd7\xf3z\xb7?\xcd\xa7\x17\xe0M-\x87?Bl\x0e5\xcb\x9e\x95?(\xf9!\xf2\xf9\x1b\x82?i\xb4\xd9\xa1\x13\xa4\x9f\xbf\x82\x13\x94)\x81Q\xbe?\x04>YcPU\xaf?AJ\x02\xa0\\\xdb\x93?\x83\xab\x9fu\xb9\x86\xbd?<\x15.\xba\x1ff\xbb\xbf\x9c\xc0\xe8\xc5\xc8\x03\xa9\xbf\x80#^2,F\xb1\xbf\x0b\xbf?|R?\xbe?\xa4h\xcbC\xcb\xf8y\xbf\x83C\x9b\x12\xb0L\xad?3\xaap\x07\xa9\xfd\xa8\xbf>\\\x06\xc7\x08\xd0\x9e\xbf\xf5:{V\xfe4\xb1?\x13V\xaf\xc4\xa3V\xc1\xbf\xa0\xf0\xdc\x90\x90Xx\xbfbE\xf4\xfe\xfa\xa1\xb0\xbf\xbc\xfe\xd1g1\x8f\xa7\xbf/M\xfcU\xb7M\x88\xbf\xbel\x9d\x9f\xac\xd6\xd3?\x14[\xcf\t\xc1\x91\xb0\xbfv\x97\x9b\xea\xcc\x8c\xba?\x8d\xdfAk\xea%\xc0\xbf\xa2\xd0t!\x17\xa4\xba\xbf\xd6_\xae\xa4\xe67\xa1\xbfJ\x9cpI\xd3\xdf\xb0\xbfA\xe6\xa4\xdc\xf5\x04\xba?\xb7m\x8e\xd8\xdfn\xb4\xbf'
p814
tp815
bsg26
I1
sg27
I2
sg28
g29
(g32
S'\xbe\x8e\x86\x90x\xff\x12@'
p816
tp817
Rp818
sg38
g788
sba(i__main__
PLSmodel
p819
(dp820
g8
g9
sg10
g11
(g12
(I0
tp821
g14
tp822
Rp823
(I1
(I99
tp824
g800
I00
S'x\xef\xbd\xf4\xe9\x14\xc9?"\xd4\x88\xfdY\xad\xb5\xbf\xb1\xa5\xba\x0bRS\xba\xbf\xab\xf7\xeb\xc6\xec\x01\xc1?G]\xf3"j\xdcc\xbfI\xf9\xd1WK\xea:?\xcdpOE+\xd3\xca?I\x91\x93SJ\xef\xb7?\x1d&\xe84`*\xc2\xbf\x1c\x9dl\xc4\x97[\xbc\xbf\x94L\x06\x1c\xeb\x17\xa6\xbf\x90f\xfb#!\xc4\xa7\xbf\x94\'\xba.S?\xa9?B\xa9$4?\xb0\x98\xbf\xfd\x9f\xcf\xaf\xb4\x8e\xcc\xbf\xb7#\xc4\x84Goy?\x11\xe3\xf7\x0f\xd7i\xb5?\x96F\xa6?A\n\x84\xbfdUz\xe8\x08;\x96?\xb6[\x16\xdb.\xee\xb0\xbf\xc4U\xbdT\x08B\xbc?\x8a\xa3?l\xb5\xcd\xc3\xbf$/\x04KA\r\xa0?\xae(=\xe8\x89\x07\xa2?7\xa7\xd0\xd7Wm\xb0?\xe0\x91\\\xf7:pm?\x8e\xa5\xc8\x17\xb8\xab\xb6? \xfeO\x1e\x0bR\xb4\xbfn\xeb\x15\xe7\x02I\xb3?\x9005\xb1C\xdc\xc3?\xc3\x83\xf9+H@\x95?AP\xed\x90\x8f\xe6W?Cf\x9c\x01\xe3v\xb5\xbf\xe0\xf2\xf3[\xba\xc2\xa7\xbf\xc0\xa5C\x15\x14\x89n?_\x80\xdb>\x17\x9c\xa5?\xde\xcb9KQ\xb0\xaf?\x04A\x13\xe3\xdeC\x83\xbf\x13d%|\xab\xe6\xa1?\n\x16X]\xe1.\xa2?C\xdaO\x05\xdbM\xa1?1\x8f\x8c\\\xd0w\xa6\xbfw\x91\xf8\xe8\x07\xd7\xb1\xbf5\xc88\x89\xacc\x9e\xbf\x12s\xdd\x891\x0c\xa9?\x13\x1fu;\x12\xd4\xc0\xbf\x0e\xcaD#Lk\x80\xbf\x8a\xbd=\x02P8r\xbf\xa1\xc4A\x06\xbb\x06\x93\xbf>\x0b\xce\x11\xc0c\xa9\xbf\xce\xf1\xcb9\x033\xa0?\xecc`\x7ft\xa7\xae?F\x00lMXW\xa3\xbf\xdf\xed\xc0Y<\x95~?\x18`\xeb6+\x9a\x96\xbf$\x8e\xc8P\x00\x1b\xb6?.\x8f&\xc13\x83\xb0\xbf\xa5\'\x08$\x0e\x90\xa6?\xdd:/\x945\xbf\xa9?\xf7\x1e[\xe0Fs\x90?\xe9\x034(\xd1N\xaa?FdC\xbbzi\xa8\xbfM$\xa6\xc7\xe4E\xaa?\x0b\xfdO<5x\x95\xbf~I\x0f\x15\xf4\xf1\xa8?)A\xe9\xa7{xc?\xc8sA\xec8\x89\xb1?\xe8\x81f\xe5x4\xb6?~\xdb\xce\x85\x8c\xca\xa5?\xf1\xc4\x83\xab.\xb0\x98?t{\xc34\x84\xe7\xad?\x8c\xb1,\x84ta\x8c\xbf\xe1\xd1\xa6\xf1\xc6\x03\xb5?\xc7\xb21t^\x97\xb4?\x88@\x9fID.\xb0?\xa3l\xf8\x84(\x90\xb9?\xf7\x94\x1e\xfaE\xcb\xb3\xbf\x16Q\xc0R\x98Y\xa9\xbfl%:\xadh\xc3\xb7\xbfG\xa1\xc7$\xa0\x01\xba?\xef\xee\xd7x\x95`Z\xbf\xb5\xe32\x1d8x\xac?Lq?\xcef\x85\x81\xbf+%\x10f\'C\xb7\xbf\xf5R\xf1\xdf)\xd8\x9b?\x13\xab"\x1f\xc8\xcb\xb7\xbf\xb9\\R\xef\\\x19\x91?=\x8a\x92\xec\x13\xea\xa9\xbfN\xb8L\x88\x15Q\xb8\xbfx\xb6W\xf7\xd1\x16\x94\xbfb\xc0\xb6{\x04g\xd2?\xf0Ee\x93\xbd,\xb4\xbf`s\xc5\xb3\xa5\xb4\xbf?\xcd,\x88\xd8Nf\xc5\xbf\xda\x88h\xb5\xe3\x08\xb8\xbf!\xc0~\xc0\nv\xa2\xbf\xdf\xea\x0f}/p\xa5\xbf\x07\x87\xceQ~\xc9\xb3?qz\xc9\xe3\x84\x1c\xb8\xbf'
p825
tp826
bsg26
I1
sg27
I2
sg28
g29
(g32
S'\xbd\xba\x90\x85\x1e\xc0\x12@'
p827
tp828
Rp829
sg38
g788
sba(i__main__
PLSmodel
p830
(dp831
g8
g9
sg10
g11
(g12
(I0
tp832
g14
tp833
Rp834
(I1
(I99
tp835
g800
I00
S'x\x0e\xff\xb0\x06\xa6\xca?Y\x81\xc1d\x1f(\xb4\xbf\x13\x1d""nG\x84?s\r\x03\x9eT\x12\xce?!\x0b\x18\x8a;I\x81?\xa3\xf9\x1bz\xbe[\xb5?\x99T\x9c\x0c\x18\x85\xd4?8PClA\x10\xc8?\x8d\x02<\xc4\x02\xc0\xb2\xbf\xfb\x90X[\x05\xf6\xb1\xbf\xa4w\xbdI\xa0\xd1\x9b?\xbbw\x88\xaf\xdb@\x85\xbf\xcfq\xa4\xee\xd7>\xa9?\xb2\xfc"C\xeb\xaa\xa7\xbf\xa4\xcc\xe6\xfa>\xd0\xd2\xbf\x04\xb1\xaa\xa4\xbe\x1f\x88?\xd5\x92\x01]=\\\xb1?-\xaf\xf7lmnR\xbfD\x11P\x9d\xcbm\x93?<\x8f\x98\x14\xb3\xa0\xad\xbf\xc9V\x11~\x0er\xb0?\x8b(\xd98\xd7B\xcc\xbfb\x19\x1e\x1d>\xa2\xc1?j\xbe\x169\x91\x8b\xad\xbf\xece\xbf9\xaa]\xb5?`\x9a\x1d\xc6NI\x9e?(\xb6,\x95\xb4\xc5\xb9?\xea.\xd9\x7f\xd1\xd7\xc0\xbf\x95\x99\xb9\xf0\x10\x8a\xc9?`p\x0eqbn\xcf?\xcc?\xb8C2\xeb\x91?\xa0|)|\xff~\x94?\x91\xc7V\xd6\x12\x16\xc0\xbf\xdb\xd7\xba3\xb2\xfe\xc4\xbf&+\xf2\x0e\x8aP\xa0\xbf\xf4\xe4\xd9Wb\xea\x80?b\xc3\x11R\x07k\xad?.\x97\x06\xe0\x98\xf3\x83\xbf\x95K\xcd\xc6s_\x92\xbf$\x19w\xd3\xfab\xb0?U\xcd\xf9\xda\xfb\xed\xc6?\x06YCa\xf8\xc1\xb4\xbf\xbb\xb8n0\xbe\x9eu\xbf\xf5\x0fR\\\x08\xdb\x8b?Ap\x9dWO\xb1\xb2?\xa8\x1c\xc7\xfe\xbe\x98\xc1\xbf@\xd6\x8a\xbd\x12\x89\xa4\xbf\xc5\xe0?\xfb\x98\xe0\xaa\xbf\xe16\xae(\xebh\x80?o\x1cN\xc1\xa0\xc2\xbe\xbf\x11\xceR5\x80D\xbd?(\x89#\xeah7\xb4?\x9b\xca1n\xc7\xb1\xb5\xbf\x05\xa4\x16CQOl\xbf\x90q\x8d\'\xe7\x16\x83\xbf\x8e\xd6\x9a@\r\x19\xc6?B\x0fi\x07\x86\x80\xc1\xbf\x8b/O\t\xdb\x8d\x9a\xbfxA\x91B\'\x10\xbc?\xc4\xe2\x00\xcf\x92*\x83\xbfU\xb1\x7f;\xff\x1f\x8d?|n`\x96z%\xb2?d\xf6\x87wy\xfa\xba?\x855?\xe3jX\xb8\xbf\x1b\xf6\x80o\xe4\x8d\xbb?\xbc\nVU\xe7\xca\xa0?\xaf\x99M\x1az\xda\xb5?7VOIL\x7f\x96\xbfD:\xc6B>\xf3r?\xeb<\xea7\x80K\xb9\xbf\xba\x10\xc5\xee\x88j\xc1?\x18\xec\xba\xe5\\\xe4\xab\xbf2l\x98\xd0W\x97\xc6?\x88\x10\xc5\xb7\xbdF\xc0?\xd4,Lv\x08\x18\xc1?\xab\xc3\xec\xaa\x18\x90\xbc?\xb6-{\x0b\xf8\x0b\xc1\xbf_\x1b&\x81dB\xb1\xbf\x84\x0by&\xa5\xb2\x8a\xbfT\x11\xec\x17\xac\xfb\xba?]\xb1\xd8#\xc0\x8d\xb0?>5\xf7c\xe7\x19\xb6\xbf[E\xfc;\xf0\x05\xbc?\xd4\xfc\xcb\x19i\xeb\xb2\xbf\t\x1b\xceR\xe4v\x97?\r\x9a\x9b\x9c"X\xcb\xbfF\x01\xe7]\xf2\xf5\x92\xbf\x88]\xe0Gz>\xbd\xbfb\xcd\xa5\x07\x83\x9a\xac\xbf\xac\xf11\xf3\x99\xa4\xb4\xbf\x83\x19J\xfc\xcf\xab\xde?3-\xcd\xe7l\x9b\xbd\xbf\xbb\xb3\xa0v\xe3\x89\xb2?\x00\xe2\xd0M\x86W\xba\xbfM\xec\x154\xa8\xa1\xc3\xbf,\xa4<\xaf\x91\x9d\xba\xbfu=\x8eD`\x90\xb8\xbf_OGT\x9b\xd9\xbe?r\xaf\xf6\x9b\xd4\x14\xc1\xbf'
p836
tp837
bsg26
I1
sg27
I5
sg28
g29
(g32
S'\x90~\x92\x1b5\xab\x11@'
p838
tp839
Rp840
sg38
g788
sba(i__main__
PLSmodel
p841
(dp842
g8
g9
sg10
g11
(g12
(I0
tp843
g14
tp844
Rp845
(I1
(I99
tp846
g800
I00
S'\x1b\xa8\xae\xce\xd8\xa1\xc4?\x99U\x99K\x83=\xb9\xbf^\xd0<\xb0\xb9\x8b\xb0\xbf\xb66\x91\x0f&L\xc5?\x87\xabm\xd4\x17\xb1K\xbf\xfcp\xb2\xa1\xabo\xad?\xfa\x88\xff#\xfbx\xd3?k\xac\xdc\x94J\xfe\xc5?\xec\xd74\xc5\x86\xb8\xc2\xbf\\\xaa\xc2CQ\xae\xae\xbf\x94g\xc3*{\x92\xae?_Q\xf0m(R\xa6\xbf\x9d\x95\x14\xaf\xcc\xea\xab?zI\xb1\xb4\xa5\x8b\x94\xbf\xfdg\xf7\x11>\xc5\xce\xbf\xa4$h\xc9v\xbcV?C\xe7\x19(\x8ef\xbd?\xba\xf6\x9fF\xa4|\xa9\xbf\xff$\xac\xfe\x9a\x00\x95?.B\xd0\xde\\\x18\xa6\xbfL\xe9\xd5\x95xN\xc0?\xf0r<\xc4Q\x0f\xc6\xbf]\xf4:\x12\xd0\xbd\xb1?\xba\xca\xb6\x83\xebD\xb5\xbfH\x1f\x95\xf5\xb43\xb6?\x11\x1b\xf0\x1c\x92\x8f\xaa?\x9d\xdeb\x9da\xc1\xbb?\x9bx\x90s-\xd8\xb2\xbf\x06\x85\x91\xaa\xe6\xe1\xc2?\x0e^\x81eN\xa0\xce?\xc4\x8bEq=\xf0\x9e?\x89;)\tk\x00\x94\xbfi\xd2\\.\x12\xf6\xbb\xbf\x01\\\x94\xa9\xc7\xd7\xb4\xbf\xab\xc8\xddn\x03\x1d\xa1?b\xee\xf0\x05\xe59\xa0?\xd0:L\xc4\xb4j\xb3?0\xca\x19\xd5\x8d\xa5\xa3\xbf*b\x87\xc4\xbbi=\xbfO\xe4\xa7\xe5w\x1b\xb0?\x19\xd9\xf9\x9e\xcaT\xb3?l\xa8\xbd\xe2\xffQ\xaa\xbf\xe2:\x9a\xd6\xeb|\xa7\xbf6\xa2!\x016\xd3\xb0?>\xc9\xb5*\\&\xa5?\x95b\x94\x81\x8d\xb0\xc6\xbf\n3\xaf3~t\x95\xbf\x08Q~\xd5#\x13\xa2\xbf\xd8\x872E\xf7\x0b\x8e\xbfp\xae\xb9\x05\xd9\xb3\xc1\xbfa\x97\xbe5\xe1\xe7\xb4?\x91"\xea/\x01\xa7\xbd?\xdc\xaa\xe8\xb3\xefQ\xb4\xbf\xcf\x06\x8d\x8b\x85\x10\xa8\xbf@b\xe4\xad\x93\xbb\xa0?\xe2u\xf8\'\x90\xd3\xbd?U|\xf9\x88L\xa0\xbb\xbf^\x1cj\x92\x99\xdf\x94?V\xe0]\xf6\xa9\x9f\xa3?\x1e.\xfa\xa9@2\x9b?\xd8\xc6\xc9\xe1\n!\xb0?`\x9e \xacq\x88\xa5\xbf\xec\x9f$\x1f\xb7\xf7\xb2?A\x9f\xe3"\x11/\xa9?\xbdp\xd6(\xa8_\x8a?C\xa8\xf9\xeetS\x95?\xb5\x07\xf5\xf8\xb7$\xbe?.\xe2\xa6\\(t\xb1?\xeawUD\xbff\xb2\xbf\xa1I\x88\xde\xc4\x1c\xb7\xbf\xcb\xf6\xd8\x04a\xf5A?{\x96\x880\x86A\x8a?\xf9t\xe9\x19\x1d\xe2\xc6?qe\xdbn\x0b\x9c\xb7?R\xafC\xce\xe0\x05\xb1?}\xe8\x83\xaa\xfej\xab?\xde\xf7?\xc1\xf5\xa5\xc0\xbf\x0fn\xe4\x0b\xdc\x97\xa6\xbf\xfe\xb27\x13\xd7\xe6\xb8\xbfz9~\xc7\x856\xb5?\xe4V\xfe\x93\x10p\xb4\xbf}\xf0\x99\x7f}\x06\xaa\xbf$\x8b\xbf\x00t\x1f\x98?+\x01\xf2m>Z\xa8\xbfb7\x0e3?\r\x87?P\x17@\xa7\x13\xe4\xc3\xbf0G\xf9\x93|T\x91?\x10r\nts\xff\xb5\xbf\xa2\x93\xf47Tu\xa6\xbfa\xbd\xc3\xc74\x14\xa8\xbf\xce\xdc\xb8w\xef\xd5\xdb?\xf6OW\r\xbd\xcf\xb3\xbf\xa2\xd3@\x04\xfdu\xad?\xc7Ai=A\xf9\xbe\xbf5\x00\x1fg\xed\x07\xc3\xbfY\xb4\xcd\x01\x10\x1b\xb1\xbf\x8d\xac\x83\xf8_\x02\xb7\xbf\xf7\xfb\xa9\xe4%T\xc0?|6c\xcc\xbb\x92\xbe\xbf'
p847
tp848
bsg26
I1
sg27
I3
sg28
g29
(g32
S'p?!QQ5\x12@'
p849
tp850
Rp851
sg38
g788
sbasg38
g788
sg8
g9
sg83
I00
sg26
NsbsS'HLA_B_4001'
p852
(i__main__
ModelContainer
p853
(dp854
g4
(lp855
(i__main__
PLSmodel
p856
(dp857
g8
g9
sg10
g11
(g12
(I0
tp858
g14
tp859
Rp860
(I1
(I99
tp861
g18
(S'f8'
p862
I0
I1
tp863
Rp864
(I3
S'<'
p865
NNNI-1
I-1
I0
tp866
bI00
S'\xa61\xae\xab;\xcb\x88?\xb44@%\xedf\x87?\x05D\xbdcyq\x84\xbff\xab\xbdN\xa3i}\xbf\x01\xc9u\xee\xf5\x14\xa6?\x88>\x8e\xfe\xdf\x9b\x9a?\xe5\x1d\x91\xe5\xb1\xe8\x92\xbf\xbb\x9c\x8e\xab\xfa~\x80?\x031\xcd\xde\xd5L\x9f?\x0e\x16P\x11\xa0\x02\x8f\xbf\x9f\xe2f\xe02I\xa7?\xc4\xe2-gW\x8bd?&1\t\xaf\x160\xc4?\x82\x88!\x0f{\x9b\xa0?\xb4\xb3U\xf0+D\x99?\xa7NQ\xee\xc1y\x97?L\x0b\xf7\xe5\xa0W\xab?\xe0\x82z6\xcbt\x98?\x1b\x97s\x9d13\xcc\xbfEWe\xc1.\xf3r\xbf\xc0\xde\x9b\x97\x14\x04\x93\xbf*\x03\xdc\xb8\xd6E\xa6?\xb6\xa2\x06/O\'\xb1?\xa5R\x8f\xbd\xfa\xd9\x91?\xa1Fq_\xf8\x10\x83?\x11(:(kD\x8e?\x05\xc35\x075)\x94?DB?\xdc:\xfe\x91\xbfK\xd6]\xe9n\xbd\x8f?\x8a\xd0\x96\xf3\x97\xacf\xbf\xc1\xcfX\x1el\xb1\x9c\xbf\xea\xa3H\x8a\xf6\'\x91\xbf4\xc9\x1d\x84\xf25\x97?uAy\x9b\x8c\x0cy\xbf\xb7\x10AH\xc4\x95\xa2?\x80\xd0q\x9d\xd7}\x90?\xe6\xdf\xf0N\xbb?\x92\xbfv\x04\xc2\xaa\xb7\xb3\x90?\x9eBCr\x1eRw?\x1b*;\x95\x17\x0c~\xbf\x07S0Q+{`?]"k\xb6\xc5\xe5\x95?\\w\x91`O\xc4\xa1?\nj\xdfd\x13=|\xbf\xd5\xb7P\x98"\x14\x92\xbfk\xa3\xeb#\x88\xf5\x8a?\x9f\x1e\x0e\xe2YT\x91\xbf\xf5\xf9V)\xc3\n\xb1?9\xf6Q\x94\xd3_\xb0\xbf&\xb8\xd8\r\x96\xe3u\xbf\x1c\xe0%0\x1a\xa9L\xbf\xb77Tx\x159\xa3\xbf\xba\x91\xd6\x93\x8a\xc7\xa2\xbf\x04\xca\x12\xea\xb1\x8a\x8a?\x03\x15\xc7~\xf9\x13\x99\xbf*D\xf9\x02\xf1\x9d\x99?]\xf8\xb7y\x9a\x97j\xbf\x8d~\x7ff/A\x95\xbf\x89\xa4O =)\x81??\xab\x17\r\xabP\x92?Y\xceW\xba\x1c_\x92?\xf47!\x939 i?\x90\x9fFfR\xcc\x81?\x98o\xe6\xcc_$\xa4?\xab\x9d\x82\xbc\xc0\x15\x9a?\x90\x96\xdb\x97\x14\x83\x81?\x8e\xf0\xcf\xc99s\x99?\xff\xd6\xc1\xe1CI\x96\xbfJj\x83\xc6,\x8d\xa4\xbf\xfe\xa0\xac\xd9Jg\x94\xbf\xcc;\xa75\xd8\xce\xa3?\xa5Hk@.0\x85?\xef\x1dD2\xe4<\xa4?\x1f\xff\xecv+\x1do?,\xbcf\xa4b^\xe2\xbe\xf3\xb7\x11\xdd\x91.s\xbf\x8c\xc4\xf4\xb2\xd9\x98\xa1\xbff\xfb\x94D\xfa+\x84\xbf\x93\'\\\x87\x8c|\x89?>\x83@\xc8\xd9\xcco\xbf\x9d\x9d\x87\x04:\xeca?9@q\xf1O\xe6\x90?^\x07\x87\xc1At\x93?\x89\xc3\x9d\x8cV\x9e\x8d?5\xb6\xb7\xdc5\xc9\x91?\x91\x9f\x8f\xe8\x0eR\x95?\xe7\xf12Af,\x96?@Y^f\xf4\xf4\x83?r\x1e\xf6\xe0!\xa3\x8e\xbf\xfc\xff\x89Q<\x07\xa1\xbf\xb0a1!\x1f\x12\x90\xbf\x9a\xd0C\xe3NW\xae?\xe1\x16\xd7\xdcd\x8a\xa4\xbfK\x87\xc3\x9d\xbe\x02\x91?\xf2\xdb\xb5$\xb2\xed\xae?\xda\xb8JT\xb6\xf6w?\xe0\xdd\x0f\xd8\xdfL\xa9\xbf\xc3O\x9d\x9a\xb1N\xb0\xbf\x85\xd4\x11-\xeb%\xa3\xbf'
p867
tp868
bsg26
I1
sg27
I3
sg28
g29
(g32
S'\xa5\x89r%\x192\x13@'
p869
tp870
Rp871
sg38
g852
sba(i__main__
PLSmodel
p872
(dp873
g8
g9
sg10
g11
(g12
(I0
tp874
g14
tp875
Rp876
(I1
(I99
tp877
g864
I00
S'<\xfb\xbf\xb9\xbd\xa3m\xbf\xd5\xba{cyAO?\x9d^\x13\xd5l(_\xbf=`\x87\xd6@\x84q\xbf\x05\xf9\xb0\xc4\x90\xa9\xa7?\xb4g^\xd9\xd9\xa7\x88?R\xfd\x82\x19\xb3\xe5\xa1\xbf<\xc0\x94"\x17\x9c\xa3?\x1f n\x04\xc4\xa4\x9a?\xf4\t\xa8\x9boi\x94\xbf[\xe7B\xcc\x87\xbb\xa6?"+\x90\x1c7B[\xbf\xf5Q\xfa\x94\x1b@\xcb?\xe7?\x93\x82\xcd\xa6\xa2?\xceB\xae\x86_Y\x89?\x94\xc8d\x82}\xb7\x87?\xbd\xfeu^\xe0Y\xa1?\xe086u\xfb\xb1\xa6?[\xf1\xbb\x8e\x03\xdc\xd1\xbf]\xa7\xcd\x94P-q\xbf@j\x124\xa9.\x87\xbfo"\xbd{:v\xa3?\xf5m\xc0:d\xd0\xa4?\xe3\xdft\xf3\x02,\x96?\xe3\x14G\x9c\xbd\xba\x9f?\x93\xad\xbb0\xcc\x07q?\xf2[\x11d\xf6\xe3\x8e?\xaeF\x94g\xc4\x93\x9f\xbf\xb5\xcd\xbf\xd3\x01\x9e~\xbf\xbf()u\xb8\xc8\x80\xbf?%\xf9n\xb9\x1c\x99\xbf\xf4\xeff\xf9\xc4\x83y\xbfU^\x8d\xd4\x13\xfb\x94?\xd6\xf1D"\x00\xa6v?\xbc\x14\xdd\x9cb\xd3\xa1?)X\xcd\x89\xef\xfe\xa0?Y\xc2=\x96\x08\x9d\x96\xbfB\x04n2%Zh?m\xcb\x919R\x9f\x97?\xea\xa7\xf0\xc2\x93\xf3\x90\xbf^\x1e$6F\xa2\x9d?9+71\x05\xbe\x90?\xcc\xeeR]\xff\xcf\xa5?\xfaTQ\x9a\x06%\x83?q\x1e\xbbV}\x0e\x8c\xbf\xe1f;\x96\x83\xeb\x97?\xee\r\xf6\xba\xe2t\x92\xbf\x93\xe21\xe8\xdf7\xa9?y`uq7G\xb0\xbf\x19\xdc\x9e\xc2-\x18i\xbf!\x9f\x1eZ\xc9\x98\xa3\xbf\xf5\xb2\xd4\xf7}\xa3\x8d\xbf\xecsd\xed{\xb2\xa5\xbf\xdeI\xc2\xf6b\xd1v?\xa3\xecb\xe0\xa2b\xa0\xbfu.O\xe4\xc1\xa3\x82?b4Rc;\x1a\x8e?\xdc\xf3\x1b\x89\xb4\xb6\xa0\xbfap`\x19\xc5\xbf\x89?77|\x0b\xdd\xb5\x91?\xe745\xd5X7\x7f?\x0f\\\xfd\xd6\xcc\x01P\xbf\xef\x84\xdb\xbeF4\x82\xbf0`g\x87\x8c,\x91?\x01\xc7\xa9\x9c\xcaQ\xa4?\xb7\x9a(\xf7Y\x18\x8d?\xde\x1d\xee\x06\x80\xeb[?\x826\x8c\xc7/\xb9\x99\xbf\x15\xcd\x1b\xd0\x15\xe6\xa0\xbf\xd3\xe9\xa0\xd7\xbe\x08\x84\xbf\xf6k\x05\xa5\xb9Z\xa6?7M|\xe6\x04~\xa1?\xef\xa9& W\x19\xa8?\xb5f\x91\xa9w\x06\x84?\x12|^$\x9b\x91\x80?\x9f\x7f\x7f\xf3\xe7\xbd\x84?\xb1\xf5\xbdU\xb1\xc0\xa0\xbfLQ\xd9{G\xa2\x91\xbf\x97\x06O\x03hnm?\x7f0F\xa9\x1b\x12m?|S\x97\x88\x07\xf8}\xbf\x17\xb3\x9a\xf5\xc4\xe5\x99?\xd4\xe9\x81\xbcr\x12\x82?5\xf5\xb0\x08\xe4\xc8u\xbf&\xb9\x06g\xda-\x9c?E.\xb4wGt\x81?\xe1\xb0\x9ch>\xcf\x8a?\x90\x141\\s\xc3\x91?5\xc9\xb9\x98p\x988\xbf\x9b\xacF\xd74K\xab\xbf\xb14LJ\xb1(X\xbf\x17_r\x0b<\x13\xa7?h5A\xef\xc2>\xa5\xbf\xb9\x14\x85\x08b\x17W?\x13sW\xc5\xa8h\xa9?*\xbf\xe7\xa1\x8eS\x80\xbf\xb9\xae\xee\xab\xc6a\xa9\xbfuKn\xb0\xab\xc8\xa7\xbf\xe5\x9ae;\xc3\xb1\xa5\xbf'
p878
tp879
bsg26
I1
sg27
I4
sg28
g29
(g32
S'\x925\xfa\xb3\xff<\x13@'
p880
tp881
Rp882
sg38
g852
sba(i__main__
PLSmodel
p883
(dp884
g8
g9
sg10
g11
(g12
(I0
tp885
g14
tp886
Rp887
(I1
(I99
tp888
g864
I00
S'3\x85\x15y\x07\x1e\x92?T\x11\x11{\x11rc?+\x91\x80\xce\x91\xd8\x9a\xbf\xc5l+\xbeYhp\xbf\x8b\xd0\x8d*\xc4\x07\xab?\xe2\x12\xab\x92-E\x93?\x1c\n\xab\xdfh\xcf\x90\xbf\xd8nO\x00\xbd\x88\x9b?H%h\xe7\x7f\t\xa0?\xf4\xb6\x1co\xea:\x9b\xbf\xc4\xdd\xec\x0fO\x81\xa8?#\xfe\xb2\xd7Y\x93}\xbf\xe2\x93\x19X\x95C\xce?\x10 \xa3b\xe86\xa9?\xe4\xf0\xd3+\xbb\xb6\x8d?\x7fUp\xeb\xcey\xa7?\x1ds\x12\xca}\x18\x9b?q\x87\r\xd8\x10\xe7\xb2?\xa3K{\xcav\xda\xd3\xbf\xc2\x90z\xaa\xefg\x8f?\x08\xbdCk\xbb\xde\x86\xbf\xbb_\x14\xef\xf5\xba\xa2?\x8f\x19\x00~\xa6\xfd\xa4?\n\xb92\xba.\x92\x95?\x98\x7f\x9a\x87\xb5\xaf\x9d?\xb9$\xfd\x13|\xba\x86?\x87\xe1\x04I\xb4\x81\x95?\x91\xaa\x188e?\xa1\xbf\xd1\xd8:\x16B\xac\x82\xbf\xc8IL\xc3\x0bur\xbf3\xe3\x97_\xc7\x91\xa7\xbf\x1b\xc3j\x11\xe0\x08\x94\xbf\xc9Q\xc4`\xdb\x86\x90?\xa8\xcc\x10\xb0\xe2>\x88\xbf\xd0~,l\x164\xa1?\xec\xf6\xc7P\xad\xb9\x8c?fb\xb7\xbe\xa3E\x98\xbf\x9e\xe6\xb3=lT\xa4?Z\x19c\xb3\xd5\x07\xa4?#\xbcF\x9d\xe1Gv?\xccxT^XU\xa0?\xd9\xd4\x8a\xb4\xedP\x94?\x8e\xbe\xbd\n\xd6l\xa5?_\xf5;\x15|\x91,\xbf\x14\xe7_\t\x18\x8c\x89\xbfsN\xdf\xdcN\xb6r?Zj\xc7\xb4\x01\xa8\x87\xbf\xef\xce00\xbf(\xb1?\xd7\xad\xb1\xbbw@\xb3\xbfJ\xcb\x95\xc8\x97\x07\x83\xbf\xc6\x7f\xad\xf6\xe9\xfe\x90\xbf\x9e\x86\xe1\x0f\x87k\xa2\xbf\xa3\xe1w\x1aM`\x93\xbf\x04\x1c\xf68N\x85\x94?\x04\x04\x04\xa8\x14\xec\x96\xbfB\x80\xda<\xbcVp?j`c\x93\x96\xfa\x9d?\xd7\xf4\x90\xc3\xf4\x18\x8a\xbf\x80\xa6\x19Q\xe5\x0f\x88?\x9d\xdd=\xc8\xa2\xcc\x98?\r\xd7\x9b\xac)u\x9d?\xf9\xb8\xd9\x97\xec\xc3x\xbf-\xb9*Kx\x14\x8d?\xc7g\x94\x96\x18E\x9e?\x93\xbe\x98P"N\x92?l1eQ]\xa9\x98?\xb3\xc1\xaaep\xd8\x8b\xbfp\x97Wn\xea\xe6\x9d\xbf.6\x91\xa9\xf1.\xa0\xbfY\x1c\xa5f[\x01\x99\xbf,\xdeX)\x9a\x9b\xb3?B\xe3\xf7\x02\xe1\xb5\x9d?\x0f.\xcc%\xfd\xbb\xaf?\x1a\xb5?\x84@\xfd\x93?\xe0nI^\x11\x8d\x90?+\xdb\x83\xbc\xeb\xfa\x8d?K\xfc\x84\xcb]\xd3\xa3\xbfhf\x11\xa2\x1d\xcd{\xbfJ\xba\xe1\xbe\x1f\x15\x8d?\xdd#\x93\xf5\nQY?\xee\x0fiN\xbdJe?\x9ap\xda\xe8^$\x92?\x0bs\x95\xafv\xa6o?)\xc5\xaf\xc7M\xe4v?j\x1b\x97\x8a}0\x81\xbf\x07O&\x1d\xe1\xdf\x85?\xe1\xf6\xe7\xe7z\x96\x9f?\x82N\xd8F\xbd2\x93?!\xe2\xff\x104\xd9~?%y<\xbf\xa1\xc5\xb5\xbf>\x9c\xf6\x12.A\x96\xbf\xb6\x87)\xb8;\xa6\xa2?]V2\x88\xe6\x0c\xaa\xbfug\x1a\x92\xd1\xe8\x8f?\xf4\xf4\x85\xe1\xc6\xb1\xa4?\x8c1\xca\x1ay\xcb\xac?\xa3\xd6\tP\xb2?\xb2\xbfZ\x05\xb8\xb7\x92\xab\xa6\xbf\xc0\x95"\xae\xdf\xd0\xb0\xbf'
p889
tp890
bsg26
I1
sg27
I8
sg28
g29
(g32
S'v\x03\xc61\xc0L\x13@'
p891
tp892
Rp893
sg38
g852
sba(i__main__
PLSmodel
p894
(dp895
g8
g9
sg10
g11
(g12
(I0
tp896
g14
tp897
Rp898
(I1
(I99
tp899
g864
I00
S'\xfd z\xd4\x97\xc8\x85?q\xab\xe3\xe7\xac/\x84?~Nzpj<H?5\xc2K\xd4\xed2c?\x11\xab\xa06\x00/\xa4?\xd3_\xa9\xc2\xd1y\x97?\xdb\xae\xb8\xac\xb9\xb1\x9a\xbf\xc5S\x1d9\x07\xc1X\xbf\xf85\x8dx\xe8\xb7k?\x19nnoe\x80{\xbf\x0f\xe9)\xbc\xa2\xe0\x98?P\nA\x8e\x18\xa7a?\'\x02\x97\xdb\xac\x10\xc1?:\xb2\xd9\xe0x\xe1\x95?)\x1a\x91\xbf\xb0g\x9a?-9\xb1\xcb\xba\x93\x98?3\xb9@\xa5\xe2<\xa3?\x13lZ\t?m\xa0?O\xf3c\xae\xf8\x1d\xc6\xbf\xceN>\xc1f\xa3\x92\xbf.\xf9\x91M\r\x9bq\xbf3\xdbYUpz\xa8?\xbc3~\xea\xeeF\xb1?XY%b\x1d\x7f\x80\xbf\xd4l\xea\xd2\xcd\xbd\x93?VY\xee\x98\xbd\xc5\x94?\xe4\x82\xbf+D:\x95?b+T\xcc\xed\xc1\x94\xbf\xe6f=z\x05\x08\\?\xb63L\xc0\x7f\xa6\x92\xbf\xea\x7f2E\x05>\x96\xbf+\xad\xe6O\xce\x00\x95\xbft\xc7\xd2\x9fd\x18\x85?\xf9T\x97\x1b\xc9\xddv\xbf\xc21\x03\xac\xb7\xa6\x92?\xd5,\xd1l\xdc\xfc\x8b?\x98\xeb\xe2/\x8f\xf5\x99\xbf\x1b\xd2\xc41\x898\x87?\xf9\xc2vB\xbf_@\xbfZe\x15\xb2\t\xa6P?\xd9\xcc\rl&\xd1k?\xce;I\xb2\xe6\xc2\x8b?7\x07~\xdcZ;\x93?>d\xdf\x9e\x82 \x96\xbf\x9c\x00~\xa3\xa2x\x94\xbfs\x18]\x97\xe5x[\xbf\xdek\xdf\xe2\x00~\x94\xbf\x10\xeby\xb7\xc6\x05\xa8?(\x81D\xbe:\x9a\xa3\xbf\xaf\x91Q\xd0\xa2ww?`\xb9\xa5\xb27Z\x98\xbf\xc0\x8eh\x88\xe29\x9b\xbf\xd4\xb5\xec\n\x0b\xa3\x95\xbf\xd7tE\xa9C\xb7v?\xfdK\xc8\xf5\xcf?\x8e\xbf\xa7\x19q,\x0c:\x90?\xf5b\xbcy\x0b\x8a\x99?\x00\xd3\xfbBt\x8d\x87\xbf\xa8y\x82 \xdf\x19w\xbf\x1b\xf2\xc7\xf0}\xea\x8f?\xba\x9c&\xd6\x1e)e?\xc7\xfddX\xa0\x18\x94?\x92\xd3W\xb1\xfchq?\xb2\x8e\xd2\x04U\xae\x93?A\x05\xb3(qZ\x9e?\xed\x1e\xa0\xe9$\xf5s?\xf3e\xe3\xc5\x18w\x9a?\x86\x18\xf2\x9aBf\x7f\xbf\xcbV:\x97!\xbb\xa0\xbf\xeb|\x92JDw\x9f\xbf*\xd2\xbe\xf1\xb1e\xa6?m\x82\xb1\xe3T{v?\xa8\x86<\x82\x0f\x7f\xa0?\xd6\x93\x87\x02uou?\xa8\x18\xf3\x87m\x92b\xbf\xe0\x1ai\x11\x0f\xbd\x87?\xa6%`\x1f\x9au\x94\xbf,UJ\x9a\xf2!\x81\xbf\xd4\x98\xff"\xea\x88K?\xd8Qq\xf0\x8c\xae\x84\xbfB\x85j\xb1e\xeeo?\xa6\xe6W\xd8\x9e\xbbH?\xc7\x87\x12tMR\x89?l\x97@t\x1fF\x9b?a\x0c\xa2\x7f\xf0\x8ei\xbfn\xd4r\xfd\xa6\x15\x91\xbfz.\xa8\xa4\x10,\x9c?Y\xd15=\xba\x18]?"\xaf\x13\xd6u\x04\x98?\x0e\xd1\xc3\x02\x96\xe1\xa3\xbf\xe6e\xb8\x8a\xa6\tf\xbf\x13\xd4\t\xe7\x10\x16\xae?\xaa\xe3\x03\x8b88\xa5\xbf\x9a\x05\x836\xa7v\x97?\xe2\x16\xe2\x05=\xc6\xa6?\xb8\x0b\x18U\xaa\xab\x96\xbf\xca\xbf\x16\xcaW<\xac\xbf\xf8\xf8y*\xc33\xb0\xbf\xcf`\'\xcf\x8aT\xa4\xbf'
p900
tp901
bsg26
I1
sg27
I2
sg28
g29
(g32
S'\xae\t\xe8\xf3\xf1-\x13@'
p902
tp903
Rp904
sg38
g852
sba(i__main__
PLSmodel
p905
(dp906
g8
g9
sg10
g11
(g12
(I0
tp907
g14
tp908
Rp909
(I1
(I99
tp910
g864
I00
S'\x84\x9d\xbe\xec\xc1%z?o\xd5\xd6\x19Z\x88\x85?\xed,\x91\xf0\xe8\x94\x9f\xbf\xf7\x8c\xd6(\x800r?k\x82\'\x08Wv\x87?s\x01\xd2\x0eS\x88k\xbfR\xaf\xdc\xceeQ\x9e\xbf\xa4j\xeb\xd1\xa2\x12v?\xd5GN\xb3\x952\x85?\x08\xdc+zo\x94\x9c\xbf1\xb5-\x8e\xf2\xb9\xa1?\xeb\xa3\x8b\xb7\xb7zs?\x0f\x16H\xf1\xf6\xb4\xc6?\xa2\x83M{\xf5\xb4\xa1?GN\xdc\xac@[\x85?\xa89\xc3\xdd\xc7\x10\x94?\xfa\xc2\x88i\r6\x9b?,\xb1\xf7\x15\xb8\xd8\xa9?k\\\x03c\xe1\xcf\xce\xbf\xea\xc2\x13m!q^\xbf{\xdb(\rg\x03\x8c\xbf\x97p)\xe7u\xb5\xa1?\x06\xa1h\x15\x81:\x8f?~\xd4C\x91\xae\x1e\xa2?(\xfc\xcd\xe4\x8ba\xa1?\xf8>K?\xebMf?&\x9a\xebff[\x97?\n`\xb1\x88\r\xd7\xa7\xbfA\xfd.\xb5\xf8\x84g\xbf\xf6\xee\xc5@\xe23`?\xbf=\xf8\xd9\xfe\x7f\xa3\xbf\xf3\xe6\xf6\xb5\xa6\x11\x96\xbf\\\xe3\xa8\x8cDu\xa0?\xcd\x94\x96}D\x85\x81\xbf\xef\xc5\x89x*j\x9c?\xcae\xb0j\xe9\xea\x89?(\x82\x19}\x8fK\x87\xbfw\xc8\xa4|P\xc0\x90?\xfa\x98\x15\x9cn;\x9a?\xc0\x04\x7fa\xc8\x12o?\x93\x0c\xd5\xc7\x07\x11\xa1?\xe4\x94\xf0Ge\x92~?\xdd\xce\x90o"\xc8\x98?\xc7;\x9dS\xb3\x8e\'?\xb6\xe9\xd2\xf6\n2R?\x1b\xb1\xf2\xb6Y\xf2\x92?\x10\x1c\xab\xe6\xbdz\x7f?RQK\xbd\xd3\x89\xa9?\xf9I\xe6\x08\xa2\x84\xb3\xbf\xef\xd6\x90`2\x1d\x9e\xbf\x8a\xc2\xc3\xbcc\x97\x8f\xbf\x88O\x0f\r\xf1\xab\xa0\xbf\xebyjZ\xf0I\x99\xbf \x10\x1f\xd2\xd2\xd7\x8e?YP(\xec8\xf4\x9d\xbf\xce\xb0\xe33\xdct\x9d?AY\x8d\x92\xc72\x8e?\x83\xa7\x92Ha\x00\x87\xbf\xf3\xec\xe4\xeb\x16h\x91?N\x1a\xc5\x89|c\x82\xbf\xbfT\xf6X\xc1\x86z?h1I<\x0e\xac,?\x86fF\xb0`z\x81?F`\xc2A\x1e\xe3\xa0?>eNVR\xa8\x9b?\x97\xf5\xbf\x17\x16\xad\x9c?0\xa1\xb4\xfc\xa8T7\xbf^\xaeJ[\xf94\x9a\xbfx\x15\xa3@r\x95\x87\xbfI\xb8\x98n8_~\xbf\x8fF\xa6\x0e\x03\x8d\xaf?\xee\xe05\x1c\x1fa\x92?\x89\xc4\xc1<\xcb%\xa8?\xf7\x0f\x99\xe6\xe5\x85p?8}6[\x19<\x95?\x90\xc1\x12X\xd3yo?m\xca\x83\x8b\xf7q\x90\xbfg\xbb\xa2\xf5m.~\xbfQ\xe1>\xe1\xc7\xc2\x97?mQ\xb8\xf7\x9f\xbby?\xb7\x1c\'Kuox?\xf6E\xf8\xbfc\xc5\x8a?|\x1a\x05\xc0c\x18\x8c?\x8c\xc0\xc98XN\x80\xbf\xe2[qo\x10\xfd\x82?\x1c\xfa{<5\x95p?Le~\xd1wu\x8b?\x18,-W\xb4w\x93?<M\xf9\x10Dt`?\xc3a\xd2\xf5-H\xac\xbf\xf6\x9d\xb1\xa3j~\x81\xbfFSXj\xa6\x9f\xad?n\xa5CD\xaa\xbd\xa1\xbfc\xc2)\xfe7X\x8f?\x7f\xcb\xf6\xc2\xafq\xa4?\xd0\xa1$^\xfb\x97\x83?\x1b\x9c\xeb\x9f\\_\xad\xbf|%\x9e\x01i\xb2\xa6\xbf{F/\x90K\x9a\xa2\xbf'
p911
tp912
bsg26
I1
sg27
I4
sg28
g29
(g32
S'w\xd4\xa4\xc2\x7f\x1f\x13@'
p913
tp914
Rp915
sg38
g852
sbasg38
g852
sg8
g9
sg83
I00
sg26
NsbsS'HLA_B_5801'
p916
(i__main__
ModelContainer
p917
(dp918
g4
(lp919
(i__main__
PLSmodel
p920
(dp921
g8
g9
sg10
g11
(g12
(I0
tp922
g14
tp923
Rp924
(I1
(I99
tp925
g18
(S'f8'
p926
I0
I1
tp927
Rp928
(I3
S'<'
p929
NNNI-1
I-1
I0
tp930
bI00
S'$E\xf4\xb6\xc8\xc6\x97\xbf\xc3R\x06\x0c\x85\xf7\xb2\xbfF\x925f\xdd,\xad\xbf\x12\xac-\xb85*\x92?\xaa\xd1\xa5\x17\xf5\xb5l\xbfLo\x90\xa8uZ\xba\xbf1\x98}\xb6j\x0ex\xbfo\x07\x94Sro\xb4?\xae?%\xf7\x8e:y?\xc1i\xcb\xfcW\x1f\x92?\x95]\x06\x9c\x9d\x0f\xba?D\xd9\x14\xbd\x83\x17\x9d\xbfnXp\x90R\xd5\xb2\xbf-\xab\xa9\xdc\xf5I\xc2?s\xd0\xec\xdep\xba\xba?\xf7\t\xb4|3*\xa3?\xa7\x93%\xc3}\x01\x88?\xf2\xd9K\x1b\xb2\xc9\xc4\xbf\x17\x05\xa3\xa39n\xb1?\x9eB\xdc\xe3\xa1\xea\x91?FH\xa3\xed\x93\xf4\x94?\x9f\x83\x88\xbc\xb1\x08\xa8\xbf\xa1\x08\xc8\x16\xd4\ti?\xdd\xa8\xae\t\x85\x1f\xa4\xbfd\xc1\\\x8c>\x1b\xb0?\xb5\xfdC\x8fLp\xb1?p{&\xee\r\xde\xb0?\x0c\xa4\xb4<%\xd2\x98\xbf^4\x83\xafSH\x98?B*\x84$\x06\x10\xba?\x80\xd9R\x9f\'\xae?\xbf\xd9\xda\xa0izG\x85\xbf\xc7\x97\xba>\x07\xff\xa1\xbfM\x97T\x94\xa2o\x9e?]\xc45{\x9e\xe6i?{\xf3\xf6vG\x9b\xa5?\x02N\xe5`\xa5Y\xaa\xbf\xcb\xach\x8f\x7fL\x98\xbf\xdf\xeeq\xe1\x92\x8b\x9f\xbfq\xe3M\xfe\x19iW\xbfg3i\xe8\xd8\xe7\x95?e\xd8\x87\x9f\xfc\xdc\x90\xbf\x1be\xe4geA\x8e\xbf\x1b8\xca\xcf8\xbe\x84\xbfA?\xc4\xa7\x18\x98m?\xcd\xb3\xa8_\xf0}\x9d?\xfd\x86\x08w^\x87\xa2?\xec\xdb\xdd\xb1\x7f\x04\x90?\xe3\x8e\xad\x13\xfb<\xa1?|o\xa1rA\xef\xb0\xbf\x9b\xa7%\x9fY`\x87?h\xe46\x1c\xe2\x19\x92?\xfb5\xdb\xe8\xedD\x88?\x85\xe4\xe5\xf6o\xd2\x8a\xbf\xbcU` \x0e\x9b\xa6\xbf\x8a\xd5\'!\xf4\xd8g?\x9b\x11|\x98\xd2)\x90\xbf5(9\x1e0{\x9a\xbf\x9b\xfc\x96qW\xc6\x9a\xbfD\xf3\x0c\xa4\xa50\xa4\xbfPh:|\x82\x15\x13?\xed$\xa5\x19l\x17\x91\xbfW\xc4\xa9\x97-\xfc\x96?\xc3\xb4dy\x838\x97?\x027"\xd0\x03\xa3\x93?\xeb\xf0j]9\xd7\xb3\xbf[\xb5|\xa0\xbd\xeb\x96?\xc6\r\xb9\xfdS\xbc\x9d\xbfc\xcf\xd5~F\xfb}?\xbd\xfb\x1e\xa7\xa4i\x82\xbf\xecA\xb1\xb6\xb1\xb0\x97?\'XI\xf9\xa4\x14\x9f?\xeb\'{3\xe47\xac?\x07|\xf5\x1fx\xf6\x90?\x18J\xbe\x0b\xfa2\xa4\xbf\xc74;bZN\xac\xbf2\x01\xd7z_nn\xbf?\xed\xc2\x17\xc6\t\xa2?\xfa\xc0\xd5\xd1\xec\xfe\x88\xbf\xfc\x19O\xe4\xe4\xd4\x91\xbf\xa2\xcd\xdc\x15\xa0\x1a\x99?\xb8x\xb4\xb9\xa0\xac\xa4\xbf\xad\x87\xd4;@Ew\xbfF\xf3\xd2\xb5\x8a\xffl?)\x14~}\x1aJ\x98\xbf\x9f$Yk\x05r}?\xd3\xed\xb3=!\xffu?\x8bc\xfe\x17@1\x88\xbf\x93\xdb\xc9b"\xc0\xaf?\x13{W\xd4\xdb.\xaa\xbf\x94\x1d\x1bH\xaa\xfa\x90\xbf\xcdr&\xe6\x99\xc9\xb0\xbf\xa3y\xa3\xfet\xb8\xd0?\xbbT\x98\xc9\xe1\xc0X\xbf\x99(.\x11\xae\xe0\xcf?}\x1e\x15n\xeeC\xc2?\xe4(\xb0G+\xac\xab?U\xb1\x9e\xa6\x80\xc0\xb1\xbf\x81\xaf\x954\xffW\x9e?'
p931
tp932
bsg26
I1
sg27
I6
sg28
g29
(g32
S'E\x9f\x1c(\xc2\xc2\x13@'
p933
tp934
Rp935
sg38
g916
sba(i__main__
PLSmodel
p936
(dp937
g8
g9
sg10
g11
(g12
(I0
tp938
g14
tp939
Rp940
(I1
(I99
tp941
g928
I00
S"\xee\x96\x16Hv!\x94\xbfNS~+q\x08\xa3\xbf\xf0\x85\x18']w\xaa\xbf.\x90\x98\x94KR\x81\xbf\xe6\x96z\xe3\xfeW\x9a\xbf\xf5N\xe5\xc1\xe7\x9e\xbc\xbf\x01H\xc1\x94a\xc8\x8e\xbflJ\x1f/Zq\xb4?!C\xb6\xb1\x92$\x99\xbf\x00\x9e\xfd\xdd\xd3\xa5v?\xb3G]\xce\x96D\xb0?3\xb2x\xe6\x9a\xaf\xa1\xbf\xcf\x82;\x7f\xfd\x8e\xb3\xbfm\x81x\xf3U1\xc3?\x8c\xa1yg\xba\xdb\xb9?H\x811L\x8bc\xa4?\x87)\x8c\xd3\xc0\xefo\xbf\xf9y\x8a\xd9\xad8\xc5\xbf\x84\xea8<>\x91\xac?\x96\xf4\x13\xd1\xd4\xdc\x8c?\x1c\xb9 \x1e;Ah\xbf\xd8\xce4@\x89\x93\xa4\xbf\x7f\xd4y\xfc\x18\xee~?\xb8\xab6w\x1ea\x97\xbf|\x13)\xc4x\xe0\xa3?\xe5\x19\xfae\x00\xbd\xaf?J\xcbqx\xc4%\xb1?\x86UgD\xd1\xd4\xa8\xbf\x80\x1c$\xf7`\x03\x80?\xd6\xac\xff\xa4\xc1C\xbe?E\x02\xfag\x07\xd0y\xbf\xf4;\xd9\xbd\xec\xf9\x8f\xbf\xec\t\xf0]Q\x9c\xa7\xbf\xff\x03b}\xc4U\x86\xbf\xb3\x0b\xd4K\x97`\x8a?.\r\x87\x84S\xae\x9f?>FX\xe3\x08\xac\xa2\xbf0\xd6\x9aR\x80\xcaq\xbfp\x86\x8e\xac\xe4Y\xa0\xbf\xcf-m\xa2\xd6\x92|\xbf\xc84\xb4\xac\xbe\xe7w?\xc3\x12\x92\xcb\x9c_\xa8\xbf\x8e\xa5\xc2\xd1%\xc8\x9b\xbf\xb5\xc3\xd5\x14\x851\x93\xbfw.\x1f3\xbd\x8b\x9d?\xb4a\xc0l\x87\xa0\x92?[\x08I\xd3c\x1f\xa5?\xc7/\xbd\x88\xc2\xb3\x9f?D\xa1\x90\xf5\xb7l\x84?(\xd3>w\x99I\xb5\xbf\xe66\x16pU\xda\x96\xbf\xa0n*\xf1]\x02\x8a\xbf\xb9\x8d\xa2\xf9\xff_\x9c?\x14M\xae#\xbe\xdd\xe2>{\xd8%\xbag\x7f\x99\xbf\xee\xfb\xbe\xa1%\xbfr?\xe0\xcf8:Li}?\x0b#\x83\xf5\xf8I\x93\xbfV\xf0\xf2<\xd8\xaa\x97\xbfZ\x8b%\x94s\xe5\xa0\xbf\xe9tD$\xb3\x0b\x85?\x1b\xd7\x9c\x97\x90p\x92\xbf\xb9\x0e\xa5\x98\xeaf\x8a?h\x08\xadlL\x14\x81?\x81\x11m\x07+\xac\x8a\xbf\xfe\xd5\xaa9b\x98\xb0\xbf5\xe9~\xbbJ)\xa3?\xc4\xd56)\xefj\x93\xbf\xc1_T\xee\x0f\x18,?\x1d\xbd\x8a\xa9\xee\xbc\x99\xbfl\x84T\xad\xa7\t\x7f?A\xa8F\x1c\xd7\xba\x95?\xbe5U\xa3=M\xac?\xaaG\xe2\xe0\xf1\xf1\x9f?g\x93\xd0\xb3e-\x9d\xbf\xb2\xf2.\xa8\xdf\xa1\xa1\xbf\x99\xdb\xf0\xeb\x8c\x99\x90\xbf\x90=\xfa\xb0\x173T?\x14I\xc1k\xa1\x00\x94?\x04\x8b{[\xe00\xa1\xbf^\xc2\x8c\xa3\xdfU\x96?\x0cK\x9d\x06\x98\x1d\x93\xbfj\xba\xe5\xd4\xff\xd3\x94\xbfdO\x13\xa1\x7f:\x80\xbf\xd6\xc9\xdd\x91\xf2\x80\x9a\xbf\x18\x9f\xe2\x86\xdd\xe3\x97?\xc2w\x1c\x7f5\xc8\x8e\xbf\xf3i\xcd<wta\xbf}\xf7Idu\xf9\xb0?\xfc7\xe8V\x9e\xa8\x80\xbf?\xd6\x8c}a:\x94\xbf\x83$\x05\xd3\xfc\x0b\xa7\xbf\xd7\xe0\xc5\xcaM \xd0?\x01\xb06d\xe8\x13\x87?\xf6\x85\x13\x91\xf2\xe4\xcb?\xc4s\xf5 \nM\xbb?\xe2\xd7\xb6\xc2\xf4F\xa2?*\x800A\x91w\xb3\xbf\xd1\xbd\xcb\xcd#\xbf\x90?"
p942
tp943
bsg26
I1
sg27
I4
sg28
g29
(g32
S'\x02t\x92\xf8J\xac\x13@'
p944
tp945
Rp946
sg38
g916
sba(i__main__
PLSmodel
p947
(dp948
g8
g9
sg10
g11
(g12
(I0
tp949
g14
tp950
Rp951
(I1
(I99
tp952
g928
I00
S'D\xa4\x9a\xb7)\x92\x93\xbf\x90t\x82$\xab\x13\xa0\xbf\xbeif\xfd(P\xb0\xbf\x89\x08\xb0sF7\x90?\xfc\xc8\x98{\x9f{\x80\xbfA\x8e\x9f\xac>\xee\xbe\xbf\xaa\xfc\xf8\x86\xcf\x97\x95?\x04\xd3\x1a\x10o4\xb5?\xfax\x91\x88\x16Q\x99\xbf6XY\xd0\xbc\x91\x89?\x00\x1b\xd7qVR\xb4?q\xb5\x06x9\x00\x96\xbf\x0e\xc3\xe8\x0c\xf3P\xb9\xbf\x16\xb7]\x8dp\x19\xbf?\x901\xdc\xddj\x1a\xb9?\xcc\xf4B\x15Z\xc6W?d\xc3FR3\x89\x88\xbf\xb5\x1a`t\xb8\xeb\xc6\xbfl\xe4R!\x84\x03\xb3?44C\xb8\xca\x83?\xbfD\x9fu\x82\xad|\x86?9?\x85\xc3\x93D\xa8\xbf\x95\x9b\xd4\x0c\xe0[}\xbf\xc7J\xefI\x95{\xa2\xbf\xd7\xa7\xbf\xfeS\x88\xa8?_\x19c\x16\xf5W\xb2?8zf)@\xf2\xae?\xdc\x11\x1b2t\xbd\x98\xbf\xb7\xbc\xb6\x10\x1bd\x80?\x8ay\x8c\xd4]\xcf\xb5?\x9aS\xca\xa0\x9b\x92\x83\xbf\t\xfbK\x8b\x17*\xa1\xbfh8\xf4U\xba!\x9c\xbfd[\xc8\x94\x95\xd8\x97\xbf=\xa7W\xb8z\x8ef\xbf\xa6\x8a\xd3D\xf2,\xaf?GW\xa6\x9a\x02\r\x9f\xbf\xf5\x06\xe8\xd7\xfa0\x90\xbfswTL\x1a\x90\xa8\xbf"\xaaP\x96>\xe5\x90\xbfIzO\x07F\n\xa0?;\xfc^\x1a>v\x99\xbf\xc5\xee\xe7}\t\t\x9b\xbf\x90\x1f\x92\xac+\x8bR?1|\xec\x7f(mI?W\xf9P\x84\xe2\x9dR?/\xe2\xd7\xaavr\xa0?\x0e\xbe\x98\xf9\x17\xe7\xa6?\xab0.\xf7\xc8\x9c\x9c?\xb2\x189\xd2\x0ck\xac\xbf\x89\xd4\xd3\x88\x96\xf5^?\xff\xd4\xc8!\x82\x8f^\xbf}\xe2s=\xc6z\x81?\n1\x9e&G\xcfG\xbf\xbf\xc6\xc3\xda\xe8\x95\xa0\xbf\xb1\xb5i\xa0~\xb6\x90\xbf\xb6\x97\xaa\xefx\xbd\x7f\xbf\xaf\x7f\xd4\x13\x9d\xae\xa0\xbfO2\x91\xc0\xf3\x1b\x9a\xbf\xd7\x82q\xec\xa1\xcc\x96\xbf\x0ctl\xaa^%\x9b?\x14n;z\xf4\xc3\x9a\xbfc\x18\xb6U\xa0\xb2\x83\xbf\xdd\xe1\xc2\xd1\xc3E\x97?#Ns\xac5\xb3\x83?nS\xc0R4\xa3\xb3\xbf\x14\x06@\x8c\x05\xea\xad?\xd7`\x9f\xcf\xcch\xa8\xbf\xbc\xd5\xab7U\x1c\x82?\xf5(f\xfc\xa5d\x8b\xbf9\xab|wzC\x80?\xb8\xf3\xcd%2\xe3\x9b?\xf0\xc8U\xff\x03\xaf\xa2?\x96+3\xa3\x9cZ\xa0?\x16$29\xdd|\x9f\xbfy:_\x86Fh\xab\xbf\x8b4\xf2<\x12g\x97\xbf\xa6\xb4/\xc6\xe56\x8b?\xebA\xf0\xf6\x02\x1bh\xbf&\x16V\x91k\x1b\x97\xbf.pu`\xc0\xca\x99?\xad\xb0~\x84\xbb\xf8\xaa\xbf\x14\xb3v~\x00\x1f\x97\xbf\xd5"\xea\x0e\xa27\x82\xbf\x8e\xf2q\t?Y\x98\xbf\x81A\x05>\xa0!\xa1?\x18f{\x15\xc3\x91\x82?\xa7\xa3-\x84\xac\x07\x8f\xbf\xeb\xd7+\x04\xf1\x19\xad?\t\x19/\xde[\xd5\xa2\xbf\xb02\xb5st\xc8\x9e\xbf\xea\x150\xb4"\x81\xb5\xbfq\xf2\xc9\xae\xe4\xa7\xd0?s!\xaaX\xb8\tu?!Z\x00\r\x00\xba\xcd?-1\xed\xb0\x99i\xc2?\x1e\x1e M\xe7\x99\xaf?\x99\x8fDPHY\xb3\xbf0K\n\xc9e\x0e\x87?'
p953
tp954
bsg26
I1
sg27
I9
sg28
g29
(g32
S' \xa9\xfc\xc3\x8c\x9f\x13@'
p955
tp956
Rp957
sg38
g916
sba(i__main__
PLSmodel
p958
(dp959
g8
g9
sg10
g11
(g12
(I0
tp960
g14
tp961
Rp962
(I1
(I99
tp963
g928
I00
S'8\xcdU\x89>\r\x8c\xbf\xa2,A\xf7nj\xae\xbf\xdd0\x8el\xbey\xb0\xbf\xf9\x03r\x08\xa0_\xa0\xbf\x11\x1e!z\x10T\x8a\xbf\x8alXJ\xcai\xc0\xbf\xcd^a/\xedv[\xbf\xd4S+\xd0\x88\x9b\xb5?\xc3\x0b";\x0c1m?\xa2s\xe8\x7f\xdfK\xa2?\xe23\x92\xa9\x1c\x8b\xae?u\x16[\x06\xc0\xef\xa2\xbf&GM\xf1$\x16\xaf\xbf\x05u\xc6c\xd76\xc2?\xf58q2\x80^\xb7?\xef\x13\x88?N\xa9\xa4?qK\xc6\x8c\x91Q\x9c\xbf*G\xce.dN\xc3\xbfA\x91\xb4(jH\x81?\xb2\xe9Y\xa6\xd0a\xa6?H\xbc\x14\xacZBe?F\x00\xff=\xbb\xb4\xaf\xbf\xf4\xe9\x07\xbd\x04\xb5s?(`\x1e_c\x8e\x93\xbf\x1f\xe7\xf1!=\x85\xb0?\xd6\xbb\x9b\x1e\x8b\xd4\xb3?\x91\xd39\xacJ\xd1\xa7?\xfc\x97B\xda\x04\xfa|\xbf\xf1\xc9T1x\xb0q\xbf`0\xb9_h\xb2\xbc?\xd6\xcd\x10\x15\xc2\x85M?\x06\xc8{\x90\xfe\xe1\x9b\xbf\xa4!@v\x186\x91\xbf\xc8\'D\xe5\xe7Sz\xbf\xf4\x19\x83\xc9\xf4\xda\x87\xbf]\xb1\x1b\xfa\x9fO\x9c?o\xeaz#\xe6\xcd\xa6\xbf\xc1\xe1MI[\x1f\xa0\xbf\x17J.\xb1\xe7\xb4\x9b\xbf\xd3\xe2\xa2\x08\x9c\xce\x88\xbf\xd3\x88\x9f%*\xb8|\xbf\xe9\xc3\x1d_\x12Y\xa8\xbf\xc3\xbc\xa4Q\x10B\x94\xbf\xdc\xab\x87\xd3Z\x17o\xbf\xb1\xb7\xd5z\x0fWp\xbfnq\x1a\x00\x87.N?$^(\xd5\x8a\x1a\xa3?{\x87z\xaaX\xba\x90?\rb\xd93\xb4\xfaz\xbf\xa7\xb0\x0c\xd6h\xee\xae\xbf\xda\xde\x8d\x03\x1c`i\xbf\xc7\x08j\xcd\x1cny?/\xce6\x81\x11\xd9\x98? RS\x15r\xd1\xa0\xbfN\xa3N\x0571\xa5\xbf\xbefCt\xaf\xe8k?>V\x19\x9d\xa6r\x92?\xd1\xf5\xce\xb8\x1fR\x8d\xbfc\xf0\xe6\xc7\xbcA\xa2\xbf\xd5\x0fU\x1f\x7f\x82\x93\xbf\x9a\xff}\xca(\x94g\xbf\xd4\\\xedq\xa2\xd9\xa7\xbfy\rQ7\xbf\xf9\x90?\x88\x7f\x89@\xd9\xda|?qx\xdd\xcc\x9d>\x86\xbf\xa1f\xb7\x9f<\xa1\xab\xbf\xc0H\x02^@\r\x99?;i\xed\xfa\xf4,~\xbf\x1d\xcc\xef;\xae\x8at?&h*\x84\x82\xb0\x99\xbf\x99\x14\xf8\x0c\x91\xa7\x80?\xadfF3ps\x99?\xfc\x17\xc3\xe2\x8e\xa7\xb0?\xe5\xa8\x83\xda\xe4f\x98?F\xe45YX\xce\xa4\xbf$\x84`\x8b8\x8a\xaa\xbf\xafjv\xa7\x8d\x82\x99\xbf\x95\xdd8]\x07o\xa2?w}\xa8\xda\x08\xf3p?\x1f\xa38JV\x05{?\xed.\xbb\x15y\rz\xbf\x0fG\xf8\xb2\xe3\x1aK?E\xdc\xdf\xf4\xea0\x9e\xbf\x13\x81H\xa0f\x1e\x84\xbfQ\xf6\xb2\xe2\xb8\xfa\x90\xbf\x88\xcb\x07\xb0\xe2\x95v?\x16\xe6\xca\x044S\x8b\xbfV\x10\x9f\xd3\x0f.{?9\xb6\xbd\x17\x86$\xa6?Ej\xb7\x857os?\x0f\x15AL\x86=w?\xd9\xae\x02\xac\x8a8\xb2\xbf9\xd8\xc0\x95\x95;\xd0?\x9a\xae\xec\xe8\xfe\xcc\x91? !\x90\x7f\x89y\xc6?.v.\x01\'\xe0\xb3?H\xd83\x83\x03\x01\xb5? C0\xe0\xa1\x8a\xb8\xbf\r\xc6?$\x1e\x97\x8a?'
p964
tp965
bsg26
I1
sg27
I3
sg28
g29
(g32
S'\x80\x15\x9d\x01R\xe7\x13@'
p966
tp967
Rp968
sg38
g916
sba(i__main__
PLSmodel
p969
(dp970
g8
g9
sg10
g11
(g12
(I0
tp971
g14
tp972
Rp973
(I1
(I99
tp974
g928
I00
S'\xd5\xb18\n\xb5\x98\x8e\xbf|\xc7\x95\xec\xf5\xcb\xa5\xbf\xb0\ne0\xe9\x9f\xb3\xbfp\xd2N\x1c\x9f\xa1t\xbf&\xb4\xd9\xec\x92\xc4\xa6\xbf$O\xa0\xee\xb8\x86\xb7\xbf\x00\x1d=\xf8\xcd\xf0\x99?\xc2\x04\x9b#\xf85\xaf?\x8bX\x88\x83\x9d\xf7\x85?b\x1c\x93\xcc\xe8\xdb\x96?.\xde\xb1\x03u\x1d\xa2?\xd5hS\x06\\J\x9f\xbf\xc0\x85\xf9\x9fZf\xa0\xbf\x9d\x8c\x90\xc9P\x83\xbd?\xab\x8f)\xa5\xd2\xf9\xb4?\x9d\x0c\x02\xc9\x81\xbe\xa4?r@G:=\xfa}\xbf\x0f\xbc\x95\xbez=\xc0\xbf\xc2\xef\xaf\x0c\xa4\xfez?"\xc3\xc2\xa9%\xa2\xaa?\xd1R\xa0\x1c\xf6C\xa1\xbfK\xb8\x8a\xcf\xa2\x1d\x89\xbfH\\q\x800\xf2\x84?\xc4E\xbb_u\x03\x85?\xd1\x06*7\xb2\xf3\xa6?\xfa9ms\x7fH\xa7?L\\\x07\x8an\xcc\xa7?\xe0\x95\xd0\xb7I\x80\x93\xbf\xdf\x17mYp\xd1\x83\xbf\xbf\xf8\xe8\xc9D*\xb0?\x00%\xd9D=\xe9y?\'\x94[\x82\x9a\x81\x8f?D\x0e\xde\xd9A:\x95\xbf\xb7\x87S"8\xf2r\xbfwty\xda=SX?\xcf\xfa\xdb>\xfd\x9c\x9c?\xc2\xc2\xbf\xbf\x97\x86\x91\xbf\xd9-v\x99\xee%\x88\xbf\xa9\x8a\xc0\xe0\xd8\xe4\x8b\xbf\xe3\xf5\xb5Z:Cs\xbf|\x14\x1f\xa9\x875\x82?u\x94\x99\xd0\xce\x84\x86\xbf$\x933\xc4\x1b%\x99\xbf\x1e\xe5U\xce\xfb\xee\x9c\xbfrd\xc0M\xcd\xea`?\x83\xb4?"o\xf7\x83\xbf\x89\xe3\x1d\x99rR\xaa?\x19k\xc0\xa6\x81\xa8\xa1?\xd8\x8d \x9fw\x89\x86?\xef\x8d\x89Y\xbbu\xa5\xbfj\xd0\xb9G\xbc\xd5]\xbf\x1f\x02\xda\x08\xe7\x97C?\xbd\x909b\'\x9b\x8c?\x1c\xaa\n\xfd.\x07\x94\xbf\xbd\xb1\x7fH\x1f\x1b|\xbf\xd6L\xf3\xcb\xb8\xce\\\xbf\xae\xef\x88\xbb\xcf\xb4\x97?y)\x19+\xedIc\xbfi\xe4\xe8\x1az\x7f\xa9\xbf\x916D\xc7\x19uv\xbf> |2\xebe\xa2?\xdc\xfeN8-C\x94\xbf!\xd57\xdd\x90\xc5C\xbfkI\xf2\xedm\xac\xa1?N\xdd\xf0\x83\x9b\xa9j?H\x0f\xfb\xa0l\x1f\xb2\xbfU\xc8}fi\xc6\x8a?\xdc}\xb6\x17\x97\xf9\x98\xbf\xa4=eZ$\xf2\x95\xbf;\xa0\xa2\x8e\xb0g\x91?\xc2\x8d\xa3\r\x00\x83\x96\xbf\x95\xaa<\xec_n\xa1?b}D\xe8:\xeb\xad?\xde\xcb\xaao\xaa\xc6\x7f?\xc0.\x00\xf3\x8a\xba\x93\xbfN\xb6\x9b\x04\xa3\xd9\xb1\xbfKe\xb8[\xd1%\x90\xbflXV>\xbf>\x8c?% \xc0L\x8f\x80\x8c\xbf\xc0\xc2\x96!\xb5~v\xbf\xcb\xf9\xb5W|\x18q?9\x15\xec=fX\x99?@7(\x16E\xea\x97\xbf\xc1\xd3z#\xe6\n\x90\xbf\x90\xd5\xfc\x8a\xc3\xeb\x93\xbf`n\xb6\x85\xc8\xfe\x87?\x10\x13\xf6\x99\x05Yt\xbf\x7f\xad\xdb\xf92n\x8c\xbf\xe0\x91\xd9#L\xa7\xb0?%\x00\xe6n\xfdM\x8c?"\x9b]u\xdc\t\x82?AB\xdc\x96E\x8e\xaf\xbfeY\xe1eQ\xe4\xc9?ME\x1a\xfb x\x87?\x8a?\xae\x93Z\x1f\xba?\x13\xc2\x88\xf7\xdf\xc8\xa6?\x00\xd6\x88Z\xac9\xaa?Q\'YjS\xe4\xb5\xbf\x01\tC\xc1\xe49z\xbf'
p975
tp976
bsg26
I1
sg27
I2
sg28
g29
(g32
S'\xc30\xefB\xe5\xf4\x13@'
p977
tp978
Rp979
sg38
g916
sbasg38
g916
sg8
g9
sg83
I00
sg26
NsbsS'HLA_A_3101'
p980
(i__main__
ModelContainer
p981
(dp982
g4
(lp983
(i__main__
PLSmodel
p984
(dp985
g8
g9
sg10
g11
(g12
(I0
tp986
g14
tp987
Rp988
(I1
(I99
tp989
g18
(S'f8'
p990
I0
I1
tp991
Rp992
(I3
S'<'
p993
NNNI-1
I-1
I0
tp994
bI00
S'.\xc5d\x89\xd8\x1b\xb1\xbf^\xa7\xd4l\xa1o\xc5\xbf\x03\xe8\xcb+U\xab\x8f\xbf\xc8Y\xbe\xc7B\x1b\xa1?a\xffY\x89\xb2\xa6\xc0\xbf|M0\xbcn\x02\xa2\xbf\xc2*\xff\x1b(Y\xa4\xbf\xd1\xe6\x1d\xe2\xb4)\xb8?\xa3%Qcx1\x94\xbf\x1c*6s\x8bA\x96?LC\xb6+X\x8f\xc0??J\xb7g\xd96\xa4?\x87`\xdbc\x8d\x1f\x90\xbf\x0e\xe2t\xe3\xfa\n\x9b?\xb4\t\x7f\x07\x12_\xc0?\xaf\xb6\x8b\xddU\xd3\xad?/\x8d9\xd0\xbc\xd5\x84\xbfb9`\xa7\xba\xae\xa9\xbf!(M\xdcG\\\xcd?\xe0\xbb&G9\xf1\xa0\xbfH@r=\x7f\x1f\xbd\xbf\xd0\x95\x1a\x1c\xf9\'\xaa\xbf\xd8\x8c\x10"\xa7X\xa4?\xd6Z\x07\x14\x03\x99\xb7\xbf\x90W\xd4\xdf\xed\xbd\xb0\xbf\x95s3\t\\]\xa2?\xe6|\xe8\x1c\x08\xca\x95?\x80\x1bD\xcb\xec\x9a\x98?3+\xd7\xee\\\x8b\xbb?\xacBe\x12\x88\x91\xbf?42^y\x0f\xaa\xaa?0^\x01u\x11\xbdt\xbf\xea\xba\x99\x14\x9a\x10\xb0?\xef\x83=\xf3\r[\x92?[[\xd7\xcd\x06\xd9\xac\xbf\x15\x8e\xcf\xfb\xc9\x7f\x93?\xf7\x84E~k.\x91\xbfsI\xc0N+J\xa0?\xcf\xd8\xc9\xfd;\xd5\x84\xbf)\'\xf5%\x03\xb3\xb3? \xe8\xff\x9c\xbc0\xa0?\x19ef\x0e\x1a\xe0\xa0?Y\xf8A>\xc5y\xa1?\xba\xae\xb0\xfa\x06@\x90\xbf\xfb\xa1\xfd\x7f\xd2X\xad?\n\xed|%\xdaD\xad\xbf\xfc+\x15\x07\x86\xed\xa5\xbf\xe8\x8bz\xe0\xcb\xa8\x8a\xbf\x13\xfa\xeb\xaeF\xd0\x9a?\xaa\xe4_\x15\x1fL\xae\xbf\xa00^\xb2N+\xa3?c\xabu\xcd\\\xb9\xbb?\xa3o/<\xa4@\x84\xbf\xdd\x0b\x02\xc7oM\x8f\xbf$\x8e\xbaVC\xb5\xa8?\x14KK\xbb\xdff\xb0?\xf6\x1f:{!\x86\xb2\xbfa\x06bW:\xa0\xb2\xbf\xee$Y\x02\x1ev\xa4\xbfC\xd1\xf31\xa22\x92?TT\x8c.P\xe5\x8c\xbfD\xf2\xbfu\x10\xf5\xa7?w\xf00\xdcx.\xb4?\xf2]\xfe\xf7U"\x92?u9\x0f\xe2\xb8i\xa0\xbf\xcd\x8b\xf8\x86\xeb\x1b\xae?][\xa7\xab\xe4(\xc0?\xe8:v\'-\xeb\x90?/~Dn\xa0\x9f\xb2?\xe1@F\x9d\xa3B\x82?Js\x9eD\rw\xb8?b\x97\x8f\xb9\x13R\x85\xbf\xd6\xb6Nyy"\xa9?\xbc\xbb\x02\xf1\xff\x02\xc9?\xfd-\x98\xc7\xd0\x17\xa4?\xbf\xf7`\xc7\xd4\xff\x95\xbfn\xad\xf9\xc2\xb67\x8d?n\x99 i\xc2J\xb4?3.y+W2\x96?l\xc84<S1\x91\xbf\x88Oti\r\xde\xa0\xbf\x16\x03\xd2\xc7\xbd\xe2\xb1\xbf\x82 Z\xb0\xf5:\x9e?\xc7\x0f\x9dK\xe8\xdf\x9e?\x19\x96\x0c\'\xb5\xdc\xc1?!C\x1b\xee7@\x98\xbf\x07)P\x1d\xafc\x9e\xbf9\xc5\x06\xa2;?\xa5\xbf\xf6\x05\xcd\xbb\xe83\x96?w\xe1\x81<\xe28\xba\xbf\nB:\x88%G\xa0\xbf\xb3\x8d$_\xa0~\xcc\xbf\xd3\xae\xeb\xd3\xa7O\xcd\xbf\xe82{\xda#\xc8\x86\xbfANLh\xb0h\xa7?\x1d\xfb\xda\r\xda\x9c\xb1?\xac\xa3z\x9e\x0b\t\xb2\xbf\xce\x81_\xde\xe9\xcb\x8b\xbfc?\xab) %\xdb?'
p995
tp996
bsg26
I1
sg27
I9
sg28
g29
(g32
S'GsN\xa7\xb9\x96\x13@'
p997
tp998
Rp999
sg38
g980
sba(i__main__
PLSmodel
p1000
(dp1001
g8
g9
sg10
g11
(g12
(I0
tp1002
g14
tp1003
Rp1004
(I1
(I99
tp1005
g992
I00
S'\xae!\x10\xa2\xcb\x9a\xa8\xbf\xa2|3\x04\xd03\xc6\xbf\xadB\xacf\xb4\xdd\xa0\xbf\xd4\n8y\x96\xaa\x84?:\x0b\x9c1[\'\xbb\xbf\xceB\xb5\xcb\x9c\xd4\xa4\xbfF\x9e\x1b\x7f\x0f\xe0\x91\xbf\xcd\xd0\xd4%NU\xbd?\xe6\xa0&\xdd\xce\xd3w?\x0b\xd4\xdfJ\xb0C\xa0?\xc32\'*\xef!\xc7?\xa4=It\xe8[\xa4?\x1b\xfcp<vt\x92\xbf%3U\x8d5y\xb2?l\xaf\xb2\x8d\xc7\x9c\xc1?\x81y\xf3\xd0\x97L\xa8?I\xd8\x8c\xeb\x9f\x8bh\xbf8m\xf8\xa01\xc1\xaf\xbf\xa3\xa7\xf6A,\x18\xc2?\xf6\xc3\xd3\xe8Sd\xb0\xbf\xce\x96\x96\\{ \xc0\xbf\x8f\xb0\xf5\x9c\xac\xc4\xac\xbf\x8c\xba(c\xe0\xf6\xa1?\\&d>\xf7\xc7\xb2\xbfT\xdb\xae\xe3\xa4\xbc\xa7\xbf\xb7V\xa9\x15K\x97\xa4?\xc3{\xe4\xa5/2J\xbfu6\xd03\x85-z? \xf4\xe0VL\xa7\xb6?\xcb ZGC&\xc0?\x99B\x1f\xb8\xd6B\xae?\xbbf4E\x17\xda\x92\xbfQ\xef\x1e\xef\xaf\x9a\xaa?j\xe2\xbb\xe74\xe9\x92?f\xaf\xb3ey\xaa\xa7\xbf\x88Z\xec\xb2\x00\x17\x8b?\n\xa8\x82\xdb\xa8H\xa1\xbfY\x87\xb0]-\x95\x90?Xnf\xf5TF\x86\xbf6\x0f\xd3\x06\xcf\xc6\xad?eH\x98\x18\xf8:\xa2?S\xdc\x00\x04\x99\x18\xac?\x07g\x90r\x08\xed\x85?\xf06\xb9E\x8bn\x8d\xbf\'\x8f^\xc3\x1a\x13\xa2?\x96\xe6\x8f\xeb\xfb\xe4\xb1\xbf\x08\xcd \x94w\x8f\x9d\xbf\x0b\xbe\xbe\xb3\xc2\r\x93\xbf35LG\x8d6\x93?\xf2\xdd\xb1\x91/m\xab\xbf\xde\xe2,\x94\xb0r\x9c?\xbf\xd6\xcbX\xe0\xb6\xbc?\xdd\xc2/\xb7N\x84x\xbf\xa6s\xbc\xebZT\x9c\xbf\xac\xd2\xed\xce\xf1\xce\xac?=H\x05\x19\x849\xad?\x025\x93\x1b\xbb\r\xb4\xbf\xebA\xe9\x1fy\xa1\xb2\xbfqQ\xcf\x93\x82U\xa9\xbf<\xda\x87o(\xe5~?\x01\xd8\xcb\x88\xd8N|\xbf\xb1\xff\xfcQ\xd6\xa0\xa0?$\x7f\x16\xed$\xa3\xb0?\x1d{\xf32\xb3\x80\x88?\x19\xc8\xa9)\xb8\x9e\xa5\xbfMG\x9b\x04(\xb9\xaf?jS\xd0\x14\xcd}\xc0?\xd2\xfd\xe5\x0c\xc9\xdek?\xe8\xe1\xe4\xadK-\xae?2\xde\xa3$\xce\x94|?\xaa\x97\xfe\x9b5\x97\xb4?\xdb\x08pPU\x91r?\x1a\xaf\xb6mA\xcf\xb1?!\xc9\x84\x0b\xa2\x9e\xc6?\x88y\xc6\xbe&\n\xa7?]\xb7h\xb5\xc7\'\x90\xbf\xad\xa4v\xa12\xb7V?qN\xf5/\xf7\xd6\xb4?\xfa\x0c\xc8b\xc2\x1b\x9c?\xdeZ\x81\x81\xaf\x8e\x8d\xbf\x07\xe8O\xc2\x1a\n\x95\xbf\x8eGC\x8a\x96D\xaf\xbf9YT\xb3\xde\xa1\x9a?\xc2\xa5q\r\x8be\xa4?G\xd6q"\xc4\xc1\xbd?\xb2\x99\xd4qh\t\x94\xbfL\x96\xaa\xaa*\xbf\xa5\xbfN\x9f5\xaa8?\x95\xbf\xfe6\xfb\xd7\xac\x1ct?\xcb\xbb\x0by\x94\xa6\xad\xbf\xfeA\xa8*3J\xa6\xbf4\x98f\x94\x82\x8a\xce\xbf;E\x11\x0f\xbe\x82\xce\xbfb\xc1\xea\x9c\x86\x18\x99?tW\x94\x13!U\xa2?\xb2\xa7S\x7f\xd0s\x9b?\xf9\x9f\x7f\x110d\xb4\xbf\x81\xc3\x93I0\xec\x89\xbf\x9e\xa6\xed\x11\xb2\x92\xdb?'
p1006
tp1007
bsg26
I1
sg27
I6
sg28
g29
(g32
S'\xe4\xfe\xeb\xa9X\x91\x13@'
p1008
tp1009
Rp1010
sg38
g980
sba(i__main__
PLSmodel
p1011
(dp1012
g8
g9
sg10
g11
(g12
(I0
tp1013
g14
tp1014
Rp1015
(I1
(I99
tp1016
g992
I00
S'\xc2\ri\x11\x16R\xa6\xbfy\x7f\x82\x92\xcb\x10\xc6\xbf4\xe80\xf5\xcb\x02\xa3\xbf\x7f\xc4g\xe1D\x96\x9a?4\x1f\x9b\xeb\xcc~\xb8\xbfv\x9cNV\xc1\x08\xae\xbfb\x8f"~\x08_A?\xc8\xb2\xd5\xd9@\xef\xbe?\xf5\xaa\x0b\x86C\xd4o\xbf\xdf\xab\x82\xdc\xfa\xc7\x93?\xbaP\x1cJ\x04\xa6\xc3?\xec\xafO\xc5C\xea\xa9?\x95\x8f\x15\t/N\x9f?v\xe8\xab\xd9\xbb\xa6\xb2?f\x10\x15\x9b)^\xbc?\x07(\xb9o\xf64\x99?\x15\xea\xc2JX\xd5\x9e\xbf\xb4\xcc\r7\x9fU\xa5\xbf\x14a\x15\xddi\xfd\xba?\xe6N\x90\xafT\xd5\x88\xbf7\x8e\x8d\x11%>\xbc\xbf\xbdP>c\x9c\xa4\xad\xbf\x12\xf2\\Y\x8e\xfa\x97?9\xbd\x93\xd1#\x11\xb6\xbf\x7f\x03\x9e\xc7\xc2\xb9\xb2\xbf\x00\xb1\'C"!\xa3?b@\xaa>M\x82\x9b?^\xca\xe2\xb2\xc3\xf4p?\x1f*\xb1C\x92\xda\xb1?\x8a\x00\x1a\xf94_\xc0?\xf6\xf1\xdc\x18\x90\x83\xa5?\xf9\x91"#}\x98\xa7\xbf\x8a\xdb0\x99\xfd\x89\xb7?\x1aj\x15\xca\xd9\x8a\x93?\x9c\xff\xadE\x0f\x08\xa8\xbfm\xae\x14\xdb\xf5q\x8d?\xc1L\x03\xfe\x00L\x99\xbf\xfe\x1c\x02\xa1\xe7m\x8f?\x0f4\x9e\x1e=g\x92\xbf\xecm\x13\x8b\xd4\xbb\xae?|\r\xb2\x1d^\x82\x8d?H\x93Y~\xaak\xab?\xe3\xfai\x1fG*\x92?\xf7&/\xf35\xd3\x99\xbf\xbb\x81\xdf|\xef\xc2\x9e?\xb4(\xc1A\xca\xc5\xaf\xbf\xc8\xf5\xf4\x9c.{\x9c\xbf\xb9\xd8\x8c#Y\x11\x8b?\x9e\xe9dO\xa0\xf0\x92?\xf3\x82\xa4\x05J\x9b\xae\xbf\xc43\x87fD\x05\xa0?\xe0%\xe0\x14\x114\xbd?\xb8\x80\x14D\x9c\x88\xa1\xbfQ\x977\xcf$\n\xa5\xbf\x14g\xf6J\xc8o\xa2?\xd4\xbe\xea\xe9\xda\xf3\xb4?2b\xcf\x943\x81\xb1\xbfX\xc3k\'9\x89\xb6\xbfwQb\xe8\x83c\x99\xbf\xfa_\xad\xb2\x91\xd4\x89\xbf\xe9\xaf\xf5\x01\xe6\xb9\xa5\xbfn\x0e\xd5P\x03\xd1\x9b?\x1b\xb5\'-f\xb2\xb3?\xe8H\xfd\xe8\x05\x13\x84?\x0b\xe0\\\xa8\x0c\xb7\x9f\xbf\xe5\xcdf=\xf8\x89\xb2?\x18\xbb\x81\x8f\xe0|\xc2?ay\x9e\xb7\xc7\xb1\x88?\x14\xf5[S\xcd\x94\xb0?\xe80K\xb6\xff\xc9u?\x0b\x84\xd0\xa5m\xcd\xb4?\x14\xf2k\xb0W\xe3|\xbf\x82\x82/\x0e\xfaW\xa6?\xbe>\xef\x80,\xa9\xc5?q\x15\xd0\x83\x11\xf2\x9c?%O\x88\xe8R\xe9N\xbf\xa6\x15\xf5-\x9c\xfe.?\xf5&HxE\x80\xb7?\xf3\xea\x0c\xf4\x81#\xa0?\xba\x91-\xc7Dx\x91\xbf\xb9\xd5^&\xcc\xd2\xa2\xbf\xf1\xa2\xee\xfe\xae)\xb5\xbfA\xbb\x84c\xce\xe8}?\xba\xfe\x19\x17\xf1B\xae?\xdc\x0e\x9e_\x19\x01\xc2?\x11\x9a"_\x8dT\x87\xbf\x13\xbdE\x036\xfd\xb2\xbf\xb4M\xbd\xf8\x9eS\x9b\xbfdc\x1d\x8d\x92\x96\xa4\xbf\x1f\xff\xfc\xab\x8d\xb1\xb1\xbf+b\xbcMP>\xa8\xbf\xd7\xe9\n1\x1d\xf5\xcb\xbf\xe9\x16\xf0Y\xa9m\xca\xbf\xe8a\x96\x1e\x99\xbf\xa8?0\x1dNA\xb5\xc2\x83\xbfz\xef\x98b\x12.\x93?6g\x82\xa1jU\xa3\xbfg\xeb\x05\xf4\x9c\xf9U?\x13M\xc5\xef\xce\x99\xd8?'
p1017
tp1018
bsg26
I1
sg27
I4
sg28
g29
(g32
S'\xbd\xe8jN\x8c\xca\x13@'
p1019
tp1020
Rp1021
sg38
g980
sba(i__main__
PLSmodel
p1022
(dp1023
g8
g9
sg10
g11
(g12
(I0
tp1024
g14
tp1025
Rp1026
(I1
(I99
tp1027
g992
I00
S'\xa5\x06R\xbfk\xed\xaf\xbfC\xa6%\x1e\xab\x1c\xc7\xbf\xa5\x80\xfd\xb8\xac\xa7\xa0\xbf_\xf0\xa0\xfaq\xbb\xa5?\xab\x03\x81SK\xf5\xb9\xbf\x98\xe8yl#\xb9\xa6\xbf!\x06\x91\xf5\xa2a\x98\xbf\xd0\xa7]\x07\xb00\xbd?\xca\x9f\xc5\\f\xe0v?\x9b\x8e$n\x8d\xfe\x9d?\xbaM\xd5\xc0Eh\xc4?\x13\xd3\x0b\x05i\xd8\xa1?>\x0f\x8e\xbd\xa18\xa7?TQ\t\t/.\xaf?J\x8a\xfb\x81}c\xbd?DmI\x1a\xd8\xea\xb3?\nz\x9e\x92\xf3\x8e9\xbfZY\xbd\xd8=\xed\xa0\xbf\x1e\xe9\xc9\x13\xe2\xbb\xcc?\xf3j\x8aY\xad\x15\xb0\xbf\xd2\xba\x94N\x18*\xc4\xbfO\xd5\xef?b\x7f\xa8\xbf2\xe8t\xe7\xd6f\xa1?\xfc\xcc\x11\x8b\x0c\xb1\xb3\xbf*\\2\n\xb2!\xa6\xbfC\xcdy\x17=\xdc\xa3?\x89\xa7\xb0\xda2y\x93?=(`\xd1\xf4\xebU?\xedX\x079\x98E\xba?Z\x139w\xf9O\xbc?,\n\xa6\xa7\xbc@\xad?2\x8ck\xdf\xcd&m?t\x1d\x81\xdb~\x8a\xab?J\xffE\xc11\'\x96?g\x8b`\xdd\xb2\xb9\xaf\xbf\xdf\'\xaa\xf3\x05R\x84?E\xad\x07\xc4a=\xa7\xbf\xcc\xe2\x1a\x8c\x02\x12\x9c?\xd4\x06\x0eE\xf0\x8ef?@\xc6\xa9=\xde\x92\xac?\xcdO\xc7\x81\x1e\xc3\x8b?K\xf2R\xd5#\'\xa3?\xbc\xce\x04\x8b\xa3{%\xbf\xe4\xee#r\x8f-\x99\xbf\xa9L\xa5\xe8\xc0\xc1\x92?\xb6I\x8a\x87\x00G\xad\xbf~1>\n\x08\xf6\xa2\xbf%5\x92\x11\xbf\xe8\x97\xbf\xd6s\'\x02\x93\x1b\x89?Z\xb6\xec#&T\xb0\xbf@\x08>\xad\xca\xe3\xa2?\xdb0F\x97\xfa\xe5\xbc?(\xa5N\n\xb8+K?\xbbqxT]_\x9a\xbf\xcb\xacc\x0bE\x9b\xad?8\x00q\xbe!c\xa9?\xa0XP\x02s\x0f\xab\xbf@\xd5m\xca-\x8a\xb2\xbfp\xf0\xd6)R%\xa5\xbf~X\x1d\x0e#\r\x96?\xecCrv1\xf7\x8f\xbfr\x1b\x8d\xc6\xeb%\xa5?lQ\xde\xfe\x84p\xb8?\xfc#\xfa\xf1\xd77\x85?\'\xa9\xf8\x9aT\x9f\xaa\xbfH\xb9\x00\xd2\x10\xb1\xb1?xA\x90dL\xfd\xc2?\xd7\x80\xa0T\x90I\x86\xbfc,\xb1N3\xf8\xa9?\xa3u\x83R\x9e\x85\x81\xbf3A\xaf\x04\xfb\xd8\xb2?p\xad\x19\xb7A\xb4\x89?\xad?F\x93a\x9c\xac?\xd2gFk\x95\x05\xc8?\x04\xce\xe9\xa7\xabB\x8a?\xa9=8\xb6wx\x82\xbf\xf6\x10"`\x1d\xea\x9c?\xa611\xcdU\xba\xb6?\xfa\xc1\xc3\x96\xf9\x9e\x8f?[\x85\xb7@/w\x81\xbf\x80\xa3\xd3\x1cF\xbd\x97\xbf\xce\xe2\x13\xe7\x10W\xad\xbf\xe6\x89S)\xb5$\x9b?4\x15\x14\x02\xad~\x9f?\xde+\x10\x1c=\xba\xbe?a\x9c\x02\x15\xf7\xae\x83\xbf\x8b\xeb\xc8sU\x01\xa6\xbf\x88\xdflzN\xda\x9b\xbf`\xaa7\xa7\xe0=]?\xa6\x7f\xe0h\xfd:\xb2\xbf\xbe\x0b\xc4\x98\xa7\x98\x9a\xbf\x08s\xe2\xc0\xc7\xef\xcc\xbf\xdc\xf7n\x08R\x03\xd0\xbfl1\xd7\x81\x9d]\x8c?\x0c\xc5\x88\xf8^W\xad?H\x8cJtNR\x9e?6\x89\xc9\xf3\xaa\xcf\xb5\xbf\x80\xcfy\xca@AB?\xe8#;\xe4\x12\x08\xdb?'
p1028
tp1029
bsg26
I1
sg27
I8
sg28
g29
(g32
S'\x1e\xf6\x08_r\x9c\x13@'
p1030
tp1031
Rp1032
sg38
g980
sba(i__main__
PLSmodel
p1033
(dp1034
g8
g9
sg10
g11
(g12
(I0
tp1035
g14
tp1036
Rp1037
(I1
(I99
tp1038
g992
I00
S',W\xe3}\xca\xc2\x98\xbf\xdd\xd2qg@\xb1\xc5\xbf\xdc\x8e%\xf1\xee\x92\x93\xbf\xed\xed\xf1Olw\x99?\x9b\xbar\xd0\x10\xce\xb8\xbf\x06\x929L\x1e|\xb0\xbf\x1d\xf6Cj\x7fs$\xbf\xcc\xbe Q\xd3\xb0\xb8?#\xb5)\x7fq\x11\x97?\xb5t*&\x1d\xf4\xa9?\xad\xc9\'\xbfP\x02\xc5?]\x11f\xdeR2\xa0?\x0c\x0c\x98]X8\x89?\x08,\x12\xfb6\x05\xab?*\x0f|\xcf\xe5\x90\xc0?\x7f\xde[\xd5rJ\xaf?p`\xff\xdf\xc3\x06\x83\xbf\x88\xb3\xb9m\xb8~\xab\xbf\xee\x92\xcd\xc1\xafl\xcc?\x075\xc0\x9c4\x12\xa8\xbf\'\x1c\xa0h\xf2p\xbe\xbf\xbb\x0e\x17e\x82\x85\xaa\xbf\xacoy{\x16\xf5\x9c?/7F\xcay\xb8\xb6\xbf\xbb+\x83x{\x85\xa3\xbf\x82l\xd3\x84\xc2\x8b\x9a?6+/\x859\xbf\x80?+"\x05\xd3B\xf1\x8e\xbf\x89\xabM\xf3\x81\xf3\xb5?\\q]d2/\xc0?)(\xae?\xe9\x1b\xad?H\xd8m\x06\xe6\xc9\x86\xbf\x8e\xe5>l"\xc7\xb0?m\xce\xa3\x86\xdd2\xa5?\xc2z\x11\xb4\x90\xaa\xa7\xbfmY\xfa/0\xab\x9d?P\xfbM\x84\xeeK\xa2\xbf\xc4\\4\xb4\xb5\xbd\x89?=\xc6\xbd\xab\x13\\\xa1\xbf\xf3\xbf\xf6\xfb\x162\xab?[`\x97\xab\xc8\xf9\x9e?\x13\xa85I`\x91\xaa?\xa6\xaa4\xd4f)]\xbf\xb9\x10\xed\x18\xea\xda\x7f\xbfb\xed\x01\xc8:9\xa1?\xa4\xd3Z\x05\xe8P\xb1\xbf4\x96z\xff\x00k\x94\xbf5]\xb6\xa6L}\xa1\xbf\xf7z\xab\xe3P\x97\xa8?\x8a\xe0\x0eP\xb6\xdb\xa8\xbf\x9e\xc3\x1250\x83\xa4?\x80=\xff`\x8ba\xba?\xc4i\x1f\x9e\xc2Uk?\xc71\x0c\x02\xb3\x14\x9b\xbfX\xa7\x8fS7=\xa8?\x12;\x8f\xda\x8bb\xad?\xfd2\xf0\x06\xd98\xae\xbf\x99\x92<\x02\x88\x11\xb1\xbf\x00\xa8\x11=\xca\x8b\xa3\xbf\xdd\x94`S\x89\xd2\x8e\xbf\x07\xa7\xa4\xe3\xc0\xa8\xa0\xbf\xb7O\xa8\x80\x08\xf1\x8d?r\x12zp\xa4\x17\xb7?\x91\xedk\xbd\xa9\x98_\xbfI\x92/O\x03\xdc\xa5\xbf]\xc0\xcci\x93\xc2\xaf?\xe5\xd5\x98\x9c*\xb6\xbe?\xacV\xfc|\x0e\xab}?\xe4\xa5Z\xb4\xdb\xaf\xb2?\x16\xc4>R\n\x0bp?\x7f\xbcH\x91\xa9V\xba?\x1b\x06C\xb6\xca\xec\x88\xbf\xc4\xf6\xe2\x892\xfc\xa7?\xf75O}TM\xc9?$\xd4\xd2n\x91)\x89?\xcdUX\x88\x9d\xaf\x86\xbf\xde\x1e\x18M\xab#d\xbfrKK\xe9\x908\xb0?\x00g\xa4V\xa8\x12\xaa?6E\xbf\x0fxL\x98\xbf\x1fk\xc9\x87\xca\xce\x84\xbf1\xb3\xc7\x1e\xc0\xbc\xb4\xbf4S\xdcn\xd7\xb0\x8c?\x03\x1aw;\xe1\xe2\xa3?\x06\xca\xbe^E\x1b\xc0?\xbc\xcbE6\x8b\xf0\x98\xbfe2u\xd9\xbc\xfd\xa4\xbf\x12\xe8\xdbr\x9b+\x9f\xbf\xe0\xf3\xbd\x17*<\x87?\xca#=:\x8c\x94\xb2\xbf\xf1\x82ehW&k\xbf\x83\x08\'\x92\x90\x16\xcc\xbf\x83\x84\xc5\xea\x81\xf2\xce\xbf\x92bP\xf3\xe74\x8f\xbf\xb5\xba7\x83\xed.x?\x83\xb1>\x99_\xa7\x9f?\xb6\xbe^^\x9dV\xaf\xbfN\x7f\xe90\xc3\xdfj\xbf\xc9\xd9nD\x957\xdb?'
p1039
tp1040
bsg26
I1
sg27
I12
sg28
g29
(g32
S'C-\xa4\x0fn\x97\x13@'
p1041
tp1042
Rp1043
sg38
g980
sbasg38
g980
sg8
g9
sg83
I00
sg26
NsbsS'HLA_A_0301'
p1044
(i__main__
ModelContainer
p1045
(dp1046
g4
(lp1047
(i__main__
PLSmodel
p1048
(dp1049
g8
g9
sg10
g11
(g12
(I0
tp1050
g14
tp1051
Rp1052
(I1
(I99
tp1053
g18
(S'f8'
p1054
I0
I1
tp1055
Rp1056
(I3
S'<'
p1057
NNNI-1
I-1
I0
tp1058
bI00
S'\'wtN\x1c\xa5\x9b\xbf"\x7f\xc2\xc3\x06\xf7\xc6\xbf|\xedj\x82M*g?\x16L,(3\xff\x9e?\x1c\x11-\xf3\x89\xf5\xad\xbf\xdd\xfem\x03~M\xa8\xbf\xc7B\x12\x9d\x02\xf6\x99\xbf\x93\xbc\x9a-\xa6\xd0\xb5?T\xf2\xd8\xd8\xdb\x8a\xa3\xbf5\x1bk\xa4\xa9\xe8\x99?\xd2\x0b\x10\xe2\n \xba?\x89|\xd3\xcc\x198\xb2\xbf\x11E`\x03J\x8a\xb8\xbf\xf1#\x8e\xff2+\x94?i\xd4\xfa\x9dK\xc6\xc0?~\x1d\x86\xa5]\xf1\xab\xbf\xf6\x94\xefv\x81\xdb\xb9\xbf~\xa6\x08\x03\xf4\xc4\x92?!E8\x9f\xfaE\x89\xbfv\x9b1-\x7fw\xa9\xbf\x18t\x14\x9b\x83\xf1\xc3\xbf\xcaN\xd6\xa0\x12\xf3\xbd\xbf\x12[\xad\x1eV\xab\xbb?\xf5l\x98\xceZl\x8e?L\xcd\xcb\xa7\x9a\x0c\x98\xbf\xe0c\xc9R\xb9\x8a\xba?\xb3\xd8f\xf5\xd7S\xa6?\xad;\x9a\x14\x929\xa4?\xf1Cv\xc7\x8e\x00\xb6?\xc3\xef\x90Wy\xa1\xc4?\x0b\xc4\xdf\x04 \xc3\xa2?\x9bd\xdc>\x96\t\xaa?\xa9\xc8\xf5\xa0\x0b\x0c\xa5?0f\x9eUW<\x1a?f\xca\x9c\x9c\xb8c\xa9\xbf\xed\xe3\x1c[\x06`\x94?\x10\xf6W\xcf\xa0\xd9\x84\xbf*\xc9\xc2<\xdf1t?\xb7\xb2]\xe0Q\xe2\xac?\xf9?C\x06\x9crW\xbf\xb9\xdf&\xc6\x17\x18\xa2?7\xcbE\x99\x92 \x9c?\xd9\xb5\xa6\x8dJc\x80?\x81>tz\xd9\x00w\xbfI\x7f\x0cH\x01"k\xbf\xdf\xe3:\xc2\xcc\xdc\x9e\xbf\xb3\xbe\xfc\x17\xa0\x1d\x92\xbf\xec\x0c\x85+\xb8\xc5\xa1\xbf\x1b\xa3\x85\x97\x8f)z?\x9d|\xd2V5\xa6\x95\xbf\x17Rl\x9ag\xf4`?S+\xb0\xc0*e\xa8?\x12\x9f7=}\xd5i?\xcbV\x14\xbd\xa8^\x95\xbf&\xd5\xbbk\x98\xda\xac?\x1a\xcc\xcc+4\x05\x8e?m\xa0\x93&`:\xb6\xbfI\x16\xaa\'p\xc2\x9e?\xd1\xd5\xd3\x12\x8c\x91\x91\xbf\x90\xd9\xec#\x00\xed\xa1?\x94Qj\x08Gkc?E\xb5\x85\x0e\xd1\x14\xa7\xbfI5\x14T\xae\n\xb9?\xb8\xe9\xd0k\xd8Z\x9c\xbf\x10\x08\xcf\x96i\xfe\xae\xbf<l\xfa(LP\x9b\xbf\xf6\xaf\x0c!0\xb5\x91?\xd4\xba"W#\xf0\xc1\xbf\x12\xfe\x03\x1d\xcb\xc1\x85?\xcb\xcf~\xf0\x84\x88\x9d?7\x16\xc3\x7fk\xbe\x8e?\xde\rF\xfe\xdb\xa4\x82\xbf\x99\x9f\xae\xbb\x8a\xb8\xa1\xbf\xb4\xedn\xbb\xb4\'\xc1?\xaa\xf8\xd3>\xefr\xb5\xbf\xe4\xdc\x1b\xc2\xcdg\xb5\xbfw;UY6x\x94\xbfG\xc9tC\x01\xda\xa6?:\x86\x7f\xa6\x9f\x17\x9b\xbf@\xe4}\r\x94\xba\xae\xbfh\xf9\xc1\xe3\xf1\x1f\x94\xbf83\xa7\x99\xed\xd3\xa0\xbf\xaa\x88\xd3\xdb\x08vz?r\xab\x1c\xb0\xc1\xe9\xa5?B\x06qq\xa6\xa0\xbd?\xb9\x81Z\xb2\xad\x14\x8a\xbf\x86=k\xcc!\xe3\xad\xbf\xce\x86|\xc3`\x1a\x83?_\x17\xbdz\xc4)\x7f?\xca\xe3\x19\x8b\x9bW\xa0\xbf6\xf6`\xc6-E\xcb\xbf\x86\x0b\x8a)K\xf0\x8d\xbf\xc2\x01\xd8.\xafV\xcc\xbf>\x8c\xda[T\xdc\xaa\xbf\x92\xcfQ]\x9f\x14\xb5\xbf\x04\rEv\xeb!\xad?\x82\x96\xa5t\x00b\xc1?\xb5gO;L\x93\xcf?/\xcf\x1bl\x0e*\xba?'
p1059
tp1060
bsg26
I1
sg27
I4
sg28
g29
(g32
S'\xc4U\xc8-$\x11\x13@'
p1061
tp1062
Rp1063
sg38
g1044
sba(i__main__
PLSmodel
p1064
(dp1065
g8
g9
sg10
g11
(g12
(I0
tp1066
g14
tp1067
Rp1068
(I1
(I99
tp1069
g1056
I00
S'\x06\xe8+\xd7\x0c6\xa6\xbf\xae\xb2\xfe\x80\x11\xc9\xc3\xbf\xb1R[\x8c\xe6\xe4}\xbfwEw\xae#\x9b\x85\xbfW\xb9\x90\x89c\xbd\xa9\xbf\xa7Il\x00\xc0\xfb\xb0\xbf\x87&+\x1b\xb5\x10\x95\xbf\x91i\xce\xc3\x88\x93\xb2?\x8e\xe9\xdd\xa3\xdf\xca\xab\xbf\xe3\xdf\xf3-\x7f\xb3\xa0?\xad\xae\xfe\x17o\xbe\xb8?|\x80E\x87\xde\xdc\xae\xbfWny\xb0R\xe0\xb5\xbfG\xdfq\xbe&[v\xbf\xdfj\xfa\xaf,\xe9\xbf?\x0c \x02\xd11\xd1\xa2\xbfK+-^\xd3\xc4\xbb\xbf\xc1\x85\x9f\x13\xf7\x9d\xa2?\xf1\x87s\x0c"\xe7\x97\xbf\x95r\xfa\xe6\xce\xe5\xa9\xbf\xc9\xf2\xf0_]\r\xc1\xbf\xabQ=jW\xb0\xb1\xbf4\x91\x88,\xd12\xbb?\xf6U\xc1G8q\x8b?\x18\xf7:\xadc\r\x7f\xbf\xbb\xbcqj\xa2`\xb6?i\xc5\xf9\x97\xe4s\x98?t\x1eI\xced\xba\xb0?\xcf<M\xf0Wb\xad?\x92*S\xfc2\x17\xc2?\xd9 N\xbc\xff\x92x?\x1bpi\xf2\xeeK\x8f?\x9d\x8f\x19ujs\x9f?P\xc4V\xe4\x90\xdd^?72\xa1\xb4\xc7\x08\x9d\xbf4,T\xa3\x82&\xa3?\xd5\xaa\x18@\xa3zW?\x0e\xd4\xd1\xda\xd3\xba\x92\xbf=\xea\xf2\xc6\x97]\xa6?E\xbe\xda\x86\xdege\xbf\xba\xe6\xea\x9e)\x9b\x9a?p\xd4\xb3\'\xbc\xa3\x90?Ia:Owb\x9b?\xf1\xa7\x0f\x89\xb5\x99\x81?M\xc8\xe0\t\xb17\x94\xbf~\xae\xbf\x8b.\x15\xab\xbf\xe1\x97\xb2\xd5\xc5]\x91\xbfyMyT\xe2\xcff?\xc8\x05r\xf9B\xd4\x9f\xbf\n\xe3\xd9\xa1\\\x14\x8a\xbf\xday\xf9z\x06f\x89\xbf%\x14\xcdmJo\xaf?\xfa\x8e9\xceFy\x8d?\x07\x13w\xf0\x8c\xd9{\xbfn\xa6\xbd|\x17k\x99?\xa2\xce\x82\xb0-\x95\x81?8sp\x0c.\x8c\xb2\xbf\xeaH\r>\x0eK\x93?&6\x85\xd9(\'\x83?+\xb2u\x9c\x93.\x86?\x05\x06p\x12\x99,R\xbf\xe0a9fP|\x9e\xbf\xc7\x01t)TG\xb5?\x0b*\x14\xbd\xf5\xfd\x86\xbf9\x87\x95\xd0\t\xaa\xab\xbf\xe0\n\xe0\x84\x06Fj\xbf\x8d!\xee|\xd5^\x99?\x9c\xdb\xb6q\xca\xe3\xbb\xbf!2#+\x9eG\x9f?\x0f\xb5\x03JW\xe9\xa4?\xe6&\x9a\x11\xd7\xbe\x89?6\xe9\xe1\xb6\x19\xb2\xa2\xbf\xc1\xc3\xab\x165\x15\x93\xbf7\xc0\xee4\xe7\x91\xb7?\xbbT3\x1a\x1c\x94\xb3\xbf4\r\xf3\xab}\x08\xb4\xbf\x0f\xe5Me\xc3\x9c\xa4\xbfWM\r\xb4\x034\x9e?h\x80\x9a\x8b\xca\xad\x9a\xbf\x0e\x15\xee\xd5\x10\xdb\xa8\xbf\x8f\xeaox\xf7o{?\x1f\x89\x0e\xb2\xb5\xbd\xa5\xbf\xa1r\xcdF\x81\x01\x82?\x83\xd9(I\xfd\xfa\x93?\xba\x7f\xa3\xf0\xfc3\xb6?\xb7\x1cy\x9a\xaf\x8eb?\xf0+\xaeQGw\xa9\xbf\xb5\x7f\x96=\xf1\xfc\x8a\xbf\x9dJ`Q\x94\xc1\xa8\xbfNw\xc3\x9b\xb3\x02R?\xcf{H\xb5@1\xc7\xbf\x00P\xba\xce\xd9\xcat\xbf\tm\xf7)\xd4\x89\xc7\xbfk<}1\xb0\x1a\xbc\xbf\x92\x0f\xae\x00G\x16\xbb\xbf\xf7>\xbb\xee\xa1\x8b\xb1?\xc1\xce\xc5\x8b J\xc1?\xa9%\xa0\xedk\xfc\xcf?f;\xa93\x04U\xb5?'
p1070
tp1071
bsg26
I1
sg27
I2
sg28
g29
(g32
S'\xd2R\xf6\xce\n;\x13@'
p1072
tp1073
Rp1074
sg38
g1044
sba(i__main__
PLSmodel
p1075
(dp1076
g8
g9
sg10
g11
(g12
(I0
tp1077
g14
tp1078
Rp1079
(I1
(I99
tp1080
g1056
I00
S'3Dr\x05\xc5y\xa2\xbf\x10\xca\n\x7f\r\x95\xc6\xbf\xa8\x7fo!\x10;\x98?D\xa0\x7f\xde\xcfX\xa6?\xa1bc.xN\xa0\xbf\x0eD\x95R\xf2,\xab\xbf\xa0v(\x8e\xd7\x8d\x89\xbf\xc13%\xf3AH\xb5?\xaa\x8c\x0c\x118\x9e\x85\xbf\x1a\x8e\x08\xfcmBb?j&-Z\xa3{\xc5?\xfc)v*A?\xb5\xbfl\xea\xb5\xa4\xbc\xf1\xbc\xbf1\xeaFA\x97R\x83?/\xb1\x84\x80\xa0Z\xc0?)U\xe9\xe4\xdc\xd0\xb2\xbf\xf1\t\xf1\xbf#\x8a\xbd\xbfN\xe2\x96\xf4"vv?\'\x12\xbf\xd6\rL\x81\xbf\x82\x85p\x11\xd3p\xb8\xbf\x08\xe8\xba/\x01M\xc4\xbf)cr\xc3\x17\xc5\xbe\xbf\xba\xa3\x84 H\xd1\xbc?\xc3\x12,\xea\xd61\x8d?\xe5X,T&\xd5\x80\xbf\xfc\x0fh0&\xda\xb3?][ \xe5\xc2\x80\xb2?V\x9f\x02;\x08\xd6\xa9?\x0cT\x93\xcfih\xb9?I\x9f|\xc0\xca\xac\xc4?\x98M\x9fb*\xf3\xb0?\xfd\\\x9b\x1cb\xa7\xa4?C\xbe\xcf\x9f\x1e\xdf\xa3?\xe4M\xf8o\xc8\xa3\x99?\xe9W\x15?\xd7c\xa0\xbf\x10\xc8"6\x17\xec\x90?#\x19S\x1e:\x95\x97\xbf\x13\x92\xa1j\x05_\x90\xbfc\xa9\xa9\xee\xc1\x18\xaa?{6\xbb\x13\xc3\xe5\x96?<!\xb6\x18\xda\xbc\xa2?\xbe-u\xe7\x0f\x03\xa2?\x01\xddq\x90\xdf\x02\xa3?\xe0\x9bXg\xf7}\x9b?\x875\xe0n\x16\xefv\xbf\x02\x8b\xad\x06\x08:\xa7\xbf\xda\x8cz\xdd\x8b\xa8|\xbf5\xe1\x98\x7f4~\xa2\xbf\x1b\xc8\x19\xcb?!\x81\xbf\x8c\x7f\xfbe\x02:\x94\xbf\xef\x10\xe0\\\x03\x18\x9b\xbf\xcd\xdb\xbd\xc6\xbb\x04\xab?M\x96\x87\xf7\xeaut?\xe9\xe3\xdf\xfa\x96\x11\xa0\xbf5\xbd\xd9\xd7U\x8b\xa2?5\x7f\xeb\xf8\x95\xd6V\xbfY\xf4\x82\xdb.\xbb\xb1\xbf\xc5\xd9M7n~\x94?\x18Li\xdf\xb6rm?\xec\x1d+\xd9qV\x95?\xa9=c\t\xd8*\x94?\x84\xac\x01\xb2ga\xab\xbf\xec1o\xf2\x80u\xb2?\xb1\x8e\xd8\xcd\xbdo\x9f\xbf\x03\xeaO\xafd\t\xb2\xbf\xe3\x86\xd6\xff\xcbU\x81\xbf\xfd\xe2\xc7R\xd8\x9d\x96?\xc80\xcd\xc1\xcaR\xbe\xbf\x9f\x15\xc6."\xf2g\xbf\x90\xfd\xb0\x9e\xd6\x1e\xa1?{\xef\x19\xc8B\xef\x97?\x8d\xd3y\xde\xebLv\xbf\xe8B\x9f\xa1\xa5\xf4\x9f\xbf\xba9]LX\xe9\xbe?\x0cy\xa8\x9ai\x19\xb8\xbf\xe4\xe0\xce\x1d-D\xb2\xbf\xcb \x9cp\xed\x17\x9f\xbf\xfb\xfbZ$\x88\xbc\xab?W\t\xe9\x96\xe5\xfb\x99\xbf\x93\xcf#\x1f\xd4\x0e\x94\xbf\xb7h\x1d\xf25\x8d\n?\xd7\xf2K\x8f\xcd[\xa4\xbfB\xb9\xefQF\xf4\x94?\xee\x8ct\xc42\x02\x87?\xc1\x98\xd5;D\xff\xb6?r\xb7\x93\x1e\xeb/\x8e\xbf\xfcF\x86\xcdF\xd8\xaa\xbf\x9cK\xefw\xe6\x81\x89\xbf\xb4:\xac\xa8,\x84\x94?\xe7\xf2\x90\xd1\x0b&\xa5\xbf\xbb\x1e\xc4L\xed\x1f\xcd\xbf\xeajw\x1f\x9dN\\\xbf\xbc\x9d\xbfq\xd1\xf6\xcb\xbf\xb9n\xd1\xf8u\xa3\xae\xbf\x82\xa6\xe3!\xac\xcf\xa7\xbf\xf9O\'QjF\xa6?\xdf\xf4\xde\x96\x08\xaa\xc3?t\xc2\xf9oW\x03\xd0?8\xe8\xf1\xed\\\xc9\xb6?'
p1081
tp1082
bsg26
I1
sg27
I6
sg28
g29
(g32
S'A\xd4\xe8ND\xef\x12@'
p1083
tp1084
Rp1085
sg38
g1044
sba(i__main__
PLSmodel
p1086
(dp1087
g8
g9
sg10
g11
(g12
(I0
tp1088
g14
tp1089
Rp1090
(I1
(I99
tp1091
g1056
I00
S'.\xcc\'\xdap\xb6\x96\xbf\xf5\xf0;Udc\xc6\xbf \x15<\xf7\x94\x1dm?\xef=d.\xc1\x90\xb0?s\xea\xde$n/\xa3\xbf\x0c\x86W\x87`g\xad\xbf4W\x08\xec\xc8\x1f\x96\xbf\x1e\xc4o\x04\xffI\xba?\xf2J\x1aG\xed\x8d\xa4\xbf\x84\xc0\xcc\xb4\xf2\xc7\x8c?\xc4\xc8\xee\xc5\xf4\x03\xc6?\xb4\xb0\x89\x8a{\x1f\xb1\xbf\xf94O\xd0(\x88\xb8\xbfz3\xce8a\x9d\x80?;x\xe1\x83\xc1\x90\xc2?JO\x8dc\'\xeb\xa7\xbf\t\x8f\xd3\xd1.\x04\xb8\xbf\xbb&\xbd\xa6 \xcdv?\xabl\xad2\xd3@\x8a?y9Eu\x1d\r\xb4\xbf8\x15\xab\x9f~\x0c\xc2\xbf\xaf\xf3!8*\x19\xbf\xbft\x88\x80D\x9fI\xb5?\x80\xb1$]\x8a\xaa\x89?\xab*pe\xb2\x89|?\xcb\xbf\xcawJ~\xb7?\x9a\xf5\x91\xe2Y.\xad?\xe78\xd9\xe5\x7f<\xae?\x19\xc1\x16\xd6\xffI\xba?\xc4\x15\x83\n\xf0\xb8\xc2?\x8f\xcb&M\xa3:\xaf?\xd940\x89"@\xa0?}\x1e\x1f|\x194\xa4?\'\xb5Z\xc6\x11\xaf\x91\xbf\x07u}f\x0c\xb3\xa0\xbf\xd6\x01\xd8\xact\xcd\x7f?8\x1d\x9d\x1a\x1b\xc5\x94\xbf\x10n\xb3,\x95\xd7\x90\xbf\xedh;Pf\xe4\xb0?w\xb15\x97}\x9fz?\x05K\xf7\xd1\x1c{\x9f?>\xdf\xac\xf0]\x07\x8c?e\x91`I\xe1\x1d\x97?Tf5jj\xd1U?\xc0\xe8\x0f/O\x13U\xbfK\x1d\xd8\xedm\x7f\xaf\xbf?\xb1_\x82\x9an\x89\xbf\x86=N\x83=C\xa9\xbf\x18\x80\xa8\xc6S\xc9\x90\xbfn\xfc\x03\xa3F.\xa0\xbfY\x1b\x98\x1bd\x94V\xbfK\x01\x11\nKJ\xb0?\xd8\xdagU\xdf\x8c\x95?3\xf0s\xa23\xf8\x8b\xbfYs\xd8\x86r\'\xab?\x9b\xbbsx\x86\xe4\x82?n*+\xa0\xf5i\xb5\xbfq_\x8d\xb4\xc6U\x99?\xcee\xc7\x1aSO\x86\xbfBuA\xbcy\xad\xaa?\ryPs9[\x84?%\xe3D\x06Q\xda\x94\xbf\x15\x0c)R\nE\xb7?BQ\xbc[\x9a\xd0\xa1\xbf\xc9\xf4\xcc\x05\xcaw\xaf\xbf_6"b\xa5\xb6m?\x90&i\x7f0\x0f\xa4?M\x87\x9f\xbd\x9d\x13\xbe\xbf\xea.\xed\xcd\xf4mk?E\xcb\x0c\xb8~^\xaa?\xed\xa4J\xbcV\xee\xa3?\xa2\x8b|\x8a\x1aL\x98\xbfD\xb2q\x17\xd1\xdd\x99\xbf#\x93\x96D\\a\xc0?\x9d\x17iPB\xb2\xb5\xbf\x80\xd5\xb6\xf3\x1a\x88\xb3\xbf\xf4TH.\xcd\xb2\x94\xbf\xd2\xd0\xc5\x9c\xc5\xd7\xb1?\xf8K\xd2\xc5]c\x99\xbf\xbfv~F\xc8_\x93\xbf\xd7\x9b+\xc6oDv\xbfY\x8f\x94\x8a1\x82m?E\xa0\x1c\x03\xe3z\x92?c\x93gB;I\x91?v\xa6=k=\xf4\xb6?\xbdM\x96\x9c\xbb\xaf\xf9\xbe\xdc\x93\xef\x02&\xc0\xa8\xbfOn|\xeb\xf8\x14z\xbf\xf2\x18\xf4\xcf\xf7U\x97?\xa4\x99ET\x1f\xcd\xa8\xbf\xdeG\x17\x03\xda8\xcd\xbfo5\x8b\xd2\xc6\xe8\x97\xbfx\x9e\x8cN\xc1?\xce\xbf\xa6\xcd`(\xaal\xb0\xbf\'9\x00\x08\xa3\xc1\xa6\xbf3\xcf\\\x98\xbc\x15\xab?\xf1\x96\xc9\x96-0\xc3?\xe4\xed\x0e`\x06R\xd0?\x8a\'Y\xf6yH\xb6?'
p1092
tp1093
bsg26
I1
sg27
I6
sg28
g29
(g32
S'\xa1\x10\xbfC\x18\xfe\x12@'
p1094
tp1095
Rp1096
sg38
g1044
sba(i__main__
PLSmodel
p1097
(dp1098
g8
g9
sg10
g11
(g12
(I0
tp1099
g14
tp1100
Rp1101
(I1
(I99
tp1102
g1056
I00
S'\x0b\xa3v1\x9f~\xaa\xbf\x08\x9b\x9a\x17:\xf5\xc1\xbf\xf6\xec\xc4c\xaf\r\x89\xbfG\xf4U\x8f\xe9\x84\x8f?\x8f|\xc7\x18\x02b\xb1\xbf\n\x810^/`\xaa\xbf\xd8\x10\x8f{\x1d0\x98\xbf\x8c\x1f\xdc\x98\xc5i\xb2?i\xc4\x9asTB\xa8\xbf\xfdT\xfa\x90\xc9\\\x9e?al\xfb0J\xf0\xb8?5\x9c\xff\xa9uh\xa7\xbf?Oo\x9fZ\x9d\xb3\xbf\x07\xb1Qyu\xc2C?D\x9c\x02!_\x12\xc0?]\x85\xa0U\xcc\xb2\xa1\xbfM\xe8\\\x90\xbe\xb4\xb7\xbf\xe6S\x9d\x0e=\xdb\xa4?b\xd9_\xe4\xcd\xef\x86\xbf\x1f\xccfm.|\xa1\xbf\x90\x87\xab\xdc\x0ep\xc1\xbf\xdbM\xf0#\x15\xbd\xae\xbf\x84\xa5en\x9c\xde\xbf?\xa5\x15\x80\xd3\xe5\xd5\x97?\x08\xf7)R\x0c\xd7\x92\xbfJ\x81\x93H<\xcd\xb6?\x97/\xe7y5\xb1\xa0?X1\xb6\x98\r\x16\xad?\xcc\xa3\x01\x92\x11g\xb0?\xbe\xdd\xf8\xcbM+\xc4?\xea\xaa\xe1!f\xa8r?\x88\xb7\x03&\x13\xa9\x90?\xa5r\xbc\xfb\xe0\xb7\xa0?N|nh\xb8\x17w?\x7f\x9d\xe3\xff\xf3S\xa5\xbf\xcf\xa8h\xc0\xa5\x8b\x91?Ei\xaa\xfb\x93B\x8f\xbf\x92J\xd4\xed9\xcb\x8d\xbfDB\xf7\xdb\xe4E\x9f?\xb1\x94g2o?~?\xd2\x86\x13\xb2$\xdb\x9b?\x1f\xaa\x93I\x97\xecF?~\x12\xf8\x82\xe2\x95\x9d?\x97\xe6?k\xbd\x8d\xa0?_p\xbb\xbb\xc3\x9du\xbf\xfbBO\xa2E\xbf\xa0\xbf\xc0>q}_\x97\x88\xbf\xab2\xd5\x85;\x07{?\x85N\x99\xd9d%\x8d\xbf\x0b\xfcC\x11$\xa6\x95\xbf\xb0\xb4|\xf7\x06\xdc\x91\xbf\'\xe5\x85\xa0ru\xab?/Iu\x8e0$\xa1?\x1e\xaf\xe5\xf39\xba\x93\xbf\x14\xdeO\xfa\xb4@\xa2?\xac\x10\x16\x12\r\x1b\x99?\xda\xedG\x81\xecp\xb2\xbf\xa4\xc4\x9cE\xe5\xc5\x97?\xd8y\xc2y\x93A\x8d?4\xaaUE\xc2\xd9\x93?p\xf1\\\x96>\xdc|?o^\xa8\xad\x00\x9a\xa2\xbf\xdf\xdf\xd5\xa6\xb4\x83\xb4?M\x8cN\xed\x17\x8f{\xbf\xf7\x94C\x9f\xba2\xad\xbf2=t\xe0\x0b\x11\x93\xbf\xe8Y\x83\xc2\x95#\x93?l^\xe0\xfb\x89\xb2\xb6\xbfi\xb3\xd9\'8s\x86?\xbai\x83du\xa4\xa5?\xbe\xa5\xb8\x1c>\x02\x85?t{f\xdeD\xeb\x95\xbf\xaf\xf6{\x89<\x8d~\xbf\xcaS\xa7\xb4\xb5\xf2\xb2?\x8e\x0b\x15"Z\x9b\xb2\xbf\x9aSp\x10\t\xc4\xb0\xbf\x88\xf68\x0c)~\x9a\xbf0l\x81\x9f\xd6\xe4\xa8?)\x15ot|\xfb\x8d\xbfHpB\xa2\x9d\x01\xa3\xbfC\xc4\xe3\xc6\x1f\x87\x85\xbf\xfa\xeft\xe9\xca*\xa0\xbf\xd6[-$\x7f(\x8d?!\xce[\t\xdaN}?\x99\xbam\xda\x7f\x14\xb2?\xe0\xa5\x82Y\xd7g\x80?\xd9^Nh\x08l\xa4\xbf\x15u9\xf2\xa0?{\xbf`\xbb\xf7N\xc7\xd7\xaa\xbf\x9e|}\x9c\x88x6\xbf\xe9\x01QIl\xfd\xc6\xbfE\xa8gZ\x1a\xdft\xbf\xf2\xd2\xce1\xb7k\xc7\xbf2z\xaf\xed\'S\xba\xbfB\xfc\xb6\xc1\xcbZ\xba\xbf\xa2;\xc4\xa0\xacP\xb2?\xae\xa5\xfeq\xd0\xc6\xc1?\xd0\xf0{dF\xe1\xd0?\x0e"zY\xed\xc2\xb5?'
p1103
tp1104
bsg26
I1
sg27
I2
sg28
g29
(g32
S'\xfbh9\xf4\x0bF\x13@'
p1105
tp1106
Rp1107
sg38
g1044
sbasg38
g1044
sg8
g9
sg83
I00
sg26
NsbsS'HLA_B_4002'
p1108
(i__main__
ModelContainer
p1109
(dp1110
g4
(lp1111
(i__main__
PLSmodel
p1112
(dp1113
g8
g9
sg10
g11
(g12
(I0
tp1114
g14
tp1115
Rp1116
(I1
(I99
tp1117
g18
(S'f8'
p1118
I0
I1
tp1119
Rp1120
(I3
S'<'
p1121
NNNI-1
I-1
I0
tp1122
bI00
S')\xdb\xae\x07vx\x82\xbf"\xf7\xa9YL#\xa2\xbfG/\xb4\x87\xbd\x19\xa3?\x1dE\xc77\xba\xaav\xbf]q\xb3g\xfd\x8f\xc6?\x9e\x82\x8b\xfd2\x85\xb3\xbf!d\xc7\xb7\x1d\x07\xd3\xbf\xce.\x17a\x8a\x83\xd4?\xd8\xa7)\xf27a\xb5\xbf\x02\xa2\xb6n\xb6\xdd\xa9?\x14\xcb\xd3\xbaWU\xd7?\xeaB\xfc\xca:\xe9\xa1\xbf\x01\xfa\xaa\xb3\x80u\xc0?H\x8b\x19"L7\x86\xbfX\x08J\x0f\xde\xac|?\xe7\xc8\xd1?\xa3:|?\xbch\x92\x9f\xfd\xf1\xab?"\xf4b\xaf\xe89\xb5?%\xea\xb1\x14dg\xd6\xbfB\xd5\x96\x8bu\x98v\xbf3\xd5\t\xe9d\xf9\x8b?\x88\x90\x99\xb1\xea[\xb0?\x15\xde\xed\xdf\xae\xb9\xa8?\x84\xc2\xf1\x11\xba\xf6\xa1\xbfby<\xcfu\xc8p?\x9d\x80\xa2h\x12\xeeB\xbf\x1f\xac\xb0QqT\x8b\xbf\xdebd\x08\x85\xea\xaa\xbf\x18\xc18\xcdy\xfc\xc3\xbf\xc6t\x9f\xce\xfeY\xd0?/\xd2\xf7+\xfdt\xb3?\xf0\x8e\xc0\xa8\xf6\xf8\xb6\xbf\'\xbfVW\x07\x91\xab?\x9f\xf0\xf9\x8ea\x867?}\xaa\xeb\x1d\xcf\xc5\xad?k\xdd\xcd\xef\x9f\xa1\x8a\xbf\xef\xd0j\xfc0\xfc\xb5\xbf\x13d\x96\x94\xcf\xa9\xa9\xbfr\x10\x03 \xa9\x04\xc3?0\xb8\x80\x1e<\xa9\xb5?\xd3\x7f\xc4\xa7Q\xd4\xa2\xbf\xcb\xee\x1b\xca1\x06\xa5\xbf\x15\xb1\'\'l\xe1\xa6?\x14\x96\xf8>\xa6i\x9c?\xc9\xd3{\xf9\xf6\x04\xa0?\x90\xf2\x87\xc6>\xfa\xd4?\xba\xb6(#\xfeS\xab\xbf\xc3\x91\xd6\x8e\x16\x88\xb7?g!6\x91\xf1l\x82\xbf"\x84\x9b\x16!\xa5\xb3?\xb9S\x99\x07;\\\xb6\xbfqHC\xa7\x00\x89\xd2?y\xb7,\xa3\xb7\x8c\xc8\xbfU-QEq\xf1\xa6\xbf/\xceZf\x92\xd0\xc3?\xff\xea\xa1\xb0MY\xa2?Li\x0f,\xf9W\x9b?\xc3\xcfD{\x8bj\xa6\xbfA\xe6\xe2P\x97\xd1\xa3\xbf\x9c\xdf\r\xcc\x9a\n\x92\xbfX\xba\xe8rY\xe2\xa2\xbf\x10H\x01(>\x01\xc6\xbf\xeb\xe2\x7f\x81\x8c!\xb5?0\xf8b\'\xf7\x7f\xae?T\xe4\x07JY\xfe\xad\xbfA\x01\x11\x0ed5\x8c?8\\\xd5\xb6Cm\xac?0\x9a9e"`\xa3\xbf)\x1f\xdc+\x0f\xa0X\xbf,oN\xc7\x80\xc0b\xbf\x9aH\xaeR\xda"\xc0?\xd9py\xf0\x00\x9d\xad\xbf\xce\x92l\x0284\xa3\xbf%E\xdd\x03)%\xa1?\xe2\x9101\xf8\xc3\xba\xbf\x1b\xa4^C\xa05\xb1\xbf\x03,\xa9:\x9e\x85\xc8\xbf\xde\xb8@M\xf1\x00\xbc?\xc14\xf9n\xc9\xd3\xa9?\xb1k\x07\xebj\x8b\x9a?\x06p0`E\xd2\xb3\xbf\x1a\xac\xdf\xdb\xc5P\x86\xbf\xc5\x88\x07\n\x05\x01\xc0?#\t\xec#\xf9u\xb0\xbf&\xfd\xfb\x8c\xb9\x92W\xbfA\\P\xcf\xd79\xae?\xf1\x1f\x87/;\xdd\xbd\xbf\x07\x1c?\x8fF\x14\xc6\xbf\xf9n\x03\'u\'\xb0?\xbe\x11\xcd\x8a\x1d\xbf\xb4\xbf~\x16\xa2\\[\x92\xd0?%\xb3m\xe6\x0bf\xdd?\xe5]a\xc4%\x16\xa7\xbf^g\xf1\xb8\xe6\xab\x93\xbfzQ>\x8a\x01s\xb0\xbfSu\x0b{<\xf6\xc8?\xceGlEN0\xd0\xbf\x17u\x90!\x18>\xd6\xbfb\xe7\x8d\xe8\xe5\xa3\xc0\xbf'
p1123
tp1124
bsg26
I1
sg27
I8
sg28
g29
(g32
S'\xc0i\x92\x7f\xeaq\x12@'
p1125
tp1126
Rp1127
sg38
g1108
sba(i__main__
PLSmodel
p1128
(dp1129
g8
g9
sg10
g11
(g12
(I0
tp1130
g14
tp1131
Rp1132
(I1
(I99
tp1133
g1120
I00
S'\xa7^\xf9\xc8\x0c\x02\x81\xbfQ\xfaN\xcdPM;\xbfR\xf4Z\xeb\xc2\x86\x9a?Y\x19\xc3\xdc\xd0]\x96?\x19\x92\x9a\xf6"\xba\xb7?\xb8I\xe4\x8efl\xa2\xbf\xcaW\xa1\xe3&x\xc2\xbf\x8eDC\xfe\xf0\x82\xb6?,;\x95]\xfb\x1a\xac\xbf\xb9]3c5[n\xbf\x0e\'bc\xa6J\xae?\x9d\x85\x1a\xb1\xed\xd2\x92?\xe5\'!V\xb9E\xc6?$\x9d\xd0\x10\xab\x96\x9a?;;:\xb3\xea4\xb1?\xcc`\xd21|\x8e\x94\xbf-a\xbc\x11#R\xb1?\x02_B\xe5,j\xbb?\x1c\xef=6\x89\xca\xd4\xbf^\x9c\xa3\xb9\x12[\xb0\xbfu\xb9FBby\x9e\xbf>\xa2\x10\'4+\xb0?9C\xf6Y\xdb\x15\xb0?C\x1e.Lb\xb7\xa5\xbf9\x17\x068=5\xb0?-i\xcd-N\xe6x?VVJ\x95Z\x99\x87\xbf\xaa,\xb0\rFgy\xbf\xb0\x86TMG\xcc\x8c\xbf\x19\x90X\xe4)\x94\x94\xbf\xb1\x97\xd1\xe3\xb1x\x94?o\x11\xe4\xc5\t\'\xc0\xbf+*\xdb\xe1-\xc3\x7f?u\xc3\xb20h3u?\x1f\xcd\x14\xc8\xf9T\x9a?\xe4@\x19\xc9\xde\x8b\xb6?\xd6\xf1av\xeb\x94\xb0\xbf\x7f/\xa2Us\x15\xaa\xbf\x15\'\x0b\x85[\xdb\x9f?\x1d\xb2\xbf\xc2\x99\xfd\x94?t\x91Uoa\x03\xa1?)\xacBi\xa4\xa8\xa6?f%n7[\xf6\x85\xbf\x88\x07\x16\x00%M\xa0\xbf\x8c\nj=z\x89\x82\xbf\x9d\x15\xfc\xb2\x7f\x9a\x96?\x17\xb9\x8c\x0f)9}??\xe5D\x97\xbb\'\xa9?.\x11\xef \xd3\xe2\x9e\xbf\x85"\xae\xbb\xb6\xa7\xaf?\x19(-=\xee\xd5b?\x8eQ\xe6\xd6\x94\x10\xc1?!\x1dt\xd5\x90\xae\x93\xbf\x82r\xe7Hq\x19\xa0\xbf\x89\xcd\xbd\xfb;\xcc\xb1?/3\x7f\xa4/?\x80?J\x8d\xd2\xf8f\x93\x96?\x81\xbc\x9c\xbb\xbc\xbb\x88?\xe4\x94[\xf0\xf3\xf3\x92?BC\x91\x17Z\xac\xa5\xbfY\xc5\xb1\xef$$|?\x98`\x9b\x19\x91u\x9a\xbf\xec\x81T/\x07mz?\xfc\xa1~\x06^+\x91?R\xb1\xaakMM\x7f?M\xbe\xa9\xe7\x02\x0f\x95?\x80\xa3x\x06;C\x91?\xc3\xc2\xc7\xd9\x9d\x80s?X\xdf\xc2\x03\xba\x88\x92?\x98\xd5\x01a\x16\x91\xb1\xbf\xa5\xd5\xb2\x95\x7f!\x99?\xff\xea\xa9\xce\xc1\xd4\xab?\x19\xc1\x10\x0f\\\xf1\x87?\x97\xff<;\xf5:\xb1?`\x98\x8a\x9dO\xee\x92\xbf\xe7\xce\x99Dm\xb6\x93?\x11\x85\x901\xb2\xc7\x86\xbf\x87Z^X\x8f\xb6\xbe?\xf9\xc8\xa0jCk\x9c?{\n]O\xc4G\xa7\xbf\xe5\xbbQ_\x0e\x93\x8d\xbfh\xfe\xadK\xa2t\x8e?\x10y90\xb7U\x83?IZ[u\xf1\x1dq\xbfud\x13z\xa4\x92\xb1\xbf\x00\xe2M\xd2\x84\x10\x8d\xbf\xd1\x189c\x10\x06\x97\xbf\x8d\x8c\xe6 G;\xb4\xbf\x08\x99\x1e\xf0U\xa4\xba?\xb0\xe4n\xf5R\xe4\xa6\xbf\xb2\x04\xe0\x04\xbaQ\xb5?\xb1\xc45\xef\xbb-\xb6?G\x83\n<D\xf1\x92\xbf\xd5!R\xd5\x8fL\xaf\xbf\xefx\x99\xb2\x16\xacx?[\x08\x11R\x17\xf3\xb4?\\\xf2\x8d\xae\x0e\x8e\xb2\xbf\xba\xd6\xf2\xc3\x97\xfc\xb7\xbf\xa1jin4\xdc\xa0\xbf'
p1134
tp1135
bsg26
I1
sg27
I3
sg28
g29
(g32
S'n\xc22\x97{\xf0\x13@'
p1136
tp1137
Rp1138
sg38
g1108
sba(i__main__
PLSmodel
p1139
(dp1140
g8
g9
sg10
g11
(g12
(I0
tp1141
g14
tp1142
Rp1143
(I1
(I99
tp1144
g1120
I00
S'\x13\xb3\xba\x9a{x\x90\xbf\x90\xad\xf8\xad\x19\x05\x8b\xbf<\x00\xc8\xff5\x96\xad?\xf06-ws\xc4\x8e?\xd5&\xc0d+\x0c\xae?\xeb\x12d\xa8Z\xca\x90\xbf7\rt\x15\xc2w\xb5\xbfV\x0c/\'b=\xb0?\xfe\x91?\xfd\xd6\x1e\xa9\xbf/\xe5\xb8[\xbe\xb2l\xbf \xbf\xd4\x9c\xa7.x?\xfa\x94s1\xad\xab\x9b?p\x98|f>\xc8\xc6?1\x8a\x8c\x91\x1df\x8e?\x80\xe4+\x1b\xd0\x04\xaf?\xc25Y \x8fC\x90\xbf\x81\xbaZ\x13.\'\xb0?7\xd3\xc6\xc9\xb5\xd3\xb4?wr\x9a\x14\x8a\xba\xcb\xbf\xc7 \xb5\xfe\x06\x93\xa5\xbf\x9c*\x80N\x17\x7fw\xbfb!\xc2i\x9bV\xac?\xedN\xc2s\xdf\xa5\xb0?z\xc2\xa8,\xe8o\x99\xbf-\xe1\x8f\x9a7\xbf\x89?&\x83\x14\x08t\x01O?\x8c\x9bSk\x1b\xd8A?\n\xba\xeb\x94]\xcco?\xcaUDec:L\xbf&\x8a\xff\x89\x0e\x01\x98?T\x08"\x82\x10\xdct\xbf\xfe\xf0\r\xac\xa4Y\xa7\xbf\xe6\xeb:\x96\x92\x06\x80?\xc5}\xd4\xa2\xcfd\x8e?F\x81\xb8\xbfzC\xa1?\x1a\xe2j\xe4V\xd7n?\x95\xfc\xca\x8du\xb1\x93\xbf\x93\xe4\xef}\x86\xdf\xb0\xbf\xd4\x05\x07\xe8A\xf2\xaf?\x9dg\xa7\xfe\xb6\xa3\x9d?\x98:\xe2)\x87\xcb\x9a\xbfL\xda\x83\xf6\xac\x9c\x8e?7%\xcdr\'\xb3\x99?\xab\xb3\xd7\x01\xa3\xdfv\xbf\n\xff\xb7\xfb;\xbc\x99\xbfa\xd4C\xcaU\xeby?\xa5\xb1\x85c\xec\x8a\x8f\xbf_\x82{M\x902\x97?(\x97\x9et\x11\xab]?\x12\x8d\xfd\xd9\x00n\xb1?\xbd\x1cS\x16\x16l\x95\xbf\xcd.\xd7\xe4\x8c\xd3\xb6?\xf2\x18{\x1b(\xd6\xa0?\xaf\xea\xf6\xfaI\x19}\xbf\x1eh04\xc9t\x9c?\x0e@\xa1!\x1a{{?\xcf\xc9\xc4Aj1b\xbf\xd6\xb4\xe9*I\x81\x8e?\x7fO\x05m\x02\xc1\x91\xbf"4\xb6bZ\xf6\x9b\xbf#\x97\xa7Et\x8c\x96?@\x942\x9cq\xd1\x9d\xbf\xf2\xe9\xa1\x8dP\x19\xb4?\xc3#XM\xee\xa8\xa0?\x91,\x0bw:\x01\x96?XTm\xcd\xddju?W\xbe>\r\xa4\x9b}?\x11\x80\x82\x01\xe7\xf8A?\x8eH\n\x9d\xda\x8e\x9e\xbf!\xf6=\x98\xa6\x03z?U\xb3\xdf\xc9\xfa\xc3\xa6?\xe9\xfe&\xf2\xf0|\xa4?^\xd8\xa5\xe6c\xa2\x95?0?\xb2\x87\xdb\x04v\xbf\x08\xae\xe5\xef\xe6\xc2\x81\xbfqB>\x06\x87\xf8\xa2?\xb3\xf3\tz\xef2\x8e\xbfE\x13r\xf5\x9dd\xb0?\xc2\xad\xd3!.\x89s\xbf\xeb\xf5/\x1e\xce&\xa9\xbf{\x14\xbb\xa8"\xa4\x87\xbf\x0cQ)\x89\xb3\x89\x90\xbf\x04\xc2~\x97F\xad\xa6\xbfz\x95M\xe4\xebI\x9c?\xa7\x93D(k\xa7\xa7\xbf7i\xc5\x14\x18\xd8\x87\xbf\xb7\xad\xeb\x7f\x14\xd4\xa7\xbf\x04\xee[\xd9o\xf1\x99\xbfy\xb2\xb8F\xb4P\xae?\x1au\x96!\x80\x19\xbe\xbf\xbfV\x96*\xfa\xbf\xa9?`\x10HA\xea\xf3\xb0?\xf6\xeal\\\x01\xff\x97\xbf\xfb\x99H\xeb\xcf\xe6g\xbff_\xc0o\xb6D\x87?\x91\xaaA\x0e\xafp\xb1\xbf\xa2.P\xbe\x1a<\xb6\xbff\xde\x80ESF\xac\xbf]!\xd5\x863Q\xb0\xbf'
p1145
tp1146
bsg26
I1
sg27
I2
sg28
g29
(g32
S'\xd8\x05\xd8\xb15\xc1\x15@'
p1147
tp1148
Rp1149
sg38
g1108
sba(i__main__
PLSmodel
p1150
(dp1151
g8
g9
sg10
g11
(g12
(I0
tp1152
g14
tp1153
Rp1154
(I1
(I99
tp1155
g1120
I00
S'}\xcfK\xf6\x92;\xb1\xbf\xe0~\xcd\xb7\xbf/\xb1\xbf\xcc\xbd\x9b!\xad\x7f\xc0?\xb2{$\xa5\xb8r\x81?\xdc\xfc\x15"S\xf4\xc8?=\xd2\xd7\xc9\x7f\xd3\x89?\xe2\xe7\x11\x05\x81\xb4\xcb\xbf\xe4\x99i\x1f\x0c\x1c\xca?\xe0}\x8elB\x92\xaa\xbfC\xeb\xb4\xfd\\x\xba\xbf\xd0\xf1df;\n\xc9?\xcb~p\xd9\r\xe1\x90?]\x825\x01\xb3\x19\xbb?\x7f\x15k\x05R\x11}?\xfdA6[\xf4x\x9c?\x94^Q)\x9aW`\xbffM\x03\xc5\x9a\xcb\xb3?\xb0\x15U\xa0?\xe2\xb8?\xcfQ-:h\xc1\xd2\xbfE\x8b@\xd1\xc0/\xb5\xbf\xfcIl\xbc\xfe\xb2r\xbf\xe7\xd0^[%u\xa4?\x0c\xc69\'\x96\xa2\xae?1\xcc\xcb\xa2$\xe3v?)=\x81y\x98\x15\xba?\x00[}\xb4\x83,\x9c?k\xa7\x874\x84I\xa7?\x87\xd6\xff\xf0\xbe\x86b\xbf\x982\x04\xb4W\xda\xa8\xbf\xc4o\x1b\xae\xbc\x90\xc3?g{@\xe8\xd4\xf7\xc5?@4\x17Y\xcc0\xc5\xbfI\x0f+`v\xfet\xbf\xac\x06$q\xb4\n\x9a?\x83\x933\x9e\xa3\xad\xb0?\xd3\x08\xab\xeb{c\xa1?\xb8\x7f\x9e\n\xa7R\xab\xbf\x8e\x86t\x00T\x1d\xb6\xbf\xe8\x8a4>\x80\xa8\xc1?\xbd\x82\xe4\x96\x12\x9c\xa2? \xe1X\xa1\xee\xa3l\xbf\x9bH\r1\xcaB\xba?\xa7l\xc7\xc0\xed\x88\x92?\x0b\xc9\x8a\xfey\xe8\x94?\xc9\x02\x1f\xaalW\xa5?[\xea\xaf\xf6\xd8\x18\xc6?\x05V\xb9\xc0\xcc1\xb0\xbf\xd4KZ\xf0\x03\'\xa6?\x04\x8fH\xf1\xbd\xc7\xab\xbf\xc9+\xa2 \x1f\xc9\xbb?\xabN\xf0>\x87\x7f\xb3\xbfB\xf9W\xde\xa7\x14\xd1?\xef\xdf\x85\xea\xae\x02\xb7\xbf\x82\xfc\x1b\xb2\x04\xd2\xb6\xbf\xa0c@-\r\x0f\xb1?7n\x8fN\x05}\x97?L\xf2\xca\xdc\xadU\xa5\xbf"\xa3\xa0\xbf\xa5O\xb2\xbf\xf6\xaaF6\n<\xa6\xbfr\xaa\x0b\xe1\xe5\xdf\x89\xbf\xac\xa7\x7fym\x94r\xbfz\xd7\xf6\xcf\x7f\xae\x8f\xbf\t\xd6~5\xb4\xda\xab?\xd4g\xfeu\x8b\x15\xae?\xb4w\x9d\x9c\x84:\x92\xbfr8\xc5\xd2\xb6<o\xbf\xc9C\xb6\x113)\x86?\xc5\x07\xd6\xab\x1c\x03\xb8\xbf97\xa7q\xb8\xdf\xac?\xae\x1c:\xb2\xe40\xae\xbf\x81\xca\x99\xa7\x90d\xa6?]\xbaz\x1dJ/\xb2\xbf\xc6\x95\xe8\x8e[%\xb8?O\xb5\rX\xab\xb4\xb3?\xf5}\xf2\xdf\x07A\xc2\xbf6\x8a\x8b#y\xa5\xbb\xbf2Z\xd2a\x88\xeb\xbd\xbf\x18\xbc\x91\xec\xe4\xe5\xad?\xff4+U\xe5\xd2\xae?6\xb5\xe8fdZt\xbf\x1f\xed\x98\xf2\x19)\xa6\xbf\xff\xf9\xdd\x8b\x86M\x95\xbf\x84\x87x\xc1kd\xb1?\xd3\xa3\x9c\xcb%\xdb\x8a?aV\x18t\x9d\xa0\xc1\xbf\x855k\x05\xa0\x88z?]\x9a\xb0\xb3\x85\xcc\xbf\xbf\xf0;\x05\xc6\xb5\xc0\xc4\xbf-\xc6\xcdsY\x18\xc5?\xfb\xbc\xf5\x87\x14\xeb\xc2\xbf\x80\xd8sS\x86o\xc8?JB\xce\xce\xf3i\xd0?\x18k\xfe/\xff\xd1\xb9\xbf8\xfe\xf4\x01\xd3\xef\xc0\xbf\rSZM\x04\x9e\x83\xbf\xcc0\x1ao\xfc7\xcb?\xbd\xc6\x15\xd4\x0e\x9d\xd1\xbfQ\xebA\x12|\x11\xd0\xbf\x1a\x07H\x9e\x03>\xcd\xbf'
p1156
tp1157
bsg26
I1
sg27
I5
sg28
g29
(g32
S'z\xf6\xe0\xf1\xbf\x98\x12@'
p1158
tp1159
Rp1160
sg38
g1108
sba(i__main__
PLSmodel
p1161
(dp1162
g8
g9
sg10
g11
(g12
(I0
tp1163
g14
tp1164
Rp1165
(I1
(I99
tp1166
g1120
I00
S'\xa2\xe5\xfb:R\x9c\x92\xbf\xa5\xa3&<s;~\xbf\xa5S\xad\xb0\x81\xf3\xa5?\xe5\x07f\x0eP\x85\xc3\xbf\x98\xc0[\x96\x1aA\xae?\x1d0=\x9fB-\x9f\xbfY\xd6LP\xb7\xe6\xc2\xbf\x8cY\xba/\xcc\x94\xd1?\xeb~\x80\xbcZS\xb5\xbff\xdb\xe7\n3\xdd\x8c?*c\xdat\x0e\xe4\xd1?\x8bL\xb8\x18\x8bG\x8a?\xc5\xc7M\t\xb4\xd9\xc7?\xdc\xd4\xea\xd4"r\xa3?\xa8Z(330\xa8?&\xce\xb8$\xc7\x15\x8c?#\xb5\x8f\x80\xdd*\xa3?\x89@\xf1\xade\xdc\xb3?\xe0\xb7\xf7u\xc8Z\xd0\xbfg]\xfc/\xbb\xde\xb7\xbf\xa4\xb7\xd3\xb3\xd93q\xbf\x1e\xbd\x804+Wp?\xb0L0v\x1c\xe5\xc2?\xea~\xe3W\xe1i\x9b\xbf\x82\x1b\xa8\x0b"\x0b\x8d?a7T\x13\xc0\xb2\xa3?\xbe\x81\x05jB,\x9c\xbfT\x96P\xc4\xf5/\xa0\xbf\xa2\xcd2\xde\x81\x13\xab?\xdc?Z\x95\xa7\xea\xc2?\xb6\r$2X\xfe\xb4?\xc0(\x80\x92\xc9\x8f}\xbfm\xdff*\x0fG\xbb?|ZI\xa2i\x85\x85?\xa3#v|\xee%\xb6?\xac\x19\xd2\x10C\xb4\xa5\xbf\x98\xa2\x17\xc6O\xf1\xab\xbfR\x07\xf6Z\xe1qV?|m\xceV\x9e\t\xc3?\xd0\nq\xaa\xd6R\xaf?J\x1d\xd37\xec?q\xbf\xc6\xd5A\x0b\x88v\xb0?\x0bd\r\xefp\xee\x8b?\xa4\xe9\xaf^\x9dC\xa8?\xf9V\xdb \xefv\xaf?y\xbd\xdbI\xf2\xc9\x99\xbf\xde\xb6c\xc3V\r\xa0\xbf\xdc\x06\x96\xbb[\x19\xa2?C\xdb\x16;\xb5\x98\x87\xbf\xcd}\x81bE\xdf\xbe?\xd8\x8b\x99\x9fc\x13u\xbf\x08\x87p\x86\xcb\xba\xc1?\x8dT\x9bg\x83\xd2\xa7\xbf5\xbdbY/\xa1\xb7\xbfC\x8a(\x9c\x17\xb4\xc1?\xac\xf0\xe6\x0e\x9a\xfaQ?\xf8\x81\xc4Q1\x16\xb1\xbf\x9e\xf6c\x1a\x88j\xbc?\x99\x9c\x8f\xc1\xfd\xaa\xb5\xbfh\xd0\xa3\xf9\x97\xa3\xb9\xbf\xa5rY\x16\x10\xa2\xb1?}\xb0\x11*yH\x95\xbf\xe4\x92\x90\x0b\xe9\x94f?\x97f\xec\\n\xfd\xb7?\x1a#\xce,\x12\x1e\xaa?F\x1fy\x0fc\x08\x9f\xbf\x90\xe37w\r\xea\xaa?Q\xbf\x0f\xda,\x8f\xbd\xbf-\xe2g\xe7_\xa0\xa3?\x99,+Am6}\xbf\xd0\xe1rt1S\xa6?\x1c\xa3s\xfdu\xa7\x91?[\xa8(\xdf\xf6\xa3\xa0?\xe9\xa8\xc5\x00\xf2\xa8\xbb?\x80\xf5\xfaW\xd8\xfa\xc0\xbf\xa0\x1c\xf9\xc1\xe1\xc9\xbb\xbf\x80Q\\\xe1Q.\xc0\xbf\xeb\xb4^\xccZ\x84\xc0?\r\xa8q.\xbc\xfe\x96?\xef\x8f[\x1c\x00\xa9g?\xe3\xc2\x8b\x86\x13)\xa3\xbfc\x8dC\x83"\xa0\x98\xbft7\xfc^\x15\xf7\xa7?]\xc3S\xfc%\xa6\xac?r\x1d\t\x9dlp\xa2\xbf\xf48w\xf9w\x1b\x9d?\xf2q]}\xc1\x0b\x96\xbf\xbe\x95\x86\x81\xf26\xc3\xbf\x0c\xfc\xd2\xd0E\xbd\xb4?\xba\xaa\xbf\xfc\xd6\xbe\xcb\xbf4\xe8.=%\x07\xcc?\x85\t\x80m\t\xe7\xd8?\xfa\x97\x08C\xfa\x12\xa4\xbf\x04D\xbf\xa3}\x83\xcb\xbfL{\x0c\xc3\x83\xa8\xb4\xbf\xad\x17q9\xaa\x19\xd0?\xf2\xd3>1\x0f\xee\xcf\xbf\t?\xd5\xe4\xda3\xc8\xbf1\t&\x93\xdbd\xb9\xbf'
p1167
tp1168
bsg26
I1
sg27
I7
sg28
g29
(g32
S'\xaa\xac!P\xea\xbc\x12@'
p1169
tp1170
Rp1171
sg38
g1108
sbasg38
g1108
sg8
g9
sg83
I00
sg26
NsbsS'HLA_B_0702'
p1172
(i__main__
ModelContainer
p1173
(dp1174
g4
(lp1175
(i__main__
PLSmodel
p1176
(dp1177
g8
g9
sg10
g11
(g12
(I0
tp1178
g14
tp1179
Rp1180
(I1
(I99
tp1181
g18
(S'f8'
p1182
I0
I1
tp1183
Rp1184
(I3
S'<'
p1185
NNNI-1
I-1
I0
tp1186
bI00
S'z>\xd2\xc7H\x03\x9d?\x0c\xa490\xd8\x03\xb6\xbfVp\x8ev\xad.i?\x81\xf5\xc6$$\x05\xa3?\xf2\x06\x8eaDr\x8f\xbf\xe36\xe6>\x0e\xa4\xa1\xbf\xe6X0\xe4\xc2\xf7\x94?L\xa7\x89\x9b\x9eI\xb6?\x80$\x978~S\xa8\xbf\x03\xbd\x01\x81\xeab\x9d?%\x87/I\xbd4\xb2?f(\xe5(\x8eb\xa2\xbf\xd1[\xb6\x06\x0c\xf5\x92?\xee\xbf\xfcb\xc8\xdf\x9b\xbfG\x11\x13\x10\xfaa\xcc\xbf\xb5\x13GG\x10\x15q\xbf\xeb\x7f\xf4(\x97\xd8\xa2?\xf2)}\xa8\x08\xe0\xb0\xbf\xb6\xa8\xa2xi\x0e\\?\x8d\xc1zH\xb5\x9e\xb1\xbf\x87\x9e)\xa6\xc5s\xb3?\x11\x9e\xdc?\xd9,\xcd\xbf\xf5\x81\x81\xf7F\x95\xa1\xbf\x1e\x15D,\x8a\x08\x99\xbf\xa1\x85PY\x1d\xfa\xb6?\x9c\xae\xd5\xeb*Y\xa4\xbf\xcca\xa6\xb8\xab\x88\x8c\xbfi\x13\xe1\x82\x08;\x9d\xbfI\x8c\x82\x83\xf8rp?\xc7\x10{k$\xc3\xa4?\xc9\xd0\x02#\xc3\xa8\x93\xbf\xc5\x1b\xf1\xa8\xa9\xb1\xa9?\xdc\x94\x88X\n\xb8\xba?\xe3+Q3\x81\x84\x8c\xbfq\x1b\x9d\x00\xbc\xd2\x87?l\xa6\x96\x04\x98\x9a|?\x15Om\x1e\xc5Lu?1\xda\xd2U\xc3Ld\xbf\x82\x8a8l\x8f\x8d\x8e\xbf\\\xeb\xc5{\xd7<\x9d?\x10\xe0\xed7*w\x93?Z\xd9i\x91\xb3\xaf\x91?\xc5\xcdr\xaai\xc0t\xbf\x9e\xc3Y\x9f\xebl|?\xaf\xaeW\x8ab\x99}\xbfY=\xfc\xa6@V\x91\xbf\xcc\xeb\t\x98\xcd\x0b\x97?\x8b\xf1~64C\x94\xbf\x1e\nGN(\xdd\x8e\xbf\xbe(\xde\x19\xec.\x85?\xfb\xe8K\x01W\xe7~\xbf\xff\x85\xa6\x18\xd2l\x99?\xfc.\xe1\xdc\x97\xc0\xa1?\x8c\xb6$\xb3x\xf6\x9b?\xbe#\x19m3\xba\xa0?\xb1=Zs\xca/\x91?$\xff\x15\x0c\x83)\xa9\xbf\n\x9c\x94\xf5\x9ba\x90\xbf\xc1\xb10Ow\x81\xa7\xbf\xdc\xa5\xb3t\xfb\xe5\xa3\xbf5\x08z\xd4\xf0\n\x81?4\xb7,\xb1\xdf\x87\xab\xbf\x11\x1fg\x93\xab\x81\x94?\xea\xc6\xa5Ou(\x9d?\xfc\xea;2~\xef\x96\xbf\x8f\xe7\xf8\xfe\x04\x18\xa0?\xb0\xe2\xe1\x03\xd6\xa32?&\xafT\xfc\x08-\x9c\xbf\xb8\x85\xc28\x92$\x9d?R\xff\x0e\x95\xe7a\x80?p`\x81\x00\rl\x8b?\xb7\xff\xbcL\xac\xc5\x82\xbfl\xe8E\xb0\xa9?\x81?}_\xbb\xb3\x87_\xa3?5\xbcD\xd3\xad|=\xbfp\x8a\xbdQ\x11\xa6z\xbf\xbc\xca\xa5\xb2\xa2\x9c\x97?\x14\xa7\x81*`=\x90\xbfM\xf6\xcf}\x10r\xa0\xbf\x891%\xec0(\xba?\\ir4\xed\x88\xa5\xbf\xf9zu>(\xa2P?]\xf6\x17\xd4\xde\x04\x92?q\xb4\xa0\x96\xfa\x8a\x9f\xbf\xa0\\\xbc2(_\x87?B\x97c\xce}2\xad\xbf\x8c\xfe\x92\xcf;\xae\x87?\xbe3,\\\xeb\xf0\xa1\xbf\x8f\xe2\x1fY\x19v\x97\xbf\x9c\xbes\xcb@f\xb1\xbf\xb9\xb2\xf9\x03\xce\xeb\x96\xbf\xa0C\xb70\xf3=\xb4?\xfb!\x95\xeb\xfd>\x94?V\xe3\xc4\xd6\xaa\xbd\xaa?g\x1b\xbeU\x83?\xb3?-\xc7\x01\xf5YW\xa1\xbf\xbc\xca\xa7\x11;\x18\xb7\xbf\x96\xecqt\xc3j\xae\xbf\x8c\xa92\x1b*\xc8\xa4\xbf'
p1187
tp1188
bsg26
I1
sg27
I3
sg28
g29
(g32
S'\x07\xe6=\xdeh\x80\x13@'
p1189
tp1190
Rp1191
sg38
g1172
sba(i__main__
PLSmodel
p1192
(dp1193
g8
g9
sg10
g11
(g12
(I0
tp1194
g14
tp1195
Rp1196
(I1
(I99
tp1197
g1184
I00
S'4\xa7-\xca\xc71\x98?\xfb\x8eU\xf2AQ\xb7\xbf\xb9\xcf\x08\xbeatr?4\x1aDX:\xda\xb2?\x89\xfe\xa3\x87&\x03\x83\xbfx\x9f\xed\xb6\x80\\\x99\xbfYm\xbd\xc2\xd3\xa0`?\x08\xaae]\x0eV\xb1?\xcb\xcf\x1b\x10\xfd\xd9\xab\xbfL=\xe9\xf9\xb9\xf1`?dd\xa0a\xdc\xa3\xc0?\xb1\\\xd0z\xbbd\xa2\xbf\xcdb>\xe6\xf1\x17I\xbf\x88\x19\xe5\xd9\xaeY6?+\x17A6\xa2?\xcd\xbf\xb6\x07\xad\xe6*r\x99\xbf\x02\xa9\x07\xed^\x89\x90?\x17\x11i\x11v%\xaf\xbf\xf7V\xf7\xdaU\xc8q?;\xfdy8\\\x90\xb4\xbf\xbaR\x0b\xe0\xf1\xa4\xaf?\xfb\xebj\x87c\xe7\xcd\xbf\xf2%\\\'\xa5O\x84\xbf\xf2M\xc7|\x8a\x90\x82\xbfd\xce\xdf\xd7\xc0\x9a\xb3?\xe9\xdd\x10\xcb\x9b\xc4\xb0\xbf\xda\xed\x9f\x19\xf1\x15A?\xbd\xa68\xd4\x7f\xbb\x7f\xbf\xcb\x0f\x0f\t\xc4\xf1O\xbf"q\x1b\xdb\xea$\x9b?\x86\xea\x93\xcaY\xd7\xa7\xbf@(\xd1\xde\xac\xfb\xa7?P\x14\x97?H\x93\xbc?\xf1\x8c\xa1\xf5\x9b\xbb\xa3\xbfh\xd4\xd2}\xaf\xc4u?Jm\x13\xc2\x90\x16\xa8\xbf\xd8\xbe\xcf\x198&s?\xf95\x9b\xf0\xce\xfce\xbfL\x85\xbcwR\xc0e\xbf\xca~\xb9\xceu\xa3\xab?\xf0k\x18\xe1\xfc\xb8\xa6?3*\xd9z\'\xe2\x8c?\xb9Q\xc3.\xab\x06T?\xf8\x84\xcc\xe9X\xc7\x89?\xcf\xfa\x18\xa4^7s\xbf\xd5ny\xc5\xfb\x8b\x98\xbf\xa8\xc7\xdb.\xdb\x17\x85?\xc9(\xb7+B\x95\x94\xbf\x05j\x0e\x149M\x94\xbf\xb6\xfco\x9e\x85P\x90?\xf3\xbdM~\xfe\xda\x87\xbf\xa1\xfba\x83\x07\xd8\x88?\x82=4+\x87\xd3\x9d?\xea\x9c\xbdV\x0cy\x9d?_\xa1\xe4\xb8"\x9e\xaa?O\xf0\x83k\xa8N\x84?\xa3\x9a\x02]O\x99\xb2\xbf\xdd\x82\x84u\x9b\xe1\x81\xbf_\xa4<\\\xc8]\xaf\xbfp\xfem|\x81W\x98\xbfK\xa3\xd2k\xf6\x1a\x9a?\xa6\x06\xb5M\xa4\xea\xa6\xbf8F=[~ua\xbf\xa7\xb6\x90\x0c\x92\n\x91?\x1f\xe1^\xb4\x06\xf6\x95\xbfh\x15\xfa\x9d}*\xa2?\xe6x\xe0v\x83Vx\xbfh\x84Q"\xcaO\xa9\xbf\xddZz\xd1:\xdc\xa6?\xb2\xd3l2$u\x83\xbf\xd9Ma\\\x8d\xa0\x93?\x02^=\xf0&\xb2\x82\xbf\xb6\xa0\xec\x1d\x87;\xa2\xbf8O\xa9QPI\x98?0\\\x9b9\xf27\x8d\xbf\xd8\x88m\x1764y\xbf\x18h\xb6\x8f\xc2|\x9c?[Q\x7fQ\xaa\x8d\x94\xbf\xf1\x08\xe9\xeb\xe6\xd1\x86\xbf\xfa\xe6\xb7\x18\xda3\xb4?"]\x8c\xe6\xee/\xa7\xbfL_0\xf7\xfeDy?&\xc9\xd2|?\x1c\x81\xbfT\xb5\r\xff\xb2\x08\xa9\xbf\xfff\xcfmT\xb6\x8e?1"\x08\x94\x94\xbb\xb0\xbf\x9a_\xed\xaf\x95|\x85?\xd2\xed\x9a7\x06\x99\xa4\xbf3T\x9cI]\r\x8f\xbf\xd9\r\x162\xfe\x8d\xb1\xbf\x02\xc5\t`\xf7\xa7\x96\xbf\xecu\xc4\xc7<\xba\xbf?\xe4\xf7Am|t\xa2?9\x16\xfc\xfbCs\x97?\xc9IyQ\x10\x15\xb1?u\xeb\x9d\xbc\xab\xd64?\x83\xfaw\xf9\x98(\xaf\xbf\xd3\x1a\x01\xfbcC\xb4\xbf;\r\x90w\xcb[\x83\xbf'
p1198
tp1199
bsg26
I1
sg27
I9
sg28
g29
(g32
S'\x1c\xc9,\x0c\xb68\x13@'
p1200
tp1201
Rp1202
sg38
g1172
sba(i__main__
PLSmodel
p1203
(dp1204
g8
g9
sg10
g11
(g12
(I0
tp1205
g14
tp1206
Rp1207
(I1
(I99
tp1208
g1184
I00
S"\x99\xc3\xb1\xeb\x03\xba\x99?\x13+\xcf\xb3T\xb9\xb6\xbf|\xf7:%\x11\xeex\xbf\xc9H\x97\x94\xef\x0e\x88?\xaa@\xedw\xcd\xb4|\xbfm^7\x8bn'\x95\xbf\xf2KF\x05\xeb\xa8\x94?\x90..\x81\xe6\x93\xb3?$\xda\x03\xdc\x88:\xa2\xbf5of\x1f\x84\xbe\x9e?\xbb\xae\x0b{*\x92\xb4?\x97;f4-\xd3\x99\xbfq\xe3\xffO\x8b\x9f\x97?\x12b$\x0c\x01\x16\xa4\xbf\xbc\xa7\x88?\x8d\xa9\xcc\xbf\xb9\x9a\xdc\xcd1\x0c\x8a\xbf\xac\x82J\xf1\xdb\xbf\xa3?1\xe6\xd8\xf8D_\xa6\xbf\xdb\x8e\x82\xaf\xcas\x91?\xf4U\x11s\x81\xae\xa9\xbfX\xeaM\xdc\xb0\xc6\xac?\x86!uBnF\xcd\xbf\x9d\xa1\x88l9\x82\xa0\xbf\xc1T\x92\xbc\x17\xa5\xa0\xbf\xa0Xn=W\x99\xb4?J;\x87\xed\xb4\xf4\xb5\xbf(\x8f\xd9\x18\xb2\x05Y\xbf\xacx\x89\xdd\xf8\x9bz?z\xfa\x14L\x01\x97\x90?\x9b\x18z\xa1\x1f\x02\xa1?\xc5\x06F\x0b>\x0f\x99\xbf\xaa1\x1f\x91\x9d\xe5\xa5?\xfb\xff\xe8\x1b\xaaG\xbb?\x83\xe6!D\xa6\xa2\xa0\xbfw\xe2\x9d-2\xc3\x87?\xf3\xc7\xe1\xd6\tP\x9f\xbf/\x9c\x05\x8f\x7f\xbe\x84\xbf\x1d\xb4\x9e@\xb9\xa0\x90\xbf\xde B%\xe6`\x83?\xc5J\xb6\xa6\xb6\x8c\xa0?\xab\x83P<\xac\xdf\x9a?~W_\xf0\x8f\xef\x95?6\x1b\x9c\xae\xc5\xb1e?\xa9d\xea\xb2^3\x96?\x97Y \x82\xb5\xb1~?\x10/\x8d\x14u\xf7\x92\xbf\x99\xffRw\xce;\x9f?w\x93\x03\x08\n\xf2\x95\xbfY\xf2\x11\x19\xd8\x06\x9f\xbf\xa6Tdr*2a?\xb0>j\x84\xaeqf\xbfJ\xa2\xbb\xbd$C\x82?\xb7~\x98\x9e\x1fV\xa4?\xc4\x8bR\xb3\xda\xe0{?\xe1W\x0c\x8e\xc9\xb8\xa0?\x9b\xd8\x97\x18\xb2J~?A!\xcd\xe2\x92\x97\xae\xbf\x8a$\x82\x17\xa9\xc2\xa1\xbfZ$\xe9\xe0\x06s\xa5\xbf\xe4c\xda\x044\xec\x9e\xbfl\x7f\x10\xa42Nx?\x03\\1\xac)\x18\xac\xbfP\xb0\xa8\x12\xad\x94\x96?O6\x9c2|\xb0\x91?\x82\xf4\xb7`NI\x85\xbf\xd8t\xd9\x80\xdew\xa4?F\xa0Mm\x00\x1b\x8b?\xe0\xa2E\x82\x0b)\xac\xbf\xc4\xcf\xfb\xa4\xa2Y\xa0?\x88\x83gn\xe1\xa5\x92?g\x1f\x11\x89\x1dR\x81?\xaf\xb9\xca\xdb\x9f\xcfP?z\xd7\x1aR\xba\x14\xa0\xbf\x0e\xa4\x14\xa1\xac}\x86?\xdfb\xfb\x14\xeb3\x83\xbf.I$\x7f\x84\x8eP?S:\xd1q\x05y\xa2?a}0L\xb8\xbbt\xbf\xbd\x93\xd0\xbc~\x00\x9e\xbf\x9c\xdft\xe90\x9c\xb6?\xa8-K\xc6\xc3I\x8b\xbfzhN&\x92\x8eb?%\x1e\xe9%h i?\x04\x02\xe2p3L\xa7\xbf\x0c\xc1\xd3\xe3\x13O\x7f\xbf\x96I\nNjY\xb0\xbf>\xe9=\xc9\x0c\xdb\x89?zB]V\x04\xbe\xa2\xbfr\xc6\xd3\x8bg:\xa4\xbf\xca\xaa\xaf\x8f<\x08\xad\xbf/w\x8b\xf165\x9f\xbfMx\xeabiM\xb8?\xe8\xa2\x88\xfaO\x9e\x9a?M\xa6\x81u8\x90\x9f?$\xfa\xb0\x8fRV\xb3?\x8b\xa1\xa3\xb0\x93'\xa3\xbf5S\xb4\x06\x14\x1c\xb5\xbf)Ub\x99\xe8\xbe\xb1\xbf!\xcfw\xd9\x9c\x90\xa4\xbf"
p1209
tp1210
bsg26
I1
sg27
I3
sg28
g29
(g32
S'\x7fR\xbf,\x9bi\x13@'
p1211
tp1212
Rp1213
sg38
g1172
sba(i__main__
PLSmodel
p1214
(dp1215
g8
g9
sg10
g11
(g12
(I0
tp1216
g14
tp1217
Rp1218
(I1
(I99
tp1219
g1184
I00
S'\x87\xafD}2\xf3\x96?o8\xe3\x1fb\xfe\xb2\xbf\xe3i\xe0\xf4\x8f\xf3B?;\x9c\x7fQ\x027\xb1?hc\xf8\x165P\x8d?\x80\x9bB\xe0T\x97\x85\xbf\xa9\xd7\xab\x14\x15\xd2\x88?W\xb6\xf2\x02\xe9\xce\xaf?yvj\xb24B\x96\xbf\xc2U\xb2\xd2\x10\x08\x8b?lRe\x96\xecN\xbb?\x16\xa2[\xa3\x92\xca\xa8\xbfBxJ\r%c\x90?0\xcc\x06\x81 \x9ap?\x97\xb7\xbeW\xad\x08\xca\xbf\x93?\xfb\x17u\xd4e?\xd7\t\x9aZ\xae\x11\xa6?\xfb\xcb(\xe6\xf3$\xb0\xbf`E\xef\x8c\xa2\x99\x80?\xa6B\x86\xbf\x8b?\xba\xbf\xca\xce\x89\xcep\x9c\xab?\x15\xdb\x8a{\xeb\x8c\xce\xbf\xdc3\xcf\xf2\xb2\xfc\xa5\xbf\xd2_\x97j\xb3\x91{\xbf*\x00=\xb0\x80\x06\xb0?Y\x1d/\xf3\x07\xa2\xb4\xbf\xf7\xb5\x98\xbf\xf7\x1a\x90\xbf\'\x1d\xbf#44\x8e\xbf$\xef\x03\xfb\xf1x\x8c?\xb9\x02\x99\x05r<\xab?"1\xc6\x98l\x82\xa6\xbf\xe4Lf\x017\xdd\xa4?\x07\x97\x85\x9b\xee\xa7\xb9?\xe3\'\xa5\x06D\xc2\x7f\xbfQ\x82\xb5G\xd7\x8fI\xbf\xde\xd0\xb3M\xc4\x8b\x84\xbf\xf5(J\xc2\xbe\xc1<?\xe8{Z7\xaf\xc9\x8f\xbf\xa5\xf7\xf3\xa8\x07K\x98?\xa0\xdf/\x00\xf0\xd3\xa9?F\xeep\xfd\t9\x97?X\xaf\xa6q\xcb\xfb\x9e?\xba\xb7i!6\xcc\x93\xbf\x89\xceB\x1bb)\x8b?\x01\x8e\xc5&?\x92\x95\xbf\xfe\xc5\x03\x85\x87t\x81\xbfe\x04\xe0\x8a\x9a\xb4\x93?%"\xda\xcb\xe2\x1f\xa0\xbf\xdc\x80K\xdb$\x0b\x98\xbf>nVd\xd4i\x94?\t\x8a/c\xfe9\x91\xbf\xea>\xf8\xb04<\xa5?\xda\x119\xae\x9eN\xa3?\xf8`a\xd8\x8d\x8f\xa6?B\x92\xc6\xd6\x7fW\x90?\xf0\xd9\x1c\x16\xcf\x8d\x96?yZ(%\xc5\xcf\xb1\xbf\xaf\xb76\x9a\xa9\xc3\x86\xbfX\xb81\x82\x01\xd5\xa9\xbf\xdd\x90\x8c\xef\xefp\xa0\xbf\xd7\xbc\x8b\x88\xb7\x06\x83?\x9di\x0cutJ\xa3\xbf\x13_O\x81?\x04\x85?\xa5\x9d\x00\'\xc6\xf4\x96?\xea\xb5\xb8z\xca\xa5u\xbf\x8f\xdc\xaf[\x9f\x91\xa3?\x97\xc9\xe9\n\x96.V?Ve\xd3eQ\xba\xa8\xbfb3IU\xbdd\xa7?\x9a?v\n\xb07e\xbf\x06n\xd2\x16\x15-e?\xee\xbd\x18\xa7.:\x98\xbf\xd6\xa3\x7f\xd2+\x03\x96\xbf\x83(H\xbfq@\xa6?-\x0ba\x12\xf92\x95?S\x02\x0e\x9eZ/\x93\xbf\x12\nrTy\x87\x94?\xcc\x96=Y\xfb\x0c\x88\xbf\x13\x10\xa8\xb5y>\xa5\xbfMc\xd8\xc6\x0f\x1c\xb4?\x93d\xc6\x97\xd6=\x90\xbf\xc8\xcb\xee\xb9M\x0b\x9e?\x8eA\x16\xdaj\xf4\x92?\xc8}\xe4Z\x15R\xa4\xbf2\x80f\xe9\xe5\xf0i\xbf\xb0\xc3\xff\xe5d\xbc\xab\xbf\x81\x00?\xcf\xe4\xf2e?\x93\xe9\xe7["\x9c\x92\xbf\xd9s\xe8\xf9\x87Ep\xbf\x91\xec\xbb\xbb\xc3\x0b\xb3\xbf\xec\xfb0\x1aK\x90\x98\xbf\xa2\xf4\xbc\x8b\x88\xf9\xb7?\xa0\x05_\xe8\xe0\x88\x96?<\xf6\xe9\xcf/p\xa5?\xfd\xc0\n\x00%\xaa\xb5?\xe4|\x91\x0b\x98\xf3\x92\xbf\xf9Ns\xbb)6\xb1\xbf6s\xdc\x90\x07\x07\xa8\xbf=\x0bcw\x8e\xb2\xa1\xbf'
p1220
tp1221
bsg26
I1
sg27
I7
sg28
g29
(g32
S'i\x15\tm\x93h\x13@'
p1222
tp1223
Rp1224
sg38
g1172
sba(i__main__
PLSmodel
p1225
(dp1226
g8
g9
sg10
g11
(g12
(I0
tp1227
g14
tp1228
Rp1229
(I1
(I99
tp1230
g1184
I00
S'\xea\x9c\x14\xc0k\x90\x86?\x87\xf8Z\x90\x94\xc1\xad\xbf\x8a)\x0cWz*a\xbf\xc2\xc4\xbd\xcf=\xe3\x95?le<\xff+\xf1v?\xdf\xd5\x076)\x17\x8d\xbf\x0b$\x9d\xe7\xaa!\x8c?\xc7\xee\'\x0b\xbf\x8c\xaa?!!y?\r\x11\xa4\xbf\xec\xaa\x90\xdcL\x82\xa2?\xca\xdc\x11\x04Ax\xb8?\xe1M\xd5/<\x8e\x9a\xbf\x87+\xd1\xeeoV\x94??\x17\x05\x8b\xf5\x8d\x98\xbf!2[a]9\xce\xbf\xb7\xc9\x01\x11t\xb7\x89\xbf$\x18\xf8.\t\x12\xa5?\xcf\xd4zpL\xac\xac\xbf\x18Jj{\xb2(8\xbf\xa7\xa2|[\xe9\t\xaa\xbf\xff\x1a\x96\x17B/\xb1?\xae\xd8\xfb\x929\xcf\xcd\xbf\xe7c\xb0E6\x03\xa3\xbf\x02\x98a=\xb1\xba\x92\xbf\xe8>\x0fb\xbf\x03\xb2?5\xe9\x01\xce\x14\x8b\xb2\xbfk\xc7\x89\x8e\xf2Va\xbf\x96\x811\x17\x10i2\xbf)\xec\xeb\xc9Z\x8bv?\xf6\xff\xba\xdb\xd2\x1e\xa8?\x05\xfe#BD\x03\x99\xbf\xdam\x83\x90g?\xae?nG\x89|\x95^\xbb?\x81S\x0c\xdf\r\xdc\x91\xbf\xf6\x08\xec\xa5Xs\x81\xbf\xaf\xefen\xc8Q\x93\xbf\x86\xf6\xd3Y_\xe3O\xbfy\'\x9b\x83\x9a\xd3\x87\xbfT\x96;\xa0V+U\xbfx\xc9\xb7\xb7\xa8\xc5\xac?L\xf8\x819\xc0\xd1\xa6?1\xbfK\xe9\xf8\xbd\x92?\x9a\xb2\xda\xa1]\xad\x9b\xbf\xfc\xba\x11$\xa4#y?\x0bn\xdb!?\x99q\xbf(B\xf8$D\xee\x94\xbf\xbc?\xaf2{N\x84?\x95\xdb\xc6\x1e\x98\x0f\x8e\xbf(\x13\xa9U\xee_\x85\xbfU})\x16\xff\x02\x8a?\xa6\xf1>\xc2\xa73\x80\xbf\xed\xbe\x00\xd9\xfa\xf2\x98?\xder\xbcD\x90_\xa5?\xaf0\x81\xad\x9b3\x94?\x88\xaa\xef\xbcR\xfc\x95?\xb3y:\xa5\xe3\x85\x8e?\xc6\xb01\xd2\xd2k\xa1\xbf\xaf\xa9\t\x99\xc15U\xbf\\\xc8n\x83m\xf4\x9d\xbf\xe6\xc9\xda \xd3\xc7\x9f\xbf\x1f\xa0\x936\xf1\xa0\x9d?\x8d\x055\xab\xb0\x91\xa3\xbf\xc7D\n\x81\xb1\xc0\x99?.(\xe1KA\xcf\xa7?I\xc0"|\x06\x11\x8f\xbf\xbay\xc00\xb5\x82\xa9?\x1fe\xa0\x90.\xd6\x91?\xc9/N\xdd\xd0\xe7\xa7\xbfu\xb2\x8f\xa9D0\xa7?\xeb\x90l\x80H\x08Q\xbf\xea\xa6V:E!\x8e?\xaa\xfd\xabIw\xb2\x7f\xbf]\x8c\x1bk\xa0\x1b\x96\xbf`\xc3\xba_\xf1N\xa3?\x9f\xee}\x0b\xfb\xa8\x83\xbf\xf2\x95\x9a\xe0\x9b\x93\x93\xbf\x19\xf8\xd7\xa1\xa02\x96?\xe48\xbe\xa1\xe00\x93\xbf\xfe\xde\xfc\x01\xd0\x98\xa7\xbf\xfa\r\x93K\x0f\xa2\xb5?b\xb7\xc7\xb7-2\x86\xbfY\r&*G\x9eg?\xacE8i\x15Y\x86?\xcc1j\x85\x19\x98\xa2\xbf\x12\xbb>\x12\xc4\x90i?)\x1eO\xe4\xe3\xf5\xa6\xbf\xa7X\t\\q`z?\xe0\x1c\xef\x03\x05\xcb\xa0\xbf*\xb1\xd3\x80\x00r\xa1\xbf\\\x07$\x17\x9aE\xae\xbf\xae\xfe\x10\xea\xbb(\x90\xbf-\x9d$V\xc3\xa7\xb5?hR\xbcg"\xe6\x8f?\xf8sR\xe9\xcb\x1c\xa1?\xc5\xc3\x92M3\xa3\xb2?-\x08\xd3(`\x0b\xa2\xbfR\xdcj\x16>\xa6\xb5\xbf\xad~\x19j\t\xe8\xb1\xbfu\xa8\xec\xean\xd0\xa9\xbf'
p1231
tp1232
bsg26
I1
sg27
I3
sg28
g29
(g32
S'a\xeb\xb7\xc7\xf3\x96\x13@'
p1233
tp1234
Rp1235
sg38
g1172
sbasg38
g1172
sg8
g9
sg83
I00
sg26
NsbsS'HLA_A_0206'
p1236
(i__main__
ModelContainer
p1237
(dp1238
g4
(lp1239
(i__main__
PLSmodel
p1240
(dp1241
g8
g9
sg10
g11
(g12
(I0
tp1242
g14
tp1243
Rp1244
(I1
(I99
tp1245
g18
(S'f8'
p1246
I0
I1
tp1247
Rp1248
(I3
S'<'
p1249
NNNI-1
I-1
I0
tp1250
bI00
S"\x97\x06\xb7\xf6^\xfe\xc8?\xd3\xfc\xe6\xde\x1a3\xc3\xbf\xc5H _\xc5n\xa1\xbf\xa9y\x81\xc1N_\xc7?\xd4\xa4\xb0\xb1\x08\xebl?\x05h\xa4N8\xf8\x9b\xbfQ\xc6\xb1\xcd\x02q\xaf?_\xe0\x89M\xe8[\xd4?\x8aX\xab\xadBR\x95\xbf\x89\xce\x8c3\x9c\xc9\x85\xbf\xa7\x9c\x08\x90X\xc2\xc7?\x8a}L\xfb\x13\xa9\xa7\xbf\xe1\x02\x93\xef\xb4d\xd1?\xdbR\x82U\xe0\xbe\xb7?(\x9f\xda\xe3\r\x00\xd6?\xda(\xb1\xc9t\xeen\xbf\x07\x0f%`\xc6L\xd0\xbf\x1f\x87\xc1\x0eI\xe2\xd4\xbf\x8a\xa6\xcd\x8e\xaaT\xd2?\x0bz\x0c\xb2-+\xe3\xbf\x16\xa5t#^\xad\xda\xbf`\xe26\x1d\xc1\x8d\xb2?\xff\xc3R:\x89|\x81\xbf\xd5\r-\xdfD\xda\xa0\xbf\xba\xa2\xab\x9db\xb0\xb5?\xa7\xd4\xc8\xb6\x95T\xb9?{\xc74\x06\x88\x04\xba?\xa0\xec\x13\xa3\xd1\xb2\xbb\xbf\xb3-\xf0{\x91G\xc3?\x19\xe2\xb4<\x12\x1d\xbb?\xd3^\xe3\x0f\x00\x13\xb2\xbf\xfe.\xf4\xea]\x1f\xb8\xbfrO\xa9\xe3\x0f\x00\xc0\xbf5\xb0\x921\x01u|\xbfW\x99\xa6\xaeh#\x92?\xdb\xb9)\xeby\xf4\x91?V\xc6\xdf\xe8\x92\xaa\xad\xbf\xc3\xc0\x8fW>\x86\x90?<:\xebdf\x8a\x83?\xacFt%\x97\xa3\x9e?\xc6\x8b\x85\x1d\xbc^\xb2\xbfkGKf\xaew\xa6?\xa1\x1f\xc9<\x1b[\xb3?\xb2f\x11\xbf\xf8\xeb\xb0\xbfJ\n@\xee\x03\xc0\xa3?$\x01&b5\x8a\x82?\r\xec\xcf\x9bX$\x98?MJ\xab\x1c\r9\xbb?#\x17\xab\x8a\xde \xad?s\x8c\x14)\xb7\xbb\xa3\xbf1n\x16N#\n\xb4?\x80s\x8b9\xb9\xd1\xa6?\xc0i?\xc7\xc7;v\xbf\x97e(\x0e\xd5\xfa\x86\xbf:\x9f\xbb\x89\xe6\xe9\xa3?\xde\xf6\xc2\x99\x10`\xc2?\x95.\n\xfb\x17\x0b\xb8\xbf,G1\xfbX\xf3G\xbfYz,c\xe2>\xc4?g\t-\xebZ\xb3\xc0?k;\xff\xf6\t\x7f\x91\xbfB{E3LE\xbd?\xceJE\xa2\xb4\xa7\xaf?\xf30\x04\x8bs\xcb\xb7\xbfD\xbb[\xf7\xe4\xb9\xc2\xbf\xb77\xf6\xcb\x86L\xa9\xbf\x1c\xca\xb9\xca\\+\xbf?\xa1\xc5,\xe3\x0e\xda\x9e?\x16 \xf7\xae\x10d\xba?\x10\xee46\xd7e\x96?\xdc'|jet\xbd?\xc5]aPw\x13\x87\xbf\xc1\x885\xa6\xceL\xc0?-z\xd8\x86\xa6\xdb\xad?Sh\xd3\xbf\x11\xc1\x8c?\x13\xf4\x03\x11\xd4!\xc2\xbf\x04\xeb\x07\x8e\xff\x9e\xbc\xbfd\x8fx\x94\x0f\r\xb8?tE\xce\r3 \xac?\x06\x1e\xe9\x9f\x06\xed\x9a?\xdem\xd1'~\x17\x92?\x8eb.\x9af$\x91?\xb5\xe1kP\x04\xd5\xb7?\x98\xeb\xc5E\xd9\x1d\xb3\xbf\x8b\xb7<V\xc6R\xbd?f\x86_\xd8#\x11\xac\xbfl\x07\xb5o~\xa7t\xbf\xa7k\x83i\x1e[\x99\xbf\xba\x16\xc9N\xf2l\xaf\xbfO\xce:?LI\xcd\xbf\xb4CKh\x8fA\xd3?t\xd6\xb3=\x88\x07\xa6\xbf(\xf9\x0c\xb2\x11\xf9\xbe\xbfo\x11@\xe65\xa6\xd2\xbfE&\x98m\x87:\xc2?\x80\xcb\xf6\xe7W]\xb9?\xa7\xe9\xf6\xbd\x15\n\xd8\xbfU\xeb7\x06\xe5\xbf\xcc\xbf\xf5D\xaf\x81c|\xce\xbf"
p1251
tp1252
bsg26
I1
sg27
I12
sg28
g29
(g32
S'\xc0`\xcb\xe8<D\x10@'
p1253
tp1254
Rp1255
sg38
g1236
sba(i__main__
PLSmodel
p1256
(dp1257
g8
g9
sg10
g11
(g12
(I0
tp1258
g14
tp1259
Rp1260
(I1
(I99
tp1261
g1248
I00
S'F\x7f$\xb0\xd1\xe2\xc5?y\x8b\xf0\x18\x8bp\xc4\xbfW\x9dO\xba\xf7\xa6\xa2\xbf\xefx3\xb1\x9f\xea\xc5?\xad\xaf\xdf2:)\x9f?\xc9@rI\x83\xbc\x96\xbf9\xeb\xf3\xb9\xb3\xd2\xb7?\x9bj\xab\xd6I\xe0\xd4?\xad1y\xff?l\x99\xbfz-S`\xd5\xa8\x84\xbf`5\xae\xa2\x9a}\xc4? \xbd)P+\x1b\xa7?\xe5\x88%o\xe3\xdd\xda?\xf3\x93V\xe4S:\x90?\xb8\x9a0\xec)E\xdd?\xbe\x06\x04\xd8\x9a\xa7\x84\xbf\xf80~2H\xef\xd4\xbf\xbe\xe8\x8795\x7f\xd8\xbfpf\t\x7fP/\xe4?\xbd\xad\x9ch\xed\xd2\xe4\xbf\xee \xd5\xba\xf4\xd8\xd9\xbf\x92\x07\x80\x9b\x89\x08\xad?\xdb\n\xaaR.?\x84\xbfB\xdc\x07\x92,\xfc\xa5\xbf\xb8P\xe8|;%\xb3?\xbf\x19\xb9\xb8\xe3i\xbe?\xe4\x89\xc8\xb1\x91\x9c\xb5?\xd8mq2\xda\xd4\xb8\xbff9\xea\xe57B\xc0?\xf8\x0c\xd4\x89\xaf\xb5\xb8?\xba\xce\xc2\x96!\x9c\xb4\xbf\x86\'\\\xc4s\x81\xb7\xbfIj\x1a\x8b\x9e-\xbe\xbf\xd3\x1a\xa2\x03%\x05\x9d?\x98\xfd\x13\xde>e\x9e?\xb8w\x9bj.\xa0\x86?e*\x077\x983\xaa\xbf5a\xef\x8b_\x06\x8f?\x19\x8d+X\xd7\x8fm?\x02=\x8b\xc0:\xfaa?\xab\x1a)\xba~\xb8\xa5\xbf\xf5\xdce\x1d\xa2>\xa0?\xbd\x8a\x9ai\xf42\xb3?!\x00r,C\xb5\xb3\xbf\xf8\xf8\xc7\xfc\xfd\xbe\xa9?\xca\x10*!\x1d\xc1\x97?/\x84\xf8\xc8\rz\xa0?i\xac\x0fB\xf2<\xbb?\xc3+\x93\xd6\xce\x8b\xa7?\xebz\x89\xb55_\xa7\xbf\x04&\xed\xfc\x95\xfe\xac?\xa7\xc9\x91\x8aO]\xa9?S\x96\xb3c\n$\x9a\xbfQ\nS\xc2\x10\xc5z\xbf\xfca\xd2\xb8\xc3\xd4\xa7?S\r\x0f/?\xd0\xc5?\x89\xc7;\xd9\xad`\xbd\xbf\xe5\xa8\xaf\xd1\x05"\x91?CF\x9cI45\xc7?I?LS\xe5\xf1\xc0?[\x80h\x87v\xc0\x9c\xbfI\x82\x92\xf8\xff\xf9\xc1?\xb4>\xf5\xfcB\xb0\xae?\x8a\xf1\x83\x05?\xb5\xba\xbf\xd5\xa5\xe1\xe6\xb9)\xc5\xbf5\xb0\xda\x84\x13\x1b\x93\xbf\xb3\t&\xeb\xf4\xa5\xb5?\xec\x03\xbf\xc5\xb0\x1e\xa3?k\xff\xcf\x0c\xbd\xd1\xb7?\x06L\x10\x01\xaf\xf5\xa1?\xba\x0c+W\n\xea\xb8?S\xa9\xf4\x1c\x9f,\x97?\xe3\x130\xc4EI\xbb?\x12\x03\xf6\x1b\xde\xa6\xa8?:\r\x951A\xd7\x9c\xbf\xb5|\x1b\xc5\xb8\x0f\xc4\xbf\x1f\x10\x87\x82\xe1\xff\xc0\xbfP\xfdT\x8c\x80[\xba?K\x94\xd62>\xf2\xa4?\x1e\xac\xbb\'Z\x9c\x91\xbf\x9c\xb1\x8b\xc6\xe5\xdf\x84\xbfz\x945\xd5\x0fC\x9a\xbf\x00\x12,\xdb\xf6\x84\xb4?\xad\xdbA\xa3Y\x0f\xb3\xbf\xf3K\xaf\'\xf64\xb9?\x86\xcd(e\x04\xbb\xaa\xbf\xd1<\xad\xb6S)\x8c\xbf\xa7\xe5u\xba\xeas\xb1\xbf:qM\x06P:\xb3\xbf\xec\x15\xb4\x87\x9cB\xe0\xbft\r\xe9\n\xca\x81\xd2?j\x15~Oi\x86\xb0?^\xe6\xd1B\xae\xf5\xb6\xbfUiL\x1ef\xce\xd3\xbf\x92;6\x7f&\x0b\xbd\xbf+\xe1 \xe1\x181\xe4?9\xa9\xb2\xe2\xc4\x9f\xe2\xbf\xe7\xc4u7\xc0Q\xd6\xbf\x99\xca74\x9e\xf7\xc7\xbf'
p1262
tp1263
bsg26
I1
sg27
I26
sg28
g29
(g32
S"'\xc4\xeb\xe3\x1c\xb8\r@"
p1264
tp1265
Rp1266
sg38
g1236
sba(i__main__
PLSmodel
p1267
(dp1268
g8
g9
sg10
g11
(g12
(I0
tp1269
g14
tp1270
Rp1271
(I1
(I99
tp1272
g1248
I00
S'\x8fT\x1b\x05\xdd\xe2\xc7?i\xe9\x83\xed\xffK\xc2\xbfg\xe3\x03\xbd\x19\x11\xa0\xbf\x99?i\xdf\xbf\x10\xc6?\xfa\xec\xd4\xe0\xb2z\x82?^bk\x95y\x07\xa1\xbfO,\x9c\xe6!5\xb0?\xb0O\xaf\n\x84\xd8\xd4?\x15*h\xb9\x96\xe9\x98\xbf*\xbdmZ\xae\xd0\x98\xbfJu\xe6\xfa\x83\xc0\xc4?\xb2\xdd\x9c\x08\xf7?\xb2\xbf\xa6>=\x96N\x10\xb9?6\xf9p\x9e(\xc8\xc0? rlF\n\xac\xcc?\x8c\x0c\xa3\xff\xcc\xa5[?\xda\xe5~\x87\xf8\xca\xcd\xbfr\xf8\x7f]#\x19\xc7\xbf\x89U\xf0\xabW\x8b\xc5?H\xbdE\x839{\xdf\xbfG\xedHJ\x06\x88\xd9\xbf\x9ec:uSN\xcc?t7\x10Xd\x8b\x7f?"\x01Su\x10\x08\xa0\xbf\xdf\xa4\x81Bl\xa8\xb5?\xc0\x8f\x04j\xdd\x80\xb5?\x1f\xce/~\xb7\xfb\xba?\x1dBc \x16\xa7\xb9\xbf\x18\xae6\xe1Mh\xc1?\x9d\x15\x0czt\xc0\xb8?\xea\x18\x08l\xb2\x9e\xb1\xbfh\x1fGr3\x0c\xb9\xbf\xcf\xbf\x92R\xfa\x00\xc2\xbf\xf8j\\"y\xf4\x8e?D\xfbE\x1a!\xd5\xb2?\x83\xb4\xa2V\x9b1\x97?\xd8\x13\x81g\xa8$\xa9\xbf\x8a.\xa6\xa2S\xcbn?|\xbcd\xb5\x9b\x11n?@\xcc;\x92fon?c\x19\xacs\xa8C\x95\xbf\xf1\xe4M\xadD\xe7\x9d?\xdd8\x9e\xa6\xdc;\xb6?\x94\xcc\xdc\x03\xddL\xab\xbf\xb9;\x8c&\xe3\xd3\xab?\x82 \x7f.\x81}\x93?3\xbc\x07\xc0\xd4b\xaa?K\xe5B\x9eo\x94\xb5?\xee\xd0\xf7\x0e{\xe3\xbd?\xe3o\xa5\xb1^n\xaf\xbf\xf2k\x05\xa6\xa0\xf9\xb9?u\x98\xea\x97\xf8J\xad?\xb4\xac\xee;\x0c\xd2\x93\xbf\xa0P\xd638s\x97\xbf-]\xe9\x88\xf4r\xaa?\x83\x0fg\xe9\xd6\xae\xc5?\xe7\x1dPF\xa9\xa3\xba\xbf.\x15\xa3:\xb7\'\xad?\xbc1t\xd0>\xa2\xc2?\x9b\xf1\xc6*(K\xbd?\xdc\x0f\x92\xf9\x90\x83\x97\xbf\xc10\xd2\x97x\xe5\xc2?\xb3\xda\x02\x97@\x82\xa9?1L\xec\xa6\x93R\xb8\xbf\x14f\x06\xbfZu\xc4\xbf\r\xd3+\x193\xa0\xac\xbf\x85t\xac\xa9\x00\xa2\xbe?c\x14\xc0L\xd5\xe0\xa8?\xc3\xa8g]\x05\x81\xb4?\x06\x8f\xbd\x17\xe8\xe9\x9b?\xe4G*t\x86f\xbf?\x05\xd24XOI\x9e\xbf\x84\x17i\xb6/w\xc0?\\\xb2\x87\x8e\xaf6\xb4?\x8e\x1e\xa8d\xa1\x12\x9d?\xdd\x14\xd2\xbc\xa8\x89\xc0\xbf\xd7p\xc6\xae\x08\xa8\xbc\xbf\x84\x85\x88\xc7\xff\xed\xb0?\xb3\x0e\xf9\x99\xb9\xd4\xa6?\x12\xbc\xc7\xfeh\xa1\x90?\xa4\xb4~CM\xd9\x95?\xe4\xccqi\xd5A\x88\xbf\xff\xb3\xe4\x81@[\xb3?h\xc9\xd4\xb7\xf3\xe6\xa8\xbfS;\xe5\'\xe5\xff\xbf?\xf4V\xd0]r\x1b\xb2\xbf\x16\xa8\xe9V\x1f\xf8\x9f\xbf\xfd \xbc\x98\xea\xa4\x82\xbf9\xb7\x06\xaaB\xab\xc3\xbf^\xda\x10V(\x8e\xcf\xbf3i\xfb\x93Y\x18\xd4?/\xf1\xb6\x95\x02\xe6\x89?\xfc\x1fM\x95v\xee\xc0\xbfm2\\\xde\xd2\x91\xd2\xbf\x046\xb0>\xbb\xec\xc1?\x82@t\x8f\x18\x9b\xa0?5\xebN\xd0\xe0]\xd7\xbf\x89?D\x93|%\xc4\xbf\x0bK\x8a\x81\xde\x90\xd3\xbf'
p1273
tp1274
bsg26
I1
sg27
I10
sg28
g29
(g32
S'jE\x0fG\x7fp\x10@'
p1275
tp1276
Rp1277
sg38
g1236
sba(i__main__
PLSmodel
p1278
(dp1279
g8
g9
sg10
g11
(g12
(I0
tp1280
g14
tp1281
Rp1282
(I1
(I99
tp1283
g1248
I00
S'`d\x17\xbakv\xca?\xecM\xa3\xcf+\xf9\xc5\xbf\xb9d\x0c\xdfD\xcb\x95\xbf\x9f\x04\xdc\xd1\xdc\x0c\xc9?>q\x16\x8a\xfb\xf9\x93?\xb5%\x07\xb1,\xdd\xa0\xbf\xdaa\x0cpv\x01\xb4?YX#\xd9$U\xd5?\x18\xb0\x11et\'\x99\xbf\xd2\xfb@\x02\x9f\x92\x97\xbf\x87\xe5\x86\xa3\xd5e\xc8?-\x9a}\\\x85\xc8\xac?\x14\x1c\xadH\xc5O\xdb?n&\x00\x0b0\x99\xb1?\x86\x15R\x1dCJ\xde?\xda\x95\x97e\xfc\x97\x8b?\xc6\xe6\x9d\x14\xcd\xa2\xd4\xbfZ\xfd\x01\r\x99\xf9\xd6\xbf\xd3\xd7\x01\x8e\x0b\t\xde?^\xbbv`\x99r\xe4\xbf\xdd2\x05\xc4\xc4\xdf\xd9\xbf \x9a.\xe2\xac\x1b\xb1?q\xfd\x15bTFa?=\x13\xe5\r\x90\x03\x8c\xbf\xc4ik\x83l\xbf\xb4?\x9eo|\xe2\x06=\xb0?\xe8\xdd\xdf^:\xb4\xb7?t\xb3\x86\xb52\xaa\xb6\xbfl\xfb\xec\x12F\x86\xb8?p\x13\xf2\x9e{\xbf\xb7?\xb8\x936W\xdd\xbe\xb9\xbf\xa2~\xa2\x86-\x1e\xbd\xbf\xff@F\x9a\xb6\xfc\xc1\xbfCcGn\xc7\x97\x98?!\x98\xa1\x19\x13\x1d\x88?~\xc0\x1dy\xe3\x17\x87?x\x8b\xdb*\xb4.\xad\xbf\x8dw\xd5i\x83\xdc~\xbf\xdc\xca\xf7: \xfd\x80\xbf\x87>\x94`\xd2\xbd\x8e?\x14z\x101\x90\xbd\xb5\xbf\xb2X\x822\x9c\xc8\xb0?\x18\xa4X\xbc3\x8e\xb4?X\xb2\xa5`5\r\xb3\xbfYs+\x87\xcc\xaf\xa4?\x89\xb2\x9er\xa8\x80\x97?1\x95\xee\x1d\xe8\xf1\x97?\r\x00\xb0\xd0\x81\xff\xbd?\\C\x82\x0e\xbf\xb4\xb7?\xfa7\x05E-s\xa9\xbfy-\xd0PC\xb9\xb6?\xd9\x03\xaap\x17\xcf\xab?\x0e\x984?\xe2\x89k\xbf\xa5#\xd1w\x99\x95s?\x9f\x14\xcb\x916M\xa1?\xbcB\xab,%\x12\xc3?V\xed;\xb2\xb0\xd7\xb6\xbf)s\x01C\x14U\xa8?M\xe2\xa5\xef\xc0^\xc6?\x0b\x08\xed\xf1b\x1a\xbf?\t\x18[\x7f\xb4<\x93\xbf[\xd0J\xd3\xa5\xa8\xc2?\xfc\xc5\x14\xa0\xdf\x8e\x9a?\xca\x13\xca\xa5\xf8\xd7\xb3\xbf\xd9\xc1\xed\x1a0\x15\xc5\xbf\x12k\xa0\x9b\xd9\x1f\xa2\xbf\xab\x10\xd0Q\x83<\xb9?\x15\x11\xfa\x8b\t\\\x9f?:\x8e\xb2\x80W{\xb7?\x0c~\x1d\x05\x97\xdc\xaa?\xb4\x13\xf1\xf8\x04g\xb8?\xe4\x17,\x1c\xb3B\xa1\xbf\xd1\xa4\xbe\x15B\x85\xba?\xe1 \xcfm\xec\xf4\xb0?/\xa5\x8d\xe2e\t\x87?%\x8c\x0b\xc6\xe5"\xc3\xbf\xd7T\xd0s|\t\xbf\xbf\x14@i\xb3\x18\xa2\xad?\x0f\xf5\x0ezk\x01\x9a?y\xee\xad\xc2\xef\xb8L?\xf8U\x7f\xa7\xb5\xbdp?\xdc\x0e\xca\x814\xf7^\xbf{tW\x9an\xbb\xb5?\x8d\xeer\xbf?\xd8\xb0\xbf\xc5\x9d\x9e+w^\xbc?[o\x0by\x85\xb7\xa0\xbfT\x9e.\xe3#\x18\x94\xbf\x18\xda\xach\xb5`\xa7\xbf\xca\xfb:{\x04H\xc2\xbf\xfdq}o4\xa1\xdf\xbf\xa3b\xb2\xf1-\xbf\xb4?Pk\x9b\xa78`\xd6\xbfQ\xdfp\xd4\xd2\x98\xae\xbf\r\xec\xa0I\xd0R\xb4\xbf\xd8f8\x16\\\xb5\xc9\xbf\xbf\x9dM(c\x17\xe6?\x15,CQjn\xe2\xbf\x14\xaf\xf2\x97$\x97\xd2\xbf\x1d\x9f-\x9dt\xd7\xe3\xbf'
p1284
tp1285
bsg26
I1
sg27
I44
sg28
g29
(g32
S'H\x8b\xd1\xc1L>\x10@'
p1286
tp1287
Rp1288
sg38
g1236
sba(i__main__
PLSmodel
p1289
(dp1290
g8
g9
sg10
g11
(g12
(I0
tp1291
g14
tp1292
Rp1293
(I1
(I99
tp1294
g1248
I00
S'\xc3\xb7\x0c\x03\xd13\xcc?\xe8\xa5M(\xb2\x17\xc7\xbfu\xf0\xae\xde\x7f\xf3\x9a\xbf;\x04\x02\xfd}k\xc5?\x0bb\xca\xfd\xca\xeb\xa1?\xbb\xfci)g>\x96\xbf\x8b\xed\x8d\xe5S\xda\xb6?\x8a\x94\xae1\x1c\xb1\xd5? %h\x06sO>?\xd3Z\xa8\x859NI?\x92o\xb2f\x1d\xf2\xc5?X\xe4\xb1k\x1e\xc5\xae?\x80a)\xd8\xa8\x8f\xdf?\xd6$\xfd\xd7\xca`\xb3?f?\xf6!W\xc6\xd7?P\x1clD[\xc3\xa8?\x81Y_\xba\xc1\x02\xd4\xbf\t\xdf$\x8c\xe1\xbe\xcb\xbf\xd7\x95\xc0\xf6\xf3\x9c\xd7?\xd3\xa7OL\x8f\xf1\xe2\xbf/\xd6\xc7+\xe7\x8c\xdb\xbf\xb6\xee\xb4\xad\xc7\xed\xc7?$a\xe9\xc91\x7f\x83\xbf\x92v\xc6\xd9\xca7\x9f\xbf\x9d\xaf\x99\xfa\xcc\x95\xba?\x7f\x02\xeb\x19\x03\xe9\xba?\xc5\x14\xa4L\xb8\x02\xb9?\xe2\x9d\xa5\xa1r\xab\xbb\xbf)\xd1)B\x1d\x9c\xc0?>\x0b>\x84\xb5\xaf\xbe?\xe2~1\xfe\xfb\x1d\xb8\xbf\x1cB+H\x9b\xad\xb6\xbf\x06\x992z\x80\xae\xbb\xbfCl\x83:\xc8U\x9b?I\xf1N(f{\xa6?\xc6\xeb5\xc3I{\x9a?\xef\xe3\xa2\xe5\xa0X\xa4\xbfo\x9b\xe2\x87\x1dR\xa4?\xc6\xfa\xaaP\xf6\xdd\x87\xbfX\x98j\xcb\x8c\x85\x16\xbfm\xe6G\xb4\xa1\x8d\xb3\xbf\x9e>Y\x9dB\xc0\x95?\xc8\xa3\x85e\x0b\xc7\xb0?J\x8d\xcd\xa9\xa0\xa9\xa9\xbf\x96\x9c\xf9\x959\xd8\xad?\x05\xb54\x96\x08\xb2\x93\xbf\x08KJ\x88\x05\x03\xa0?$\xe7\xab\x17Af\xb1?n\xf8\xa7\xfb4\x16\xb4?`\xc6\xe1\xe2\x9a\xd2\xaa\xbf\xa3\xdd\x90\xdaI%\xb7?*\xef\x17\r\xe4\x12\xa7?P\x95aUw7\x8f?[s*Z\xaeFn\xbf\xab:\xe3\x9b\xf1\xcd\xa3?z\xf6\xcc\xd9\x93?\xc7?\xa2\xa5\x1e\x14\x90\x84\xb6\xbf\x8e3\xb5^\xe1\x99\x93?\xb7a\x8e\r\xba\xb2\xc8?\x14+\xd0\x8b \x04\xbd?J\xb5\x8e\r\x12\xf4\x86\xbf\x11\xe4d\xfa\x9ej\xbd?\xb4`GqQ#\xa9?\xfa\x80\x1eG;\xfd\xb5\xbf\xa4G\x85<\xbbV\xc2\xbfm\xb0\x9d\x1a\x14y\x9e\xbf\xdd\x86o\x00\xb9\x8e\xb9?\xbf,s\x17\x92Y\xa1?\n\xe8O\x97<\xa4\xb5?\xbf\x12\x92\x99\xf1\xdd\x93?^\xdf\xa3\x19n\x1d\xc0?\xdck\xa8\xdd\t}\x8c\xbf9\x97\xd5/|b\xc1?\x0eZ\xc1\xbe\t\xac\xa8?\xdb\xe2\xddJS\xba\x91\xbf\xfd;sW\x1f\x98\xc4\xbf\xfc\xcby_%S\xba\xbf\xb7\xd2\xc5B\xf5\xd0\xb8?\x8f\xb7\x89j\x1eJ\xaa?t}\x88\xbeW\xc3\x82?x)~O\x03!\x81?\xfdJ\x92Op\x08\xa3\xbf\xcb\x84,\xeb\xd5\x02\xbf?\x187\xc2at*\xb9\xbf\x17!\xaaB\xd0\x1c\xb7?\x89\xf9\x96\x80\xc0\x8e\xb0\xbf\xa9\x0f\xc5\xd4\x98\x05o\xbf\xab?\xac\x1b\xc8\x87\xa6\xbf\x1b\xcb\x9a\xb5[\x0f\x8b\xbf)UA\xf4\x07\xbb\xdc\xbfg\xca\x16\xdf\xae\x19\xd4?\xea\xa9ga~\xb4\xa1?\x11\x05\xa41?\xe3\xba\xbf\xb2\xf5\x82o\x0b\x03\xd3\xbfV\\ltp;\xbd?S\xa8W\xbeu\xc5\xd7?[\xf3\xfb\xe1\xd5\xc9\xd7\xbfJ\x9b\x7f\x1c\xe1N\xce\xbf\x1eW\x01h\x1b=\xd1\xbf'
p1295
tp1296
bsg26
I1
sg27
I17
sg28
g29
(g32
S'EIV\x88q\x06\x10@'
p1297
tp1298
Rp1299
sg38
g1236
sbasg38
g1236
sg8
g9
sg83
I00
sg26
NsbsS'HLA_A_0201'
p1300
(i__main__
ModelContainer
p1301
(dp1302
g4
(lp1303
(i__main__
PLSmodel
p1304
(dp1305
g8
g9
sg10
g11
(g12
(I0
tp1306
g14
tp1307
Rp1308
(I1
(I99
tp1309
g18
(S'f8'
p1310
I0
I1
tp1311
Rp1312
(I3
S'<'
p1313
NNNI-1
I-1
I0
tp1314
bI00
S'\x14\xb7\xac\x1e\xe2\xcd\xc4?\xc5^\x01^\xf8\xe1\xb7\xbf\x8b\xa7\x80RwM\xa3\xbf\x85\x15\xa3?\x1e\x93\xc5?\x05\x1a"t\x90;\x90\xbf\xf8\xf5\x04\xd3\xc3\xd5\xa7\xbf~hF\x0ba\x9d\xa7?\xff#\xd3rE\xe8\xd2?\xc8\xef=`;\xc4\x94\xbf\x8bq\x97\xd2\xd6\x87\x8d\xbf&\xb7vH\xb4B\xc0?:\'J`\x8c\xd6\xbc\xbf\xfd\r\xec\xfc\x8c\xd7\xb9\xbf\xd7\xbd)\xf5\xc9\xde\xb5\xbf\x8a\xdb~\xc1\xf4H\xcf?\x9c\xe2\xaf\xf0A\x01\xb5\xbf@\xef\xac8\x05P\xb0\xbf\x8a\xe8\x13\xe0\x05e\xba?B\xb0\xe4\xe1\x88.\x98?d\xbfr\xb7\\\xd7\xca\xbf\xfb\xe5~\xeb\x96\x84\xc6\xbf\xcc\xbb\x05\t\xe6\x8f\x90?X\x8e\xf1\xeb>\x8c\x90?\xa8z\xa8\xe1A\xccx?t\xae\x9c\xc1.\xd3\x9d?\xa2L0{\'\xf9\xb9?\xe5\xc6C\xdfP\x96\xc0?{#\x93\xa2g\xb1\x94\xbf\x06\x7f\xf6(~X\xc2?am\xdcU\x13J\xb4?\x9d/\x95\xe8Y\xee\x8a\xbfx{\xf6\x16\xbd\x8d\xa4\xbf\xb5\xf2G\x14\x07\xf5\xb0\xbf\xb0]\xc5\x8d\xd8\xfby\xbf4p\xa5#6\xc4\xb9?\xc0q\xf2/\x802\x96?\xe1\xe2\xe0{\x8d9|?\x91/s\x06\x87\x14\xa8?\x158\x93{\x1f\x08c?\xdcA\xa4\x03\x8dWa\xbf\xdc\xfb*\x12\x9b\xc5\xa0\xbf`&\xc7Eh\xfb\x86?\xa0\xf3 \x88\x91r\xa5?\x98\xca\xe6\xd8V\xdb\xa0\xbf\x0c\x99$a\x84?\xb3?WO\x95\x83d\x14\xa9?\xdd\xb4\xd4\x13\xc5\xb0R?M\\s\x12\xc9\x9c\xa8?\xc3}S\x8c\xca\x94\xb4?#7+&\xce\xd4\xb0\xbf\xbb\xa8\x07}2\xbc\xba?\xe4\xed\x8f?\xfaQ\xb5?\xba\xe1b\x8fG\xb6C\xbf\x8e\xd7q\xda\x1b\xb3\x99\xbf\x1eA\x9bUa\xaf\xa5?\xcdF\x15\xf0\xf7\xe1\xa2?\xa8%\xf1]w\x97\xa7\xbf\x9d\xe5\x1b\xa4\x94\xfd`\xbf\xe1\x10\xf5{\x97\x14\xa3?(`tY\xf2\x86\xab?\x03\xed\xcd\xfa\xdf\xb2\xb0\xbf\xce\x0f\xa1\x8a\xbf\xa0\xb3?O\x01W\xc9\x9ej\x98?%\\e{\xe7\x0c\xa7\xbf;\xb2\xe0\xeeK\xe5\xc0\xbf\xc2\x1c\xab./\xf8\xb8\xbf\x92:\xa7\x87)\n\xc3?$\x88g\xe0\\\x1f\x90?>^y\xb4\x12\x9e\xaf?%R\xe6\xf6\x1c\xd1\xa2?t\x80\xc767\xa6\xb8?\xb0\xd3\x86j\xe8\xcf\x95\xbfw\x1e\x18{\x9e\x0e\xc0?\xe0M\xc0\xb4\xce+\xbd?K\x88z;N[\xa1\xbfj\xd5#\xb8\xff\xc8\xb6\xbf\x93(5\xa9)\x08\xb7\xbf3\xca;\xf3ii\xb1?z\xf9#\xbcus\xae?v\x14\xcc\xfb\xc3b\xa1\xbf\xcf\xb5\xda\xad\xdc\xd9\x9f?\x80\xc9\xb4T\x7f\x17\x96?\x0c\xbd\xaa\x9c\xcc1\xaa?\xd7\x0c\xdc\x17\x9d\xf4\xa1\xbf!]\x81Y1\x9a\xb6?\xf6\xca\xd3G\x97\x07\xa1\xbf;\x01R\x06\x04\xda\xa9\xbf0Y\xf5zo\x08\x9e\xbf\xab\x10\xa0\xce\x8fT\x81?\xe6\xc3\x92\xc3\xa8\xd6\xb1\xbfY%\x07N\xf7\xd8\xc7?\xac\x86\xeb8\x85iy\xbf\x92\x00\x0fC\x89z\xb8\xbf\x1anH\x01\xe0\xf3\xcd\xbf\x92\x86{fc4\xc5?_\xf4\x1c)\xf7\xe3}?\xfe\x86\x82>\xf6v\xd1\xbfD\xfaCg\x06u\xc0\xbf\xee\xa6<\xfbdb\xc9\xbf'
p1315
tp1316
bsg26
I1
sg27
I9
sg28
g29
(g32
S'a\x95\x0flk\xf4\x12@'
p1317
tp1318
Rp1319
sg38
g1300
sba(i__main__
PLSmodel
p1320
(dp1321
g8
g9
sg10
g11
(g12
(I0
tp1322
g14
tp1323
Rp1324
(I1
(I99
tp1325
g1312
I00
S'\xe5\x83-\x17\x1bN\xc4?\x18\tC\x0b\xb47\xb8\xbf\x9eIGTE>\x9a\xbfB\x94\xd9\x84\xd3J\xc0?J\xa2\x1eX\x17\x95\x96\xbfk\xe5\x97\xd4\xa7\xb6\xa8\xbfv\x98\xa2\xc7\xc98\xa6?o\xd0\x04\x1d@H\xd2?U0(\xd4I]\xa2\xbf\xe6\xe3\xd6\xde\x17:\xa5\xbfU\xd0/:\xef\x18\xc1?A\xd1\xaa\xc4\x18\x85\xbd\xbf\xc2\x9b\xb6\xa3\xc4G\xbe\xbfy<!\x01\x91\xb2\xb7\xbf"<H\xc3\x0f\xb6\xcd?\xba\xc0Vg\xab\x0b\xb4\xbf\xfc/d(\x9aN\xa3\xbf%(\xb1\x1bo4\xb7?\xcc5\x8cKq\xb7\xa0?\x8b\xc1m\xf5\x08\x86\xcb\xbf\x94\xeevsD]\xc7\xbf\xc8\xa9K\xda\xc5\xff\xa0?\xb5<\xce\xc9#\xd2\x84?u\xcc\xc8_\xc3T\x97?\xc0?CP\x94\xc5\x9e?IK#\xcdm4\xb9?\xcdg\x14\xcd\n\x9c\xc2?\xdc\x90\xda\x90\xf1\x9a\x9d\xbf@\xbd"C\\\xf7\xc2?(\xe6;\x0c\x1f\xa6\xb4?\xbe\xb8;\x0ex\x92\xa1\xbfB\xa7\x7f\x956F\xa4\xbf&\x1dQr_\xf7\xac\xbf\xaa\xef?\xf3\x8f5\x18\xbfj\x82\xab\x80\x1f\xd8\xb3?\xa8\xe3y\xbc5-\xa3?\x00\xf6\x97\xd8\xf2>b?*\x053 \x11V\xa4?T:K\x86\xb6\x04\x88\xbf\x10\xb1J\xc3\x91#u\xbfy\xd9\xc3\xabm\xd1\xa9\xbf\xeaY\xf9\x07\xc5i\x94?\xaf$\xd5\xd5\xdc\x0f\xa0?\x04\xdc&&/\x87\x95\xbf\xe4\xb3ne"S\xb2?\x0e\xb8\xeatQ\xe2\xa9?\x83\xea&\xf1\xbb\x9d\x81?\x1d\xa7\xfc\xd5h\xb9\xab?\x07\xf6HH\xa4\x1c\xb3?\xd7\x85\x05\x8b\xbd(\xb4\xbfs\xdb\xf8\xb8\xd1\xd4\xbd?\x07X\x04\xc9"\x01\xb7?\xdc\x186\xc45_v?\xdf\x8d\xc5\xf5\x8e\r\x8c\xbfn\x12\x06\x87\x124\x9e?\x01\x01\xc9\x9e\xa3\x95\xa3?\xc9}\xa2\xec\xfb\xff\xa5\xbf;jm\xb4\x92\xbe\x87?]\r\xc4d\xda-\x9c?i\x90\xb8"j3\xb1?k\x8d\xa0<\xa6\xa0\xb5\xbf$\x99P\xf9\xfb\x18\xba?&\xf2\x96Q\xe3~\xa8?\xca\xfd&+\xc7\x7f\xa3\xbf\x8e\xe9#\xc0c\x7f\xbc\xbf\xf2\xb5\xeb\xed\xabv\xba\xbf\x02\x80f@*Y\xc3?\x97\xa2M\\\xd2:\xa4?\xac\xb2\x14eiL\xac?\xa8\xa7\xe4\x82\xcd\xaa\x91?}\n\x91\xec\xa1\x9c\xb5?\x81L\xc4^bj\x9f\xbf\xdf\xc9.\xc5\xda#\xc2?N\x10M{x\x16\xbc?\xc0\xed\xae\xce\xe5N\xa6\xbfm\xdd\x9d\xe6\xb3:\xb2\xbf)\xc78\xdeg#\xb8\xbf`$/\xd5^\xe6\xae?\xeb\xb2?tF4\xb0?\xc9>#\x07\x90\x02\x9a\xbfg\xe0KZ\xc0\x1c\x9c?\xf9f[\x0f\xe2\x8f\x9b?K\xb1g\x14\x95v\xa6?U\x8cg\xeb\x96@^\xbfd\x86\xd2\xd0\x15\xcd\xb9?\x12\x10T\\\xfe\xd3\x94\xbfO\xbdR\xa4N`\xa8\xbf\x04\x98\xdd\xe4\x8e\x1a\xa0\xbf\xab\xef\xb0Q\xceak\xbf\x0b\xdeu\xa8\xf0`\xb5\xbf\xa9\xcd\xe0\xf4\nR\xca?.\xdd\x8e>\x8c\x1ab\xbf\xc6\xd8\xf6\xd4\xca{\xb7\xbfxg\xd4\xc5>\xa7\xcc\xbfA\x860\xffq\x92\xc4?L\xf9\xe8\xcb\xb1\xca\x9d?\xb1\xeal\xce*^\xd0\xbf\xea\x1e9@5\xc7\xb9\xbf\x8e\xc4F\xfb\x01\xed\xcc\xbf'
p1326
tp1327
bsg26
I1
sg27
I5
sg28
g29
(g32
S'\xcbv\x8e\xa9\xff\x14\x13@'
p1328
tp1329
Rp1330
sg38
g1300
sba(i__main__
PLSmodel
p1331
(dp1332
g8
g9
sg10
g11
(g12
(I0
tp1333
g14
tp1334
Rp1335
(I1
(I99
tp1336
g1312
I00
S'i#LH\xd3\x92\xc4?\x1d\xa4y|\x08E\xb7\xbf\xee\xd9\x00\xe2\x8d\x1c\x9c\xbfX\xa9\x85\xa1\xe1\xbf\xc2?\xf6<9\x10}\xef~\xbf\x19\x02\x94psS\xa9\xbf\x99\x99\xa1\x1c\x1b|\xa7?#\x82\xc7\xd0\xd8\xf5\xd2?\n\xad\x0bO\xcd\xde\xa1\xbf\xbe[i=\xe3\xd9\x9e\xbfj\x1e\x1c}e\xd2\xc0?\x919\x8cI\xe2x\xbe\xbf\xe1\x14\xa6\xce\xdb\xc9\xc2\xbf\xc9\xcb\x9a\xb6%q\xbc\xbfA\x9d\x1c=\xdf\xb9\xcf?K\x03\x1f`\x9e\x1d\xbb\xbf\xe5\x1f\xdc\xc0W0\xb3\xbfD\x86\x87l\xb3S\xaf?\x96\x0f\t\x9a\xb6\x15\xb8?\xe8\xd2kO\x0f\xfe\xcb\xbf\xc6\x00.S,\xa8\xc4\xbf\xc3$Rd\xf1^\x9a?L\xed\xb0H\xe1 \x99?\xa5L\x88e\xd8\x17\x8a?\xdc\x13~\xc3\xc8\xa2\xa6?\xee(\x186\x93w\xba?]4OH(\xc9\xc2?l\x8cUZ\x17\xbf\x99\xbfO{\x945\xac\x87\xc1?\xf8\x8e~\xa1<\xcd\xb2?\xfa1\x93v\xb1\x9a\x9a\xbf7\xd3\xbe*\x14\xeb\xab\xbf\xbc\xa7\x8d\x83\x9bt\xaf\xbfc\xa11\'\xaf\'Z?\x08%\xdb\x04t\x17\xb9?\xa9\x97\x03\xd2\x00\xc7\x9e?\xfcJ\xa4\xbb\x84.\x9e?;\x1c8\x1a\xb4\xfb\xae?\x08\x8b\xf7\xf7\x8f`\x9e\xbfq-\xce5`\x88o\xbf!\x18\x96R\x15\xf7\xa6\xbf\xd0\xdam<\xc1\x00\\\xbf$\x0fK/A\x16\x8d?\x08R4\n\xf1\xb4\x9e\xbf\xae/IJ&w\xae?\x16\xf2d\xbb8U\xae?\xc0Y\x82\xfeA3j?\xb2f\xf1^\xfa\x1d\xaa?\xa8\xed`\x9a\x16\'\xb0?\xaa\xea\r\x93:\xa6\xb5\xbf=e\x0fKR\x95\xbb?\x82v\xe4\xd0\x06>\xb1?\xcc\xefg\xf9\x0b\xf0\x86\xbf\x90\xf6\xaf\xbb\x0b2v\xbf\xfd\x15E\x9d\xc5\x91\xa1?\xba-\xa3\xc8\xafQ\x9d?\x1e\x9f\x0f\xac\x83s\x9e\xbf)\x95\x99\xbe`\xd0\x93?\xba4\xff~\xa2\xcd\xa6?/\x01\xbb\x99\xb9q\xb0?\xaeXO\xf8\xe2K\xb0\xbf$\x8c;[)&\xb4?\xac\xc6\xaa\x95\x8bd\x9b?\x80/\xfdpN\x08\xaa\xbf\x13\xdd\x94\xa8\x83\xe4\xbb\xbf\x9a\x0e\x05\xc0\x8c\x18\xbc\xbf\xb3b\xa5Gw\xfa\xc1?\xbd\x93R\x92\xe3\xa9\xa1?\xe7\xde\xa5\x17Bu\xb2?(\x92~\t\'\xe5\x98?\xfa\x83)\x9e\xb6\x1d\xb5?[\x81C\x86\x9e\r\x95\xbf\xb0\xb2\xb3\x8a?\xf0\xc2?\x12\x93\n$z\x92\xbe?\x19\xcclh\xf5=\x9b\xbf\xfdh\x92\xeeLm\xb4\xbf\x98F^\xee.$\xb3\xbf\xef=\x867\n\xf8\xa9?\xe4R\xa6\x1f\xc4\x92\xb2?8\xa1WB\x96@\xa4\xbf\xd3\x82\xa0i\'\x95\x87?l\x8f-\x9e\x92a\x93?g\xb2\xf1\xee\xc8n\xaa?ZL\xb4\xfd}\x0b\x8c\xbf\x9c7\x10\xd1T\x12\xb9?\xebo]{\x0b\xad\x9b\xbf\x9c\xa2\x91F"\x8f\xa2\xbf#k!R\xeb\xb3\x9b\xbf\x9fv*3\xf2m\x94\xbf\x81\xb6\x18\x05\x8b\xc8\xb5\xbf\x88V\x0b\x07s:\xc6?\xbd\x92\xb8\x82\xa55\x94\xbfm`\xc3\xcd\xb8W\xb6\xbf\x06\x9d\xee\x85U\x11\xcb\xbf-Y\x0e\x91d\x9c\xc3?\xc2\xd8\xb7\xe5\x93\xc4\xa3?\xa0\xbe4[\xf2K\xd1\xbf]j\xc2\x9f\n\x83\xbf\xbfs\x18\xdc\x93 \xc6\xc8\xbf'
p1337
tp1338
bsg26
I1
sg27
I8
sg28
g29
(g32
S'MMA\xc8\x18\t\x13@'
p1339
tp1340
Rp1341
sg38
g1300
sba(i__main__
PLSmodel
p1342
(dp1343
g8
g9
sg10
g11
(g12
(I0
tp1344
g14
tp1345
Rp1346
(I1
(I99
tp1347
g1312
I00
S'X\x05\xe9\xe0t\xf8\xc4?\xf3\xe4\xfa:\xe6\x03\xb7\xbfg"5\x8b6\xa9\x9f\xbf\xdc\xce?\x84\xf6\xc6\xc2?o\xbe\x91\xb7Y\t\x8b\xbf}\x96=\xfcJ\xf9\xa2\xbf\xf0oU\x12\x06\xb8\xa1?\xa6\xd5\xc2M?C\xd3?`3\xdd{`\xfe\xa6\xbfZ\x02&;{o\x8e\xbf\xdc\x9a\xdb\\2\x0f\xc2?\xb6\x91\xd5\xd2\xa6c\xbe\xbf[s\xfc\x92\x1a\x0b\xba\xbfUh\t\x92^\xe9\xb6\xbf{+\x02\xac\xad\xfe\xd0?XG\xe5\xa8@\x18\xb3\xbf(\x96(\xa0\x0f\xb5\xa7\xbf\xf8D\xa3\x99\xb80\xb0?v \xb7\x04)\xa1\xaf?\xaa\xccU\xaeb\x14\xce\xbf\xd4\xe9\xb2\x9a\x05\x00\xc7\xbfz\x96tT-\xc4\x81?\xd9\xe8\xb9\x06\xa3{\xa2?\xaaO\\/\xfc\x01\x8b?4\xc4\x85\x18\xa5\x90\x9d?M\xed\x15-GT\xbb?7\x1a\xaa\xd3k\x94\xc2?\xc2F\xfb8v\xf9\x94\xbf\x0b\xce\xf16M\x8c\xc2?\x8b\x08\xf8v\x0f\x85\xb1?\xf8\x1a\x93\x0f\xe1\xed\x96\xbfB\xcc\x06\xd6yb\xa1\xbfr\x7f\xb7\xbf\xbc\x99\xb1\xbfP\xc9\xef\xd3P\x89p?\xcd\x98\\P\x17\x9f\xb6?\xddW\xa4\xf7Z\xf6\x80?\xf6\xdcu\xed\x9bU\x82?\xc4Fu\x04\xef\xa4\x9e?\xdbY$g\xc7Q\x81\xbf\\\xdcf\x9b\x18,g\xbf\xf0\xb3\xf0\x8cH\xfe\xaa\xbfY\xb0}\xb1\xbfO<\xbf>\x8e\x08\xe5q\xc9\xa1?\xcb\x04\x02\x84cK\x9c\xbf\xd2_h\x17\xce\xeb\xb2?X\xe9\x7f\xa6&\'\xae?\x13m\x81^\xdc\\k\xbf+\xb0\\O\xd2\xd0\xa7?\xd3\x08Tm\xb2!\xb5?\xa1\xf0\x17\x82c\'\xb5\xbfv\xa8\xe3\x89\x84\xb8\xbd?X\xc6\xc7X;{\xb5?\xfa_@\xb1T\xdab\xbfZ\xd2\xecr\x06\xe0\x93\xbf[\x9a\xfe=\xfe\xdf\x98?$\xe3\xfeT$\xf5\xa3?:\xcb\xa3\'\x06\xe2\xa1\xbf\xe8\xfco\x8aY\xcar?L\xa7\\\x80\r\xd9\xa9?N2\\\x9a^\xe7\xb0?^b\xd5]\x8c\x9c\xb0\xbf/\xbfQ\xd0n\x07\xb1?\xf3<\x8e\xd7OI\x96?U\xa9\x85Syf\xae\xbf\x8c{\x15\xa9]j\xbd\xbfuR\xac\xd1\xb4\x17\xbb\xbf\x05\xd3qy\x83\x04\xc1?\xea\x87\x1f\x14\xa6\xad\x8f?\x87\xf2\t\xdb\xcd\xd2\xab?1\x12*\xf6Gs\x86?\x08\x86\x91\xd2Y\\\xb7?gk\x14\xfb\x04i\x8b\xbf\x1f\xd9\xf96\x9e\xa2\xc1?\xe5\xea\x7fu\xb1\x15\xbc?d\xe8\x11\xe9\x17A\x9e\xbf\xef{\xfb\xe8P?\xb3\xbf\x1b\x05\xd4\x9c\xb4\x01\xb5\xbfe\xceo\x06f\x05\xad?\xe0\x18\xca\xa6UR\xa5?o\r_\x14GK\xa3\xbf\xe2\xe4F\xc9y\xb9\x9d?;*\'\x87\xeb\r\x88?2\xbd\xd9^\xe0\x00\xa1?/\x95\x02`\xc8\x80\x88\xbf\xbfT\x8f\xcd\x0e.\xbc?\xbd\xb4QL\'1\x8b\xbf\xbe\xfd\xcd\xbb\xe8j\x9f\xbf\xed\x87\xd4\xee\x13\xf9\x97\xbf7\xa4\xcb\xf8\x1e\xc5\x80\xbf\x93\xa9\xa0\xb9\xa1q\xb0\xbf<\x12\xba\xf6R\xcd\xc7?\xba{\xb5U\t\xc5}\xbfz6\x12\xdb\x9d\xfa\xb7\xbf\x08\xdb,H\xfc\x1c\xcd\xbf[7\xd1\xb5\x84Q\xc2?&\xab\xbc\xa2\xa5\xe2\x90?\xe2\x80!C\xe7\xe9\xd2\xbf\x14\xca\x9f?\xb1\x87\xbf\xbf\x1d\xe04x\xce\x96\xc4\xbf'
p1348
tp1349
bsg26
I1
sg27
I7
sg28
g29
(g32
S'\x9b\xdf\xc0\xff\xad\xf9\x12@'
p1350
tp1351
Rp1352
sg38
g1300
sba(i__main__
PLSmodel
p1353
(dp1354
g8
g9
sg10
g11
(g12
(I0
tp1355
g14
tp1356
Rp1357
(I1
(I99
tp1358
g1312
I00
S'\x98\x1c\xff`\xcf\x16\xc5?\x08P\x80\xce\x88H\xb7\xbf\xd2\xefG\x02\xe3\xc9\x9c\xbfJ\xe8\x84S\xd0\xf1\xc2?\xc5\x08J\'\x90V\x9d\xbf\xefY;\xc0\xa7\x06\xa4\xbf\xafnd\x8a\xa5I\x95?\xb1\xcc?\x90\xfc\x14\xd4?n\x83\xdc\x05\x8d\xb8\xa1\xbf:.\x06,\x88>\xa0\xbf\x83\xfd\xd0\xf8JM\xbc?\xe8{p\x9b-!\xb7\xbf\x91B\xf0]\x16"\xbc\xbfw\x19\xc8>\xed{\xb6\xbf\x1b\xa6*\x110\xd2\xcf?\xf6UL\x07$q\xa8\xbf\xc0\x85\xd6\xa5+\xaa\xa1\xbf\xed\xa4V\x05\x04\xb6\xbd?\xb2\x8b\x9f\x10\xe2\xbfq\xbf\x07L\xbe\xdb>\x07\xc5\xbf\xb5`5lN\x8c\xc6\xbf\x9e#"\x04^b\x97?\xfa\xe1\r\xd1z\x1f\x9e?%\x91\xd0\x8f\xf4\xc5\x94?\xcbjI\xe3\x15u\x9e?\x9d\xe0W\x8c\xa57\xbe?\xad\xffL\xd5\xa9\xe1\xc1?\'*\xd4Z?\x14\xa3\xbf\xb2\x838\xcb\x8e\xb9\xbe?\x85\xec\x1a\x84\xea\xff\xb5?\x0c?Xc;\x06\xa7\xbf\x85\x7f\xc2\xf2\xc4\x14\xa8\xbf\xe84\xee\xd4!\xd6\xaa\xbfT\xeeI\xfe\x90\xa9P?Y\xdf\t\xcc\xff\x8e\xbb?\x1d\xe6M\xdd\xb6\x15\x99?\xb1\xbaj\x17v\x80\x93?mB\xa2\xee.+\x87?\xba\x11\xdd\x8b\xd4G|?\x19\x92Z\x1c\xc3\xf2r\xbf\xfb\xe7\x8b\xfa\xff\xc3\xa5\xbf\xaf\xbd1\xa0\xfcKW?\xdf\x82\x966\xe6b\xa4?>/`-\xa4e\x9f\xbf\x90\x01x\xef\xb6\xd3\xb2?\x06\xc7\xc8g[\xdc\xab?\x8bTU\x81\xcbB\x84?\x879\x0cH\xec\xaa\xaa?\x8b!\xe6\xd0k\xcf\xb1?\x90.\xf30\xed;\xb4\xbfyi%\')-\xb9?\xa0\xc5RA\xc1X\xb4?\xf0KT\x91\xa1\x11\x99\xbfO\x98\x06g\\\xdbq?\xe4\xf5\x90\r\xc8\x16\x97?j{c\xe9\xfc\xaf\xa5?\x8d&D^\xdb\xf0\x9d\xbfpAF~!\x05U?\xd0yN\xe9\xf5\n\xa3?\x13v\x93\x89e\x11\xb1?:n\x03w\xab\xfe\xb4\xbf\xc4;{wc\xf2\xb3?\x99\x11\xb8l\x10\x0b\x7f?\xcf\xae\x89\xb4\r\x1b\xb2\xbft\xb3\xc3\xe3a>\xc1\xbf\xcb\xc8T\xc9\x12r\xbc\xbf\xae\xb8P>\xc4)\xc3?\xc89_\xe9\xd1\x1b\xac?m\x7f\x1f\x8e\xb5\xe1\xa6?\xc7\xde\xb7\r\xb3.\x99?\x9a\x1e\xdc\xaa_\x9b\xb0?\x92\xbdB\x95\xc4\x03\xa5\xbf\xccv:\xc9\x05\x88\xc0?V?r\xa8\x0e\xe6\xb8?\xb9\xcc\x0c\x11&\xab\xa9\xbf\xec\x1f"\xff\x92\xc2\xb0\xbf\xcc\xcf\xac\xce\x1a\xd5\xb6\xbf\x88\'\x02\x7f\xa3\xbe\xb1?\x0f\x17\xa4\xa9\xab\xe5\xb6?J\xf5}\xff8\xfe\x98\xbf\x15\xb4\x9c\xe6\xcfM\x95?\xef\xd4\xd0\x8c\x0c\x97\xa5?5\x9bH\x0f\xfa\x8b\xac?Q\xa9\x9d\x18]\x04\x96\xbfm\xa1\x87\xa9 +\xbc?\xda,\x14\t\x96\x16\x9c\xbf\x9e\xc0\x1a\x98\xa1\x9f\xa1\xbf:3\xe6\xf9yE\xa7\xbf\xbap\xa3\xe84\xa6\xa7\xbf\x82-\x1eB\xe5\x82\xb9\xbf\xc3\xd0wT\xab\xbe\xc4?\x87\x8f\x1bRA\xfc\xa1?\xebw\xb4\x7f\xed\x83\xb2\xbf40\xd7^\x8a\x12\xc8\xbf\xe77jecj\xc2?=\xdeeRXb\x83\xbf\xeb+\x14>\xa9\x87\xca\xbf_@\xf1\t\x13\x9f\xbe\xbf\x9bz\x95\xc4\xecx\xca\xbf'
p1359
tp1360
bsg26
I1
sg27
I3
sg28
g29
(g32
S'\x10\xdf\x00\xd1\xfeU\x13@'
p1361
tp1362
Rp1363
sg38
g1300
sbasg38
g1300
sg8
g9
sg83
I00
sg26
NsbsS'HLA_A_0202'
p1364
(i__main__
ModelContainer
p1365
(dp1366
g4
(lp1367
(i__main__
PLSmodel
p1368
(dp1369
g8
g9
sg10
g11
(g12
(I0
tp1370
g14
tp1371
Rp1372
(I1
(I99
tp1373
g18
(S'f8'
p1374
I0
I1
tp1375
Rp1376
(I3
S'<'
p1377
NNNI-1
I-1
I0
tp1378
bI00
S'\x06\x11&-\x10\xe6\xc8?\x8cW\xff*\xd9\xaa\xbc\xbf\xf3\xe1\xe1\xf0\xdc\x10\xa3\xbf\xdfX\xb9\x98fo\xc5?\'\x06\xfc"\x0c\xf7\xa2?d\xaen\x97<D\x99?\xa1\xa3O\x95\xab\x15|?\x82\xa7\x81\x1a\xb9\xac\xd2?\xfer\xa64>\x8f\xaf\xbf:n4%\x9c\xa1\x97\xbf9\xcd\x97O\xc5\n\xc0?\xb0\x08\xf4|\x1e\xc8\xb5?aR\xa0\xee+M\xb3?\xc1\xbc\x07\x1e\xb7p\xbc\xbf0\x05]3\x17w\xdc?\x1b]|\\6\xe0\xc2\xbf\xaa\x06R\xcc\xc6\xce\xc1\xbf\xc9\x107a\x00\xea\xb6?\xa4v\xf5\x1eI\x95\xc4?\xe6\xb8\xf9\x9ca\x90\xca\xbf\x9a\xf5\xcaJ\xd4N\xc2\xbf\xfa #\x08\xcd-\xd0?M\x19=s\x12\xed\xa2?\xecn+\xbf\x96"\x82\xbfSbK{k\xe7\xb6?\xc7C\xb6\xbb\xd5\xa9\xc6?\x98\x98\xa0\x10\xac\xea\xc0?Dr\xee\xa8\xc3\x12s?\x89R\xf3\x02CcP\xbfOF@\xe4\xa0r\xb8?wH3\xca"\x7f\x84?\x8f+\x19\xc5\x8b&\xb8?\x11\x8d$\xf0\x86\xd8\xa3\xbf\xc4\xb4\x86{}\xb4\xad?<%+eE\xd7\xb5?\xdd\xa4\xf7\xf6\xb8\xea\xa4?\x02\x01\xfa?\xb5\xf8b?\xad\xa5\x1e{\xf6\x9b\xa7\xbf\xcf*\x022\xa0Y\x9f?\xba|\x19\x8c?\x10\xa2\xbf \xc4\x8a\x80_\xd1\xbc\xbfK\xf5\xaaDS\xcfw?\x91\x884\xbfL\x81\xa7?\xde\xb5\x1f\x92\x96\x94\xa8\xbf\x1a\xcaJHsH\x80?\x98\x12k\x15\xc2<\xa8?\xdd7u\xde\xc7\xb6|\xbf\xf5\xa6\xa8U\xe2\x0c\xc4?\xf4\xbd2\xf5\xcc\x83\xb1?\x85z\xb7\xb6\xdav\xb5\xbfw\x85\x97\x0f\xf88\xa6?\x0f\x8e\xa0C\t\x86\x8b?\x1c}\x0c\xf4\xb2\xb8\xaa\xbf\x83\xa3G@\xf8e\x87? \xe7\xc1\xb7\x97\xa2\x97?t\xcdg\x8d%:\x8c?xc\xa3\xda\x11\x82\x93\xbf\x8d\xdb\x81\xc2\xf2\x92\x88\xbf\x07\xe7\x8eeg^\xb2?\xcc6<\xb9\xbe\xeb\xba?q\xc0\xd2z\x0c\x9a\xa6\xbf\x03\x93\xb7\x80\xf8>\xb6?\xc0\xed\x05\xbd\\\xe9\x9a?g\xe7+\x04\xd5\xc2\xab\xbf\xe4M\xca\xb6\xf9\x9b\xc6\xbf\xa0Z\x8cu\xaa\xbd\xb4\xbf2\x7f\xd1\x7f\xba,\xab?$Sb_\xc5m\xba?x\xd5\xf7\xb0\xaa\xc7\xb8?]\x06?\xd2\xa4\xd8\xc1?\xfe:V\x9a\x9b,\xbe?\xf4]\xc9E\xc1,q?\xaf\\\x07s_ \xb6?D\xf3\x96\xc8\xfcy\xa3?\xd5\x95\xbc\xb9\x9e\xd0\xb1?\xbe\xcd\x1b\xab\x01S\xb7\xbf\xf0;\x97\x99/\xc9\xae\xbf9\xe6*\x95!\x11\xb6?E,%O\xad\x1a\x9b?\xdfHa\xd7\xa4\xaa\x9e\xbf\x05\xe8\x81\x8e\xd5\xa7\x9e?\xd1of:T\xa6\xa5\xbf\x88\xd50\xa0K\xbb\xc0?\xca\xd9[&\xf2+\x89?\xb4\xac\x9ai\x17\xc2\xc0?\xeb\xbbz\xda\xa8S\xac\xbf\x83\xf7d\xc5u\xd5\x85\xbfp\xfc\x95\xa2\x99\xa7\x9a\xbf5h\x84\xfeW\x9e\x94\xbf}D\xdfjp\xad\xe1\xbfy\x8d\r_\xbe\x15\xc1\xbfD\xa1\x1b\x9e\x82\x8b\xd6\xbf\xf0\xa6\x1c\x1e\xacK\x9e\xbf\x9f\xe9\x0b\x04\xcf\xb9\xc1?O\x87\xcaqlK\xdc\xbfa\x15\xe8\x1a\xa6\xf5\xec?\x8f,\xec[\xf8\xc6\xe8\xbf}I\x83\'4W\xda\xbf;U\x1fz\x93[\xe5\xbf'
p1379
tp1380
bsg26
I1
sg27
I42
sg28
g29
(g32
S'M\xbe\xd1\x7f\xa3=\x13@'
p1381
tp1382
Rp1383
sg38
g1364
sba(i__main__
PLSmodel
p1384
(dp1385
g8
g9
sg10
g11
(g12
(I0
tp1386
g14
tp1387
Rp1388
(I1
(I99
tp1389
g1376
I00
S'\xac\x02W>\xeeA\xc7?M0\x92\xaa\x92\x13\xc0\xbfjI\x82\xacT\xdc\x87\xbf9\xcez\xd2\xf1h\xcb?\x9f\x84\x14\x18\x1e\xd4Y\xbf\xe7\xfbo\xb4\x9e\xc7\x92?F:Mol\x81\x8a\xbf>\x07}(+\xad\xd1?\x85\x844\x7f\xa2\xab\xb1\xbf\x9e\xaeO%\xe8\xb9\xad\xbf\x06\x15\x03E\xc8o\xc4?\x8f(R\xb3\xf8\xc6\xb3\xbf\xf6G\x8c\xa9\x03\x9f\xbc\xbfi\x07\xf8a\x99_\x9b\xbf\xf2:\xf4O\xc0(\xd8?;\xb4\x12\x16EY\xba\xbfq\xbf\x86\xf0$\xef\xbe\xbf\x05\xb4\xdb\xb9\x881\xc6?\xdb^\xdf\xc9M\x9a\xa0?\xeb0\xbaFf\xfb\xc6\xbf\xa9\xa8\xd6\x07\xd7G\xc9\xbf\x96\\P\xdc\xa1\x8e\xc8?\x83\x1c\xfc;\xc6R\xa3?\xf5G\xfc\xbb\\o\xa5\xbf\xcc\x9a\x0fP\x85l\xbf?\xf0\x81\x17F\xd6F\xc3?\x1d\xf8\x7f\x94\xcb\xa1\xc0?\x7f\x17X\xc7\x1eH\x89\xbfLj\xefEs\x03\x90\xbf\xa1\x1by\xcf\x16#\xb4?\x85i\xf4\x14)P\xa0?\x8a:\x11s\xd38\xbe?\xca\x8a\xdbiW3\xac\xbf"\xdfoJ\xd9\x89\x9b?&U\x80)\xf0\xaf\xb5?E\xee\xa6\xce\xc3\xd1\xa9?Z\x93)\xdb.\x1f\x99?\xe1\x86\x81\x91\'/b\xbf*\x03\xf9\x10\xa5\xf8\x81\xbf\x94q\x8c\xfc\x8cW|\xbf\x16\x05[2\x18\x8a\xbf\xbf\xbc\x1a\xc3\xd0\x185\xaa\xbf%VV\x83v\x0e\xa4?B\x86_I\x9c\xab\xab\xbf\x98\xa8C\xc5\x8cB\x9a?\xc5\x03y[S\xfc\x8d?\x9e\x1b$St\xa4\x93\xbf\xbf\xdc\x12\xb1\r0\xbb?\n\x94?\xcf\x1c/\xb8?\xbd\xdd\xf0\x04\xb9\xb4\xb1\xbf\xba\xb2G\xf6\xf4\x92\xa4?%aS\x97BF\xa7?\xbb\x9dL^"\x0c\xb3\xbf%\xd7\x07w?[o?\x1e*\xee8\xdf\xb9\x9d?BAZ\xa3_;\xa7?xI<\xbc\xb3\x18\x81\xbfO\xa4\x85\x1a\xeb\xefo\xbf\x91\t\x93\xac3\x1b\xb4?\x18\xff\xde\xd1S\xb9\xb2?\x16|A\xa5\xdd\x99\xa2\xbfDW\xeb\xc7\xb9\xa1\xb3?\xa5\xa6&>\x1f\x8b\xa5?\xbf\x82\xa8\x07\xde\xf9\xb0\xbf\xf4\x0ce\xa77\xac\xc1\xbf\xbd\x85\xa0\xb2\x81\xc7\xae\xbf\xd1\xd0\x86\xe1\xe11\xba?\toLaz\xd9\xb3?c\xdd\xd5\xb09\xa1\xbd?\xa3\x15\x1e\xce~\xef\xbf?\xa4\x13A\xb1\x84\xb0\xbb?\x91\x1f\x07u\xb1\xe0x?\xf67\x1a\xf4\xf19\xc1?\x00A\xfb\xb1C\xb5\x9e?\xab\xce0\x923Q\xbb?\x0b\xb2/\xb6\x0fG\xb0\xbf\xea\x8a\x06\xabl\x1a\xa2\xbfzU?\xf7\xe6\xfe\xb3?\xa6-\xad\xfc$\xc3\x97?\xc6\xb8C\x94\x9bq\xa7\xbf\xaa\x8f\x05\x18\xb6\r\xa1?G\x9chH\xcd\xe5\xae\xbf\x06\x07\x82\xeb\x0b\xf9\xba?\r\xe3\xc8G\x8a\xd5\xa0\xbf.u\xf8\xd0e\xf2\xbf?\x93\xe3\no\xa0\xdf\xb7\xbf\xdb\xedi\xa3\x88<\x9d\xbf\x9b\x1d\x99\xa5.\xc4\xa8\xbf(-\x13\xd2\xaaW\x83\xbf\xea\x9d\x9e\xeb\x1c\x91\xc3\xbf\xefOrq.\xeb\xc1?\x94\xc3\xda^\xbb4\xac?\xfd\xf0\xe4\xc1H\x92\xc0\xbflT\xa9]\x02\xc2\xc2\xbf\x1cE\xceph.\xcf?\xd0V\xc4\xff\x06\xda\x9b\xbf\x9f\xfc\x9f,_\x9a\xd3\xbf\x8e/4%\x80\\\xc5\xbf\x9d\xc3\x93)\xa5N\xd2\xbf'
p1390
tp1391
bsg26
I1
sg27
I6
sg28
g29
(g32
S'I0l\x10\xca\x01\x13@'
p1392
tp1393
Rp1394
sg38
g1364
sba(i__main__
PLSmodel
p1395
(dp1396
g8
g9
sg10
g11
(g12
(I0
tp1397
g14
tp1398
Rp1399
(I1
(I99
tp1400
g1376
I00
S'\xa8\xfb;\x94\n\xbc\xc4? \x9b;\x0b)m\xc2\xbf\x1b\xa1\xf4\xd5j\x7f\x93\xbfR\'j\xf4\xb7\xc8\xc2?\xc4\xa4|\xcb\x93\xe5\xa8?a1\xe3\x87\xd0\xed\x9f?\xda\xb3<e\xbf\xca\x9e?\xc3kb\xdc\x10T\xd4?z\xe5\xa8,\xdc\x7f\xb1\xbf\xa8\xdf\x92p\'\x9c\xab\xbf\xf8\xcb\x82*\xd3\x17\xc1?\xcc\x0f\x8dh\xa6c\xb1\xbf/\xa7\x08\xa7\xfd\xad\xb8?\xf5S\x83\xc4\xf0\xbb\xae\xbf\x15`\xbf`d{\xdb?\xfa\x92\x8d\xec9\xa0\xbb\xbfzh\x7fE\xcf,\xc6\xbfD\xec\xb7QH\x91\xbf?\x86K\xc6!e\x00\xbd?$\xa2\x95-\x97\xd1\xd2\xbf\x03i\x00\x89p=\xca\xbf\xdc\xc0\xaa&\x02\xdb\xc7?w\xffu\xc8\x89\x07\xa8?\xf3\xe7\x99H\xb8\x93\x96\xbf\x1e\x8a`g\xfbf\xc0?\xbaP-5\x83\x89\xc3?\x8e\xf6\x85\x8f\xbc\x8b\xc3?q>\x95p\xa9\x0b\x93?9+\xd8\xa1\x915f?\xcf\x16\x11\xd9J7\xad?Jx&\xe3\xf6\xf4\x99?\xf17\xa5\xaf\x7f\xac\xbc? \xb9\xe9\x9a1\xb7\x9f\xbfn,\\A\x9a\x83\xa2?\x89\x84\xba%1\xc2\xb4?v\xf3\x02\x0e)l\x89?\x03y\xae\xab\xef\x96\x98\xbf{\xed5\x18\x86\xff\xa1?\x90s\xd3Mqrp?\x0b\xcf5x\xe5\x1e\x9c\xbf`Z\xee\x1d\x88\x8c\xbc\xbf>[\xf8\xa7OD\x91\xbf\xd9=,\x8c\x8c\x7f\xb5?\x9e\xb4K\xef\xc9\xa6\xb2\xbf\xd5\x14U\xb6D\x9a\x90?\xb3S\x04\xac\x19s\x96?\xbc\xf6<L\xb8\xe7\x82\xbf7\xf9K\xe6 \xaf\xbd?\x7f\x95\x15\x89\xb4K\xb7?\xf3]\x7f\x13\xebP\xb9\xbf\x97Z\xc6\xa1\'\xf7\xb0?<\x03kV\xafu\xa5?\xe4\xb6\xd0\x96$\xe9\xb0\xbf\xcbQ\x18\xac\x9e\xcc\x94\xbfX\x18\x81m\x98\x07\xa4?B\xba"\xa4q\xbc\x9d?C\'n\x0b0\xbc\x8e?\x1f\xf2\xb2Z#\xb4p?{\xb5\x03\xca\xb4\x1c\xaf?\xa1x\x08q\t\xaa\xbb?\xac{\xd2)\xb8\xf5\xa6\xbf\xf31<.\xed\xa0\xb5?4\x03x\xcfu$\x9a?\xfe\xa5\t\x94hH\xa4\xbfz\xc1\xf8+\xd1\xfc\xc4\xbfj\xc7\x0e\x14,\xe0\xb2\xbf\x9a\xe4\x08\xec\xf2G\xad?\xedx4\x8b\x84\x90\xb5?0`\xba\xf1Z"\xbc?\xa6\xfd@\xc6\x0c\x12\xc1?\xcez\xeb\xa1\x82\xeb\xb4?uM\xf5\x10\x9f\xa4p?Y~\x8c\x15^G\xb6?\x8d\xe1\x16\xd2\xfb\x88\xa0?\x91\xb9\x8f"C}\xb4?\xfd\xd2\x83\x82\r&\xc0\xbfC7j\x06\x9a\xfe\xa4\xbf\x80\xfe/\x10=\x84\xbf?\xa0_\x18\x9b\x938\xaa?\x0c0On5\xb1\xaa\xbf\xde\xbed(b9\x8b?\x9e_\xbe\x07^\x1d\xaf\xbf\xda~i\xc0\x07\n\xba?l2\x1at\x0f\xd0\xae\xbf_J5\xb1\x99\xb0\xc1?\xfe\xac\x07h\x0f\x03\xae\xbf\xd7\xf4C\x99z\xb0\x97\xbf\x0c|P\xef\xab\xbf\x9c\xbf\xad\xcfP\x9a~g\xb3\xbf\xd8\xe7x\xa4\xb1\xdc\xe0\xbf\xe5\xfc}\x05\x18\xbd\xbd\xbf\xfd]\x01\xf1o"\xd9\xbf\xea=%\t\x0b5\xbd\xbf\x97}8\x1f\x0f7\xb9?\xdc\xdc\xcd\xc2\xf9)\xd7\xbf\xbe\xa6\xee\t\xb9\x8b\xea?.\x8c\xbf\x07\xfbs\xe8\xbf\xe1_O\xf8\x9d\xff\xd7\xbf\x8ak\xe5\xb8\xe2\x89\xe3\xbf'
p1401
tp1402
bsg26
I1
sg27
I51
sg28
g29
(g32
S'\xa3\x9b\xb3n\xfd\xad\x12@'
p1403
tp1404
Rp1405
sg38
g1364
sba(i__main__
PLSmodel
p1406
(dp1407
g8
g9
sg10
g11
(g12
(I0
tp1408
g14
tp1409
Rp1410
(I1
(I99
tp1411
g1376
I00
S'Z\xd76\x1cf\xc2\xc7?\xdc\xa7y\x1c\x95\xfb\xc1\xbf\xd3\xb0\xeeA\xede\x84\xbf\xe47?\x1f\xfbd\xc8?\x8f\x85\x13{\xbb\xb7\x83?~\xf5\x1fH\xa6\xa9n?\xd5\x18\x06g\xa1-\xa6?n\xae\xd6\x8b\xcb\xe4\xd1?B\xa8A\xf0\xab\x13\xb2\xbf\x9c\x1e\xa0Q\xd8\xd4\xa3\xbfA\x93\x93K\x94f\xc8?\x182M\xc5\xb95\xa0\xbf\xf6\xa3]\xe9\xb5\x03\xbc\xbf\xa5\x07\x11\x98\xbbM\x9a\xbfo-|\xbe\xb3u\xd7?\x13%5ZRz\xb7\xbfD\x11G\x87~r\xbe\xbf\xad\xfc\x03"\xc2\x9c\xc3?Jm_\xa4\xef;\x99\xbf\xda\x85\x1f\xe0\x85\x80\xc8\xbf\x8a\xfc\xb4\x1a\x9fe\xc9\xbf\np\xaf\xc5\xd0\x13\xca?\xfd\x93J\xbe\x89"\xa9?\x94G\x821\xe91\xa3\xbf\xe5*\xa7\x0f\xe2\x0f\xbf?\xd3\x9bA[W\xcd\xbf?\x16\xb3\xc0y-i\xc0?\xf5\xed\xa1\x8b\x80\xcd\x83?\xc1\x0bZ\x9e"\xb8\x85?i=\x11\xad\xfd\xf8\xb1?\x93\x95\xa8\xf6\xca\x1d\xac?T%o!{C\xb1?\x10\x83\x14\xa0\x90^\xb4\xbf\x94i\'\x9e\xad9z?c/\x98\xf2\xc6\x07\xb2?&\xe5\xb7\xe4+\x8f\x9e?,\xb9\xb8\xf1\xb5\xf7\x92\xbf.\xe9\xf4\x0c\x8f\xb9\x85?X\x929\xcc\xc5\xcaW?\xee(]B\x91\xbc\xa7\xbf\x08\xd4e\\\x0f:\xc1\xbf,j\xf8\xe6\xdf\xbb\xa1\xbf"\xae5O\xb2?\x9d?\xd0\n\x8e.\rP\xaa\xbf\xc8\x7f\xc2\x87\xc7/\x8a\xbfr\x94\x88^\x05p\x9a?C\xf6$\x93\xac\xe8x\xbfwF?\x8f@\x83\xbe?\xea\x0b\x152\xbc\xbc\xbd?\x14\xa9Y\x94\xd8\xc2\xb4\xbf>@\xc58W\x14\xa9?\xe8\xd6lh\xd7\xdc\xa5?u\x1c\xbdi\xf4\x82\xab\xbf\xab\xb0\x9av\x8f\xe8\x94\xbf\xd1I\xd0h\x8c\x9b\xa9?\x0f\xe0a\'\x17#\x9b?+\xa4b\x1c\x01oR?0\x0b\xbc\xb2?\x98Z\xbf\xe31\xeaL\xff \xb2?\xf7\xce<\xf7\xd4\xfe\xb6?*ZM\x14\xaa\xc4\x99\xbf\xb4Z\xea\x00\rm\xb7?M\r$\xa9\x81%\xa3?S\xf1\x19\xca>\x1d\xa3\xbf\x0fv*\xbe\x1b;\xc5\xbfX8y\x0c\xb4e\xae\xbf\x03v\x9e-\xb2[\xb3?\n\x91e\x1d\x90\x1d\xb8?\xf9\x91\x85\xc3\xd0V\xc1?\xc4)\xe2\x95\xe1\xdd\xbb?x\x02\x9cdD1\xbd?lLX\xbf\x97y\x89\xbf\xae\xfc\xb6\x85\xc1\xf1\xba?\xd1\xc5\x9e\'\xa4\x96\xa8?K\xee+R"\x06\xc0?\xe9\xbcN\xe2\xd3l\xac\xbf\x89\x1fp5\xb3\x92\xa6\xbf\xfcA\xd1\xb4\xa6\xf1\xb8?\xc3\xc3\xf4\x18\xe9\xda\xa4?A\x01\xaf\xba[\xc0\xa8\xbf-e\xd63j\'\xaf?\x8f\xb9\x02V\x17s\x9e\xbf\xa1/\x01q\xf2\xf5\xbf?\x06^\xfb|\x15\xeb\xa4\xbfh\xdd\xb3\x00,m\xbf?*\xe4y\x0fL\xcb\xb3\xbf=d\x8a\x0b\xa1\xe5\xa4\xbf<\xc5_*\xb1\xe0\x9f\xbfV\xc3,~\x17|\x9d?\x82\x8f\xb5\xd3\x05\x0e\xc3\xbf\xe55\x1c\xf1\x89t\xc0?\xe0\xac\x85\x98\x0c/\xa7? \xbe\x86\xaa\x17\xfc\xb3\xbf\xd9\x8eA@\x80\xc3\xbd\xbf\xad\xa1\xd0\x9ebg\xd0?\xde\x9a\x9bV\xda\xd2\xa1\xbf\xf4d\x98D\xf4\x12\xd2\xbf\xd4\xae\xf5D\xdb\x9d\xc6\xbf\xf9\x93-3\x93\xa0\xd1\xbf'
p1412
tp1413
bsg26
I1
sg27
I6
sg28
g29
(g32
S'B\x85]\xcd\x88\x8e\x13@'
p1414
tp1415
Rp1416
sg38
g1364
sba(i__main__
PLSmodel
p1417
(dp1418
g8
g9
sg10
g11
(g12
(I0
tp1419
g14
tp1420
Rp1421
(I1
(I99
tp1422
g1376
I00
S'\x89\xe6\xe1\x08\xb65\xc6?Q\xe1\xba\xb5C\xd5\xbe\xbfp|\x15O8v\xa2\xbf\xd6W\x90n\x9bv\xc8?\xc1\xeb\xab(7\xf1\xa0?r\xaa\x9f\x8c\xd5\xfd\x8e?\xfc\xb6\xe88c\xc9\xa5?r\\\xc1\x8d;\xad\xd0?MX]-\xc6\xe6\xb1\xbfX\x99L\xdb\xbd\xa9\xa9\xbf\xc6y\xbd\xbc.\x1b\xbf?\xcc]\x84\x08:\x1b\x99\xbf\x1a\x8e?FY_\xb5\xbfa\xc9\x85\xf1\xf5\xd7\x97\xbf\xf5\'\xa1\xd7\x82\xe5\xd8?X\x0cEh\xb2/\xb1\xbf"\x84\xa5\x19+=\xbc\xbf\n}\xfb\x8a\xb8<\xc2?\xde\x903\x95\xdf\xee\xad?)m(:\xb2O\xce\xbf\x08g\xc7Z\xd1j\xcb\xbf\x02\x06w\x13~\xd5\xc9?\xe6~\x1cC\x91\xd3\xa1?\x92\x9c\xec\xcf\xb2\x80\xa3\xbf~$\x88\xa5\xc1\x8c\xbc?\xd2\xf3\xde\n\xbb~\xc3?7@\x08\x8b\xf6\x10\xbe?\xfa\xdb\xf80\xbbI\xa1?\x02\xe77\xa3Q\x88\x9f\xbf\xfb\x1e\xaf\xed\xa9\xb1\xb3?(\xb5(\xd7O\xa2o?piN\x1dM\x9f\xbc?\x8cfE\xff \x98[?\xe1\xc4\x8a\x9d!\x0f\xa6?J\xa4\xca?\x1a\xf4\xb5?|\x1226\xc3\xc1\x8a?\x8c\x9cvB/\x19x?f\xafk\x13j^`?\n\xff\xcb\x8a\xf7uv?w\x13Wo\x19V\x81\xbf(\xa3\xb9\xd3%\x81\xb4\xbf\xf4B-\xf0|\xf1\x99\xbfhLQET\xb1\xb1?\x04\'\xae;0\xe1\xad\xbf\x14\x8b\x15A\x01\x11\x91?\xa2\xd3Bm\xbc\r\x97?\xdd\xf3\x8c\x9eT\xe7d\xbf\xf2R4\x990\xcd\xc0?\t\xa6\r3T\x11\xbc?P\xde\xbf\x99\xed\x10\xb5\xbf\x89\xff\xe6o\xb4\xe7\xb0?Q\x9bH\xcc\x8c\xaa\xb0?6\xcb\x1fD\x1f\xb9\xaf\xbf\xcc\x1cO\x1d/|o\xbf\x1ak\xe2HYE\xb7?|T\xc0\x8fWV\x9f?\'7-\x91\xa1\xed\x84\xbf\x9b(v}R\xf0\x88\xbf\xaf\x8c\xadmn\xa0\xab?\xd2\xb5\\\xa3\xc4\x16\xc0?\x87\xf9\xaa\x11;i\xa5\xbf\xa4\xd3F\x83\x95\xc9\xbb?~\x08\xa3\xd2w\xafp?\xdc\x95\x9el\xe3\xb8\xa9\xbf\xa8\x10o3\xc6\xc7\xc8\xbf\xba\x13&\xaf\x19/\xae\xbf\xc3\xe9Y\xbb\x86u\xb7?\x18\x8a\xe53\rR\xb8?2{[\xa5\x81\x96\xc2?>\x99\xd6\x04\x17\xea\xc0?[\xaf"eu[\xbc?K\xd9\xbc\xdd\x19\xa2\x9f\xbfb*\xb1\xdd\xfa\xd8\xba?\xecJ\xc0L\x1b\x06\xae?\xac\x83\x19\x84\xa4q\xb7?\xa9\xf6>\x17\xaf\xfc\xb6\xbft\xaa#2\xed%\xa9\xbf\xa02\x84\x86\xbfl\xa4?\x84`\n=\xb8\x12\xa6?H\xb9iY\x93)\xa7\xbfW5:\xfdy\x80\x8e?\xb1\xfc\x87~\xdb\xae\x99\xbf\xc7\x18\x98rf/\xc2?x\x81\x7f\x95\x18\x92\x91\xbf\xffG\xc3\x83MH\xc2?\x01\x03|w\x86G\xb6\xbf\x10\x97\xd95F|\x98\xbf\xf8\xd3\xd8\xaf\xf54\xa1\xbf\x00uf\x1dO\xfd\x95?"\xb8{\x91\x9eb\xcc\xbf\xa5\xff\xc9\x89e\x93\xc1?W\'\x08\xab\xdeA\x99?\xa7\xc1(2\xec]\xc3\xbf;}\x04\xf06H\xc1\xbfO\xcf\x914o\x8c\xc3?\xd8ShN\xe3\xf0\x9b?\xab\xa6:\xd6i\x8b\xd7\xbf\xe0\xff\x1aw\x93\x9e\xc6\xbf!\xfb]\x92\xc0\x14\xd0\xbf'
p1423
tp1424
bsg26
I1
sg27
I11
sg28
g29
(g32
S'\xa3\\\xbd?\n\x07\x13@'
p1425
tp1426
Rp1427
sg38
g1364
sbasg38
g1364
sg8
g9
sg83
I00
sg26
NsbsS'HLA_A_0203'
p1428
(i__main__
ModelContainer
p1429
(dp1430
g4
(lp1431
(i__main__
PLSmodel
p1432
(dp1433
g8
g9
sg10
g11
(g12
(I0
tp1434
g14
tp1435
Rp1436
(I1
(I99
tp1437
g18
(S'f8'
p1438
I0
I1
tp1439
Rp1440
(I3
S'<'
p1441
NNNI-1
I-1
I0
tp1442
bI00
S'A\xe4\xac\xd2D\xbf\xc3?\x16\x07\x96d\x1c\xcb\xc4\xbf\x035\x0e\x1c[\xd6\x9c\xbfq\xb2\x1e\x8f39\xc1?\xf7\x7f\xd5\xa7`\xca\xb7?Bx\x96 \xd3\xe4\x93?\xcf\x03\x8a\x92\x90\xe7\xa8?\xe4\x05\xcd\x9a\x94`\xd5?o\xa4N\x0c\x1a\x0co\xbfT\xe0P\x94\x8d\x12\xae\xbf\xd7h2\x8d\r\xa6\xc6?\xdeA\xe2d\x080\xc5\xbfp\xfa}1r2\x9d\xbf\x11r\n\xf8\xb8\x0f\x99?i\x91\x85\x98\xed\xee\xd6?\x82\x07\x15r)3\xbf\xbf\xc8\n\xbb\x8e\x8d\xac\xcc\xbf\x17\xbb\xfb\x93\xda\xe8\xbc?\x80q0h\xa6Q\x9d?\xe3\xa9\xb4+y\x9e\xd7\xbf\xac\xd3\xd2\xb6\xd2\x8d\xd4\xbf89\x04\x9a\x81\xf6\xd5?\xc0L\xe7{V\xac\x9e\xbf_\xb0u\x8b\xb5[\xc2\xbf\x0c\xfb0\xba\xf6\xb1\x93?\xb4B0>\xbc\xf8\xab?\x9a\xb0\x84\x99\xe13\xb5?~v\rlU\xe6\x9e\xbf\xb9LF7\xcc\xbc\xa5?\xd3\x0bkOa\xf2\xca?\x08~\xc8\x90BE\xb2?\xf00k\xc1\x88\x1b\xbc?\xfchw\xbd\xcaOg\xbfLV\x894\xa6\'\xb2?\x80{\xa6\x8d\x19P\xa6?\x00{\x92\xbf\\r\xa6? \xeb\x15K\xf3W\xb6\xbf\xaff\n\x94\xb0<\xb6?\x98R\xe5\x1f\xd1\x1d\x9d\xbf\xe5\x951\x8f<6\x8b?D\xc5\xe14})\xa4\xbf\x8f\xb3A8s_\xa2?/\xf8;4\xe3<\x90?w\n\xbc\x8f4H\x83\xbf\xb4\xc3mc*\xd5\xaa?d\x13\xe8-\xd0\xfe\x9a\xbfE0\x12\x89GK\x7f\xbf\x83&d\xee\xdc\x8e\x9e?\xdf\x1fm\xb9w|v?Y\x18\x01^\xf57\xa7\xbfL\x86\xbd\x01\x8a\x98\x84\xbf\x8e\xeb\x03v&\xc8\xae?-4\xe6\x8a\x0c\x06\x9b\xbf\xd9\x95\x16\xf4\x13 \x94?\x07\xf5\xa8\x9e?\xc7\xb6?\xdd\xb9\xd4N\xe3d\xb6?%b\x1a"6G\xba\xbfwj\x85\xd5![\x93?!\xb8\xa9J*I\xac?\xfbzw*\xd7\xe4\xa9?\xd0lt\x1c\x9e:\xba\xbf\xe0\x89\xd0\xbcw\x06\xbd?s\x89\x97\x96\xd1\xde\xc1?\x15h\xb4A\x05\xd0\xb0\xbfg\xe8\xa5\xff\xc8\xb9\xc4\xbf\xd3\xd6P<\xc1\xa8\xb4\xbfSS()\x94z\xa5\xbf\xb3KX\x88)\x05\x95\xbf\x91\x05o\xd1\xf9\x8b\xb7?\xedg\xb3W\xe7\x82\xbb?\xe9\xa3l\xb6\xb39\x9b?\x13^\x8c4\x8a\x01\xad?/[\xdc*3\x10\xb0\xbf\x90\\\x94\xfew\xef\xb3?\xc1\xb4\xc1\xbd2\x9a\x87\xbf"\xb2\x1bz\xfa\xff\xb3\xbfd\x8b\xe8\x1b\xb0W\x9a\xbf0\xb2o\xe7\x1e\xa9\x96?\x85\x91\xf7\x0b\x97\n\xaa\xbf@\x01\x0c03\xc0\x9f\xbf\xc1\x8at\xaf\x97\x19\x80?w\x9ct\xa8\xdd_\x92?\xbf\x1e\xd5\xb5\xffN\xbc?\xb61\nF"_\xb0\xbf\x01\xba\xc3PV\x84\xbb?\xcf\xdf\xa8\xcd8\xfcy\xbfd,P\x9dh{\x88\xbf\xd0\xad\xd3\x13\xc5\xda\xac\xbf\x0b`\xee,\x15\xb4\xac\xbf\xdd\xcb\xc8&\xa0\xb2\xc3\xbf\xe7\x17u\xe9t\x83\xd2?\x88w9\x8e\xaa\x0cw?\x8c\xb8\xd6(W%\xc0\xbf\x0f\xc7W\x9cGc\xd3\xbfx\xd9I\x1d\xa5z\xc5?\x9bO\xadR\xc17t\xbf\xb2\x06\xb5\x06\xe7]\xd7\xbf\xf1\xc3C\xe7\xb2\xaa\xc0\xbf\x008\xc2:\xaa.\xd2\xbf'
p1443
tp1444
bsg26
I1
sg27
I10
sg28
g29
(g32
S'\x97\xd6\x8f\x1c\x8d\x1b\x12@'
p1445
tp1446
Rp1447
sg38
g1428
sba(i__main__
PLSmodel
p1448
(dp1449
g8
g9
sg10
g11
(g12
(I0
tp1450
g14
tp1451
Rp1452
(I1
(I99
tp1453
g1440
I00
S'\xcaO\x13\x1c\xff)\xc3?\x93\x86z?\xa9\x9e\xc6\xbf@g\x13kPo\xa2\xbf\xe3J\xa7\xc5JE\xc1?\xa3\x9a\x92\xc6\x87\x97\xb1?\xaa\xce\xdf\xaa\x87H\x99?\xed\x15\x89\xcc\x11\xf2\xa7?\x8b-HC\xb4\xc6\xd6?O\x9eM\x1c\x90\x8b\xa2\xbf\xdbi\x88\xc4i\x88\xaf\xbfvS\xc1\xca\x99\xe6\xc3?\xa8\xc6G\xf2\xf4\x8e\xc4\xbf\xc5\xfd\xbc6l\x8c\xa7\xbf\xb1\x95\xee/y`\xa4?\xf6}\x14\r\xe9\x1b\xdb?T\xb6\xcb\xdcY\x07\xbe\xbf\x05\xb8\xd8\xe5\x85[\xce\xbf\x82\x08\x1b\x9a\\\xf7\xc1?X\xef/\xfc\x9e\x83\xa1?\x921R|\xd6\x89\xd3\xbfuui\xf3n\xe3\xd3\xbf\xd5}\xc7\xc0Pn\xd4?\xff%\x05\xd6\xa6\xd0\xa9\xbfk\xf0Qs>\xfe\xc3\xbf\xf3B\xc5\x89\xd9\'\x9b?V\xa11\x96\x8e\x99\xa3?\x16\xa2ypY\x0c\xa8?(A\x02T\xce\xa9\x82\xbf\xbf\xa2F0\xdb\xe8\x98?iy\x1e\xdf\xc1\x15\xcd?\xa5m#\x80J\x04\xb1?N\xa3\xcc\x1e\xb8\xd1\xc0?#\xa9#\x12\x0b\x82\x9f?\x19\xf7\x80c^"\xa2?\xa0\xf9,D\x08\xfba?\xafBrx\xe3\x18\x87?\xf2\xfb\xf5\xa3:+\xb2\xbf[\xa1\x98{\x18N\xa5?\xb677TBC\xa4?\x1c\xec\xe3\xef\xd6\xe4\xaa?SN\x02\xfbb4\xa3\xbf\x1c\x13K\xc8\xd5\x19\xa8?Oe\x19T$\xe1\x97?\xa6\xf5\x90\n\x97\xb3\x9e\xbf\xf1$\xf6\xa75\xe2\xaa?\x08\x0f\xc5\x08@$\x9c\xbf\xef\xf3L\xb7\xe7\rR\xbf\xa4 }\x89W_\x99?\xe9\x01\x1c\xaa\xe3\x1e\x9f?\x0b\x14\xd2RJ\xc0\xad\xbf\xbd@~\xa6\xfc*\x95\xbfY\x8f\xd39\xd6\xaf\xb4?\x16$\xd2\xd0}o9?p\xf6\x9d\x1d!d\xa0?l\xb5e\x97U_\xba?R7\xa8V7\x96\xb0?\xaf\xa0u\xb2\xf7\xa3\xaf\xbf\xe59\xddQc\xc6\x8e?fW\xad\t\x18\x80\xb2?\x9e\xe3%l\x9az\xb4?\xa9|B"i\x1d\xb9\xbfH|)\xfbiN\xb9?\xc3\xce"\x97Q\xd7\xc1?\xf6|\x8a\xffF\x02\xb4\xbf\xc3\xcd\x83\xfbU\'\xc6\xbf\xf9\x1d,\xcaa\x1c\xbc\xbf\xeb!\xdb\x10\xad\x11\x99\xbf\xe3\xd0>\xea\xbf\xd3\x95\xbf^\xcd\xcd\xfb\x03\x03\xb3?\xc8\x87\xf8Z\xf9\x9a\xc3?<W\xf2\x86X&\xae?\xc6\x83\x15\xee\x9c\xa5\xb1?6\x95\x1f\xdf\xcd\xc5\xb2\xbf\xe9`\x1a\x7f)J\xb3?\xe4\x9f\x9d\xb0\x87\x92\x8b\xbf\xcd\xed\xa3\xdc\xd0\xe4\xba\xbf\xc5\x85\x1a\x064\x0c\x95\xbfd\\#Q\xc0\x05\xa4?\x87r\x89\x95\xe9e\xa0\xbf\xbbp\xf1P\x00\x0e\x98\xbf\xb1\x85W47\xc3\x99\xbf\xb3\x19\xe4!\xd0Xo?\x93q\xd1\xc9\xd6\x84\xb6?\xf9e%\xa6\xfe1\xb9\xbf\xcf<U\x12\xccC\xba?\xdaa\xfa\x14\x0e\x05\xa6\xbfUy\xbb\xa7K\x8f\x93\xbf\x83\x11TU\xf3\x0c\xa5\xbf\x18\x17\xdaa\xeds\x98\xbfs\x00\t\xf5\xc6\xcc\xc6\xbf\xc8\xaf\x9a\x0b\x84\x1e\xd2?"\xf4\xc6\xba\x16\x81\xa1?X\xf0\xf4\x87v\xb2\xbf\xbf\xc0\x98\xee\x9b\x0f\x81\xd1\xbf\x0b4\x80\x93\xeb\x92\xc6?\x05*@\x8a\r\xa4\xa9\xbf\xfab\xd2\xe09\xd1\xd6\xbfUw\x97\x8eM\x17\xbc\xbf\xf7\xc1\xf5\t\x87\x03\xd5\xbf'
p1454
tp1455
bsg26
I1
sg27
I8
sg28
g29
(g32
S'\x19\xa0\x1a\xf6B\x16\x12@'
p1456
tp1457
Rp1458
sg38
g1428
sba(i__main__
PLSmodel
p1459
(dp1460
g8
g9
sg10
g11
(g12
(I0
tp1461
g14
tp1462
Rp1463
(I1
(I99
tp1464
g1440
I00
S"\xf4Z|0q\xc6\xc2?\x05\xd8\xd8\x9b\xe8'\xc4\xbfm\x08\x93\x9b\x83\xde\x91\xbf\x80\x85\xb35\xbd\x13\xc1?.\xe5\xafr\xc7\xd4\xb6?|\xf5\xfd\xed\x01\x03\x85\xbf\x14-k\xdd\x9b\xe2\xa7?d\xd1\xb0\xbe\xd0t\xd6?\\\xc5\x99\x98\xbdu\x95\xbf\xc0\xf815\xe9R\xb5\xbfW\x84S\x18\xa4\xd5\xc5?Ui\x8dz\xdfW\xc8\xbf\xbb\xed\x99,\xbc\xd8\xa3?\xb3w]\x1e\xda)\x95?\xe7\x9b\x03\x07\xb7:\xdb?`r\xa3\x11\xec\xf8\xc2\xbf\xc0\xf3\xdcq\xda\xbf\xcf\xbf\xcdfFf\x88\xc0\xa2?\x7f\x82dGbb\xb2?+\xac\xeb\x05T\xab\xda\xbf\x97W\x17\x8d\xdc\xe5\xd3\xbf\x85\x9b\xc1\xc0qu\xcf?Y;\xe7_\xdc/\xa1\xbf\x9f<\xf7O\xc1\r\xc7\xbf\x8c\xe5\xefH\xb5\x9a\x8d?\x8f\xa6\xe7\xaf\x17\x95\x95?b\xe0\x19G\xc0e\xac?\xf61\x9b\xe2\x01\x80\x81\xbfo\tC\xfe\xac\xbb\xa8?\x18\x1c\xb7L+\xb9\xc9?x\xec\xe7\x08!\xda\xb6?\x18X>`\xa8\x1b\xbc?E\x8a\x1c$M\xea\xa0?\xbf\xd4\x01q\xef\xfe\x99?\xe6\xc21\x9f\xcf\x01\x93?\xfb\x0b\x0b\xeb\x9b\xb7x?1\xb7\x06\xd8\xae\xc8\xa2\xbft\xaa\xb9\x0c\x9c\xe1\xa6?\xddf.\x00:'q?+\xf7X\xb5\x80\x91\x9d?\xdb\xc5\xa5\xa4\xed\xe6\xac\xbfB\x14\xacU2R\xa7?\x87\xe3\xd9\x10\x07q\xa1?\x1cd\xd3\x85\xcd\x0b\x98\xbf5[2V^o\xa2?\x8b\xa1\xf8`o\xff\x9e\xbf\xcb\xb0\r\xed\x00\x8f\x94\xbf\xc7\x8a#N\x8a\x00\x81?\xa35%\x95\x0f\xdf\xab?\xf1h\x9d'\xe9\xf4\xb2\xbf\x95\xdc\x042d\xb8\x89?m\x98\xb6\xc7\xf9\x14\xb3?8\x83\x90k\x1e\xf8\x82\xbfTK_6\xfd\xb4\xa0?\xf6\x14T\x9f\x88g\xb9?]u\xeaMv\x91\xb2?x\x80\xe73c-\xb1\xbf\x98\xf4s\xe3.\xb3\xa1?V\xc8\x05O\xe9\xa4\xa7?\x8b\x82rC\xa7\x14\xaa?t\xeb\xca(\xaaQ\xbe\xbf\x17!*\x05i\x8a\xba?l\xa4\x87\xfet\x03\xc3?\xcdy\x9c!\xad\x19\xb8\xbf$(\xb55\x95\xdc\xc5\xbf\x1f\x86}\x8d\x17z\xb7\xbf\xcd\xf4\xd0\x01\x8d\xc5\xae\xbf\x92W\xd38\xf9\xbd\xa4\xbfx\xc7\xf2\xd9\xa2\x93\xba?\xe2a\x0b\xcf\xba\x11\xbe?\xc1W\x0f\xf3\xdd7\x9c?\xd9\xbe4\xe7\xd6c\xab?#\xb6\xe36\x99\xb8\xa3\xbf=\x96&\xea\xf4\x17\xb5?\x0e\r_c\x94C\x98\xbf\xac\xd8\xaeh\x04\xa3\xb8\xbf\xa4\x0eSL\x81L\xa1\xbf\xe3\x0e\x98\xf9$\xce\x94?\x1d\x15T\x87\x8d\xad\x8a\xbf=\xae\x07\xfb\xb1\x99\xb1\xbf\xa71l\xd9\xa1R\x82\xbf\xbb0\x84\x0c\x9c\xff{?\x90z\xae\x8f\x84\xb3\xb7?\xe1\x8eL\xcf\xd4\xd7\xb5\xbf\xf0;\xcb\x16\x94\n\xba?\xb0g\x05#\x02d\x9d\xbf\xcb\xa1\xa6\x97K\xc1\x9e\xbf\x13\x13}\xb6\xb2\xbf\xa9\xbf\x9a6\x8f\xd1\x14<\x8a\xbf\xc0\xf0 \xc7\x83\x13\xcb\xbf\xa4\x15\xd2\xcaj\x9b\xd1?\xe5:\x1d\r\xf4<t?\xe7j\xd8\x9b\x8e(\xb9\xbf\x14\xe4\xec\x88\xe7]\xd1\xbfW\x83\xea\xe4\xb1\xb4\xc8?\xaf\xb1\x1b3\xf6`y?(\xd6'j+V\xd6\xbf7\x10\xf6\xbd\\\xa8\xbd\xbf\xbd-\xbc\xca\xe5\xec\xd4\xbf"
p1465
tp1466
bsg26
I1
sg27
I12
sg28
g29
(g32
S'hc\xdb\xff\x1f\xf1\x11@'
p1467
tp1468
Rp1469
sg38
g1428
sba(i__main__
PLSmodel
p1470
(dp1471
g8
g9
sg10
g11
(g12
(I0
tp1472
g14
tp1473
Rp1474
(I1
(I99
tp1475
g1440
I00
S'\xb7\x8a\xe7?[\xc4\xc0?\x04\xa7\xdd>U\xad\xc6\xbf=\xa1>\rn\xee\x8f\xbf\x85\x13\xb6\tF\xee\xc5?Q\nz\xe6:\xa4\xb1?\xa6S\x1ak.]\x8e\xbf\x81\x83\x84(\xf7\xb2\xb0?\xb0\x05tF!\xef\xd4?#\xe7\xf7\xd4\x05\xde\x8c\xbf\xa08\xb1R\xff\xf4\xb2\xbf\xeb(\x97\xf0\xd6\xcb\xc0?_\xea\xb0\x90S\xb5\xc1\xbf*\x03\x81\xc0I\xde\xb2\xbf&\xde;3\xa8z\xab?\xba\x9f\xaaM\xba\x1f\xd8?\xcbV\xb1\xaa\xff\x0e\xb7\xbf\xebE\xf349i\xc9\xbfw\xad\xee\x05\x06w\xc7?IJ\xc7\x08\x99`\xa1?\x01<*_\x85\x85\xd2\xbfO\xee\x01j\xd1O\xd2\xbf\xf7ckV\x17\xa6\xd3?\xdc\xa4\xc1v\xc1(4\xbf\xe7\xe5\xc3\xd4Zi\xc5\xbf.>\xd7\xb9\x80\xca\x7f?=\x94\x0b\x1d\x9e@\x9d?\xab\x10\xcdM\t\xa6\xab?\x83{\xee\x0f\xb1\x87\x90\xbf`\xc7\x171w\xb7\xae?\xf7\xe1\x90A\xf4\xd7\xca?\x16\xff\xfb\xe6r\x05\xb3?.\x13F\xd6\x9eR\xbb?N\xbc\x06hN\x02\x94?% \xd2q*x\xa8?4\xdcc"\x0eR\x8b?\x10n\x0c?\xa4!\x8e?\xf6\xcb=-~\xd7\xaa\xbf\x9d\xd3\xf4\xe0a\xbb\xb7?\xbd2ja\x07r<\xbfN\x8e\xc9K\xc0e\xa4?I\x8b\x06\x04\x08\xbe\xa1\xbf=\x8c\xebS\xe3\xc0\xa8?\x8dZ\xebOn\x9d\x86?u\xb2\xbc\x9f\xb3I\x92\xbfwk\xbcEt3\xb1?s\xcc\xc0\nG\xde\x95\xbf\xe4\xfb\xd6qI\xbc\x83?SK\xccT\x91\xc8\x8b?\x9b>C\x85\x93\x86\xa1?\xa9\xde_\xb2\xa8\x98\x99\xbf(\x050\x97\x96\xd6\x81\xbf\x8f\xaf\xf4\xdc\x1dl\xb2?\xe9hg)\xfb\xf8\xa0\xbf\xa9\x01]\x83F\xfe\x9d?=u\xbd\x02\x99K\xc0?\xb9\x7f\x1b\xc2\xf6Z\xb5?\xce_\xa5\xc0y\x18\xaa\xbf\xc7\xfe\x9cSvc|\xbf\x9f\xdc\x8e]\xf8\xea\x97?\xa7(\x19:x\xec\xa0?\xec\xda\xa8DN\xbd\xb8\xbfpd\xaa\xe1\xc7\xc5\xb5?\xef\xe6L\xa9\x8e\x82\xc2?\x1a\xd0]\x9f\xa1\x81\xb7\xbf\x95jWQ\xa7\xa7\xc5\xbfTO$\x08\x01\x80\xbe\xbf\x848\xbeY\x87I\xa9\xbfI\xcd?\r\xf8\xdb\xa4\xbf\xfaP\x8e\x8b\x03\xa3\xb6?c$<\xbe\xba\xbd\xbf?v\xc2\xfc/i\xd7\xa3?D\x13DF\\\xe8\xb0?lZ\xf8\xf4\xc6\xed\xb2\xbf.\xa8\x05K\x04\xd4\xaa?\xc7\xc7\xddO\x80\xbd\x8c\xbfA\x82\xbc\x14\x928\xb5\xbf\x19\xe9\xbe\x85K\xee\xa5\xbf\x8f!\xf1\xf0\x16#\xa2?0f\xc3\x08x\xef\x91\xbf\xf7\xcd\xe2L\x94\xe6\xa9\xbf\xd2=\xcdEZ\x88\xa3\xbf\x06\xc9\x85j\x04AO\xbf\x90\x96\xd6\xbd6E\xbd?\xc7\xfd\x92\x80\xea\x95\xb2\xbfWX\xca\xb0v\xe8\xba?\xd2G\xb7o\xb2\xc9\xa0\xbf\xe932\xfb\xca\xf2\x88\xbf\x81\xee\xec\'\x18i\xab\xbf\xb8\x99d$\xfd_\x9a\xbf\xc6-\xa7\x8e\tD\xc9\xbf\x89ZEu\xe8\xe7\xd2?\xad\xf1m\xa9\xd8\x81\x92\xbf\xa4\x86P\xb1D\x0e\xb0\xbf\xec\x9f68\x97\x1b\xcd\xbf\xb0\x8a?\x96i\xc5\xcd?\xe6\x7f\xa6\xfb-\xaa\x9e\xbfYJ\x16I\x1f\r\xd6\xbf\xa0\x91\xc1\xba\xe5w\xc3\xbf\x93\x7f\x1ai\xfd\xb6\xd1\xbf'
p1476
tp1477
bsg26
I1
sg27
I7
sg28
g29
(g32
S'X\x9439\x98\x9b\x12@'
p1478
tp1479
Rp1480
sg38
g1428
sba(i__main__
PLSmodel
p1481
(dp1482
g8
g9
sg10
g11
(g12
(I0
tp1483
g14
tp1484
Rp1485
(I1
(I99
tp1486
g1440
I00
S'$\\\x1b\t-\xbb\xc1?(\xb2\xb2\xdf\x1f\t\xc6\xbf}Bu$\xa95\x92?\xc4g\x7fX;\xb2\xbb?\xbd\x9a\xa3\xee\xadG\xac?\x9ci\xc6h\xe3j\x82?z/Nb\xa6\x81\xb2?22\xb1\xfc\x90\x9f\xd5?W\xe1~|\x7f}\x98\xbf\x1bw\xcf9\xfc\xf2\xb5\xbf\xce#%\xa3\xcaA\xc6?\x86D\xb8HY_\xbe\xbf#\xf5\xbe\xea\x9c!\xd8?V\xff\xca\xd0\x00\x14\xbc\xbf\x1a\x9e\xe5:[Q\xdc?)\x8a\x95\x994\xb5\xd1\xbf\xa4x\x95\xebO\xed\xd4\xbf\x93\x8d\xd8[\xb8@\xb8?\xb0\x1d\xb9\x92\x1dP\xc3?\xce:\xc8\xf4\xae\x7f\xd4\xbf\xb5\xde\xad\xe9\x08b\xc5\xbfB\x00\x82\x8cw\xbb\xd9?\xe4\xa7\xe2w\x00\t\x92\xbf\x91\xab\xd4\rx8\xc5\xbf\xfd\xf4Fp\x8d\xf2\xa8?\xc9\xc4\xdb\xa8\xa1\x1c\xb3?\xa3\x86h\xb4\x8d\x00\xa6?3\x0e7"\x06\xaa\xa3\xbf\x98\xf2>\xe4\xd1\x9b\x9a?\x16\x13\xd2\xda\xd4\xf4\xc5?\xc2\xdb\xe5\x99T\xf0\xb0?Jjp\xa6O\xb5\xb9?\xe0\xf9:`v\xdc\x96?\xc6(\x14\x91\xc2T\xa2?\xf0G\xf6\xcd\xf7 \xa1?\xac\xdf\xb3.\xe8Z\x93?\xe6\xfa\x08W\x9b\xb7\xa7\xbf\x02*\x900\x19/\xa9?\xb8J\x7fS\xebv\x95?\x10>\xcb\xcc\x15M\xa1?\xe0r\x806\xf5\xe9\xa4\xbf\x03\x98\xf1\x11\xbe\x95\xa5?;G0\r\t^\xa6?\x9fv\xe7\r\xbd\xe9\xa2\xbf\x164\x8a\xc2\x8f\xe5\xa5?8\xc3c\xc0x"\x99\xbf\xb5{\x0f\x1d>6\x9a\xbf%8\xdc\x90\xa4\x1c\xa9?:P:\xacO\xbd\xa3?\x04\x01`\x1fK$\xa5\xbf,\xe7\xaev\xc5\xc8\x8d\xbf\xd4\xe0@\x14\xae8\xb6?4F;\xc1\xeb\xd2|?\xf7\xcf\xb6\x9a\xc5\xcb\xa6?\xbeQ\xe7b\xffy\xbf?\xfd\x9f6\xbcb\xe3\xb5?\x1a%\x93\x03+F\xb2\xbf\x18W;\x9b.\x82\xa8?\xf71\x12\xb1\xb2\xdc\xa3?|\xf7\x8e,\xfez\xa4?\x7f\x9b^\xfa5<\xbf\xbf\xf1\xd4\xecV\x82<\xb4?\xdb\xf7{\xce-\xc6\xc0?C\xba\r\x05\x06\xcd\xba\xbf\xb0\xf4\xd5^\xde\x1c\xc7\xbf\n\xed\x10N*\xa7\xbd\xbfR\x8fS\xcb\x15c\x9a\xbfq\x035\xbaR\xc9\x81\xbfb\xcd\xa2\x18$\xd7\xb4?|\x11\x88\xdc\xca"\xc1?+o\xd5"\xa5/\xa8?\x01\xee\xb2g\x99O\xa7?\xab\xd7wlz\x9b\xb0\xbfBQ\x19\x17\xf7;\xb1?\xc0\x88\xbe\x9e\xff\x8et\xbfZ\r!\xa2\x0b{\xb5\xbf~M-\\J\xab\xa6\xbf\x84`Ev\x02\xcd\x8a?6\xf0\\[A\t\x8f\xbfh\xef\xe0\xb1\x81\x97\xae\xbfJ\x12L\x8c\x9f8\x94\xbf\xa6\xe9\x94\xcf\xe6&\x98\xbfH\x0fS3\x8a\x0f\xb3?\xc2\xf13\xc8\x1cK\xb2\xbfp\x15i\x03\xd4_\xb9?\x8f@r\x8b\x8e0\x90\xbf\xbbo"\xe3ma\x8f\xbf(\xb8\xd45\r\xf6\xa9\xbf\xf3\xdc\xc3e\xd0\x88\xa6\xbf*3\x01\xf7~F\xd9\xbf\xf3\x7f{\x9d\xa8R\xd4?\xd1\t\x81ya\x15\xca?\x94v\xa0_a\xb1\xc0\xbf\xc4\xa6\x8d\xb7E\xfb\xd8\xbftw\x19z\r\xcd\xcd\xbf1.\\]bm\xe1?M\xf9\xee#\xc7\x9c\xe7\xbf\x8d\xa82\xb3\x13\x1b\xda\xbf\x91wH\x96{\x98\xb6\xbf'
p1487
tp1488
bsg26
I1
sg27
I22
sg28
g29
(g32
S'0U\x8eBd\x00\x11@'
p1489
tp1490
Rp1491
sg38
g1428
sbasg38
g1428
sg8
g9
sg83
I00
sg26
NsbsS'HLA_A_6901'
p1492
(i__main__
ModelContainer
p1493
(dp1494
g4
(lp1495
(i__main__
PLSmodel
p1496
(dp1497
g8
g9
sg10
g11
(g12
(I0
tp1498
g14
tp1499
Rp1500
(I1
(I99
tp1501
g18
(S'f8'
p1502
I0
I1
tp1503
Rp1504
(I3
S'<'
p1505
NNNI-1
I-1
I0
tp1506
bI00
S"\xf1!=\x9c\t)\xb2?\xdf\x13f\x186N\xa8?\x95b\x9bl7l\x8c?\xc0\xbe#\x1be\xf5\xb1?Q\x90^\xcb7\t\xb4?<\xb8C\x84\xdah\x96?\xc1\xef\x8f\x7f\xc3\xb8\xbe?\xc3m\xcd\xaf\xe5\xef\x98\xbf\xee\x8c\x00\xbd\xfd\xd4\xb1?\xf1\x08\x16l].\xaf\xbf\xdc\x11d\xc65\xb5\x93?\x1a\\A\xed\xe1t\xb0\xbf^`c?\xdeq\xb1\xbf\xb6\xd9\xa6k\x9e2\xb4?\x17\x05D!d\x83\x93?\x1e\xef\x80%\xef[\xbd?=\xfa\x80\xf4\xda\x9d\xc4\xbf\xbe\xa1\x11h~\xda\x8d?\x85oL4h\xc7\xa1?\x03Zcv\x9c\xdb\x82\xbfr\xba#\xb2\xfe\x9c\xba\xbf\xbe\xaf$\x1dD6\xb1\xbf\x1b\xa5\x82\x1d\xac\xdfb\xbf6\xa3\x86=;\r\xa3\xbf\xe7\xca\xca\xbc\xb1D\x93?~v\xedE\x83\x05\xa5?\xb7.\xa0\xf9]\xcf\xb4?\x8b\xb5@\xbeR!\xa0\xbf^\xdc\xf1\xaeR)\xb4?\xba\xe8\xf3\x97:-\xa4?x$\t(%\x1d\x95\xbfv\xed40\xf5\x89\xae\xbf\xa8_\x15\x12\xc2\xd2\xa1\xbf\x14\xc1\xbdBO\xfc\x89?1\x8e\x9bB\xfb\x11\xaa?pXu\xa6\xec.\x80?\x0c\xeb)\x1c?\xf6\x9e\xbf\xe8\x12u\x1e\xf6\x99\xb1?\x1a\x8f\x18\x07]\xb4\xa2\xbf\xdf\xbb\xb9\x13\x17\x97\x99?\xab\x18\x9f6\xf6,\xad\xbf\xd1\xab\xd4\xe3\xa4\xfe\xa0\xbfe\x9f\xb9\x83\x7f\x11\x9a?\x92Y\x92\xaf\xbc\xe3\x82\xbf\x88@\x1c\xf2\xd5\xa8\xaa?\x82?K'\xa0,n\xbf{\x11d\x11u,\x95?\xe8ub=\x15\x066\xbf\xc0\xd3\xaa\xc8\xac\x08\x99?\xa8e\x1e\x93Yn\x91\xbfYOn\xb1FQ\x91?Zr\x11'<k\xa8?\xbe\xa3\xcb\xb5|\x96u?\xbb\x92\xf3\xa8\x01\x11\xae\xbf\xc3$\x93%\xdd\xbb\xb2\xbf\xad\xe6P\x0bn{z\xbf\xf5\xfb\xd8R\xed\x10\xa2\xbf\xf8\xb9\xa7\x1a\x8df\x92?\x86\x1fY\x80\xa6\xa4\xac?\x98\x89\xd8\xac\xea\xb1\x92?\xc2\x91Y@L\xce\xa0?\xe6-\x9e\xe9\xfe\xe3\x7f?\xeb\xa5\xc1\x05\xf3R\x88?\n\xc2n\xe3\xad\xe2\xa1\xbf\x92\x06\xc6\x17_t\x9a\xbfQ\xc7\xb64\xc6E\xa2\xbfWA)\xf9nQ}\xbf\xa3M\xda\xc1\xcd\xb0\x87?\x1bwR\xf4\xa4d\x8d?\xf0\x8a\xbe\xdb\x1a`\x9a\xbfN&\xb8=\xf0\xb8\x9c?\xa0\xa1y\x03\x01\x98\x8a\xbf)\x01Q\x96\x85\xa7\xa9?\xcc\xf8N\xe9\x12\xfb\x92?\x14\xe9\t\xd0\x1bx\x9c\xbfL\x04\xfc)D:x? \x1c/\xaaR\x9c\xa7\xbfT>\xece\x002\x8a?jyi\xb3I\x14V\xbf08Bi\xe5\xfa\xa9\xbfj\xa4H\x0e\xdc:\x91?!C;\x87\xff\x05y\xbf\xd3r\xd1\x9bU\x87\xb3?\xaa|\x19\xcf_q\xac?:\x868\xe5\xed\xbf\xa3?\xba\xb9\xe6\xcd\xfe`]?\x99\x82\x86@#\xdd\x93?\xf8$\x8a}\x7f.\x96\xbf\x15\xc2\xf7\x0f9\xb1*\xbf-~\x9d7~C\xbd\xbfA^\xfd\xa2\xb7\x0f\xc4?\x13\x16\x92w$\x10\xa7?\xa6\xb0Vm\x0cT\xb3\xbf\x16;\x85t\xb5\x87\xc6\xbf\xdd\xb7+\x01\xa0\xf1\x9e?\x1a\xaaJ*\xd4(\xb5?$\x9e\x9a\x13\xf2\xca\xc2\xbf\xa0mQ\xb1\xa3\xbc\xb6\xbf\x19\x18\xe1\xfc\xef\xed\xa3\xbf"
p1507
tp1508
bsg26
I1
sg27
I7
sg28
g29
(g32
S'&\x16\x0e\xca+\xdc\x13@'
p1509
tp1510
Rp1511
sg38
g1492
sba(i__main__
PLSmodel
p1512
(dp1513
g8
g9
sg10
g11
(g12
(I0
tp1514
g14
tp1515
Rp1516
(I1
(I99
tp1517
g1504
I00
S'4\xf6\xf8\xa6Ne\xae? {\x8cmd\xc1\xb6?H\x0e\xe6\xaf=\xc2\x94\xbf\xdfF\xe4\xb3O\xbd\xb2?\x9b\xef y\xeeI\xb5?\x1a\xb3\xad\x06\x82N\xaa?P\xb4\x81\x1a\xb2\x9d\xc0?\xaf8\xeb\xdb\xf7N\x9f\xbf\xaf\xd6e\x059\x07\xa6?A2\r_!\x13\xb3\xbf\x86\x81h5\x9e\x98\xa4?\x94\xb0\xb85\xed8\xaf\xbf\x05\xf8\xa7HD\xc9\xb3\xbfsG\xf4\xb1%\x0e\xb6?X\x0e\xb4\xa1%\xe1v?\x19\xe2hT\x95\xd5\xbb?\xfb\xe3\x8f\x82\x08\x1d\xbc\xbf\x00\xa5@"\t\xba\x91?nRG}\x1a@\xa0?\xe3\xa2\x90?\x83l\xa2\xbf[\x19\xa3\xaa\xad\xa0\xb2\xbf_+\xe4\xc3H,\xaa\xbf\xffXrP\xa7F\x91\xbfd\xb4a\x1f\xd2\x9d\x82?\xd0\x05\xe0\x1dkP\x9b?\\\xe2\xfd\xa1\xe1\x85\xaa?d\xdaRW\xedk\xb4?8\xd2\x9e\xd2\xa7\x84\x91\xbf\xc8\xb6\xc2n\x93\'\xb4?\x88\xebX\xd9\xd0\xe0\xaa?-\xc2b\xe9zA\x95?\xfe\xa1[Q\xed\xc5\x9c\xbf\x88L\x0ezM)\xa4\xbf\x14\xffsHwe\x83?\xec\xf5[\xf0\x8eQ\xb1?\x9c\xdc+\x1f\xa5\xb7\x83?\xfe\x8f\xe3HLH/\xbf\xb64\x0f\xeaO\x84\x86?-r\x8a:\x7f\x16\x92\xbf\x14\xd0"\xb3\xaa\xf7\x82?\xf3\xf4\xa5\x82\x90"\x9b\xbf\xb3\x00CW\xa7\xbf\x84\xbfh\xc9c\x82\x92\xb4\x82?\xb7mC\xaf\x81\xb8\x8a\xbfM\xa7zs\x0e\xc4\xa6?!B\x9f\x9b\x0b\x9e\xa4\xbf\x97:\xaf\x0e\xbf!\x8a?\x98g\x11\xbd\xc3\x1b\x9d\xbf\x98\x83\x15\x9b_\xab\xac?\xe1\x98\x9fm\xf0\x94\x9b?\xe9\x9b\xa4\x86\xf2w\xa6?\x8dM\xca`J\xa4\xa2?\x81 \x085*;\x87?\xad\xc1\x8c-\xfdl\xa0\xbf(\xe0\xc8\xca?P\xae\xbf\xe4\xfd\xab\x94\x92V\x87?\x95\xad\x88\x1aXO\xa5\xbf\\\x85{V\xd4\xbc\x92?\xdd\xd5\x86\xd9\x0c\x17\xa4?d\x93\xff\xff\xc8\x07\x8e\xbf\x8f0\xd58#\t\x90?Z\xa8*r\xb3\x17\x99?\xee\x17\x00\xc46\xa7\x90?/\xb3r\x01\xa9\xee\xa0\xbf\x183\x83\xa1s\x9b\xab\xbf<?6#\x87\xee\xa0\xbf\xd2\x15\x9e\xe7eU\x87?\xdb\ra\x1a\xb5\xd5\xa2\xbfe%\xb30\xd7\xf7\x87\xbf\xad\xb9\x1c\x9aW\xa9o\xbf\xbbC\xae8\xac\xfb\xab?\xfe\x90\x1a\xaa\x11\x81\x99?\xf1\xcd.\x17h\xe1\xb0?K+cd\xe54\x93?\xc7B\x15o#\x19\x89?\xc7\x84\xd7\xe2\x1a\xcfW?\xa1\xad\x8c\xa0\xae\x1b\xa0\xbf\x7f\x13\xb2\x81z\x03{?t<\xe9\x06FS\x92?\x9b0\xa0#\xea\xed\xaf\xbfI\xc9\x82P\xad\xe5\xa1?7\xdc\x06\xa1A\xe0\xa5\xbf\xd3\x87\xcaJs\x0b\xb9?\xa7\x13<`\xf4\x98\xad?\x19\x17+\xb8\xdc\x19\xb2?\xaa\xfc\xaf\xc2\xbfM\x8f?n\xf3t4\xc2\xe6\x8b?\x06\xa8\xc5\x01\xab\x84\x8e\xbf%\x9fv\xda$\xfcp\xbfc\xb7\x1c\x04\x1e\xa5\xb7\xbf\x834q\x13\xf3\xc5\xc1?\xc9\xfb\x12\xc7\x1c\xcb\x93\xbf\xadnR&\x8d\x12\xb5\xbf\xf8A37\x89\x98\xc7\xbff\xb7\xeb\xf6\xd8]\x8d?r\x89\xa03\nr\xb5?\x8e\xd4t\x8f\xfd\xa0\xc3\xbf\x92\xe0C\x00\x04M\xc0\xbf\xc5W\xde\xd7\xd6;\xb5\xbf'
p1518
tp1519
bsg26
I1
sg27
I9
sg28
g29
(g32
S'\xdb\xf2Y\xcen\xf8\x13@'
p1520
tp1521
Rp1522
sg38
g1492
sba(i__main__
PLSmodel
p1523
(dp1524
g8
g9
sg10
g11
(g12
(I0
tp1525
g14
tp1526
Rp1527
(I1
(I99
tp1528
g1504
I00
S'\xce\xa5\xc1kdb\xba?\xcc\xd8mc\xd0\xc7\xb3?\xb0\xa9\xa5\xc7\xc0Vt?\xad}\x99\x8aQ\x9a\x9c?\xe9\x88T\xebQ\xa7\xb0?\xf5hw]\xff\xe0\xa3?\x16\xda\xda\t\xdf0\xbb?\x18WrW\x06\x94\xaf\xbf;\xea\xe5\xdc\x0f\x97\xb0?H\xb3\xc1\x86\xf9\xb0\xb2\xbf\xdb\x00\x8a\x1cW\xe5}?\xc6[M\x86\x8b \xa4\xbf\xb8\x88m\x98\x05\x17\xb4\xbfg\x86\xf1\x85@\x93\xb7?z\xf0\xfe\xc6^\xe6\x90?p\'MeL}\xab?#\x1fa\xc4\x1ad\xc1\xbf;X\xc5S\x18\xec\x9a\xbf\x0cFS3\x18Za\xbf\x8b\xbf\x8c\xbf\xeb\x9c\xb3\xbf\xbc\x86\x87\r\x01p\xad\xbf^\xb1\xdc\xf1\x98\xc0\xb2\xbf]\x9a\x98\xd5\x90\xc5u\xbf\xa1\xa9\xd1\xf7gI\x85\xbf\xd6\xa9\xfa/\x83\x9d\x98?\x19`\x82zPc\xa9?L\xf9\xd6E\xa97\xa7?\xb6\x02\x92\xae\xbbM\x89\xbfg4\xe3jTT\xb2?y\xfe\xb4\x0c\xc49\xab?s\x0f\xe9\x07\xb6q\xa7\xbfG\x98\x19\xd69n\x9a\xbf\xaaT\x8b\x80\xb0\x1e\xa5\xbf\xf6\xa8,\xa6\x92\x91\x80?\xb2_D\x1c[\xb3\xa1?\xbe\x88\xbf\xe8\xf4\xd9v?\xbc\xa2\x98\xc1}B\x90\xbf!\xc5\xde"\t\x15\xb0?\x88fa\xce\x99\xed|?\xa2\xb1\xab\xfc\xb4\xa0\x9b?\x14\x04\xf7\xf6\xae\xbf\xa8\xbfA*\x83&\x88\xaf\x84\xbfH[\x83dvX\x8f?XE\x8a\xeb\x8d\xc6z?\x9e\x88\xf1\xd0\xf5\x12>\xbf\x0f\x8f_\x961p}\xbf\x1b5\xfaw^\xd8\x9b?f2\x0f\xf7I\xdd\x9f\xbf\x9c\x9b\x9eH\xb9\x7f\xaa?\xb97\xe1\xefO\x16\x91\xbf3\x9e\xc8\xf5V\x97_?j=\x07\xd8\xbb=\xa6?5\xb3S\xc3&\xc3\x89?\x0e\'\xb9\x9b\xe3\x1e\xa4\xbfr\xb7\xd3q\xfd\x07\xaf\xbf\xfe\x1b\x80\x98\xf2!\x9a\xbf\xe1Q\xc5p\xe2\xff\xaa\xbf\xef\xe9\x02\x19\xa2\xe2\x9d?\xc9X\xcc\xb8\xacf\xa4?X\xa9\r\x89\xc7\xbcK\xbf>\x06\\\xbb\xd8\x8e\x8e?\x87f\xa9\x90\xbb\xc1\x95?Y6\xce0\xb0[\x8c?G\x04_Z~\xd6\x92\xbfE\xbc\xf0 \x88\x13\xb1\xbf\x87I\x8f\x9b\x17U\xb1\xbf\x99Y+\x9d\x9f\t\x90?\x05\x13\xdc4H\x87v\xbf\xa8\x06\xfa+\x90\xf7\'?sg\xa3q\xb3\x1ev?\xad\xb0&a\xb2|\x9f?h\x9a\xa4\x0b\xce\xb4t?\xbf+\'\xf0\xd4-\xb1?\x8b\xf2\x94\x828:Z\xbfaH\xf54`\xe0s?\xbak\xe9K\xd6\xd3m\xbfU\xc1W\xcd\x00\xe3\x99\xbf\xa5\xed\xda\xfaG\x99\xa2?\x01\xfa\\\xbc&b\x94?\\;\xcct\xd2\x85\xb1\xbff\xfb\xaa\x9c\xcf\x90\x97?5\xe6\xcd\x1fX\xbe\x91?\xb65\xc3\xa9\xa2{\xba?\xa8\xcd\xd2\xbb,\x7f\x9a?\xac\x1do\xad>\xef\xa1?\x97\x95,\xdd\xc1\xd2\x9e\xbf\x8c\x84\xeb\xccm\xcc\x89?t^\xc6C\xb0\xc6x?\xc7\xeb\r\x91}\x03\x81\xbf-Q\xc7\xfeY=\xb3\xbf6\xc9:g\xbe\x97\xbc?\xfbK#G^%\xaf?$\xa1\xd2Z\x19\xe2\xa3\xbf\xf1\xcfG\xf8\xd4\xf5\xc0\xbf]\x95C\r\xca\xcf\x97?\xbfB\x13\x14\t\x1e\xa6?\xbe\xb1\xba\x99\xfd\'\xb8\xbf\xdb\x9b\xbfeph\xb6\xbff\xf1y#\x8d\xe6\xb7\xbf'
p1529
tp1530
bsg26
I1
sg27
I3
sg28
g29
(g32
S'\x7fk\xd7r\xe7\n\x14@'
p1531
tp1532
Rp1533
sg38
g1492
sba(i__main__
PLSmodel
p1534
(dp1535
g8
g9
sg10
g11
(g12
(I0
tp1536
g14
tp1537
Rp1538
(I1
(I99
tp1539
g1504
I00
S'\xc7\xe9x\xf7\xe1\x9f\xb3?\xeb+\x9d;a\xc3\xb0?\xe2\xc1\x18\xbc\x02\xbc\x98\xbf,HS\xbe\x9b\xb9\xa3?\xe7\xd3\x078Xg\x9a?@\x0bq (\xcf\x92?\x95\xe8SP!\x07\xb3?i\xe2\x13\xf2LP\x9c\xbf\xe7\xec[\x8a\xd1\xdbR?\xf0^\xce.\xd6T\xad\xbfv\xe6\xc5\xe8\'\xbe\x93\xbf\xf9\xaaScW\xe8Y?\xc9t\x86S\xfdP\xae\xbf\xb3*%k\xb6T\xab?\xbc\xde\xd2\x18e\x8c\xb0?l\xd4\xb0:\x07\x85\x8c?\x9d\xe7/-\x89p\xb1\xbf\xd1\xea\xa9\x1d\x0e\x7f\x95?f\x06\xaa\x97\xff\x7f^\xbf\x80\xff\xca\xcb\xe6\xea\xa1\xbfb\x06\xa7bQ\n\x9b\xbfF\xd28/\x01\xc5\xb1\xbf\xb2\xce\xcb1\x95\x81\x83?[\x9f\xe0\x08\xe6\xff#?\x14\xe6\xde\xb5\x17\x19\x95?\x13\x02\x17i\xb0p\xa5?9\x03\xe1\x96\r~\x87?\x7f\x19\xb3\xbf\xc9\xd9\x95\xbf7&\xa7q\x026\xa6?xCc\xe9\xdb7\xa2?E\x9c\x92f\x14\xee\x94\xbf\xe8\xd0}m\xbd8\x98\xbf\x9f*D\xf0\x0c\xed\x96\xbfr\xb5\xec\x83\xfdqw?Q\xf8\xee(\xa3\xbe\x92?\x9f\xb3\t\n\xba8O\xbf&\xd8\xc8\xb6\x9e\xf6\x8d\xbf\xe7\xae\xff\xb2zO\xa0?\x08\xac\x87\xf8\x90\xc7C\xbf5\x12s\xb0\xa3M\x93?\x16\x90S\xc2\'S\x9d\xbf\x15\x93\n\xe5\xde~x\xbfj~\x12bT[\x98?\x853\xa1\xc7q\x96\x97\xbf\x8b}\xd0l\xe9j\x95?\xdb\x17\xbb\xc3\x04\xf4\x81?\xba\xc0\xa8&vy\x92?\xae\x9c\xd4T\xc5\xc0p\xbf`\x9c\x995\xf9I\x9a?\x12#c\xbe\x98\xd9q?#>kUP\xde\x86?B\x82U\xf6\xf0Y\xa3?\n\x8fX\x8c\xf9\x94^?\x14\x8eGc\xa3C\x9c\xbf\xe61\xd2V\xacn\xa0\xbf\xff\x99G\xdf\xfcy\x8c\xbfD\x02-\x9e\xc7\x99\x9e\xbfM\x19j\xe3\xbb\x9eG\xbf\xa8\xcd\xf4\xf2\x9a\xbbd\xbf\xaf\xf7tl|\xc7\x93?\x89}\xb6(\xc2\x17\x84?\xe1\xd7\x07\x8c\x15\xaby?>~\x1b\x81G\xf4\x96?\xf9\xf8_\x88\x7f\xe8\x87\xbf\xf6\xdb\x9b\x14\xd3\xb0\xa1\xbf\n\x1dy]\x10|\xa1\xbf\x03T\xc0j\x0f4m\xbf\x9a@\x99\xb4edu\xbf\x817\xaa\x1c\xd9\xf6\xa0?\xb8*]\xc3\x02gZ\xbfG\xa5\xc6\x8aI)j\xbfK\x1d\xd9p\xc3\x101?\x00X8\xa1\xa8\x12\x9e?\xa1\x83^\xd8\xd74q\xbfd\x84D\xbb\'no\xbf\x07\xcb(\xa0\x11)\x8a?\xf7h\x1a:f\xe0\xa0\xbf\x02\xa2\x8f\x9f\x97|\x80?U2\x11/\xac\x84\x98??\xe4L\x0e%I\x95\xbf(\\\xd0M\x92I\x89?!7\x9fajF\x92\xbf\xcfD\xed\xe0/\x0c\xa4?\x8d^\xe5\x0cE\xc8\x88?\xad":g)3\x8e?\x14\xf2Vq\x9f\xc7\x99\xbfka\x85\xef\xb8b\x85?\n\x91\x91\xb9v\x9b\x83\xbf\xc5Y-\x8a\x1e\x0e\xb0\xbf\xc6\xba\x1f\x9dH\x96\xb9\xbf\xb1\xbb\xd2\xc2\x89\xa0\xb4?\x860\xa2\xe2\xc6\xda\xa2?\xa1\xce\x14\x06\x94\n\x9d\xbf\xa7\xaa\x07\xb6\xa7~\xb1\xbf\xfcs\xcf\xa8\xea\xa0\xa0?0^\xbdX\xd1\xdb\xa8\xbfd\x0c[\xaf\xf8?\xb2\xbf\xa9H\xd82|@\xb7\xbf\xb72\xc1G\x0c\xdb\xb6\xbf'
p1540
tp1541
bsg26
I1
sg27
I1
sg28
g29
(g32
S'P\xb6\x16\xcf\xbdC\x14@'
p1542
tp1543
Rp1544
sg38
g1492
sba(i__main__
PLSmodel
p1545
(dp1546
g8
g9
sg10
g11
(g12
(I0
tp1547
g14
tp1548
Rp1549
(I1
(I99
tp1550
g1504
I00
S'\x07D\x83\x15\xec\xcd\xb4?\x85\x0e\x11H\\\x88\xb5?\xc0\xce\xd0\x0bU\xd5\x89\xbf\x19\x0e=\x15\x86\xab\x9d?\xc7\xe2\tm\x89\x80\xab?Rg|\xfe\'_\xa7?;\xac\xe5K\xa8\x06\xc0?\x9d\xfc\xaa\xac)\xb1\xa6\xbf\xcc\x17\xf1\xb1\xd9\x06\xa7?\x01]_\xdd0\xea\xb3\xbf\xc0\x8a\xa6\xc4\xa0\xc4\x86?j\xe1l\x1a\x87\x83\xb0\xbfT\xb6\xe7\x83\x9aS\xb0\xbf\xb8\x8e\xa7I\x9d$\xb5?\xb8\x10\xda\xbb\xb4\x80\x99?\xa6\x12\xb685\xe7\xaf?\xbf\x028T\x8d\xcb\xc3\xbf\x1e\x9eG\x10\x82\xfc\x98\xbf\xcd\xcdnwf\xa4\x96?\xb7ay\xd4\x9eQ\xac\xbf\x9e\xa2\xe7\xaf7\x92\xb0\xbf\xa4|:t\xd2\x04\xb2\xbfrO\xc1\xbe\xe2p\x90?3\xbf\x94\x00\xb6\xc8\x80?6\t?Z\x9e\x84\x8c?\x92\xc6\xd9\xe6\xb4d\xb0?z\x1b\x8bc\x80\xb5\xb0?\x96:\x83\xfekX\x9e\xbf(\xb9\x9af\x812\xb4?\xc2\xf4\xc2\xdf\x86w\xb1?\x80\xec%\x1d\xffD\x93\xbf\x89ag\x99\x08>\x99\xbfN\xea\x9f\xb10\xaf\x97\xbf4\xfaq\xab\xe2\x1d\x83?\xdd\xe9U\xba`\xed\xa3?\xec y\x97\x85\x06\x92?\x9a\xd8\x0c!\xac\xe0l\xbf\xde).\xd3\x08\x8d\xa0?\xd4>\xdb\xaeil%?\xe2\xe0nlof\x8d?\xcb\x1ac{\x8d\xaa\xab\xbf\xd5?\xa8\x89\x163\x8f\xbf\x9b\x11]^?%\x92?\xa6;\x19\xd5\xb3\xd2\x90\xbfu;\xbb\x1c\xce\x9b\x97?\xcf\x11i\xa7\xec\xf7n\xbf\xf2\x17\xb2 \x05\xf2\xa4?T\x1c\xf1\x93\xe8R\x98\xbf\xae\x7fE0\xe4\xbc\xa6?,\xafn\x0c\x03c\x9c\xbfA\xe6\xd9\x86;R\x96?\xe6EKo\xd1\xdd\xaa?\xa2\xec4\xb5\x01\xb3g?X\xb75\x14\xe8 \xa1\xbf2\xb8\x8fg\xf4\xc9\xa5\xbf\x02g\x93%\xf7:\xa1\xbf\x0e#|S\x03\xc1\xae\xbf\xf94\xf5\xe7\xee\xc4\x86?\xdc\x07CY\xb4G\xa1?<\rVCQr\x91?\xf5k\xac\xbaR\x19\x81?]\xa7\xc7\xc8\xeel\x95?\x96\xcd/=\xbbw\x9c?\x15\x16*\xc4)\xe5\x99\xbf\xca\x80\x06M\x1d\r\x9f\xbf\xae\x1e,-\x16\xa1\xaa\xbf)(\xec&5\xb5\xa2?3\xad\xfe\xea\x89\x11\x8b?\x0f;\xc6\x1a\xbcc\x94?s\x96\x12\x16@\xbda?Y\xca+!\x05\x88\xa2?\xaeR\xbb[X\x03\x94?\x93e\xe8Kn\xfd\xa9?&\x85\xc1W;n\x93?\xb4\x8d|\x1d\xf9+\x85\xbf\xc1\xa4uA4\xb83?d\xb3\xe6\x997%\x9d\xbf$\x97\xbaFj\xce\xa1?\xb4Q\x8b\xda=\xf5u\xbf\x8c\x89\xa8\x0e\xa1N\xa8\xbf\x85\xa8\xbd`\x12}\x8f?\x84C\xb2\xd4 Ti\xbf3R\xf5\xa3s"\xaf?\xdc\x1fT\xf6\xf7n\x98?\xc5\xd4*3\x03\xc1\xa6?J\xa7B\x16\xa5V\xa4\xbf\x90[\x9ce\x0bi\x81?[m+\x9e\x1e+d\xbf<$\x17af\xb1\x93\xbf~\xd83\xfe{J\xb5\xbf\xba\x95\x1c\x1a\xad;\xbc?\xb5F\x1c<\xf5M\xb0?\x0b\x03m\xb3\xc6\xaa\xaf\xbf\x07-@"v\x9d\xc3\xbfj\xc5n)l\x86\xa0?\xcak\x17\x9a\xff\xfe\xa6?\xb1"\xb2\xcb\\\x9c\xb7\xbfG\xf6\xd6\xdc\xd1\xb2\xb8\xbf\x9f\x15\xaa\xfeO\n\xbb\xbf'
p1551
tp1552
bsg26
I1
sg27
I3
sg28
g29
(g32
S'\x97\xb1\xad9\xf6\xe3\x13@'
p1553
tp1554
Rp1555
sg38
g1492
sbasg38
g1492
sg8
g9
sg83
I00
sg26
NsbsS'HLA_B_2705'
p1556
(i__main__
ModelContainer
p1557
(dp1558
g4
(lp1559
(i__main__
PLSmodel
p1560
(dp1561
g8
g9
sg10
g11
(g12
(I0
tp1562
g14
tp1563
Rp1564
(I1
(I99
tp1565
g18
(S'f8'
p1566
I0
I1
tp1567
Rp1568
(I3
S'<'
p1569
NNNI-1
I-1
I0
tp1570
bI00
S'\'\xb3\tg\x08-\x98?\xea\x1c\x9b\xf3\x0c2\x80?\xd4\xfe\xc3\xe7l{j?:\x1f\xd2\x97\xce)\xa8\xbf+\xa8\x14\xd5}C\x87\xbf}\x01\xe8\x99=2\x83\xbf\xaa\x99\xcaA\x1f\xef\x9a\xbfA\xe0\xba\xa6\x13\n\xb3?\xea\xe3\xb9\xf1l\x1ef\xbfQ\xa8\xab\xe4\xd33\x90?\xde\xa3C\x0f\xb4<\xad?\xfb0\xcdV9\xe1\xb7\xbf\xb6+L\x8a\xf4\t\xb4\xbf\'\xd7\xb7l\x07g\x97\xbfd\xdfRP\xe4\xb9\xc0\xbfBt\x88H=\xa2\xa7\xbf\xf5\x92a\xc2`|\xa8?\xce\xa7\x8e\xb3`\x1d\x90\xbf\t\xa0\xdbK\x18\x8f\xa8?\r\x17`\xde\xc9\xca\xb1\xbf)0Oh\xdaN\xa5\xbf\x8b\xa9\xef\xa9\xddn\xd0?O\x1a(\xef\x08\xf8X\xbf$\xf5\xd6Ft\x14\x94?v\x0f\xb6\x98"\x13\x89?\xb5I\x86>\xfd<\x93?\xaf+\xbc\xdf\x83\x83\x91?GL:q\xe6\x12\x8b\xbf\xa1\x9d=\xd7\xe3\xe0\xae?\xf1{I\x88\xcb.\xa7?[\x9b\xde\xa7\x9c\xfcq\xbfoSb\xc9\x88\xd9\x89\xbf\xe6\xcd\xae\xefh\x86\x92\xbf\xb6x5]cp{?\xef9\xf0\x92R#\x88?U\xf4\x98\rt\xe9a\xbf\t\x0b\x1b\xfc\x00z\x92?\xee\xd7\xb3&\x94\x7f\x97?\x16k\xd1\xdd\xa6\xc8\x86?r\xe4Lg\xf4d\x9e\xbf\xe9\x04\xaf\xa5G\x10{?G\x92\x94\xb9\xed\xb5\x95\xbf\x99m\xbe\xc9*s\x88\xbf\xe5\xe1\x90\xc2\xd1s\x91?y\x11\xc67\x02J\x87\xbf\x98l\xae9G\x91\x9c\xbf\xb2\x8e\x07r\x9a6\x9c?k\x8f\xae\xde\x15N\x8c?\xbd\x12<\x08\x18w\x8f?\xc6\xd0\x99p\xb2Z\x8c\xbf\xce\xf8\xe6\xf5\xeair\xbf\x05z\x82\xbc\x90@\x95?b\xb5p\xc3\xff@P?xYo\xd6J\xea\x85\xbfH\x9b\xa0\x1f@"\x80\xbfd?\x8bL\xe8\x85s?\xc7\xbcv\xb4}\x1f\x95\xbf\xc8-d\x0c\xa5\x11\x96?\x16\x9b\x12_Y.z\xbf\xff\xe8\xf4\x85\xac\x9dd\xbf}\xbf\xc1\x91\x13\x87\\\xbf]\x9d\xffqy\xac{\xbf\x08\xde\x91\xd5\x95\xb3\x98?K\x9f\xaf?l\xe6\x95\xbf\x9d>+\xc4\xff\xfe\x99\xbf\x0e\xab\x81\r2Q\x97?Ap1D\xeb\xffo\xbf\xe0x\xd9b(\x8f\x95?\xab\x03\xd1\x02=0w?\x1e\xd7\xe8\x0e\x19\xdc\x90?4\x8c:\x81\x86|\x99\xbflB{\x08\x02\xc3\x88\xbf\xb6f}b\xb2j\x10?`\x93\x95L\xc4n\xb4?s\xd4\x80&\xcb\xa9W\xbf:\x0c\xe84\xe8\xddX?\x05D\x85Q\x1e/\x94?\x18\xe3\x16\xbf\x04\x19\x95?\x19\x8e\x9f{\xce\xd6\x9d\xbfQ%\x8a\xd9{\xb5l\xbf\xc9(>ph]\x9e\xbf\x0e\xe1\xe0\xa0\x9c\x93y\xbf\';\xe1?\xec\x1e\xa6?\x97\xean\xec\\\x87\x89\xbf\xd2\xdbr\x9c\xe2\xe4\x85\xbfE*O*\x10\xbdw?1\xe4bl\x96\xc7|\xbfWL\xeaE\x84\x19\x98\xbf\xe1N\x19@Zn\xa6?\x8a\x95\xc3\xa6\x11r\x84\xbf\x0fIb=\xd2\x02\xa1\xbf/\xfc4\xc8\xa2{c\xbf\x98\xbb\x04\x9d/l\xa0\xbf\xa7idI\xe60j? \x92\xd8\x10\x8c\x94\xa0?\xae\xdb.V?8H?\xf9\x1f\xb6\x0f_q\x8d?h-W\x9aJ\x93\x93?\xf9J\x99\tN\xf1\xb0?'
p1571
tp1572
bsg26
I1
sg27
I10
sg28
g29
(g32
S'\xb9\x12\x1e\xc7\xa61\x13@'
p1573
tp1574
Rp1575
sg38
g1556
sba(i__main__
PLSmodel
p1576
(dp1577
g8
g9
sg10
g11
(g12
(I0
tp1578
g14
tp1579
Rp1580
(I1
(I99
tp1581
g1568
I00
S'\xb4\x11\x88\xffr\xb4\x83?\xcbU\xa7u\xef\xd9P?Ax6\x1d\xc4\x88\xa0\xbf\xafic\xf7\xa1\xa9\x9f\xbf-\xb8\x04\xbc8\xdey\xbfd\xdd\xban\x84\xdb\x96?\xddi\xcb/s\xe4\x97\xbf\xeb\x85g\x917\x08\xaa?a#\xb7\xa8\xd5r\x8c?\xf9\xab\xcc\xaf\xc9\xcb\x86?wy\x90E\xe0\x84\xb4?\xf6\xbe\x17\x15\xed\xc5\xa8\xbfq/\xe8\x9d\xf4\xb1\x99\xbf)\xcc\xf8o\xaa\xc2\x9a\xbf\xedO\xc0\xfb\xf1\xf1\xb5\xbf\xe6\xe7.71f\x90\xbf\x83!\xd4\x01\xa3N\xab?|\x8f\x8b\x8c!\x18\x8c\xbfggP\xd85[e?L\xdfQ\xe9tt\x91\xbf#\x83\xc0\x7f\xf4Wz\xbf\xd6}!\xff\xe8\xbe\xcb?\x92\xd9\xf2\x9a\x06G\x90?d\xae\x8c\xc7\xc5\x12\x90\xbfH\xd4\x1eMy]\x84\xbf\xb4J6\xf4]\x9c\x8b?\n@\x85\xc0S\'\x80\xbf\xf2D\xd0\xb7h\x1cw\xbf*E\x10l\xe8?\xa2?&1bB\xf4\x14\xac?\n?\x91f\xdf\x87p\xbf\x19\xfa3$w\xe6\x90\xbf8\xc5j\x1b>\x18\x86?\x1b\x9b\xcf\t\xe6\xebz\xbf\x90=\x7fz\x01fs\xbf!6\xd3!)\x1d\x83\xbf\xe2\xf7\xa0\xf6\xd84\x96?\xde\xbc\x93\xf7\x83Bb\xbf\xed\x1fcN\xa5\xae\x91?\x15Fc\x81\xf1\xcd\x8f\xbf\xdc\x9a\xe5z\xe1\x8fy?\x97\xb2\x7f\x9c\xda\xabi\xbf\x0f.U\xcf`\xd3\x84\xbfp\xcc\x1fp~\x8as?4\xd7\x15\x85!rd?-\xd2\x1e"x\xdd\x91\xbfY5\xf9\x8e:\xdf\x8c?\xec\x15\\g\xac6&?\x95\x0f\x96\xcd\xb9\xa8J\xbf\x1a|\xd4(Is\x8c\xbf\xe0n\xd3~\xd6\x90P\xbf/\x17\x8c\xde\xe6\x01\x84?\x99\x01?\xff\x9cz\x80?-\x0c\x88\xcb;Mi\xbf\x19\x1f\xc2%Q2\x8f\xbfHi\x8f\x7f\xa6hq\xbf\x17\xb1\xf1\x030\xc0x\xbf\xad_\x85\xd1e\x0b\x91?\x1a\xde\x1a\xe1\xae\xab\x8a\xbf$\n\x06\'\xe8U\x99\xbf\xce\xeb\xe6\xad!\x11\x84?\xbc\x92\x19\x8d\xce\xacb?\xdc\xf9\xbf%\xd3\xcde?\xc9\x9c}\xaa\x08\x11u\xbf\xc6\x8a\xaf\xb1\xfb\x90\x85\xbf"2\xc0\'\x15\x8b\xa1?o!\xc9\xf4\xf2\x81\x8b\xbf\x8d\x87\xb3?\xb2\xb7\x90?\xd1\xfa@&\xb9W\x86?O\xb3j\xe2Y\xf2t?\x1ac\xaf\xe5\x11KS\xbf\xec\xd1\xd1\xed\xc6O\x8f\xbf\xd4\x19\xe8\x92\xf9\x8f9\xbf c\x0c]\xcc\xd0\xa0?F\xde\xd3wj%\x99\xbf\x8cz\x06\xdcA\xec;?e\xcd>\x17\xcb\xcf\x95?\xc7\x1d\xd1\xb7m\x1c\xa0?\xde\x97\xc2{j\x96\x84\xbf6\x97\xc8\x7f0\xdb\x9a\xbf\xafe\'\xde\xcdF\x89\xbfp\x0f\x16\xa9\xb91q?\xfchnM\x1e\xabl?\x8a7wM\x88j\x8e\xbf\x8f\xc6E\xaao\xa7\x90?\xee=XfyP%?\xf4R\xac$Ewv?\xe7\xcfT\x18\x0f\xed\x84\xbf\'\x1cc\xb2r\xd6\xa6?\xb4`\xdcIIw\x86\xbf\xa8\x19\xde\xcf\x0cS\xa5\xbf\xd9\x94\xf6\x08Rnf\xbf\xca,\xe1\x0cr*\xa4\xbfi\xa8\x8f9\x98M\x92?^0\x1d$\xc92e\xbf\xad\x97\xff\xbax\x0f\x80?d\xb57"|\xf4\x93?\xd8inZ\x18\x8f\x96?\x12Vb\xebn\x97\xa0?'
p1582
tp1583
bsg26
I1
sg27
I1
sg28
g29
(g32
S'\x10W\x16q\x9dx\x13@'
p1584
tp1585
Rp1586
sg38
g1556
sba(i__main__
PLSmodel
p1587
(dp1588
g8
g9
sg10
g11
(g12
(I0
tp1589
g14
tp1590
Rp1591
(I1
(I99
tp1592
g1568
I00
S'9}\xc3\x8f)a\x92?|\\\xa0\xcd\xb2qd?\xef\t\xfd+\xda,\x93\xbfSB/\x10\xecv\x98\xbf\xc9\n\x02\xb8f\xa0\x91\xbf\xe4\xfd\xc6I\xb0\xed\x8d?\x1d\xffe\xe0\x1e\xf6P?T\x83,\x15A\x8d\xb6?\xe4\x08:F|\xd9l\xbfF\xeb\x8b\x9c\xd7\xf2\x92?T}\xc4\xb4\xfe\x90\xb2?\x9bG@\xf7j[\xb7\xbf\xd0\xc1\x88B\xbc\xe9\xaa\xbf\x1eQk\x8f2f\x91\xbf\x1f\x0e\xe928T\xc1\xbf\xa5#\xfc%\x1dO\xa4\xbfZO2\xb4\x1b\xad\xaa?R\xcf\x00\xbe5\x00`\xbf.\xde\xfa\xa6q\x1f\xa1?\xf18\x12\xae\x0e\xcd\xad\xbf4W\x7f^\xd7\r\xa1\xbf\x11\xf1\xcd\x89{G\xd0?\n\x1e\xfd\x14 *\x8d?}\xdc\xedg\xea\x8c\x97?~\xdb\x7f\xba\xf6\xe9{?m\xef\x9e\xc4?p\x98?<\x8d\xd8\x87]3\x92?\xa4\x97\xb2\x98\x91W\x95\xbf\x04\xa3a\x9d\xdf\x00\xa4?\xd5\x0e)e\x97\xc2\xa1?{\xe2\xb3\xb1(y}\xbf\x99El\x96\xb4`y\xbf\x83\xc2"\xe3\xebi`?\x84+K\xf2\x07\x85w\xbf\xd1\xd4\xb8\x02"\x11p\xbf\x01\x17Vq\xb0\x85z\xbf\xf1\xce\x7f\x11\th\x98?\xc0\xf5\rI\xce\xcas?Q\x8chn\x02\x06\x82?)\x1a>\x92s\xde\x93\xbf\xc3`^\xa8C\x13\x8e?1\x9a\xd2\xc5\x00\xf8\x97\xbf\xb5\xb1\xbe7\x1b\xb2r\xbf $\x7fkh\x1da?\x8c\x10j\xa9\x9f\xa8\x87\xbfv*@)\xc9C\x9e\xbf\x16+\x17\x1a\xb1\xa5t?%H\x98u\xc8y\x99?\xff\xb0\x80\xa1&i\x80\xbf\x8c,\xf6\xba\x10\x11\x98\xbfN\x15\xc0\xdf\r\x03\x87?\x1a\xc1.\xea\x9d\xfbD\xbf\xf2H\xce\x82\xe1\xd0W?_S|gv\xbf9\xbf\xactb^\xedgy\xbf\x08L\xb8\x94fIQ\xbf\xf0E[\x81,\xbd~\xbf\xad\xf5\x14=\x80f_\xbf\xf2\xab\xd9xH\xd3\x88\xbf\t \xa8RD~n\xbf\x01{\x15t\xa2\xceq?Q\r0\xd8S\t\x81\xbf\xd3\x1a\xa1Zx\xe9\x82?e\x8e\xc7\x11i\x90\x94\xbf\xbe\xb0\xdf\xb8\xe2\x99\x9a\xbf\x1e\x86U\xa6\x1fHv?!\x98\xd8JtW>?\x8a\xa2\xaax\x15\x9c\x92?\x9f!\xbed{\xaf}\xbf\xb4u|]\xdf\xeek?\x9c\x1c_\xce\xa7\xa7\xa1\xbfH\x94\xe4\xf1r\xe5\x8e\xbf\xf2\x1a[h]:~?uO[)\x90c\xac?}\xc9+\x82\xc3U\x82\xbfF\x80\xc0\'\xe0\xe5i?\xef\xc7\xd9R\xbbM\x96?\x1d\x03Dt\xedN\x94?f\x10s\xc0\xbbGN\xbf=\xd0q\x07%\x9ej\xbf\x8ai\x94\x10\x8f\xe8\x94\xbf\xea\x9ev\x11\xa4\x1a\x82?\xde\x11q\x05\x85q\xa5?JJ$\x91]-\xa1\xbf\x86\xf3o\x1b\xb4\xac\x85?\xb5\xf8\xda0p\xc1k\xbfI]\xa39\xe5\xe2\x80\xbf:\xfb!\xebV\x99\x9b\xbfT\x7fb\x88\x0c\xdd\x9f?w\xe8\xb2\x0e\t\x87\x92\xbf\xfd\x899\xe9\xad\x03\xa4\xbf\xa5\xc0S~jg\x8d?}\xd7\x93Q\xc2\xdb\xa7\xbf\xac+\xd6\xddD\xa9\x80?\xe2Nb\x13O\x13u\xbf\x87\xb0\r\xd7i\xbb\x81?\xa4\x95\x8b\xf8P\xaax?D\xc9Cl\xec\x88\x92?\x80]\x0b\x95E\xc7\x93?'
p1593
tp1594
bsg26
I1
sg27
I3
sg28
g29
(g32
S'|\xb3RlN.\x13@'
p1595
tp1596
Rp1597
sg38
g1556
sba(i__main__
PLSmodel
p1598
(dp1599
g8
g9
sg10
g11
(g12
(I0
tp1600
g14
tp1601
Rp1602
(I1
(I99
tp1603
g1568
I00
S"J('\xb4\x9b\x10M?d\x1c\x8a\x064\xd1z\xbf \xb1\x1a\xf7\x18\x07\x93\xbf\x9c\x15}\xfe\n!\x9d\xbf\x12\x11.\xbbE$x\xbf\x87\xac&Y\xdbO\x97?\xb6-(\xfb\xd8\xf5\x99\xbf\xc5\xa7\x17\x9eF\x18\xa9?\x98\xb5\xec\x96\xc3\x1an?]\x1f\x8a\xfd\xf7B\x98?\x12\xeby[:\xc7\xb3?H\xc5\xa6T\xc5b\xa6\xbf\xca\x80\\\xadM\xfb\x9d\xbf\xd6\x1a\xdc\xf0Z;\x9b\xbf\x02b7k\xcf\x82\xb8\xbf=6\xec9\xa1&\x91\xbf\x13~\x8a\xe6\x1b \xa9?\x86Ms\xe0)T\x88\xbfd\xce\x00\x86\x8aHs?\x1cK\xd7O\\D\x94\xbfe\x1d\xdc\x13\xd4\x91u?-\xa7/\xe4j\x86\xcc?0\x86\xce\x91\xcb\xb7\x85?\x8e\xb0q\x07\xec\xfa\x88\xbf9\xff`\xefj\xfb]\xbfG}s@\x80\xa5\x94?\xb8>\xba\xcd\x0e4N?h\xe5\xb7\xc1\xd7]d?\xe4\xb2\xd0\x0e1\x8f\x9f?:R6)D\x14\xa7?\xdd?\xa6\xf3\xbeCD?\xc4[o\xd4cv\x92\xbfitr\x8f\xa0\xc8n?\xdd5\xdd\xec>\x01w\xbf\x15\xa2\x16H\x05xc\xbfn\xc3\x1c\xc0\x0f!o\xbf\x97\x92\x9a_\xcaP\x8f?o\x04\xce\x11\xefD\x92?\x01un\xeb\x85d\x90?8\xfa e\xae\xcc\xa2\xbf$\xfc4r\xd2\xda\x83?r\xc2\xe3R@-y\xbf\xde@\xdb\xe4\xebfh\xbf\xcb%$PO\xcd\x89?\xc9\x0e\xcf\xdcX\xd0d?\xe5\xc3\xb2\x90\xf1\x03\x92\xbf\x04\xacb\xa0\x0f\xde\x84?\xf9\xbb\x85\xe5\xd6\x1e\x86?\x12\xd6\x19\xfaq\xca\x86?D@C\x94U\xde\x82\xbf\xca\xc1<\xe0W\xfdz\xbf:\xfe\xc2\x02p\xba\x90?\xb7jD\xda\xfc\xa0\x8a?\xa8\xa6\xd1\xf3\xa37p?f-;j\x9b\x91~\xbf\x8c\xf8\x1ed\xd2\ra?\x12\xaa\xd2\xee\x8d\xc7\x90\xbf>\x91\x88\xd9w}e?\x80k\xdd\x04\x83\x81y\xbf\x99\x85\x99\xf4\xcb\x03\x85\xbfy\x89\xa06\xe4N\x8c\xbf+p m=\xddC?n\xaa_#\x1f/q?\x80\x98\xc8\xd5\xdd@w\xbf\xcb\x14\x8d\xb4\xde\x85D\xbfG\x17\xa9\xc2\xa2\x1a\xa1?\x11\xdf\xcf\x0cR}\x87\xbf\xd7M\x03 \x13\x93\x93?\xcaPo.\x8a\xa8\x97?\xe0R\xee\xdf\xa5\x91\x87\xbf\xa6\x84\xf7\xad\xebj\x83\xbf\x9b\xe5\x0c\xda\x01>\x90\xbfN\x1d\xf9\xbc\x99\xf4g?\xf0O\xa4J\xe0\xdd\xa4?5\xcc\xb0w\xc8\x95\x88\xbf\x17 \xd7v\x8faw?6\xe1u\x7f\xa4\xf2\x98?\x96\xec\xba|\xfb\xec\x94?G\xb3\xc2\x17\xf2\x03\x86\xbf\x8a\xa3H\x10$\xaf\x95\xbf\xf4\xbd\x10\xdb3\xf7\x98\xbf\xe6z\xd6 \xc2\x1b\x82? \x8c\xf8\xca\x02\xc4\x90?\xe5\x8a\x94\xc5?\xe0\x89\xbf\x11{\x86\xdf\xa5\x96\x91?:\x18\xdb\x9f7\xffr?D\xf4\xe8\xfd\xbc\xaaG?6\xdd\xb8\x0fg\xe9a\xbf\x1b2R\x8cm\xe5\xa8?\x1fv\xba\xc2k\x00\x9a\xbf\xacN`0\x00\xc4\xa5\xbf\xc9}_P\xb8w\x90\xbf\xef.\x93\xf9\xfa[\xa3\xbf['P#\xb7I\x90?\x0c\xde(8\xd0L\x8d\xbf=\xfek^hJc\xbfY\xfdAc\x00\x8c\x98?\x8a\x9d\xe88\xc3Q\x9e?\x97\x96\xf9&\xd0\x9a\xa6?"
p1604
tp1605
bsg26
I1
sg27
I1
sg28
g29
(g32
S'\n\\\x86\xe4\xbf\x8f\x13@'
p1606
tp1607
Rp1608
sg38
g1556
sba(i__main__
PLSmodel
p1609
(dp1610
g8
g9
sg10
g11
(g12
(I0
tp1611
g14
tp1612
Rp1613
(I1
(I99
tp1614
g1568
I00
S'\x00E4\xbeO!\x8e?\xa4\xd7\x8e\x8c\x9b.]?l\x91TreXK\xbf\xfb\xc2i\xce\xaf"\x9a\xbf\xfe\x13o7\xa5P\x90\xbf\xd8(\xe3y\x8a\x8e\x83?\x02$\r$\xbe\xbbl\xbf\xc4\xa5d\x00\xc9\x9d\xad?Z*SN\xca\xe0z?\x9ci\x9f\x1b\x81\x06\x95?\x9f\x8f\xff4M)\xa7? 7E\x11q\xe5\xb5\xbfj\xb8\x16\x91\xb5<\xb2\xbf\x1a\x10[\xae\xc3#\x98\xbf\xafM\xae\xb6Y\xc2\xc2\xbf\xb7\xfc\x9f\x81XZ\xae\xbf\x0f\xd8\x80V\x1c\x00\xa5?\x89\x1c\x10\x7fVH\x99\xbf\x10&\x8b\\\xeb\xba\xa9?@\xc45\x8c\x10.\xaf\xbfu\xa9l\x9b\x1el\xa0\xbf\x05\xaf\x8a\x84!\x07\xd1?8\x91?I\x92\xadr?\xeck;\x89\xd6\xbc\x83?,1y\xe8\xa49\x81?<m\xe6\x15\t\xe2\x7f?\xdb\xf8emr\xc3\x99?\xc1x\x8a"?4j?"-\x01\x8d/\xda\xac?\xdcyc\x83Y\x88\xa2?Q\xb8b~\xad\x01\x84\xbf\xfc>\xf0\xfe\xe7\xae\x89\xbf\xb3\xe8\xef\xfbN\x0fY?\xb7\xd6\xb3\x1e\xc6+\x89\xbf\x84\xdaH\x0bP\xea\x81?\xbdZ\xd2\xab\xf8\xca\x86\xbf\x95Y\'\x14\x12\x8c\x8b??\xfa\xf1\x8c\xc3a\x92?n^\xe0\xd4\xa5\xd7\x83?\x85~o?\xe36\x92\xbfD\xe0z\xf0\xd7\xee\x8a?\x85\x14Fk\xbc\xc5\x9e\xbf\rwkLK\x9f\x89?&u@\xe2"\xf9\x88?<\x91\xcbP\xe9\xaer\xbf\xed\x7fara\x87\x9f\xbf\xa22\xe2#\x07\x88v?e\x11\xec\x7fb\xc5\x92?v-|\x06J\x80l?F,{\xbe\x98w\x93\xbff\x145tV \x83?(!#i4\x87\x96?W\xf9\xb3\x1a\xe8\x10s?\xa4\xb8H\xebi\xbb\x8b?\x8c\xad\x04\xd6\x9b\xd5i?{\xc8Y\x89\xdcy|?\xef\r\xf2\xe3\xe4\x0b\x8e\xbfW\xb9\x7f\xc3Y\x8a\x81?r\x9d1\xff\xe9\x89{\xbf\x1b&B\xc1\x99{g\xbf\x12&\x95\'\xb4]w?\x1b\x15\x05Q\x83\x90\x80\xbfI\xa4\x81hzQ\x89?D\xfd\xa4\xbb\xc5\xaa\x91\xbf\x82)\xc3\xfd\x0e\xd7\x92\xbf|\x85\xf1,h2\xa3?H\x19\xffU\\\x7fu\xbf\x1e\x93\xf8>\xe4 \x81?\xe2\xb1\xf1_S\xd9\x96?b2\xa6\xc4]\xb7X\xbf\x11\xb6\xd2\xa2;R\x87\xbf\xfa\x05\xfb\x16\xcc\xfc\x8b\xbf\x07\x12h\xe3\xcd\x01z\xbf!H\xb5L&\x9e\xb1?M"\xf4r\xc8\xcd\x80\xbf\xfe\xb1\x1d\xacC\xdev\xbf\x9c\xa4a\xa8v\xb0\x82?\xba&\xac\xd3\xd3\x8f=\xbft\xa2V\xe1~h\x8f\xbf\xd5\xde\xeb\x83\x9fp\x80\xbfT\x0bv\xdf\xb8\x07\x9e\xbf\xfa\xcc\xef\x107\x8c\x92?\x0cs\'tu-\xa8?\x00J\xe1\xf9\xa9J\x89\xbf\xfd\xd88\xf3\xba\xb4^\xbf\xbb\xaaG\xa5\xc0N\x8c?T\x02\xc9)z\xa1k\xbf7\x97\x06\xf4\xea\xca\xa2\xbfsf\xaaAr\x80\x99?\x84*\x01\x97\n\xa3\xa3\xbfd\xd9\xb0\x14^\xaa\xaa\xbf\xe6\xc9\xde\xb6wtd\xbfA\xd0}\xfb\xea\xa3\x9e\xbf\xc0\x87T\xec\xfa5\x81?\xde\x96.\x15\xf0\x87\x90?S\xd4\xf3\xa8/\x8c\x90?\xf5\xd1Z\x93\xd7-\xa1?\xa5\xebz\xcaB\x94\x91?j\x80\xc5\x15[S\xa8?'
p1615
tp1616
bsg26
I1
sg27
I8
sg28
g29
(g32
S'\xd9\xbc\xf8E\xddB\x13@'
p1617
tp1618
Rp1619
sg38
g1556
sbasg38
g1556
sg8
g9
sg83
I00
sg26
NsbsS'HLA_A_6801'
p1620
(i__main__
ModelContainer
p1621
(dp1622
g4
(lp1623
(i__main__
PLSmodel
p1624
(dp1625
g8
g9
sg10
g11
(g12
(I0
tp1626
g14
tp1627
Rp1628
(I1
(I99
tp1629
g18
(S'f8'
p1630
I0
I1
tp1631
Rp1632
(I3
S'<'
p1633
NNNI-1
I-1
I0
tp1634
bI00
S"\r*\xf04\xb5\x12\xa7?\x8f\x92\n\x03x\x9a\xbe?{,\x8fD\xd6\x94\x97?3q/\xb1\xc0-\xcc?6b,\xd7Y\x8d\xd1?\x8fLw\xf8\x7f\xf4\xa4\xbf\xbb\xcb\xea^\xe2r\xd0?\xad\xb8\x8b\xb6\xa2\xb2\xb9\xbf\x05\xa0\xc2\x11\xda-\xce?\x92\xe4\x93\x98\xb0\x82\xc6\xbf\x8e\xb9\x8e\xdc\x86\xcb\xb8?\xd3\xc7\xb0\x8a\x9f\xaci?\xeb\xac\xe6\x7f\xee\xa4\xcb\xbf\n\x16\x85!\x8a\xd1\xcd?&\xd4\xd0\x13\xa3\x89\xc1?\xb5\xd6\xdb]\x96U\xb4?B\xa0\xa9\x83\xf4\xc4\xc2\xbf&XW\xc7C\xb6\xbc\xbfvB\n\x9al\xb1\xd8?\xa9\xb1\xd8u\xd3*\xa8\xbf\xcf\x96\x03\x04\xe7\xdc\xc7\xbf\xdc.X\xf6CC\xd5\xbf\xde\xaaJ\xae\xec7\xcb?{k\xc3\x05eT\xb9\xbf\xb0\x92w\x87\x18\xce\xc6?J5\x05\x1e\x915\xbc?\x95\xe12\xdd\xf0\t\xc4?\xba\xd6mod\xcc\xbf\xbf\xbf\xe4\x98\x8e\xb8\xbe\xb7?\x1fR\xbb\xde\x98H\xca?\x97\xf0R\xdca\xb3\xb2?Gj!\x98]\xb3\x99?\xe7\x04\x90T\xbb\x80\xa8\xbf\x04\x87D\xfb\xd6~\xba?\x98\x9a#/\x99\xb6\xb6?U:\x03p\xc4\xa1\xa6\xbf\x9f\x04\xc7K\xed\xfc\xa8?\r\xe7u\x0fxv\xb6?l\x12\x83\x92eW\x91?\xae\x10\xf48\xf8^\xa5\xbfU\x16\xbfgo\xb1\xa4?\xf7\xc6\xf7+\x0e\xab\x93\xbfA\xb4\xf0\xf7\x9a\x7fz\xbf\x0e\x0cW\xd2\xd3\x12\x85\xbf\xf1\x9a`\x16\xe8A\xb2?O\xc2\xab\x1a\x8a\xf4\xa0\xbf\xae\xbb1\xabq\x0b\xa7?9\x80\t=\xcb\xa0\x9a?\xe9\xa1+-\x02^\xc1?\xf9\x8e#\n\xb4p\xb7\xbf\x1bGeki\x11\xb2?*<\x031M\xca\xa9?\xbf\xbd\t\xa5\xc9U\x90\xbf\x05\xf9\x8e\x95\xf2\xf8\xb4\xbf\x033s\x99s\x91\x99\xbfje\x9e\xc3\x8d\xdc\x95\xbf\x15N=wZ\xf4\xac\xbf}\x90[\x8c\xc9\xc1\xaa?\x88\xc9E\xe4\x1d\xb6\x87?\x127{\x94\xfc\xc1\x85?\x83\xbd\xb5\x10\xb5j\x91?\x00\x82\x8e\x9aNz\x85?\x0eQO\xaf5\xc3\x83\xbf\xd6\x0bM\x87\xf0\x9d\xa0?\x94\\\x8c\x9a\xf4O^\xbfcM,W\x04|\x8c?\xae\xf7\xcd\xe5=/\xa4?|\x9e\xb1]Y|\x92?>\xa6f\xa3\x8dV\xab?w\xf4\xd8\xdf\x98\x8c\xb9?\xf3\x14.\xc8\x082\xc3?a\xb9\xb7\xa0\xcf\xd1\x8e?\xddu\x00\xb2\x0e\x13\xa4?\x9b\x96\xd4t\xdb\xde\xb2?%r\xcd\xdf\xfc^\x82?\x80\xd4\x94\x06F\xc3\x97\xbf{M;rl]\xb4\xbf\xccYz\x8e\xfc\xb7\xa7?|I\xa6\x06<\xf4\x96?\x98.\xab\xacp|\xb3\xbfc\xd3'6g\r\x96?\xea)\xa1\xbd]\x89\xae\xbfB\xea6Fo\xce\xa9?v\xdd\xb3\x94\xea\xa3\x9a?\xe1^\\\x01\x13\x95\xb3?\xa0\x95W+\xec\x92\x94\xbf\xdb\xeb\xa0\xd6\x83}\xbd\xbfA\x12\x14\xd6\x9b+v?\xb9\xff\t\xcc\x04_\xc6?\xa8i\x8fF(F\xcc\xbf\xb3i\r\r\\n\xd4\xbf\xfa\xbe\x9d\xdc*\x8d\xd7\xbf\xdf\x18\xe7\xe4\xc0\x7f\xd5\xbf\xa7\x8c5%Yc\xb3?\xee\x0e\xd3\xef\xfb\xcf\xc9\xbf\xce\xa8|\x15\x81\x7f\xdd?%\xbe_\xce\xf1\xf8\xc7\xbf\xcb@\x1fUj\xec\xc0?\xf5\t\xb3\xd9\x8c\xc1\xd4?"
p1635
tp1636
bsg26
I1
sg27
I32
sg28
g29
(g32
S'\xb2_\xe02?\xb9\x11@'
p1637
tp1638
Rp1639
sg38
g1620
sba(i__main__
PLSmodel
p1640
(dp1641
g8
g9
sg10
g11
(g12
(I0
tp1642
g14
tp1643
Rp1644
(I1
(I99
tp1645
g1632
I00
S'\x96\xc9\x0e\xc90\xa3\x8b?>\x96N\xbeJ`\xbf?\x1a\xdfw\xa0\xb2jc\xbfW\xa7\x15\xa7\xff\xcb\xca?\x1f\xf5\xe9J\xc9?\xd0?"\xe6\xad\xa0\xb6`z\xbf\xa9\xb1X\xd7\x11d\xd0?Ym\xc1\xf3d\xad\xba\xbf\xa5\xfd<\x9f\xf7\xa2\xc8?Q)\xbc\x16\xab\x91\xc8\xbf\\\xd7\x13\xb6\xc6\x95\xb8?\x91\x18\xfb4\x1f\xd1\x98\xbf\x1d\xe5{\x8f\x91I\xa9\xbf.CU\xcbK<\xcc?\x8ck5\x8f>\xcd\xc3?\x9e\xe7\xc1|g5\xb0\xbf\xcf\xca\xc6\xb9\x10E\xc7\xbfU>0\xb3\xaa\x01\xc1\xbfel\x1d\x18v\xb8\x9d?$\x84\x8d\x86\r\xc9\x9a\xbf]\x85\xfbr\x8f\xea\xb3\xbf\x1d\xa3\xcd\xd0\xee\xfd\xd0\xbf\xfc\xfe\xabB!\xcb\xc7?1\x81u\x99H3\xb5\xbfx\xc2\xdf\xb6\xa0\xa1\xbe?\xf2\xe0\xee\xb6zd\xbe?\xccM%\xe4o\x99\xc2?,\x84\xf3\x15\xec\xfb\xbb\xbf6}\xbeJ}s\xaf?\xd8+b\x81\xc6\x8a\xcd?\xe3\x1d\x91\x9bHH\xa6?)!\x9b\xee\x9eL\xa5\xbf.\xc1\xfd/j1\x90\xbf9\x8dCB\x84\x88\xb2?g\x99.i?\x97\xb2?\x02wW\xf0\x1c}p\xbf3\x1f\x8b\x1e\xff\x92\xa4?\xf0\xba\r\x98\x8c\x9a\xbb?l\x8e\xbd\x0b6\x16\xa3?\x83\x9b\x89\x93c\x80\x80?\xa7\x9f\xd73\xbcY\xa9?\t8\']\xfcH\x90?\t\x83\xda\xfd\x08\x04\x89?\x0f\xf2\x16\x9dzG\x9f\xbfaC\xa9\xff\xd1\xd2\xa8?06\x1d\xdf\r\xf6\x82\xbf\x1f\x01\xdb6\x18\xe6\xb2?\xd7e!\xaePD\x93?\xd2\xf5fE\x8d\x02\xc4?#h7\xe9r\x94\xb0\xbf\xe8j&d\xc2\n\xba?N|U-S\x19\xa6?0\xe5b\xd3\x179\x93\xbfV\xcd!S\x03\x8e\xb9\xbf\xec\xc8dTv(X\xbf\x1c\xf83&h\xb9\x8d\xbf\xd0@\x837?x\xb5\xbf\x92\xcdj\x19\x96\x0b\xb4?\xa8a\x8e\xe2\xf9\xd2\xa2?:\xc2\xc1\xdd\x1c\xd2\xa7?$[e\x8f\xf5\x0e\x9a?\xfe\xf4\xe7\xf9\xe3\x03\xa9?\xba8\xf1\x82Y\xafw?\x1d\x81m"\x97\xd7\xac?`o\xee\xb11d\x92?*<\x9b\x9b\xb8A\x9d?l\xad\xd6\xa7\xe1U\xb0?\xb7;\xe2\x94\xf7\x89\xa8?R\xccf\x863\xe0\xba?\xa9w#\xc3\xde\x92\xba?f\xfc\xcc\xad\xc6\xa0\xc3?n2\xd6>\xabiM?M\x8aFn\x10\xdd\x9d?\x17\xc0G\xe3\x04\xfa\xb3?`#y\x0b\xbf\x13\x98?v.A^@\x8e\x8b\xbf\x1cCOj \xbb\xb4\xbf \xb7\xfe\xe3G\x08\xb1?]\x89\xa26\x7f"\x94?\xe3iM1\xa0\xaa\xa8\xbf\xde\xa8\x02\x016K\xad?r5\xa4G0~\xaf\xbf3\x1b\xea\xca\xe5\xcd\x9c?\xf5@\x01+\rV\x99?\x91_\x18\xbe8\xcb\xb4?\t\xc3[\xc4\xe7\x15\xaa\xbf\xdc\xb1\xeb"\xe9\x1c\xc0\xbfe\x89{t`\xf1\x96?E>9C\x05\xf9y\xbf\xf9\xf1\xf3B\xcd\x90\xa3?\xfa\xef1\xb0l\xd7\xd0\xbf\xa1\xba\xd4P\xde*\xd0\xbf\xa3\x7f\x9d\x9dM\xef\xd7\xbf\x14\xea\xdfhu\xddu?k\x1c\xe2pM\\\xb8\xbf!e)\xa0\x99\x94\xb9?\xa8\xfd\x87\xf4\xa6\x87\xb2\xbf\x12g\x9e?\xc7\x83\xc6?\x827YE\xc4\x06\xdc?'
p1646
tp1647
bsg26
I1
sg27
I9
sg28
g29
(g32
S',r\xb1\xdb\xee\xab\x12@'
p1648
tp1649
Rp1650
sg38
g1620
sba(i__main__
PLSmodel
p1651
(dp1652
g8
g9
sg10
g11
(g12
(I0
tp1653
g14
tp1654
Rp1655
(I1
(I99
tp1656
g1632
I00
S'\x02\x16\xef\xde>\x82\xa2?\xf08\x9f\x9e\x1f\xdd\xbb?\xe2s\x8e_d$\x84\xbfy-!\x8a\xca`\xcb?\xbeN\xa6\xa5\x97S\xd0?\x9f\x95rR@[\x96\xbf\xa2\xaf\x1a\xdf-\xdb\xcc?kbF\xa9\x0b:\xbe\xbf\xcd\xaa\x1a\xc0\x05\xdb\xc8?/\x0b$\xdb\xfd/\xc8\xbf\xf3{a\x8b\xadt\xb4?\xcbQ@%\x89\x13\x98\xbf\xe3\x85\xa4\xb9\xd45\xb2\xbf\xab\xd8v\xd9g2\xcd?\x8a\x99\x80\x1d\xa6\x1a\xbe?\xfe]\xb9\x10.\x84\xb0\xbf\x1c<49^\xcb\xc5\xbf,;\xe2\x8e\xa0R\xc1\xbf\xb4ju\xfb\x14\xf2n?\xe8\xba\x93>j\xffw?v[0>qN\xb4\xbf&t\x9d&^a\xc7\xbf(\x86F\xd4\xeah\xc7?\x00\tl\xec\x9c\xc1\xbc\xbf\x89\x9d*\x02S\xcf\xc2?\xc2\x15\x9e\xc0\xb4 \xb9?\xa5\xad\xcfF\xe7\x9a\xc0?\x02|\xf6\xcf\r\xbd\xb9\xbf\xd5\\|\xbaJ\x8b\xb8?\xdecn\x03\xe5\xf7\xca?\xda\xed3X\xc0\xe1\xb6?\xc6"\xdel\xbef\x91?{\x8b\x94\x83\x12;\xae\xbf\xe4\xcb|\x11\x18\xe3\xa8?vu\xbe:&\xe2\xb4?M\xe0G\xb1\xbc\xdez\xbf\x86\xfaj\xfa\xb0\xaf\xac?R\xf10\x93\xa1\x0c\xa7?\x93\xbe\xc1\x82\x87\xe9\x80?\x95\xa8E%\\b\x93\xbfQZ\x9d\x07\x8em\xa2?h\xd6\x85Rb\r\x92\xbf+\\\xe8\xb9fd\xa1\xbf\x024Z\x15|\xc2\x8d\xbf\xda\x10ney\xa5\xa4?\xfa\xc6U\xf0k+t\xbf\x1e\xce\xa0\x8a\xa9\xff\x98?\x07\xf8m\x01\xf8\xcc~\xbf\xa1l9\xbe0\xff\xc6? \x19\xc0v\xa0\x9d\xb5\xbf\x11\x8a\xe0\xcf\xb1\x1c\xbc?\x12\x81\xa7An\xbd\xb1?{\x14\xcfm\x1a\xa7\x9a\xbfG=bP\xe4D\xb5\xbf\xa8p\x97M<\xba\x81?\xe8\xcb\x9f\xd0\xe5ku\xbf\x1c\t\xc0=\xd2\xca\xb2\xbfm\xef\xc4=+N\xb4?\xa5\xf6\xb0\x8b\x90\x0b\xb2?\xd1\x19?:\xc1\xee\xa9?\xd9\xe7e\xd2@\xec\x96?\x99\x83\x1b\xb3\xe7\xb5\x92?\xd4\x11X\x1a6\x8e\x98\xbf\xf1\x8d\xd3\x9b\xb8\x8a\x85?a!\xb1\xa2YM\xa9?\xf4Kq\x07\x18\x88\xa8?\xf3\xe6\x17\x18\xf5\xea\xb1?t\x9a`Jr\xb3\xa4?/\x1e\x99[\xea\x8d\xaf?\x94\x8e\xee&\x91\x1d\xab?\x94\xb9\xcc.4\xb7\xc6?\xf5Q\x9a\x1c\x97J\x8e?E\xfe\xd1\xcc\x0b\x0c\xb0?\x9e\x81\xc5\xfb\x0bt\xb3?M\xd08B\xb7\x10\x96?\x85\xee\x11\xeb\xee\x04\xb2\xbf\xa8\xc0[\x9b8\xb2\xa8\xbf\x9a\xd2[\xc6\x00\x85\xb0?\x82\x86\x10Z\xb5\xc5l?\xf6\xc2\xb6\x85=d\x96\xbfw\x83\x8cn\xb5V\xad?;\xc6\xc9\x97w\xe1\xa8\xbf\x9f\n\xee\r\x08\xcd\xa3?_\xcae\x9caw\x85?\x1f\x07l\x0c\xfe\xd9\xa8?Z\xee\'(\xa7\x87I\xbf\xa1\x90kk\xda[\xba\xbfe\x15\xbb=\xc6]\x94?\xc3\xe9\xbb\x1b\x1f0\xb3?9\x17\xbb\xa7\xe9\x0b\xa7?r\xf0S\xd9\xf2\xcc\xce\xbf\xbf\x9a\xe1\x8d4|\xcc\xbf#87\xf0`\xbd\xd0\xbf\xc0V\x80H\xabt\xb1?\x96\x1c\xe0\xc7\x1ay\xc7\xbf}V\x17Cg{\xb4?#\xeab\x9cR\xd8\xac\xbf\xbe\xa0=\x94\xbb\xbe\xcd?\x1f\xc36\xb6\xf4\x88\xdb?'
p1657
tp1658
bsg26
I1
sg27
I9
sg28
g29
(g32
S'\x08|\xbf\x91\xdcE\x13@'
p1659
tp1660
Rp1661
sg38
g1620
sba(i__main__
PLSmodel
p1662
(dp1663
g8
g9
sg10
g11
(g12
(I0
tp1664
g14
tp1665
Rp1666
(I1
(I99
tp1667
g1632
I00
S'\x9a\xa7\th\x14ex?\x12\r\xa5<y\xf6\xb7?\r1T\xef#\t\x9b?\x80\x99\x9c]\x12\xa1\xcb?c\xe2\xd9\xe0\xa7^\xd1?\xab\xff\xeb}.Y\x82\xbf-b:\xd4EW\xd0?\xe3\xc9\'\xdb\x9d\x94\xbb\xbf\x8aS\x81 YX\xcd?\xab\xd5\\\x99\xd8X\xc7\xbf"}A9\xd0\x85\xb6?\x02\xfa\xb4\xeb^C\x95\xbfz\x1e\x0b\xde\xbf\xb4\xac\xbf\x8a\xc9\x89\x9b\x9dr\xcb?p\xae)\xab)\xca\xc0?\xc5~\xa7V\xf3/\xb4\xbf\x96\xe5\xdc\xef@E\xc8\xbfkr\x82R\x10Y\xc0\xbf\xbe\x9b}Nt\x19\x80\xbf\xb1\xcb\x11\xdaU\xe2t\xbfl\xd0\xa9\x0c\xbb\xc1\xb3\xbf\x9af?\xa0i\xc1\xce\xbf~s\xea~\xe1B\xc7?\x13\xfb\xfd5R\xc9\xb4\xbfB\x9d\x08\x99\x9b`\xc3?6\xf9u\xef\xd3\x8f\xb8?\x1b\x1d\x1a\xf9\xf85\xc1?\'\xc1D\x90\x90\xdf\xbe\xbf\xf8\xff`\xad/,\xa2?\xec\xab\xa0c\xcd&\xcb?9\xb3\x05\xcc<\x14\xb6?\t\x1c\\\x0f\xbft`\xbf\xc1\xb7\xa4\xa4\xd4y\xab\xbf\xd7\x8a&g\xec\'\xb6?\xda\xe8\x13S1\x8e\xab?\x18\x1e\x1c\xd7r\xa8W\xbf\x16\x08\xe0\x9f)2\x97?\xbbl\tvn\xc2\xba?\x93k\xcc\x8b\xdbc\xad?&y\xccQ\xcfK\x93\xbf\xa0\xdd\xc4\xe6\xa1\xad\x97?[\x98\x06\xbe\x17\xfd\x86?[\x92\x7f1\xe9\xb2\x8d\xbf\tr\xc0&f\x9e\x9c\xbf\xe3>\x96h\x89\xc9\xa7?\xe2\x05y6\xc1D\xa2\xbf\xd8\xa1:\x03\xf83\xa3?e\xa4q\xbd\x08<\x9b?\xf6\x98\xd3\xf2Cj\xc5?\x1ei\xfc\xa4M\t\xb7\xbf\x81\x8e\x82V\x00j\xb7?W\xee\xcf\xe3\xe1\xfd\xad?\xaey]\xdd\xa4\xcb\xa3\xbf=\xaf\xc96\xb4\x9e\xb6\xbf\x9a\xcc\x96D\xf3\x1a\x92\xbfg\xb85}\xb0Q\xa5\xbf\xb2\xd2\xd6\x01\xeda\xa4\xbf\xdbK\xecmpv\xb0?m\'\xe0$^C\x8f?\xb05\xab<\xf5\xd1\x9f?\xba\'G\nz\x8b\x94?.\xc8\x18\xb6\x87N\xa1?\x8c\x89`\x1f\xf7j\x9f\xbfB\xb4eK\x87\x1e\xae?7\x05\x0eY\xe4\xfe\x15\xbf\x00B\x86@\x19\xe8y?\x9b\x7fgo^e\xb8?TV>o\xd67\x92?\xd1\x87\xe9\x80T\x89\xb6?\xa3\xf6\xd8$;\x9c\xaf?2H\'_y\xdd\xc3?!\xe9\xf3\xfc\xf8\xc7\x82\xbf,\xc7\xa5p\xd3\xc6\xa4?r\xae\x1c,x\xff\xb7?K\xae\xa0\x1f\xe9\x98\xa3?QT\x85\xedd\x0cy\xbf\xd3\x12\x15\xa0\x0e\r\xb1\xbf\xf0;\xdc\xdf\xdcy\xb9?v\xd3\xcf\x0e\x02S\xa7?\x1a=\xec\xfa\xac,\xa7\xbf\xcc\x80\xd4\xd5\x86`\xb2?\x9d\x89\xc4\xe2\xf0f\xa9\xbf\'\x11@\x80#D\xaf?\xf1Dz\xe4\x1ee\x97?\x01\x8dA"i\xc0\xb4?\xd8~\xe4]U\xeb\xa0\xbf\x9f\x11N\x93\xf5\x02\xbc\xbf\xe7T\xe1J\xbc\xf1\xa0?\xefg\x9d,xc\xb2?(\xf2\xad\r\x10j\xa0?>n\x19v,\x08\xd3\xbf\xad\xa3\xaae=Q\xcc\xbfW+_HC\xbe\xd4\xbf\xa8kd%3}\x8e?V|\x1e\t\x8a\xd1\xc8\xbf\xac\xaf\x12\x8e\x11\x0b\xb1?\xb3\x80"6\xc1\xbd\xa2\xbf\xccGn\x9f\xed;\xc5?\xb4\xaez\x94\x9bA\xdb?'
p1668
tp1669
bsg26
I1
sg27
I9
sg28
g29
(g32
S'6\xba\xeay\xaa\xf4\x12@'
p1670
tp1671
Rp1672
sg38
g1620
sba(i__main__
PLSmodel
p1673
(dp1674
g8
g9
sg10
g11
(g12
(I0
tp1675
g14
tp1676
Rp1677
(I1
(I99
tp1678
g1632
I00
S'C\xbf\xc5\x1a\x10c\xa1?\x9a\xf3\x0f\xa7C\xdc\xc4?\xde\x83=\x83\xd3\x83\x99\xbf\x07\x18\xd3\x19c\xf9\xc6?\xa9\x01w\x08\xb3\x18\xc7?y\xa6\x9c\x17m\xf4~\xbf\x16\x85w\x9a6P\xc9?\xed\xce\t\xe0\xa1\x8e\xc2\xbf#\xbe\x96,7E\xc2?\xd7\x12\xde\x83\xca\xbf\xca\xbf\xfe\xe8!\xc3\x06C\xab?E\x1d\x8e\xbd\t\x17M\xbf\x1c\xb4\x1f\x89\xb4\x0b\xaa\xbf\xab0\xfeQ@t\xc9?Y[\x9a\xe3\x1d\xe9\xb2?m\xc4\xc3H=N\xb3\xbf\xa9\xe9\x9dC\xf7w\xc7\xbfA:.\x83l\xd3\x9d\xbf\xa5qd[\xbd\x1at\xbf,@\xc4\xb1\xf6\xec\xa5?\x9ao_\xa3\xbeq\xab\xbfY|Xf\xc8\xd8\x9e\xbf\xc2=IdR\x97\xcb?\xcc\x10*\xe1")\xa2\xbf\xde\xc4\x8a\xd8\x02G\xc2?\xe6\xa7~\x00V\x1f\xb8?v\x87\x96}\xc2\x8c\xc1?\x1b\r\xd8\x91\xbcZ\xbf\xbf\x11\xc7\xf2mi=[\xbf\x16\xf0U\x04&\x05\xcd?h\xf3\xee\x17\xca\xfc\x97?\xe5y\x95\x06\x13\x0e\x8d?\n\xd7\xdb\xf4\xe7\x01\xa3\xbf}\xa5Br\x92/\xba?\x93\x18R\xa9.\xfd\xa6?\x19D\xce\x1b\xfc\xf2\x94\xbf\x81\xe3\x08\xeb\x04\xe4\x9d?#\xb7\xe1\x08\xb9g\xb6?\x8b\xbf\xa4h\xa9\n\x9e?\x87e\xb4\xc58\xdc\xa9?\xa0\xf9v)\xeay\x95?j4\xf5OY\xa2\x9c?\xbe\xe3\x10T\xd8>y\xbf\xae=bk\xa9\xec\x96\xbf\xae;\xc2\x94\xf4W\xab?\xea\xd0mT\x07\xa2h\xbf\x97q69\x1d\xdb\xa7?\xdb-F#\xaa\xf7\xa1?\x02\x04y\x8f>W\xc1?\\"\xb4\xc9:p\xbc\xbf\n\xbe\xdfw`K\xb2?\x16\x80T\xde\xfdV\xa4?:C&+0!\xa4\xbfm8\xe1\x1b\xdb\x9e\xb5\xbf\xfc\x86\x14\x8a\x17Hr?P\x06I\x91\x9d\x00\xaf?3\x89@\xa9\xcc\xa3\xa6\xbf\xf5\xfb5\x12\x11\xecR\xbf2o\xef\xfd\x05\x11\x91\xbf\xdb\xae\xf1P"Y\x83\xbfN\xfa<I\xebj\x90\xbf,\x16\xf1d\xa8\x1d\x99\xbf\xf2\xf1\x0e\xd8\xff\xcc~\xbfqY\xec\x10\x00\x99\xa3?_n0\xc2\xc9\xbc\x8f?\xdd\x94\x9da"\xca\x93\xbf\t\xff\x0e\'QQ\xae?\x1ebu\xce\xaf\x05\xac?m\x83\x9ct-\xd0\xb3?>\x91\xae\xbb\xe8\xe0\xa6?\x8c\xfeS\r\'\xca\xc3?\xb4\xa8\xf8\xa0/\xf1\x96?\xf1C\xf5\xbb\xdd\xdc\x83?/\xc0\xe0\xb4n\x10\xb6?Q\xc5\x8b\xdahX\x86?7u\x96\xf4@\xba\x93?B\xcdM[\x83\xcc\xa6\xbf\xdf.U\xf7\x93s\xbb?X\xc0F\xb30\xfdu?:\x91-\xb3\xd2\xdc\xa1\xbf\xb8R\x05\x9d\xfb\xdb\xb7?Un\x8c}W\xeb\xb1\xbft\xb4\xd2\x86\x18o\xa2?~\xffz\xb0-\x8a\x9b?\\\xb9"\xa0:\xef\xb8?6vO\xd5\xbf\xb5o\xbf\xb7\xd7\xe3h\x806\xb9\xbfD\x92WZ\xee\x1b\x89?\xa0{\xbc9\x93,\xa8\xbf\xa8\x13\x8f\x7f\x80\x12r\xbf\xc5\x9c\xd0\xf6sb\xc7\xbf\xc7UD6\xe9U\xcc\xbf(zi\xc9\xaa\xbf\xc5\xbfh\xf5T\xd1\xee\x80\xa9?\xe3%C\x0c\xca\xf7\xc3\xbf\xbe c\xc6Z\xc7\x9f?\x85\xf2\xadz\x89\x15\xb4?yY\x87\x8aa\r\xcb?\xc1D;3(\xef\xd8?'
p1679
tp1680
bsg26
I1
sg27
I3
sg28
g29
(g32
S'\x94\xe86\x16KI\x14@'
p1681
tp1682
Rp1683
sg38
g1620
sbasg38
g1620
sg8
g9
sg83
I00
sg26
NsbsS'HLA_A_6802'
p1684
(i__main__
ModelContainer
p1685
(dp1686
g4
(lp1687
(i__main__
PLSmodel
p1688
(dp1689
g8
g9
sg10
g11
(g12
(I0
tp1690
g14
tp1691
Rp1692
(I1
(I99
tp1693
g18
(S'f8'
p1694
I0
I1
tp1695
Rp1696
(I3
S'<'
p1697
NNNI-1
I-1
I0
tp1698
bI00
S'3G`\x05\x9e\xfe\xb6?a\xd1\x17m&A\xb1?T\xc6}\x0f$\xd7\x9b?\xd5|T\x8bq\xb2\xc1?\x10B*\xb1\x86\xf3\xc8?\xb6\x17t]0\xda\xb4?n\xb53\x00\xc4\xd3\xd0?\x85\xfed\x8d\x1bd\xb0\xbf\x9et\x97R\x15\x87\xc6?\x9bM\x08{\x15o\xc7\xbfF\xb6:U\x14\x94\xc1?>k\xcc\x1e\x01\x10\xa2?,Z\xb7~\xe2\xa0\x84\xbf"!\x01Wb\x96\xc8?0*o$c~\xb9?\n\x0c2\x1f\xc7\\\xb2\xbf`>\x1f\x15\xf1\x80\xcf\xbf\xd6\xd1\xba\x04\x87\xae\xab\xbf+\xf6\x07\xe7\xad\xdd\xc1?\xd8j\xe2\rA\x9d\xb5?\xda>\x87\x00Rv\x82\xbf?[\xbf\xc6\xe3x\xbc?\xb1\xfb\xbc\x9f\xfd\xba\xb3?Ka\xf7\xf8\\\x15\xba\xbf\xab;\xad\x01\x07v\xc7?\x0f\x98{\xc1\xe4\xa5\xac?\n)\xc2\x8a\xce\xe8\xc4?\xafa\xeaW/\xb8\x92\xbf\xbby\xc1\xd9\x01\xd6\xb0?1]\x81\'\xe0\xf0\xc6?\x91e(\xabX\x1c\x99\xbf\xbeA\x17\xfeb\x10\x94?\x01 \xd3\t\x98Q\xb4\xbf\xdeM\x03r\x9b\x93\xb3?\xd9\x88m\xb1-\xec\xb1?\xf7\xe1\xe5\xbb\xb4\xfc\xa9?%\xcb ] 5\x9b\xbfsCU@\xbe\xe6\xa5?\xd2\xb3\xd7-\x0c\x04\x90?\xacP\xb6v\xd8qi?\x90\xff\xb2\xec\x9c\x98\x8c\xbf}\xd3:k\xa1#\xb0\xbf\xff\xfc\x1f\xb0!\x16\xb2?\xa7KId\x861\x9e\xbf\xc3\x07\xa9i\xbaW\xb1?R\xe8\xc7Ff\n\xa7\xbf9\xe4\x1c\xcb{\x9f\xb2?\xab\x1a\x81\x07|\x01\x96\xbf\xa0\xc1\xe1k\xff\xe2\xc5?1\xca\xaa\x10\x89!\xb7\xbf\xfc\xa7D\xe1U\xbb\xb3?\xa5\x1cD\xa7 7\xa5?\x9e\xb8\xef\xd8\x03K\xb5\xbf7\x19\xd8\x92\x9a>\xa4\xbfV\xcb\xa3&\x92F\xb0\xbfmzS\x93\x11\xac\xbe?\xd2\x9cl+\x7f[\xab\xbf\xa6\xe7H\xc7\xd1fi?\xfciP\xa9\x083\xa5\xbf\x17?gs\xa3@\xc0?\xf9\xa9V,\xa7E\xae\xbfm\xe2\x1c\x1a\xdd,\xab?\xe5\xe0]\x89\xf50\x8c?\xa4\x14\x11\xf7<C\xae?\x82\'\x88\x97\x96b\xc1\xbfln\xbc\xb3 \xbc\x94?O\xc2\xbd\xe3\xf2\x9d\xb8?>\xe1\xa6\xca\x8e\xa8\xb6?\xe5t\xceDg\x12\xb3?\x1e\x92N\xbf\x11\xb1\xc0?\xae\x91\xfa\xcb\x01\xba\xc5?\xbe\x89\x94\x05^?\x7f\xbfg\xd8w\xf9\x7f\x94\xa6?u\xd0\xce\xe2\xd3M\xb6?\xd9\xec\xff\x03i\xbc\xae?\xb1pfj\x17\xa5u\xbf\xef\xdam\'Z\xf6}\xbfH\xbb[\xe8\xcf\xf6\xb3?\xdf>\x13\x82\xfc\x0b\x98?\x14;\xcd\x1a,\x11\xa1\xbfu\x91\xa4xd\xc6\x89\xbf\xaf\xbf\x9c\x86X\x90\xa5\xbf\x87\x8d\x82\x0e\x92\x98\xbe?\xd32\x95\xea\xd0\x1e\xbf\xbf|\xd2_\x08\xc2\xd6\xb8?~\xbf\t\xba2\xb9\xc0\xbfB\x90D\xceZ\xfc\x82?\xdc\xb8\x99\x93\xad\xa9\x9f\xbf\x8d]\x9d\x9c\xd36\x93?\xaa#d\x1c\x10\xe1\xdd\xbffu\xd5P\x99\xc9\xd1? \x95\xa3^\xc8\x93\xc2?hT\xafq\xffh\xb2\xbf?\xfaoe\xa5\x0f\xd4\xbf\'V\x97\xbc\x92 \xc7\xbf-i-\x7f\xd1\xf4\xe1?\x96\xd0n?\xa1y\xe3\xbfr\r\xd8F\xe9\xa5\xdb\xbf\xb4\xfd$\x1b\xe0\xf1\x98\xbf'
p1699
tp1700
bsg26
I1
sg27
I22
sg28
g29
(g32
S'\x86\x939T\xf4&\x11@'
p1701
tp1702
Rp1703
sg38
g1684
sba(i__main__
PLSmodel
p1704
(dp1705
g8
g9
sg10
g11
(g12
(I0
tp1706
g14
tp1707
Rp1708
(I1
(I99
tp1709
g1696
I00
S':=\x85\x17"\\\xb6?\xcf\xc0\xfb\x7f8\xcd\xc1?\x99~\x0eN)m\x8c?\xado\xb9\xf6Lh\xc6?\xe5\xa4S\n\xe7\xb0\xc0?#\x90\xc5o=R\xb1?o\xc3\xbbHp\x93\xc2?b\x1d\xf2\x9d\xae\xef\xb9\xbf\xe1\xd9H\xc7\xd2-\xb8?\xf2\x80&\x16\xba\x82\xc1\xbf\x05\x11\xd9,\xa0\xd4\xa8?\xf1Ng\'\x12\xc6\x96?N\xa6\x08\xeb\x80d\x8a\xbf\x10x-z\xd2\xb9\xc4?\xda\xcd\xcd,\xf0\xa6j\xbf\xa6\xb3\x11\xc0\xab\x89\x98\xbf\x89o\xf4\xc7\xa7\x82\xc3\xbf\xeb\x16\x9b\x9b\xdf\xd3\xa4\xbf\xd5\xedc\xa4a?q?\xe1\x11\x9c\xce\xcb\xd3\xb7?\x81\xaf\xdcu\xac\x8e\x9d\xbf\xc7\x9a\xe2\xa9}\xe1\x8e\xbf\x19\xfc\xa1\x074\xd5\xb3??\xd5{\xbe\x91{\xb8\xbfb\xc95|%\x8f\xc4?\x910\xf2\xdae*\xb3?\x07\xa5L\x9a\x95\xcf\xc0?\x14\xe9 \xc3\x15\x80\x8a?\xb0w\x975}\xb4\x8e?g\xe2\x1aE#\xb7\xbf?\x84\nD\x7f\x15\x8a\xb0\xbf-\xba&Q8\x0c^?\xaaH\xad\x97e\x0f\xb5\xbfO\xf4\x8e\xc4}i\xba?\xf8\xf1pm\x83\xc7\xb7?\x04R\xd4+.\xd8\xb6?&N\x17\xda\xf7\x1aH?\xb0\x96`\x81<\x96\x8f?>\x8d\xc0\x9b\xb2\x82\x90?\x8aa1b\x06@\x8e?\xb7\r\x04\x80\x9alx?\xf9\x80\xf6\xd3GG\x9a\xbf\x01\x89"\x05<[\xb5?\x04\xea\xcf\x06OH\xa6\xbf]r\\E\xd1q\xaf? \xc1\xbd\xc83\xef\x8c\xbf\xba{\x9d\xc1\xf3\xcc\xb2?&Huc\xcf\xae\x92\xbf\xd2\xb8\x17\x99\xc5\xd7\xbd?X\x9d\xa3\xb3\xb3\x7f\xc0\xbf~\n\x11\xc2K\r\x9f?\x8d\x11Q>\xc9\x9d\xb6?-\x1f:9"\xb1\xb4\xbf\xa2:\x94G*\xae\x81\xbf5\x93O\xcea\xd3\xb3\xbf\x01R\x08\xc9&\x93\xc2? Q`\xc0\x7f}\xaf\xbf\xbc\xbf\x84\xa4\xf7L\x87?\x93\x1f\xdbw\x88\xee\x97\xbf\xa0\xa6\xbe\xdd\xc3\xde\xb5?8\xf3*\xfb]\xc3\xaa\xbf#\x87\x89\x88LG-?\x1b\xa2\xf5\x88\xc0\xac\xac?\xe6\xdf%\x92\x7f\x9e\x87\xbf\x12\xa8\xc8\xdb\xe5+\xbd\xbf1\xab\xa7\xbc9\xece\xbfJ\xa1\xc0F2\x91\xb1?\xed\xb2\x08f\xbcg\xb9?b\xef\x98 \x89\xae\xbb?\xe7\xba\x0e\x99q<\xbc?T\xbc\xe7\xa4%\xb7\xbe?+\xae_\xd9s\xc6i\xbfh\xce\xb1\x93\xcf\x90\xaa?\x9d\x04\xa3_\x9av\xb3?~\x7f\xc9\x01d\x8f\x9e?(\xc0\x92\xc0I\xd5\x99\xbf\x0e\x9a\xb7\xae\xa8>\xa6\xbf[\xa2\xb8Nav\xb5?\xb9\x1b\x8b\xd1\xceG\x8b?\x832\x83\xdf\xe5\xe9\x91\xbfs\xa7Hc\x9c\x02\x97?\xd1\xaf\x0e\xed\xa0J{?\xc9\xd1\xee~\xeeO\xc1?\\\x14\xab\x89\xbf\xe5\xaf\xbf\xf5\xe0MrE\xcf\xc0?\x13\xfa\xca\xa4\xaf\xd2\xaf\xbf\x02\xed\xb7\xb3a\xcao?M\x0b\xc2\x0c\x1d\xfd\x95\xbf\xa2\x890o\xbfp}?\xe7\xa3\xa2:\xea(\xbf\xbfw|&\xc1\xbd\xec\xc6?\xc0\xc81\xcc=\x90#?B\xc6\xba\xf9\x87bu\xbf\x04N\x1d\x88\xa1\x9d\xc9\xbf\x97UY\xe7\xad\x03\xc4?\x81\x12\xb5L\xc9S\xaa\xbf3n2\xeb[E\xc9\xbf(\xa9\xf8\xbem\xed\xc6\xbf\xa5\x9c"?\xfc\xb8\xcf\xbf'
p1710
tp1711
bsg26
I1
sg27
I2
sg28
g29
(g32
S'\x1c\xc7\xc2Ug\xaa\x13@'
p1712
tp1713
Rp1714
sg38
g1684
sba(i__main__
PLSmodel
p1715
(dp1716
g8
g9
sg10
g11
(g12
(I0
tp1717
g14
tp1718
Rp1719
(I1
(I99
tp1720
g1696
I00
S'< 9\xb0R\x08\xa7?)\xccc\x11\x04\xc8\xc1?\xdb\xdbrW\x94\xfe\x8d\xbf\x9dB=\xcd\xd7m\xc4?\x05\x08\xd6\xd9\xa9\xdf\xc1?\xd9\xa3(\xf1}^\xb6?\xc5\x06\xa4\x07o\x88\xc9?y\xce\x1c\n\xc9\xda\xb5\xbf\x0b5\xd3\x7f\xfb=\xc0?\xe9p\x7f\xce\xc6\x10\xc5\xbf\x84\xdaJ4\x97{\xb7?\x7f;\x1ft\xbc\xba\x9b?%U!\xa2\xa4\xb7\xa6\xbf\xb5\xf7.\x93\xd7\xcf\xc6?\xaf\xe2\x8d\xf1\x063\xa6?s\xc0\xde|:v\x9f\xbfwZ\x82hy\xfa\xc7\xbf\x8c\xebF\xee\x0c\x08\x9a\xbf\xa4\xa8\xe5\xdb\xe0\xf4\x82?\x0e\x00ye\x83\xb8\xb8?\xd4\x17\xc2\r\xed\xb8\x90\xbf\xc5d\xc0\x0f\xd7\xbb\x86\xbft\xbfy\xe8(K\xb6?%\xb8\x1a\x86Q%\xc1\xbf\x94\xc8\xef~P!\xc7?u\xa6\xa2c\x82\x95\xab?\xd0\xfc\xf7t2 \xc6?|V3ul\xe0\xa0\xbf\xe6\x96D\xbb\xcf_\xa5?\x18U\x12M\xef\x8b\xc5?\x1ai\x9b\x08\xf7\xd6\x9c\xbf\xa7\xab\x07\xd1U\x94\x9e?\xfd|p\xacP\x95\xb7\xbf\xd2\xa10I8\xe7\xbd?\x91\xa3_\xb9mU\xb6?\xd5T\x1em2\xc9\xa2?\x83\xf8\x03K5\x0b\xa9\xbfi\tJiz+\xa2?\xa4.4\xb1\xdd\xae\x90?&\xc1\x81\x93\x105q?/#\x8d\xdb\xc5\xd7\x9c\xbfS\x00\xc7\x02\x8f\xb4\x92\xbf\xb7yj\xb84\xfd\xa6?\xae\x81?\xcbT\xc8\xa9\xbfQ\xea\x00\x18\x95Y\xa0?7\xc5\xffH\r\xbb\xae\xbf\xae\x02\xea\xda\xf6\x82\xa3?0l\xac\x85\xdd)\x8b\xbfi\xb3\x1e:\xd6\x9a\xbc?\xa9\x87\xa6\xf8\xa4\xda\xbf\xbf\xaa\xed\x0e`\x83"\xa4?6\x9bZ\xec\x84a\xab?z\xf0M\x0fs\x15\xba\xbf.\xfb\xcb\x99\x9bj\x96\xbf\x94hi\xc1\x15J\xb4\xbf\rSn Vs\xc0?;UY\xb96:\xa9\xbfPgXnO\x10N?e\xe1\xf1LZ@\x95\xbf\x1e\xd2G\x0cL\xf8\xbc?\x1a\xd7~p<\x1b\xa0\xbfTV\xec/m\xf6p?\x93PY\xb0@\xa8\x93?\xadN\x0c\xe3\xce&\x88?\xeb\x05X=Uw\xba\xbf\x07Doj}A\x80\xbf\x81\xeb\x97\xe6\xbfk\xba?f\xe2\x88\r\x9a\x8f\xb5?tA;\x8b\x025\xb2?~\xb0(61\xa6\xb8?\x8aG\xf49L\xf6\xc2?\x7f%/u \xd3\xaa\xbfK\xb6)X\xe9\xe5\xa8?H\xc6\xfa?\xc6C\xb0?NH\x82\xc2\xf2\xe0\xb7?\x1a+\xcb\xb4J"{\xbf\xcf\xac\xb2\x05\xb9\'l\xbf_\xffb\xf2 \x91\xaf?Y\t\xf9\xb7\x07-\xa3?k\x17\xc1\x8d&D\xa6\xbf\xc4\x03\x19\xc5AY\x93?\xae\xae\x8d%2\x8ct?f\x98\x1e\xa6\xb9+\xbd?\xcb\x1e\xbe\x13)\x86\xad\xbfU\x07`\x1e7}\xbd?\xf1\x9e\xb5h\xa0\xf1\xb2\xbfx~{\xd8+\xfe\x90?\xa5\xbf\xa2\xe4^\xa1\x93\xbf\x02>\xdc\xed\x98,q?\xcd\x88\xed\xcf\n\xdc\xc2\xbf(Y\xadUz"\xd1?\x18\xa0\xaem\x8cP\x83\xbfA\xe3\x16J\xed\xf1~\xbf\xebezsH\xbc\xc9\xbf>^\x07m\xb3b\xc7?u\xef\xd0;\x15n\xa9\xbf\xf8?~b\xcbx\xd0\xbf\xb8\x8d\xa1\x13\x96|\xc5\xbf\xc6\x8c\xa8\xf1\x95\x06\xd2\xbf'
p1721
tp1722
bsg26
I1
sg27
I3
sg28
g29
(g32
S'\xa1\xeb3\xfcgU\x13@'
p1723
tp1724
Rp1725
sg38
g1684
sba(i__main__
PLSmodel
p1726
(dp1727
g8
g9
sg10
g11
(g12
(I0
tp1728
g14
tp1729
Rp1730
(I1
(I99
tp1731
g1696
I00
S'L\xf6\xb3\x82\xa3\xf7\xab?I\x9b?\x04\xfe\xb8\xb2?\xd9\x99W\xa5\xb0\xef\xb2?N\x80\x9d\xa7\xbb\x05\xc5?\xd9G\xe7\xef\x841\xc6?\xd9"\xc1x\xde\xc0\xaf?4{\x9fw3\xbe\xcd?\xa5/lW\xe8%\xb3\xbf\xed\xf7\x94\xa9\x92@\xc0?\xdci\x82S\x90\xd8\xc6\xbf\xa2$\x84\x1d\x14\xf0\xc3?\x88C\x8dZ$\xa7\x99?5\x879\xc9Y\x87\xa4\xbf\xc6\x1e\x906\x91\xec\xcc?D\x8aS\xc1b\x0e\xaf?\x8a\x15\x8a\xd73\\\xa4\xbfH\x8c\x8d\xbc\x85\xdf\xca\xbf\x08\xf0\x9d\x95.\xd5\x9f\xbf\xc5\xb0\xf2N:H\xa0?\xdfz\xc6\xc51d\xb6?\x11\x89\xfb;\xb4;\x98\xbf\x0e\xea\xce\x16\xbb\x05\x9c?!\xcf:\x0b\xc7>\xb3?\xc2\xe8\x80;\x06%\xb8\xbf9\xef\x96\x18\x8fm\xc6?q\x1de\x0ep\x9f\xa3?-O\xc4\x9a\x83,\xc7?\xe3F\xed\xfe\x8f\x1e\x9f\xbf~\x1by\x06\x9d\x8b\xa9?\x1d\xd5L\xc5\x08G\xc5?\x03\xb0\x04\xdb\xe3@\xa0\xbf\x8aZm\x05X[\x8f?\xec\x1apg\xf7\x9a\xae\xbf\x88\x1ax\x1a\xc6\xca\xba?\x08\x8b\xf3[\x05\xda\xb8?c\x80\x1c$\x8c*\xa6?\xe3\xe4\t\x07\xe3\x02\x9b\xbf\x05\xcaY\x06A3\xa7?\xa5G\xd6\xd7\x1d\xe5\x95?j5\xd9G\x823\x94?\x82U\x15\xe4\xa8\x1a\x92?\xfb\xd2\x82\xe3\xdd\xfe\xa2\xbf7A\x10\x13`\x17\xa6?\x85\n\xe73\x97\xd5\x8f\xbf\xaci\xf4\xf0\xa5\x9e\xaf?jex\xf5\xda{\x97\xbf6G7j\x841g\xbfD\xf2TLC\xae\x94\xbf\xa6\xf2O?\xc7\x8c\xc0?*C~]\xb5\xfd\xbb\xbfu\xba\x1a"2\xe6\xae?\x02\xd5]\x9e\xf5,\xa3?c\xd7\xf9\xbb\xf0d\xbc\xbfx/F\x18\r\xc1\xb2\xbf\x0cH(\xd6ro\xb1\xbfz\xff$Z\x08\x1e\xc0?\xbc\xae\xe8S\xe8\xea\xa0\xbf3\xa0\xbb\x11q\x08\x92?\x91\xae\x07\xaeYl\x9b\xbfR\xcfA\xf8\x97z\xba?p\x90\x1e~"\xf5\xa0\xbf\x90!\x03\x9d\xdf?\xa3?\x05\xe1\xa6\x9b\xd6\x81\x90?\xe4\xfd_\xa6&\x9a\x82\xbf\x86\x91d\x9eG\xd8\xba\xbf\xe2\xca\xd6\xe4\xe7\xb7c\xbfi\xa2\x93\n\xacY\xc0?\x1aA\x0cl6\x97\xa1?\xf3\xd6z\xf7\xf8\xef\xb8?\\\x12*\xbc\x1c\x85\xc3?\xee\x16\xd4\xb2\x0e\xc6\xc3?:\xa0\x01\xa9\xdc\xbe\x9c\xbf\x07\xa3\x1e\x98j%\xb1?\x0b\x98\xdb/\xad\xc6\xb5?\xfe\x940Zp`\xae?\xd5\xe4\xc3\x965\x12\xa1\xbf\xa4\xe0\xad\xcdW\xffz?c\x9d\x12\x98\xc7\x82\xa5?\xa2P\xcb\x96\x8de\xa7?\xfd8\xbd\xc7\xb32\xb0\xbf.\xc8\x89\xd8gu\x8c\xbf\xb6\x1d\xa4\xbc\xa3\xcb\xa2\xbf)\x9c\xebl\xeea\xb7?\x9f4\xc0\xa1\x81W\xb3\xbf\xa4\xbf\xb5-\xc2\x0f\xb6?yaa9\x882\xb3\xbf\xbf\xc16\x93k\xea\x95?T\xaa\x82\xc5\xc8D\xa2\xbf\xcb\xaaJ\xe2\xf2\x97\x9f?:Zc_\xf7\x1b\xc6\xbf&\x84\'\xc4+\xc9\xd1?7)\xf3\x9fiV\xa0\xbf,\x9b\xef\xb2+~\xa2\xbfn\xa7~y\x11\x00\xcc\xbf[P\x83\x10\xe0\xcd\xc9?\xb5)2\x1b=>\xa5\xbfe7\xab\x8d\xb2+\xd3\xbf\xb2\xfa?yl\xac\xc9\xbf\xe6\xdc\x11\xba\xae\xc2\xd1\xbf'
p1732
tp1733
bsg26
I1
sg27
I5
sg28
g29
(g32
S"\xa3\x96j\xa8'\x05\x13@"
p1734
tp1735
Rp1736
sg38
g1684
sba(i__main__
PLSmodel
p1737
(dp1738
g8
g9
sg10
g11
(g12
(I0
tp1739
g14
tp1740
Rp1741
(I1
(I99
tp1742
g1696
I00
S'\x97;\xedf\x03\xfe\xa8?\xa4\xee\xbf\xab\xf6\x0e\xb6?\x96\x9a\x0c\x94(\xce\x93?W<\x95\tX\xe2\xc2?W\x95K\x9a%o\xc3?\xfc\xab\xfa"(\xcc\xab?\x88!\xa4\xb7\x94\x8e\xcb?G\x97\x1f\x19\x0f\x8d\xb2\xbfw\xdchx\xa7M\xc3?\xc8QI\x04\xf2\x02\xc7\xbfu*\xfd\x11\xcc\x0f\xc5?\x0f\xce\xd6\x1d\x99F\xac?o\xf3\xb2!\xc7\xf6\xae\xbf\x843e\x1fVM\xcb?h\xc5?d\xf9}\xae?DG/\xe2@\xe0\x9b?X\xaam\xa7L}\xcb\xbf\x97\xf0aK\x9co\x8f?\xa0?E?\xb4\xcc\xaf?\xcd\'\x8a\xaf\x00$\xb9?\xdaS\x8c\xab\xad\xbb\xae\xbf-\x0eLA\x19Y\xa7?e\x90Z\xb7\x90\x8a\xab?\x046V%\xaa\xda\xb6\xbf\xfaX\x05g\xc7<\xc8?\xf4\xa8\xf0\xae\x13\'\x9a?Q\xc6p\xb7`1\xc7?:z\xef\x807\xeb\xa0\xbf\xc4$\x13\xb8\x193\xa9?\x03\t\xe7\xea\rR\xc4?t\xd3\r\xd3\x93\xc3\x88?\x96\x94\xa7\xd0\xca\x9c\x8c?\xf2\xd9\xd9\x90vT\xb0\xbfz\xac\x1c<-\xd0\xbc?\xeb~\xc0\x96\xd7t\xb5?\x00c\xa1\x89\xdc`\xaa?6\xd3N\xaa\t\x17\x9c\xbf\x1c\xf9U8\x95\xbd\xac?\xeb_c\xa7\xe7\xe8\xa3?\x06\x99\xfa\xf9\xdb\x99~?V|\x1e\xd3\xd2o\x8c?>f\xfc\xf4\x9a\x99\xa0\xbf\x16\x83\xdbh\x1b\x0b\x9c?\x8a\xa3\n\xce\xf7\x84\xa7\xbfc\xfe\xafZ[\x1d\xb0?\x0b\x11@\xfe\x00q\xa9\xbf\xaf\x13\x08n\x1d\xbf\xa7?\t\x9adZh\x99\xa3\xbf\x91\x1f\xc9\xfa\x18\x08\xc1?\xf6\xcfIv\xceR\xb9\xbf\xf9z+\xb1n\xd8\xb4?\xe0\xe2\xf1&\x99\xee\xaf?\xf2I8\xbf6\xfa\xb6\xbf\x8c\x1af>\xce\x15\xa6\xbf\xdcW\x08\xe7o\x8c\xb3\xbfx\xbb\xbad0\xd8\xbb?Q2\xf1\xb4~\x99\xa2\xbf\xd7I\xb0\xaf~k\x91?\x94)_\xa9\x8a\xf2\xa6\xbf\xf0j\x0b\x94\x91\x07\xbd?\xab\x18\xd4R;|\xa9\xbf%\x80wG\xc4\xcd\xb0?w\xe7\xa4\x19\xb9z\xa0?\x15\xee\xf8g\xfa\x81\xa9?wF\xe2B\tf\xb9\xbf\xdd>\xba\xbc\xf7\x8a\x84?\x9b\x03\x15\xe6M\xf7\xb5?;\x97\\\xd0Y\xef\xb0?\xb7\rO\xd5\xc0\x18\xb6?V\xc8\xceM\x12\x9e\xc2?\xd4\xf7 $_\xaa\xc4?3 \x05@Q\xbb\x9f\xbfD%\xfc\x9dla\xa6?\xe7}\x02\x1f@\x8e\xb8?\xdbU\xd4\xfc\xe7~\xa7?k\xdb\x16>\xbf\xc3|\xbf\xd8\x7f\xcc\x9cBH\x93\xbfZ\x1fo\x90c)\xb1?\x11u^wp\x89\x91?\x8a\xde@\x8a\x85\xa2\x98\xbf\xd6\xb0Qz\xec}y\xbf\xa9\xbf\x80v\xc4&\x95\xbf\x10\xa5\xb0iJi\xb7?\xef\xf6\xdd\xb1\xff\xd6\xac\xbf\t\xf7\x1a\xd7\xaa\xce\xb9?O+\x93\\\x9cM\xb8\xbf\xb5\xbdw\x05\xc7P\x88?]S\x90\x8f+`&\xbf.\xe5Z\x97\x93\x83\xac\xbf\xed\x84\xff\xaa.+\xe6\xbf\x1b\x94y[9!\xa8?A\x87?\xcbQ\xe5\xd3\xbfq\xa1\x01\xb9?\xf8\xa4?\xb1MI{7\xb3\xa0\xbf\xd12\xec\t5\x88\xe0\xbf\x93\x84\xb1\xdaM\xed\xf0?\xb0\xd8\x05\xc1"\x80\xe9\xbf\xc4\xccoKY\x10\xe1\xbf\xc9W\x0c\xa1s\x8b\xdc\xbf'
p1743
tp1744
bsg26
I1
sg27
I41
sg28
g29
(g32
S'\x1d\xd1G?\xad\xa9\x11@'
p1745
tp1746
Rp1747
sg38
g1684
sbasg38
g1684
sg8
g9
sg83
I00
sg26
NsbsS'HLA_B_4403'
p1748
(i__main__
ModelContainer
p1749
(dp1750
g4
(lp1751
(i__main__
PLSmodel
p1752
(dp1753
g8
g9
sg10
g11
(g12
(I0
tp1754
g14
tp1755
Rp1756
(I1
(I99
tp1757
g18
(S'f8'
p1758
I0
I1
tp1759
Rp1760
(I3
S'<'
p1761
NNNI-1
I-1
I0
tp1762
bI00
S'N\xaf\'\xe9\xa6\xcb\xca\xbf\xfcq\xecp\x8c\x01\xa0?\xa6\xd2\x84\xd4b\x08\xaf\xbf\xa9\xa63\xdd\xc5\xa6\xd0?\x91\xa1\x1f\xfb\x1c\xb2\xc6?P\xb3\x94; \xad\xcf?\xaeN6\x8eT\xd1\xcf\xbf\xea=\xac\x9e\x89\x00\x97?\x1b\x04\xbb\xd8\xad\xb2\x9b\xbfo\x02t\x96\xf7\x1bb?\xe5wwt\xf8\x8b\xd1?\x0f5\xf4\xa7\xd9{v\xbf\xe5Q\xc7\rA\xdc\xce?\x9eb\x10?\xd4Z\x90\xbf\xd9\x9a\xcd\xe4\xfe\x11\xa1?\x8d\xe0Yc\x03\xc3\xbd\xbf\xe2\x81\r\x97\xa0\x01\xa1\xbf6\xa1\x1c\xb6q\xe9\xa5?Q{q\xaf\xad\x1a\xd6\xbfv\xfd\x02@\xf9C|?\x83"\xa3{T4\xb2?\xb8\xbaT/\x82H\x90?\xb5\x02\x03\xb6[r\xb2?\x83\xdfP\x9b\xff\xfb\xb2\xbf\x0c\xa6_\xd2\t\xce\xa8\xbf\x93/\xebK\'\x80p\xbf\xfb:\xcd\xd6\xe9E\xc9?y\xd1Kr%\x00\xa3\xbf\xe8J\x7f@\xde\xb3\xc3?\xc1u\xf7\xe7\xa6\\\xb7?k\xf4\xcb\x90\x01\xf3\xc4\xbf\x1eZ3\xe4\x84\xf4\xbd?\x9d7\xc6\xd9\xa9\x99\xbb\xbf\xa5`0Q\xd6\xd5\xb2\xbf\xb3o\xee)\n\r\xad?2+v\xbd\x0f)\xc0\xbf\xc6\xba\x98\xcc\xa4\xb6\xb5?\x08$\xc3\xa0\x12\x9d\xbd?\xb5\x13Y\x13\x85\x87\xcb?\xd0wt\x80\xbb0\x95?D=\x16p\x1aS\xb3\xbf\xa4\x9a\x99me\x1e\xbf?\x0b\xf0\x9a\x93c\xb0\xbe\xbfn::\xecfL\xb1?\x05cKS).\x9f?\xfd\xebB\x86\xa4\xdb\xd0?RuO]\xd8\x18\xb8\xbf\xc1\x00Y\xc7\x95v\xbe?\xfd\xd3\xc2\xa6\\\xac\xb1\xbf\x1e\x83K\xf3y\xa2\xb0?A\'0\xa7\x1e\xa6\xc7?\xb5\xa2\xdf3\x96f\xd4?O\x9ei\x9d\x11\x8e\xc1\xbfO\xa4\xbbyi?\xb0\xbf\x84w\xb1)B\xddc?\x1f0\x98\x86\xa5\x1d\xac?S\xb4\xb5\x05i\xd9\xba?\xb5^G\x90\x99o\xba?V\xc3\x0bg\xea"\xab\xbf\xab\xc1\xf9\xccx\x13\xbd?\xaf\xfe\x86\xcf\x9fV\xca?)\x07\xff\x05tE\xc9\xbf\x0f\xc0\xb2\xfe\x87\x00\xb7\xbf\xa3\x89\x9f\xac\xe8\x82\xac?>\x14?L\x0e \x89\xbf\x9e\xf7\x91\xc8\x90C\xb9\xbf\x02\xf0\xcf\xcc\xa3\x17\xb9\xbf8#\xb8\xd4D\xae\xb7\xbf\xa8Q\xa2m\x12\xe7\xb6\xbf\xa3\x82_\xbe\x17\xb8\xa2?\xcc\xd7\xa3+\x16\x90\x82\xbf\x9c\xd5\xeac\xa0\x8f\xbc?\xc0\x97\xef\xb9E\x9e\xa9\xbfA\xfau\x95z \x8d\xbf\xc1\xec~\xc7\x15\xb9\xb9\xbfI\x96\xdf;\xbc\xe8\x81\xbf\xa2\xea/L\x9b\x1d\xb9\xbfom%-;C\xc2\xbf)GEG\xde<\xc5?\xb0\xbfv\xbf\x11N\xbb?\x9d\x14\x04w\xe4(u\xbf\t4@}\xdd\xd4\xa9?!O\xe5#y\xf0\xcd?K\xea\xe9\xbd\xbf\xcb\xb1\xbf\xa3l\xc9\x8dS\x07\xb9\xbf\x05\xf2\xb1\xc0\xa4\x1bL\xbf`\x9a9\xdd\xb6\xce\xd1\xbf\xcb\xc4\x1c\x8b\x95\x90\xb9\xbf\n\x1c\xdd\x8fJl\xb1\xbfuo\xa5I\xe8Q\xc2\xbf\xe5$\x01\xae\x0b\xf0\xb8\xbf[\xb3\x1b\xedW\xda\xd3?\xdd`!+,5\xa8?\xc7l\x05e\x7f|\xa5\xbf\xe2s\xac\xc2Ve\xbe\xbfn^\xe8\xe7fK\xcd?3u\xc3\x8b{\x00D\xbf\xa6"\x9c\xdd\x05\xb8\xb1\xbf\xc5\xbf\xfc\xbe\x13\x8c\xa7?'
p1763
tp1764
bsg26
I1
sg27
I11
sg28
g29
(g32
S'2%#\xaa\xcbg\x13@'
p1765
tp1766
Rp1767
sg38
g1748
sba(i__main__
PLSmodel
p1768
(dp1769
g8
g9
sg10
g11
(g12
(I0
tp1770
g14
tp1771
Rp1772
(I1
(I99
tp1773
g1760
I00
S'\xbb\xb2e\xf6\xf2\xfe\xa3\xbf`\x86\xde,R\x83\xa0?\xfa\xdb,\x13%\xc4\x95?p=`\x86f\xaf\xa3?\xa9\r\x8c\x03\x80j\xa5?\xc9 a\xd2\x83(\x96\xbf\x8cP\xaeZB\xce\xb2\xbf!~\xe6\x0e|L\x99\xbf\x97\xe2fI"J\x05?\xed\x91S\xee\xaf#\x99\xbf\xe5\xfe\x17\xf7\xf0\x94\x84\xbf\x93\xbd\x08\xccDDg?\x15\xc6\xeaL\x8b\xea\xc4?Br\xa4Ig\x14\x98?\xb8\x1fwh\xc8\xef\xa7?\x1d\xbc\x17\xa2K\xb5\x99\xbf\xe9\x9c\x99&\xc4\xc1\xae?\xdc\xbb\xdf{\xea\xbd\xb4?|\x9f\xa8\xe1\x8d\xa2\xcc\xbf\x98@\x8f{V{\xaf\xbf$\x1d\xf2\xb1\xa8$\x90\xbf6QD[\x84\xbf\xaa?,m(gsO\xa5?\x05\x074\x95Qj\x9b\xbf+sgV\xb4]\xa4?O\xb0}sD\xfa\x88\xbffB\xce\x8b.7\x94?.\xed\xedi:\x02\xa3\xbf\x86\x0e\x9f\x8aJb1\xbf&/\x87\x98\xe3\x0bv?\xa8\xc1\xa8\x81sj\xb7\xbf\x98\xef:sZ\x04\x8b\xbfy\xb4l\xae\xae\x1cu\xbf\xec\xcbv\x08\xec\xdc|?\xe6\xee\x94\x00\x9f\xe3\x9c?\xc6\xf3\x12\xa3\xee4t?\r\xa8\xb0N[\xeb\xa0\xbfo\xbfrH\x83\xd6\x98?\xb6\x9fz\xd2\x16\x00\x98\xbfA\xe9\x95\x97aR\x97?\xd5_\xd5Fq%\x9c\xbf9\xb3\xfeV\xcd\xc4\x98?U\x87{z\xc2\x9ck?\xa3d\xecI\xc4td\xbf4\x0b\xf7\xcb0.s?\xc2\x9d\xa8\xd5\x9b\xe3\x9d\xbf\xc0\xffF\xa5\x17\xd1\x95?o\x95\xde"\x8d\xe7g\xbfc\x0c\roQ>\xb1\xbf\x12\xdf\xc4R\x96\xbd\xa1?j\x94J)1o\x7f?\xfe\x85y\xb61\xdfr?\xe1\xd8V\x0f\xb8\xa7\x89\xbf\xd9\xb3\xce\xb2n\xef{?\xeb\xcfDB,\nn\xbf:\xd1\xd5tL\xac\x89?\xd6\x12Ta\xc3\t_\xbf#\x0b\xe5G\x19\x8dU\xbfq\x04\x07\xfe\x1d\xee#?\x05\x1e\xdee\xa5\xa2`\xbfg\xd4T\x93T\xbar?`\x9d\xcf\xe2\xc4\x04\xa4\xbf\xbd#( Jzy?\xc9\xc6\xe0\x1c\xae\x8e\x99?|p\xdc\x87\xdeab?\xe5\xdb\x80j\x94Hs\xbf\xee\xb0\xdc\xe7 \x90\xa4? rJ\xbc\x0b\r\x88\xbf\xfc\x942s\xd0O\xb0\xbf\x1b\x01\xde\xe8h]M\xbf_\xdf\xf3\x9c\xfb\xdb\xa2?\xd3V0\x99\x1f.\xa6?\xe5\xe7Q\x01Q\x1d\x9d?\xacEB\xf9"p\x81?\x8fr\x82\rs~\xaf\xbfe\xc1\x87\xa0KR\xa3?k@{!\x94o}\xbf\x06\xc0_Egn\x80?\x86\xef\xae\x83\n\xc4\x95?\xbd\xbc\xce*g\xf7\xb0\xbf\xb8\xa5\x0eR%\xef\x90\xbf\x8c\xb8y\xb0\x91\x08\x93?D\x9c\xc6\xfenS\xa5?\x1b\x9bO\xbf\xc1\x8c\x90\xbf\x9a\xf3>n\x1bG\xa2\xbf\x01\x11y_\xb0r\x8a\xbf\xfe\x98\xdc\x99t8\xad\xbf\xe9\xf0  \xbb`\x85\xbf\xb8\xe1c\xaar\xddi?\x04,+\x88\x8d\x19\x98?9\xa6\xc8\x0f\xcc\x03\x93?_\x82s\xe8_+\xa4?}?\xf7\xb9\xbfd\x90?S-%l\xd0\xd0\x82?\xdd\t\x8fU\x9dG\x83\xbf\xf6\xb3\xb1U\xe6A\x9f?IV\xe6@|\x1cf?F\xdc\xa5\xe1\xf0\xfb\x96? V\xc6|)\xaev\xbf'
p1774
tp1775
bsg26
I1
sg27
I1
sg28
g29
(g32
S'uW\xb3Y\xd5\x99\x16@'
p1776
tp1777
Rp1778
sg38
g1748
sba(i__main__
PLSmodel
p1779
(dp1780
g8
g9
sg10
g11
(g12
(I0
tp1781
g14
tp1782
Rp1783
(I1
(I99
tp1784
g1760
I00
S'I\xf0\x96D\xfb\x14\xa3\xbf\x93\xb9\xeb\x18\xc6R\x96?~\x11\x1e\xb26\xd3\xae?\x1e5%\xd9\xa9y\xa7?\x05\xb2"\x8a\xb8\xe7\xa9?\x8fn\xa8\xea\xe9\x91\x91\xbf1\xdc\x8c\x1cv@\xa9\xbf\x94\xc4B3\x01%r\xbf\x9f\xd1\xf3\x0bG\xd1\x95\xbf\xd1\xb5\x01\x81\x1a\xa4\x91\xbf\xabb\x00S\x8f\xa6\x9a\xbf\xf3+K\xe3<n\xa3?\xce\xa6\xfe\xc7(\xde\xc8?t\xee\xabp\x00U\xa1?\xef\x9a\xfd?`\xfb\xae?\x94\tr\xf4D\xeb\x95\xbf\x8e\x97\xe5V7\x12\xb1?RXN\xdf&\x94\xb0?\xab\xb8\x97l\x19t\xd0\xbf4\x96\xbcU\xb4\x8f\xa5\xbf\r+\xc9\xe0u\x7f\x98\xbf\xac`o\xd6\xff\xc1\xa9?\xfdy\x9c\x1ca\x9e\xb2?\xbc-#\x96L\xbc\x92\xbf\x81M\x07\xa8\xd9\xcb#?\xbf\x95k\xc0\xb2B\x92\xbf\\\xc4\x1e<\xfe+\x8b?aAL\x0c\xe8!\x90\xbfZN\xc8\xcc\x14\xecf?\x89\xb1(\x89\xc0-\x90\xbf\xd0\x02\xfa\xf5\xd7%\xb1\xbf\xfb\xeai=\r\xb8\x93\xbf\'\x93\xd1`Aay\xbf\xed\x17!\x87\xff\xb3\x87?8\x90Ai\np\x9f?\xcc\x04s\x9b\x1b\x7f\x8a?5\xafD\xf2\xfe\xda\x82\xbf\x12\xe8\xdcQ\t\xf7\xa0\xbf\x18nD\xa19\x07\x98?\x92\x16J\xee\xb8\xff\x9c?H\x13\x82\xbe?\x0c\xa4\xbf\x9am\x90>\xeeb~?N\xe6#\xc7t\xad\x9c?\xee\xad\x1f\xd4\xbc\xdfw?/\x8b\tN\xc7\xb2\x8c\xbf\xe0\xa9f\xe9\xc6Lp?\x80\x0f)D\\\xc2\x87?A\x08\xaf\xbfL\xees?\x15\xfd\r\t\x02e\xb6\xbf\xcf\xbe\xff*i\xd5\x9c?\xa2\x17\xdc.\xee\x01\x81?\xde\x17Q\x07{\x99\xaa?!?\x10\xf4\x02\xe4\xa1\xbf\xdfw\x95\x10\xb7\xaf~\xbf\xa5\xc7\x86\xab\xb9\xda\x1e\xbfl\x11V\xf2JF\x85?ff\xc9\x01\xc3\x98\xa3\xbf\xbf\xd6q\xf9\xef\x00`\xbfohcq\xa7n{?\x1fH~n+\x82\x9e?\xf6\xf2\xf6\x94#\xaf\x9c?\x19\xde\x82\x80Nf\xa5\xbf\x80\xa2,\x92\xd0<\xa3?\x84F\x18\xf3\xad\xe9c\xbf\x95\x83\xaa!\x92\xdf\x95?\xf2+R\xef\x94`\x81\xbf\xe4\xad\x8f\xcf\xfan\x88?\x9a\xfc\x97"\xe6\xb3\x92?n\xec\xb4\xd9\x11N\xab\xbfh\xa0\xf2\xfc\x16\xc5\x86?U\xa2\xcdp\x02\xab\x9d?su\x05J\x08\x14\xa5?\x8d\xff\x92\xf4)\xf0\x91?\x7f+\x8e6)&L\xbf`{\xd9\xf9~\xf9\xa7\xbfS/\x85\xa4\xd0\xed\xaa?\xa2\xdar\x05\x1d\x9av\xbf\xe7\x17D1\xf3\x02\xa3? \xd7<~\x14\x04\xa2?t\xaa\xf0\xd4)I\xad\xbf\xf5;f\xdal{t\xbf\xd8M\xa1\x8b\xa2F\x95?\xdb\xd5Pn\x0f\xe5\x9c?\xc6\xa7\x9b\xb3Fk\xa3\xbf\xa1\xc2\xb7\xbe\xe2g\x96\xbfq>\x81\x03\x1a|\x94\xbfdY\x08\x9c\x18U\xb4\xbf\xe9Xu\x93\xf0\x8c\x8f\xbf\xe5\xee\xec7\xe5er?*KY\xf4\x80\x0c\x9a?cy\\\xb7nkZ?qAFj\x99\x06\xb2?8\xe3w0D\x10\x8c?K\xb1s\x85H\x87\x92\xbf4t\xf6\xb6\xc7(v?\xedi\xbb\xeee\x15\xb0?\x9e\x9f\xed\xf3$^\x94\xbf\xe82\xf2\x02\xa3:\x99?7\x1b\xe3\xbfm\xaa\x92\xbf'
p1785
tp1786
bsg26
I1
sg27
I2
sg28
g29
(g32
S'\xa8\x92\xffFG\x1e\x15@'
p1787
tp1788
Rp1789
sg38
g1748
sba(i__main__
PLSmodel
p1790
(dp1791
g8
g9
sg10
g11
(g12
(I0
tp1792
g14
tp1793
Rp1794
(I1
(I99
tp1795
g1760
I00
S"W\x02\\B\xad\x8c\xa9\xbf\xd5|\xe9\xeb\xdd\xec\x86??\x1b?\x94\xbd\xdf\xb1?\xa8\x11\x15\xc4T\x88\xa4?O53\x90\xc5u\xae?\xdf\x95\xb9\xdc0\xc2\x90\xbf\x17~\xccH\x98\xb4\xb5\xbf\xa1j\xfa\xa0\xe7Id\xbf\xfbM \xd5\xb1\x93z\xbf\xd3a\x1d\x19?!\x91\xbfoH\t\x84\xb1\x95V?\xce\x08N\xde\x90\xbe\x93?\xc3;\xc6\x18\x04\x92\xcb?9\xf7\xca\xf7\xae\xb8>\xbf\xa4\xe7\x006w\\\x9e?\xdf\x91\xb9L(\x01\x98\xbf~\xffbT\x9e\xd5\xab?\xbei\xd1\x1a\xd1K\xbe?\xed\x90\x13\xbd\xb6r\xd4\xbf\xe3\xa1\xb0\x8f\xff\xff\xb8\xbf3\x86\xabN\x1e\x862\xbf\xff\x87y\xd3\xc7#\xa4?,\xb2\x00\x8a\xae\xca\xac?T\xd2\xf6\xd1|\xa0\xa7\xbf5\x8ew\xf5\xd23\x8e?\x02)\xdb\xbb2q\x82\xbfe\x13.\xf1\xd6u\x93?\xfaF\x81\x90\xba\x0f~?\xcc\xe7\x9a\x02\x18x\x9b?\x9d\xd0\xf2 \xda\x0cd?Y\xbfP@\xefO\xb4\xbf=A~H\x92j\x8f\xbf\xe6\x11\xbf\xee}\x87\x95\xbff\xf7\xc1'\xfa\x13\x7f?\x88\xd12\xca[\xb2\x9b?\xceu\x86\xdb\xf1\xde\x83\xbf\x88+}\xb5``\x98\xbf\x0f\xfc\x8a\xf3\xb7\xd7\x91?\xd5\xcdx\xca\x82L\x86?\x19\xbc\xa1\xc6<\x9b\xa7?\x8e\xfc \xde\x1e\xc0\x98\xbf\x90\xf77\x92\x024=?\xea2\xee\x12\xfe\xaa\xa2\xbf|Z\x80\xeb?\x1c^\xbf\xe3\x1f\xf8@\xd3\x8a8?t\xb3\x0f\xa9\xbaJ\x80?\xa8\x9b^0j*\x8f?\x88q\x0eYBB\x9b\xbf\x16i\x03\xbb\xda\xaf\xa8\xbf^\xb3\xca\x94\xc8\x99\xa8?\x88k\x04pS[\x8c?\x9b\xdf\x939SD\xa2?G\x83\x13\xb0:u\x8e\xbf^IM\x0c\xab\xd8\x84?\x8e\xf5s\xdek,\xa0?\xd0`\xbb\xc5\x001\x95?\xa0f&\x1d\nb\x94\xbf\xa1\tj\x80M\xd3b\xbf\x9ep\xc4\xaa\x14\x89\xa1\xbf\xdeX\x83\xa3\xe8\x9a\x90?\x9f\x99I\xfb\x02 K?\xa07\xc5|c\xa0\xb2\xbfA`\x8e\xb8\xa5\x08\x9a\xbf~\x11\xc75\\\xa7\x84?\xb8\x8e|\xd2\xab\x8a\x91?x-\xb1{\xab\xa7\x9f\xbf\x80#t\x97!\x94\xa3?\r\x16\xf2F\xd8N\x95\xbfM\xba\tv\xcf\x93\xae\xbf\x92\xc0!\xf45\x05z?\xa2\x9fa\xee\xd0\x0b\x99?\xb2\x9f\xb6\xf6^\xcb\x96?\xe4Q\xf4\xf0\xc9\xe2\x9f?\xe0@u\x1d\xc8e\x90?\xc6\xb7\xed\xf2\xc6z\xb0\xbf\xc5\xb6\x9b\x17\xbeL\xa5?\xa5\x17\xd8\xd9\xe6\n\x94\xbf\xeb\xa4\\z%\xee\x85?\xc9\x12\x8e\xbd\xea,\x96?>\xa1\x97\xf1\x9b\x94\xa3\xbfl%>\x7f#\xa9[?\xdb\xe1{Z\xa7\x19\x95?O\xad\xebw\xc5(\x9b?\nl\xd5k\x9aY\x8f\xbf=n\x96A\xe9\xd7\x91\xbf\xfb\x81\x98U\xd2\x1at\xbf'TF\xcb\xc1+\xac\xbf\x01\xe9\xa5qb\xd1\x80\xbf\t\x08\xf5d\x9d]\xa3?0\xc1\x03\xacX\xedB?\x13\x0b\x90\x95\x10\x15\x91?-\x87\xf4\x80\xe4\xf4\xa3?$\xa1\xb6\xb0Gw\xa4?\xd9\xc2o\x1fs\xd5E?\x98\xcc(ZO\x8a\x8e\xbf\xdb!\x10\xe2\x08\xf5\x94?R\x99X\xf3M\xa5\x86\xbfD\x15\xbb\x9aU\x14T?b\xbe(\x8f\x0e\xc2\\\xbf"
p1796
tp1797
bsg26
I1
sg27
I2
sg28
g29
(g32
S'\x99\xe4\x9c\x16\xbe\x86\x14@'
p1798
tp1799
Rp1800
sg38
g1748
sba(i__main__
PLSmodel
p1801
(dp1802
g8
g9
sg10
g11
(g12
(I0
tp1803
g14
tp1804
Rp1805
(I1
(I99
tp1806
g1760
I00
S'\x0b\x89\xb0\xde\x9a\xf2\xa5\xbf\x8a\x9b\xa5\xdb\x8b\x98\x8b?SE\xbc\x1e#\xe6\xad?\x9d\nqc2\xd3m?V\x84\x92\x82V\x87\xa3?\x08\n\x1a|\x08\x17\x9c?\xb6\xbe/\xa4\xe5<\xad\xbf\xab^\xacJ\xc9\xda\x9e?\xe2+@\xb1\x88/\xa8\xbf_\x8e\xf2;\x05{\x98\xbf\xdb\xb8b\xe6\xea\x15\x9e?\x9aj\xa5a\x1f\x87\x90?\x0f\x86\\\xa7\xab&\xcb?\x13\xd9\xd8Xn\xb3\x83\xbf\xf7\t\xf7\x9a[\xa9\x9e?\xe5M\xdaF\x9cj\xa5\xbfG\xae{g\xe5E\xac?\x02|\x02Y\x00\x8b\xbc?\xc8\xa7\x1b\x8c\x7f\xa4\xd1\xbf\xebn\xd1\x1dD\x19\xb8\xbf\\\xb8\xe5\x14\xdb\xcby\xbf\xdbe\xd8V\xd9Y\xa1?7\x9b`\xa4\xda\xa5\xb3?\xf2\x1fd\xc6KK\xaa\xbf\x0e\xe4\xd3\x16\xe0?\xa6?n\xcaB\xfc;r\x9a\xbf\xef6+\xdf,\xad\xae?\x91C\x95\xdd\x872\x97\xbf\xdf\x8d\xb2\xfd\x08\xf8\x84\xbfV/\xb4\x03\xad9\x96?\xfax\x01I\x93\xd5\xbc\xbf))\xf5t;\xa3\x99\xbf\xbfq0\xfd\'\xe8\xa3\xbfR)\xfd\xa3+e\x8f?\xb5RM\xcd\xb9\xe6\x9b?\x1f\x92J\xb1]\xa8\xa6\xbf\x8a\xf0\x04\xff\xb8Y\x9c\xbf\x03\x18\x1d\xedH[\xb4?\xbf~\xa6in\ry\xbf4\x86c7\xd1\xe2\x9c?\x1d\xcai\xee\xbbg\x98\xbf3\xa3^\x8b\x1a\x97\x98?<\xf6\xf4\x89S6\xa0\xbf6c\x90\x85\x86Ry\xbf\xcf\x19\x0eh\xb0\x86\x8f?\xd9W\xc2\xc7\x05\xe5\xac?,\x89R$C\xee\xa5?u\xb6\xff\xdaO\x84\x9c\xbf?\xcd\x051\xd3o\xb9\xbfm\xa2m\x06\xef\t\xa7?\x8cm\x02\x16\xc8~\x99?\x83\xad\xe5_Ly\xbf?47\xb2wz\xd4\xa6\xbf\xce\xa9\xd7\x1e(R\x7f?W!\x18-\xdc\xd6\x9c?\xe8s$n\xab\x08z?\xd8|+\x9c\xd3f\xb3?\x0b\x18z\xc1?\x97\xa3?\x91V\xe7\x98\xe7\x1e\x9a\xbf\xe8\x1d~\x05O\x8c\x91\xbf1\x0e)[\xd7 \xb1?kS\x89\x91\x93\xda\xb6\xbf\xef?z\x1a["\xa8\xbfS\xc9\t\xf6\xc7\x87\x9d?\x17\xb4\xf6\xabH6\x9e?\xad~b"V\xb3\x9a\xbf\x0b\x84\xc5\x94.#\xa4?4\x1a\xe8\x1eM\x1d\x87\xbfG)y=N\xe7\xa6\xbf\x1c#\xca\xbfI\x9a\xa3?$\xb8\xb0\t\xf3\x06\xa4?5\xe7#\xfc\xaf\x18\xa1?&\x99\xd5\xc2\\\xeb\x95?7\nr/\xcc\xfe\xa4?k\xe5^\x91\x8b\xe1\xb5\xbf\x07\xf8a KN\xb1?\xf4\xd6d\xf0\xcdL\x9f?\xbe\xe5\xee\xd5\xc0\xafc?A@m\xabx\xb2\xa7?m\xcf\x06\xf6\xefk\x80?\x18!G\xba\xa5\xcb\x9d\xbfX3\xfa<\x13\x94\xa1\xbf\xa3\t\xd7\x17\x1a\xed\xa8?\xe6\x8e\x1a\xe8\x05\x89\x8a?\xd3\xa4\xedQ\x0b\x9e\x98?\x00.UT\xd2O\x7f\xbf\x93\x0e\x07B\x0f\xb5\xb8\xbf\x81%\xfa\xc7:\xbd\x81\xbf\xfb\xd3\xf7\xf9@\xfc\xc2?\xe5\x80\x87V"J\x80?\x17\xbb\xe7S.N\x94??\xf9\xc7\xfe\x93\xb7\xbb?\xfc\xec\x94\xba\x94\xb6\xb3?\x83x\xc3\x16\x8dId\xbfn\xe8\x9a\xd9>E\xa1\xbf\x9e\t\xef*A\n\xc0?\xcf>0\x1e9#\x7f\xbflA~F\xaa\xa2\x92\xbf\xaa\xde\x063\x02;\x80?'
p1807
tp1808
bsg26
I1
sg27
I3
sg28
g29
(g32
S'B\xe1\x95\xcf\x9b\xaa\x14@'
p1809
tp1810
Rp1811
sg38
g1748
sbasg38
g1748
sg8
g9
sg83
I00
sg26
NsbsS'HLA_B_4402'
p1812
(i__main__
ModelContainer
p1813
(dp1814
g4
(lp1815
(i__main__
PLSmodel
p1816
(dp1817
g8
g9
sg10
g11
(g12
(I0
tp1818
g14
tp1819
Rp1820
(I1
(I99
tp1821
g18
(S'f8'
p1822
I0
I1
tp1823
Rp1824
(I3
S'<'
p1825
NNNI-1
I-1
I0
tp1826
bI00
S'\xae\xb21\xfb\xa8\x03\xa8\xbfP\r\xaaVp\xd4\x84?\x9c\x81t\xf5\xa4\xc4\x95?|\xca7V\xd2\x9a\x9b?)\x9b\x02[2\xab\xb1?EX\x8c2\x8f\x18\x9a\xbf\x98\xbf_\x19c\xa0\xb8\xbf\xd9\xa7\xdb\xb7\xb9\xa3\x90?\x08\xc0\x140\xf0"W?\xae\nQA\xf6A\xa5\xbfPj\x96\xc4\xea\xd32\xbf\xfc\xf5\xb6\x8d\xfb \x87?\xd3\xf4\xf6\xfe\xb6\x0b\xc4?(\x1d\x1biJ\xdeh?\xc7 \r]\x1d\x02\xa4?\xc5O\x99\x0b\x90\xb8\x8b\xbf\x82\xbe\x13\xc6\xbe\x16\xa7?>\xd7\xa9]\xe4q\xb9?\x92\xf1IB\x814\xd0\xbf\xe7$\x13\x8fI\xc7\xa4\xbf\xf9\x87\x07\x15\xbc\x05\x7f? @\x8cMzj\xb9?\xf3c\xe6Ah\xb0\x82?J\x08\xea\xe7%\xd6\x97\xbf\x8d1o\x12\x98\x9d\x99?\x0e\xd3X\x9bK\xde1\xbfZ`d\x14\xa5_\xa6?\xf4\xd0\x92\xbafg\x95\xbf\x976\xaeN;\xe7\x92\xbf\x1e\xe0\x1a\x0b\xe4\x85\x9c?\x8b\xf8\xf5\x9a\xdb\x98\x99\xbfo\xc0\xd6\xdf0%F\xbf\xfb@\xd7\xe9\x19\xb3\x7f\xbfp\xd5\x84\xb6\xb3\xfa\x91?\x94\xd7\xa6c\x94I\x9f?o\x7f\xc6\x8d=#\xa0\xbf\x983\xc0!\xbd\x8a\x9d?D\xba\xa2\xd3\xa9\x05`\xbf\xa2\xc4\x1bQ\x8fn\x94?\x03\xd57\x88\xb2\x96\xa4?\xde\xec\x15\x07\x81V\xa8\xbf\xa3hv\xb5\x8f\xf9\x85?\x87\xd7t?\xd0\x8c\x8c\xbf{\xbb\x03\xa21@\x8c?\xc9Y\x02V\xb9\xdde?\xe4\xb7\xfb\xb2,\x9b\x98\xbf\xc1\x95>\xa3@\xeb5?k\xaf3\xec\xe9\xb8s?y.\xfdD\\|\x98\xbf\xdd\x93\x1c;\n\xff\xa8?\x87\xcf0@\xcc\xf0\x8b\xbf\xb0Y\x865\xf5\xb2\xa6?9\xc2j\xee\xa5\x9f\x9b?\t,O\x7fIR\x8c\xbf\xfa\xf2\x03\x9ah\xdf\x88?\xeag\x83\x02\xb5\x82\x91?\xa3]\xaa\x92\x82ox?\xd3\x02\xfc~\x07\xe7\x9d\xbf\xbb\x8a1O\x80\xa1\x8f?{T]\x0b\xca\xd9\x10?\xe0\x1c\r4\xea;\x9d\xbfz\x15,\xab\xd7\xda\xab\xbf\xc3\x10\xbe\x1a/\xcc\xa1?\xed{\x9cS\xac\x1f\xb0?:\x0f\xba\xe6\x99\xa9\x94\xbf\x1c\x89&oX\x0c\\\xbf\xcfE\x81x\xfa\xff\xa6?\xc7^\xb8\x88\nm\x94\xbf,\x00N\xf9\x02\x8b\xaa\xbf\xf0\xbd\x8d\xfa\x9b\xef\x9f\xbf\x82\xd0\xd9a6\x1d\x88?\xa2\xeb2\x1e\x8f\xd0\x9b?=h;\xb3\xd95\x9b?\xe2?\xbd.<\xb8\x88?\xdaI\xd8\xe5\xef0\xaf\xbf\x8d\xe3v\xab\xf5\x1bs\xbf&\xea\xd1L\x9dE\x8d\xbf\xf4\xc4w\x9cDD\x95?\xbeg<\x17$\xb6\xad?\xa5[\xa6l\xa2\x8d\xb1\xbf\xe5\xfc\x939\xd1\x9c\xa3\xbf\x7fJ\x8ez\x0b\x1a[?\x8f\x9cq\xe1\x15~\x93?<\xc6n\x8f\xb3\x90\x96\xbf\xd7\xcb\xe53\x90\x1f\x8d\xbf\xb7x\xd0!\xd7e\xa0?<\xd7\x91\x05\x88k\xa8\xbf\xca}t\xdd\xba\x81\x91\xbf\xa2\x95B\xbb2\x9dr\xbf7j/\x88\xf3\xa2\xad?0/X\xdd\x87\xc5\xa1\xbf\x0f\x0bZmb?\x99?m@\xb4\xe2T\xcc`?/\xe6\xf3\x15\x14\x9a\x9f\xbfvb\x1d\xb1\xc5G\x8c?\xa8\xd0\xb5C9\'\xb5?\x106\xde5\xf1\xf5p\xbf\xbd\x85\x0e\t\x16t\xa2?\x85\x98\xf6\xa6,\x08v?'
p1827
tp1828
bsg26
I1
sg27
I2
sg28
g29
(g32
S'\x17\xfd\xfb5\xc4x\x14@'
p1829
tp1830
Rp1831
sg38
g1812
sba(i__main__
PLSmodel
p1832
(dp1833
g8
g9
sg10
g11
(g12
(I0
tp1834
g14
tp1835
Rp1836
(I1
(I99
tp1837
g1824
I00
S'\x0c\xf2\x80\x11\xfen\xb9\xbf\xc6\xc6\x81cc8\xa3?7N\xc0\x1e\xb3\xf4\xa7?\x8c\xb9g\xf9\xb7\x02\xc2?\x87\x02(%\xa0q\xc0?Y8\xdb\xc2\x93\xfc\x8f?\x9d\x1f\xa4RX\xd8\xc3\xbf\x14b\xab\xf0d\xc5\xa3?a2\x1f\xfd\xb2\xb1\x8c?`E3?Z\x99\xa6?WkS{\xfa\x13\xbf?/P\x9eC;L\x98\xbf\xeb\xfb\xeaE0p\xc0?\xb6\x93\xe8\xd1,\x93\x98?ml(9_\x17\x8c?\x92\x00v\xe2*\xadv\xbf\x94A\xdb\xd9\x0f\x86\xb2?p\xff9\r\x1e\xe6\xb1?\x06\xf5\xff\xf4\x18N\xd4\xbfNU\x93j;\xca\xbf\xbf\xbb\xde\x8fw\xe2\x8a\x9d\xbf-\xc5\x9c\x88\x89\x05\xb9?a?,\x95"\x88\xbb?\x11\xcfjz\x88\x98\xba\xbf\'\x81\x96\xba\xbd\x00\x9a? t\xab[TU\xa2?\x14d\x15>z\xf1\xb8?\xaa\xd1\xa5\x88\xf0YN\xbf!\x9d\t\xee\xe01\x88\xbf\xae`T+f{\xbe?]\\\x96\xc2\x84\xbc\x96?\xa9\x1b\x15\xa9.N\x86\xbf\xb45(\xd4&N\xa2?I\x9d\xde*\x13\xc1\x8d?\xf7\x9d\x91\x15g\xe9\x95?a\xbe\xf2\xbc\x82\xa4\xd1\xbf@\x04\xac\xc4\xa2\x13\xa8\xbf\xb1\x8a\xbb;\x8a\x98\x90\xbf\x8b\xe4G\xa2\xbfF\xc2?\x83d\xf5\xaf\xe3\xa3\xa0?/V\xc1\xe3-A\x9e\xbf\x0fY\x1aK\xe0\xd34?O\xc4^\xff\xdc\xa6\x92\xbfF\xa3\xff^,;\xad\xbf\xf3\x8a\xb3w\t9\xa2?\xe9\xf5\x98\xf9@\x8b\xa7\xbf\xc0\xcd;Qp\xc7\x8b?\'\xd9\x06<oQ\x89?!\xba2?\x84\xfc|?:u\xd3\xf2,\x0b\xbd?X\xd7\x08\x82\xe0\xd4\xad\xbf\xe6\xad\xf6\xa2\xb4\xa2\xb6?\xe0\xefs\xf9\x88\xebx?[qJ\xe3eGp\xbf\x82>5EC<\xba\xbfA\xc1\xa2\xe5\xa6y\xa2?\xf1d\x0bv.\xe8\x8f?E\xa2\xd3;\xaf\x89\xbe\xbf/\rd\xef\xcd\xa3\xab?\xc2\x97\xe1\xbf\x84\x1e\xb8?\xc2\xd2\xed7\xb8\'\xaf\xbfh\xb3\xd5\xdd3\x83\xbe\xbf\xc4>N\x03x\x8e\x91\xbf\x10;s\x80\xca\x8e\xbd?\x87\xb9@!>\\\xbd?\xec\xc5`Z\n\xfc\xa9?\xa8\xda\x06y\xc7\x85\x9a?E\xd8\x10\xbe\xdci\xaf\xbf\xd5\x95\x89\xdc\x04\xdf\x87?Gf\xe7u\x81\x00\xb3\xbf\xfaz\xe9\xe3\x00\xa8\xb2\xbfyTA\x8b\xb2\xf5\xb8?\x0f\xbc\xb2\x00\xbc\xd0\xc8?\xd4M\x9d\nx\xfa\x92?\x9f\xec\xd8\x8b\xd5\xb7\xc0\xbf~J\x85\xe8\r\xc6\xb2\xbf\xe3Ui\xe8\xbf\x93\xc2\xbfg\xe48\xfbV\xaf\xbc?\xfc\xe8\xfb\xe7\xe4\x92\xbd?:>\x9a|\xad\xa7\xa8?R\x8b\xec\x17\\u\xba\xbf\x98\xb2\xc7\x0b\x91\xa0\xa7?,\xfe2\xcfb\x14\x97?\x9b\x82R\xf9\x12R\xa6\xbf\xf9\x19\xa8\xe5\x0b\xc9\x85?0z\xf0\xdf;\xbf\x90\xbf\xbf\x19j3\x89\x82\x84\xbfD\xf6\r\xd7\xc3\xc5\xa3\xbf\xd0 \xa3;\\\x1b\xa4\xbf\x86\xb1\xcc`\x11V\xac?3L\xc0\xf5\xf9\xb4\xa4\xbf\x07\x03\xed\xfcw>\xc3?\x82\xd7\xf1\x1e6\xb0\xb2?a\xc9\xf1\xd2\xf70\xbd?\x92\xa7>\x90u\x99\xba?\x92\x99\x83\x1e\x9e\xd4\xc2?\x04\x05\xe6\xdb\x1a?\x93\xbfTdS\xa1M\xed\xa9?C\xf2,\xac"\xc1\xb0?'
p1838
tp1839
bsg26
I1
sg27
I5
sg28
g29
(g32
S'N\x9eG\xa5\x0e\x94\x13@'
p1840
tp1841
Rp1842
sg38
g1812
sba(i__main__
PLSmodel
p1843
(dp1844
g8
g9
sg10
g11
(g12
(I0
tp1845
g14
tp1846
Rp1847
(I1
(I99
tp1848
g1824
I00
S'\xd3\xdf\xe1\x82\x8e\xf9\xc2\xbf\x11\xb2\xb7]\x83C\xb8\xbf:\x815\xa7-\x96\xbb?*\x1c\xee@\xc8\x00\xc1?\xac\xf0Mb!#\x89?/W\xb6xhP\xa7\xbf\x06\xaa\x04\xbe^\xef\xa5?\x91o\x94\xe8\x82\xa2\xbe?\xed\xc7\xbe\xea\x8e\xcb\xaf?\xd1@N\x95\xdd\xb4\xad\xbf]`j\xe8\xab\xb7\xc2?\x02E\xd2\xbaEz\xb8?I\x8d\xc7*r$\xbd?\xe0\xe6m\x19\x18\x08\xa6?n\xbd^\x98L\xe4\x9c?Y\xc5`x\x01D\x86\xbfyP\x00\x81\xaf\xd3\xb8?E\xaa\x9c6\t\xcd\xa6?%5\x8f\xf079\xd4\xbf\xdf\x19\xc1o\x99\xf4\xa8\xbfh\xe5B\xfckX\xaf\xbf\x17\xcb8\x8f\\"\xb6?\xc5\x16C\xb5i\x1b\x99\xbf^\xe4\xe6\xba\xc7\x92\xbf\xbf\xc7\xcc\x00\n`r\xb1\xbf\x8a\x9eR\x83\x0b\x8d\x96?\xdb\xc9L\x08\x1bs\xa3?G\x0f\xe3\x95\xbf\xc7\xb0\xbf\x06\xa3\x91q\xe1b\xa9\xbf-\x14\xfc@\xd3m\xb5?M\xea;\xd7+Z\xbd?\xae=<\x01\\\xa3c?V\xd0:\xf1\x82\x9f\x9c?N_\x14g-\x1a>?ZW\x82\xad\xfc/\xa8?\xc2Y\x86V\xe3}\xca\xbf\x02\xc3\x83\xe8\xc1a\xaa\xbf\xe5\x03\xf4\xedF\xb2\xb5\xbf_\xf5\x92\x15W\t\xc6?\xb8\x8e<n\x82\xa1\xa1?\xe8\xff2\x04d\xb1\xb2\xbf\xd2\x96\xec\xd0\xc5\xd6\xa8\xbf\xb5/-n\xefx\xb7?!OvW\xdd\x1f\xb8\xbf\xfa?{\x8e\x83w5?Q*\x1f\x90\xc3\xd2\xc3?>D\x90\x04t\\r\xbf>\x92i{\xf2\x0b\x96\xbf\x0c7\xb0\x1f\x0f]\xb7\xbf\xbdwmg\xc2\xc4\xb8?\xd2V#\xe5SY\xa9\xbf\x9b\xcd\xe9\x13\xf5\xf9\xcc?\xa8\x13\x94\xea}\xaf\xb3\xbfFN;ETvY\xbfB\xb9S\xea\x93Q\x97?|N\x85\x8a\xc7{\x9f\xbf%\x03U\xf0O$\xb3\xbf\xcf\x03\\\xf54t\xc3\xbf0\xa9\x1dT\xbc?\xad?\xad\x1d\xa1\xe5\xd4\xe6\xc4?\xb7","\xa0y\xa2\xbf\x19\x90\xbe\x85\xff\xfc\x94?rqP\x10d]\xa3?=\xc8\x956e>\x84?|PX\xef\x1d\xc7\x85?\xbd\xb4\xac\xe4fK\x96\xbf\xd7\x05l\x11|s\xac?\xc4\x86fL\x8b \xa4\xbf\xf7\x1d$\x9fSi\xae\xbf{\xbfj\xe7\x03\xa4\xc0\xbfA\xe1\xcd\xa7#\xdb\xab\xbfr\xd5\x14\xf6\xca\xe4\xb9?\x9a.c\xa8B\x13\xc6?\xa7\xf8\xd0fY\x8a\xa8\xbf3]\xc0\xef\xf8d\xc7\xbf\x9a\xc6\x19v\x9a9\xc2\xbf\xd3\xe4\r\xacA\xc4\x90\xbf\x81\xe6\xa9\xea)\xea\xb8?\xc0\xbaus\xaa\xfb\xc2?\xa9\xc6\x15/Y\xe8\x8c\xbf]E\xf0\xb0%i\xb5\xbf\x7f&n!\x18\xc5\xb4\xbf\x11e3#z\xc4\xc2?X"\xa6\xa7\x83t\xc2\xbfV\x08`0S\xbe\xac\xbfd%p\x99\xd7\x04\xa2?K\n\xcf\xfc\x88!\xcd\xbf\xf3\x88+\xfd\x8ej\x91?JQ\xd2\x98p\x7f\xb8?&p\'h7\xa6\xaf\xbf\xf0\xed\xeb\x05\x96\x13\xb8\xbf\xfaX\xb5\xf9\xe4\xeb\xca?\xd2\xf7\xc6\xec\xcb\xcd\xc5?\xe1\xfcy"\x98v\x90\xbfp\xbd\xde\x88\xb1O\xc5?|\x84\xe4cxJ\xd0?\x9f\x19\xe4\xf1\x82\x94\xb6\xbf\x00y\x07_e\xd6\xa9\xbf\xb6\xe3\x04G\x7fz\xa9?'
p1849
tp1850
bsg26
I1
sg27
I7
sg28
g29
(g32
S'\xf6J\x00\xeb\xb5\x1e\x13@'
p1851
tp1852
Rp1853
sg38
g1812
sba(i__main__
PLSmodel
p1854
(dp1855
g8
g9
sg10
g11
(g12
(I0
tp1856
g14
tp1857
Rp1858
(I1
(I99
tp1859
g1824
I00
S'\x05.\xf0\x04\xfdj\xb2\xbf\x08DY\xf7bT\x96?\xcd/\xb1\xf6V\xfa\xa2?{\x8b\x12\xb9q\x14\x93?Ah\x08S\xf6\x95\xb0?\x8d\xe3o)\xfdL\x9c\xbf\xbe\xcbk\xcc\x02U\xb3\xbf\xed\x87\xb6OS\x81\x95\xbf\x04\x0eh%^>\x88?\x97\x17\x1fD:\x83\x86\xbf\xf2yw\x94\xc6\xf0\x8a?`pQ\xb7\x05\x03\x92?\xce\n\xd2\x03"\x9f\xc7?;\x07=\xcd\xde^_\xbf/\x1f\xbeU\x89"\xa9?\rW\xa7\x9e%yv\xbf\x97\xee\x8cP\x80\x92\x9c?\xda]w:\xc3\xf1\xbb?7\xd3\xf2\x0e\xb5\xcd\xd2\xbf\xf2\xb8\xa6\xfe\xd9\x9a\xb7\xbf+k\xdf\x8d\xea\xdfP?\xda\xca\xba\xa2K\t\xad?\xd2\xa2A\x11;q\xa4?8\xc7uS\xdf\xb2\xa9\xbfO1\xe1[\x0eT\x91\xbf(S\xa1\xc5\xe6Y\x86?\xd8\xc9\xdfi\xff\xc5\x9c?\x81*\xde\xedb\xc0I\xbf#\x15\x8e\xb9y\x9d\x86\xbf\xf6\xda\xc7\xef\x9a\xa4b?O\xcf\xc0\xcc\xbd\x1a\x9b\xbfD\x0cN\xc2\x11e\x9b\xbf\x7f\xa1<\x84\x86\xcbT?U\xab\xad\xf0}Q\x86?\x12kn\xc8d\xc9\x8f?\xd5\xa6\x9a\x1c\x1e\x12\xb0\xbf\xb5\xf4\x11\xd9wO\x8a\xbf\xe8\x87$\xb9[\xa6Q?\xec\xd01\x9e\x8b,\x89\xbf\xa1\x10\xc5\x90_o\x87?\x9a\x88\x87\x97=\x83\x9e\xbf\x0e\xbf\x1a\x8d\xfa\x9b\x86?\xd5p\xa0\\\x9e\xa6\x93\xbf\xe6\x0b.(4\x97\x8d?\xca\xbb:\xdc\xa56b\xbf\x8a\x16\x04\xc0\x9e\xc8U?Q\xd5\xde\xa2\x16\xd6\x91?6\xde=\xa4\xd0d\xa1\xbf\x0e\x1d;K\xcf9\x9f\xbf\xc12\xe9%}\xe8\xa4?\xdf\x7fJ\xc3a\xa4\x9a\xbfvp\xe5\x05mt\x84?BP\xd9\xb65\xd8\x8e?7\xf52b\xe2|\x90?D\x8e\x0c\xf68\xf8\x9b\xbfi9a\xed\t\x91\x8f?g\xa3$\xdb"3\x93\xbfC>)\x02\x9a\xcc\xa3\xbfgKeC\x92\xa8\x98\xbf\xbdO\xdb\x92-%\xa4?\x16\xa1\xdd\xa3\xbdH\xac\xbf\x11I\xb3?\xf2\x9b\xb4\xbfh\x11\xc5\x99\x18\xea\x91?\xf7Dk,\xaez\xa6?nL\x15\xf3\xa7%w?\x99\x0b\x16y\\\xdf\x98\xbf+\xb2\xa2p\xe6\xd0\xac?Z\t\x83\xe5\xde\xa1\x93\xbf\xf7\xb4\x95\xc3\x97\xe7\xa9\xbf\xb9\xe1\xbb\x1d\xe2\x9d\xa1\xbf\xa5\x84?`\xad\xec\x8a?\xdc\xd9\xd5\xd2\xadG\x91?\xc7\xed\xb6Ynw\xa5?\x82F\x9c^gM\x8c?j\xa5\xddP\xe9=\xb3\xbf,\x1dN\xcc\xfb\xa1\x8d?\xf8\xc0\xfc}NF\x9d\xbf\t\xbbX[,)a?\x06aR\\^\x1c\xb4?\xf5\x11Y\xa1\xb6\x0c\xaf\xbf\xbb\x0cZ\xb3\xef\xc8\x9e\xbf\xca\x18\x922vF\xa2?\xd8a\xb0\xe9\x1bq\xac?\xfc\xf6]j6\xfa\xa6\xbf75\x05\xaa\xb1]\x80\xbf\xcf\xd8\x81y\x03\x93\x94?uU\xf1,\xb3<\xab\xbfX\xe5\x8bb`\x01f?\x07_\xdb^\xb6\xd5\x83?\x19E 2\x84F\xb4?\x80\xc7\xe4\xe7l\xbc\x9b\xbf\xa0D\xc5\x7fw\xaa\xa6?\x1aG\xef8\x9b\x8d\x9f??\xa6\xb3\x97G2\x92\xbf0\x8f}u7\xc4\x98?\x1aRa\xf5}\xa0\xb5?0\x04\x91\xfa\xdc\rq\xbf\xf9\x87p\x1f\x8d5\x9d?\x02\xd8\xef\xe5\x99\x8a\x8c?'
p1860
tp1861
bsg26
I1
sg27
I2
sg28
g29
(g32
S'\xa8\x88?\x94#\x92\x14@'
p1862
tp1863
Rp1864
sg38
g1812
sba(i__main__
PLSmodel
p1865
(dp1866
g8
g9
sg10
g11
(g12
(I0
tp1867
g14
tp1868
Rp1869
(I1
(I99
tp1870
g1824
I00
S'\xa7OG\xa7\xe58\xb8\xbfS\xb3\xf5\xae\xb5 \x84?\xd8\x8e:y>A\xa3?\xb9\x85\x85\xfde\x15\xa1\xbf\xf0\xe4\xe5!\x05-\xae?\x90\x96\x83\xca\xb5\td?\x87\xd1\x96l\x07\xa8\xb0\xbf>?q\x8e\rs\xa7?\xfe=\x8ac[\x1b\x97\xbf"\x14\xc7\xee\x9c\xf6u\xbfV\xf0\xad\x1b\x10\xfc\xa5?Q\xc3\xef\xc0\xba\x8c\x90?\xb0\xef\x1e\xd3\xae\xf0\xc8?\xdc\xb1z\x87\xcb\xacv?\xd7\xb2lpC\'\xaf?\x7f\xc3\xd2\x88\x9f\xdb\x95\xbf7\xd5n\x0f\xb4o\xa1?)\xc4\xb2\x0fM\xe3\xb9?\xa9"5\xc2\xee\xe2\xd0\xbf\x17\xa9\x04\x1f\xfc\xb2\xb2\xbf\xb8`\xb0\xb5\t]\x80\xbf\xab\x07RB#0\xb6?\xbcRe\xe8XO\xa0?\xb5G\xd2\xdc\xf2L\xa9\xbf\x13\x13\xd4{\x94\x89\x92?\xe5^\x03\\I\xb6\x86?\x84\xfb\x91\xba\xa0\xf2\xb1?ar\nv7\x81\x82\xbf0\x9a{\x88\xf1F\x96\xbf$\xb87r"\xa6\xa7?m\xc4g\xeai3\xac?\xbf\xbf\xba\xd0s\x8a\xb0\xbf\x0fp\x93\xa1\x8a\x9e\x9a\xbf\xeb\x8fkO\xdd;\x8b?\xe5I\x1d\x9c\xc2\xd2g\xbf\xc9\x02\xe4\xd0\xda\xf6\xc1\xbf\xfb\xec\n\xaa\x95\xdd`\xbfS\xfb,s\xdf\xf8\xa3\xbfO\xcf\x07\x8f\xb2\xc4\x86?\x1d\xc51\xbc\xc1\x0e\x9f?\xa8\x9c\xb0U`\xcd\x98\xbf\xfb\x02I!\n"\x99?\x83\xe3\x07y9\x00\x99\xbf\xb8\x1b\x83\xb5#\xcb\xa3?\xfa\x97\xcc\x8b\xad"T?{\xaaZ\xa8\xf7E\x9d?\xdb\x9d}\x06\x0c\x8ek\xbf;g8/\xc8<\xa2\xbf\xe1\x8f\x81\xd2\x84\xd2\xaf\xbf`\x1f\xb4\xdc@\x04\xbb?\xb0|\x05\xf3j\xe8\xb5\xbfs\x96\x86\xb6\xd8\x14\xbf?q\xdc\x13\x97\xd7\t\x8c?VY\x82\xcd\xca\x9f\xaf?\x9c)\x85j\xf0\x84\xab\xbf\x1e\x13\xab\xc0\x93\xd4\x8d?\xae\xec zr\xcf\xb5?\xdf^\xd5\xc1Ea\x96?;5j\xf3\x0cS\xa4?mo\x93\x98\xd7q\xa5?T\xbc\xa3Y\xd1\xe2\xb1\xbf\x19\x1fC\xde\x0e\xc4\xb2\xbf|\x9d\xa5\n\x0f\x84\xb7?p\xee\xe8\t\x08d\xb0?\xd6\xb1\x83\x86Zn\x8e\xbf,l\xe7:\xdb}\x80?\x1d\x00\x86~\xb5,\xaf?\xde\xaf\xdc=\xef\x08\x92?p.s\xc0\x93\xea\x96?{i}8\xd5\xe7\x95\xbf\xef\xae\x07e\xcb\x16]?\xf4P\xa5\xd84\x96\x88?\x0e.\xc7b=\xb1\xb8?\x16\xc1ijx\x13\xaa?\xc1q\xc679\xc1\xac\xbf\\\xc1\xfd\x87<\x08\x95\xbf\x9fp\xf7\x94\x92~\xa6\xbfU\xd1\xdc\xb8%\x9a\x80?\xf7\x9e\x9d\xac\xa4A\xbc?\xca\xbfZ\x15RR}\xbf\xa5\x81\x0f\xe3\xcd\x8d\xbb\xbfQ\xda\xf14\x12w\xa9\xbf\x0e\xe3\xf4\n\xee\xc1\xa9?\xe6\xdc\xfd\t\x06U\x9c\xbf\xb9\x95\xb5\xdb\xc3\xa4Z\xbfn\x0fo\xa6%>\xa8?9\xd4jQdY\xb6\xbf\x1c\xf9U57p\x85?m\xdd\x8d1\xe1j\xbf?\x00\x92)a0\x83\x85\xbfme\x02\xd8\xedk\x9a\xbf5\xac\xc3n\x01D\xb5?c\x18\xea\xa2P\xc4\xb7?\xdc\xaffZx\xe4|\xbf\xa9C\xa9`\xd3_\xb1?,\xf8\xdb~g\x9d\xbd?\x00\xdf*Y\x8b{\xaf\xbf\xcdny\x96\xbc\xf4\x80\xbfq\xca\xf7y\xca\xd7\x97?'
p1871
tp1872
bsg26
I1
sg27
I3
sg28
g29
(g32
S'\x06_\xfc\x00\x861\x13@'
p1873
tp1874
Rp1875
sg38
g1812
sbasg38
g1812
sg8
g9
sg83
I00
sg26
NsbsS'HLA_A_2402'
p1876
(i__main__
ModelContainer
p1877
(dp1878
g4
(lp1879
(i__main__
PLSmodel
p1880
(dp1881
g8
g9
sg10
g11
(g12
(I0
tp1882
g14
tp1883
Rp1884
(I1
(I99
tp1885
g18
(S'f8'
p1886
I0
I1
tp1887
Rp1888
(I3
S'<'
p1889
NNNI-1
I-1
I0
tp1890
bI00
S'%\xb4V&\x15kp?\xca#jS\x14\x9aj\xbf\xe3\xdblz\xa3m\x8f\xbf[\x0f4\xef"X\x94?\xd1\x90Q\xec}\x9d\xa9\xbfx\xf8\x7fP3\xed\xbb\xbf&\x8eX7\x89\xe5\x85?6\xb2\xb7\x15\xae]\x86?\xfa\x06]\xa6qh\x98?\xb0\xaa\x1cd\xa7\x1e`\xbf\x89\x81^Q\nLn?\x17\x7fW&\xaaI\x9a?\xa0"K\xac\xc2\x98\xc5?v\xa3\xdb\xdd\xa0\\\x9c\xbfG\xd1X\x1b\xd7?\x97?M\x82zQ\xa9I^\xbf\x11\xcd\xe8\xe8\xda\x97\xb1\xbf\x81%S\xa7\x01\xf7\xaf?\xb8\x82\xfd\xc1\xae*\xc4?O>\x1c\xe5\xa5?\xaf?\x90\xa9AW\xe6>\xb5?\x9b\x92o\x9b\xcb\xb9q?\x12M\xb6\x17R\xc0D\xbf7\xbb\xee\x9f1\xbc\xac\xbf\xe4\x15\x1c\xf2\xefw\xa1?\xb7\x9f\x041\xd7\xdcv?\xb8\xf1P\x11\x9f\x9b{?\xb9\xc3\x8b`]\xed|\xbf\x9b%\x05\xb7\xfd\xd3\xe2>\xaa\xe6\x0e\xd9\xb0J\x85?O\x8e\xbd\xd2\xa4S\x94\xbf\x82\xd345,r\xa2?\x98\xd0\xbb+\x7f>y\xbfK\xd0\xaah\x1ch\x9c?u\x15\xf0\n63\x93\xbf\x1b@i(\x8cS\x96\xbfHH\xda\x7f\xc5o\x8f\xbf\xe3B:4*G\x8b\xbff\xc7<(\xa4\xbcU\xbf\xd9\x82\xc0\x81{\x15\xa8?\'t3e\x93\x14\x98?Z\xe89U\x17\x13\x85\xbf\xc9\x06}\xd1\xef\xa9\xb3?T=\xe7\xb4O4\xa9\xbf\x14\xdb\x08%\x1edx?\xb39N\xff\xc2\xcd\xa5\xbf\xf5\xdeMW\xb1\xbds?\x83\\\xdd\xfd\xcd\xa8\xa5?\x11|\x12\xfah\x82\x93?\xed\xc7"%\xa8{\xb0\xbf\xdf\x07\xb1\xe5\x193\xaa?\xe8\xc8\x9a*X\x1bn\xbf\xacT\xe51;\xd5\xa4?\xe0\xfe\r\x07\xda2o\xbfM\xa1\xdd\xbcI\x00r?\xa5O\x18\x8b?\x92\xa0?2k\xc8\xaf\x85+\x87\xbf\xfe\x9e\xd8>\x0bGq?Z \xd6\x9414\x85?\x7ft\xb5*\xbc\xa3|?\xad\x18\xb1\xbf\xbb\xfe\x93\xbf\x07\xc1\xe9\n\x18\x07c\xbf\xa8\x9b\xfe3\xbb\x8cw?\x18\xb5\x1f\xa7t3\xa4?M\x089\xd3\x1c7\x99\xbf\x93[\xa2\xfd\xaa9\xa9\xbf\x82\xaa#\x8an\xc6\xa6?\xc6\xfa\x1f\xce\xcc$\xa3\xbfi\x84\x8d\x06\xde\xe9\x95\xbfz?\xcd\xa4\xeaXy?\xcd:OX\xfb\xd4\x9a?\x99\xd3\x89c}O\x83?\xfd\\\xcb+\xfdh\x9b?\x9e{\x9aK\xc4\xfc\x80?\xd9\xc9V\xca\xaf:\x97?>\xca,\x87\x10\x8d\xa3\xbf\xbcH\xb6k7)\x95\xbfz\xc8IKM\xa9\xac?@\xe1\x88\xd5\xec\x05\xae\xbf\xd8u)kLZ\x85\xbf\x01x5\xf1$F\xa4?\xc1\x19\xcf\x07\x19X\x9f\xbfF\xb6{\xb5\xaa8\x93?_\xd1\x0b6\x05:\xab?U/n\xf3Z0Z?\xa6\x89!1\x87-\xa0?\xe5\xde\x04\x1b\xacE\xa9\xbff\n`26\xe3\xa4\xbf\x19\xc4\x12Q\xbb\xa6\xb2?\n\xceE\xcd\xbb\xec\xbe\xbf\x11$_\x93\xac\xda\x92\xbf\x7f6wM\x91!\x81?\x0e\xac\x14e\xb8\x8a\xa2?\x1b\xf9\xb7\xf6\x86M\x93?Y\x92\x9fO\xc3e\x8c?\xb2o}\xc3\xf5\x87\xba\xbf\xe1\'\xe3\xc51\x7f\xad\xbf\xb1\t\xbd\x93\x05\xb4\xb1\xbf\x87\x10\x87\xf4\xdfS\x9f\xbf'
p1891
tp1892
bsg26
I1
sg27
I1
sg28
g29
(g32
S'\x83\xbeh\xe0q\x7f\x16@'
p1893
tp1894
Rp1895
sg38
g1876
sba(i__main__
PLSmodel
p1896
(dp1897
g8
g9
sg10
g11
(g12
(I0
tp1898
g14
tp1899
Rp1900
(I1
(I99
tp1901
g1888
I00
S"$\x85\xfb\x02\x80\x12\x84?\x907\xc6\xc6\xf5b\xad?\xfe\x14+\x80\x06\xd8\xc1\xbfq\xd2\x9b\x11fW\xb5?\xbb;n\x0br\xdf\xc7\xbf\xc7V\xd6M\x11\xf1\xce\xbfx\n\xf4\x19\x048n\xbf\xe4j\xb7+P^\xc2?\xd72)\xac\xd3?\xbe\xbf`\xe5\xe8\xd7\xc7B\xc2\xbfA]\xca\x01\xa3)\xb8?BS\xdb\xc50M\xc7?9{\x8e\x12\xd4\x8a\xf2\xbfN!\x1d\x8e\x8c\xd8\xd5?\xf1\xc6(t\x95$\x9a?h\x88\xf2/X\xca\xcf?\xf5\xdf\xa5i\xec4\xcd?\xaa\xba\xd4\xfc\x1c\x84\xd8\xbfqwt5\xcf{\x03@\x19\xab\x01\x81l\xa8\xe0\xbf\x9e\x12\xc7n\xe8\xff\xda\xbfrHm\x0c`?\xc5?9\x94\xb2\xc4\nT\xca\xbfX?\x06x\xddl\xc1\xbf\x1a\x92A\x8aq\xf8\xc7?\x0c\x0c\xcc\xea\xf4\x9a\xb1?\x19\xb8\xe8W1g\x96\xbfW\xf0o\xc3\x96F\xc5\xbf\x1c\x00\xc6\xaf\x14\xc9\x92?v\xe5\xb8\x88\x91y\xcc?\x19\x98Q\xc8@\x9d\xc3\xbf \xf1$\x8c\xcaz\xa7\xbf\x91\xff\xc1\n\x81\x99\xc0\xbf\xd3\xa8\xba^x\xfa\x91?\x0b] }1\x80\xc3?q\xe0\x9c\xf3~(\xc1\xbfO\xb8\xdd\xd8\x8a\xd8\x89\xbf\x85q\x0fv\xb7\xfc\xc0\xbf\xe95\x08\xdd>\xfa\xc7\xbf'OR\x89d\x97\xa9\xbf\xed\xa8T\xbc\x836\xb6?\x03\x15\xdeQW0\xb7\xbf\xd1\xe6\xb0\xee\xeb\x1d\xb9\xbf\xec\xf7\x12D\xbd^\x93?`:P\x92j\x95\xa8\xbfx5]\xbb\xba\xc2\x90\xbf\xe9\xcf\xca\xe92R\xb5?\xa7\xf9\xe8\xc9\xf4)u?a\xa1I\xc5\x02\xc1\xce?\xd9\x9b\rJ+-\xb4\xbf4\x93\xa6\x9c\xb3R\xd2?\x9bOn+\xb4\x14\xca?\x12\xfd\xd8\xfe\xf6_\xc8?\xd7sg;\xe8/\x82?\xb4A<?M|\xc4?\xae\xc7\xc8\xe5\xac\xc4\xc5?\xed\xc7\x02\xa2\xd5\x04\xaa?\x85&\xaa\x1f\xd3A\xc2?\xdd\xfe$X\xe1\xc8\xc9\xbf\xb4&\xd8\xd2Bh\x90?\xb1{\xf8\x01\x15\xe6\x84\xbf\xa6\x15\x95\x07\xb7<\xc1?\xb6\x04\x9c*\xac\xcc\xb2?\xf5b\x98\x08\xed\x91\xc8\xbf\xedI\t\xd2\x02?\xb8\xbf\x1f<\xd9Ur\x03\xca\xbfGO\xea\xf7tC\x80?\xf4\x1bd\xe9 \xb0\xb4\xbf*\xc3\xe9\xcahf\xc8?\xeeC\xa9\x16\xb7\x08\x89\xbf\xb8\x003Fr\xb1\xc3?dP\xa5\xa4\xd8@\xc1?vp8v\x93\xaa\xb3?\xa2B\xd6UF\xf5\xc3?\xc4p[B\x8f\xa6\xba?\xc1\xb3+\xad\x82y\xac\xbf\xccj3\x16\xc7\xaf\xb2\xbf\x02j\xdfAB\xbf\xbd?\xc7_*\xc1j\xd2\xb3\xbf\xd6\xa0\xf2\xa4\xce\x18\xc8\xbf\xf0\x1d@o&\xdc\xc1?\xcf!o\xc8\xdf;\xd2\xbf;\xc35\x00\x96\xa0g?\x8c\xc07\x8b\x1f\x15\xa4?x\x01\xb6p0k\xb4?\xd4v=\xc1^\x84\xba?\x10\x99\xc1\tK\x90\xb9\xbf\xb2\x94\x1c\xf2$\xa5\x95\xbf\xac\xa1\x19\xbb\xc4\x07\xd4?b/\x89L\xfd1\xf1?\xbch\xa0\xa8?S\xf3\xbfD\xde\xae*5\x1c\t\xc0\xee,\xc8\x0c\xc5g\xe4\xbfr\x00$\xd4Z\xca\xdf?\x14\x11`tC\x1e\xf7?\x1f_W\xb6)\xa7\xf6\xbfmM\xfe\xf6\x0b\xa4\xe2\xbf\xd7A\xc0\xcd\xb1\xce\xf2?\xd3\xc0\xba\xf8\x1b\xbd\x02\xc0"
p1902
tp1903
bsg26
I1
sg27
I54
sg28
g29
(g32
S'\xe4\x11\x8b\x1dlM\x13@'
p1904
tp1905
Rp1906
sg38
g1876
sba(i__main__
PLSmodel
p1907
(dp1908
g8
g9
sg10
g11
(g12
(I0
tp1909
g14
tp1910
Rp1911
(I1
(I99
tp1912
g1888
I00
S'\x87ky\xa0I1\xb8?F\x18<C\x8b\x18\xc2\xbf\xc9\xad\xccf\xd5K\xb1\xbfc\x0c\xecV\xd7\x8d\xb0?~ad#\x01\xe4\xc4\xbf\x06X\xd9\xfe\xe8\x19\xd4\xbfP\xebM>\xb4\xab\xac\xbf\x9f\x99\xc8\x8e\xac\xcf\xa8?\xe2]\xfc\xc3\xcf\x9f\xa8?;\t\xd6O\xd9W\xb6\xbfV*[0\xd6p\xbe??\xfa\xc0\x80,\xdd\xb5?\x04\xcb7}3w\xd1?\x88H\x9b\x18\xf7\xbf\xa8?\xdd\xa5n\x1bRy\xb1\xbf\\J\xa0j\n,\xbe?\xc4_\x9ev*|\xac?1X\xc0\x06\xa4\xfe\xb8?XheU8D\xce?\x0eY\xd0\xff\x08\xcc\xac\xbfy\x9a\xb0\x17\xb5P\xb4?\xd1\xc8o\xdd\xff\xd7\xc3?2\x8f\xc82\xbb\xf6\xb8\xbf\x17\x93o\xb9\xe10\xb9\xbfyl\xb0\x03\xcew\xbb?\xfeTj.\xc1\xe4\xbb?v\xda\xf9\xc9\xc1\xed\xaa?\xd8J\xac\xf3u$\xbf\xbfE\xae\xa9\x05\x7f\x81\xb8?\x8b\x12=\xb6\xc0I\xaf?\xf32&\x82\xfc7\xc0\xbfD\xd7\x8c\x9e\t\xb6Q?\xdbx~Ie\xf2\xb7\xbftER\x9c\xb8~\x7f?2\x11\xd1\x9c\xc3\xe3\x91?\xa9o\xf2\xea\xd5^\xad\xbf!_\x96\x13\xfb-\xb6?\xc4K\x93?\xad\x80\x9b\xbf\x9a\x05\xb2\xc3\x8d\x0e\x8c\xbf\x90DT@\xc2\xcf\xa9?\xe4\x91c@`\x0e\xc7?\x19\xd1]\x15>\xd3\xa5?I\xbd\x13_%\x99\xa1\xbf-\x8fb\xf2\xd7\x91\x93\xbf\xe4\xed\xa5\xca\xbcL\xa2\xbfp\xa7\xab\x90\xdf\xe4\xbe\xbf\xcb\xef\xd2\x04\x88&\xbc?\xfb\xac\xea[\x03\x1d\xb8?\x0c\xf0\xe1\x93\xa4m\xba?\xa3P\x8d\xdfa\x9d\xb2\xbf\xe2(\xff.[\'\xc5?g\x0b15C\xb5\xbb?\xb6Kn\x0b\x00>\xbf?\xe9\x0fu\rE\x02\xa2\xbf\xb0:O\xbd\xba#\xac?$\xcc\xf5\xc2\x8e5\xc7?;2\xb6\xa2\xbb\xb0\xb8?I\x00o\xf5`*\xc3?\xa5\xdf%\xcf\xfc\x9b\x84\xbf\x11\x8d\x11\xea\xe4\xee\xb9\xbf\t\x87\xcaU\xd9R\xa3?g\xab/\x8fRD\x98\xbf"\x93cA\xec\x07\xc2?\xf7\x8a\xa9\x03C\x7f\xb8?\xbd#D\xdeWV\xb4\xbf\xc9\xc0\xb5\xc8\x93F\xc4\xbf\x81\xea\xa3TH2\x8a?\xaf\x90RP\x10c\xb2?N>)pk\n\xa9?|T\x00\x0c\x88\xe2\x9a\xbfU\x050\x12\xce3u?\x17m\x8d\x04\xc7/\xc8? \xbdU\xda\x8c\x03\xd0?\xd5\xa4\x87\x0fO\x14\xc9?\n\xadY\t\t\x7f|\xbf$|6\xd1\x9d\xff\xbf\xbf\x1f\xd3J\x90\r\x02\xb1\xbf\xdb\xc0\n\xa6}xu?\xf2\xaa\xef,\x07\x91\xb3\xbf;\xfa\x06p\xce\x15\xae?%MZ\x97\xda4\xbd?XX%\xd8\xd4\xcc\xc2\xbf\r\t\xdds\x9a\x85\xbe?R\xde\xc0\x9d\xf7\x8f\x8e?G\n\xc2H\xc8\xd5\xb8?X\'\xe3\xa0\x99\xb8\xab\xbf\xa4\xc7\xed-,n\xb9\xbf\x0c\'Dm\xb4a\xc4\xbf\xc7\x82|\xe9\xa0\xc1\xc6?\xcf\xe0\x02\xd8\\I\xc0\xbf\xa9\x9a\x08\x14\xad\xde\xbc\xbf\x05\\\xd0\xe3\x87^\xb0\xbf[\xc7\xac\x86\x19\x86\xc6?\x99U\x99\x11\x1c1\xa9?Q0\x92/\xa5g\xa1?\xcc\'\xf7E\x00\xca\xbb\xbf\n\xa1<\xdeY:\x8c?\xa7Ap\x88%\xba\xbc\xbfW\xd4\xac?\xe8\xef\x9b?'
p1913
tp1914
bsg26
I1
sg27
I6
sg28
g29
(g32
S'%\xe3p\x10La\x15@'
p1915
tp1916
Rp1917
sg38
g1876
sba(i__main__
PLSmodel
p1918
(dp1919
g8
g9
sg10
g11
(g12
(I0
tp1920
g14
tp1921
Rp1922
(I1
(I99
tp1923
g1888
I00
S'WD\x90D4\x81\x8d?\x13\x01)\xcf\xec\xfe\x97\xbf=\x9e\xe3\xcc\'\x08A?\xc2=\xe4\xf1\xdf\xa0\xa1?bO\x9c4\xb3\xaa\xa5\xbfg\xd1\xe71\'\x9f\xc5\xbf\x90\xa9!Dq\xb3\x97?\xa1\xec \xad\xe0\xc2\x96?\x04\x91&\xd8a\xc5\xa5?\xe3\x17J\xeaozq?\xaf\x19|=\xc9b\xad?\x19\x88\x07}\xdcw\xbf?\'p\xe2\xd3\xbc\xaf\xbc?}G\x14@0$\x90\xbfR\xd4\x15e\x97\x8d\x8c?\xff-Qg\xeeH\xb0?\xddVz\xd1\x100\xb0\xbf\xda\xc8\xd8\xf8\x859\xba?s\x10\xe8\xd3\xfd\xbe\xc1?\t\x19\xf7\x7f\xc8\x01\xa7?\x0e\x8afQqS\xb8?\x01\xb0\xc3\x7f\x1a\xb9\x91?\xaagk\xbd\xe81\xa2?\x8f\x02M1@W\xbc\xbf\xf0\x06\x12H\xd6\xd6q?3\x9b6\xa8\x97\xee\x9c\xbf"\xc3*\xd1n\xc3\x88?\xe6\x9c`D\xd4\xba\x9d\xbf+HfW\x92\xf5\xa3?Aw&I\xbdX\x92?#Pt8i\xc6\xba\xbfs~\x8f\x1bk\x1a\x9f?\xae,M\xe6\xe1\xa4\x96\xbf\x86\x06@\x8d\xf0\xfe\xab?3D\xd4\t>r\xa3\xbf\xcb<\xe8\x97\xa9O\xb0\xbfP\t\xb8\x95\x89\xa5\xfd>bE\x87z6\x8a\xa7\xbf\x15\xf3$wo\xc8\xa9?\xe2;D\xd5z/\x95?\xbb\xc8\xb9\xcc\x80\xa6\xb1?\x97\x10\x9f\xe2t\x8aw\xbf-:y\x94\xcb\xfa\xad?\x85\x12\xd8\x02\x1ba\xab\xbf\xd6\x10Dt?1\xb2\xbf\xc1\xd1N\xd7\xf4D\xb5\xbf\xceB|\xa0\xfe\xd9\xa2?\x83!T=`\x84\xb2?\xa9\xe6\xcc\x1e\xef\xb4r?\xf26\x130\x87\xf1\xb9\xbf\x8e\x103h\xef\xb9\xb8?\xe3\xc4&Pa\x11\xa0?(y\xd1l\xce\xa6\xb0?"!\xc7]\xe6|\x9c\xbf\xa1y?\xa16Y\x8a\xbf&u\x94\xeb%z\xb2?\xccQ%W\x04ku?n\x18P\x16LE\xa2?hO\x03\x9c\xb8\xb1~?\xc4\xd3\xab\xc3\xdf\xc3s\xbfLx\xd6UN\x98Z?\x03\xa9S\xa6\x9e\x1e\x8b?\x91\x91\x8c\xaa(\xa1\x9b?\xf1\xe41\xb2\x1c\xe2\x9e?e(\x1b\xac\x0f\x91\xa0\xbf\x9e\x05\xf4s\xe9-\xb3\xbf\xdb\xec\x0c\t\xef\xb1\xb7?\xda\x85f$\xa2i\x99\xbf\xab4\x82\xc8\xa4]\xa1?\xb3v3\xb8\xa0v\x8b?k\xbc\xe9\xf4zp\x8d?\xe1;\xfbT\xb6\\\xab?\xfcTM\xb4\xe5\xa9\xb4?< \xdd\x08q\\\x98?:\xbc9m\x0e\xc9\x82\xbf/\x04\xefs\xf1\x8b\xb6\xbf\xc3XO\x8c\xff\xe2\xa1\xbf\xf3V\x94t\x1a{\xa9?I\xeb\xbb\x05\x88\x9e\xb8\xbf[\\\x0e\x14^\x0e\x83\xbf\x1cY\x95\xe2\xd8\xc4\xa2?\xa4\x94\xca\x03\x05Y\xb9\xbf[\xd99\x93#\x1a\x99?\x08\xde/\x8b\x82\x05\xbc?rL\xfdb\x1e\x01\x92?x\xecs\xb9\x00\xd6\x89?\xc0\x023\xdb\xc9\xeb\xb4\xbfC\xff\x8bA\xe0}\xb4\xbf\x95\xce\xed\xbe\x95\xdd\xc5?i<&\xea%A\xc7\xbf\xe3\xe1k1\r\x08\x92\xbfw\xfaM\x90\xee\xb2\xa4\xbfn\xb3\x95A\x9a\xf3\xc2?OqG<\x93d\x8c\xbf\xe3B\xd7\xa2lB\x94\xbf\x96\xcej\x1ah~\xc4\xbfe 2khq\xb2\xbf\x94\x90>(4<\xa9\xbf\xf3#\x97N[\xb5\x92\xbf'
p1924
tp1925
bsg26
I1
sg27
I2
sg28
g29
(g32
S'\x83j5\xa0bn\x16@'
p1926
tp1927
Rp1928
sg38
g1876
sba(i__main__
PLSmodel
p1929
(dp1930
g8
g9
sg10
g11
(g12
(I0
tp1931
g14
tp1932
Rp1933
(I1
(I99
tp1934
g1888
I00
S'\xcb\xdc\xf9\x8d@\xed\xb3?\xf7\x12@\xdf\xb1Rs\xbfbI\xae\r\xcbu\xad\xbf\x135\x124\xbe\xfa\x9d\xbf\xc0\n\x1aU>v\xc0\xbfk\xadK\x97\xab\x04\xca\xbf\x184\xd7\xfcQ\xdbV?\x97\xf9`\xb8\xb9\x89\xa8?\xd4\x87\x17\x94t\x9c\x85?XL!\x13\x1c\xb7\x9c\xbf\x1c/0W\xa5\t\xb8?\xcb6\x89>,H\xb2?\x0c\xc2\x03\x13\xb4\xe8\xca?\x05p_\xf6\x9c\xe8\x9e\xbfpV\xb9\xdej\x94\x9d?\xbcS\x8f\x943\x94\xb3?\xfb\xa2\x84\xbaR\x18\x9d\xbf\xbd$\xa1\xf4e\xb5\xb6?H\xca\xe6\x9b}-\xca?-1\x1f\xb3\xc2U\xad?\x00\x87\xe8\xf8\xc5\xa9\xb6?\x93\xaa\xc4\xd5m\xe8\xb5?X[\xc6\xdd\xe2\xb4\xa5\xbf\xb7\x8d\xb4d8\xe9\xbf\xbfV/\n\x0c\xb9l\x86?@Q\xe1\x15\x8f\xd3\xa9\xbf\x01\n2l\'r}\xbf\xc2_\\\x8a\xf7\x8e\xb3\xbf\xc8iT\x81X|\xa8?<\x16B\x93\x07\xb8\x91?_\xadTu\xcdf\xbb\xbf\xa2\xc5\x96`\xcar\xab?r\xf3_\x15\xcd\x9d\xaf\xbf\xfc\x989/\xae\xc9\xb1?87\x9c3\xcb1\xa0\xbf:H\xcc\xd5/D\xa6?\xdb\xf3q\xd8\xc2:f\xbfD\xc3.\xd4\xf1\xca\x99\xbf:.\x8d\xd7\xca5\xb2?\xe8\xbdm\xf5\xb8+\x9d\xbf\xfd\x99TJ\x0f\xf6\xc1?\xdc[\'\x94\xc1w\x8c\xbfZ*\x05\xa0|\xb1\xa8?tp\xf9\x82\x07\x93\x9a\xbf\xab\xdc\xf6r\x9b\xb6\xb1\xbfB\xc8P&F7\xbc\xbf\\\xaf6\xf8\xab\x95\xc3?87\x15\xfa(\xf6\xb9?\x0c\x7f\xce\x80fK\x9e?\x8a\x80\xcdsI8\xb6\xbf\xac\x19\xecq\xd9Z\xc1?<\xc5\xd1\xa0*\x06\x9c?\x1al\xfd\x17\x10\x0c\xb4?3\xe3\xceh\xb7\x14\xa4\xbf\xe9\xe5\x9c\x9eZ\xc4\x94\xbf\x98\xad\xbc\xda\xa4\xf4\xb7?\xd2\xc0\x18x\x81G\xab??\xc7e\xea\xa4g\xc1?e\x10\xb2\x88\x12\x91\x82\xbf\xb8h\xc1\xf5\xa7\x0f\xac\xbfg\xb4\xd5\xde\x06o\x90?\xf2\xcb\x15su6x\xbf\xe7I\xa3\xf8\xea\x9a\xb9?p\xd6\xcf\x83kj\xac?\xdd)\x8e:\xeb$\xb5\xbf\x079cP\xcf\x11\x90\xbf?\x13\xc9I\x9bD\xa9?\xac\xd3\'\xd4\xed~\x9e\xbf\xed@\x971\xf2\x06\xb7?\x06RT\xee\xad\x98\x90?\x04\xaa\xfd\x0b\x167k?]\xf0\x83\xa9\xa9l\xbb?\x0bL\xf49\x02\xac\xc4?m\x8b\xb7\xe7\xae\\\xa2?\x02\x10\x9f*\x12x\x95?,\xcfkr\xa1[\xbb\xbf\x08<\xdf\xdb\x96\xb5\xc0\xbf\t\xcfn5\xf2#\x99?AN\xacS\x8c\xc5\xb9\xbfU\xc6\xa0j\xce\'}?\xf0\xd8\x85\xf1\xe4x\xa3?\t\xd2V4\xe0b\xbd\xbf9F5\xab\xf7!\xbf?\x9a\x11*"\xf7\x03\xc9?\xc1\x99\xdf\tU\x99\xb2?\x8e\x8f\xfa\xdc\xae\xc7\x7f?g[f3vD\xc3\xbf;\x15n\xd0\'m\x9b\xbfu\xc60\xd2c\xb9\xca?t\x01\xb45\xe8|\xb7\xbf6O0t*6\xb1\xbf\x14,2\xc9l\xf8\xa8\xbf|~9Ke\xe3\xc3?`8\xdc-\xd3\xc2\x9c\xbfK\xf0\xc6H!%\x81\xbf\xb9j\xa8r\xf5U\xb9\xbf\xcfv\xdb\xe6\xbc\x0f\x9c\xbfIo\xaaw\xd7?\xad\xbfr\xa5\x9ao\x1b\xb1p\xbf'
p1935
tp1936
bsg26
I1
sg27
I3
sg28
g29
(g32
S'\x85h\xd8`\xa3\xb4\x15@'
p1937
tp1938
Rp1939
sg38
g1876
sbasg38
g1876
sg8
g9
sg83
I00
sg26
NsbsS'HLA_A_2403'
p1940
(i__main__
ModelContainer
p1941
(dp1942
g4
(lp1943
(i__main__
PLSmodel
p1944
(dp1945
g8
g9
sg10
g11
(g12
(I0
tp1946
g14
tp1947
Rp1948
(I1
(I99
tp1949
g18
(S'f8'
p1950
I0
I1
tp1951
Rp1952
(I3
S'<'
p1953
NNNI-1
I-1
I0
tp1954
bI00
S'\x87\x9f\xb6DL\xd5\x92?\xef\xe6\x8c\x15\xa4,\x95?h\x07\xf0\xc2\xbbj\xb3?\x80\xb2\xb4\x886\x10\x9b\xbf\r(\xca\x13Y\xeb\xa5\xbfz.\xfc,\xd1\xaf\x98?Z*\x18\xbc;\x9a\x90\xbf\xeck\x9c2\x17\xa3\xbf?\x8c3\x0bA\xe4\xbf\xa8\xbfp\xa8\xa1R1\x034?\xc5\xe2\xda\xb6~\x94\xb7?\xc3V\xfa\x05E\x82\xc4?\xc0\xe1\xd51\xae\x9a\xc6?\x89 z\xba\x9c\xfb\x94\xbf\x9c\x9e\xb54\xe7\x88\xab?Z4W\x17\x84\xe7\x80\xbfrH\x95\xab`\xb7\x9c\xbfd\xfc\xd0\xc5\xbe\xc6\x9b?v\x82Y|\x88\x98\xc8?\xc8\x17\x16\x03\n\xf1\xad?\xd8V\xe7\x979\xb8\x80\xbf\x15\xab\x9cB+?\xb5?\xaa\x85\xa0\xd3\xde2\xac\xbf\xd2{\x99\xac\x99\xf5\x82\xbf\xb3\xcb\xd3\xf2\x12W\xb6\xbf\x05L\xaa\x82\x99\x85\xa5\xbf\x0e\x1bW\xa7#\x17\xa6\xbf\x11@_\xbbU\x82\xa4?\x10\xb87\xd9\x9c\xf6}\xbfj\x08\xdf\x84\xc0}\xb8?\x88\n\x03\x979#g?\xcb\xa7FB\xad\xd6\xa9\xbf\xfb,Oq\xd6\x02\xae\xbf\x1b\xd3\xaf\x04\x84\xb5\x8e\xbf;\xee5\x19\xc0t\xb9\xbfWg\x9c\x9fwjD?\xe7\xfa\x87\xeb\xd1S\x96\xbfz\xf6\n\x83\xe0\xa7y\xbfy\x0cOg\xfc\xb6x\xbf[\xae\xae\xb13cB?\xdc\xc6\xf8\x14\x14\xc1\x91?I\xabd\xe3\x18\xc0f\xbf\xffE\xb7\xc3\x06]w?\xb8&W[\x9eq\xba\xbfd\xac\x1b\x84\x90/\x9c?\xe1\xf2r\x17:lq?\x16i\ta\x00\xe1\xa3\xbf\xa7\xd0\xcc\xb1\x9d\x97\x91\xbf\xc6:\x96\xf819b?)\x05\xaa\xabU\x1e\x98?\x14-\xcc\xb9\xdfl\xa6?6\x9c\xabs\x82\x9d\xa3\xbf!{30\x19\xe8~\xbfq\x82 \xddJ\x1f\x83\xbf>\x8b\xb1\xc7e\xc0\xc1\xbf\xb4\x8c\xc3e!*\xaf?\xd4\x90:PD\x8b\xb6\xbf+\x8c\xc8\x82\xe8\x1d\xbe?\x1a\xa3b\xcd\xaf\xc8\x98?\xb9\x1d#\x9a\x8b\xd0\xa3\xbf\x9f\x9d\xfb\xc1\n\xc0\xa7\xbf\xdd\x16\xb5\x1d\xb1K\xb6?\x11-\xfb8\xe8\x8f\xb0?\xe1\xfd\xb7\xe5]~\xa1?\xca"\x03\xbbwm\xb8\xbf\xef\xff\x05\x01\xa0\x9e\xa1?@\xef\xb3\x989\x1a\xac\xbf\x12\x9b\xed\x08\xe5\xc1\x93\xbf\x15z\x16~<\x8f\x9b\xbf{\r\xb6\xf87\x84\x99?\xfa\x12\xe4\x8a\xc1\xb5\x99?\x08zC}C@\xae?\xa2\x19\x82;\x06\xbb\xb1?M\x86\xcf\x93\xaaG\xa7\xbf\xd2\xbe\xf9\xa9M,\xbc?\x94\x06\x88\xb7U@b?>\xf8\x85\xa3#\xceh\xbf\xc5\xe0\x81N\xe6\xd0\xad?0\x8a\x95\xc9\x03\xfc\x80\xbfy\xaa<\xd9\x8d\xda\xa3?\x99-\x1f\xf4hE\xa7?w\xfb\xf1\x04\xb1{\xa2\xbf\x91l\xdb<\xa6M\x86?\x85Y\xc2\x9f\x93(\xb1\xbf\xc7a\\\xcc\xa0n\x92?\x9e\xeeB#5\t\xaf?\xbd\xdb\xcd\x13\x14\x04~?R\xa9*\xb9Y\xb7\x88\xbf\r\x1a\x8b\xba\xd4\xe7\xcc?\x07<\xec\x8c\xc2b\x9b\xbf\xa9;\xae\xd7\xcd\xb8\xaa\xbf"Q\xc2\xdf\xa8/\xa5?\xb9\xada\x0ct,\xc2?@q\xa6;\x1b\xed\xb3?\xcbv|\xefci\xb8?\xf4\x82j\xb9cip\xbf\x92\x17\xa7\x1bf\x7f\xaa\xbf\xebh=P\xce\x10\xc2\xbf\x00#(\xa1)H\x9f\xbf'
p1955
tp1956
bsg26
I1
sg27
I2
sg28
g29
(g32
S'\x08\xc3\xc3n9i\x14@'
p1957
tp1958
Rp1959
sg38
g1940
sba(i__main__
PLSmodel
p1960
(dp1961
g8
g9
sg10
g11
(g12
(I0
tp1962
g14
tp1963
Rp1964
(I1
(I99
tp1965
g1952
I00
S'\xfeN\xbcJ\x80\x8b\xb3?\xd7\xad\xa4:\xe9\xe7\x8c?C\x8b\x81.\x90+\xb5?f\xed\xe50\xe6+\x88?B\xfc\xdem<\xd0\xad\xbf\x7f\xddq\x1b3@\xa5?\xa6n?\x8d\x08p\x9c\xbf\xd7\xe5rWAr\xca?&MX\x13\x0f\xb6\xb8\xbf\xd3\xaa6\xb1\x83i\xaa?\xbe\xd4\xf2H\x11#\xc0?\x12\xcc\xdfy\xd7\t\xc3?\xa7\xfc\xb4^\x90A\xc1?"\xf1-\x9b*\xba\x8a?\x93W\xe4Q\x96k\xa4?\xfb<\x88\x03\xad\x8aS?\xd9\x0c`6\xa6j\x94\xbf\xd6d\xe8Fd\x82p\xbf\xc0\x05Q.\x1f/\xcc?5)\x8c\xdcv\xd2\xbe?\x91\xfa\xca\xfa\x86\x9b\xad\xbf1\xea\xe5\xea\xe78\xb9?\xea\xf6v\xcf\xc2\xce\xa3\xbf\xb4\xcd~d\t\x9e\xb8\xbf\x16\xc2\xf7O\xc7-\xc1\xbf3;\x85\xd9Vx\xb4?s:\xb7\x15w\xc6\xb1\xbf\xb539\xcd\x89\xe0\xb1?Y\xa3@\xda\xc3\xe0\x8c?L\x97?d\xd6\x80\xab?C\xe3\xb3\xf41J\xa5\xbfZ\x98R\rz\x9d\xb6\xbf;\x85\x85\xe7\xe4\xde\xb3\xbfyLq\x87\x00\xc7\x84\xbf]O<\xc8\xb9h\xc0\xbf\xc4\xb9\xe1S\xf7}\xaa\xbf\xb8\x92\xf9\x1d4\xfa5?\xa3l\\4\x04\xf8\x8e\xbf\xfd\x070\xdcv\xea\x95\xbfC\x81\x80\x18\x8dR\x9b\xbfO\x15\x13\xab\x12h\x85\xbf\x14E\x9eqE\t\xa5?\xb7w\x9a\xd8\x99P\x89?I6\x89\t\xf0\xff\xa5\xbf= \xe0\x82\x10\xe2R\xbf \x16\xee1@\xe4\x98?\xb7 QP\x12$\xb2\xbf\x01}\xf4\x9e\xce\xcc\x96?T\xef\xab$As\x9e?_N\x83\x17i\n\xa4\xbf\xba\xb3t\xc3\xe68z?\x84eGS\x8b\x12\xa5\xbf\x9a\x7f\x82\xa3\xfe9\xa3?>{\xf8\xd4=C\x84\xbf\xa7\xe6\xe3H\xfb\xa2\xc2\xbf\n\xeb)\xe0Z\x1d\xb2?\r\x17N\x98TR\xc1\xbf\xcb\x0b\xaby/7\xba?\x9b\xeb\xc6g\xf7\xaf\xa6?\xbfL\xece\x111\xa3\xbf\'\'\xf8\xfc\x85+\xa3\xbf\xd2\xb2xk3\xe5\xbc?\xb3"3\xc3\x9a\x07\xb7?\xb2\xec\xc5\x07\xbe\x02\xae?r3\xffn\x10A\xb6\xbfZK\x8e\x91\xca\xa4\xa8?\t\x16\\\xe9n\x15\x9c\xbf]\x17\x01\xfc\xd9\x96\x98?\xd4~/\xce"\x92\x8b?\xe0\xca\xca\xfc\xdd\x0b\xa9?\xbd\x0f\xa8\\kI\xb1?\xbd\xca\xdb\x18U\x1b\xb3?\xdb`3\x0b5\xf9q?4\xb40\xe7i\x08\xb3\xbf\xd1tF\xb2\x0cH\xb6?\xf3\xfcC\xd7s\xe7g\xbf)\xf5\'\x02\xa0\x81x\xbf{\x02\xaa@\xbe`\xaf?t\xb6D\x83\xaadf?\xa4\xf7.\xe2\x0eT\xb1?\xf2\xfc\x83)\xf96\xad?\xa2R\xfbv\x82\xdd\xb7\xbfqF\x10\x18\xe6\x89\x8c\xbf\xc7R\xe4\x04\xdf\xa3\xa9\xbf\x11\xef"\xee\xf9\xc0\x81\xbf"\xb2#6\xb58\xb9?\xa1\x8f\xe2N\xc5\'\x9f?K-n3\x0c}5\xbfebX\xd7\xca\x83\xcd?\x06\x1b\xbcd\xac\x92\xb3\xbf^h\x951\xbcu\xa1\xbfR\x00\x99\xb4Te\xb3?\x9a\xa6\x13!\x0f\xef\xc4?\x83g\x84ef_\xb2?\xf9oO\x86S\xc9\xc0?v!<\xf4\x98\x91l?\x95\x05\xc4b\x01\n\xa0\xbf\x821\x8f\xa1\xd2y\xbf\xbf7-\xff%W4\xb3\xbf'
p1966
tp1967
bsg26
I1
sg27
I3
sg28
g29
(g32
S']zD\xd0;e\x14@'
p1968
tp1969
Rp1970
sg38
g1940
sba(i__main__
PLSmodel
p1971
(dp1972
g8
g9
sg10
g11
(g12
(I0
tp1973
g14
tp1974
Rp1975
(I1
(I99
tp1976
g1952
I00
S'&\x96\xe6\x07M\x14\xbf?ph\xe0\x1bf\xb4\xa5\xbf\\\xeb\xc3L\x9c\x05\x99?\t\xb2<\x91\xc9\xf0\xad?W0>\x16\xd6\x80\x91\xbf@m\xdcT\x17\x03\xbe?\xd7\xdc\xbc\xde\x8e\x10\x9c\xbf\x0e2\x9b3\x9d\x93\xc4?\xecJ\xbd\xdd\xc25\xbe\xbf\r\xb7\x8bM\xc8\x15\x8e\xbf\xe8\x92(\xc0\xba\xca\xc2?\xa1\x14\x9d}\xd33\xc4?\xdd\xf0\x86\xc4\xd0\x8a\xb4?%aYL\x8d \xa9\xbf\xe5R\xbc\x12nY\x9f?\x85U\x02\x18G\xeb\xb8?\xf3\x04\xe3X*\xe4\x98?\xde:\x80K\xb3\x1e\xb4?j\xa7\xd9\x91\x93\xb9\xd7?\x04\x1f\xee\xb0\xa8~\xb3?Q0\x83.\x97c\x9a\xbf}\xc7\xc8\xf0\xb6\xf4\xbc?^[\xea\x83\xe0\xa3\xac\xbf!A\xbe\x11\xb2\xf5\x95\xbfc\xb5@\x0cyH\xba\xbfa|\xc4\xc7\xa2\xe2\xa8?s\x88\x10=\xcb\xd2\xa8\xbf$\xad\xf4\xbbc\xfe\xaf?\xa1\x88g\xb32m\xae?%\x1d\xef\x97\xb4I\xb9?S="X\x1d\xc3\x81\xbf_\x88\xe6\x04?\xee\xb3\xbf\xbc\x01`m\x96\xf6\xc4\xbf\x8dMX\xd1\r\x10\x96\xbfE\xf3\xd6>;/\xc6\xbf\t\x01\xb5\x9dAp\x90\xbf\xfc\xeaV\x0c\x17\xdf\x97?\x87\xde|\x85(\xf5\xb7?\xd5\x92\t\n\x18\xa6\xa6\xbfg\x11f\\\x1ao\xa7?\x7f\x93I\x1bJFq?8\xb6\x19\xe2\xddI\x98?\x82\xdc\xe9\xde\xa2\xaf\xa0?t\xe8\xdb\xaf\xcco\xbb\xbf\x81\xa4\xd9\xc94A\x87?\xb7U,\xb4\xe6C\x9a??\x02G\x04\x85p\xb6\xbf\xbads\x06M\xe7\xad?bSt\x92\x01Zb?y\xf0\xb0\xff\xf0\xcc\xa4\xbf\x03l\xe3K\xfc\xc8\xb2?\x83\x8a?\x9a\x17\x9d\xb5\xbf\x85\xcb\xd5\x0b\xcb5\xa6\xbf\xc3|\xe2[\x96U\xa2\xbf\xf6\x04\xf6\xd0\x12,\xc6\xbf\xe0K\xaa\xf1\xfb\xf9\xb7?I[9B\x88m\xc5\xbf\x84+\x1a\x0b\xd3\xf6\xc0?GPU\xe4\x9cl>?\xaf*\xed\xdfH\xd0\x88\xbf\xc6~\xf2\xa0\xddk\x87\xbf8\xc3m\xfe5\xe7\xb5?x\xa2\xfe\xa9\x88\xee\xb2?8aLB\x0fK\xb4?n"K\xee\xa1\xaa\xa4\xbfO\xd7\xf0\xbc\xf4\xf8\xb0\xbf7\xb5.u\xad:\xb4\xbf\\\xe0\x03\x92S\x81\x91\xbfW" )P\xdf\xa4?\xf6\x91%\xaau\x7f\x9b?\xc6\x1f6\xf7\x11P\xb8?e\xcf^m\x03\x84\xa4?\x08\x9eP\xea%j\xb3?!\xfb\x95\xb4\xe9 \xb2\xbf\xc2\\\x10\xc6\x11\xe3\xc7?\x11\x9c\xc1\xb4\xc1\x06\x98?\x9f\xa7\xa6!m\x9e\x96\xbfS\x82\xdfVbT\xa1?7\x16h\xd4\x02J\xb3?\xab\xadO\x08\x19\x12\xc2?"\xee\xdan\xec\x1ff\xbf\xb3AP\x8d\xf9\x15\xb3\xbf\xa3E\xfa\xd8%"\xae?\x1d\x1d\x88\xb68\xf6{\xbfE\'\x13\xcdG\n\x9e?|\x96Q\x9e\xd6\x10\xc4?\xa3>\xfe\x81a\xe4s?g\xb2\x1cE\'J\x84?(\x0ci\xfaBI\xc5?\xf6\xcb\xbd\xf63\xda\xa6\xbf`\xaeS\xbf\xd0:\xb3\xbf\xc30\xa8\x03\xfd\t\xb0?f\x10\x0czLo\xd0?T\x97\xea\xf1\x82\x8a\xbf?}4\xab\xc7E\xa0\xc3?oPL\x97w\xd6\xa6\xbf\x0c\x96\xe9\xdc\x8e{\x8a\xbf\x975\x1ar\x10t\xb8\xbf\x031NF\xa1\x8f\xa4\xbf'
p1977
tp1978
bsg26
I1
sg27
I5
sg28
g29
(g32
S'\xf8\xeb\x1d\xbdy\x1a\x15@'
p1979
tp1980
Rp1981
sg38
g1940
sba(i__main__
PLSmodel
p1982
(dp1983
g8
g9
sg10
g11
(g12
(I0
tp1984
g14
tp1985
Rp1986
(I1
(I99
tp1987
g1952
I00
S'\xe6\x07\xd3/33\xb4?\xb8\xddN,\xc6\xff\xa8\xbf\xceg\xbd{\xb5\x80o?\x19\x98\xf9\x9c\x94\xdey?\x1e\xf9t\x18\xc8\x86P?:\x8a3\x08?\x1b\xa5\xbf\xb5@{\x08\xea\xaes\xbf2\x1a\xe8L\xe8\x1c\xc9?\xc29\xe0m\x86H\xc0\xbf\xaa\'t\xc0\x8c\xfc\x8f\xbf\xaa=\xc5a\xb46\xbf??[K \xd3\xcd\xc4?C\x94z\xa6\'e\xc6?\x9a\xb5\xd9J\x7fw\xaf\xbf@\xf1\xf9\xe1\xb7\xa3\xb9?\xee\xd2\xaa\xd0\x86m\x8b?\x8e\xfa\xa0\x15w\x9a{?\xb5W\x13\xfdF\x8c\xa0?v\x90o\xec/i\xcc?8\r\xcf?4\xd4\xbc?9\x05\xed1\xda\xfd\x9c\xbf\x11n\x8bY\x9ai\xb5??a\xc9=\xd3\x9f\xb3\xbf\x17)\xf8\xf2f\xe5\xb5\xbf\x80\xf0|\xc6y\x94\xc1\xbf\xa1&hJ\x8c\x80\x9e?\x11\x03\x94m8\xa3\xb1\xbf\xa3$\xb8\x8df\xda\xab?\xb6i8\xa5\x0c\xf7\xb2?\x94Eo\xd0\xb1\x95\xb2?xe\xbf+\x85\t\xa5\xbf+\x9c\xf2\xf8\x14\xea\xbe\xbf\xc2\x92\xbe\x97\x90G\xb8\xbf\x06.D\x0c\x18\x04\x94?\x9b6\x10\x86\x04a\xb2\xbfYO\xa3\x0c\xdf\xfbm?\xa4\xfd\xcc&9\n{?\x89_\x97\xc5zY\x90\xbf:\xb4\xd5kb\xd7\xa8\xbf\x08\x92}\x0b\xf8\xd7a?\x83U\xe0d\x9a\xd9\x99?\xad\xc9\x05\x7f\x8e\xe2\xa3?\xa2\xad\xc8\x1f]\x8e\xaf?S?\xa6\x1e\xaf\xa0\x98\xbf.\x9eh\x06\xc8\x8e\xab?2\xe6\x18\'\x99\xae\x81?\xdd\xe0)3\xecd\xaa\xbf#\xbb\xaby=Jp\xbf\x04\xa7h\xddGY\xac?\xeb\x04\x0e\xbf\xa8\xdc\x87?y\xe2)0nM\xad?QB\t\xe3}\x17\xa2\xbfoS\xfd{8Z\xa5\xbf\xddO\xefO~\xf3\xae?A80\xffC\x05\xcb\xbf]\xaet\x912=\x80\xbf\xe3\x84\xe7\x9f#U\xbe\xbfC\x89\xd6LV\xc6\xc8?S\x10\xa2\x05\xa9\x8e\xb0?P\xd4\xa0\xe3\xe5^\xa9\xbf\x01\xb3\xd6U\x08N\xa6\xbfQO3\xa3/3\xb4?;\x01\xf8\xe3\x8f&\xc1?d\xa7\x8b\x0f\xb5\xe7\xb3?\xc9\x1dW\xe8o\xab\xb9\xbf<\xd9R\x1d5S\x91\xbf\xd4"\xe9\xc4\'\xc6\xb9\xbf\x12\x8d\xa6\xfb@A\x8e\xbf\xeb\xb9\xe3\xb0\xf2\xfbg\xbf\xa2\xf4q\x91\xa7\x1c\xb3?\x11\xb6\xe1\x91&\xbfv?@B)\r\xa9\xac\xa8?\xa4\xff\n@\x9d\xee\x8c?\x9bhB\xa5n\x93\xbf\xbf\xe05\xb59\xe8\x80\xac?\xdbp\xaa\x80\x96\x08z\xbf;5\xf87t\xc4\xb2\xbf\xc1\x16\xf3\xc3_!\x85?\xb5~\xaf\x1f!\x0er?\xe9a\xb5\x01\xd1S\xc3?=\xae\xa78\x02R\x98?\xd5\xaa\xf0\xf0\xa3l\xab\xbf\xcc\tS\xbc\xd5z\xb2?i\xa1\xb4\xd8\xa0_\xa2\xbf/\xa25+}\x1e\x8b?\xb3v(\xb0\x86\x8f\xbb?A\x1e\x0b(\x07\xe7\xa6?\xd3K%\xd0r\x1f\x93\xbfp\x1c\xd3\x1e\xe6q\xd2?E\xbe\xf0J\xa1\x0f\xac\xbf5\xf4\x8f\x839\x91\xbb\xbfqLp/\x06a\xb7?\xb5\xe3\x1b\x8d\xc4\xf6\xc2?4\x8c\x86<\xafn\xbb?\xec[\xc0\xd0\xea\x9b\xb0?"\x06\xe8\xa22\x1bH\xbf\xe9]G%\x86?\x9d\xbf?\x9e\x1a\x8b\xd9E\xc0\xbf\xa2\xb9\x01 \xa9E\xa7\xbf'
p1988
tp1989
bsg26
I1
sg27
I4
sg28
g29
(g32
S'\xbfDj\x1aym\x14@'
p1990
tp1991
Rp1992
sg38
g1940
sba(i__main__
PLSmodel
p1993
(dp1994
g8
g9
sg10
g11
(g12
(I0
tp1995
g14
tp1996
Rp1997
(I1
(I99
tp1998
g1952
I00
S'\xbc\x7f\xa1y#o\xa9?)(.\x8e\xc3C\x99?_\x19\x10=\xd5\xc2\xa0?\x0e}\xce\xce\xed\x08\x8d?<3H\xce\xef\x99z\xbf<7 \xb0\xaa\x12\xad?~\xd5B\x02\xec\xd8\xae\xbf\xb0\xa2\xb40\xbd\x18\xc2?c\x1bO\x84\xfb\xd0\xb0\xbf\xa7q\x8c\xbe\xdb\xef~\xbf.j\xdc`\x8c\xcc\xbe?\xa7\x9a\xca\n.\xe2\xc1?G\x1f>\x00-\xea\xc1?\xba\xbdF\xc9\xcb\xf4\xa0\xbf;`\x82\x14g\x1c\xb4?\xbeu\x97\x17"@\xa0?\xebT\x1d\x83|sf?@97\x9c\xeeX[?\n\xb5\xef\xf4jw\xcf?\t<\x80\xa7{\x8d\xc1?\xf2\xeb\xecw\xe4!\xae\xbfyi\r\x8f\xab\xe6\xaf?\x85.\x19\\\x89[\xb6\xbfE\tC\xb7\xa1\xc7\xb6\xbf\x7f6\x15\x94d\xae\xb9\xbfYjA\x90\x12=\xa5?\x81v\x04\x1d\x8a\xc8\xb8\xbf\xe0\xa2"\xf2\x9by\xbb?W\x1c\x19\x7f\xc2\xd5\xa0?\x0c\xa5\xce\xdcZw\xc3?F\xed,Sy\xb8\xaa\xbf\x0chaE\xa6H\xb7\xbfU\x13k5\x17\xb3\xbe\xbfHi\xde\x02[\xd8\xaa?\x0b\xb1\xc1\x99u \xb5\xbf\xf0\x95\xa1$\x99u\xb0?h\xc3\xc8\x14\x10M\xa1\xbf\xdd\xc5S\xaf=\xd2\xa5\xbf~\xb3\xc2\xb5\xb1\x84\x10?*Y\xf6\x16\xac\x97\xac\xbf_\x8a\x89\x17\x98\x8e\x89\xbf@t\xd0\xc7\x14\xa2\xaa?\xa2\xab\x15\xaa\x97c\x90\xbf\xfb\xbd\xe0I\x7f-\xc0\xbf%~\xc5\xed\xef\xd7\xb3\xbf,a`\t\x18\xbd\x98?\xcc6c\x1a\x91\xb5\xa8\xbfG\xd5VS\xd9,\x98?Z&\x8b]\xc1\x1b\xb2?@o\xa0"\xb8\xe0\xa8\xbf\x85c\xd3H\xc6\xad\xa0?\xa2\x84\x10\xf4\xe7\x82\xab\xbf\x0e&dp\x99\x13\x9e?\'\xe6\xc7\x06\xb0\x02\xb4\xbf\xce\x11A\xf2\xd5\x07\xbe\xbf\x8d&\xdf\xc2\xb8\xd4\xb0?\x01\xfd&\xa3Uv\xa5\xbf\x1a<\xfb\x99\x01\x0e\xb5?+Sx\x0b\xd6\xbf\xac?\xb8/t;t\x85\xb1\xbf\xc1\x03\xc2\x86|\xf0\xa3\xbf\xc0[\x9c\x189h\xc2?\xe3\xb6\xb6m|\xc4\xbd?ekGv\xc7\xf5\xb9?\xffr\x16/\xa8\\\xb9\xbf\xa1\x16\xe1\xb6_3\x9b?\xfb\x81\xf56#o\xaf\xbf\xca\xb8X\x12i\xfb\xa6\xbf\x07\xaf\xdb\xc6k\xban\xbfg\x15\xa1^\xc5\x06s\xbf=\x8e\xa7\x87\x8dc\x8f?l~\xc8d\xa4\x08\x85?j\xb2+m]\xb7\xaa?\x91\xfb\x18<\xcbi\xa8?D\xe3KLL\x94\xc1?)\x84\xea\xe0}1\xb0\xbf\x90Y\xcb\x13\xb2\x08\xb6\xbf@\x93\xee\xb2\xa6\xe0\x99?\xf1\xb2\x19*\xae\xbd\x9b\xbf\xa3\x1c{\x03p?\xb2?\xd4m/\xe1\xca\x93\xa6?a\n\xba\xeaQY\xa4\xbf\x06\x16G\xe1\x9c\xcfH\xbf\xfc\x11\xf5@\x00\x18\xb0\xbfj\xf0]\x08.\x9e\x93\xbf\xb3\xcfL(\xf3\xc5\xc3?5\xe9\xe6\x0bL[\x9b?\xbd\xcf\xfa\x80\x0f\xae\x87\xbf#v\xcei\x8ca\xcf?\xaa\xd9\xc0\xda\xbb!\xa1\xbfb\xd0\xe9l3\xbbl?@\xcf9\x1b\x80w\xaf?\xd4E\xf35\xaf\xbb\xc6?-UAg\x05\xf0\xb2?Dg\x8b\x07\xe3x\xaa?\xe0Y\xfa\xd0\xf0w\xa3?\x11J\xa4\x842e\x95\xbf\r\xa0\xff\x84\xde\xa0\xb7\xbf\x015\x0fr\xba^\xa1\xbf'
p1999
tp2000
bsg26
I1
sg27
I4
sg28
g29
(g32
S'\xaat%\x9a\xb2\xb3\x14@'
p2001
tp2002
Rp2003
sg38
g1940
sbasg38
g1940
sg8
g9
sg83
I00
sg26
NsbsS'HLA_B_4501'
p2004
(i__main__
ModelContainer
p2005
(dp2006
g4
(lp2007
(i__main__
PLSmodel
p2008
(dp2009
g8
g9
sg10
g11
(g12
(I0
tp2010
g14
tp2011
Rp2012
(I1
(I99
tp2013
g18
(S'f8'
p2014
I0
I1
tp2015
Rp2016
(I3
S'<'
p2017
NNNI-1
I-1
I0
tp2018
bI00
S'\xf62\xbf\x1a\x89\xad\xb0\xbf\xd8\xc6\xb6\xf3\x8e\xad\xb3\xbf\x8a\xd0\x0f\x0c\x95c\xc4?h\xb4\x0b\xe05\x13\x9a?T\xc8\xc1Lg\xbat\xbfd\xa4\xe7[uH\xb1?\xe5\rjl\xbcW\xa9\xbf\x06\xd3vX\xd9]\xa2?[8\xe7<df\xb0\xbf\xa4*\xb4,8\x90\xb2?\xe6\xe7\xdb\xae3\x82\xa1?w\x1e\x99\xd9q`\x85?\xdd\xae\xffW\x11m\xc3?\xe2.\x85o\x05Q\x9a?\xe2\xe9b\xe2\xfd6\xa8?\xd5\xdc4Xq\xad\xa3\xbfh\x81e\xcd\xc2\x13\xb2?\xbe\x16\x11D5\xe2\xae?\xbc\xe5\x95I\xeb\x87\xd1\xbf\xdb\xfbV\xa9%\xfb\xa7\xbf\x16\xf8\xb3\x06\xa4"\xa0\xbf\x99\xec*\xa1)g\xae?J#\x07\xfc\xfb\x99\xb4\xbf\x13\xd2\xb4z!\xa3\x9c\xbf\x7f\'5e\xeb\x1bo\xbf\xf0.\xe9Sz\x91q?|\xc0\xd6\x8eQ\xe5v\xbf\x89\xb3\xac\xb6\xbf\xc3\x95\xbfP\xd6\x1eKo\xe9\x87\xbf\xdfG\x8a.\xff\xd4\x86\xbf\xdd\xee\xe2\xaa)k\x90?\x04\xa8\xd7?}\xa9\x84\xbf\x15\xebe\xc2\xa8\x89\x92\xbf\xde\x18\x17\x8b>Kp?\x9a1\xd6\x83qx\x8f\xbf4\xfa\xfd\xa7<)\xad?\xe2\xa3\tQ\x8b=<?\x1a\xeb\xec+Z$\x8e?7\x91\xce\x00\xc7\x18\x82?:\x15\xc8\xb3\x1bJ\x9e?\xb5\x04\xad\xf0\x83#\x9b?Hl\xc3\x1c\xf3\xc7\x98\xbf\xf9rBN\xe4\xfa\x83?\x87\\\x8e\x9c\xf3%\x92?\xee\x1e\xb3\xdd\xe3r\x9f?Z\xa7c\x8ao%\xa1\xbf\xe1\xdb\xe5\x8f<7\xb1?M\xa6\xd0\x96e\x99\x84\xbfg\xb5\xae2\x8f\xf2v\xbf\xef\xfek\xcep\xc8\xaf?\xf9\t\xb9\x7f?\xa7\x96?G\xfc\xa7\t\xfa\x13\xa2?7\x90\xcf\xc8~\x03\xaa\xbfH\x95\x95\xfc\x87\x06\x97\xbf\x17\t~\x89\x18\x01\x9a?\t#\xfe\xba\x91\x05\x8b?w\xea\xdamV]\xa7?\x8a4\x05\xf8 \x81\x9d?H\xe2w\xfej"\xac?\xcf\xf1\xf8b\x14\n\xb0?\x95a\xbd\xbf9\xb1\xb8?\x93.8*r\xc2\x9c\xbf?Z\xe4:\x1di\xa9\xbf\xadm\xc9\x14\x06r}?2\xd2W\x0c\xfc\x90f\xbf%N\xb8\xd1\xa4n\xb0?B;y\\\x1e\x8d\xab?\xf0tr\xc6\x04\xf5\xa0?2.\xf4\xd5\x9e0\x9d\xbf"\xb3e\xf5\x02\xee\x93?\ny\x02\x96b\xde\x92?\xb7\xd5\x1a!\xa2\x10\x9e?D0\x17|\x86k\xaf?D\x8c\x0f\xaar.[?\xa2\xacB"KN\xb0\xbf \xcc\xf4\xce\xc4\xa0\xa3?v\xf0\xb7\xb3\x9b(\x9b\xbf\xbc\x1a\xaf_}[\xb7?=\xe1\x1e\xcf\x81p\xac?\x96|\xfcHo\x02\x91\xbf\xa4b\xdd\xa62`~\xbf\x9f\x96\xdeD\xcd\x0e\x85?\xf6\x1d\xa94\xaf,\xab?|\x8e|;\x9fG\x97\xbf\x98\xaa%3J6\xac\xbf\xcd\xdd\xe7TR\xa8b\xbf\xfc\x10\xab_C\xbdn\xbf\x91~\x17\x82g\xa1f?<ncp\x92\xf3\xa5\xbfg\xce53N\x92y\xbf\x1d\x18\x17\'p\x03\xc3?\xec\xfb\x97q\x96A\xa0?\x1e\x82C\xe0 \x88\x86\xbf0\xcb\x9d|5\xad\xaa\xbf4e\xaf\xcd\xd9\xa0\xa5\xbf&\xd0\x99\xb4/Q\xb0?\xcbO\xf2\xff\x8e\xde\x94\xbf$=\xaa:q&\x94?\xc0\x1a\xa2{\xd0[\xa7\xbf'
p2019
tp2020
bsg26
I1
sg27
I3
sg28
g29
(g32
S'\x06v8H2\xd9\x13@'
p2021
tp2022
Rp2023
sg38
g2004
sba(i__main__
PLSmodel
p2024
(dp2025
g8
g9
sg10
g11
(g12
(I0
tp2026
g14
tp2027
Rp2028
(I1
(I99
tp2029
g2016
I00
[truncated: 47,443 more chars]
