# Supplementary material for: PolyCTLDesigner: a computational tool for constructing polyepitope T-cell antigens
Source: BMC Res Notes. 2013 Oct 10;6:407. doi: 10.1186/1756-0500-6-407 (PMC3853014; doi:10.1186/1756-0500-6-407)
Supplement: Additional file 2 — This file contains the source code of PolyCTLDesigner together with a sample workflow script (designer.py). [file 1756-0500-6-407-S2.zip › PLS_PMBEC.mod]

(dp0
S'HLA_A_2902'
p1
(i__main__
ModelContainer
p2
(dp3
S'Models'
p4
(lp5
(i__main__
PLSmodel
p6
(dp7
S'scale'
p8
S'PMBEC'
p9
sS'matrix'
p10
cnumpy.core.multiarray
_reconstruct
p11
(cnumpy
ndarray
p12
(I0
tp13
S'b'
p14
tp15
Rp16
(I1
(I180
tp17
cnumpy
dtype
p18
(S'f8'
p19
I0
I1
tp20
Rp21
(I3
S'<'
p22
NNNI-1
I-1
I0
tp23
bI00
S'\x1f\xf3A\xb3\t%\xe1\xbf\xbe\x9c\xa6z\x0f\x14\xbd?\x95\xdc\x01]\x00\xac\xbb?_\x17\x03\xb0ZY\xae?\x85\x0b}E\xa9\x85\xdd?\xdbo]\x8b\x08$\xb5\xbf\xac\x0e:\x08\\O\xc4?\xb3\xa7\xb4dp\xef\xb7?\x9dz\xc9\xefMf\xc3\xbf\'\xa4s\xcen\xb2\xb4\xbf\xa9{4\x84\xf8@\xb6?\x10\xc4\xb6\xcb\'/\xb3\xbf\xa2ET\xc1\xa7\x87\xcf\xbf\xda}3\xe3\x17\xe7\xcd\xbf\xa6\xc3\xfb\xcf|Y\xc8\xbf\xa0\xca\xe5\xa2\xaa\xc7\xd1\xbf\xea\xc2:\xa8\x05\x1a\xd2\xbf\xa0\x92\xcd\x16\nb\xca\xbfy\xc6\xbf\x90\xb3V\xdc?.3\n\xac\x10\xd5\xea?\x19\x7f[4\xd4\xe4\xbd\xbf_\x93\xde&ip\xd2?\xa8\xecl9\xac\xcf\xc3\xbf\x8e\x0e`\xcd\xfcm\xc9\xbf|\xd1-\xa7\xf2\xd9\xf1? \xee9\x8diD\xbc\xbf\x92x\xec\x19O\xa7\xc3\xbfqM%\xe9G\x15\xe9?\xb6\x87\xec\xfb\xe2;\xa1\xbf\xfa\xf3-\x14\xd9N\xe0?DV\xcet\xde}\xe3?G\xa9y\x86*\xf6\xc3\xbfF*F\xd6^\x9c\xe4\xbfO\xd9,\xd3\xc8\xe1\xf0\xbfm\xe4,I\xfd\xf4\xd6\xbfY\xd4\x07\xdd\xd0V\xe5\xbf\x86\x98|\xbaE\x7f\xea\xbf\xf0\x1dM\xa2\xd3l\xc2?\x89;\xd1\x87\xac\r\xdc?\xdet\x10\xca\x0f\xd0\xe2?SD \xd2\x83\xdb\xc7\xbf\xce\xcc\xae\xa3\x16\t\xc1?a\x93\xdbU\xdfB\xbb\xbfe\xe5\xbad\x03%\xc9\xbfD\x9b\xb1\x93\xa8\xcf\xe5?\x02^\xb2\x06$\x03\xa9\xbf$K\x01\xf2\xcb\x87\x95?\xf3\xa0LV\x04\x86\xd5?\n\xfbC\xb5\x06\xfb\xb9\xbf\xdf\xa0\x99X}p\xc7?n!}\x15\x01\xe1\xc4?\xc7JH\x9d\xdb*\xbf?[d\xaf\xd8kE\xcb\xbf\xec\xd2\xe5A:`\xd2\xbfUx\xb3.\xab\xea\xcd\xbf<\xda\xdf\x04\x7f\xa9\xc8\xbf\x9f\xf9\xb7\xed\x8dM\xd0\xbf2M\xa8o\x8c(\xb4\xbf\x86\x11\x86\x8e\xec\r\xcc?\x0b\xcbj\xe3o\xc0\xa4?VUQ\xd1\x83X\x9f?*\xfd\xef%\x01]\x95?\xc6z\xb1\xaeV\xff\xc2?9\xab\xabFmT\xb6?\x15\x1a\xab4-\xfe\xc1\xbf\x00\xc0\xa3=y\x03\xa2\xbf\xbfoK-p\x88\xa2\xbf\xa5\xc2\xe3!8\x00\xca\xbf\xf1\xd2\xb0k=\xb8\xd7\xbf\x86"i\xf61-\xb6\xbf\xd3ta$\xdd6\xc0\xbf\x8b\x94(\n\xdd\xc8\xc6?WaQ/\xc1\xc8\xd6?~\xce\xb2\xfb\xee\xd8\xb9?\x19\x8d7V\x10Z\xda\xbfY\xcb\x9b\x1bu\xc0\xb1\xbf\x909i\xa22\x1e\xcf?LH\xd2\xcf]t\xcf?\xe6\xb30jg\xb0\xb9?FdI\xe3h\xf1\x9f\xbf\x98\xbe\xacA\x92\xfb\xc2?\xca\xf9 \xfa\xf1\xb4\xab\xbf\x178\xb0\xde\r\xa9\xb0?s.\xbc\xc7jj\x90?\x1eK\xb2\xb1z_\xc2\xbf;\xc8\x11#Y\x94\xbc\xbf\x0ezvgz\x14\xbb\xbf\\\x89\xe1\x8b@[\xb0?N\xac\xda\xd1DE\xa9\xbf\xab\xb7\x04\xd5\xc4\xcc\xa0?)\x07\xda\xde[^\xad\xbfE\xbd\x92N\xa2\x8a\xc1\xbf\x8e\xfe\xec\xbaB\x1a\xd8?\x15\xdcn\x92\n\xc5\xbf\xbfm1\x055\xbe\x1f\xc0\xbf\x8a5b\x1c\xb6\x86\xc0\xbf\x83\xb3\x85\xfe\x9d\xd1\xbe?N\xd8)\xbdl&\xd1?\xcc\xc3\xbf\x11\xbc)\x98?\xb8\x9b\xf3\xd7\xf0\x9f\xb3\xbf\x1a\x88z%*\x8a\xc5?\xba\x19s\xf4\'\x0b\xb5?N\xf0\xb8\xd3V~\xb1?\xf6\xbd0N\x8d\xe3\xa9?\xd0\x17i:T\xed\x9c\xbf\xf7\xd8NjbQ\xc7?t\xf0\x12\x1d\n%\xb4\xbf\x104\xcf`\x9f\xa7\xcf\xbf\n\xf95[\xa5\x89\xce\xbf[f\xb7\x8f\x13\xb6\xd5\xbf\xaf\xba#aj\xc7\xbd\xbf\xe0u\xf2\x8a\xa6N\xc3?|\xee\xf0\x81\x11\xbe\xd5?S\xd1\xed[\xc0_\xa4?\xca|T_M\r\xaf?E\xab\x90\xff\xde\x8e\xc3?\x0c\xc8$\xeb3\x95]\xbf\xa3~j\xb7\xcc\xb9\xc1\xbfbC\x16\xe1,\xbc\x8a\xbf\x13g\xe4j!\xf8\xb7\xbf\xedy{\xa2*\x1e\xc5\xbf\xdf\x98\xfe\xce\xf2M\xa6?\xffMa\xc5\xc3r\xd1\xbf\xc5\xebf\xcd\xca\xc7\xcd\xbf\x15\xaf\xbcv+\x15\xd7?\xda\xd1\xa7\xca\xd0\x0b\xbe\xbf\x11\x18l\xe1\x1d\x9e\x8f?\x83\xbc\xecY\xaee\xd0?>\xb3\xaft\xc9\xd7\xbe\xbf\xeb\xb1\xcd\xdbzm\xd4?\xac\xf3\n\xf9\x7f\x93\xc5?\xcdE\xbd7\x13w\xaa\xbf\xd1\x9dE\x9fal\xd4\xbf\x14\xe5\x99\xaf\x9cV\xb7\xbf\xb1l|\x9d\xf0\xa3\xc1\xbf\x93\xebg\xf84\xe0\xc6\xbf\xe7\xcda\xafj4\xa2?\xa1H:\xd3\x95\xff\xc2?\x9b\xb9\x1c\xdd$\xe6\xd0?\xe7\x04\xc1\xee\x871\xb3?\xa2\xa6\xbf\xbb,a\xa6?j\x81\x87u\xbb\xf1l?T\x0f\xe3\x105\xbe\xc2\xbf~7K\xcf~\x0e\xa3\xbfUk\x82\xf8\x8aa\xbe?$\xd3\x96\x94}\x04\xa2\xbfO/\x06<\x1bR\xaf\xbf\xd9\xb7\xdd\x8bh\xe3\xba?\xb6\xbe\xac\xcd4\t\xc6\xbf\x91\x97y\x86z\x1d\xd2?\xbf\xbdK[\xfd.\xc6?Y\xcf\xb1\xb5\xaa\x91\xa1?\xb7\xd0\xc8P\xc7w\xc1\xbfO\xa7!&\xe8\xb2\x90\xbfw\x03\x98\xd7+\xd8\xd7\xbf\xbc\x143\xc1\x9d\x1a\xbf\xbf\x9ft\xa3\xf4\xd7>\x91\xbf\x03sH\xfaKI\xd0?g\xde\xe1\xee\xe88\xa7?\x8b\xb6\'\x16j\xda\xab?\xef\xdf\xcf8\x8bl\xf3\xbf5\xb0\x04\x90\x175\xc3?\t\xb2Q\x97\x8b\xaf\xce\xbf{\xaf\x82H\x02X\xd9\xbf\x06w\xe4\x01^\xf5\xf7?\xc1YV\xf6)\x93\xcd\xbf\xc2>\x8f\xf2\xdc3\xef?\xf8\x984\xfb\x03\xe7\xf5\xbf\xd7\xef\xbdx\x99\xec\xb4?\x8c\xe2\x00L\xb3\xfc\xe8\xbf}\xdf\x99\x1bns\x8f\xbf\x9b\x8c\x9a\xa1\xfc\x13\xc0?\xa4\x96\xd0\xee\xf9"\xf7\xbf\x0b1awH\xe1\xe8\xbfg\xb0x\xa7\x1a?\xe3?\xfc\x19q \x9b_\xe8\xbfT\xbbg\x15b\xfd\xe7\xbf\x1d\xf4xp\xdc\x8b\xf2\xbfK\x18\x8e\xe4\xd6D\xf6?\x02Y\xb0\xd7`D\x11@'
p24
tp25
bsS'level'
p26
I1
sS'K'
p27
I2
sS'intercept'
p28
cnumpy.core.multiarray
scalar
p29
(g18
(S'f8'
p30
I0
I1
tp31
Rp32
(I3
S'<'
p33
NNNI-1
I-1
I0
tp34
bS'\xa2\xe0\x1b\x9f\x9a\t\x14@'
p35
tp36
Rp37
sS'allele'
p38
g1
sba(i__main__
PLSmodel
p39
(dp40
g8
g9
sg10
g11
(g12
(I0
tp41
g14
tp42
Rp43
(I1
(I180
tp44
g21
I00
S'\xd3\xd8r\xa5,7\xfd\xbfjU\xd2\xf8\x1f\xc1\x10\xc0k\xd2\x1b\xe0\xfc\xe2\xfe?#\x98bjY0\xdf?V\x12i\xa9N\xf8\x08@\xa3\'\xea\xd7\x94H\xe5\xbf\x9d\xe2\xbcJ\x9bG\x0b\xc0:\xaa\x86\xd1\x9eB\xf1?\xe2\x9f\xed\xc2\x07\x8at\xbf\xd24\xb7\x80&\xdd\x15\xc0/s\xab7"\xc2\xff?\x1b\x84\x0cz\x9c!\xf6\xbf\x0es\xf0\xd0>\x1c\x12@r7(\xd7\xb7\xf5\xf5\xbf\xfc6\x02\te\xf9\xa0?\xcd\x04b\xa7\xfd\x90\xeb?\x96vL\xf2\x0b^\xf6?\xcb\xe8+\xf0*\x8e\xf2\xbfm\x051\xf3\xfd\x13\xee?p\xf5\xe9\x89\x07\xe8\x08@\x0e/\xaf\x1a\x15\xdc\x18@\xcfH\x04\x8fZU\xfe?#d\xccg\x03s\x16\xc0\xb3\n\xedl\xcb\xcf\x1d\xc0\xd2m\x9e\x05\x0b\xde\xc4\xbf\x11\x17\xef"\xdb\xd4\x11\xc0\xea\xc2\xb1h~\x7f\x00\xc0\x15r\xa65\x05\x84\x03\xc0\xe64\xf3\xd8\xc6\x86\x05\xc0h\xa2\xafz`\xdb\x08@H-\xc9\xc4`\xff\x10@\xee\xcf\xe1b\xd0%\xf7?d\xcf\xd1p\xb9\xad\xd1\xbf\x14-\xaa\xad7\xac\n@\xd2\xfc\xb0\x03\xbb\xca\x08\xc0\xc5\xda\x0e\xeat\xd0\xd4?.\x80Q\xf6~T\xe3\xbf\xf1\x12\xc9\xd5\xbe\x18\xc9\xbf\x89\xe2\xedp\xc9\r\x16@\xe1\x95X\x14\xe2\xbc\x07@\xd5\x1dZ\xbb\xc4\r\x06@v\xf2\x01\x15+\xb0\xf6?\x93\x07\xdb\xeaY\x12\x15\xc08\xe8\x87\xbb\x8a\x9a\xf8\xbf\xb8Q\x88R\x89\xf8\xdd\xbffVl\xd4\xc5\x08\x04@aV\t\x02\x05s\xf9\xbfg1t\xc4p\xe3\n@\xc7#\\\xa4.\xee\x01\xc0\xe6\xed\x99\x95Oy\x06\xc0\xba\xee\xbd\xef\xb7\x14\xf5?\x16\xe9w\x0e4\xf5\xec?\x93P\xed(S\x14\xf1\xbf\x00\x96\xf2\xe2\xd1\xc3\xf3?\xac0TSm\xfd\xfe\xbf\x1b\xca\xd6\x05\x1c\xb4\xe6?q\x83\x8c\x8b6\xe1\xcf\xbf\x02\xe2=\xc3*\xd0\x11\xc0aQ}\xf6\xaa<\x1c@\x18\xd7\xd7_\xa4\xba\xd6?\x0b\xfe;K\xc7\x91\x03@f\xc6\x90(E\xd3\xe9?\x17\x07\xa8\xb5\xe0M\xb3?\xa3\xb5\'\x9e\xae\x13\xfc\xbf\x11\x82D\xdfC\x93\xdd\xbf\xf1\xcd\xf4\xa6~\xb3\xf2?\x08\xc8\xe5\xfb]c\xee\xbf\xac\xa7\x8b\x94U\xf6\xf2?\x97=\x1bt\xdf\xe5\xe3?\x88\xce\xe5\x08\x881\x10\xc0\xd4$y\xcd\xefj\x00@\x82E\x1c\xb9\x9e\xa7\xe5?\xf4\xd16(y\x04\xc8?\x13`L\xd3A:\x08\xc0V\xd3\xb7\xe5\x08\x1b\xaa?1\x7f\x97\x0c7^\x03@\x9cN\xf8\xac\n\xe3\t\xc0\xdf\xe1\x04\xac\xd9\xad\xd5?\x1c\xc7\xe2\xb6X\xf7y\xbf>\x8b5\xfd\x10C\xf7?\xcc\x08M2\xce\xe0\xd1?\x08\xd1\x89\x80\xc2j\xdd?\xa2\xd0!\xf1V\x92\x00@2P\x01nY\xa2\x01@\x0e9F\xda\xc1\xb1\xcc\xbfx\xd0O\xcc\x10\xce\xf0?\x86\xb7^(NA\x12\xc0\x1b_\xe6\xfem\n\x11\xc0\xb6Q\x83\x95\xc4\xf3\x10@\xab\x93\x07\x06Kv\x04@\x11\xe8IX\xe6\xb1\xf1?&u\x1e\xfd\xc3\xac\xef?\xc2\xe9M\xb8\x98\xff\x12@rO#2\x0cg\x15\xc0\xf5\x13\x00\xac\x9b\x14\xf1\xbfF7x\x02\x9e\xd1\x12\xc0\x82\xbbA\xa2\xc8\x10\xe1\xbf\x11\xc1Z\x0c\xae\xe8\xd0\xbfA\xb3\xfc\xcfY\xf8\x07@\xb9@o\xc6_\xbe\xfb\xbf\xbc|D\xb4\x10;\xff?\r\xe3`C\x8a%\xfa?QO\xe8M\xad\xaf\xde\xbf\x80\xd3Z\x83jb\xd0\xbf\xbcGL\xa9\xf3\x8e\x06@R;b\xd9Bo\x10@\x1a+\r\xa2\xcdF\x10\xc0\xe4\xab\xcf\xb7&\x0e\xec\xbfZp\xbc\xc67\x81\xd3?>\xe3\x9f"\x062\x08\xc0\xd7*4\xfd#g\xd7?uV|H+\x96\x05@4\xc8\xf5o)\xe3\xff\xbf\xeat\xd5\x19\xd9\xaa\x01@T\xa7VG\xa8y\xd7\xbfFb\x99N#\x0c\xef?\xabY\xf6\xab1\xdd\xf6\xbf\xa5n\x91\x0bUD\x04\xc0\xcb\x93P\xf3~J\xaf?Kq\xdc\xd0\xe3\xc2\x00\xc0\x02\xd4#\x8c\xd9z\xc1?\x89\xfd\xff\xaf\x9a\xf5\xaa\xbfH\x02\xe8\xfcs\\\x03\xc0A=9"1\xfb\x08\xc0&/q\x95\xaf\x85\xfd?\xc0\xc5\x1bY\xe3}\xf4\xbf\x86N\x8b\xbeMQ\xc4\xbf\x01\xf7\x1d\xf9vd\x01\xc0\xf5@\x87\x92W\xfd\t\xc0[I\n\xfd6\xa1\x08@A\xa3\x1dI$,\xfa\xbfV\xf1~\xfd\xdb\x0c\x11\xc0\x99\x15\xe4e8\xd3\xbf\xbf\x84+\\s\xe0)\xd8\xbf\xc5j\x90+u\xfc\xfe?[\xcf"\xaf\x84\x01\xeb\xbf\xdd`B\xaea\x8a\x10@\rI\xe3\x04\xcd@\x04@m\x00}8\xea\x01\x13@0.y\xe4\xeb\x93\xf4?\x1fT\xf5\x8d\x13I\xf8?\x82[R,\xf94\xd5\xbfv\xe5\x81\xc0-R\x9d\xbf\xeb\xcbww0\xb4\x10@z^z\x1eE\xb4\xe6\xbf8\x83\xbdd\xd9k\xfd\xbf\xd4\xa2(jp\xce\xf9?K\xca\x088\x12X\x07\xc0\xc2\'\xca\xb0\x1f3\xd3\xbf\xaa\x93*\xdf\x8a\xf7\t@\xa7\xc5\x0e\xa6\x81\xe9\xf2?j\xfbt\x9b\x9a\xf5\x11\xc0EB\xd8E\x83\x06\xd8\xbf\xb5\x82\xbby\xf9)\xf7\xbf\xae\x00\xed 6\x1c\xf9\xbf\xdbK\\\xdd\x0f\xdc\x07@\xe0\xda\xde\xd0\x8a\x9d\x01\xc0\x81\x13\x0e\xf8aU\xee?\x19zc\x8f&\x17\xfc\xbfUr#6\x1ci\x02@\xdd\xcb\xc9\x02h1\x01@\xd6x\x15g*\xb3\x15\xc0B\x13\x7f%,l\xfb\xbf\xc7z\xaa\xaa\x9c9\xfd\xbf\xcd\xf4\xd9Q\x89_\x16@\xac\x0e]RZv\x05\xc0\x0b\xcc\xd5\x96\x9f\xc8\x15\xc0\xd2R\xf6\x1b%N\xfb?{\x02\x7f\xd6\x89\xfe\xc1\xbf@XQ\rT8\xe0\xbf\x82_\x15\xe5\xc7\xbf\t@g\xbd|4\xed\xe0\xf0\xbf\x8b\x8b1\xd0\x1fy\x01@^\x0b\xea!kU\xf3?S^\xa7w\x15e\x01@\xb0M\x93\n\xe3\x80\xe3\xbf\xcb\xb0\xc65q\xac\xfe\xbf\xe81\x10n\xb6\xbf\x06\xc0\x1bm:\x14\xe2\x85\x1d\xc0\x0e\x04\xbd\xbc<\xa0*@'
p45
tp46
bsg26
I1
sg27
I18
sg28
g29
(g32
S'\xed\x8a\xcb-\xd3\xc7\x0f@'
p47
tp48
Rp49
sg38
g1
sba(i__main__
PLSmodel
p50
(dp51
g8
g9
sg10
g11
(g12
(I0
tp52
g14
tp53
Rp54
(I1
(I180
tp55
g21
I00
S'\xa7\xab1\x14\xfe\x8e\x07\xc0\xb2S;\x02\x7fU\xd4\xbf0o\x98\x99\xa0\xab\xe4?z\xde\x1dt\xef\xe7\xf1?\xddvSqf\xbb\xef?\xd33^K\x05\xd9\xfd\xbf\xdel\xb7\x05\xe1+\xe6?\xe4~\x0e\xed\xbbI\x07@\x13\x07\x06\xb2\xc1\xc2\xc9\xbf\xa4gv\x8c\xf1\xc2\x13\xc0RRT\xfcx\xe0\xe1\xbfH`.Q\x06N\x01\xc0\xc3\x1f\xecgn\xaa\xfb?\x82\xd9H\x0f\xbch\xdd\xbf\xae\xd5\xd1\x02p\x9d\xdc\xbf\xe9>i\n\xf4?\xfa?\xc3w4\xc3Y\xe4\xe3?//\xda\xf0\x83\x8b\xef\xbf\\\xda\x06\x95Q\x85\x00@\xd5\xda\xad\xf2\x03\xbc\x03@5\xe0A\xee\xb4V\xc7?\\\x07v\x03>\x1f\xb7?\x8f\\:qc2\x0c\xc0g\xd9\xa76\xae\x05\x15\xc0ur\x9c0>\x05\xe7?\xda\r\xbd\xc2R\xa9\xeb\xbfY\xd6\xdd\xea\x97%\xfc\xbf\xf6\x8c\x88\xc0\x90\x9d\xf5\xbf/\x82PDgb\x07\xc0y\xc5\xfc\x03\xdf\xb8\x00@2\xfb\xad\xb7\x92\xf2\r@H\xf0~X\x83~\xc1\xbf\xc6P\x0b\x80\x91,\xe3\xbf\xbc\xba\x831\xa5\xfe\xf5?\x15\x88\xa9\xd1\x19\x87\x01\xc0z\n]@.\xff\xf5?\x01~N\x97|\x8e\xfc?\x01\xa2\xc3f\xaa\xad\xfd?&\x10\x88\xd4\xbbk\x06@\x01q\x1d\xfdV\xb2\x04@D\xb3\x02\xb03X\xe9\xbf\xf7\x89\xa6\xdd\x91T\xd9\xbf`)\xc2\xc4\x83}\x10\xc0\x04\x1f\x9c\xeeDo\x0b\xc0q\xb3q\xe5R\n\xeb?Br\xbf\x9ek1\x03@\xd8\xf1\x87\x88\x92\xaa\xfe\xbf\xe9Q\xcd\xba\x83\xf4\xf1?\x00A\x11h\xc9\x11\xed\xbf\xd9\xd1mj_\xad\xe6\xbf\xcfiA\x19"\xd8\xd0?\xd4R\xd5\xa4\xfb#\xe1?)\x06\x03\x8e6t\xbb?~Q\x1aV\xf2f\xdd?\xb9\x82\xac\x85\'\x1f\xf5\xbf4dB{)\x16\x07@&x=[x#\xfb?Q{\xdf(v\xfe\xd7\xbf\xa1It<\x16\x1a\x03@\xf7\xce\x85\xb4@E\xf4?\xc3V\xf5:\xfd\x1a\xf4?U\x0f3\x07Z\xa1\xa6\xbf\xf9v\xb7Z\xd4\xdb\xe1?\x84K\xbf \xfd\xf0\xd8\xbfc\x00S\xff\xea\x1f\xf2?J-^+\xa6g\xf1\xbf\x08\x9c\xa3\\T\x83\xfb?\x03\xda\x04\xd8\x18k\xf9\xbf\x84\x87D\xa2\xd5\xb9\xe2\xbf*G\xd7%\xb5i\xe2?\x85\xd4\xb9\xa7\xbc\xa1\xe6\xbf\xc5\xf5\xee\x10\xfc\x00\x03\xc0\x82h~\xf2\xf4\xe1\x04@D\xe5\x95\\";\x00\xc0\xa4\xe6\xe5\x17Jv\xde?\xd1\x04\xc9?\xe6^\xd6?\x88G\xf8\xdf e\xe6?)|w\xeb\xd7f\xd9\xbfQ\xf5\xa4\x02\xcf\xc8\xe0\xbfD\xd4\xafW\x93m\xd6?*\xdb\xa3}\xf51\xe1\xbf\x04\xf2\xc20C\xa9\xed\xbf|\xc5\x94\xd7- \xae?\xa7np\xf1\xc7\x13\xd8?\xe3cW\x08\xdd\xd3\xfb?P\x19\t\x1d\xdd\x97\xac\xbf\xa44\x1f\x9f\x96Q\xf3\xbf\xf7I\x8b\xceF/\xef\xbf%\x00\x1d\xbd\x99\xe1\xe5?\x9djT\xf65\xd0\xfd?i\xfc\x12e\xaf\xec\xca?~\xdd\x07\xe1\xb5\x8c\xd9\xbfw\x9f\xbb\x1b\x109\xf8?\xfe\xe1P\xceUk\xf0?qT\n/5\xc7\xf1\xbf\x88Vw\x92\x89\xe6\x00\xc0\xb3\x17\xfcH\xdf3\xc0?\xf7\xc6\xec``\x15\x90\xbf\x8c!\xda\x10$\xfd\xbe\xbf4\xed\xa2\x96\xc1\x80\xc1\xbf\xc7S\xea\xf9p\x91\xf4?\x15\x02\xb6Nt\xdb\xee?;2xM\xe9\xc4\xdf?\xf6\xa8\xf1u2\xda\xf7?xX\xab\r\xa4b\xfc?EV\xef\x81\xeb\x0c\x95?\xf7lY\xa2\xe6\xa5\xe6\xbfj\xe6\r\xea|\x8b\x01\xc0\xd2\x84\x81G\x1b\xc3\xf4\xbf{\xa4"\xc4\x81:\xd8\xbfwE\xc0\x06:\xe9\xf8?\xf5\xf7=\r\x7f\x0c\xca\xbf\xaa\x1eI`\x1c\xca\xfc\xbf\x97Cp\x1f\xc6\xd8\n@a\xd4\x9dW\x18\xdd\xca?n\xbd\xd2k\xec\xa1\xf1\xbf\x88\xc1\xbb\xbd\x18j\xed\xbf\xbcMgk<\xf8\xd9\xbf\x96@\x16m\n6\xc3?\x14\xb1\x97\x9f\x1ea\x02\xc0x\x8e\x8b\x9c\xff\x90\xe1\xbf\n\x19\xfd\xe7\x0b\xa7\xc9\xbf\rA\x03y8\xce\x06\xc0M\xee8j\x88\xd5\x03\xc0dnT\xaa\xdd\xd2\x04@H\xe9b\tE\x8f\xee\xbf\xbc\xe6\x7f\xc7oQ\xed?SHp\xdf\xb0\x12\x9f?\xcc\xe8\xa0\xa3\xfe\x05\xe6?\xf6\x95~\xda\x06;\xe1?\xa2N\x13\xbcL!\xfa\xbfk \x90X\x8d\xc7\xeb?\x847u\x0cY\xc9\xd6\xbf?Y\xdc\x12\x0cO\x96?h,0Dz&\xe6?\xbc\xfe\xe4:g\x1d\xd8?\xa7"\xd1w=\xeb\xf4?\xf7/\x84\xa6\xa1\xfb\xe2?sJ\xba\xf16_\xdf?\xd9\xc1\xd1\xa3\xdf8\xba\xbf\x97\xd7,-\xa6\x9d\xea?\x8e\xc7\x03P)i\xe2\xbf\x12\x97E\xfd\x01/\xd7\xbfS56\xe9\xef[\xe4?f\xc8R\x80\xbfX\x00\xc0\xf9Y\xaf\x16\xcc1\xfa\xbf\xd5g\x82\xe2y\r\xc8?\x96\x93%\x9e\xe5\xe7\xdc?O\xab\x03\xabi\xda\xe4\xbf\xb3\xc2\xb9\x16\xa8I\xdd?\xa2\x93,H(\xa4\x02\xc0a\x95\xaf\xcak\xde\x07\xc0\xb8\xe1\n*\xd3s\xbb\xbf7\xdaUa\xafM\xe2\xbf,\xf8\xa8q\x96\xab\xf8?"F\x95-\xc6\xb0\xd1\xbfr\x9dq\x7f\xd31\xe8?|\xe6t\x05:Z\x02@\n\xb0\xc0\xe2\xac\x89\x9e?[c\x00\xc1\x92h\x11@P\x84\x8b\xa1,2\n@\x10\xce\xae\xddL-\x05\xc0zQ \xfe\xd5V\x08\xc0\xf2\xd5\xa25\xc1\xab\x01\xc0F\xa8\xe9\xc7&\xea\xe4?s\x85\xf4\xce\xe1\x93\xfa\xbfB^\xaa5\xe7\xea\x05\xc0\xb1;r\x19\xb7\xe9\xf0?\x8a\\\xcas\xa3\x9a\xb1\xbf\xb3\x1a\x1f.\xb7\xe6\xf0?Ic`@\xb9e\xd3?2\xe6\xb8\xc6e^\x02\xc0V\xdef\xdc\xdb\x9b\xdb?\x81_\xf5b\x93\x83\xf8\xbf3/\xcf-j\xcf\xf5\xbf\n\x1f\xb0$ \xe1\x01\xc0QC\x87\xaf\n\xbb\xe7\xbf\xfc\xf8S\x0bT\xf9\xfb?/\xf7\xb2=>Q\xfe\xbf\x91E\nj\x0b\xd0+@'
p56
tp57
bsg26
I1
sg27
I13
sg28
g29
(g32
S'\xd3\xbb%\x0cw\xe0\x0c@'
p58
tp59
Rp60
sg38
g1
sba(i__main__
PLSmodel
p61
(dp62
g8
g9
sg10
g11
(g12
(I0
tp63
g14
tp64
Rp65
(I1
(I180
tp66
g21
I00
S'y\xf3\x1c\xb9!9\xd7\xbf\x81\xa2i\xbc\xde\x15\xcc?\xe8\xfd\xf6\x16\xb2\xbd\xb9\xbf\xa8\x89\xdd[j\xea\xd5\xbf\x83a,\xc2\xed\x9e\xee?\x1e\xb4J\xf3\xb3\xa0\xb8\xbf\t\x18Y\x1c\xbe\xf0_?\xea\x1db\x16\xa4]\xc5?\xdf\x02x\x87D\xf5\xd6?\x19\xda\x8b2s\xa9\xeb\xbf\xfd\xb9\xab]B"\xe5\xbf\x94V\r\xd4\xbaR\xf4\xbf\xbb\x1e\xdf\xe4"?z?\xeb\xa6LC)\x97\xf5\xbfX\x7f\xcf\n\xd1"\xc1\xbf\xcd\xd0\xf8\xccH\xd9\xcf\xbf\x1b\x83\xd13]f\x8b\xbf\x9f_1\x03\xd4\x80\xdf?Oc7\x88\r\xaa\xeb?\x00Z\x0bc\x14\x01\x03@\x15\xa5&6\xcc\x9c\xc6\xbf\xba)\x99\x89q/\xd2?\xb6;\x05\xe2m\xd3\xd8\xbf,\xff\x95E\xd1\x81\xe6\xbf!\x00\xff\x853\xf5\xf7?W\x8c\xad\xab\x00\xec\xd7\xbfW\x84S\x08:\xcd\xcd\xbf\t6!J\x19)\xbb?\x0f1\\\xebK\x03\xef\xbf\x11\xc0t.\x9cV\xe6?\xc7T\xf3\xe37\xf5\xef?\xc0}\x99\'\x15\x9d\xd5?\xd3k\x8f\x06\xfeJ\xf0\xbf\x02\x88\x18\xa0\x02\xa8\xee\xbf\xd6\xb4\xde\xe4Y\x9a\xf5\xbf\xca^\x9a\xcf\x7f\xb4\xcc\xbf;\x1f\xd3\xe4\x95z\xa9\xbf\xf0\xb5\xc8\xee\x1b\xf2\xe0?|\x02\xa3\xe9\xf9\x84\xf4?\xe3:@n \xb9\xe6?\xa4\xf0\xb9\xe1\x18\xcb\xc6\xbf}\xb8|\x04\r\x8f\xa4?\xa1\x00\xfd\x12\x95\x8f\xf1\xbf\x99\x9c\xf2U\xa5\xea\xf1\xbf4 uT\xa4\x8a\xf3?8\xe9@\x19^\xe2\xc2?2gQ\reQ\xa0\xbfc\x1c^\xb2\xb8\xdc\xde?\x0ef\xdf\xf8I|\xdd\xbf\x9d\x90\xbf\xeb\xd2\xfe\xdb?\xd0\xea4\xa5\xb7\xfd\xd5?X\x96\x05\x19P7\xe1?\xef\x1d\xc3B\x15\xf6\xbe?\xf4z<:kp\xb2?gE\xad\xeb\x05\xce\xdc\xbfN\x97>z\t\x10\xc4?\x97,\x1e\xa9gp\xd0\xbfV?\x19o\xf8\xfd\xd2\xbf\'\xdf1\xbdz3\xd0?\xde\xf1Y\x94\xb6\x1a\xb4?\xeb&z=\x82]\xe4?\x81\x0bf\xd9\xb3\xa1\x90\xbf\xbd\xdfY\x17\x97\x91\xdb\xbf*\xc2\x0c\xb8\x1c\xfd\xe3\xbf\xf1\xb0\x80\xb2\xbb\t\xa0?Xw\xf2%u\xf2\x9d?\xa2\x10\xf9\x9d\xa4\x0f\xb3?\xfelH\xd9\xc9V\xd3\xbf\x0f=0\xf6\x9fG\xdd?u\xb5$4\xa7Q\xe5\xbfc\xbeK_w\x00\xdb\xbf\r\x9c\xa5\x06\xb0\xdf\xc7\xbf]\xff\x10W\xfc\x18\xea?\x14\xc5I\x04\xc1\xdd\xe9\xbf\xb0>Ad;2\xcf?\x0e\x0f\x10L\xa1\x84\xcd?m\xd5\x08\xa6\xc3\xe7\xdb?Y;\xd6\x85|\xc9\xd6?\xbe\x98\xeb\x90\x10\x0b\xb1\xbf~N\x17\x05\x0c2\xcb?\xef\xe1\xd8\x02\x1a\xf4\xe4?\xb9g\xc2\xe6DE\xbf?\xa8\xba\xfaI\x0f+\xbf?\xa2Z\nyb\x92\xb1?GU2\xa4\x15\xed\xd1\xbf\x9eI\x93I}+\xd1\xbf\xcagU\x08\xd3\x13\xec\xbf\x05I\x92\x1bK\x86\xe4?\x17\xc7\xca\x9b\x1a\xd9\xe2\xbf\xa2\xec\'\xe4K\xd9\xc4\xbf\x91\x92\x8f\x1bu\xc4\xc5\xbf\xb0\x0bc\xc08%\xe5\xbf?\xad.\xdc\x06j\xff?\xa0\x07c\xa4p\xa5\xca\xbflf|\x82[\xd1\xe6\xbf\xe9\xd1\x1c\xfc\xdb\xfe\xd3\xbf\x82\x88\x9b\x90d\xb8\xc1?$0S\xb7\xc6\xd1\xe7?v\xce\x88J\x91\x80\xca?-\x94L*\x90\xdd\xda\xbf\x0eR\r\x87_\xb0\xdd\xbf\x16\xe4O\xf1\xeb\x95\xbb?\xaf9\xfd\xb03&\xd8?\x8e\xbb\xb4\n\xa1\xa3\xd7?14)\xa1\xa3\xe1\xa7?\xe4\x90"M\'&\xd5?6w\x18e\xed#\xe0?&)\xc2\x04\xee[\xe0\xbf\xd4\xfb\xd8\xb8\xff\xe6\xdf\xbfk\xe2\xe5\xa42w\xe7\xbf\xd7\x04i\xe9\xe97\x96\xbf\xfb\xb3\xea\x86\x8e\xae\xf2?\xb6\x06\xc2[\x88\xc0\xfa\xbf<<^\x19\xff\x9c\xd8?(6\xd9\xec\x8cK\x98?FS\x9d\xb7R\xd0\xf0?OF\xaf\x8bUu\xd6?*F\x9c\x9c\x96k\xdd\xbf|\xc0\x86\xa0\x9b\x0b\xc7?\x9d\x03%\xa2\x87\x11\xe1\xbf\x0b\xa1\xa3\xbc\xa4\x95\xbf\xbf\x89(\xa5\xb0\x8d\xf6\xd5?H\x0b\xe2\xb2)(\xef\xbf@\x0e\xb1\xdb\xa6\xeb\xd9\xbf\xf8\xda\xe2\xb9\x8aP\xf5?L\xffX\xef\x14a\xd0\xbfr,\xa2[>\xc0\xb2?F.\x16}\x8d\xab\xe3?]\x13\x9dR\x87\x94\xc0\xbf\xc8\xad\x7f\xe2\xce\x1a\xef?\xb2\xec\xd8\xe0/G\x86?\x1dR\x81#L5\xf0\xbf\xed\x14\x83\xa6\xfcU\xcf?o)]\x06\x061\xad\xbf\x175\x8e\xa1\xf4s\xc3?L.u\xa2A\xed\xea\xbf\x94\xa0Pc\xf7\x82\xd2\xbf\xe6\x19\xbb\xc3\xa7\x9b\xc7?\x05H\x80\x89\xf0\x13\xe3?\x1fA\xe1\x05\xe0\xdc\xdb\xbfHl\xa1^\xf0\xd2\xc3?b\xdc\xa3q:\xf9\xb8?{-\xdd\xa012\xd6\xbf\xc2\x86\xf4\xa16z\xbe\xbf\xf7\x8c\x1d\x06\x0b\xa8\xf1?\x1eL\xf2\x13\x16(\xbe\xbf\xbe\x8d\xe7\xa0\x03-\xbb?\xd89\xb3\xfd!\xb5\xc0?\xc4c"\xf0\xd1\xdb\xdf\xbf\xd7\xb7\x92Z_\xc7\xe6?\xe1\xbc\x13\xa5\xb7\xa0\xd8?{\x84\x1b\x00\xc0\x8f\xd1\xbfO;Q0 \x9d\xe5\xbf\xfc\xa9KM6\xd5\xc3\xbfhI\xe7\xf2\x1e\xfe\xeb\xbf\xa4uM&\x8e2\xd0\xbf\xdb\x9b\xc7\xc1\x04\x10\xc1\xbf\xabm\x8f\xdf\xb0\xd3\xd9?\xecO\x05\'[\xc5\xc5?\xff*\x9c4\xce\x9c\xc7?\xde\x06\xbd\x18}\xbd\xc3?)\xe6\xcd\tK\xd3\xcd?\xf2\xfaY\xc1\x16`\xee\xbfk\x80\xba\xc5\x85\x1d\xec\xbf5N\xc4\x13\x94\x1c\x05@\x89\xfbEGm\xe4\xb3?&\x84\xf4\xab~J\xd8\xbf\xa5\xad)\xd2\xc6\xe0\xd7?gB\xa9"\xc0\xd4\xea\xbf\x97t\x91*C.\xee\xbf\xee9\x1e\xb9\x8e\xc6\xd1\xbf\xbe\xd9\xb5\xbc$A\xf1\xbf[\xbcc\x89#\x15\xfc\xbf\x97\xd6\x9d\xa6\xa3\x85\xff\xbfr\xbfe)W\x91\xed\xbf\xf5\x8c\x18\xc2&\xb7\xf4\xbff\x05Bnn\xe1\xe7\xbf\x13^\xef\xa57\xd4\xc0\xbf\xca\xb6\x9b\xd7\xa9\xb6\xf0?X\x14\x96\t\xcb\x94\x1e@'
p67
tp68
bsg26
I1
sg27
I4
sg28
g29
(g32
S'\xb0\xf6N\xd79X\x10@'
p69
tp70
Rp71
sg38
g1
sba(i__main__
PLSmodel
p72
(dp73
g8
g9
sg10
g11
(g12
(I0
tp74
g14
tp75
Rp76
(I1
(I180
tp77
g21
I00
S'\xd0\xb1\xe2\xa9\x8f\xfb\xee\xbfp;\x1d\xc0Y\xf8\xe1\xbf\x80\xeb\x94\xf8\xcb\x1e\xcf\xbf\xa6\xc2,\xd4\xb1)\xe3\xbf0H+)\xd6\xf3\xce?>o\xac\x82\xc7\xb9\xdd\xbf\xcd*\xfaa\xfa_\xbe?C\x93\xc7;~a\xf0?\xe1\x96\x11\xaat@\xe8?B6O\xb0\n\\\xd2\xbfjn\xdfq\xa9\xc3\xca?y|\xb8\x00Qn\xf5\xbf\'4\xab\xf0<\'\x94?\xe9\x941(\xfe\t\xee\xbf\xd8\xa9\x80\xd0\x1e\xa5\x9e?n\xd4\xae\xaf~\x9d\xe8\xbfU\x0f\xf3nM\xde\xbc\xbf9y\x8cK\xee\x83\xe6?uW!S\r\xa3\xe7?A\x03\xe9B\\\x85\x03@\xbcYg\xa0\x83\x9f\xc7?1=\xaf\xe9`0\xd4?\xc3\xca\xae@\t\xa2\xe0\xbf(\xbc\x84\xb8\xf5\xda\xf5\xbf\xcb\xe7\x10\x16\n\x02\xd8?7E\x13\xfd\xe8h\xdc\xbf\xa2\xe7\xa2\x8fBJ\xf0\xbf-\xa0\xc0/\xbb\xdd\xe2?\xc5/\xfc\x0c\xb1\xa0\xf5\xbfwt\xe0\xa4\xd1\xc0\xe3?\x13\xceE\xee\xd2\xed\xf3?\x98\xb1\x82o\xaa\x96\xd6?~G-t\x1c=\xe6\xbf^\x92\xcfccY\xe7\xbf"8\xa5\x93\xc5\xcd\xfe\xbfr,\x84\xc9\x00\xeb\xcf\xbfi}-\\\x0ez\xe9?\xfb\xf0\xe0\xb7\xdc~\xf0?\xcb\x8dR\x1f\xe9\x89\xfa?2\xbd\xd5\x9fq\x1e\xf2?\xe0)\xcb\x1d\x8d\xd6\xa4?\xc0eX\xd2SC\xd8?\x92p\xfc\xc7~\x08\xf4\xbf\x1c\xc2\x1c\xca\xaa\x87\xf3\xbf\x90\x96\x0e\xae\xdd6\xeb?j\xa6\xac\xc2\xca\x01\xe1?\xd7\x02\x9b\x16=\x05\x93?$4\xa7\xfc\xa9\x07\xf0?\xb7\xe8\x8aX\xb1\xbc\xe7\xbf\'d\x84\xb6%\xa6\xd5\xbf\xea\x13\x8ek\x12\xd1\xd4?\xd5\xe0S\x90,\x10\xed?5\x88"\x9c\x1b\x8d\xe5\xbf\xb9>\xda,\xd02\xc2\xbfB\x8e\xe7\xd0 \xef\xe9\xbfR\xbb\x05\xc3`d\xed?\xd8h\x1e\xec\xee\xa6\xc1?\xb8\xd4\xcdee_\xd7\xbf\x8dBy\x88Y\x1e\xe8?\xe5V\x82\xaeT\x97\xd4\xbf\x88p\x02\xafm\x06\xd5?\xd3*\xafoOs\xbb\xbf\xb4G\xdd\xd4jN\xd0\xbf\xb8&rjB\xb7\xc2\xbf\x920\x83@F\xee\xdb\xbf\x80\xac\x1d\x9e#\xb7\xe3\xbfa\x86\x1e\xf3\x04a\xd2?\xd3\xe4c\xa0x/\xc9\xbf^\t\x82(\xefyu?\xd5\x039u\xd4\x93\xd4?tJ\x0f\xf6\n:\x92\xbf<\xfc9x\xd4\r~\xbf\xdf\x1d\x98H$\xcb\xf5?y}-\xe7\xb7\xfe\xd7\xbf\xcfc\xf8\x86\r\xf5\xc6\xbf\x8eGw\xd6\x95\xb7\xea\xbf\xd7\xa4r\xd1c[\xb3?y\xf5\x95\xbe\x8dQ\xe9?r9\xa8\xff+\xae\xa9\xbfF\x01\xdc\x1e\xe9\xeb\xa9?\xb1\x1d\x90k,\x1c\xe1?\xdb\xd4\x15,\x1cr\xc0\xbfY\xe5\x04\x8c_\x87\x92?\x9b\xaf\xc7\x82\x1e~\x93?\xfc\x07\x07vb\xfc\xd6\xbf\xd6i\x9b\n~\xb3\xe3\xbf\x03(\xcb\xb1\xb8J\xe7\xbfm\x83\xd5)R\x1f\xaa\xbfz\xdc\xc4R\xda\x8e\xd2\xbf;4\xa1#\x7f\xa6\xe5?-\x84\x1d\x88\r;\xd6\xbf9\x9b\xab\xb6|~\xe6\xbfo\xce\xe7}A\xb2\x03@?\xb1$#2\xc6\xc7\xbf\xc3\x10\x1c\xd0\xf3\xf9\xe4\xbf\xff\xa7T\x806y\xe7\xbf\xbb\xf7)\xfe\xeb\xde\xd2?\xcb\x81\x07\xae\x98\x10\xed?\x08\x0e\xbd\xf5\x19~\xc8?xM\xdf\xfe\xcd\xb0\xd3\xbf\xb4\xed\x85\x16\x8c\x05\xe3\xbfGtw\x18\xe2\xdb\xb0\xbf\xc4\xb5U\xc6\xdd\xb2\xc0?Fs\x07,\xcbq\xda?\x05\xdd*%\xf0A\xce\xbfp<\xd6c\xb3\n\xc0?\x0e\xfd\xa4\xb4u\xff\xb6\xbf\xd0o\x82Si\xa8\xcd?\xa1\xa92\xf3!\xab\xe9\xbf\x1d\xa5\x83m\xd0\x92\xc5\xbf\xc7|\'//\xec\xe9?N\x90.\x18z\xdb\xea?\xb0\x18\xa6\xc63C\xf5\xbf\x17\x06\x9e\x0c\x85H\xf2?\xee\xe5j\xadPW\xc4?w\x1c\xd5ke8\xd8?\xd9L\x02D&\xbe\x93\xbf\x1f\xaa\xa9\xa4\xbb\xe0\xd3\xbf\xb0[^S\x84\x92\xc4?\x95\x11T\xd2\xbf\xcb\xe8\xbf"\x9d\x8f\n\x02\x1f\xbe\xbf\xd5&\xd3\xcb\x12\x0b\xcb?\xce\x8b\xeca,\xa5\xf3\xbfB\x8bZ+lP\xe4\xbf\x9b\x87\x89n\xdc@\xe9?\x81k\x98\xd3\x93\xfa\xe3\xbf\xfb?\xe9<O\xc3\xb6?\n^\xaaR\x91\x9e\xc5?\xa0x\xd4?2\x1c\xd3\xbf\xbf\xf8\xa2\x86\xd2\xe5\xe8?\xe0;\xfe\xdb`U\xb6?\x15\x836\xda\xeco\xee\xbf~)N\x9fE\xdd\xe2?+\x06W\xf5\x9a\xc7\xc2?56\x86V\xb0G\xd8\xbf\xb3e\xb6\xdar\xcf\xe5\xbf\x00\xc7\xbd\xb3\xba\xf9\xd9?\x9e\xc2h\xeb\xac;\xdb?$\x92\x0e\x14\xb4\x11\xed?\x95\x1a\x12\x88\x8f5\xd4?AA\x11\xf0\x1e\xf1\xde?\xff\x8eF\xc8H\xeb\x88\xbf*\x81\xe0\xbaW\xa8\xdf\xbf\xb4\xaaA\xd3\x0cX\xcd\xbfV\xac\xc99\xfa\xc2\xe6?\xc8\x91\x8c\x99\xbc#\xca\xbf\xd8+\xc0\x8f\x8aH\xa3\xbf\xee\\\x93\r\xbeD\xcb\xbf\x1d\xb5\xf7\xd4\x10\x04\xdb\xbf\xda\xec\xca\x89\xbd\xc9\xe6?\xfak]\xd4\x1b\x0f\xc7?`\xed\x1f\xcc;\x12\xe2\xbf\xe0\xea#\x84\x96\x80\xc9\xbf,h\x99\xb1Y\xfd\xd1\xbf\xcd\xe0?\xbd\xf1\x18\xd8\xbfdj\xaf!\xbb\xec\xd5\xbf\xb5\xe9kkU\xf9\xd0\xbf\x8a\xa9x\t\xca\xd6\xe2?\x92\x85RV\xbb\xbb\xb3?\x13\xb4\xcc\xb8\xcbw\xec?+\xda}K\xd9\x81\xc6?\xa5FL\x81*\x00\xc9?\xd3Mu\xcdn\xe7\xeb\xbfI\xcb\xe7\xee\xae\x88\xe6\xbf/\xd7\r(\x86\xa9\x07@\xdf0Q\xbbwr\xe2\xbf\x9b\x93\xbf\xfe\xe2k\xb6?y\xa8\x87\x1b\xff\x0e\xed?A<\x15\xa0\xf2\xab\xe3\xbf\xee4\x01aux\xe5\xbf\x0b\xf6\xef\x88\xa1\x15\xb5\xbf6,%T\x863\xf4\xbf\xf9Z\xca;\x80\x9e\xff\xbf\xd5\xa3\x16\xd4\xc6-\x04\xc0,/3S\xdeE\xed\xbf\x16\x96\xa3\x9fA\'\xfe\xbf[\xa7R#\x0e\xc2\xf1\xbf~\xc2I&\xcc\xd1\xcc?\xc3\xfc\x94\xe1uq\xf7?\x1e\x86\xf6\x82\\\xb4\x1c@'
p78
tp79
bsg26
I1
sg27
I5
sg28
g29
(g32
S"'\xa3.6\xfd\xbd\x0e@"
p80
tp81
Rp82
sg38
g1
sbasg38
g1
sg8
g9
sS'gmean'
p83
I00
sg26
NsbsS'HLA_B_1801'
p84
(i__main__
ModelContainer
p85
(dp86
g4
(lp87
(i__main__
PLSmodel
p88
(dp89
g8
S'PMBEC'
p90
sg10
g11
(g12
(I0
tp91
g14
tp92
Rp93
(I1
(I180
tp94
g18
(S'f8'
p95
I0
I1
tp96
Rp97
(I3
S'<'
p98
NNNI-1
I-1
I0
tp99
bI00
S'\xfb5\xd5G\xe5\x1b\xf1\xbfW\xd6\x9aI\x0c7\xb9?9t\xbesxx\xe6?{\xb3r\xf1Gh\xdb?\xf6\xde6\xaf-\xb9\xd1?\xd5\x97\xce\x8f\xc1g\xc3\xbf\x9c\xdc\xce-\x83\xa1\xe3\xbf1DJq\x86\xef\xd3?4H\xe6_\x9f\x17\xee\xbfm?\xf8\x98\xd0R\xce?n7\xf1\xa8\xba\xbe\xc8?mN\xd3\x1d\xc1A\xda?\xf0T\xc6\x9bV\xadn\xbf)+\xf3\x9b\\\xad\xcf?\xe5\x869\xb6\xed\xad\xf4\xbf\xa5\x803Gple\xbf\xcd2e\xabDA\xc5?\xdf\xc42)\xe9\x94\xbc?\xad\x97[g&\x91\xe8?h\x14\x0c\x88[r\xbf?\xadM\xf9R\x00Q\xc7\xbf\x91\x02a\xeaoC\xcb?^\xe0\xcf\x06\xa8s\xec?J\xb3\xc0UqK\xf9?=\x89\x8e\x99\xd8\xa1\xbd?Nn\xec\xfa\xaa7\xb5\xbf$\xa2~\x18H\xdb\xd3\xbf+\xcd\xf7\x83x\xeb\xca\xbf-\x15\xbb`\xc24\xe7\xbf&\x05\x125\x9e\x97\xc5?\xc2,\xde\xf5w\xa7\xa8\xbf\xe7\xc2e\xdfX\xdb\xb7?3\xf1\x93 \xae\x0c\xc1?\xdd\xf2\xf6\t\xa3\x1c\xd5?\xd0\xa7\x97f\x07k\xe6\xbf\x83\xbe\xbf\xca*8\xe1\xbf\x97n\xf8@\x1f\xc2\xd6\xbf\x14\xe1\xc2\x89\x83\x88\xc7\xbf\xf1\x831l!\x81r\xbf\xef\x00v\xf7kP\xc7\xbf\xb9\x8dai\xc2\x87\xab?\x0b\x99\'e\x99k\xc1?\x17\t\xd8\xc7sx\xc6\xbf\x89r-\x17\x8e\xd1\x88?%Ng\xbe\x08\t\xed?\xf6\x86\xadi\x0eD\xac\xbf\xb7A\x9cv\x15\xdb\xd6\xbft\x85\xc0\xb0aK\xe8?\x86\xa5\xb7\x9bfd\xdf\xbf\x0c\x94\'Nk\xf2\xdc?\xbd\x87\xef<\x91\xfa\xc9?\x1br"\\o\x7f\xd8\xbf\x04y\xac\xe7p,\xcb\xbf\x8b:\x10\x86p\xba\xd7\xbf?\x81\xdf/\x92S\xe3\xbfi5f2b\xb8\xde\xbfHFg>!7\xcd\xbf\xefh\x83Q\x7f\xa0\xd9?\x98\x16\xab\xcd\xe0\xef\xc9?\xc1\xd4+\xae:b\xcd?\t\xcc\xa8\xe0\x12C\xdb\xbf\xb0%\x0f\xaa\xc0\xc3\xa1\xbfS\xf0@\xcc\x8b4\xc7?\x96\xf3N\x05qG\xb9?3Be\x0f\xe6\xc4\xba?}\x14-\xce\xfc\x8e\xc6\xbfg\xa7V\xae\x15~\xbe?\x97V\x9a&\x00\xaf\xc7\xbf\x01\xd5\xd59\xfd\x83\x8a\xbf\x8e\x90\x9a\xdf\xceg\xc5?v\x81\xe9xl/\xb3?\xe6=\xee\xa0\xdb\xd4\xc0?\x91Sx\xf2\xc6\xc4\xc4\xbf\x80\xfd\xc1~\xd7\xf8\x9a\xbf*\xeb\x0e\x84\x03\xb0\xb0\xbfw\xa1\x9a%\x8c\t\xb9\xbf\x9bK-\x18\x86\'\x84\xbf1;\xd6\xf4\xbd\xef\x96?\xf9L\x07Z\xd6\xb0\xc6?\x9cq\xf7\x92\x07\x87\xbe?1\xe3\x97\xecf\x07\xc5\xbf[8\xad\'\xf2\xa3\x98\xbfr\xe91\x18\x1e\x93\xc7?\x03\x80\\=\xddX\xbd\xbf\xe1\x03\xda\xdf\t\x17\xa4? \xed\xbe\x88d\x1fQ\xbfx\xcfOue\xab\xc7?\xb0:\xda\xcb\xf3\x90\xd6\xbfu\xe3\x98;$\xc3\xc1\xbfr2.\xc7\xcf-\xca\xbf\x84P\xf8{.\x13\xc1\xbf~X\xac\x19\x1f\x85\xac?}\xd7vjJ4\xdd?\xc4\xea\xe4\xc4\x87\xc8\xb6?{\x99\x94(\x05\xe0\xbd?60\x00\xbfa{\xa5\xbf\xe3\xce\xda\xa7q\xb8\x97\xbf <\xa0\xe0\xe93\xce\xbf\xf5\x8a\xe4\xe2\x06\xe7\xa5?\xba@j2!\xff\xd0?\x1e\xb2\xd7\t#\xea\xd6?\xf4\x04BQ\xd0\x1a\xc5\xbf\x05w\xc6\xa7\x94n\xd0\xbf\x7f}\xd8x\x8d\x82\xda\xbf\xa0M\\k\xc4V\xc4\xbf\x9eg\x9bx\xa3\xa4\xb1?\xa4x\xb2{\x88u\xd4\xbf\xb8RQ>"\x0c\xdb?\xf5Id\xb6E\xd9\xc7\xbf\x12\x9b\xdaY\xa2\xa5\xab?^\x02\xb3SS\xac\xc9\xbf;\x7f\x0f\xf9\xc2q\xc0\xbff!\xee[.W\xe2?\xc3\xe9\x94P:\x8c\x8b\xbf\x9a\xc9&\xa3\xf9\x91\xd2\xbfI\xd1\xbcg\xed\x07\xc2?\x8d\x89\xadj;~\xd8?\x1c\x02\xb9\xaf\xa8\x9f\xe1?\xc1\x99\xc82r%\xc3\xbfb\x0f"\x1c\xcb\'\xd1\xbf\x9d$\xd5\xbc\x06D\xd0?D\xd8\xfc\x18.\n\x81\xbf\xeb\xaa\xad \x06(\xcf\xbfo\xc1(\x01>\'\xa2\xbfM\xc7\xf5\x06zO\xde?5\x87V\x87\x89\xb4\x9c\xbf\xa0\xb0\xf90\xd7^\xda\xbf\xca\x93z\x07\x1d\xc9\xeb?\xa0\x86N^\x01,\xc3\xbf\xfa;\xb5\xce\xde\xd2\xe0?\xd57\xce\x10k\x83\xca?\xc0U\xa3\xa2x\x14\xe2\xbf\x9ah\xa2\xe1\x91v\xc6?\x01\xb31k\x04\xe5\xce\xbf\xeda\xf6\xc1\x83\xfd\xdd\xbf\xd2jm!\x91H\xd5\xbf\x98L+\xd0 ;\xcb\xbf\x1b\xa7\x11\xca\x84j\xd3?*\xec\xe2D\xc7g\xad\xbf\x9a\xa5\'Uj,\xab\xbf\x08t){\x9d=\xd2\xbf\x07\xa48\xe3\x97\x87\xbf\xbf4\xf1r\x92\x03\xa2\xb5?\xfdi\xd9\x02\xbbXe?7\xd6\x84\xde\r\xc6\xe1\xbf\x99\xdf\x195 \xdd\x8c?Y}\x94\x81\x93\r\xb1\xbfu!4\xd2B9\xd6\xbf\x93\xd6$\xa7\xc8\xf9\xd3\xbf\xd2\x10n?-\xc6\xb5\xbfWE\xb4\xd7(\xf9\xca\xbf\xa0`\x99\xfa\xb2\x98\xd6?\x0e\xd6B\xdd\xe7\xd0\xe6?\xe2u\xcbF\x1f\xb0\xe2?u\xb0\xcc"n\x17\xc9\xbf[\x80\xedk]F\xcc?\xc2\x92\x7f\xc3\xab\x83\xd5?\x00\r\\\x00X\xd4\xc1?\xc9\xee\xfb\x87\x00\xff\xa3?$\xe7\xc9\xd1\xdc\x89\xd3\xbf24Q\xfc\x92\xc0\xe7\xbf\x01\x11\xa3\x95\xe1Q\xb4?X\xd0\x9c\x02\x0f2\xb4\xbf\xf0\xd2f\xf9A\x16\xc2\xbf:\x01\xa0\xd7\x1a\x92\xe9?L\xf0\x1e\xcc\x18\xae\xba\xbfc\x02r\x9f\x04\xf7\xd7?\xc1\x97\x1f\xa8\xa7B\xca\xbfn[\xcd\x80\xe0c\xae\xbf\xf2\xe1\xe4\x9eP\xab\xd5\xbf\xf9\xad\x80xY\xa4\xc8?\xaa\x05\x99\xa2\xa4\x99\xb5?\xd3\xf0\nK\x96<\xe7\xbfS\xac\x80q{\xc5\xd5\xbf$|L\xda\xe9\xd4\xc3?l1\x9f\x9c\xcd\xe1\xd8\xbfK\xc2&\xda\xa7\x12\xdd\xbf\xe2\x93g\xd9"4\xe3\xbf"w\xaf\xab=@\xe4?z\xd1\xed\xeff\xc9\xfd?'
p100
tp101
bsg26
I1
sg27
I2
sg28
g29
(g32
S'\x12`!K~\x9e\x15@'
p102
tp103
Rp104
sg38
g84
sba(i__main__
PLSmodel
p105
(dp106
g8
g90
sg10
g11
(g12
(I0
tp107
g14
tp108
Rp109
(I1
(I180
tp110
g97
I00
S'W(\xadzXc\xf8\xbfg[6\x90\x04G\x83\xbf\xd4\xc5W\'\x009\xf9?\x88\xde\x93rQ\xd5\xdf?\\OH\x88,F\xf6\xbf,Lh,\xea\xc4\xd5?.|\xf3\xf5GX\xf5\xbf\x94\x9c\xa1\x1f:[\xc7?\'X`\x13\x82\xff\xec\xbfN\xa9\xa6\xa7\x18\xef\xdf\xbf\x8d\x1b\x8e\xa5\xbd\x85\xd2?\x0b\xceq6\x85\xc2u?\xd8\xfd\xb6N\xce\xc7\x05\xc0dV\xc1~/B\xd6?\xa6ia\x14\xd1\xd9\xe5\xbfk\xbe\x1e\xf3\xef\xa1\x00@6\xa3F\xf1s\xa3\xfd?\xcb\xb7\x85\x99\xa7\xaf\xde?\x82\x94"}\r\xe6\xfb?\xbf\x14n\xfc_\xae\xd4\xbf\x06\xf5h\xa6\xf2?\xd2?\x15 \x1fe\x8a\xca\xcf\xbf@\xb1\x16\xe9z\xca\xfa?I\xaa\xe0`TQ\x1b@U~\xad$97\xe6\xbf\xa40"\x95\xe8\x1e\xf0\xbf\x83\xe5\xd8I\x80\xd8\xd7\xbf\x86Yo!\xc0O\xc4\xbf\x8a\xb7\xd0T\xacT\xe2?\xf0z\xf4\x1c}\xbb\xf3?ke\'\x9c\xeb\x83\xe9?\xa6\x15F\x17\x17(\xf7\xbf\x91\x14\x9f,z\xa6\x00\xc0\xa2)\xb4\x9b\xec\x15\xd6?\\\xe6\xa0\xc6H\xa5\xe0?\x0f\t\xff\\\xe2\xef\xf0\xbfD\x8e\x8a\xefC\x1a\xf6\xbf\xf8\x1b%\x08\xb4\xe0\xe4\xbf=\x88.\xa7\x19\xa2\xf9\xbf\xf5\xd8\xcf\xc2\x1d\xda\xf8\xbf\x07\x7fDZ\x0b\xff\xe4?\xa4Q\xf7M7\xd3\xd7\xbfy<3[\xd6\r\xd4\xbf\xf5\x1b\x19\xdbKB\xc3\xbf\xe4\xb4\xd4\x10\x14S\xf5?\xf5\x07\x0bI\xeb\x83\x03\xc0\xcaYV\x1d\xf5\xf1\xc2?\x1fF:\xf8^\x99\xf0\xbf\xbf\xa4\x9e\xb3\xd9W\xcf\xbf\xfao\xfd\xbe1\xd5\xdc?``\xf4u\x0c\xaf\xd0\xbf7\x9e\xfc\xeb.y\xe1\xbf]\xbfq\x8f\xa6\xdd\xc7\xbfv>mp\xb9\xc1\xe2\xbf\x11\xaa\xc6\xe7w/\x8d\xbf\x06\xa5\xcd\xd4X\x1c\xe7?\xec\xea\xd0\x1f\xb0\x8c\xf3?5\xef3\x86?\x12\xfa?\xe78\x86\xc2x\xef\xb2?:\xa45\xa1\xfbb\xb5\xbf\x1fo\xb1\xdb\xde\xb1\xe3\xbf\xc4\xadeY\xa5\x8e\xe6\xbf\x9b\x88\x92\xc5\x9fm\xcc?Ct]\x84\x90\xa5\xe4?\x18c\x8cL\xbd\x96\xca\xbf\x7f\x13\xb0\ru\x06\xd8?\xfb+\xf2z\xcc\x9bW?u\xc6\xf9\x10lJ\x08\xc03\xfc\xf2\x1b\xb5\r\xd8\xbf\x8e=\xcb\x1a\xd5\x1a\x04@\xc9lK\xca\x00}\xca?nu}\x0b\x00\xfe\xdb?\xec%=|c\xbd\x01@\x8c\x84d\xaf\xbc\t\xf2?qg\'7\x9e\xa7\xe2\xbfX\xa6^pH;\xde\xbf\x0c\x08\xf6\xe7"=\xbc\xbf\xffp\x15\x87\xac\xd1\xcc?s\x94\xf4\xd6D\x87\xf3\xbfG\xa2\x81#\xd9\xa4\xe4\xbf8M`\xb9a\xe7\xd7?v|\xe5\xea\xf1?\xe5\xbfUz3HBk\xff\xbf\xc9l\x04\xfa\xd7\x14\xf5\xbfN\x07&&\x99\x12\xe0?\x02\x18r\xe5\xd5<\xca\xbfKz\x9b\xe4\xed\xa8\xf3?\xcf\xbb~\xe9\x1b\xe2\xee\xbfW\x12V}i\xd2\xcc\xbf\x01\x03_\x00\xe7\x90\xf5?{Ef\x99\x15\xda\xb5?K\x87u\xd4\x11$\xd3\xbf9\xc9\xd0\x07v\xf1\x06@\xac\x9d\xa2\r\xf2\x1e\xce?\x10\r\x9d9b<\xeb\xbfq\x0f^\x88GM\xd9\xbfK\xce\x9f\xc5]\x0e\xd3\xbf~0\xe0\x94\x157\xe6\xbfh\xa2wyf[\xf7\xbff\\a\xd8Y\x93\x05@\x1b\x10\xeb\xea\x8cQ\xd0\xbf\xcby\xb3\xbck\x1e\xb0\xbfr$\xc5\xd9\xd3\xf9\xce\xbf9G\x15pn#\xfa\xbf9}\xe0\n\x98\x8c\xdf?Z=\xa0}\x19\x9f\xcb?F\xf6\x9d3\xd6\x8c\xa4?V\x07\x9eiLh\xf1?|\xc8\x065r\xdd\xe8\xbf#&\x02 \x9a\xb4\xf1\xbfJ\xbb\x0c\xe70\xf3\xc1\xbf\xe7,S\xe4\xe8\xdc\xe6?{M\x05\xf5N2\xac?^\x96\xa4\x86\xefo\xe1\xbfk\x1d\x8ee\x9d\x80\xe0\xbf\x0f2\xc7L\x944\xdf?\xb0\x92a\xce\x82.\xe4?\x8aM\xb5\xc9\x07`\xb2\xbfU\x12,\xf7\xcd\xfd\xe6?\xb5\xf9\xfb\xfc\xc4\x03\xed?)\xd4%Ke\xd8\xdd?\x92# H\xa0\x99\xc8\xbf3\xa2\x99\x9e\xc0\x1d\xd1\xbf;\xd3[\xfc\x15\x13\xd8?\xa8\x06\x17\r\x1cf\xf9?\x80\xe9\x81\xe5\xd2Q\x05\xc0\xef\x87\xf7\xd3\xbd\xa8\xd2\xbfM\xc5O\x18\xda\x17\xe3\xbf\xe1i|\x85X\x9a\xf7\xbf%\xaf\xac\xab\xf4\t\x00@\x80\x86<*C>\xce?\x1b\x9b$\xff\xe3\xd6\xfb\xbf\xe6\x0c$\x1c\x80\xb8\x00@{^\x1b\xe7X\xf9\xcc?\xb2pj\xc0\xc8?\xc1?\x9e\x95\xe9\xa5\x9a)\xd3\xbfo\x00\xd1\x07N\xa0\xd5?46\xaf\xa6\xd5l\xd2?\x85b\xba\xf6<\t\xd9\xbf*\xc6b\xa1\xf7\xd1\xc5?\x0f!N\xc0\x9c\x95\xc8\xbf\xf5\x04\x07\x04\x07D\xd1\xbf\x87\x9d\x82\xa1$\xd6\xfd\xbfR\xd2\x87\x90\xbe\xd3\xf2\xbf-\xe9\xe5\xf1u\x8d\xe4\xbf\xde\x9bx\'q\xfe\xf3?\xefp\xf9!\x8b\x80\xdd\xbf\xeew\x97\xef\xafl\xd9\xbfq\x90\xcb\x92\x16\x1e\xd1\xbf\xa5\x91=L\xdf\xef\xd7\xbf>.g\x1aU\xe4\xf4\xbf\xa1(>\x10\xe2\x1b\xbb\xbf\x0cu\xbb9\x0f\xbe\x01@\xec>2\xf2{S\xd0\xbf/\x96\xc7b2\x9e\xe5\xbf{G\x0b\x97\xd2:\xf0?\xf2\x13@\x00\x9b\xef\xff?\xe1\xdc\xba\xec\xfc0\xdc?\xa1X\xea\x01\x89\xe0\xcd?\xcbV\xc57\xbb\xbf\xea?\x99\xfc\x1b\x1b\xef\x8f\xc8?\x1c\xc1\x9f\x9d\x86>\xab\xbf@\xecW\x91/=\xe4\xbf\xc4R\xf4\xe9Ar\xe1\xbf\x11\xb4\xbe9\xabG\xfa?m\xbe\xda\x19\xaf\r\x83\xbf-\x14\xe7U\xbb\xb3\xeb\xbf\x19\x15\xbel\xd7\x89\xe6\xbf8N\xa8\x97\x82\xcc\xe5\xbf;=\xa4t\xa8\x95\xd0\xbf\xc5,\x81\xb7^]\xf0?K4\xd1\xbfg\xf0\xe5\xbf\xffhl\x97!\xe6\xd9?\x95R\x0c\xf2:C\xcc\xbf\xe8\xdb\t\xe5C\x0b\xda\xbf\x0bh\xe5\xf5\xd0c\xd1\xbfWw\xec\xf6{\xe5\xd7\xbf\xf9\x19z\xd6\x17e\xe8\xbf!\xca\xd5\x00\xa8&\xdb?\x996 \x1f\'H\x06@'
p111
tp112
bsg26
I1
sg27
I9
sg28
g29
(g32
S'\xda]\xfe\x10R\x92\x13@'
p113
tp114
Rp115
sg38
g84
sba(i__main__
PLSmodel
p116
(dp117
g8
g90
sg10
g11
(g12
(I0
tp118
g14
tp119
Rp120
(I1
(I180
tp121
g97
I00
S'iN6&\x96\xcf\xf0\xbf3\xe5\x1b\xa3Ca\xa5\xbf\x11\xcea\xe5\x9c\xec\xf0?\xfaWT\tm:\xe1?\x11\x96\x1as\xaf#\xd4\xbfk\xef\xaa\xddq\x94\xd3\xbf~\x1c\xb3:\xec\x95\xe2\xbf\xdb\xef\x95\xeb9\x8f\x94?\xeb\xa0\xb2M\xb4\xe5\xe7\xbf\xe4\x81\xd1>\xc6\xb3\x97?\xd5Y\x9e\xe0\xff\x9e\xb5?\xba\x8a\xac\xccQ\xab\xde?\xac\xebL\x89\xcd\xbe\xb4?=\x0e~w\xc44\xdc?\xfd\x07\x96\xdc.\xde\xeb\xbf\xf2a\x13X\x05\x9c\xd3?\xf7\xed82A0\xda?mbL8>\xa6x?\xa8\xcfD\x87\xa8\xa0\xe1?\xd5\xc0\xe3\xcc\xda\xf3\xb5\xbf\x96l\xd6\xb0\xe3\xa5\xd7\xbf\xe5\xd7\xc8\x14e7\xe0?\xf3\xa1\xba\x1f\xf4\xfa\xf7?\x1c\xbe\x05\xfa\xe2\xad\x06@\xe2\xdd\xbdl\xdd\xcc\xdf?\xedXh#\xec\xaa\xc3\xbf\xe5\xfb.\x9b\xf4\x8a\xdc\xbf\xc0d}\x9b\xacr\xdc\xbf\xf5\x1c~\xe7\x06a\xf6\xbf~\xe4\xf7\x92\x1bT\xcf?\xc8\xd6Q\xe0FO\xa3\xbf\xbd\xc1W\\\xe21\xc9?|\xd4\'\x0c\x03\xec\xc9\xbfg\xf8\xbd\x1b\xa8\x00\xd8?\x91\xb4\xbe\xc22B\xf8\xbf^\xe6\x9d\xf1`\x12\xe7\xbf\xd1\xc9~\x8b\xc5\xd2\xe1\xbf-\x9f\xaf\xfe\x92\x8b\xdc\xbf\xc9\x9f\x96\xfd{\xf4\xbf?\xf1c\x04\xa0\xc0\x8a\x8c?o\xdd\xce\x90\xc2F\xb1\xbf\x07\xdd\xc6\x1f\xd6\xc9\xa2\xbf\xa2\xda\xc4]\xf8M\xd7\xbf\xd4\xd2>RM\xec\xb7\xbf{{\xefmV\xe7\xe0?(FL\x00\x11\xc1\xd4\xbf\xa8[\xd4\xb2n\xe0\xdf\xbfh\x03{\x04\xcb\xdf\xf4?\x84o7o\xa4\xe4\xd0\xbf\x05\xd8\x7f{|\x19\xe9?\x8dE"\xdb\xda\xaa\xd4?\xe1\x89\xd8\xc9o\x02\xda\xbf\x16G\xc7\xeaJ\x16\xa6\xbf(_C\x15\xdb\xb9\xd0\xbf\xb3\xb8\x15\n\xba\xbb\xe4\xbf\xee~Jn{|\xdd\xbf\x83\xf3\xf1S\xb3\xc5\xb0\xbfP\x8b\x06\x90\x97D\xea?Z\xf6-\x15\x02+\xac?-A\xdfQ\xb0\x1b\xd2\xbf\xab\xf1\x80\xb4f\xca\xd8\xbf%/\x17\x83\xca\xa6\xb3\xbf\x1b\x0f\xe4\xc6\xab~\xe5?9\xac\x1dO\xd0\xa2\xd6?\xf5Xs\xbb\x13\xd0\xb5\xbff\x18\xca\xa0\x00\x13\xc7\xbfH\xa8\x9b\xce\xdac\xd9?\xf3I\x96\xf4\xe4r\xf3\xbf4\x0c\xe8\xabZR\xcd?\x11mG\xf9\xe2t\xb2\xbf\xb7\x82\n70\xb4\xc3\xbfJ\xa3JV/\xaf\xc3?j\x93\xcbJ\xfe\xe1\xb7\xbf\xb8\x99\xe5\xdf\x9cN\xa3?m\xef=\xd3\x1bZ\xd4?E\x08\xd1\xf4\xe4\xe3\x91?\x02\x17\xbf\x03\\\xb5\xb8?\xad\xc1\xbd\x7f7\x90\xd0\xbf\xf1{B\xe6]\x90\xb4?\x8d\x0e\x0c\xdb\xac\x89\xc5?\xa61\xbaE\x18\x81\xd5\xbfDqmgV\xa4\xc8\xbf\xadn\x1b\x80 \n\xa5?%\xb6\x00$\xceu\xd9\xbf~[H\x1a\x06w\xc2?\xc0\xf0/\xe2nv\xcd\xbf\xa7\xeb\xa6\x8d\xc6T\xd7?\xc7\x93\xc3L\x8f\xe9\xe0\xbf\xe4\xe1\xf4>\xa9\xe5\xda?\xc8\x01\x9e\xc9\xc5\xb7\xbe\xbf\x86R\xc5\xbb\x85\x8a\xb6\xbf\x1dI\x96\x1c\xd8\xfc\x9f\xbf\xcf/\x19|\xde!\xe3?\xfa\x147\xdb\xe4Z\xb0?\xce\xad\xfd\x11\xf5\xa7\xe8?9f\xd5\xdaVT\xc9\xbf\xfdL@\xad\xcd`\xcd\xbf\x12\xb2\x9a\xb4\xaaf\xdf\xbf\x84\x97j\x170\x9d\xbb\xbf\r\x9fy\xe6\\\x87\xe1?\xd8.,\xec\xd6\x88\xd9?>\xee\xa3\xbd\x1e\x02\xa9?\x07\x7f\x9b\x12\xb7&\xd1\xbfS!\xa2G\xac\x98\xdf\xbf\xc5k\xf57\x99\x18\xba?m\x0f%@\x16\x1f\xc8?M\x01\xebu\x07\xfe\xda\xbf1\x9e.\xfeF\xfb\xe0?:t\n\xae\xf0s\xe0\xbf\xe39\x8a-\x16O\xc7\xbf_\xaa[\xef\xf2i\xda\xbf\xf9:\xa8H\xa7!\xc7\xbfP-4X\xa5D\xee?--\xe0A\xac\xad\xb2\xbfZ\x95SP*\t\xdd\xbf\x89Q\x1b\x94\xc4\xd4\xb2\xbf\x86\xabY\x1f\'\xbb\xc0?\xcfm\x7f\x9f\xdf\xc8\xe0?\x8a#\x91s%/\xb1?*=|\xa4Fo\xc1?\xd0u\x88]\xf7\x90\xbe?\x1d\xf5]\x1f\xd7\xf2\xb4\xbfP\xae(\xc0\x86?\xb9\xbfk/_\xcc\x9bx\xb2?ZN\x1bEf\xf4\xe0?\x01i\x9c\x86\xf8\x05\xd2\xbfN\x0eon\x8d\xa9\xd7\xbf\xe5\xd4\x1e\xa8\x828\xec?&F\xad\x9aa\xa9\xd1\xbf\x05\xb9\xf6&\xac\xe2\xea?\xa7\x8d\xed1\xb4&\xda?X\xe3\xa9\xc9%\t\xe5\xbf\x8d\xc7\x8f\xdbMk\xc2\xbf\xa3\x7f2\xa5\x93s\xcb\xbf5)\x1e\xc3\x9a\x94\xe1\xbf\x15P\xf0T\xe4\x1d\xd9\xbf[]\xa2\xa7W\x89\xc8\xbf\xd9\xfb\xb01\xc30\xcb?Ka\xa6\xfcwi\x90\xbf\xf1u\xeb\x98\xe7\xb1\xca?\x17\x94RG\x91x\xdf\xbf\xb5\xc6$g\xea\xad\xc6\xbf.\xb5\xbbT\xa4]\xbb?1lsk\xda\xbd\xb4?3dLj$\x8c\xdb\xbf9\xca"0\x14;\xc1\xbf\xd3\xa1l\x89W\xac\xd7\xbf\xd4ZN\xea\xc3\x04\xbe\xbf\xe9t\x86\xfd\x08\x05\xd0\xbf~\xbf\x032s\x02\xd5?/\xdex\xbe^,\xc0\xbf\xed\x90@\xf44\xc4\xd7?\xe9_\xc7\xb7\x90\xa4\xe1?\x93\xb9/\x83\x1ak\xd4?i\x0bW\xf5e\xab\xde\xbf\xcbd\xdaO\x9a\x84\x85\xbf\xd5\x02I\x99;\x1b\xd2?\xee\x01\x01/\xb8\xa9\xe3?z,\tJT\x9d\xbe?\xce4\x01Z\x88\xfc\xc7\xbf\xa0W/\xc9\xf9\x1b\xdc\xbfI\xe0\xd1\x12\x8f\xc5\xc5?/dr\xf3\xcd\'y?\xfe\xbe\x05\xf1\xca\xdf\xc0\xbf-\xcb\x98\xde\xa5\x9d\xf4?\x9bm\xbef\x17&\x89\xbfh\xa1\x8c\xe8\xd7&\xc3?\xa9\xcc\x8b\x99\x9c\xdc\xb5?\x11\x07\xe6\x8a\xe1\xf8\xde\xbf\xde\x01&\xa4\xb7\x14\xdd\xbfv\xc0F\x13x\x13\xcc?7\x80CJsY\xb0\xbf\xd8\xd3\x1e\xfa\xc4\xf3\xe4\xbf+\xec^\xed\x134\xe5\xbf\xa1\'\xad\x12\x9e\x16\xe1\xbf#V;\x84/0\xda\xbf]\xc7-fdA\xd7\xbfq=9\xa1V\x08\xd2\xbf\xe9{\xc9\xa32\xf7\xe3?@\xa7\xc0\xf5\xca+\xff?'
p122
tp123
bsg26
I1
sg27
I3
sg28
g29
(g32
S'[\xc8\xd9\xd9\xcd\xbd\x14@'
p124
tp125
Rp126
sg38
g84
sba(i__main__
PLSmodel
p127
(dp128
g8
g90
sg10
g11
(g12
(I0
tp129
g14
tp130
Rp131
(I1
(I180
tp132
g97
I00
S'a&6U0F\xef\xbf\\\xdcU7\x7f\x05\xb5?\xda\x01\x19[,g\xdf?\xab\x01 \x9d\x10\x1b\xd2?\xfd\xa8a\xdf\x8d\xa4\xc4?\x1eh\xa2\x8d\xb4s\xc3\xbf\x88\xa7?Y_\xe9\xdb\xbf\x8aP\xaa\xd8B\xfa\xcf?}\xce\xf6Z\xc4\n\xe8\xbf\xcf\xb3\x7f\xeb\x86\xef\xc4?\x0e\xdd\xf3\x98\xeb\xce\xc5?\xbd\x1c\xa69F\xb2\xd6?\xef^\x8c\xc4\xe8\x05\xa5\xbfv\x13\xc9\xb95\xe9\xc9?:Zz\xd5\xf0\xb1\xf0\xbf\xe4\xf1N\x05\x91M\xc0?\x9b\xe2$\xc3\xb9_\xc7?l\xc5N^\xach\xbb?\xb1\x99\xce\xc1\x14\x00\xe8?J\x1d\x88\xd2\'\x8e\xb3?R\x94\xafG\x02/\xb9\xbf\x81\x1d\xff0v\xd7\xd1?\'X {/\xad\xf0?\xc4<fD\xc1\xbe\xfc?\xa8>\xe3\xe3A\x9a\xbc?\xe5\x9a\x920\xe9\xf3\xbb\xbfUu^\x12?\xb1\xdf\xbf\xfcv\x90\x85\x02\xd8\xbf\xbf;\x89*\x83\x10\x04\xf0\xbf4\xfc\xcd\xbc\xebs\xca?u\x92\xa9\xea\x1a1\xc0\xbf#\xbe\x06i\x97L\xba?u\x929_\xcc\x06\xe5?\xb0x\xde6\x05r\xd6?MAwuz\xfe\xf1\xbfo\xae\xcb\\e\x07\xe5\xbf\xcc \xb9\xe4#\x99\xd7\xbf\xa6\xc8u\xf9\x98\xbe\xbc\xbf\x0fp\x9e\xc8\xa6\x93\x85\xbfQ\x1biY\x9dc\xd4\xbf\x84\xc5\xe9\xa0]k\xd0?\xe9`\xcf\x1f\xa4\x18\xba?\x9eY7\xc5\xc1\x1c\xc5\xbf"U7\x95u\xeb\xa3?\xff\x9e\x19\xfar\x91\xe6?\xc9\xf6\xdbJ\x13\x00\xc1\xbf\x0e\x19\x98%\x1c\xd7\xd9\xbfF\xa0\xee\x0e;\xa7\xe8?\xc5d,\xad0\xdf\xda\xbf:3\xe7e\xc0\x88\xe1?6\xd0k\xfe]\x80\xca?\\\xa4\xda\xca-\xb3\xd7\xbf\x97\xe6\xa8\x06\xc9Wt\xbft\xfet9U\xf0\xd2\xbf\xbf\\y\xbe\x815\xe2\xbf\xa1\xb1\xfa\xd2[\xb7\xdd\xbf#g\xe9\x15=\xbf\xca\xbf\x81A\xe4\x0ek\x8b\xdb?\xda\x04*\xc6y:\x9b?\xac\xcc+.\xe4\xab\xa9\xbf\x95\xff\xa1fg\xf3\xcc\xbf\x97\x82\xe6\x1f/\xd5\x88\xbf\xca\xa1\xdc[T\xb1\xc0?\x89\x17\xbe\x83\xbek\xbd?q\x1f\xda \xd6^\xbb?\x97\x80\x1e\xa6\xd7c\xc5\xbf\xa6M\x96_\xbb}\xab\xbf\xcfk\xbf\xef6r\x8e\xbf\xca9\x89\xe4\x8f\x9a\xca\xbf%G\x84\xdde\x17\xc3?s\x14\xad3i\x06\xa3?Fr\x9e\xe7\xba\xe8y?\xcd\xa0Z\x0e\x8c\x97\xa5\xbf\xf6gV\xbf\xd4T{?\xed\xb1\xee\xfbSX\xcd\xbf\xe5\x0f\xb6\x9a\xd1\xb9\xb9\xbf\x0c\x19\xb7\x9e\xc3\xad\xa9?\x9c+B1\x9b\x9c\xcb?+\xacR@\xd8\xe1\xc5?\xf7Q\xee\x8f\xc8\xba\xb0?GL\xccp1H\xc1\xbf\xb0\xcfI&yY\xa1\xbf\xe9\x93\x1d\x81\xcb\x8c\xcb?S\x06\xa3dyu\x8c\xbfE\xaf!\xa0\x02y\xb6?\xfd_fv\x95\xc9\xb6\xbf\xe4_\x00\xd2\xf9Q\xd4?\x8f\xaddR\x8f\xe9\xd6\xbf\x0c$\xe7\xd0\xed\x19\x9e\xbf&y\xa7\x94\xf4\xeb\xcc\xbf\xe0k\x97\x13\x1eQ\xb6\xbf\xa2+"\x97L\xb8\xab?r*\x01C\x18s\xca?\xed\x08L\xd7\xf9B\xb5?\x14\x13\x19\xee^\x8f\xd3?\xb9-\x06\xc1G\x0f\xa4\xbf\xd0A\xbf\xd9\xa9@\xb9\xbf\x94o\xf9\xc7ps\xdb\xbf\x8a=\xb8#\xb6}\xb7\xbf\x9b\xe3)qg\x18\xd7?\xe2\xd7\xc7\xd68\x9b\xe5?f\x9a\x1btU\x0f\xbd\xbf< \xbcO\x9b\x95\xa7\xbf\x15*L\xac-\xeb\xc8\xbf\x88\xba\xdbj\x98\xc9\xd7\xbf\x1e\xa0mfs\x90\xc6?\xb1\x7f\xf5\xe7%k\xd5\xbf z\xc3\xb7B\xbf\xc4?0"\xe0\x9c\xa8_\xd0\xbf\x98\xc820\x00R\xd1\xbfa\n\xfd"\xa3\xe6\xdc\xbf\x08\xa5iG\xde\xd1\xbc\xbfv\xc2\\%5\xac\xf0?\xb47|-%\x0c\xb9?T\x81\x1b\xca2\xb6\xcc\xbfd\x90\x1c\x1fs\x15\xd2?\x00\xb8.=\xcd\x94\xdd?)\x84\x10K\xc5\xd9\xd6?\x91\x872V\x1b\xd4\xd4\xbf\xe1\xdf\xda\x0b\xad\xbc\xe1\xbf\x93\x1b\x87YN\xd1\xd3?3\xd0\xd5\xf4\x0fX\xb3?\xd2\x9f<\xab\xea\\\xc3\xbf\xb2\xbe\xd2\x8e]|\xa1?\xd9\xf4\x82M\xbc^\xdc?\xee\xc4\x96\xaf(6\xb5\xbf\x95\xb0i}\xe0@\xdc\xbf\xec\xa0\x80\x06\xd7\xfd\xea?\xd8\xa1:-\xfe\xb2\xd2\xbfS\xc1n\xc4"=\xde?\x87\x88\x8bA~U\xc5?Bm\xdb\x07/\xdd\xd9\xbf\xeb\x7f4L\xc5\xcc\xd8?-\nth\x89n\xcc\xbfvQ\x8b\xda\xfd?\xe3\xbfo\x10R+\xf7\xf8\xd6\xbfq\xe1R\xdb)\xf8\xd1\xbf>\x80\xdd\xcf\xf7J\xd3?f\xd6m8\x04\x07\xb5\xbf\xf7\x802\xc9\xde\xe6\xbd\xbf.\x1b\x8a\xd1\xdf\xfb\xb4?\xfc\x9c\x8d\xa0\xd0K\x8f\xbff<\xe6\x04\xea\x94\xc3?\xf9wL\xed\xc2\xf2p?\xb13\xc8\xcc\xd1\r\xd5\xbf\xef\xa3\x13z\x9d\x06\xc0?\xcbF\r\xbb6\x84\xcd\xbf\x1a\x85\xf69\x97u\xd6\xbf\xbe5\x9e\x07\xb5\xaf\xd8\xbf$\x171\xd6L\xc0\xc6\xbf< \x1dg\x08\xe3\xcc\xbf\xf8\x0f>Q\xdc\xae\xd3?Z\xff\xe0\xb4\xd1\x01\xeb?\xeelnmH<\xd4?\x92_q\xfa\x04\xe2\xd1\xbf\xdb{=\xcb\x19-\xc8?\xee\xf5Zl\xac\'\xd1?\xee\xcc?yG\xb3\xa5?o6m\xf6\xb4X\xa0\xbf\x80\xc2V\x00\x93\x85\xd3\xbf\x1f\xcfw{\xa4\'\xe1\xbf\xcf"\xe6\xa5\x8d\r\xc3? 3\xed\xdc\x01.\xb3\xbf!|4Wi\xe1\xbe\xbf\xfbrY\xf3\x0b\xd7\xee?V\x8a\x89/\xf2\xe2\xb7\xbfU<\x13\x02;<\xc5?\xb4hbA$\x18\x9d\xbf\xdd^\x18\x05[\xad\xd2\xbf\xc3e\xf8\xd9$\x02\xc5\xbf\xf3\t&V\xdc\x1f\xc0?Q\xc9\xbc)\rY\x8c\xbfk9<\x86.\t\xe3\xbf+85\xcb\xd6X\xde\xbf\xf88\xb5\xf4;\x9e\xd3\xbf\xfaf\xdbtV\xb6\xde\xbf\xd3\xbdHZ\xa71\xd9\xbf\xc7A?\x11\xfb\x17\xd5\xbf@`\xdb2\xf9>\xe6?I\xc0\'\x14\xc9\xd5\xfc?'
p133
tp134
bsg26
I1
sg27
I2
sg28
g29
(g32
S'p\x16\xe6%\xa8\xa5\x14@'
p135
tp136
Rp137
sg38
g84
sba(i__main__
PLSmodel
p138
(dp139
g8
g90
sg10
g11
(g12
(I0
tp140
g14
tp141
Rp142
(I1
(I180
tp143
g97
I00
S'\x97\x11\x89P\xb33\x00\xc0&%ap{\x03\xbb\xbf:\x11\xb8\x03\xd04\xfe?xP\x16Ua\xbd\xec?\r\xb7\xcd\xc6\xaa\x9a\xc8\xbfUT\x0e\x8a\xd60\xec\xbf\xf3\xcen\x91dz\xf6\xbfsg\xe4\x1f%\xf9\xd2?\xa9$\x8dy\xe5\xb2\xef\xbf\x8f\x01\xd1\xbf\xd9b\xbf?Y\xcd}\xe1)b\xc2?\xc0\xa0\x14/ d\xd6?\x9a\x97\x0f\xe2\xe0L\xd7?K\x8b\xdc\xee\xc9i\xe2?C=ll\xd8C\xe5\xbf\x89\xe1\xdd\x07c\xe9\xc0\xbf\xa8\xef\x8d\x8c\xa1\xa9\xd6?{\x8d`\xf7\x13\x18\xbf?\xaa\x8d\x90\x8a\xb7\x0e\xf4?\xeaj~\x05\xe9\x92\x9d?U\xb5\xebj=.\xdc\xbf\x0c\x17\xfc\x03\x1ea\xdb?\xd3,\xfc\xf1\xcfm\x00@J/6\xda\xc0`\x11@\xac\x7f\xe7\x85nB\xc8?5\xa5"\x84[\x7f\xd8\xbf>\x956\x83\x86/\xd5\xbf\x80\xd9y|HI\xe0\xbf\xe0\x92\x1b\xba\xffT\xf6\xbf\x8f\xd8&\x83o\xf1\xda?\xe9\nS\x06d\x14\xc9?\xe2\x957\xbd#\xa1\xd2?4\xeb;\xe5U\xc7\xe4\xbfL\x88g\xae\x14\x10\xe5?X<\xc6O\xc3\x1e\xf6\xbfd\x0e7\xa3\xec\xf9\xf2\xbft\xfa\x80\xf4\xccG\xf0\xbf\xc7\xe57\xa5=>\xe8\xbf\xf1?\x13V\t\xe6\xd1\xbfl\'\xec\xbd\xfd\x02\xd0\xbf2\xdc\x88\x88g\xf6\xd3?\xff\xbf=\xb9\x1d@\xa6\xbf?!\xc3\xfdr\x9a\xde\xbf%\x18\x96\xd2\xf8\xd4\xbf\xbf\x05vi\x1a|\x91\xe8?r_\x02\xdb\xccf\xe4\xbf\x819\xf4\xb9^\xeb\xc3\xbfm\x05:\x9fBQ\xbd\xbf\x95o\xb3\xe2\xa1k\xcb\xbf"s\xa6KF;\xe2?|\xb8\xd4~\xd8-\xac?,\xdd\xa2\x8bG\xe5\xb5\xbf}\xd3\xdf\xc8\x82\xe5\xc3?,8@_\x8f\x80\xd0\xbfpj\xfd!F\x88\xd2\xbf\x01\xcd#\x8b\x99\xf8\xd7\xbf\xbcH+1\x95\xbc\x98\xbf\xd0\x87\x8bb\x95\xd0\xe8?)\xcdi\xe8DT\xaf?\xc3\x0f\xf4\xb36^\xba?b\xed6\xd3{S\xc5?\xe7a\xc5>s\r\xc5\xbfYGl\x89\xbcM\xe8?MR\x8a\x02;\x82\xe7?_M\x8c\x12\x9f\t\xbd\xbfXLP^Ut\x86\xbf\xaf\xd3\xb7\x1aK\xf1\xdb?I\x10\xec\xcaUv\x00\xc0\xce\xee7K0\x82\xb3\xbf\x98X\x062-\xeb\xbb?\xcc-P\xff\xcc\x1a\xbe\xbf\x14t_`D)\xda?\xfa\xdd\x86\xa0\x89\xca\xf4\xbf\x9a\x04\xa4\x8f\xc5\xcd\xcf?-Z_\xd8\xdaR\xba?\x86Q\xc6\xa3\xe9q\xdc?F\xf3:\xf8\xafi\xe2?\xba\x1fb\xdd\xf9h\xc0?y\xc2\xef\x8c\xf1[\xd9\xbfh04\xf8\x87!\xbf?\xe3\x1e\x14\x0cJp\xd0\xbf\xf87Iz\xe4\x8a\xb8\xbf\xfc5\xa9\xe9H\xb0\xb5\xbfT\x97rc\x9cX\xe7\xbfW\xd8\xebcyP\xf1?<`\x93l\'\x88\xc1\xbf\xebvg\xc4\xb3\x1d\xdd?\x9f\xa5n\x8f>(\xa5?\x02^C\xe7\x8f\x8c\xb4?9g|]K\xb5\xb6?\x00W1\xda\x0c:\xab?\x05p\xfaz\xc3\x9f\xb4\xbf\x00_k\x85\xefU\xd2?\xdd\x05\x1d\xe8\x97I\xe0\xbf,\xfd\xc10D\xf5\xd6?\xedT5\x87\xbf\xa4\xd8\xbf\xe0"\xc5\xb8\xac\x04\xda\xbf\xaf\x80l\xf3\xf6o\xd2\xbf\xb3u\xee\xf8\x18\x98\xc9\xbf\x1cL6|\xb2F\xe7?\x8a\xfa\x87M2\x0c\xd5?m>\xd3x\xcf\xe8\xd1\xbf2\x14.@\x81\xf1\xe5\xbf/I\xba\x0bl\x06\xee\xbf\x08\xa8\x1bH\xcb\x0b\xc0\xbf^\xf9\xc4\xdb \xdd\xdf?\x10E1\xee\xd5\xd1\xd9\xbfe\xe2\xe3\xe9|W\xd5?\xa2\xce\x02Gca\xf2\xbf\xe4\xc0c\x08X\x1c\x9e\xbfS\xd4\xe4\x1e\x9f\x0f\xd3\xbf\xc5\xabT,\xad\xfb\xd3?\x9ck\xb2\xd5b\x10\xe5?_\xdaj\x0b+\xa5\xe1?\x83\xc4J\xf7\x18\xc9\xea\xbfig0z\xf4.\xd9?\x87:W\xd6J\xbf\xe5?\\\xb8y\x8bxl\xdd?\xb8L\xb2V\x14\xff\xbe?\xb7\xd4(\x83(8\xda?0\xedft!=\xe2?\xb0\x8a\x89s\xb8%\xc2\xbf\x91@\xc7\xeb\xd8\xd7\xd9\xbf\x97\xf3K\xc4C\xbd\xad?y\x9eL\xfam\xac\xe9?%h\xa2\xfa\xaes\xe7\xbf\xce-\xaer\xae \xe2\xbf\x0c?&N\xcf\xf4\xe5?\xae\xdde\x06\xdf\x92\xe2\xbf\xbd\xdb\x08\xdeD`\xf4?\xffI\x93>\x0f\xa1\xd5?\xda\x94\xa7\x07U\xc4\xf1\xbf\xce|\xce\x1d\xdc\x9a\xec?\x12p+\x17\x95(\xc1\xbfm\xab\x9cEy\x1f\xe0\xbf\xeb\x19c\x1f\x13\x03\xe9\xbfJe\xbaj\x83<\xca\xbf\x8c$C\xe6\x07\x03\xd4?\xa8M\xbc\xa7\xc5\xc2\xc0\xbf\xaa}\x93?A\xd4\xd6?1By\xf7?|\xe6\xbf;\xf7\xca\x89\xc1\x16\xe1\xbf\xfc\xf3\xa7\xb7\xf4?\xe4\xbf\x91\xa3\xc2\xc9\x05\xb9\xe2\xbf\xcb;\xfc\x1eN\xa3\xef\xbf-\x9b\xb7C\xb1M\xe1\xbf\xc9v\xbe\xce\xce\r\xba\xbf\xd8v\xcft\x14{\xed\xbfU\x7f\xed0\n\xf1\xc2\xbf\x1a\x92\x04Ro\x99\xd6?\x11/\xd1p\x02\xa8\xd1\xbf\xf9\xca\x01:\xa8\xe7\xde?M\xd9J`\xf5\xfc\xfb?\xe0\xd3\xb0\x8f\xe7\xfb\xe6?\xd3\xf9\x19\x9an=\xcb\xbf\xe0\xde\xe0\xfeoj\xcc?\x8fB\xba"P+\xed?V\x1b/?4\xdf\xe9?\xf7\x002\x81\xd7.\xcc?\x9e?\xee\x1b\xd3\xc8\xc6?\xc9Y\xeb\x06\x10W\xa9?\x99O\xedQ\xc2\xd6\xb4\xbf\xb1~\x8b\x0f\n\xa7\xcc\xbf\x89-2\x18\xe1~\xdd\xbf\xd2\x12_\x06t]\xe0?$67\xfb\x81\'\xb3?zi\x07\xf0\x9d\xe7\xc7\xbfD\x99C\xe4\xca0\xc9?\x1f\xcd\xe2\xb7Ti\xcb\xbf*\xde\xe5g\x8a\xd0\xf1\xbf\x1b\xfc\t\x0e\x00\xd5\xe0?\xb6\x8c\xe9)\xfc\x88\xd6\xbf\xd5$\x95\xc5\xde\xf7\xdb\xbf\xf9m\x83l\xb0N\xe4\xbf\x0f\xd4\x01&,\xef\xbb\xbf\xb0\xa0rR\xf0c\xc4\xbf;\xd4k`\xecP\xcb\xbf\x88\x1b\x92\xfa\xff\xb9\xb9\xbf\x15?\xe9\xa1\x15\x85\xdc?\x86\xff\xb1"\xd1\xdb\x03@'
p144
tp145
bsg26
I1
sg27
I5
sg28
g29
(g32
S'\x81N}\xce\xc5\x99\x14@'
p146
tp147
Rp148
sg38
g84
sbasg38
g84
sg8
g90
sg83
I00
sg26
NsbsS'HLA_B_5701'
p149
(i__main__
ModelContainer
p150
(dp151
g4
(lp152
(i__main__
PLSmodel
p153
(dp154
g8
S'PMBEC'
p155
sg10
g11
(g12
(I0
tp156
g14
tp157
Rp158
(I1
(I180
tp159
g18
(S'f8'
p160
I0
I1
tp161
Rp162
(I3
S'<'
p163
NNNI-1
I-1
I0
tp164
bI00
S'+\x0c\xe2B4,\xd7?\x92r\xaa80N\xac?\xa5\xc1\xe7\x04D\xd8\x96?\xe9f\x19Z\x12/\xba?\x1e\xfaX\x1eS\x90\xd3?\xdd\x91\x1dH2K\xac?\x9c\x00\x12\x85 R\xd9\xbf\xae\x8b\x97\x8b\x82z\xde?i8.6\xa48\xd5\xbf\xed\xe7\xd3\xf4G\x9f\xd2?a\xb9\xc8\xb8\x1a\xc5~?\xc8\xdaR\x8eC\x1a\xc0\xbf{\xfb\x1f\xa0\xf9\xca\xca?\x94v\x8f+\xd4\xff\xb6\xbf2\x02s\x9d\xf72\xe0\xbf\xca\xaf\x8b\xd9LF\x82\xbf\x00\xe5\xfeJ>\xf4\xbd?b\xde\xad\x91\xd2"\xe1?\xd0\x00\x8a7\xc4\x16\xca\xbf\x7f\xb8n\xd7V\x15\xec\xbf\x1e\x11\x19\x00\x06{\xc7?\x97r\xe5O\xb4\xa1\xec\xbfndD\xb4`r\x06\xc0\xec\xa7\x17\xc6\xa8V\xf1\xbf\xc8\xd4\xadPY5\xe5\xbf\xd5\x83q@a\xe4\x9e\xbf\xf8\xf7h\xd9U\xfd\xc4?\xcd\nyK\xbfa\xdc\xbfG\xd7->\x91V\xe5\xbf\xcb\xbf\x9ai\xeas\xfe?\xcfu\x9a\xf6B\xad\xe6?\x83\x86\x86\xd8\x8d\x00\xe3\xbf\x82\xda\xc3\x89\xdd\xad\x02\xc0\xad\x82n~\n\xaf\xf6?\xd0\x83\xae\xcd\x8c9\xe4\xbf\x8ab;\xfc\x7f\xde\x01@\xb7\xfe\xdb?\xa5\xbb\x0e@\xb1`\x15\xf4@w\xd5?\x19\xd7P\xde\xf7\xd8\xd2\xbf\xbd\x1a\x90\xfe\xec\x15\xd6\xbfl1sl\xd3{\xb8\xbf\x8a\x8a\xaa\xbb\x10\xaa\xcf\xbf\xcbo\xa3\xa7Py\x10\xc0\x8e\x80\x93\xfeW\x1b\xff\xbf\xc1\x88V\n\r7\xf7?\x8f\xffM\xe1\x89\t\xe0?\x96K!8\xa2{\xd0?\xbe#\xdc7s\x80\xf6?[\r\xc3\xc4=\t\xf7?\n\x84\xeck\xc9\xf6\xf5?\x9c\x99\x13\xd7O\'\xef?\x8a\x85hdY\xf5\xa0\xbf\xbeg\xcb\n\xfe\xc3\xfc\xbf\xd8\x14\xbc\x9d\x93\xfd\xd4\xbf9\r\x89\xc5\xf2n\xe8?\xf9\xcf\x86Pa\r\xc1? \xc1\xea\x7fx9\xe0\xbfu\xae\x16\xa6\x89\xba\xde?\xaa>\xban8\xa0\xb5\xbfri\x98p\n#\xd8?\xfa\xe9\xd7\xe5\xda\x06\xc3\xbf\x80boy\x02\xc1\xca\xbf|Z\x13\xf5\x88\xc6\xd6\xbf5\xe8%\xbbs\x7f\xdf\xbfiY\xcc\xe7\x8e\x93\xd5\xbfuh\'V\xc8l\x98?\x84\x08\xfa\x1b\xe4\x93\xc4?\t`\x05U<\x1d\xcc\xbf\xd8c\xaa\x03\xa0\x8f\xd6?k\xe5 \x9eL\xe6\x88\xbf\xb3n\xcd ,H\xb5?\xec\xe4\x93\x82c&\xba?8\xa1\x13y\xd2o\xb3\xbf\xb3\xb8:m\x05\x9a\xde?H\xa9\x11\x14\xd5\x9a\xdc?Y\x17\x16\x82\x00Y\xcc?\xc1\x02C\x96\xc18\xc1?\xbe9zO\x88\x98\xa5\xbf3\x80RMz\x7f\xa7\xbfz\xd3~\x11\xf9\x9d\xb0\xbf\xa6a)\x8fs\x87\xd7\xbf\xed\xd8\x1fZc\x86\xd1?\x19[`MC\xa7\xda?\xe5\xc6\x0f\xaa\x98\xf1\xd2?\xe5\xe3\xbe\xedYh\xda?ZU\xc9\xdfnh\x8b?\x8f\x1fo\xcf\x84\x98\xd9?\xb0T\x1aE\x9fJ\xf3\xbfs\xeclqM:\xfe\xbf\xbegD\x0e"(\xdc\xbf"\x8c\xb0\xa6\x0b\xfe\xca\xbf\r\x8b\x88\xb1\xde\x12\xe1?\x95K\xb8s\x1b\xe1\xbd\xbf\xe7\xea\x8a\xcdc\xcc\xcc?^S\x8e\xdc\x9c\xd4\xf0\xbf&\xec&\xbd\x13\x06\xbe?7\xa51\x85\xba\x1f\xde?N\xfd\xf6\xed\x94\xfd\xd0\xbf\xe0:\x00\x08\xb9\x0b\xec?SI\xfc\xcc\xa62\xf8?\x1f\x9f\x93\x1d\x9b\x99\xe9\xbf\xfee\xf9\xd1!c\xc9\xbf}\xc4pQs\xac\xde?7\x99\x1d\x89\x89\x81\xc7?\x08\xfd\xe5\xda\xc4\xeb\xdc\xbf4\xea \xd0\r\xf9\xc0\xbffPD\x9e_\xe9\xd1?\x05BY\x173e\xf1\xbf\xbaH\x9eHR\x98\xc4\xbf\xdc;<9\xe0\xe0\xc1\xbf\xcb\xf0\xb7\xe6\xb1\xd8\xc6\xbf\x84d~F_0\xde?\xbd\x08|\xca\x1f2\xcd\xbfJ\xa9o1\x16T\xd8?0\xe2\x14\xed\xc9\x02\xb9\xbf\xfe\xaf\xf0\xce\x98\xbf\xd6?`\xdd\xbc,M\xde\xe4?\x9b\xe5\xe3>\x87\xc3\xd1?E\x86\x1e\xe2]W\xd4?\xa8r\xb0\x8e\xb9\xc9\xb3?&\xbe\xf1\xb5\x10\xa4\xbf?\xae\xfdL\xc1\xcai\xcd\xbf\x10g:\x83\xe1\xbc\x80\xbf\xec\xe2\xf8Qr\xd9\xd2\xbfA\x84\xc0\x8d\x06\x9e\xf6\xbf\xf08\xb3\xfa\x89G\xb1\xbf\xb2)\xeb\xf9\xf1T\xb3?\xddB\x1d\xdd\xe7\x04\xc3\xbf\xe9\xd6l+\xe5z\xea\xbf\xb4\xa1\x0c1\r\xa2\xc6?aep\xad% N?\xc3I\x89\xb6\xdbH\xe3?\xc6\x1f\x8b^\x02\xa6\xd8?\xe9[}\xc4\xb0\xf7\xe4?\x1b~\xc0v\xa5V\xe7\xbf:M:\x00\xa0&\xe6?\xc0\x83\xdem\xe6\xbb\xf0?\xe7\xe5\xab\xb3m\xbf\xe4?\x89&\xb1\xfd\xd1\x1a\xbd\xbf\x02*;RW[\xe2\xbfE}o\xf7qS\xe8\xbf\x95x;A\x80\xbf\xb7?\xe6\xb0\x10\xbf!\x84\xc6?\x87H\xf3\xdbkm\xd5?((B\xa2\x94\xf8\xe1?e\x842J\x0cg\xd4\xbf\xa7z\n\x950i\xc3\xbfD\xd9\x96:\x9a+\xf0?\xe1%=\xe7{\xfc\xc0\xbfm\x9f[7\xbf9\xe1?\xb9\x0e8\x98g\xbb\xd4?D\xe3L\xd6\x0c\x18\xbb\xbf\x90m\xe49 a\xc8\xbf|\x96\n\xda\x0f\xfa\xc4\xbf\xa9y"\xa96\xf8\xda\xbf\xc9\xb2\x1bY\xabg\xef\xbfR\x04\xe0\x84\x1bL\xdb\xbf\xe0\xc8\xa8\x0e\xe5\xc8\x89\xbf\xf3\xba$\x82:\x06\xd8?F5\xb1;B"\xd0?\x98`\x06\xa8\xefl\xe8\xbfG\xf2\x01\xa3(9\xb1?\xdfW\xae8\xa6b\xf9\xbf=\xd4\'\x7f\xf0\x15\x06\xc0\xb0\xb9;9\x10\xe5\xf0?\x94Z\xa8\xc5Y>\xc4?Dif7s\x9f\xd6\xbf\x1bp\xe8\x0b\r\xe8\xd7?\x17\xf5\x14\xf4\xefx\xe6\xbf\xdd\xcc\xcf\x12\xbe\xae\xf1\xbfBveA\x91\xc0\xe6?z\x8d\xbc\x9ek\x8c\xf9\xbf\xfb\x80yz\x19l\xb6?\x9a\xac\x80|\xa5\x17\xce\xbfZ\x1c?|Xg\xc1?W\xfd\x95\x8c\xdca\xe7?\xb8\x0f\xd2w\xa0*\xd0?\x84.w\x19|k\xda\xbfC\x0c\xa9\x08\xe3\x90\x16@\xb7\xc1\xfc\xb1 S\xd3?'
p165
tp166
bsg26
I1
sg27
I8
sg28
g29
(g32
S'I1d\x15bp\x14@'
p167
tp168
Rp169
sg38
g149
sba(i__main__
PLSmodel
p170
(dp171
g8
g155
sg10
g11
(g12
(I0
tp172
g14
tp173
Rp174
(I1
(I180
tp175
g162
I00
S'\x1b\x03\xda\xff\xae\xa7\xe4?M\xc7)P\xee\xc6\xd2\xbfU+\xb0TL\x1c\xc4\xbf\xe3{[F\x18n\xc2\xbf)\x89\xad\x13\x7f\x14\xf1\xbfv\xfa\xa3\xa0DV\x9f\xbf\xd0*\x05\xa2\x8b\x1d\xcb\xbf\t%CP\x08n\xcc?\xd8\x9ci\x19\xb7i\xec?\xdf\xcc\x87\x97\xc8\x87\xbb?\xda\xc1A\xb3\xa2R\xc5\xbf\xbbg[~G\x1d\xce\xbf\x90\xf0g\x9918\xdf?\x85\x89\x83\x1e\xffG\xc1?\xac\x0f\xaf\xf7`=\xdd?B\x818\x96\xe3R\xd0?DPpG\xfa\xf3\xd6?\xee\x97\x0fr\xfa\x8a\xe7?\x93\xa6\xc9u\x13\x1b\xe7\xbf\x06\xa3\xb5\x15q8\xf4\xbf\xe70\x1e\x7f\x1e\x05\xbf\xbf\xf7\x7fn\xb43\x90\xc6?P\xeb\xfcn\xc67\n\xc0\xa8\xa2\x86Jf\xaa\x0b\xc0\xc1\xd5\xce\xf3)\xff\xcc\xbf^_\xaawr*\xe4?\xc4\x1c;\x160\x01\xf5\xbf\xea4\xad\xdcT\x94\xe5\xbf%\xb1g\x92D\xb6\xeb\xbf>zz\xd3\xf1\x08\xf9?h\xe5\xf4\xc3\xc4<\xf6?*\xa9\x921\xc3\x97\xdb\xbf\x9b\xcb\xab\xef\'\xd6\n\xc0e\xbc\x83\xe1\xc3\xb7\xe7\xbf\xca\x17\xbf\xad\xa7\x17\xe9\xbf\xd1\xe9\x0f>S\xcb\x14@G\xad\xb7\xd9\xb7\xd6\x15@\xc4GS%\xcb\xa0\xb0\xbf(\x0c\xd1[#+\xe6?q&\x80\xb0\xe1\xa2\xc9?\xea&\xd8hJW\xf8?=h\x13\x15\t\xbc\xb3?\xc5\xba\xe9,u\x82\x0f\xc0E\x8as^\xe3\x94\xf8\xbf\xbe\r\xd4\x1e\xca\x82\x05@\x0fm\xbf\xbe-\x8d\xda?5V@\xad\xb9\x8d\xe4\xbf])\x04\x86hO\xfd?\r\x83\xbe\xa7\xdb;\xb0\xbfU\xf3\x89\x81\xe3\x93\xff?pV\x9b_UL\xef?\x8b\x06G\xac\xe1\x1b\xf0\xbf\xf0\x89e\xf4\xb2l\xfa\xbf\x04N\xd6\xa9\xef\x1b\xec\xbf\xb4\xeb/\xc1\x14\\\xe6\xbf\xfc\xb3%\r\x04\xce\xc4\xbf\xd1(\x90(i\xbe\xd6\xbf#(\xc6]\x1a\xb7\xf3?\xb2\xfb\xa9\xfaUC\xd0\xbfhC\x8b\xb5\xce\x1a\xde?\x9f\xd6S!\xef\xa3\xbf?\x98Q\xab\x10K\xe9\xb9\xbf \x1f\xbe\x12\x064\xd7\xbf\xb5\'\x15T<\xf7\xc7\xbf\x87\x0eW\xb16\x82\xd8\xbf\xd7yI\tO\xed\xb5?!\xb9\xeeY\x87\x01\x8c?\xb3\xe6l#\xf4B\xd4\xbf\x9c\x14\xde9\xdc\x94\xcf?L\xff\xe9\x8a\x92\xed\xc9\xbfOu\x9a\x81m\x12\xcf\xbf\x0fO\xcc1\xfd\x99n?\x9e\xc6\x89v\x85\xc1\xf2?eH\xe3\xa3S\xb0\xd9?yZF\x04M\x8e\xd8?c\x1d\x1dy\x81\xe0\xb1?\xff\xe9\x8a\x82\xf8\xd9\x9c\xbfO\xf6d\xd3\xce\x93\xce\xbf\xe1\x1f\xf9{\x94\xc2\xc9\xbf\x1a\x13 c\xc3A\xce\xbf\x98.)\xdd0\xd0\xe2\xbff\xd7\xa3\x13\x97o\x92?\x05U\x9e\x00[<\x9e\xbf02|~\xee7\xb4\xbfP\xc5l\x87.T\xdb?\xf9\xc1\x15\x8f\x00\x9c\xdd\xbf\x86Q6\xde\xa6\xd3\xd9?\x18\xb0\x1325\xf6\xd0\xbf\x17u\xf2\xcf|M\xb6?\xe4\xa5"\xd0\xba|\xab\xbfu\t-Q\xdb\xff\xc1?\x00\xc7\xd4}\x15\xd2\xb4?\xa2X\x03k]n\xde\xbf\xed\x7f\x16\xa4@\x81\xc7\xbf]3\xdar\xe3\xa0\xd1?q\xc4\xbf\x88\xa7k\xd5\xbf\xc6\xe5~fe\x99\xd3\xbf\x14\xab@\xe3\x1b\xc4\xdb\xbf\r\xb9\x0f,\xe2\xde\xdf?\xc7\xbb\xb9\x00l}\xf4?\x80\xec,\x80\x87\xa0\x93?\x1d\xb1\xa0\xf5)J\x91?O\xdd\xd541\x0b\xc1?\xedM\xd9\xe12\xaf\xbb?@\xa9\x818\x10\xf7\x90\xbf\xb1\xccoD-`\xa1\xbf\xae\x0eD=\xe6\x82\xc8\xbf\xd1\x8b\x04\xdf\x94\x80\xb3?D\xd8.\xf4\xa4\x96\xdf\xbf\x94\xcc\xea\\\x14j\xae?\r0`\xc2\x08l\xb2\xbf\x00\xb1\xee\xed"\x0b\x93?K\t\x1e\x03\x10@\xc0?\xc2\x98c\x1d~\xfb\xb3?\xfb\xa4\xd8\xb1\x87Q\xdf\xbf\x84\xcd\x01\xa8-\xa7\xb1\xbf\xc8W\x90\xf3}O\xd8?\x9f\x8a\xac\xd6X<\xd0?\x976\xbfG\xe9\x81\xbe?\x8e\x01\x84c\xef\xf7\x97\xbf\xd9\xfd\xe7\x96\xe3\xe5\xd6?\x96\x8d\x8da\x11W\x91?\r\xc1\x95n\xc3\x8ey?\xac\xb5\xd5\x18\xe6(\x93\xbf\x18\x0c\xe1a\xd5Do?}\xc8\x0b|\xa2\xcf\xa0\xbf\x8f6\xd6\x18\xdfX\xd7\xbf\x06\xa0n\xb2x>\xd8?TJ[\x80\xf5D\xcb\xbf\xdc\xe7\xc6\x87*l\xa4?5F\x14|i\x1d\xc1\xbf`\xbf\xaa.2$\xc6\xbf\xd7iX")\xa3\xcb?\x16j\xe5/:\x1c\xca\xbf\x18?>\xc5\xa5V\xe1\xbf\xdcX\x11\xba*3\xcb\xbf\x83Bpw\xae.\xcd?\x96\x1b\x16$h\xcd\xe6?Y\xe1\xcf\xf88\x02f?\xd6t\xfaC\xbex\xb1\xbf\x89\xd3\xf8\x8f\x9e\x82\xe1\xbf\x00\xbd\xa2\xca\xc1>\xc3?>\xa0\x9f\xd4\xc8\x80\xd4?\xc7w5\xa72_\xe2?\xd5\x8a\x14\x9e>\xfe\xd5?\x91,\xc5\x17G\xca\xb7\xbf\xd7\xedW\xb5\xa6\x9f\xbf\xbf9|~\xcb!\xf1\xd5?\x9e\xd2t\n\xe4\xe0\xdf\xbf\xe5]sx\xab\xc3\xce?\xdf=\x05iWk\xc8?\x1bj\xf8"Zg\xbe?\x06!v^&0\xaa\xbf\xf3/\x9e\xf8?\x03\xb5?\xaf\x8e\xdf\xe0U\xa9\xde\xbf\xe9\xc6\xbf$\xe8\xcb\xd7\xbf\xd6\xbf\xd1\xd8\x0c\xe4\xda\xbf\xda\xd5\xf0\x12-\x9f\xc2\xbf0\xeb\xb3\xd3\x1d\xc1\xd0?\x04n\x86P6\xb9\xba?\xdePz\x00.\x88\xe8\xbf\x89x*\xbb\xcb\x9c\xe6\xbf\x07<\xdcy\xbff\xfe\xbf\xe7w\xe0\xa2*\xdd\x0b\xc0X\x1e\xbd}\xb8\xb9\xf4?U\xd8\x8d\x91\x89L\xc6\xbfd\x8a4\xae\x8b_\xf4\xbf/\xeet\xdc\x1da\xa7\xbf\xd1f\xa4g\x95@\xf3\xbftB\xef\xb7\',\xf2\xbf\xe9\xfa\x19\xda\xd9\xf7\xe0?\xfc @t\xda\r\x03\xc0\x01\x8e\x99\xd1>\xf6\xdd?68\x80\xcc\x06\xdb\x87?u\xa8\x97\x8duT\xe3?5\x9665\x11\x84\xec?\xe0*\xb6/\xec\r\xe6?\xe38\xff\x8f\xa7M\xe0?|\xef\x02\x90bp\x1b@\xe2\xfd\xb6\xc6\xa6a\xf3?'
p176
tp177
bsg26
I1
sg27
I8
sg28
g29
(g32
S'\x8a\x968\x99e\x0b\x11@'
p178
tp179
Rp180
sg38
g149
sba(i__main__
PLSmodel
p181
(dp182
g8
g155
sg10
g11
(g12
(I0
tp183
g14
tp184
Rp185
(I1
(I180
tp186
g162
I00
S'\x1c\x0c\xa3\'\xf7|\xe0?\xe8f_\xa0\xae\xbe\xc8\xbft3P\x11\'\x94\xc1\xbf\x84z=\xf2\xa3l\xb9\xbf\x89\xee\xa2\xfa\xdf;\xe2\xbf\xf0g\x19\xe2\xa9\x0e\xa6\xbfT$nA_&\xce\xbf\xf1\x15f\x05r\x0c\xd6?\xffo\xed\xd4qu\xe5?e\xcc\x88\xd5j?\xcb?\xc3\x96\xb1{\xff\xd3\xb6\xbf\xdc\xf4\x1b\x85\xeeM\xcf\xbf\x12\xc7\xda\xe8\x80]\xd7?\xfc\xee\x99L\xd3\x90a\xbf\x8d\x0e]N\xfc\xcd\xd0?\x10;\r4\x9bg\x94?riR\x01\rn\xc7?qx\xae\xe4 e\xe5?.Ng\x03\xf1\xa6\xe1\xbf\xd8\x0f\xd0Iy9\xf1\xbf\x8c\xca\x92\xbd\xa7{\xf1?i\xf4\x90\x9d\xe9\xd9\xc4\xbf\xddI\xe3\x9f\x03\'v?\x8c\x9b\xd9\xbe\xc4l\xc2\xbf\xb1&i},]\xec\xbfYc{\xe1\xd7,\xd2?\xa5BP\xc9F+S?X\xc1\xf6G\x00!\xf2\xbf\x94B\xe2d\xe1\xe0\xb0?\xdc\xfa\xcfAuu\xe2\xbf\x0em\xa7\xa4\xfd\xfc\xde\xbf\xe8\xa9\t\xdb:o\x8f\xbf[\xfdO7\xa5#\xbb?\xf6zeQC\xdf\xce?G\xc8\xee@B\xa3\xcc?\x01a\n\xbe\xefu\xf2?{{3\xd3 \xb4\xf2?\x870S\x05\\\xa5\xa8?3\xb3\x883\x89l\xe1\xbf3\x82\xd4\xb3jh\xdc\xbf^J\xf7\xb6.\xfa\xf0\xbf\xab\xbc\xf4p\xd9\xb8B?\x7f\xf7IG\xc3\xea\xbc?<\xa0\x88\xb9\xa9@\xb5?B\x0e(\xab8p\xb7?\xa8\x93\xd0\xf8\x10\\\xb2?\x83\xfe\x8f\r\x85\xaf\xb9?c{\x14=\x19\xe9\x98?C\xee\x04\xe6l\x1f\xdc\xbf@\xb4\x80L\xa1\x08\xc7?\xae\xf2\xeb\xf5\xcd:\xcd?\x91\x1b6\x16\xe9\x1e\xdd?\xefN\xe5\x0bk\x0f\xd2\xbf\x93{>\xac\x10\x95\xcf?\xdb\x89\xf0z\x99Y\xe5\xbf\x9f$\xa4xm:\xc0?\xb2c\x01\x1a\x0e\xda\xa2?\x86\xe8\x9dU\xbf\x11\xc6\xbf\xf0\x86O\x89Nf\xdf?\xc0\xb8\xe8j\xf8\xe7\xd7?\xe7\xbe\xac\xbf\xca\xd0\xb2\xbf\x9b\xf8V4K\x85\xb9\xbf\x8b\xa8\x8e\x1a=\x11\xe2\xbfp\xa0\x9f\xcc\x97\x1f\xd1\xbf2\xc4\x1fS\x01.\xa1\xbf\xd0\xbfZ\x8a\x18Cn?m\xe7\xbf^\x87+\xab?v\xbf5r\x18}\xd1?\x02\x17\xaf\xfbe\xe7\xd9?\xd7T\x106\xf0V\xc1?\xca\x7fms\xeb\\\xc0?\x9fA\x1d{\xca\xdc\xb7\xbf\x8a\x1c\x1aU`\xa2\xb3\xbfj\xe3!\xf3N\x07\xc2?\x1c\xbc\x10\x89\xc2/\xd5?\xd7\xd3KY\x13\x16a\xbf\xe7\xac\x1d5\xa7\xd6\xbb\xbf\xb4_\x94db\x15\xa6\xbf0\xfa\xbb\x90\x145\xb4\xbf\xbf\xf1j\x04:\xee\x9c\xbfw\xf2\xf6\x0c=v\xde\xbf\x98M\xa1U\xeb\x9a\xa4?*`\x80QpQ\xc2?\xdd\x103c12\xc6?\xd10|O\x85n\xd0?e%*h\xd3\xb6\xda\xbf\xe4\xd7\xc6\x0bf\x01\xd2?\x93\xe6\x858\t\x08\xce\xbf"m\x86\xf7a*\xc1\xbf<\x1d\xce\x17\'\x8d\xaa\xbfs\x0f\x94\xa6x/\xb5?\xf1>\xcb?\x9d\xdf\xbd?\xa3U\xde:\x1ap\xd2\xbfr\xc3\xf5\'\x0bq\x94\xbftuM\xda)\x84\xb0?/\x06\x82\xf4\xda\xf2\xc9\xbfD\xf0\x8f\x17\xc2b\xc1\xbf\xef\xcc\x08\x9c~\xfd\xd9\xbf\x82\xd42\xe2\x89\x0e\xd8?\xc2\xb5p\xc6w\x9f\xea?\x89NyN\xb7\n\xc1\xbf\xcc\xb4P\xb1\xd1\x0c\xab?\xfa\xfdv\x04\x8f\x9b\xc4?-\xdd\xc8\x10\xceX\xb4?\x9de\xack\xe2\xfb\xd4?+&\xf1\xd1l\xe6\x93\xbfH\xf9U\xa1\x83\n\xc2?\xc8\xda\xc0\t\\\xbb\xd5\xbf\xf2\x85\x9el\xb2\r\xb4\xbf\x87\xef\x9d\xba\x1b\x16\xa0\xbf\xf6\xb3\xdb\xf8\x86T\x97\xbf\xa7O\x01\rOB\xb1?n\xce]\xa3\x90<\xd3\xbf\'\x02\r\x040\xc0\xb2\xbf\x98m?\x881\xa4\x90\xbf\xd1\xef\xcc\xf3"\x14\xc0\xbf\x18\xa8o\x85\x92f\xad?\x84\xcb\x12\x81i=\xc2\xbf\xff\xaau4\x93\xf0\xc4?\x9dA\xc4\xa0\xa7\xbb\xcd?R\xd0\xc7\xb72\x11\xd5?\xbf\xedTi\x8bM\x85\xbf8\x05{\xdbM+\xbf?\xe0\x12\xd20S\xcd\xbb?\xd3\xd2\x18C\x11m\xd9\xbf\xf2\x8c\x94\x84\xa1U\x90\xbf_\xf5`\xc7\x18\xbb\xda\xbf+|\x1a\x16}\xcf\xd2?\xe2A^\x96Qi\xdc\xbf\x88IiX\xde5\xb7?\x9d\xc1\x12\xb5?-\xbe\xbf\t\xff\xb7\x96|\x80\xb0?\x05\xf3v\x97?=\xd6?\xfb N\xd9`\x8b\xa7?\xf25\x96\xc3t9\xeb\xbf\x88\xd0\x00\xa5\xafy~\xbf\xf8jR\x95\xe6\xbe\xda?U<\x9d\x8d\x8f\xa3\xe7?T\xd7!}\xca\x86\xa4\xbf\xad,\xd6\x98\xe4v\xd0\xbf\xed8\xcb\x1f\xc9\xee\xe2\xbf\xd9\xe4\ne\xdb0\xb8?\xe8\xf8z\x90\xa1\\\xc2?\x95\xbe\xb1\xb7mQ\xd1?=\xefD\n\x8d\xde\xd5?\x8d"e\x08\x0c\x97\xa4?\xc5\x80\xbe\x01\xd9\xd1\x8e\xbf\xa7\xf0p,u\x7f\xd5?f\xc1\xf0`\xab\x96\xc1\xbf+\x8a]\xb9t\xbf\xca?\x84\x94\xac\x83\x19\'\xc7?\xc9l\xb6\x10\x86Q\xb1?\xee\xd8%\xadT\xb1\xbf\xbf\xf78\xb1\x18\xf5\xadu?s\xfen\xb9\xac\xf9\xca\xbf\xb7\x82"\x8e\x94\xae\xdb\xbf\\/\xcb\'\xc1\xdd\xd8\xbf\xad\xea\x00\'\xe4V\xca\xbf\x1fQ\x90\x04!\xed\xcf?W\xc6s\xfe?]\xc5?\xbeR\xd3\x92\tg\xea\xbf\xaa\xa3\xd8g%E\xd5?h=C\x8d\xa8\xae\xa0?\x12B/\x8e\x16s\xa8\xbf\xcb\x9aiG5t\xe6?\xa7\xbe\xf4\x9e!Y\xc1\xbf\xbb\xc3\tf4T\xa2\xbf\xe5`C\xd5S(\xc8?\x1fQ$Q\x0b\xe1\xeb\xbf\xb4S\xf6n\xde-\xaf?F\xb2\xa6?\x80\x8d\xd1?+\xe3\x82\xcf\x7fx\xd0?\x16\xbcf\xb9\x92D\xde\xbf\xeb\xf1\xae\x08\xc1<\xba\xbf\xb1\x1f\xdc);q\xe8\xbf&\x8e\x0c\x8b\xd9\x8e\xd2\xbf/\r\xc7\x04\x84x\xc1\xbfF\x03H\xff\xb5\x1f\xc0\xbf}\x9d\xa1\xd9I\x7f\xf6?\xd5\x86\xe5\xcd0\xb3\xe1?'
p187
tp188
bsg26
I1
sg27
I2
sg28
g29
(g32
S'\x00\xfcO?2\xf2\x17@'
p189
tp190
Rp191
sg38
g149
sba(i__main__
PLSmodel
p192
(dp193
g8
g155
sg10
g11
(g12
(I0
tp194
g14
tp195
Rp196
(I1
(I180
tp197
g162
I00
S'Cz\xc9\x98\x0ej\xe0?r\x96\xd4\x13R\x91\xc7\xbf\xb6k\x9d\xf5Q\xb4\xc0\xbf\xe8\x12\x0c\xba\x1e0\xb7\xbfr_\xf6\xb0\xc5J\xe1\xbfv\xcb\x87d0\x96\xa4\xbf\x85{>L/\x8c\xcf\xbf\xdd\x07\xa7K\x88\x9b\xd6?\xc1\x19,P\xd4\n\xe4?~q8\x88x\xd8\xcb?\xc1O\x90p\xdf\t\xb6\xbf\x17\xf8\x15\xea\xf2\xd8\xce\xbf\x1au\x14q\x7f/\xd7?\x80\xa1\xeb\xe3\xb7\xd8t\xbfURR\xf91\xf7\xcc?\x12\x86L\xf0\x8e\x0c\x92?=\xd5\x08= \x7f\xc7?\xe2wN\x86\xf4\x7f\xe5?2\xca{9-:\xe1\xbf\xf1\x93\x80\xdf<\x1a\xf1\xbf4"\xf0\xc1\xd4j\xee?\xc5^Y\xcf\xcf\xbc\xc0\xbf\xdb\xff\xc7\xde\xd1\xd2\xc0\xbf1\xd0\xbb\xfb\x98\x9c\xc8\xbf\xba{\x02\xc4"F\xe9\xbf\xab\xd9}\rx\xde\xd2?\x03\x17\xa4nc\x81\xb0?\xc6\xc4\xc4d\x1e\x9f\xf1\xbf\xd4e\xe5\x86\x1d>\xb2?y\x97\xda\xdem\xd1\xe1\xbf6\x18\xda\x87\xa4F\xdc\xbf\xa3-\xf6a\xb7%\xab?\xf1G\\\x0e\xa7\xa2\xb0?\xd59\x17/7\xe7\xd0?\xe1\xf6\x06\x17\xe0\x95\xd3?\xb5\xb1\x11\xaf\xc7t\xf1?\xe3b\xa1\xec\x9bx\xf0?\xfc\xe8K\x9a\x85\xa5\xa5\xbf\x97\'\x0b!\xe4E\xdc\xbf6z\x96\xa9\x16!\xd7\xbf\x0c\xb7\xb2\x7f\xe9\x9b\xef\xbf\x8c\x8fTp\x1d\x9d\xaa?X1\xc9\xcd\xb6\x87y?`\x93J\x1fJ\x1d\x9d?\xaaUh|\x18\xbb\xd5?\xa8 \xa4E\x7f\xa9\xbc?P\xd5`\xa6\x97\xd6\xba?\xe7\x91L\x13\x9at\xa8?\x0f\x07\x84\xc6\xd8\x9d\xdd\xbf\xba\xdb\x9c\x18\xe4\x8c\xbd?\x99\x94\xe6\xef\x8f6\xca?\xbd\x81\xa0\r\x05l\xda?A/\x02\xab>g\xd6\xbfD1`~:\x86\xc1?8\x18\xa1\x87\xa7\xed\xe4\xbf\x0cT\xa8\xc2\x19d\xb8?\xde\xe6\x16kW\xac\x8b\xbf3\xdci4\x06\'\xc8\xbfQo8m\xf8\x06\xe1?\x83=\xab\x1a<\xff\xdd?\xc9O\x9bt\xdf\xa8\xb3\xbfi\x0cM\x9f\x1e\xb9\xba\xbf\x86f\x8a\x9a:\xcf\xe1\xbf:_!3\x91G\xd2\xbf\x82r\x07y\x8bJ\xaa\xbf\xf3\xecM|ezy?4\xba(\xcc4j\xb0?=\x18K\xec\x03\x06\xd0?\xad\xfe\xfa9K1\xdb?`\xbd<%\xcc\x01\xbe?^?\xc9\x1d\x8b\xea\xbd?E\n\x19N\x0c\x9a\xb6\xbf\x82\x98?\xba9\x05\xa0\xbf\xf6\xad,\x1a\x81.\xc3?L*Uq\xaa\xef\xd6?:2E\xa2\x9b\xf9`?\xa4\xe0\x84"\xf3z\xbc\xbf_(\x8ab\x94\x00\xb1\xbf~d\x0b\x10\xd5\x86\xb5\xbf\x06\xaffJ\ta\xa1\xbf\xf1\xb4;\x8aK\x13\xdf\xbft\x11\xa1m\xb8i\xa2?E\x12\x08\xa8h\x1b\xc2?w*=\xb2\x847\xc5?:6\x1a\xb4\x1e\xa9\xce?\xdc\x14\x16\xa1\x81\x9d\xd9\xbf\x8a\x9a0\xb3{\xba\xd4?\x7f\xd8\xaf\x8a<+\xd4\xbfs\x952(\xc3\xd2\xb6\xbf\x03`R\xe0\x0b\x88\xb5\xbf\x11)\xbd(~U\xb1?\xc4\x94\xb4\x06\xfa\xbd\xc0?\x03Oh\xfa-\xae\xd2\xbfE\x85\x7f\xc8\x15y\x7f\xbfY\xbd\xe9\x9bF\xca\xbf?"\xa5K\x1e3\x87\xc7\xbfJ\xa9y\xf2(\\\xc1\xbf\xa2\xfeO\xd0\x8a\x15\xdd\xbf\x14\xc4w\xa4\xce\xc4\xd7?\xd2\xb4\xa7\x80I\x1a\xeb?\xdeG\x93\x97\xb79\xca\xbf\x16u\xc6\xab:.\xa7?\xc3\xb2\xf0\xe3\xfd\x17\xc3?\xc7\x13XX\xf7j\xb1?\xfc\x91\x02\xc1hJ\xd6?\xf2V\xcfz\xb7h\xa0\xbfn\xfa\xf1\x85\xb0n\xc4?S\x85\xf2\xd5\xbdV\xd3\xbf\x8a\x85t\xa6\xc3\xad\xaa\xbfp\xcc\x7f|#\x00w\xbf\xb7\xf24\xbb\xe4\x1d\x82?\xef\xe5,\x1aoE\xb3?_b*\nR\xdc\xd8\xbf\xeb\x8c\xf2\x05\x11\x0c\xb5\xbf \xc5\x8e\xb8G\x8f\x81\xbfp\x95\xeeU\xfbM\xc0\xbf-\x8dn\xd0"\xd6\xa8?P\xff\x14\xe3\r\xe8\xc1\xbf[\xccs\xf1\xbd\x14\xc8?\\l\x14Y\x8b#\xd0?\x95b\xa3\x85Ak\xd5?\x08\xf2*\x84\x80\xbf\x93\xbf\x0c*C\x1a\x05\x85\xb8?\xff\xa3-4\xe9H\xad?`o\xad|{?\xda\xbf\x1d\t\xc0\xbak\xe4|\xbf\xc5\x99B\xb8\x12\x90\xd7\xbfX\xefO\x90\x90\xdb\xcf?j\xd5i\xa7+\x96\xd6\xbf\x02\xe2,\x17\x03Q\x9a?\xd5kN\xd4\nF\xc2\xbf\xe2\x97o\xa1\xbb\xb7\xaf?s:\xa3:Um\xd5?\x03\xbe\x94\x9b\xa7\x82\x9c?\xf0\xe0\x03\x97a\xdc\xe7\xbfr\xe3\xd9J\xea\xb7\x98?e\x1f[`\xd2\xf9\xda?\xb8\xad\xa1}\xd4\x99\xe6?=\xb8\xf7\xe9\xb2\x03\xa9\xbf\xb1\x8ak\x18\xce8\xcf\xbf\x8c\x1d\x97\xa0\xdaC\xe4\xbf\x8a\xa0\xcb\x08\xa7\x13\xb7?\xcb\xf9H\x82\xf9\xb6\xc2?{d\xdar\xba9\xd1?\xa9\x97K\x9d\x1au\xd5?_o\xa3\x01\xb0\x1a\xa4?\xd3\\q\x86\xcf\xdeE?\x87\x16\xff\x05\xf3\xdc\xd4?\xd6\xce2\x8f<]\xc1\xbf\xee!V\r:\x15\xca?\xe7\xa1(\xacg\xaa\xc7?O\x07aF/3\xb5?w\x94\x9c\xc5\xa2i\xc1\xbf\xb5\xf77\xdb\xfd\xcb\x93?\x1dA$\xfea1\xca\xbf\x82\x06\xe4\xf6H~\xda\xbf\xfdBd\xf1(=\xd8\xbfsG:\x9e\xb7\r\xcd\xbfq\xeeq\xb7&\xbf\xd0?\xf9\xaa8\xbaX\xc6\xc5?\xffL\xe7\x17P\xb8\xec\xbfe\x8d\r\xcf\x01\xdc\xd4?\xd6<\x19\x89\x08(\xa9?I\xd2\x97%\xee\xbe\x92\xbfD\xbb\x17\xd5\xad\x94\xe5?\x0b\xde\xeeO\'I\xc1\xbfbu\xce\xa4\xb2\xc1J\xbf\xc9\x9d\xf6\x88\xd5\x0b\xca?\x12\x89]>\xbf?\xe9\xbf\x02\xdbr\x9d\xf4\x99\xb6?\xe0\xec8j\x12\x06\xd1?\xed\xa6\x83}\x87\x1f\xcb?\xac\x16\x93S\x85\x83\xd9\xbf^O\x89\xc1\xff\xaa\xa7\xbf\xfawo7h\x94\xe5\xbf\xd2\x9eXx\xd7\xd5\xd3\xbf\x98|\xfd\xf3$\xe9\xc7\xbf\xe8\n\x01\xc6n\xcb\xc2\xbf\xc6\xf4\xe2\x02\x96\x0b\xf6?\x1e\x93iu\xe4\x04\xda?'
p198
tp199
bsg26
I1
sg27
I2
sg28
g29
(g32
S'gq1Y\x1b9\x18@'
p200
tp201
Rp202
sg38
g149
sba(i__main__
PLSmodel
p203
(dp204
g8
g155
sg10
g11
(g12
(I0
tp205
g14
tp206
Rp207
(I1
(I180
tp208
g162
I00
S'\xedS\xe5k\xa9\x11\xca?\xb9\x0e\xfb\x9a\xa3\x89\xaa\xbf\xa4\xa0I\xfb\xa4\x1a\xa6\xbf\x8aA\x9f~\xe4\x1e\x95\xbf\x05\xc0\xb6\xb1\x16L\xbe\xbf\xd6\xfc6\xce\xdf\xd8W?\x98\xa8\xa0.\xefn\xbc\xbfBvz\x95\x15\x94\xc4?{\x0eK85t\xc8?9\\\xe2\xed\x19\xe2\xb9?\'\xe9DYU\xff\x99\xbf\xcd\xf1\xeb\x1f\x8c\'\xb7\xbf\x04j\x9a\xcf\x82#\xc1?]\x08\xd9\xcbi\x1d\x8b\xbf\xc9\xb1\xd5\x94`\xf1\xa4?U\xedx\xec\x82\xfd\x93?\xab:\xa9\xb0\xee\x9e\xb0?W)\xeen\xc7\x0b\xd0?}\xd6\xc9\xbe\x7f\xcd\xca\xbfv\x83H\xde\xe5\x01\xdf\xbfm$w\x19Q\xc9\xdb?\x9b\xe1O\x0et\xe2\xb3\xbf\x0c&w\\\xffW\xb5\xbf\x03f=\xbf\xf1x\xba\xbfb\xfc\x10\xb3\x1c\xe9\xd6\xbf\x81\x9ck\xe7fM\xbf?k\xb8\x05\xca\xd8\xbb\xa3\xbf\xaf\xaf\xf1b\nK\xd5\xbfD\xbe\xc1\xdf\xb0_r?\xd9\xbd\r\r\x11p\xcb\xbfR\x17\xe0\xb9\x12*\xc4\xbf\xff\x9b\xc6\x8a\xce=\x99\xbf\xad}\x97$\xa7\xb8~?\x1b@\x1c\x06X\xb5\xb6?\xa6\xd2\xcf\xc5\xf1j\xab?\x8b\r\xd5\r\x9a\x8a\xe0?\x93\xd3L\xde\xf0p\xde?\xf1l\x96\xf3\x042\xb6?\xf4\x99\xfev\x18P\xcc\xbf\xe0\x024F\xe0\xd9\xc6\xbf\x119\x94\xfa\xfak\xf2\xbf\xff_\xfe\x03.\xb7f\xbf\xdd\xb8\x8f`\xf3)\xa2\xbf\xe1\xbb\xd2\xc5$\x9f\xa1\xbf*\xed\xaci\xf7\xb6\xe0?lCL\xa2\xb2\xa4\xc4\xbfg\x84\x06(P\xdd\xce?\xd9\x01g\x11\x91C\xc7?\xbd\xac\x00\x7f\x94=\xa0\xbf\xd19\xfc\xc3\x84O\xd2?1\x18\x14\x00/\xab\xd3?\xf0\x19\xc9\x0eC&\xd1?\x87A\xe8Y$\x8e\xdd\xbfdo\xa2\x14\xfde\x84\xbf\xe4j\xd4\xc9\x8e\xd0\xc3\xbf2z\xca\xc6|R\xd3\xbf\xdfO\xc9\xcf\x02W\xd3\xbf\xf4\x918\x9aA\xb2\xcf\xbf\x87\x03^T\x08\x06\xe1?\x986\xd6%\xaf\xd0\xe1?\xb7y\x93/d\xd3\x9e\xbf40\xae\xe7\xfe\x8dy?\xe3\x992\xf5\x8d\xa7\xc2\xbf^\x7fI\x1a^\xea\xab\xbf\xbcK\x88\x88G\xc1\xba?\x82e\xdc$\xd2\x17\x8d\xbfz`\xc9}{\x8a\xaa\xbfi6\xa9\xff\xe6\xfa\xd3?\x83S\xd8x2\x19\x92?\xa4?\xea\x93\x9fa\xbd?\xdf\x05\xc6\xc6Q\xb7\xb8?\xa6#\xe1<\xaa\xca\xb0\xbfWG4\x80\xbf\x96\xc0\xbf`\xe0\x14\xc7\xbe\t\xb0\xbf\xea\x014,l\xc2\xa9\xbfX\x96\xb3\x8d\x93\x82\xaf\xbfHB\x1e\'\x1f\xeb\xb0\xbf)\xa1F7X\xcb\xaa?\x8fY\xba\xfb7\x05\x8e?YA\xb8-t,\x8b?L\xbf\xf7\x00\xa4\x8e\xc2\xbf;\xda\xde\x8d\x85!\x92?T8\x01\x0c\x06\xa5\xbe?\xc2\x12\x9fx\xa8\x11\xc4?\xc7QZ]\xc8\xe1\x9a\xbfBp\xb7\x0b\xe1\xac\xb6\xbf\x81\xc0o\x9fe\xf3\xc2?\x1e\x12Vg\x93Q\xc3\xbfuEj\xd6\xb1\xf0\xa1\xbf\x15\xa2\x9dsn\x83\xae\xbf\xff\xfa\xf8\xe8\x9d\xf7z\xbfe`XmLi\xb4?\x11\xb4a\xa3\xd0\x1f\x9a\xbf\x19\xa1\x93\xea\xc0\x11\xb7?\xd1\xe5W\x93\xbf.\xab?\'X\x80\xb2\xa0\xf7\x99?\x9a\xd9R\xc6\x98\x97\x82?eWH}\xa5[\xce\xbf.m\xd0mGV\xa6?\x11\x12K\xba6\x11\xa0?\xdc\xe0\x1a\xb3\xf8\xc0\xc1\xbfW@\x04yO\x8d\xaf?s\x10\x07\xe53\xea\xa9?\x13b\xda\xae0h\x99?\xad\xf6\xe5\xe6\x0c>\xd9?_\xe4\x05\x8e\x02;\x97\xbf\xef\x07\x0b\x91\xde>\xba?\x9a\x1b\xe2\x88\xff\x88\x87\xbf\xdb\x15y\x01``z?5g\xfc\x9e\x92\xaf\xb2?\xf8\x8d\xba\xad\x98\x16\xbc?\xa5c\xd0\x9dn\xcf~?\x12\xc8+>\x18\x84\xdf\xbf`U\xbc\xed\xea\xe1\xc4\xbf\xcb\x8a\xba]((Z?\x0b\xfe\x82\xfb\xac\x02\xc1\xbf\x1b\x90\xee\x11\x9cX\xc0\xbf\xdf\xec\r\x83\xf7J\xb9\xbf\x00\xad\xb9\xfe\xa4@\xc1?\xcb\xc3\xfb\xc7\xcfC\xcc?)\xd7\xa5\xcbBf\xb0?\x13W=N1\x9b\x88?.\x8d\x07n\x8ct\xae?\xbf\x81\xc0\xd8\x11\xd3\x9a?\x85Oj\x1av\x02\xc5\xbf\xfb\xf9\x11K}\x88\x82?\xecM\x1c\xd0\xcesZ?QO\x02\xfc\x80\x8e\xa7\xbfGZU/\xed\xc1\xb0\xbf\xc2\xe8n\x87\x81\xc9\xc1\xbf\xf7a\xea\xf4c\x9e\xb8\xbf\x87\x80v\xe4\xb4*\xba?\xafB\xb0\x9b\xbc\x93\xbd?\xa81\xa3\xe1\xb4\xd5\x92?\xd1\xb2\x82J\x14\xca\xbd\xbf\xb1.\x96\xda\xe7\xd5\xa4?i\xfcvDN\xcf\xb8?|Pzv\xe8R\xbf?&\xc7;\xa8\x06(v?\x9cG;D\x0e\xfb\xa7\xbf#\x9d\xf5I\x9e\x89\x90\xbf!\xff\xc8MFl\x9f?\xf2^\xfa\x05\xe71\x8e?\x8ei\xab\x90\x80\x10w?l\x883I\xce\x1f\x95?l\xff\xe0\x8ds\x02\xc3?\x06\xd4\xe6\x04P6\xac?\x1d\x98\xe15e\x84\xbd\xbf\xb7\x14u\x17\xe9\x98\x9f?\x804\xf6\xd7\xec3\xb4\xbf\x01\x12\xbf\xd20\xb3\x99\xbf;31\xa5\x80\xe3\x9a?o\t\xda9j[1?dV5a\xc8\x18\x9d?\xe2\xe4H[[\xc9\xb1?Gg\xf5\n5\x88H?\x02\xca\x91\xf1`\xd5\xa2\xbf\xcd\xb0O\xa15d\xc8\xbfP;\xbc\xc3\xc2\xd5@?\x98\xd2]\x98$\xb6\x9f?^\xf1\x91\xc2y\xe9\xd3\xbf\x86CcZ\xea\x8c\xbc?\x8b\xb4\x03\x7fa\xe5W?C\xb8K\xcc\xad\x1a\x83?\x18\xb0=.w\x8c\xd8?q\r\xcb&KH\xad\xbf\xe3\xe8\t\x9c\xefZw?:\x89n\x9b\x15\x13\xb9?\xf0#\x81\n\xe9\x04\xcd\xbf\xa6\xa3ILi\x95\xae?5>h\xfc0\x96\xbb?\xc6\x80.x\x1a\xa3\x97?\xb4\xef\x96*\x82"\xc7\xbfAo%\xa3\x07\x91\xbb\xbf\xees\t\xdci\xaa\xcb\xbf\tEv\xf7\xb2N\xc9\xbf\x83X\xaf\x89\x1b1\xc4\xbf\xf8\x97O\xba\x82\xf9\xb5\xbf\xa0\xbc\xc7e\xd3t\xd9?\xb2}\xfaW\x1b\xf4\xd5?'
p209
tp210
bsg26
I1
sg27
I1
sg28
g29
(g32
S'T\xc1\xc3\x0f\xb1\xd7\x17@'
p211
tp212
Rp213
sg38
g149
sbasg38
g149
sg8
g155
sg83
I00
sg26
NsbsS'HLA_A_1101'
p214
(i__main__
ModelContainer
p215
(dp216
g4
(lp217
(i__main__
PLSmodel
p218
(dp219
g8
S'PMBEC'
p220
sg10
g11
(g12
(I0
tp221
g14
tp222
Rp223
(I1
(I180
tp224
g18
(S'f8'
p225
I0
I1
tp226
Rp227
(I3
S'<'
p228
NNNI-1
I-1
I0
tp229
bI00
S'^\x11.F\xd1}\xde?\xc2X8\x19K\xc8\xef?2\xac\xbaqX\xe2\x04\xc0k\x0eE=d3\xf7\xbfX\xc7\xb1\x8a\xbd\x16\xf3\xbf\x9b\xdb\xb2\x01u\xc7\xd7?\xfbc\xb2\x0e\x9bR\xda?\xa5\xac\x8bL\x13x\xec\xbf\xc2|\xe7\x1eiv\xe1?\xba\xc28\xab\xc4i\xe5\xbf~}\xc4\x9d\x95z\x04@M\x99\xc80(\x99\x08\xc0\xfc$4\x08,/\xf3\xbf\xdb\xc2\xb7\xf0k\x11\xf5?\xda\x01\xa2\xc1\x9b\x07\xf0\xbf\x81\xcd5\xf4\xd52\r@\xf9\xc5\xcf(\x8b\xff\xf2\xbf\x11\x93\xae\\`\x80\xf7?Hn\x00%;[\xff?\xd9y+2<\x93\xde\xbf\x14\xeep"\xb2\xf7\xd8\xbf\xfd\xd9J\x89\xb0\xb1 \xc0\xd6O\x14\x0b\xde\x9f\x0e\xc0\x11\x88\xd1\xa0\xfbJ\x07@\xaea\xe8\x12\xcf\xbb\xed?\x11\xb7\x88\x1f(>\xfc\xbf\x9b\x9dP&\x9e\x82\x11@0\x07\xc1\\\xa1\xe7\xf8?\x04(\xf0\x988\xbd\x15\xc0\x88T\x8e\\\xe2\x0e\xf4\xbfi7\x92\xc8\xbf\xc1\x12@C\x8b\xe8>!\xba\x0e\xc0L\xcb\xdeQ\x19?\x03@b\x1c\x05\xfc\xc7\x9c\xf1\xbf\xecT\x14^\t\xab\xc9?I\x8e\xb0\xa1\xfc+\x0e@\xc0\xc9\x9d\x18f\xd0\x08@P\x04\'{fi\x03@\xfcc\xc49\xb2\x96\xf9\xbf\xb9\xfe\xbe^\xb8\x08\xf3?\x81|\x1a\xcdSs\xca\xbfnf\xa0\x99\xea\x9c\x0c@\xb9\xba(_\xc93\xf1\xbf\xc4Cv\x9aX/\x02\xc0%a#\x91\x04J\x05@\x83\xf8\xf0(\xcb\x0f\x10\xc0\r\x8d\xd7c\xf1\xce\xf4\xbf\x93\xcd\xb6\xa3\xbd\x18\xca\xbf\x0b\'U\xf4\xff\xa8\xb7\xbf\xf9\xf4\x12\xd1E \x07\xc0\x07R\xfd\xa7\xe5\xd6\x11@\x07\xe6\xde\x89G\xd5\xf2?\xb4\xf504k\xbe\xe0?9Z\xbc\x10h\x8f\xfa?\x80\xd8\xda\x0b>\xd2\xff\xbf4\xc1\xc2:\xe5\xcb\x05@^\xa8>\xab\x083\xd8\xbfH\x10\n\x98\xc9Q\xd3\xbf\x16\xcc}:\xf2g\x14\xc0\xb9M\x11\xa9\xa6]\x08@\xbe3 #p\xde\x00@B\x89\xedu\xe2\x93\x05\xc0i3s\x0e5\xc0\xc6?\xdc<\x98x\xe4\xd4\xd2\xbf\xd7\x17/\x9do]\xf2?\x90\x9f\xd8\xd9e\xaf\xf3\xbf\x16\x10\x9e5\xbf\xf4\xef?\xb4D\x1c\x0fH1\xe0\xbf\xeb\xd6\xd5\x04zK\x95?i\x94\xe7\xde\xfc\xe3\xf5\xbf\xed\xe6\xb6v\xb11\t@N\xec\x9c\xe87\xe3\xe0?\xc9-Z:A0\xe9?K\x9b\x9b\x1f%\xcb\xe9\xbf\xca\x95x\xa3!\x1d\xf4\xbf\xc87\xe9\xbd,\x87\xfa?\xbe[^d\\Y\xfb\xbf\xa6\xc7\x02\x82ia\xea\xbf\x8a\xc8\xb1\x08}m\xf9?X\x1d\xac*\xe3\x8d\xf7\xbf]\x06\xd4\xa9\xd4i\xd8\xbf\x92\xaf\x0cYF\xf5\xf8\xbfffk1\xfc\xdb\xe4?W)\xba\xbf\xda2\x04\xc0\xe6\x89d\x1d\x94\x11\xf7?\xc8(\xe1\n\xd8x\xdb?(!mtG^\xea?\x87\xff\xef\x93\x0c\x0c\xdb\xbf\xecl\x94Vln\xfa\xbf\xfa\t=\x9f\x1bK\xe0?\xad\x8e\xe3\xd4\x81\x83\xcf?\xf9\xd7ZG\xda\xd5\xf7\xbf\xa2\xb1\xb3\xd9\xc4\x92\xe0?\x07$\x8e\x1ck\x0e\xd3?/e\xb5\xf9\xa1\x84\xec?\xe3>\xf5\xf1\xaa\xa8\xf1?\x88\x08R<\xcf\x1d\xd2\xbf\xada\xb0\r:U\xef?\xb3\x90>\xc6\xd4r\xe0?\xe7\xadAQ\xbf\xab\xb7\xbfpF\x96\x98~^{?y\xf9*\x12\xba(\xac?\x8dz\xa7\xa4Y\x80\xff\xbf\xb8$\xc7\x8c\xee\xd5\xfb\xbf8\xd7\xa9\xf5\x17J\xef?u\x7f\xd4\x87D_\x91?\xf0A \x18\xd6\x92\xf0\xbf\xabMO\x9c)\xb3\xe1\xbf\xe40\xf9P\xe2\'\x00\xc0y\xc4<S+\xba\xe9?W\x08\x1eu\x1e\xd5\x00@\x17v\xac\x84;1\xce\xbf\x86\xb5in\xed%\xf0?\x01\x1cS\xb3\xdeV\xd9\xbf$\xab&R\x87g\xf4?\xc9\xeb\x82\x07\x0eV\xd8\xbf\x95V\xd4U\x85\xfe\x06@e5\x12\xc3\n;\xf2\xbf\x83\xae\xf9\xa1\x1e\xd8\xa7\xbf\x8b\x9e\x8b\xd3\x9a\x12\xd9?\x98\xb0\xfa\xddw\xdd\xe4?\xea\x86\xfey\x01\xd0\x0c\xc0\xd8I\x155T\x7f\xea\xbfSa* \xba\x8d\x00\xc0\xb0\xb8\t\x05n\xda\xe7?y3\x0f\xa5\x86\x16\xf1?u{\x88\x8d\x0c\xfe\xf2?\xda\xf3~\x1f\xad\xdb\xb6?\x18\xa2O(Iu\x02\xc0\xc9\xbe\xe4JV\x1a\xf4?\xf0\x88\x8b\xe7\x9c9\x0b@j\xf2\xa7\x80e\xeb\xf0\xbf\xf2\n\x81\xc2\xc2e\x00@z\x8e\x17\x7f\xd0\xea\x02\xc0\xe5\xccU0*\xea\xce\xbf\xfat\xf0 }&\xf0?\x84\x14\xfb\xc0E\x98\xf1?\x8f+\xd9\x0b\xccn\xfe\xbf\x19\xcd\x10\xaf\xe1}\xea?R\xbecC\x82{\xef?k\xd5\x8e?\x98\xeb\xd2\xbf\xa2\xa8\xf4\xedQ]\xec?\x81!6\xbc\x97\xd1\x0f\xc0j\x873\x8bq\x90\xfd?\xc6\x8e\xd2q3\x92\xf1?\x1c\x9ac\x9dp\xd3\xe3\xbf<\xd5&\xf8\x9b\x8e\xfa\xbf\x9f\xe4J\xd8\xaa\xd3\xfe\xbf`=eU\x19\xc3\xd4\xbf\xc9\x86`\x9d\xd0\x96\x03@\xfcY=\xed\x0b\xf2\xe0\xbf\x12\xad\xa1\xf6\t:\xdb?\xb1\xb6M2\xcf>\xf6?\x14aY\xa4]\xe3\xef\xbfga%\xbb\xb7:\xe1?m\xcc\xb2\x10\x10]\xef?\xdf_\\\x01\x12K\xc2?\xa6f\x17q\x03\xe9\xe3\xbfK\x97\xf7\xbc\x1c\x81\xe0?5j\xb15\xf8\xaf\xe5?\xce$\x13\xc6<\xeb\xc8\xbf\n\x19\xd1\x9b\x1f\xf3\x04\xc0nC\xeb4\xaeo\xe2?\xe4"\xaf\xc3\xbcl\x07@E5\xde\xb5\xd02\xf6?v\xb9B<G\xa5\x00\xc0\x17r\xc5\xfb\x00u\xf8\xbf\x12hY\x08\x1b\x9a\xe0\xbf\x12\x9dH\xf1\xaaJ$@\x92_\x85c\xf4\xaa\x03\xc0y-H\x04\xb2W\r\xc0?\xf2\xe8\xf1k\x16\xed?\x8aUS\xbc\xce%\xef\xbf&g\x82\x83\xe1\xbe\n@`P!\xe7ao\x0c\xc0\xe5\xf8\xb4]o\xc3\xd5?al\xdfq\x13\xa5\x17\xc0\xd3\x93\xa4d\x82S\x02@\xc6\xab\x02\x10\x93\x8e\xf4\xbf\x1f<\xe1\x0c\xe5\xf7\x06@'
p230
tp231
bsg26
I1
sg27
I63
sg28
g29
(g32
S'\xac?\xc27\xf1U\x12@'
p232
tp233
Rp234
sg38
g214
sba(i__main__
PLSmodel
p235
(dp236
g8
g220
sg10
g11
(g12
(I0
tp237
g14
tp238
Rp239
(I1
(I180
tp240
g227
I00
S'\xbf\x86\x86\xe4\xe6\xbf\xb9\xbfA\x0f\xac\xac8\xf9\xcb\xbf\xdc\x9b\x9a\xde\xcf\xbc\xfe\xbf\xed\x83\\\xa2]{\xf7\xbf6?\x91\x13\xf4\xa2\xca\xbf\x8b3\x87M#\x92\xe5?Mc\x02\xe0aq\xf0\xbf\x99\xa6\xcd\x96:\xff\xd1\xbf\x19\xa8\xb57\x80L\xeb?\x11\xe3x1Ow\xe9\xbf\xf5B\xe9\xd2\x81\xf5\x00@\x84@\xbeh\xa8\x81\x00\xc0\xe9\xee\x92\xfe\xd4\x1c\xf6\xbf\x13\xdd\xd2\xc1 >\xd3?0\x83D\xa4\xbe\xa8\xcd\xbf\t\x97\xa6\xfe\x1eX\x00@\xbfa\x1do/\x12\x04@\x1d\x13,u\xf7\xce\xdd?\xce\x99f)\n\xca\xe7?ku\x96\r\x0e\xbb\x86\xbf\x9b\xa8$\x82\xfe\xd0\xd8\xbfgk\xb2-\xedV\x14\xc0\x01\xaeX\xf5\xb5\x11\xe3\xbfv\x1a\x10\xd4\xc1\xe7\xf8\xbf\x81\xf2\xd0\xdc\xcc\x13\xed?\\%A\x87R\x87\x00\xc0\x83)Y\xfb\xc3\xf9\xda?\x01%\xc3s\xddY\xed?\x9e\xeb\x14gI\xce\xf5\xbfng\x97\xe6\xf8\xcb\xde\xbfN\xfd\xb0;f_\x04@\xb6\xca\x1b4\x18\xc7\xf8\xbf:l\x12G\x03W\xf3?Rl\xe8QCT\xd3\xbf\xd9@\t\x05\xb8\xb6\xe6\xbf\xcfsh\x83\x00\xf6\x08@\\k\xdb\xb1? \n@\x16\xeezG\x07\xdb\xfe?\xbb\xed\x06\x1fc3\xee\xbf\xc3#\xa5\xb0-\x1e\xe7?\xf8\x10G\xd4mA\xf1?.\xd8~\xff\nv\xce\xbf!J\xbe2\xdc\xb3\xdb\xbf\xeeV\x10\xa9\xb1(\x03\xc0\xae\x89Nt>\x15\x00@:\xd23\x14\xcf\xe1\xfb\xbf\t\xc0M\x12O.\xc0?\x01\xa7\xa0BFi\xda\xbf\xbbtL\x80>Q\xeb\xbf\xeb\x8da/\xd0a\xf3\xbf\x01A{,\x11\x07\x0f@\x9a\xf3\xb3B\x90\xc6\xd3?\xf4\xcd\x18\x1c\xd4\xe9\xd4?\xe5"Uc\x9c"\xe7?D\xa60\xd6\xab\xa4\xfc\xbf\xf8\xae\x84\xfe+\x9f\x00@G\x9c\xab\x8a\x8c\xb1\xda\xbf\xb7\xa47\x8bt\x86\xf8\xbf\x89N\xfa\xff\xee\xaf\xf3\xbfu\xfd\xa5\x18\x88\x9f\xfb?+\x15\xd3\xff\xaf\x03\xf6?\xc2m\xe1\xd2\x8eQ\xce?A\xac\xb5\x99\ts\xd7?\xdeR\x08\xa9\xce\x9b\xf4\xbf\x9f8\x08y\x87\xfd\xe5?\xca\x01\xc0\xf7\xe4C\x03\xc0\x9d\x1ci\xc8[\xa9\xe7?K\xf9$\xce\xa3\x89\xeb\xbfh(t_\xa5Y\xf4\xbf\xa8h\x9e\x9bzy\xdc?9\xf6\x97\xe8g,\xfc?\n+ytW\xaf\xdb?\x1au\xc2\xf1q#\xe3?\x84+\x88\xe9\x84\xd7\xf0\xbf\xc9U\xd9xD\xa3\xb6?7\xb7d\xa3\xe7\x85\xf8?I9^\xf1\'\xd2\xc7\xbf\xa9\xad\xb5\xe9\x81\xf4\xef\xbfq*j\x05\xbei\xd6?m\x8c\x06\xef\xb7\x85\xe1\xbf\xf9\x04\x94\x81\x9b:\xd2\xbf,\xbd;\x9b\xae{\xd5\xbf\x99n3\'\xfc^\xde\xbf>\x8a\xd8\']\xa6\xe6\xbf\x80\xe9a 4\xb9\xfa?\x13\xb8\x8e\xef\xbe\xc3\xf8\xbf\xbf\xc6>3\xa2\x81\xe0\xbfp\xf0\xa4\xd1\xdd\x16\xed\xbfe\xa9\xd0\xbfW\x97\xfd\xbf~\xc7\xd203\xea\xb5?\x0e\x9d:\x1c\\\xde\xfb?\xa1d\xee\xfdj=\xe8\xbf%\xb8c\x97d$\xdb?\x8e\xd7J\'\xf6s\xe7\xbf4\'T\xc4D/\xf8?\xe8\x93\x13\t\xfc7\xf9?\x89e\xcf\x80\xfdm\xd4?U\x18R\x8e\x83B\xe5?\xa7\xe7\x93\xed\x96\x01\xd2?\'\xa6\x8e\xe2fY\xc4\xbf\xad\x9e\xf0K\x80P\xcc?4p-S\x9a\x0c\xc8\xbf4\x9b\xcf\x0b2u\xfd\xbfv\xab,8{\x7f\xf7\xbf\xe1\x94\xb9\xa8)\xe5\xf8?P\x0b\x16\x17\x02\xdc\xcc?y\xed\x98sz\x90\xe2\xbf\x87\x80\xba`\x99\x94\xe3\xbf\xc29\xceFa}\xf8\xbf"Da\xe0%\x9e\xf0?n\xbd3t\xba\xc9\xf2?\xbcp6\xa0>\xef\xa7\xbf\xc90\x92\x19\\\x88\xe7?\xb0\xbdX\x11\xee;\xd2\xbf\xc1$zq\xb8\xdb\xe6?#]\x8f\xfb\xfc\x19\xe7?\xcd\xbd}\x9en\x05\xf2?\x13L/^\x8f\xc5\xe5\xbfT\xee2\xf3\xaa.\xea?\xdfJK=\xfe\x96\xf1\xbf\xcf\xf8\xb3y<{\xd3?\x90Q\\6\x8b\xd3\xf0\xbfu\xf8\x16SyH\xf9\xbf\xc9\xb5\x1f:K\x8d\xfb\xbfU#\x9d\xf9\xb1\x07\xfa?\xd0\xf0\x93ns\xc3\xf7\xbf\x9d X\xe3\x9b\x94\xf4?\xa6.\x1fD\x97\xc9\xdb?\x82\xed\x12\x84\n\xbf\x01\xc0\xd4\xe8"%\xd5\xbd\xe0?L\xb2\xc2\xb4\x81J\x00@KS\xc4\x83\x84\xa9\xfd\xbf|\x1a&{\xa2\xd9\xfd?\x85-\xd0\xcd~:\xe7\xbfR\x90\xf9\x93\x917\xda\xbfn\x18m\x01\xe4Z\x04@\xcf\x1d9\xf8\xc7\x03\xd7?v\xa1\xf8\xa6r\xd5\xf4\xbf\xa8\xbe\xca\xd3b\xd1\xc8?\x9af\xe6\x91\xf9\xc8\xf2?\x0bR\x9b=9\x8e\xc8\xbf\xbcs\x04\xd6\x02\x82\xce?P\xf3\x9d\t\xbdV\x08\xc0.\xa8=\x99!5\xe8?\xc5\x80\xe9\xaa\xdf\x1a\xf8?\\\xeb\xd5v\xa1\xc0\xe0\xbf\xcf\xc0\x85\x10\xa9G\xf0\xbf-Wg\x10\x19\xcd\xff\xbf\xefod&\xa0p\xf7\xbf:F&>W\xe7\x01@\xe2\xbc\x17\xb2\xf1\xb8\xd8\xbf\x06\xbe+\xfeIS\xda\xbf\x9d\xb8\xe8]%\'\xf6?\x9cM\xf6b\x85\xb1\xc1?\xfc\x0f\x03\x88\xc8\xc9\xf1?\xfc\x11\xf0c\x18L\xec?\xbd+\x88\xb4*S\xd5\xbf\xfd\x96/\xc0\xd4\x9a\xd0?\x10mE\xe3;\x00\xb7\xbf\xbf\xf6\\\xa4$\xc9\xed?\xd8\x9c\xe8\xaa\xf9\xca\xef\xbfp\xba\x0f\xd7\xf9\xb8\xf0\xbf\xd0\x80\xd0\xb7\x81\x8d\xef??\xbc\xbaN{q\xf4?\x15}qX:\\\xd4\xbf\x03\xc2\x9cE\x80\xe8\xa7\xbf\'\xb0\xec\xe9I\x9c\xf3\xbf\xc3\x1cvS\xb4\x89\xf8\xbfdCU\xcb\xfd\n"@\x01\xa1\x0er\tNq\xbf\xbd\xde\x8a\r\x18\xb4\xfa\xbf\td\r\xffB\xdf\xce\xbfR\xa8e\xc2\xe3\xc0\xfd?\x00\x9d\xcf.\x95`\xf9\xbf\xa4\x16</\x9b\x9c\x06\xc0t\xd1bt\xf5-\xff\xbfY\x13\xe6\xa8B\xbe\xf7\xbf\x11[\xf89\xbbT\xa1\xbf\xb6b\x0b\xa536\xf2\xbf\x17\x10dm\xf2\x98\x07@'
p241
tp242
bsg26
I1
sg27
I14
sg28
g29
(g32
S'&q\x83\xe9\xf6\xb6\x12@'
p243
tp244
Rp245
sg38
g214
sba(i__main__
PLSmodel
p246
(dp247
g8
g220
sg10
g11
(g12
(I0
tp248
g14
tp249
Rp250
(I1
(I180
tp251
g227
I00
S'\x0c\xcc7\x82\x9e\xdf\xda?\xc7\xcf\xf5\xb8(\xfe\xbd\xbf\xfb\xe5\xc7\xcb\x0c6\x08\xc0i|K\xaet\x05\xe9\xbfA\x9aHI\xa3\x1d\xb7\xbf]\x00\xe8\xf0\xf3h\x82\xbf\t\xf9\xe5\xe6N\xb2\xbf\xbf\xd0\xaf\xa4\n,[\xde\xbf\xd7 \x992\x00\x19\xea?\x82\x12\xa1\xd3R\xd4\x04\xc0g\xbb\x82RY\x06\x07@\x13d\xc3\x85y\x92\x00\xc0\x1eZn}-B\xf9\xbf:;\x1e?\xd4R\xf8?eT\xb7m\xf2\xa7\xe4\xbf\x97\xe2\x10\x13\xa6\x03\x01@9\t\xd3\xdb\x99\xc5\xec?\x8e\x0f\xd1\x1c\x82\xb2\xfe?}\x1b\xc4\x15w\x85\xf9?\x9f9p\xeb\xdd\xd5\xe4\xbf\x8e\xa2FC\x9f\x18\xcb\xbf\t\xf1\x8bH\xc3\'"\xc0\x87\xad\xf4\xa7\xfaP\xfe\xbfH>\x96On\xb6\xca?\xae<\x7f\x80\xe6\x96\x07@\xe1\x90\xe3\x8e*\x08\x07\xc0!\xc1\xbd\x01A\x87\x02@2\xe9;\xb3)4\xfc?\xba\x15\xcf\x07\xf8\xe6\x0c\xc0\x1e\x97\xc5\x8b\xed\x06\x00\xc0\xfd\x19\xdd\x18e\x1b\x0e@\x93!\xa0#6k\x0b\xc0NaV\xce\x9d\xa3\xff?\xa7e\x13! \x0e\xf2?\xd9\x01\xe80\xc3h\xbc\xbfT\xfaN\x82\x0f\x1f\r@%\xb99h\x82\xed\r@\xf5\xad\xe9\xe4\x81G\x02@\x17\x084\x91\xf8E\x01\xc0R\xab\xb3t<\xaf\xf9?}\x08\xc1\xba"\x97\xf2?\xaa\x87\x1d+\xe1\x03\xfc?k\x02t\xeb\xf0j\xca\xbf\x00\x1c:p\x80]\x0b\xc0\xc2\\\xc5\xce\x06\x85\x07@\x99\x13\xaf\tWs\x0f\xc0\xf5\x90y\x9d\x88s\xe0\xbf\xe1\xa4\x19\xf5&\xc0\xe4?\x9f=E\x15a\xf0\xd1?\xae71\xd2\x88\xfa\x01\xc0\xbc\xaa\xf4i\xbd\xc6\x01@&5K\x97\x90\x8f\xe7?/\\\xc4\xa2k\x17\xce\xbf\x06\xd8Cs\x04i\t@JL\xdc\x121\x0b\x03\xc0\xb1\x11\xa1d\x19\x93\x01@\x9b\xd35!\xa7\x9e\xd4\xbf\xce\xf4\xc5\xe7\xb3\xa1\xf6\xbfA\x14^\x0b\x99\x85\x04\xc0\xb9\xa5P)\x83\xfe\x00@\x8f\xcb+\x85\x1fQ\x04@\x87YW\xd8\xcf\xbc\xec\xbf\xa8<P}R\xc8\xd7?\xc0u\xfb\x19\xe8P\x01\xc0\xfb\x0b\x13t\xac6\xf1?\xb1u\x8f\xdf\x197\x01\xc0\xbb|\xe3_\xdf\xf4\xef?]\x0f\xa5\xc0\xe6\x9f\xc3\xbf\xe2\x0b5\x9d\xfbj\xe1\xbf<gVu\x8b=\xe3\xbf\x05k{;\xe0\x01\xf7?\xc02\xfccd\x0f\xef?\xb1\xf0<\xff\xe3V\xde?\xfee:\xcf\x0c\x9e\x87\xbfs\xab@i\xfe\xc5\xe6\xbf\x0b\x97\x90\xc9M^\xe0?\x0b\xef\xbc\xdf\x80#\xd1\xbf\n%n})\x01\xf7\xbf\xfe\xa6\x80\x8f\xf4J\xf6?\r\x0e\x10\xd6\xca\x97\xea\xbf\x06\x85\xcc<\nb\xe9\xbf\xcaM\xd4\xebV\xdd\xf2\xbfV\xad\xcerKU\xe5\xbf\x9b\xeb\x17\x93\x85\xf5\xef\xbf\\\xb1\x08\xe2\xa7\x02\xec?P\xdcH\x11-\x86\xe5?h\x85\xa29\xef,\xe3?\x97:M?\x1c\x08\xe8\xbf\x9f\xcd\xf1\x9f\n\xf9\x01\xc0\x82{9\xb4\xe4\x8c\xec?\x1er\x0c\x89\x86\xf0\xf3?ZS\x04\xea\xa6\xce\xf5\xbfZ\xd7\xc92\x99/\xf2?\xab\xabDI\x0e\xaa\xfc\xbfs\xcd\xe1`\xf2\xb0\xf8?\x84{;#O\x19\xff?\xc9N=\xa6\x03\xd1\xe7\xbf\xcc}\xf0\xf3S\xab\xf3?\x91\xa8\x8e\xd0 \xbb\xd5?\x95k\xeeO\xa3\xa9\xac?\x8cj\xf9;_\xc1\xec?;\x10|F9;\xe5\xbfD\x19\xb8\x85\xc8S\xec\xbf\x0bZ5U\xa5]\x04\xc0\xb0\x90j\x8e\xa4\xb4\xfa?\xc4\xfb\x7f\xd7\x01\xd3\xe1\xbfY\x9e\x99\x18w\x18\xde\xbf\xf8\xf1%\t\x95\xeb\xeb\xbf\x8b\xf8\xf3 Jp\x01\xc0E\xe1\xd2\x86\xba\t\xe4?\xee\xdbt\xe01/\xfc?s\xce\xd1*\xa7i\xb8\xbf\x80\xc7\xea\\\x12\xf8\xe5?c\tg\xbb9,\xd3\xbf\xf9$\x9c\xad\xd8-\xf7?\xd6\xa9\xa2Uk\xc5\xb2?\x9f\xe7\xa0\xc4\xea\xce\xf6?\xf6\xca\xf8\xa4\x81F\xd6\xbf\x05\xe35\x11f\xd6\xee?#g\x84\xb6N[\xe4\xbf\xd1\xbet\x91\xcc\xa2\xb8\xbf\x1d\x95-\xdc4W\xfe\xbft\xd9\xec\xb9V\x01\xf7\xbf\x17\xd3\xb8\xdd\xd3\xf8\xf8\xbf8\x977\x924e\xec?b\xb6\xef\xe7Z\xb1\xde?\xb4N\x9f>\xa8\xfa\xf7?\xaf\x83\\\xd6\xe3\'\xd7\xbfA\xe5g\xfb\x07\x0c\x01\xc0\xa4\xac\xf5CY\xc2\xde?Z\xdf\xdd\xc8%\xd3\n@\xc81\x94\xf2\xbd@\xef\xbf\xd1#\xd4\xed\xf5\xf5\x00@\x8f:o\x90a\x9d\x03\xc0\x9e2\'\x91\xb0v\xda\xbf\xc3\x1d\x8f\xcc\x9c\xed\xef?(\xbe\xb6\x12\xd8o\xe7?!1\x1f;\x08+\xcf\xbfY\xeb\xff\x99\x07\x16\xb4?\xc8\xd8\x94\x0b\x85\x1e\xee?\xca\x7f\x02R\x1a4\xc5\xbf\x87\x83\x9c\x95g\xe6\x83\xbf\xcc\x0f\xec\x00\xc8\xe8\x11\xc0\x07\x00\x81\xf6\xf0p\x05@OW\xbdA$\x11\xf1?\xb9\xaeo\xa5\xab\x9f\xfe\xbf9\x9f9\x9e\x8b\xb4\xfa\xbf\x1c\x0c\x87d\x8c<\xf8\xbfH\xc5\xea\xf4\xeam\xf3\xbfM_\xf359s\xfc?o\xd1\x0b\xab\xe4\xe9\xd3?\x01\xe2\x1f\xe4\xf8\xc0\xf4?\xd8\xdf\xdfh/\x9e\x00@\x94]\x0b\x8a5\xe0\x03\xc0`\xd39\x1fGu\xf1?\x91\xb4\x0b\xbekA\xfb?uYG*^a\xea?\x93\xc9\x8dA\xe9\x99\xee\xbfT\xc6\xbd\x0f\x8e\xba\x9b?\xba\x1b\x17\xff!\xc9\xf8?\xc3\x0f\x866\xb1S\xf1\xbf\xc3\xe7\xb2\xe4\x9f\xeb\x00\xc0\x81\xd8\x0b\x1cwB\x00@65\xa9\xe9\xba+\x0b@\x9bJJ\x8d"L\xe5?c\x82l\xcbY\x9b\x04\xc0\x002\xa2\x08\xc8\xea\x07\xc0\x83(M\xa0\xe3\xb2\xf1\xbf\x7f\xb3\xccM~\x9e$@\xb7\xb8.GJ\x00\xfe\xbf\xc8\x93\xdd\xaf\x03q\xfa\xbf\xb7]\x7f\xb3\xe0\x9c\xe1\xbfC\xfd0\x00\x9b\x0c\xe2?\xd4en\x8f\xfe\xa3\xe7\xbf\xb3Y\x01\x99\xd1\xcf\x06\xc0Hb\x1d\xb0/\xd7\xe5\xbf\xf3\x96\xdb\xbew\xeb\xfa\xbf\x0ebA\xc3e\xc4\xdf?\xa2\xee-\xc4\x91\xcb\xc6\xbf3\xeex\x18\x16\xef\x04@'
p252
tp253
bsg26
I1
sg27
I33
sg28
g29
(g32
S'$9?\xd7\no\x12@'
p254
tp255
Rp256
sg38
g214
sba(i__main__
PLSmodel
p257
(dp258
g8
g220
sg10
g11
(g12
(I0
tp259
g14
tp260
Rp261
(I1
(I180
tp262
g227
I00
S'J\x9b\x8c \x14\x12\xcc?\x16dn\xa6\xe6-\xf9?W\x16\xe4}\x04\xbb\x0b\xc0l\x7f\xb5#\xd4\xc1\xdb\xbf\x11\x1d\xderL\xc7\xe1\xbf\xf2\xebR\xbf\x99\xe2\xbb?\xe5CQ\xe1W\x16\xd3\xbf{{\xd3\x87&\xdd\xa7?)\r\xb6q\xe7\x80\xe1?\x9a\x18\x87Fbk\x05\xc0\xa0<\xb1\xef\xdb\xf1\x08@\x9f\xa4\x96\t\xc54\xf4\xbf\xa3\x14\xf9\xc6DC\xfa\xbf\xf6\xe0\xce\xe0\x8e\x9a\xf1?\xe6I\xb3\xd0?\x8b\xe2\xbf{\t\x8c>\xe0W\xf4?\xb4P\xf2`\x86"\x02@\x18\x82\xf6\xf8\xfdB\xed?\xfc}\xd9\x1f\xb6d\xc4?\xb1!\xdc\xe0BK\xda\xbfh\x1f<Z(\x98\xd7\xbf\xc8\x96\x1e\xce7\xbb\x1f\xc0m\x12,\xd6\xeaY\xff\xbf\rS\xd9<\x15]\xf4?]\xaazQ\xb74\x05@\xf8\x82\x0c\x0f">\x04\xc0\xd4\xf5f\x99KS\x04@\x1e\x9f=\x86\xac\x03\xf2?Hs\xfc\xd3W\n\x03\xc0~\xa4\xf5Uu\x90\xf9\xbf\xdf\x10\r\xc7\xb5\x15\x0c@L<8\x01\xfcX\x14\xc0\xd1HY\x9cP\xa8\xfc?\xc9\x90?.\xf04\xea?\xe0r\x190\xb2]\xeb\xbf\xab\xe5}\xd8\xd5V\x12@\x05%\xd7\xba\xcd\xde\x03@\xb8\x0c]b\xf41\x03@\xdd\x0e\x10P\xd2\xdd\xf5\xbf\x0c\xda\xdbn\x02\xc6\xec?\xc5\xe8\xc8\xb3\x7f\xca\xf4?\x82\x88\x19\x1b8\xe8\xbd\xbf\xc0>e~\xb7\xc0\xb9\xbf&\x89\xa3\x02\x8f\xcf\x05\xc0\xa4\xf2\x8a\xdf\'\xaa\x05@\xc3\xe5q\x01\xbfw\x0b\xc0\xdaT)\xf7\x88\x06\xe4?\xe8\xda\x82\x9f\xcd\x00\xe7?\xd6,\xff\xba\xc7\xb3\xa9\xbf\xb0P\xe8\xc6\'\x04\t\xc0/d\x02\xc3\x10E\x07@\xb7\xba\xb5\xc2\xaa\x12\xf2?W\xc6wp)\xe6\xd4\xbftG\xbb\x95aJ\x01@F\xf1\xa5\xa9OY\x03\xc0\x7f\xbb\x85&\x07\xef\x01@\x8e\x00to\xc1\xc9\xe6\xbf)\xc0\r\x94\x8b\xa3\xcc\xbf\xfe\xb0K7\xe1\xeb\x06\xc0\xee\xea\x1bK\x1fu\x02@ \xce\x08\xb3Gd\x01@\xa0\xc4\x10R\xf6\xd7\xc5?\xda\xa9\xee\x92\xa6\x11\xf2?\xbe\x8b\x11\xba\xf2\xcd\x03\xc0\x9f@\x9el\x9c/\xf4?c>MoTm\x01\xc0\x8d\xf1A\x14\xe7m\xf2?\xdd\xd1Ol\xe0`\xe7\xbf?g\xfb\x94b\x84\xdf\xbf\xcf\x85\xde\xfcZ\xf9\xf3\xbfos:y\x10N\x04@\xcc\x93\x817\x1a?\xe8?P\xd1\xa8\xed]!\x9d\xbf-$\x95\x0eH\xac\xe3?\xf7\x8f\xaa\xdd\x07k\xdc\xbf\xc0\x0f\n\xefTH\xb6\xbf+\xf0\xea\x08\xbc\x13\xea\xbf\x91\xdb\x8d\xd6;J\xcb\xbf\x8bz"\xb9\xd3z\xe9?\xe5\x84\xd6\xcd\x8f\x19\xfe\xbf\xd7\x8a9\xb1\x14\xf7\xb7?\x97\x9c~\xa6\x03\r\x05\xc0\x01\xf4\xfc)\x88\xfe\xda\xbf\xc4I\xee\xd7\xc4{\xe0\xbf4\x15\xdd\xda"]\xf7?\xf5lh\x96\xee\xee\xdd\xbf\x84\x83\x8a\x1d\xa7E\xe2\xbf\x16\x10[\xc3\x95\x81\xec\xbf\xc63\x89\xbd\xb9\xd4\xfa\xbfDzo\xd6\x1e\x04\xe1?\x052\x14\x15\xae\xb7\xf7?\xe2\xd6\xf3\x8a\x0f\x9c\xeb\xbf\x81\x1e\xb1\x00\'r\xe8?j\xdc\xe5\xad]\x1c\xf3\xbf\xbe\xae\xe4\xaak\xb5\xf8?\x9c[\xdcy\x96r\xfd?<!1OD\x8f\xce\xbf\xf1\xa9U\xe1\xe4$\xd8?\x0eKU!K@\xfb?]\xc4\xc2B\xf8\xe3\xd4\xbf\xe1\xdf\x90\x9eF(\xb1?(L\xdd\xfe\xec\xf2\xe1\xbf\x9a<\xcdq\xf62\xf6\xbf\xceq\x9d\x12\xd1\x1a\x03\xc0\xebs\x15\xd6\x1d\xa3\xf8?\x08o\xef\x92\x87^\x80\xbfJy\xbfFJ\xf3\xcd?F\xa8POj\xd6\xd2\xbf\x90wF\xef%C\x08\xc0\xda\x89%\xc9rb\xee?5zAo\xdc\x99\xeb?\x9c\x8e\x80\xc76\xc0\x82\xbf\xac\x18\xe3\xdb\x8e\xd5\xf0?\x16\xc3\xbdI\x89\x14\xc5\xbf\xed\xf9\xe5KF\xdf\xfc?\x08\xc0ak\x08\xb2\xd5\xbfu=f\xe4\xde\x17\xff?X\xf2\xe4<\xfb\xae\xc4?*I\xa0\xbc\x13\x90\xdd\xbf\xfad\xb1\xfd\x93P\xa0?\xdcv\xf1\xd0\r\x10\xe5?:\xa9\xec/\xcb\xe8\x08\xc0\x8a\x07r3db\xf0\xbf-\r\xcd\xd8;c\x01\xc0"\xd7\xbb"\xd0\x8f\xf7?\x86\x7f\n\x8c\xb8}\xd2\xbf\xa1K\x80\xa4O\x12\xf2?J\x9d\x84\xd3\xe1\xe4\xb1?I\xa0\x88\x92p[\x03\xc08L\x1f\x10E\\\xf2?\x87\x84\x10\xbc2P\x0b@\xdd\xd5_\x96\xae]\xf1\xbf\'\xcf2-\x7f0\x02@N\x9f\xa9-MM\x03\xc0\x13\x0bp\xd8\xa4P\xb4\xbfkP\xba!@q\xf3?\x13\xaa3\xdf\x02\x8f\xfe?\xa7\x86\x1b4\xa3\xa9\x00\xc0\x82\xcc{{\xa8m\xec?\xcf,U\x8cL\x08\xe0?\xcc\xed\x10\xdeou\xdd\xbfn<\xa7\xf7\xa4\x88\xa2?~\xeb\x1b\x86\x92u\x06\xc0\x05sf}7\xc7\xed?\xb1P\xe7\xcb\x1dA\xf0?d\x8cK\r\xc5\xb4\xe4\xbf\xfe~\xe7H`0\xe4\xbf%O\x8a\x8a\x08\xb3\xf8\xbf\x0fl\xfb\xf6\xb3\xfa\xf8\xbfH\xa3\xb8\xc8\x16\xd4\x0b@\xc6\x98\xac\xdfI\x1a\xf1\xbfp0\xb39\xf0\xf1\xdb?!\xcc\xb6P\xf0\xb8\xfb?W7\xc6\xdb\x8el\xf7\xbf\xd9\x00\xee\xd0\x18$\xea?o\xb4\x97\xf5#\xf9\x03@\xe5\x15\x7f\xe2\xff}\xe4\xbf:\x0e\xad\xfa\nI\xe3\xbf!F \xa3\x9f\xa3\xe3\xbf\x07)`5\x11\x8a\xf1?\x10\xfbP\x0e\x1c\x07\xe1\xbf\x00<\xc2\neM\x07\xc0\x7f\xb8\xbf\xfapp\xec?\xfa\xa7,B\xad\x8a\xfe?\xbd\xe7\xc3\xce\xef\xa6\xe4?\x03z \x8fR\xc6\xf9\xbf\x1c\x17W,:\x1d\xf8\xbf_\xa6\xdf\xe5\xd68\xed\xbf\xfa \xde\x07\x0e\r#@\xe0\x8f\n,\x06a\x01\xc0RJ\x83?\xddN\xf3\xbf-\x9a\x8f*C\xa4\xc0\xbfI64R\x15\xb4\xd3?o.\xea\xc9\xfe\x1e\xf3?\x81ZD\xd2]J\n\xc0wS\xe0\x08\xd7m\xf0\xbf\x83u\x97i\xe1p\x06\xc0\xd0\x1f ^=-\xf6?m\x10\xf0\t\xe1g\xe2\xbf\x05\xa8\x8du\xfc\x91\x06@'
p263
tp264
bsg26
I1
sg27
I34
sg28
g29
(g32
S'\t,\xc8\xeasx\x12@'
p265
tp266
Rp267
sg38
g214
sba(i__main__
PLSmodel
p268
(dp269
g8
g220
sg10
g11
(g12
(I0
tp270
g14
tp271
Rp272
(I1
(I180
tp273
g227
I00
S'\x97f\xcd\xde"\xa3\xd8?\x93\xb2\x90\x91A\xfc\xe1\xbf|\xe5 \xd1\x9d!\xfd\xbf\x96\x1c\xc5\x13\xdfn\xf8\xbf\xda\xd6\xbd\x01\x18W\xe4\xbf\xb2\xeb\xc7\xaf\x1c]\xe1?\x9dr\xf6\x0bl#\xd3\xbf\xd3\x9b\xbf\x96\r\xd9\xb8\xbfc\x1c<H\x92\x06\xd1?;\xc9\xb8";r\xac\xbf\x0f\xea\xbf\x08\x85j\xe6?;\xf3)\xc6\x16N\xc0\xbf`,\x83\x86\x85\x7f\x00\xc0\xfb\xab\t\xe2\x03P\xe3?\xcbK-\x8f\xc9\xbd\xcb\xbf\xb3\xf4*\xef\xa7\xda\x01@\xc4hdS$\x9d\xfc?f\xbcj\xe3\\\xb1\xe3?"\xe6\xee\x01\x83W\xa8?\xf2\x8d\x9bI}\x84\xcc?R\xc0\xee\xfeu\x0c\xe2\xbf\xe8\xe4\xc2\xc69\xc8\xf7\xbf\xd4\x9c0\x02$2\xe2\xbfg_S\xd1MR\xf1\xbf\x81\x86\x05\xd4\xc6v\xe6\xbf\xad7x\xd7\xed\xaf\xdb\xbf\xc8=\xdb\xe2\x11\x98\xdd\xbf\x86u?\xa07\xfe\xf1?g\xcf\xf6~\x15\xd8\xd0\xbf\x91\xb4\x06O\xbfe_\xbf\xf172\xban\x13\xd6?\x91o\xd06HH\xde\xbf\x11\x80\xe2\xaeB\xb2\xe7\xbf\xb7\x13;\x8dHr\x95\xbf+\xe67\xc6\xf0\xb9\xeb\xbf\x98\xb1\t+w\xab\xfb?\xa5\xff#F\xe1\xa4\x05@x/k\x9e?\x86\x00@\xf38\x03\xcc\xc1,\x81?\xbcT\x1dmh\x10\xd4\xbf\x04\r\x84Dgz\xe4?\xaa\x8f\x84\xdd\xf1%\xcd?H\xf9\xdc\xf0\\\xcc\xf5\xbfH!\xb9^\xe0\x01\xf2\xbf\xd8!z\xaci\xb5\xee?\xf9\xd3\x8f\xaa\xd5^\xd0?\xbb\xf9\x03\x97\x94\x13\xb9?+k\xf0Q\xac\x89\xc1\xbfJ;a\n\x81Q\xe7\xbf\xa64\x00\x1ddg\xca\xbf{\x1e}\x12\xfe4\xf2?\xa8b\x10r\xb1\xea\xcc?\x07\xb7\xae\x88\x1f\x87\xe9\xbf\xb2\xfc\xa1"\x0b!\xa8\xbf\x1e\x0e"M%(\xe9\xbfj\x87\'\xed\xc0\xe6\xeb?3\xb1\xedP2\xbb\xac?\xcd\xb5.\xde\x1e\x90\xe5\xbf]w\xe3\xb4I6\xcb?\xa6\xdd\xfe,\xed\xdd\xf2?o\n\x97\xe9\xfd\xa0\xf0?\x0b\xb9g\x06\xbf\xfc\xd3? s\xee\xfc\xa6\x80\xd4?\x94\xa8\x8c\xdc\xda\xa4\xd3\xbf\xc4\t\xf7$d\xe8\xdc?\xd3-\n\x18v\x03\xe4\xbf\xc8\x11\xa4\x04\x85\xa5\xd2?6\xe3\x86T$\x12\xd7\xbf\x83\xd6\xdb\x05%\xa2\xea\xbf\x8e"\xb4\x0bf\x19\xb2\xbf\xe9\xab\x19(\xd7S\xda?1k\xde\xb6T\xae\xd0? \x8a\x1bPD\x12\x98\xbf\x06(\xa2\xff\x90\xa6\xd9\xbf\xcf\xce\x8e&n\xb5\xac\xbfUdcU%\xa6\xd2?\x10\xcf\xfb\xf1\xdck\xce\xbf\xb3\x94\x87\xe5+\xe0\xda\xbfY\t\x0e\xce2\x11\x93\xbf\xf9t\xf6/\x88\x97\x9a\xbf\xc47>\x11\xef\x05\xce\xbf\xe8\xcc\xd8\xe2\x96K\xd3\xbf\xf7\n\xab\x85\xc0\xa1\xf0\xbf9/\x1a\xc7\xe3\xba\xe9\xbf\xc5\xca\x9e\xf4\xca\xdb\xe9?\xb8\xcd$\xa2:\x81\xd7\xbf\x0er\xa3m\x12c\xc0\xbf\x94\xfa\xd2\x82\x8e\xaf\xd2\xbf\xcf\xa3\xff\xb1\xc8{\xe5\xbfF\x1c\xe7Y\xd6-\xb5\xbf\xd3FR"2\x17\x9f?\xd1\xd0]\t\xbb\x92\xe0\xbf\x95,\x82\xf6\xe9\x12\xdf?\xe0\xf6\xab\x88\x96\xff\xa0\xbf\xf9\xc9\x0e\x10\xc8D\xd7?8\x1c\xf0\x7f\xf9A\xd3?\xc2XI\\Y\x84\xdd?\xe5\xf7\xffsH\xad\xe6?,\xc3\xa2d\xec\xbf\xe3?\xd4\xff{UQJ\xe6?\x15\xf5o\x8e\x94\xc7\xb2\xbf\xbbr\t\xaf(}\xd3\xbf\xb9mu\xf5\xc5\x08\xf9\xbfc\x04\xe8\xb3{\xab\xf1\xbfp\xf7\xefA\xa4\xea\xf1?+\xd0\x02\x82\x16\x00\xb3?r"b\x15\xa94\xce\xbf\xa4Zk@F\xb1\xdc\xbf\x89\x84\xa6\xed\xa5\xc7\xe1\xbf\x89\xcaaO\xcb\xc7\xd5?\xed\xc2\x99\x96o \xc1?\x0f\xc3\xbd0r\xdd\xca?h\x1d\xe3n\xf4\x08\xde?PU\\-\x0e\xf7\xb2?\xdcm\xf5\x91.a\x90?\x121\x16$?b\xe5?\xb1\xfa\n=\xf4\t\xe3?\xbc!\xa2\x03h\x18\xd0?\x7f\x9dC\x82:\x14\xda?7\x90.\xa1\xaf\xa0\xb2\xbf\xaf\x1ay\xd6?\x91\xc8?\x1c\xe1\xbc\xe4\xb0\xac\xbb\xbf\xfd\'#*/\xe7\xf7\xbf6\xfe\x8dI\xb1\xd9\xf4\xbf\xc0\xe6a[\xa8l\xe8?\x14\xd8\xde?\x7f\xe8\xa1?\x93\xaf3Z\x19\xed\xd5?\x9b\x06\xbf\xe2\xcd\x1d\xda?\xea\xac&,\\i\xee\xbf\xaa3\xe9I\x84\x12\xb8?\xa1<\x16\xc6O5\xe8?h\x88\xee\xc0c\xb3\xe0\xbf\xd8\xc6\xec\xadW\xff\xe1?\x94s\xa4\xc8\xd1x\xc6\xbf\x16\xa4#\xc2\xf6>\xe2\xbfW]4\xa5\xd7\xef\xdb?w\xf9-a\x97\xbe\xc4?F\x8f\xe5h\xbf\xdb\x9d\xbf\x8f\xeb\x93\x12\x1c\xfd\xd2?|D\xddE\n\xa7\xf1?\x1d\xad\x00\xb1OW\xa7\xbf[\xa7\xf5\x1d\xb1\x1a\xd3\xbfN\xb1\x9cl\xca\x8e\xf9\xbf\x8f\x82SU\xadb\xe3\xbf\x16#H\x08\xd1\xfc\xf0?\x03\x19\x92\xbag9\xdf\xbfkPWH\xf4~\xd8\xbf\xea\xae\xbbgC\x93\xf2\xbf\n\xe6i\xb1;5\xe4\xbfZ\x88\xfc\xc8\xe0\x1a\xee?\xc2\x10\x11\x10\xa6b\xc6\xbfD\xaa\xecXJ\xcd\xb2?D\x9a\x9c\x88\xba\xd7\xef?\r\x16\x93OY\x85\xcd?UJk\xbc\xdb\x83\xcb?\xcfn\xf2\x80h\xde\xce?o\xc1-!\x8a\x8c\xcc?\xa4$\x99\xb5\x8b%\xc2?\x1a\x8a\x9cE\x1f\xfa\xd1?\x987\xee\x95Fj\xef?x\xbc\xab)\xd6\x8d\xc5\xbf\x02C5o\x91\x03\xe6\xbf\x9a \x07\xf4\x00\x08\xe8\xbf#B)\xf3~\xf0\xef\xbfv3H\xa7\x15\xbf\xed\xbf#J\xa3\xbf\x96\x07\xd1?\x0b%\x1d\xcf\xe7?\xcc?\xe4#\xb8\xe8f\xc7\xbf?\xdd\xa7\x9d_\xa1\x08\x1d@1w/\xf1\xb9\xa7\xa3\xbf\xff\xb8\x02\'\xbb\x9d\xe5\xbf\x8b\xb1%Y<\x9e\xda\xbf\xc0Z\x02\xa9\xda\xd1\xdd\xbf9\x15\x93\xa80\xe5\x00\xc0\xe7\x90\xcd\x99\xd4H\xff\xbf\x85\xf3\xc3\xec\x00\xd8\xe6\xbf\'\xe7\x19\xe0\xc6\xf4\xde\xbf\xbb\x1d\xdc\tU7\xe1?\xdaV\x9a\xd0\xd6<\xe6\xbf \xca\xc6\xe6\xdcv\x05@'
p274
tp275
bsg26
I1
sg27
I6
sg28
g29
(g32
S'\xf4\xfa\x9c\x08\x9e\x86\x12@'
p276
tp277
Rp278
sg38
g214
sbasg38
g214
sg8
g220
sg83
I00
sg26
NsbsS'HLA_B_5101'
p279
(i__main__
ModelContainer
p280
(dp281
g4
(lp282
(i__main__
PLSmodel
p283
(dp284
g8
S'PMBEC'
p285
sg10
g11
(g12
(I0
tp286
g14
tp287
Rp288
(I1
(I180
tp289
g18
(S'f8'
p290
I0
I1
tp291
Rp292
(I3
S'<'
p293
NNNI-1
I-1
I0
tp294
bI00
S'>\xd03\x08\x066\xce?.\x12\xf7\xc0\x05\xba\xd6\xbfc\x82\xd3\x81\x87\x98\x8b?\xd0/\xd4\x9c/\x08\xe8?\r\xbf)7\xfd\x16\xf4?X~,\x17\x98\x88\xe9\xbf\xf8\xe9\x84\xd2XJ\xee\xbf\xe0W\xeb\xdc\xb4\xc0\xba?\x1bM\x8a\x11\x9c\x8b\xeb\xbf\xf6A\x05\xce\xeeK\x08@\x07z\xf7\x99\x96\xc0\xff?\xf1\x14\xb6\xea\x1a\x0e\xf0\xbf\x94\x00p\xebab\xf7\xbfg\x1f\x9c*p\x1d\xd5?\x15\x17\x97X$\xc1\xf8\xbf"\x1d\xc1T\x8a\x91\xe8\xbfl\x11\xd4o\xcb\'\xcb?+)C|D\xf9\xd2?\x8e\xd2\xea\x0c\xbb>\xdb\xbf-4\x9e\xdd\xfc\t\xac\xbf\x0e\x13\x9a\rk\xd8\xd7??\xc5W\xfc8\x00\xb6?\x84\x02E!.\xf4\xd7?\x7fC\x05\x0c\xf1h\xd0?\xfa{U~#\x01\xc9\xbfz\xb4\xab"%Z\xbd?B\x06?e\x82:\xcb\xbf\xea\xb0\xbe\xc8\x9fK\xe5\xbf\xbe\xc0\x8c\xb9\x1a`\xc4\xbf\xdc\xb6\x1bl\xae\xb6\xd9\xbf\nmU\xd3P"\xef\xbf\x81\xe4\xf7U\x8e\xce\x98\xbf\xb5b>up\xa5\x03@8uV\x8bxh\xce?a\xd2Mq\n\x90\x9e?R\xed\x01\x95\xac\r\xda\xbf\xf5L\x11"\xb1\xcf\xc4\xbf9No\x96\x9f\xe2\xcb\xbf\xc33\xddt\xcf\xde\xcb\xbf\xfb\xcbs\xd5L\x91\xd2\xbff\x1e\x89\xc8\x88\xe7\xed?\x02\x90#_\xad&\xb7\xbf\x904\xf2\x8cq\x92\xf2\xbf\xde\xef\x82\xce\xbfy\xf8\xbf.P,\x8d\xfb\xbb\xe0?\xdb~\xc4\x12KJ\xc5\xbf\xdezV|\xdb\xd9\xe6\xbf\xed\xcc\x11\xa7\x91\xcf\xe5?\x08\xec%\xbe\x07<\xa9\xbf\xcb\xb8\x85H\xd8\xe8\xdb?\xaa\xf2u~\xd7\xe8\xe6?aQ\xae\xf0\xa8~\xf1\xbf\xa6=\x1a5\x89d\xd3?\xcf\x89\x03\xf6\x1f\x83\xea\xbf\xf1\xce\xa2\xe18S\xe4\xbf\xd3,\x9d\xe7\xaf\x80\xd4\xbf\x99n\xdaJ\xa8\x85\xcd?\x0c\xafsg{F\xee?\xab\x1fd\xb6\x117\xe0?\xa9\xd6\xf60\xea\xf7\xf4?}\xae\x90\x81\xa2j\xd0\xbf\xf5\xc2\x16w\xce\xd7\xae\xbf\x05\xb18\xc2?\xe1\xd4?\x8f.%k~\xc8\xe8?\nCtm\xae\xf3\xd8?\x8b\xbd\xca\x0f+\xfa\xe7\xbf\xf3\x83z-\xb3\xdd\xd0?Z\x81\x07s;k\xbf\xbf\xa8\x1f\\\x08\xa8\x89\xe3\xbfN \xb7y\x18\x98\xc4\xbfa*h\x91\x19\x01\xe0\xbf\xef\\\x8f\xbb6z\xd3\xbf\xd3\xf0\xab\x15\xde\xfb\xc1\xbfs\xdb\xf0\xd5\xdf%\xdd\xbf\xae\xc02\x97\x9b\xbf\xde\xbf\x86\xcb\xc5\xb1\x15y\xd6\xbf\x9e\x9at\x14\x98f\xd6?b\xfe\xff\x99\x84\xad\xe2?2\x93\xed\x850\xd5\xdd?\xafG*\xe8\xa5\x9c\xf0?\xa2n\xe1L\x1a\xca\xf5?\xe6\x87\xd2\x8e\x9d\x13\xd9\xbfQ=H\xd9\xec\xd6\xf2\xbfJ\x03i\x8d\xbf\x14\xfb\xbf\xf6\xdb\x8a\x0ee\x8b\xea?\t\x06VC\xb4\x0c\xdf?\xbb\x8f\x99_\xb0\xeb\xb8?\xf2\x81\x85\xa0\x0b\x9f\xc4\xbf\xb69\x08\xde\xb8B\xc8\xbfaS\x93\x0f\x04N\xdb?\xef\x9d\xcfq\n\xee\xc1\xbf\xf5\x17\xb9Z~\xb9\xf3\xbfb\xab\x99\x82XT\xe4?0\xd8\rx&\xe1\xc7\xbf\xdeY4\xdc\x80\xc5\xe7?\xd4\x17\x8e\x89\x0f%j?\x13\xc5v\x0b\xd47\xd0?\xf0\xb4\xb0\x1ez\xc0\xea?\xac\xf6$\xe5\xc4\xf3\xda\xbfK[y\xccR\x04\xb4\xbf>\xa5 \xd7~r\xf3?\xce\\\x12P;\x9c\xd6?Eb^\xd7\x94\xa1\xb3?\x1d~\xfet\xc2\x94\xc9\xbf\x05\x10\x14\xa4ue\xf8?\xa3\x0f\x9e*PJ\xd0?\xd7\x8d\xa8\xd61\x13\xdd\xbf\xfe\xa4\x89\x99\xde\x96\x01\xc0\xdc\xad\x1e\xdb\x80\\\xf3\xbf\xb1[\r9\x06\x9e\xf3?0B=\xe4\xab_\xc3\xbf\xe2\x1fg\xca\xf9\xa9\xc5?\x96E\xc3>\xe3@\xee?{!~$O\xdf\xca\xbf\x9d\xee\x0b5\xe1\xe3\xf8\xbf\xc4\xa3\xa3\xe2qL\xc0\xbf\x91\xa15\xf3l\xdb|?ib?\xfe@P\xc0?J{\xae3\xbe\xf9\xa3\xbfL\x9b\x18\x86\xa2\x83\xcf?i\xc3"\xcbPy\xea?\xf9\xc1\xec\x87\xcef\xd9?&\x85\tX\xd4\xf0\xd1\xbfGi\xb0 |6\x97\xbft~\x11\xf3@&\xf1?dX\xd2hL\xe2\xd3\xbf\x9b\xfc\xfd9\xdf\xf1\xae?\xf6\xb9\x96\xf8<\x0c\xe8?\x01I\x87\xb5\xf2\xb4\xd3?\x85\x9f\x82\'K\x15\xc9\xbf\x8d@\xca`\xdbI\xd3\xbf&\xc8B;\x0c_\xdf\xbf\xed\xf0\xb5P\x94\xc2\xb6?\x1eq\xa6~2B\xc0\xbf\x1edfa\xff\x9d\xc0\xbf\xd9~\xd2sHs\xc5?-w\xb1K\xa7\xcf\xb4\xbf\x06S\x8fQ\xad\x80\xdb\xbf&\xa7\xb5\x91\n\\\xd4\xbf\x08\'\xca\xb6\xca\x86\xef\xbfm\x82\xdb\x83\xde\x96\xef\xbfB\x13\xa5\xb4Ou\xb8\xbfb\x1d\xe00|\x92\xe1\xbfW\xa6H\xbaZX\xcb\xbfK\xb3\x0f\x07l\x10\xf0?\xb5K\x92\xe3,\xcc\xe1?N\x05\xd4\x1e\xe0\xa0\xd1\xbf\xdd\xfd\xb4e\xc6\xfa\xe9?1\xa2m\xb7\xc8-\xd7?\x96qK\x83\xe4\x90\xd0\xbf\xb4\xe6\xa8\x9e\xdcZ\xd2\xbf\xbf9\xf2/&[\xd1\xbf\xfd=\x19\xa8\x01\xdb\xe5?\x96}\xc9\xc1\xd1\xb7\xb7\xbf\xa0Lc\xb4\x9cF\xe9?\xbc/\xc8v@6\xbe\xbf/ \xb6\x9d|p\xe6\xbf\x00W%\nL\xdc\xc7\xbf\xa35\x80~]\x08\xc9?F[Q\xeb(v\xd7\xbf0\xda\x1c\x0c\x1d\xb3\x81\xbfV\x9c\xdf\x195\xff\xe0?\xdd\xd7\x9fc\xe47f\xbfd\x82\x15\x1b\'\\\xd3\xbfQ\xcaYhRp\xe3?\xb7\x1b\xc7\xb3\xe9\x84\xbd?\xc5\x00}\xd1l\xb6\xee\xbfb\xd2i\x0c\x87\xfe\x0f@\xd1\x9e\xbb6*D\xda\xbf\'\xa2\xb9\xa2\x1f\x91\xf0\xbf\xd8\xac\x9f\x1c=\xae\xaa\xbf\xbc\xcb\xda\xa1\x16w\xe8\xbf\x08\xd5\x18\xa9\xe0\xe7\xa6?\x10\x92\xf0^\x17\x07\xf1\xbf\xc9\xac&\xa6\xd4A\xe7\xbfpI\n\xa7j]\xd0\xbf\x97\x13\x03\xde\xf7C\xd4\xbf\x82h\xf3\xc16\xa6\xe5?t\x8df\xa1\x92\xe6\xe4?\n\xf5\xa3%\x00M\xe7\xbf'
p295
tp296
bsg26
I1
sg27
I4
sg28
g29
(g32
S'\xcf8\xce;\x96f\x10@'
p297
tp298
Rp299
sg38
g279
sba(i__main__
PLSmodel
p300
(dp301
g8
g285
sg10
g11
(g12
(I0
tp302
g14
tp303
Rp304
(I1
(I180
tp305
g292
I00
S'\xe9\xc0\x96\xc2CJ\xdf\xbf\x91\xfbg`xo\xc1?F\x89\xd7\x11yOm?\xb1|\xc6\x9e\xcc\x8f\xc6?\x07\xe3Fe\x04\xf8\xeb?c\rhp\xc1i\xc0\xbfV\xf8@\xa9\xb0\xd8\xd7\xbfYX\xd8\xd0\x08u\xe6?\xcd\xe97F\xa3\x95\xe2\xbf\xc6V\x03\x9a2\xff\xe9?\xa2\xf0=\x91\x1e\xa0\xde?0\xc9\xads\xb2\xf5\x86\xbfV9\xa8\x9dv\xde\xd6\xbf\xbe\xc1\x1b4\xbd\xf9\xcc\xbf\xe5\xafL\x07\xfbo\xf0\xbf\xc6{\x9f\x98L\xe2\xe2\xbf\x1b\xd2\xeb\xbd\xdcD\xd3\xbf\xed$\x12\x98l\xb1\xce?\x07\xc7C\x0ft\xa2\xd8?I\xac\xa1\x89v\xb1\xd1?\xb0\xdc\x9b\xf8_\x9f\xd9?\xedQ\xe5\x13\t\x86\x9f?`\x8a\xf3\xee\x8aJ\xd4?\xf2\xc3\xce\xd7\xc26\xc3?s\x90=\xe15i\xe1\xbf\x80!\x97\xf0\x99\xd8\xba?\x18\xf8\xec\xba\x07\xac\xc9\xbf\x01\xa8W\t\xf8?\xdc\xbf\x06\xf2\x80n\xa2\xc4\xc0\xbf\x05\x12\xf9\xb5 \xb7\xe2\xbf.\x84\xae\xf4\xc14\xe3\xbf].;\xc4\xffHr\xbf\xfe\x93?\x1b\xb7Q\x00@u0\x95\xd0\x80\x8f\xd1?\x84\xff\x0f\xd5zv\xb8?\xbe\xb7\xb3Q\xc7\xf6\xb9\xbfWC\xba\xe9\x81\x07\xac\xbf~\x1c\x84\x0eZz\xc5\xbfq\x804]f\xb7\xcc\xbf>lFD\x87\xeb\xd6\xbf<Wy&\xfb\x91\xc6?\x98\xcfD\xa3\xd8h\x82?C\x92HJ\x8b\xba\xb7\xbf\x02\x87\x93h\xf0Q\xb4\xbf\x83\x8f\x93=o\xf0\xa0\xbf\xda\x82:Ehm\xb4?\xf6V\xbcJ\xae\xa1\xb6\xbfNl\x85\x0f\x83+\xaf?\x02\xd4\xb6X\xd0\xa6\xba\xbfI\x13q\x7f\xc1\x8c\xa2?\x1c\x18\xf0\xf7[\xe9q?T\x97\xbfS\xf2f\xac\xbf\x19\x96\xea\xb2R\x14\xbc?\x97\xfc\x80\xf2\xb3\xcaa?\x8d\xcde\xe1d9\xcb\xbf AI\x93|\xb3\xa9?\xf1B\xe6\x05$\xa6\xb9?\x8a\xdd\xe74FA\xc6?\xe1AE\x13Fu\x95\xbfh\xdb\xd3R\x82\xad\xbd\xbfu\xb7\xac\xfc*\x1f\x9b\xbf\xed\x1f\xaa\xce\x15\x82\xb0?\xd5\x94V\xaa5\xb4\xb8?\xf3++\x9b$j\xc2?\x8d\xc4\x8f\xe9\x12\xd1\xc5?\x10X\xc4\xcf)\xc9\xa6\xbf-WA\x02\xf8\xd5\xcb\xbf\xd0 c\x05\x8fm\xcc?_:TF\xc8a\xd6\xbf\x11\xed^\xf1\x85O\xc5?E6\x938\xebg4?Q\xa5L\xfb\xf2\xa4\xa0\xbf\xf9l\x0eF!\xe5\xc1?\x8c9\x1a6\xa8\x90\x91\xbf\xdf\x05\xc7\x9d\xc3\x8e\xdd\xbf\xb0\xee\xac\xa9x\x9d\xbb\xbf!\xf4\x08\xb14X\x9a?N\xdd$\xa7\xa8e\xc8?2\xfb\x16[}(\xb6?`i8\x98\x9eA\xa9\xbf}L\x07\x07\x06\x94\xd8?\xb4\xb3\xea2=\xb7\xa3\xbf\x02\xf8\x8e\xf0?\x0e\xc0\xbf\xb8\xaf\xe7#x\xfd\xc4\xbfl\xa4{\x93\xa3\r\xb3\xbfr"\xba%\xc9\x1a\xb2?\xf1Zps\x15\xb2\xc6\xbf0}\xdc\x95M\xcd\xc6?\x90t\x97\x8d\x10\xc4\xbb\xbfl\xb7UA;5\x9e?t@\xd4\x16k\x07\xb5\xbf\xd3\x19\xa1\xf3\x8f\xa5\xc8\xbftAg\xea\xb9\xf5\xd7?\xd8\x1e\x9f\xc1\xe0\xb2\x91\xbf\x1d\x7f\xe9\t\x944\xc2\xbf\xb3FB\x84\x0b_\xb0?\x8a\xa6\xe2\x94\xd9\r\xc6?\x0cE\xbf\xa9\xcb\xec\xce?\r~JAy\xa1\xc4\xbf\x19a\xe6\xac\xde\x94\xcd\xbf\xba\x12\'X\xedg\xb4?1$\x94\x9f\x16\xfe\xb4?|\xe4F\x91\x17O\x8d?V<\x0cf\x7fX\xa6?\x14\xe3\xb4\xd7\xc4\x12\xc7?zK\x8e6\xf47\xc1?\x10)P\x8a"\x19\xc5\xbfB\xa0\xe8\xdb\xcev\xac?\x04\xd9d\xf1\xc6c\xcc\xbf\xf4\xa9<T\xe6\x93\xc5?\x8d\x8d\xdd\xe8\x89r\xa5\xbf\x0b\xb3Cpj}\x98\xbf\x9f\xa6\xb3\x90\x8b\x1a\xc3?\xe0U\xedc\xb6\xc5\x93?\xd3\xb2\xcf\xbb\xd1r\xd7\xbfH\xfei\xcd\xa2\x8b\xb4\xbfZ\xde\xf4\x01sz\xaa\xbf\xb6\x97\xd0\xc9\xc8W\xb0?+r\xd80\xa6\xb6\x94?\xc4\x9au5\\\xf4\xae\xbf>S\xae\xfc\xa7\x15\xc9?\x98)\xf8p\x18\x18\xae?\xed\xfc\x15j\xeb!r?k\xd2>\x07\x01\x8e\xb3?\x15#F\x86/\xce\x91?\xb6\xba|%\xacM\xac\xbf\x9a\xabK\xa65w\xc6\xbf\xe6~4U\xec\x80\xce?~\xcb$\xc4\xfdY\xc9\xbf;%\x8ed \xc3\xbe?\x16\x97)P\xc0^\xae?\x88\x13\x8a6ZA\xb0\xbf\x15\xde\xe9\xe9f\xf9\xc4?P\xf4UM\x9eI\xa2\xbf\xe5\xe3\xa4T,z\xd4\xbf\r\x85L\xaf\xa8\xfd\xb5\xbf\xb0L\x83\x05\xa0\xfb\xa4\xbf\xd4g\x99wc.\xc8?\xb7L\x18\x02\x0e\x81\x86\xbf)l\xd1\xe0\xa1\x9d\xc1\xbf\xc1\x13\xe1dyy\xd2?\xea\x0f\x7f\x06\xe1\x1d\x8b\xbf\xac\xdd\r)\xb7\x1a\xb3\xbf^\x06\r\xce\xdc\xe6\xb5\xbfx\xe9\xeb\xb3\xe7Y\xd1\xbf2^\xa4\n\xd4?\xa1?zm\xcf\x13N\xac\xd1\xbf\x99`^LH\x85\xd7?\x8d\xe1s\x8e\xd7\\\xbf\xbf\x9d\x18\xa4A4\xe2b?x\x1f\xde\x81\xae\xd4\x9e\xbfYXH\x84\xc6\x99\xad\xbf\xdc\x04B\x1339\xcd?\x94\x06\xd6\xfe\\\xa0\x9b?@\xd3\xdf\x076\xbf\xd0\xbf\x80mW\xc1A\n\xc4?>\xb8\x7f\x87\xc5\xec\xca?\xfb\x13swn\x8d\xd4?a\xe7\xd3\xff$\x85\xbb\xbf\x8bd\xb5^Ot\xd5\xbf\xba2\x0b\xedd\x89\xd2?amZ\xe62\xe4\xc2?2\x97t\xd5\xeb\xf4\xaf?s\xbb\x83;\x98\xbd\xc5?5\\\x8c\xcfR9\xd4?\t\xda\x86\xaa\x95Pu\xbf?\x0f\x96ZQ\xe5\xe8\xbf\xc69\xb7]/\xb9\xf8?L\x9dnW\xf0_\xec\xbfe\xc2\xf8<HP\xe0?\xeakE\xc3\xbf\xeb\xc5?K\x8b~\xd5\x95\xac\xce\xbf\xecZ@\xc3\xf2<\xc5?\xda\x0b\x8a\xdc\xbe\r\xcb\xbf\xf5S@.|Q\xf4\xbf\xc8\x13\x9f\xe5)\xf9\xce\xbfNr\xfe\xbd\x9f\x8a\x93?^\xa3/\xef\xc8G\xe9?\xe4\x99&M\x03\xd6\x9c\xbf\xdb\x16\x15\xf1\xa3\xd3\xe0\xbf'
p306
tp307
bsg26
I1
sg27
I1
sg28
g29
(g32
S'g\x92\x9dT\\\x08\x12@'
p308
tp309
Rp310
sg38
g279
sba(i__main__
PLSmodel
p311
(dp312
g8
g285
sg10
g11
(g12
(I0
tp313
g14
tp314
Rp315
(I1
(I180
tp316
g292
I00
S'CE\x00\xe04\x03\xef?\xc4`\xbaq\x95{\xdf\xbf\x98\xda\xc6\xc9\xeb\x86\xbb\xbf\xd8\x95,\xeb\x03Q\xe4?\xc1\xbbV\xfd\xf8-\xf0?\xaa\xc3MGP\xc6\xea\xbf\x18\xdb3\xcd\xfd=\xc7\xbf\xd2}\xd9Oz\xe8\xce\xbf{\x8eid\xb2%\xec\xbf\x0b\xf9mO4\xba\x07@R\x94\xf6*a\x81\x03@\x01,\xa1\xab\xe6\xf3\xe5\xbfl|\xda\xd0\x1b\xfc\xec\xbf\xed\xd9\xfb\x11\xce\x9d\xb8\xbf\xfcg\x94\xaf[L\xf7\xbf\xec0\xd9\xdc\x0b\xce\xc7\xbf\xd48\x99;\x1c\xdb\xe1\xbf\xbd\x00F\x17\xf3G\xc5\xbf\x0e\x86\xa8F\nh\xef\xbf\x8a\xee\xb8\xb4wT\xcf\xbf\xf3-\xe6K\xfau\xdc?=\x92\xd0\xb6\xd4\x94\x97?\x7f\xbbVEl\xb5\xde?\xb06\xad\xf4\xc8c\xd1?!\xfd[1\x84\xbe\xc4?O\xe3$OIS\xd2?\xa6M=J\xbe\xb4\xb1\xbf\xa0\xda\xb0\x9d\xfd\x00\xf4\xbf\xb6G\xc6o\xe8M\xc6\xbf\xdbv\xb8"\x19\xb8\xe8\xbf\xdcW%[L\x05\xf3\xbf\xf5\x8a;P\xfe"\x84?Xt\x90\xaf.m\x07@\x9e~\xf3\xf7n\xbf\xcf?\xfaQO\xbbm7\xd0?\x1c~O\x01\xf6\xc1\xdb\xbf\xd7\x133\xa0\xd7\x91\xc9\xbfEz% >\x87\xe5\xbfJ-\xa2zgE\xcc\xbf(Wo:V\x06\xc0\xbfx\xa1K\xe5\x90\xaa\xda?\xb2\xbe\xa7\x15\xcb\x85\xc3\xbf\xa4[[#\xa9\xa2\xf4\xbfi\xc1\xc6C\x90\xa7\x00\xc0f\x93bS\xafq\xd4?IbpHP{\xd5\xbf\x0eeU\xf5aV\xe5\xbf\x04\xba\x1f\xe1\\\xb3\xcd?\x05\x80\x07\xb6-\xc7\xb4\xbfP\xbbQ\nS\x1d\xe0\xbf[$\x99\xdf@\xef\xa0?\xd9\xa2-\x15i\xb0\xe8\xbfqs\xd54\xd4\xa0\xf6?\xb4\x10\xbd\xd9ib\xf0\xbfrI\xe1#\x91\x1a\xc8\xbf\xae\xa5L\xe9n\xff\xb9?<\xf1\x13`\x1e\n\xd3?R\xa1&}\x86*\xee?Oi\xc9\x92\xf8\x82\xf0?^t\xd2b\x88r\x02@ \xa3\x16O\xd8\\\x99?\xbd\xeb\xa8\xead\x94\xa4?H\xbd\xf4FN?\x9b?\xb3\x81\x80\x82\x90\x19\xc8?\xbe\xd95Ep\x84\xe5?\xcd\x16\x92\xfeoZ\xe2\xbf\x15\xdda|\x1d\x01\xe4?\xe3p\x06GD\x14\xe4\xbf\xcc\xddD\n\xaaq\xe5\xbf)*\r4x+\xc8\xbf\xea\xa6\x07\x1cs\x13\xe6\xbf\xe7\xdaD\xbfk\x15\xcc\xbf\xe7S7\x18\xf5|\xd2?\xb7\x15} \x98\x84\xdb\xbf\x9e\xeb\xb0\xaa\xf4\x89\xd6?\xf3<~\xb1\xc5\x89\xdb\xbfaK\x8b\xda\xa8W\xd7?\xf6\xf9\xf5\xea\x82k\xd1?UH\x96\xb2\xb55\xdf?\xa24H\x9dt"\xdf?\xa62U\xbdzw\xf5?\x06g\xaaZ`\xae\xee\xbf\xce\x84k-\xc7\xf5\xfd\xbf_\x8f\x99"{\x0b\x00\xc0\x04\x80}\x07j\xc2\xf2?\xee[<pme\xe9?\x91\xd8T\xc3\xb5\x89\xcf?\xeb\xdcb\xaa\\\xa4\xd5\xbf\x04\x94q\xdd\xd7\xf9\xe5\xbf\xff\xebkX*\xb8\xe7?6\xa8\xa9\xe2\x86a\xb3?\xe7X$p%D\xef\xbf\xf83\xb44]\xdc\xd0?\xa6\xaf\xf7\xf8Y\xf5\xdf?\xbb>\xae\xb7Gh\xd3?\x0e~\x81\xb5\xc0+\xe2?\xf6\x98\xc1\x85l\n\xe2?\x0e\xb9\x87\xbf5>\xdf?0X\xc6x\x92\x96\xe2\xbf;\x8b\x90\\\xa48\xd7?CV\x9aJ\xc6\x9c\xf9?\xe4\x93/\xb0-\x97\xeb?\xbd"A\xc6\x10\xc9\xc1?\x9b\xb5\r\xd1T\xea\xe8?\x97\xfa \x0e\x9e\xcf\xfc?\xbf\x1ca\xcd\x8eA\xa2?\xfc\xb1\xc1vP\x85\xdf\xbf\xf5\x96*L\x94\xfb\x03\xc0$\x97\xe2\xde~r\xf8\xbf\xe3\xc1\xd77\x86\xd1\xfb?\r\x06\xda\xcd\x80\x00\xe3\xbf\xbbj\x93\xf4m\x94\xd2\xbfp\xbc\x90H\x9d\xbb\xf2?&=\xa4\xcb\x95v\xc0?\xfe\x16\x18ls\x05\xf6\xbf\x0bB\xdd\xb9\xfd\r\xec\xbfq\xa4\xe9\x95;\x04\xda\xbf\n\x11\'\x89\x9e\xaf\xc1\xbf\xe7\x90\'q\xd4\x1d\xab\xbf\xa4_\xfa\x03\x19=^\xbf\x9a\xfbjR9\x96\xb6?\xf3Ls5aS\xcb\xbf\xa5\x13UE\x15\xf8\xf6\xbf\x1fB\x8d\xec\x8du\xe2\xbf\xefm\x83\x1d\xa7\x8b\xe3?~\xae\x85\x1f{\x1f\xef\xbf\x17\xa6\xabB]\x8a\xe0?7\xfbtk\xde/\xf3?\xb5H\xee\xe7^D\xd0?\x08\x91\xa6/\xb0[\xe8?)Y\xe0(\xd1`\xbb?:$h\x98v6\xe5\xbfY\x8d\x0b\x95\xe5\x13\xdc?\x14\xabF\xe9F\x7f\xe7?\xf5f\xcfGH\xe6\xd7\xbfT\n\x80i\x95\x81\x96\xbfy.\x84\xba\xcdg\xc3?\xb2\xa8\xbd\\6{\xc3?\x86Pd<}\xdb\xc7\xbf\x17\xae\xedH\xeaE\xe2\xbf\x93vb/\xd9\xe5\xf2\xbf\xaa\xf8\x92E1\xe1\xa8?\x89\x9b\xa6YS\xae\xe1\xbf\xc8\xa2U\xdf\xfa\xdf\xe0\xbf\xcce\xf4\xd2{\xf9\xe4?f.\xfd\xbd+\xd2\xd5?\xb0\x0c\xb7\xe0/\xa6\xc7\xbf\xe2z\x84\xba\xe2+\xfc?Z\x04\x90\xc2\xd0@\xe7\xbf\x16*J\xb6\xfd\x0c\xcd\xbf?oy<va\xc5?\x9a`\xfd\x1ba\x1f\xf1\xbf\xf7\x94N\xe0Z\xb7\xf0?\x0f\x06\x8f\xc7L%\xc7?cv4*\xb2[\xf7?\xcfH\x1d\xd4\x89\xc0\xed?yC#\x98\x92\xc7\xd4\xbfl\xc3\xd3\x84J<\xd7\xbf3\x84\xc5\xcf\xffu\xc7?\x03dr\xa9\xf8\xd2\xf9\xbf\xb5\x11\xb2!_\x14\xc3?\xb5\x08H)\xb1q\xd2?\xaf\x05\xd0\x95E\x03\xc9\xbf\x00\x16\x00z\xb9\x05\xe1\xbf\x904\'(V\x17\xed?\xc0\xac!\xd14\x10\xc8?\x089E\xb3^\x0e\xec\xbf\xca\xc6\xb2t\x17<\x11@\xc1\xb2*\x9cA\x05\xd7?\xfb\xd6\xc4\xfc\x18\xb2\xf3\xbf(\x81\xab\x80\xf4\xb8\xad?\xcc\x96\xbbf\x1d8\xf0\xbf:\tn\x80\xd35\xa4?AN\xe4_^\x1c\xf3\xbf\xf8l\xb4v\x97,\xd9?It\x97\xaaO\xa5\xa8?Z\x88\xeax\xba\x99\xcf\xbf:\x13M\x1cX\xb7\xec?\xd4JH\xcf\xc5z\xc6\xbfZU\xff\x94\x18c\x01\xc0'
p317
tp318
bsg26
I1
sg27
I5
sg28
g29
(g32
S'\xc3\xa9\xcaZo?\x10@'
p319
tp320
Rp321
sg38
g279
sba(i__main__
PLSmodel
p322
(dp323
g8
g285
sg10
g11
(g12
(I0
tp324
g14
tp325
Rp326
(I1
(I180
tp327
g292
I00
S'!o!\x1f\xad,\xe1\xbfS\xf834y\x0e\xa1?\xde\x8d\x17oN\xb7\xc1\xbfB\x8d\xb0d\xd4\xc0\xc9?\x81\x01\xd0\xc9\xe9\xb9\xf4?\xc05\x00d=\x8a\xd4\xbf\xe6\xdc\xe3\xa9.\xa8\xe5\xbf@\xde\xea&j\xdc\xf1?\xbb1\xbf\xa0\xec\x16\xe4\xbf\xfci\x0fs\x9a\xc0\xf9?\x81v\x7f6y\x00\xf3?gi\xef\x08\xac\xe1\xc3\xbf\x84\xf7\x94C;J\xec\xbf\x1d\xb2F\xd8\xfep\xd1\xbf\xa8\xb7%\xde\x85\xf1\xf6\xbf\xc4\x1dE0\x1c\x87\xeb\xbf\xf4\x9e\x05\xc5\xf8\xdc\xdd\xbf\x9b\xaaE.f\x7f\xd7?\xf8V\xd4\xf2\x7f\x18\xd5?>\xfd\x08\x1c\x97\xda\xcd?.x\xc4\xdbfs\xdd?H)\r\xc2K\xb1\xa7?\x02\xccM\x1b\x04(\xd6?\xf5Z_\x13\xba\x1d\xc6?\xc0\xe5*X(\xf0\xde\xbf\xe2\xc9\xcdJ_\x08\xc1?\x82\x13I\xcd\xc0\xbc\xcd\xbf\xa5\xdb\xaa^\xd3\xef\xdd\xbf\xa1&K\x00\x0f\xb0\xcf\xbfV\x86\x1fC\x8f\x89\xe4\xbffU\xcc%\xa5R\xe6\xbf\x19\xb79P\x9b\x8a{\xbf\x8a$\xc8\xff\xee\xb1\x00@a\x06\xa7\\\x02\xe5\xd0?:i\x82V\xa5\xae\x8a?G\xd8\r\xd0\x12\xdb\xa8\xbf\x08;\xc1\rBJ\x99?\xd3\xd0~\t$\x0c\xc3\xbf:\xc2\x90b\x1b\xb4\xcb\xbfS\xe1 \xd8\xbb\xca\xd6\xbf\x19-\xa5xx\xea\xc6?\xc64"D\x05\xb0\xb4?\xe1=\xfc\x01\xbe\xe6\xd9\xbf.>C\xb6\xa5\xac\xde\xbf\x86\xbe,\xdbN]\xe7?\xf6\xc5\x8c\xd7\x82\xd8\x9e?ui0\x99\xc8_\xd2\xbf\x84p\x97\x1c~\xba\xdf?\x17\xf6\x18m\'@\xc3\xbfi\xdd\x8cP\xa2\xe7\xc2?\x86\xd0\xc0+o.\xbf?\r4\x10\xd8\xe0\x02\xd9\xbf\xbfW`\x8e\x00\xdb\xb1\xbf\xa9\xd5\xc8\xa86t\xe1\xbf~*a\n\x9a\xf4\xd9\xbf\xe7\r\xf6\r:+\xda\xbfD\xa5\xb9\xdd\xd4%\xc4\xbf\xc7p>\x9f\xf9\xa2\xd8?\xc9~M\xb0US\xd7?\x84\x1b\xf1\x857w\xe8?\xb6a\x95\xeb\xdd\r\xca\xbf7TL\xf9\x95\xaa\xa1?j\xc8\x0fk\xdb\xdf\xce?\x9a\x06\x11bd\xd7\xda?+D-\xbe\x01\xcd\xc0?\xe5as\x1fh\x97\xba\xbf\xfbnk\xf4\xb1{\xab?\x89\xb8\xb0\xde\xb1H\xd0\xbfA\xc9k\xd7\xc9\xd1\xda\xbfC\x12<0{\xdd\x9e\xbf\xa8|s\xb1\t\x16\xbf\xbfW6\x19\xbc\x0ef\xc1?\xd3%\xeb\xad\xca\x9b\xc0\xbf\x05+=u\xa8\xdb\xbc?\x08\xe8\xce\x08\xf1\xb6\xcb\xbfP<\xc6\x88\xdcJ\xb2?\xd5\xfa\xaf|\x1bU\xbd?A\xea|\xb9\xab\xd3\xae\xbf\xae\xf8\xd8\xe6\xc3\x98\xc5?\xab\x94(\t&l\xac?\xb6\x93\xd8\xb9\xdd?\xe5?\x8c\x9d|=k@\xc6\xbfAC\x98\xbdCu\xdc\xbf\xbb\xb2\xbcf\xf1\xd7\xdc\xbfA\xe6\xee)\xc1\x08\xa7?\n\xef^~\x9c\xdc\xc7?J\xadZl0T\xbc\xbf\xef\xc2\xa1,\xa7\x0c\xb4?9X\xe3\x94\x08\xf4\xc5\xbf\xb2c|\xdc\xe4\x18\xc6?g\x9f\xf4\xbfH\x8b\x83\xbf\xfe\xc3}|\xf0O\xd5\xbfCv\xad\x9d*\x1b\xcd?\xc8\x98\xa7\xfd\x9fc\xb6?\x16\x8b\xd4j\xcfB\xbc?\xc5M>\xaa#\x8d\xc4?\t\x02\xcf\x1f\x00\xeb\xce?\xf8\xad\xbf\xbe\x1c\xa9\xd2?\xb9V\xc8V(\xd4\xd3\xbf\xa6\x1f`\x9c/\xbe\xd0\xbf%l\xfdZ3\xe6\xc4?x\x83%\xdb\xc3\xed\xca?\x02$\x9d\xd5\xa1\x83\x94\xbf8\xd9\x1e\xaa!e\xa2?\x8f\x83\xe0\xa4\xaaK\xe9?(\x06\x82\x10\x90\xdf\xb5?O\x8c\x81\xf7\xe5/\xd8\xbf\xb3\x83\xdf?\xf5\x8d\x93\xbf\xf7\x8f\x88\x1d\xd5\xfc\xe2\xbf\xda}\x02\xf4\'B\xdf?Ljn\xb8\xa0\xe7\xaf\xbf\xac\x1ex\xead\x84\xc7\xbf\x8b\xca\x99\xa2\x89 \xdf?e\x04<\xfd\xba<\xb4\xbf\xed\xb0\xdd\xa6\x8ch\xe7\xbfAId.\xdf1\xdb\xbf\x12\x1b\x7fm\x04\xc9\xcf\xbf\xb4\\\x90N\xd5T\xc2?Rt\xc0\xef\x81S\xc1?\xec\x1d\xcd\x9c\x86\xc7\xc9?\x01\x88^{\xadv\xd6?\xd8^\xd5<\x80de\xbf\x92e\xafN\x920\xd2\xbf\x0c{>\xdbs\xe2\xc0\xbf\xcck\x85\r\x14d\x86\xbf\xb9\x8b\x1dV\x12k\xbf\xbf\x96\xfb@\xf5\xa9\xec\xc7\xbf\x1a\xaf`\x06\xd8\xae\xe1?eF\x02\x7f\xdb\xcec?\x9au(\x18[\xa3\xcc?\x92\xb2\x9b\xeb\xdf\x9a\xb0?A\xa1\x1b \x98\xbf\xc8\xbf]\x0cS#`\x1d\xe0?}\x18\x8b/\x87`\x93?%\x8c(y\xf3\x8d\xcd\xbfW\x9e\x87\xd0j\xf8\xc5\xbf\x80\xee7\xca0\xc4\xc2\xbf\x11p\xbb=\xb0g\xd3?F2\x9b\xd9\xc5\x8a\xc5\xbf0\x0bG\xc9\x93\xb1\xd7\xbf\x8f\x0f\xdb5\xbdl\xcf\xbf\xb6(\xb8\xecOZ\xb3\xbf\x96wT{\xb7\x93\xc5\xbf7\xa2O\x14\xc8\x95\xcc\xbf\xe7K+g\x9b-\xa2\xbf\x83\x95\xae\xa7\xe4}\xac\xbf\xdb\xfe\xcc$i\xd6v\xbf\x9e\x82\xb2 \xc4\n\xe2?\xd8i;\xdcr=\xca?[\xc0\x83\x82e\xbf\xb1?\xd0*\xb5oa\xcb\xb4?`)z\xcd\x81\x02\xbe\xbf\xac\xce\xc9\xbd\x11\xae\xbe\xbf\x7f\xb1\xb9|\xfeA\xab\xbf\xe9\xdf\xc5\xa8\xe1d\xd1?\xbbH\xd1\x16\x9c\xdc\xc2?!\xcdd\xc6\x0c\xe0g?\xe77\xa7C\x18\x14\xbd?\xe2\xfd\xef\xa7\x95\x1e\x86?\xaf<1A\xfdh\xd7\xbf\xfceTm8s\xd7?\x85^\x8a\xc8\xd3(\xc0?\x0f\xec\xd9_]4\xa8\xbfJ\xc2\x12)\x9bZZ\xbf\x813\xd9V\xddE\xc4?\'\x1d\x10\xcc\xc1\xd2v\xbfe@\xfc\xed\x12\xf5\xe9\xbf\xb8\xa3\x0f\xbf\xee}\x01@nN\xde&\xf5{\xda\xbf;\x13\xca\x06\xcaR\xcd?a\xd4\xc3\xaf\x17J\\?a5<;\xd3I\xde\xbf\xdf\x10\xc2\xdfX\'\xca?\x8c\xca\xf3y\xba\xb1\xdb\xbfi\xf7\x0cA\xf0X\xeb\xbf\xde\x042\xd6\xbd\xc2\xd0\xbf\xe7\x91\xbdC\xb4\xe8\xb7\xbfS!)\r\xaf\n\xec?]rv\xd5\xb6\x93\xc3\xbf\xc6\\<\xe0\x1f9\xe3\xbf'
p328
tp329
bsg26
I1
sg27
I2
sg28
g29
(g32
S'\x18\xcc{\x91@\x83\x11@'
p330
tp331
Rp332
sg38
g279
sba(i__main__
PLSmodel
p333
(dp334
g8
g285
sg10
g11
(g12
(I0
tp335
g14
tp336
Rp337
(I1
(I180
tp338
g292
I00
S'8\x89\xf5\x80\xa2\xec\xf0?\x0e\t\xc8\x12\xd9l\xc5\xbf^|\xdb\\\xb3\xbe\xd3?\x11\xad"j\xc8\xda\xfb?\x06F\x9a\xf6=e\xec?P\xb2\xa74\x07\x0f\xfc\xbf\xc0\x85\xde\x00\xad%\xc5\xbf\xdc\xe8\xe6\xa4\xc8c\xdc\xbf\x0bH\xd0!\xd3Z\xbd\xbf\xd3\x996~a]\x10@\xb0^\x1d0\xd1\x07\xf2?\xb8\x84\x87\x0f\x0e\xf8\xfc\xbf\xcas\x81\x1a\xfd\xdd\x04\xc03t\xfc\x0c\xbdB\xe3?3\x89\xc7[I\xab\xe5\xbfB\n\x07}\xf6r\xd9\xbf\xd0\x16\x13\'\xab\x04z\xbf\x19\x8fB\xc7\xed\xfb\xdc\xbf]_\xd5~^=\xf5\xbf,\x0f\xe4-AE\xbc?\xe7L\xb4\x002J\xe2?\xc1;\x08}\x04\x13\x92\xbf\x87\x807[\xff\x98\xe0?\xaa\x97\xbe\x86|Y\xd5?\x92\xe9\xbd\x08\xd7\xf6\xf2?\xdb|\xcc\xec\xa1\x89\xdb?X\x85)\x9b[\xf7\xca\xbf\x80\xee8\xabz^\xf3\xbf\x88\xe6\xfe\xe9\xac\x14\xd9\xbf\x1b\x96\xad\x80\xe3\xbf\xe8\xbf\xb6\x040\xaf\xbbU\xfd\xbfQ\xa3\xd5\xd7\xb8\xc3\xc6\xbf$\xf3\x147\nz\n@\x91\xae\x10\xd5{8\xb5\xbf~\xbd@*\x86\xc7\x97?\xb0\x08js\x04\xf4\xe7\xbf\xd4-\xb8o_6\xce\xbfdpd\x9c\xc8\xd4\xe3\xbf\xbeH\xfd\x11\xbaP\xc8\xbf\x91\xbb\x8d\t\x99\xd6\xbe?|S\xfc?\xa1\xd2\x8d\xbfGW\r13\xbd\xe0\xbf\x17\x15\xf8\xe5&\xec\xff\xbf\x0b\xd7B+^\x9f\x08\xc0\xa0\xdd\xe9\xe4\x06\xab\xf2?%*\x94\xee\x17\xd7\xee\xbf\x83\xdd\x07.\xf7\x1d\xe7\xbf\xfd\xdb\xe5yD]\xf2\xbfJQ\x98K\x93\xb0\xc5\xbfO\xf1d:g6\xfd?\x11}\x80\x02\xae\\\xfd?|\xab\xd8\x96H\xd9\xee\xbfH\xd4\x9e\xe9Q*\x05@\xb3]i\x05\xfe7\x94?\x13\x81\xf2\xf7\xb5\xd3\xe9\xbf\x98\xba^|\x1cr\xda\xbfz\xba$rtg\xe1\xbf\x12a\xaa\x86/\x8a\xf2?O\x98\x8fO\xada\xe9?=\xe1$\r\x1b[\xfe?\x00\xf9\xe5+\xeb\xc6\xa1\xbf6\x8c\xb8\\)\xe9\xce\xbf-\xff\x11\xa9hR\xb3?\xfa\xbb]\xb4\xb5\x14\x01@D\x84\x0cL\xe9\xa7\xe0?\xbb\xac\x12\xb8\xdb\x88\xf7\xbfZN\xea\xe5w\x0e\xcd\xbf\r\xb8!\x90\xa3.\xda\xbfOc\xdc\x90\x83\x0f\xc8?6\xcf\xe3\xed\x17\xc2\xde\xbfS\xeb@-\xb0\xfe\x01\xc0m\x88je\xa1\xfe\xea\xbf\xcc\x8fq\xc0\xe8l\x8d\xbf\xcaV\x06\xca_\xff\xe1\xbfR\x9a\xfaQ\xb7\x18\xe2?\x8d10\xf6\xf2\x1c\xeb\xbf-\xde\xdd1p\n\xf9?\x14\x8d\xf3e{^\xf4?\x18\xd3\xdf\xb2\xee\x18\xdf?\x8bML\xbe\xe0O\xe2?A\xd2\x9ex\x80=\xf7?3\x82\x06\x7fI\xee\x02\xc0\xb3%\x1es\xb2\xc2\xf5\xbf\xbf\x9f\xbck|9\x12\xc0kh2\xb0\x8a\xad\x01@\x06%U\xfc\xe0\xcd\xf0?\x0f\x17\xda\x96\xda2\xe0?\x0b\xd6H\xe1\xaf\x1e\x03\xc0\x00\x82\xd2}\xbb\xd9\xf5\xbf\xd4\x81\xb9u\xb9\xbb\x01@y\xecp\x99\xd1Z\xb4?\xf7\x8f\xe3\x17*6\xf7\xbf\xc7\xf2_\x9a\xb6\x9e\xf9?\x10K<\'\xea)\xe7?u`\xbfC\x90\xd0\xe3\xbf\xe1k.\xed\x87\xa3\xeb?g\xbe\xa38\xf6(\xfb?F=\x8e\x8b\xc6\xc8\xea?#\xebVH\xd7\x86\xe0\xbf\xcb\x97\x9e\xf5b.\xf6?\xb2\x12E\xf9\xd8\xf5\xf6?\x92\xc1\x0f\xb8\x01\x8e\xe0?u\t:?\x9ad\xf2\xbf\xb4\x9a\'mqm\xf9\xbf[b:6^8\xfc?s\x04,\x8f\xe0\x98\xea\xbf7\x97C\x03\xa6y\xe7?Y\x11\xde.c\xc8\x0c\xc0`|\xf4\xd2Sm\xf1\xbfr\x81\xc1\xads%\x00@\x81\xd6{\x85~\xb5\xb1?\x9ab=\x9c\x17\xe5\xd4\xbf\x08S\xd9\xd7\x9e\xcc\xf4?>\xa1\xa8G\';\xd0?\xf4f\x8d7\xdc}\x00\xc0\xcf\t\xb2\x9d\xe0\xd8\xd3\xbf\xa0\xdb\xfc^N\xed\xd7?@{\xb4\xd8e\x9a\xf0?`\x0bF\x8a^\x12\xdc?\xaeBq\x94\xc89\xf0?!\x8b\x051D7\xd0?\xa9\xee\x1e\x1f\x88\xe0\xe5?\'}\x99\xef\x16\x8a\xfb\xbfd\x9a>\x93\xe7{\x93\xbf+\x07\xca\xf7\r\xa6\xfb?5Z\xc3c\xa5`\xf8\xbfQ}\x93\x07\xd2"\xef?wH\x87W\xd9R\xf5?x\x15\xf6\xc2\'\xce\xd0?$k\x05`\xb9\x91\xe3?\xaf\xd5.\xba\xb1\xd2\xdc\xbf\xb3\xcb\xa4\x08\x80\xfe\xdf\xbf\x817\xc9P\xea8\xea?OCD%\xb5\xa6\xf3?aZ\x8f\xd5\xbe\xac\xef\xbf\x9a\xafq\x14H)\xe0?\xfd\x93\xc8\xca\r\xc6\xd8\xbf\x1e\xc75D\\\x8d\xf2\xbf\x87\xcfW\xc5\xe6^\xc8?uS)\xbc?f\xfd\xbf\x17#\xebxI\xaf\xf7\xbf\x82\x1f\xcc\xd0uX\xd2\xbfCvC\xac\x9d\xb5\x00\xc0\xcf\x1c\xd7\x10<\x07\xc7?\xc4\xdcm,>\r\x03@\x80\xe4\x1cA:\xd2\xb9\xbf@=N\xeek\xba\xd5?\xae$Z\xe3\xe4H\xef?\x03b\xdd\xc4an\xf1\xbf\n\xca\xf3\xcd\xe6\x1c\xe9\xbf\x95\x16\xbe\xd4S\x1c\xea\xbf\xdc4\xa5\'\xf3\xfd\xcc\xbf6]z\x01E\x17\xf0?\x7f\x83\x04\xfe\xd0\xf4\xd1?\x8a\xec\xe7\xdc\x7f\x94\xf4?*\x87\xea$T/\xfb?\x16\xbd\x08\xd0\xa2\xea\xd6\xbfg\xf7\xcc`<v\xc5?\r\x19n\x87\x89\x9e\xc9??5(/+\x96\xf4\xbfw\r\\\x14#\x80\xdb?\xbfG\x9b~\x89\x87\xc6?\xc4#d\x1e\x870\xd2\xbf\\Tb\rO\xdf\xe1\xbf\xac\x85\xf7\x8c\x87K\xda\xbf\x0e\xe5\xeb\x13A\xcb\x8d\xbf\xc3\xfa\xfb\xe9\x02\xbc\xeb\xbf\xce+Vq\xe4\xcc\x11@k\xbd\r\xf1\x8f+\xd6?1\xbf\xd3\xa4\'\x19\xf1\xbf\xcf\xe5<\xfe\xae\x9f\xe1?J\x80\x89d}\xfd\xf0\xbf3\x15E;w\x17\xab\xbf\x17\xac\xbft<\xe2\xed\xbf\xcc\x1e\xa2\xbdb\t\xe3?\xd17\x19,#\xd5\xcc\xbf\t\xdb_\xf8j\x95\xe7\xbfG\xfa6VA\xd9\xe1?\x88\x03\x8d\x1c\xab\xaa\xcc\xbf\xbe[\x0e\xa8OZ\xe5\xbf'
p339
tp340
bsg26
I1
sg27
I8
sg28
g29
(g32
S'\xbaC\xb1\xd1\xf5\xc8\x0f@'
p341
tp342
Rp343
sg38
g279
sbasg38
g279
sg8
g285
sg83
I00
sg26
NsbsS'HLA_B_3501'
p344
(i__main__
ModelContainer
p345
(dp346
g4
(lp347
(i__main__
PLSmodel
p348
(dp349
g8
S'PMBEC'
p350
sg10
g11
(g12
(I0
tp351
g14
tp352
Rp353
(I1
(I180
tp354
g18
(S'f8'
p355
I0
I1
tp356
Rp357
(I3
S'<'
p358
NNNI-1
I-1
I0
tp359
bI00
S'\x10G\xebI\xf2J\xce\xbf\x84\xda\x1e\xbdc\x93\xa7?\x0b\xb8fv+\xee\xcf\xbf-\xbe\xb9R\x8f\x00\xcb?\xe6\xd3\xc4?\x04\x04\xc9?\xca\xce\xae\xa4\x13\xf0\xe6\xbf\xb7\x9a \xb6\xd25\xc0?\xf2\x14\x10\x03(\x82\xda\xbf\xe5\xd0\xe0E\x10\x1a\xf0\xbfm\xf4v~\x8d2\xe2?or\x12\xaf\x97a\xf1?}\x15\xd78\x1f\'\xcc?\x009\rj\xc5\xa3\xef\xbf\xab\xda\xd1J\xa2\x80\xd7?\xcfI\x8a\x8f\x05\xe7\xe3\xbft &^\xe5\x1a\xc0\xbfb#q\xbc\x7f\x0c\xc5?-\xc95\xaeR\xd5\xce\xbf\x8d\xf6\x82M\xa3j\xea?mF\xe8\xc3\xffD\xe9?\x87\xf2\x14\x9bv\xb1\xed?\x83\x9f\x81v\x84\x7f\xd0?\x15\xbca\x12\xa7\xb0\x98?\xd1\xab\xd5\x01\xbe\xf4\xc7\xbfM\x8dqaV\x86\xe8?\xcf\x11\xd7\x1a\x0bz\xc9?\xee\xd8+\'\xb5\xc4\xe0\xbf\xf6>@~,B\xd1\xbf\x93\x88\xa3\xc8\x93>\xe2\xbf\xd0K\xeb\xb2$E\xbe\xbfE\xde\'\xd3\'\xe2\xc9?3\x93\x0c\x8cL\x8a\xd3\xbf\x9c\xeb/\xca\xbfQ\x04@sj\xe4\xb5\xbc\x87\xd1\xbfD\xc2\xf8\x11\x97,\xda\xbf\x0e/\x9f\xeb\xef\x19\xf0\xbf\x02\xe1\xd2\xf0\xd5\xd5\xef\xbf\x8ahd!\x9c\'\xb2\xbf\xde\x84^\xf7\xe3\xe9\xbc\xbf\xeeS\xc8\xcd\xb8-\xb3\xbf\x800\xc5\xb9\xc9\xf6\xf4?\xb8\xf4\xe0\xcf\xa6\x17\xd2?xmb\x0f\x9bf\xdb\xbfF[\xb2\x19E\xa1\xd1\xbf\x12>\xa3\x86\xeb\x1a\x9e?\xe3\x10\xe4b<\x91\xbf\xbf5\xc2\x130$\xb7\xab\xbf\xb8\x13\xab%3\xb8\xe0\xbfWciu\n\x16\xf2\xbfg\xd8\x1eKt\xf8\xdd\xbfar1\xb3\x8b\xae\xc7?Y\x7f\xf6L#\xa4\xae?\x8baX\xd8\x1ao\xf4\xbf\xaf\xf7\xbe\xfa\x0b\xc0\xdf\xbfUc\xea\x82\xda"\xed\xbf\xc6m\xe2 \x1d?\xec?\t\x13\x89\x11\x81\xcd\xe9?\x9a\xee\x8ao#\xb0\xe5?\xa3\x0e\x066\x11m\xe3?\xbf\xf1\xa7\x19,\t\xeb?\xe2\x82\xf7\xb6_\xc6\xb1?Eq\x1f\x06jR\xc2?\xb8W\x80\xb6AV\x9e\xbf\x1c\x91A\x06\xb4k\xd3\xbf\xa6\x11\xde-t\xdb\xa9\xbf\xfe7WZm\xc2\xc4\xbf\x96\x93\x1ac\x8b\x97\xbd?\xfb\xd7WlH?\xe1\xbf\x1c\x14\x80\x16\xa1\x9c\xda\xbf\xa5F\xa6e\xb9\xba\xd1\xbf.r\xa5\t\xee"\xc3?\xf2\xfa\xb7\xe7*\xf3\xe0?\xa6\xb2{\x04\xc0!\xd3\xbfNE\x1a\xdb\x11H\x9e?s;\x8a\xf3\x01A\xb7\xbfG\x0b\x1ba\x94o\xd5?\xf4\xb6\xcaN\x89\'\xd0?r&\xd9PjG\xc9?z\x13\x0f\xb7\x1d\xcd\xe0?\x8e\x90f\xae\xc5\xf8\xc6\xbf\x0f\xcc\xa0\xf2\t=\xde?o\xcb\xb1\xfc\x84\x80\xd2?\xff7\x11\xf5t\xe9\xb2\xbf\xdd\xa4\xb9\x02_\x0e\xa9\xbfSw\xecp=\xec\xc5?\xaa\xcb\x01\x16\x02\x92\xc9?L|\xef\x15\xa9^\x9f?U\xffOzv\xc5\xe4\xbf\xcf\x1a\xe9eN\xe7\xf0\xbf\tA\x9e0\x11\x06\xbc\xbfS\xc3\xd0\xef\xd5R\xd9?\xe7M\xa4g\xd2\xc1\xcb\xbf\xcf;\xcdd1B\xdd\xbff9\xbd\xbc\x0c\xb2\xd2?[_\xfe\xe8Xz\xc2\xbfU\x98\xc68\x9d\x8c\xd6?\xb1][h\x84\xcc\xc4?\x05\xbf\r\xac2\xbe\xd3\xbf3\xad\x9f\x81Ux\xd8?\xe7\xea\xe8\xcf\x9cA\xd4?\x9dx\xd3f\x99\x10\xd3?gV\xe4\xa87\x99\xc7\xbf\x86`\x05gu\xc8\xda?\xb9\x88\xe4\x8d-T\xd3?\x99s\xa3\xd3\x14\xaa\xe1?\x01\x1ac\xbdN\xad\xbe?s\xa5\x88,\xb8\xf3\xd7\xbf\x17\x95\xc5\xd82\x16\xc8\xbf\xfdx\xce\xc9\xfd{\xd0\xbf\xbbg&4[\x10\xc5?{\xeb#\x98\x92\x89\xcc\xbf\x80|\xe3\x02\xa0\x85\xd2\xbf\'\xb9\xf5\xb7\xb2\xad\xb3?B\xa9N\x8f\xd4\xde\xc3\xbf\xa6\xc8\x0eGD\xc2\xd1\xbf\xe3\xa71\xc5\xc9\xeb\xc2?\x8c\x02\x9a;\x00\x1b\xce?CV\x90\x80\x1bw\xc9?,(\x9b{-\xda\xd0\xbfx\xcb\xa8*\x96A\xd3\xbf\xd8\x89,\x17W|\xd1?G-K\xb9\xe1\xf2\xbb\xbf<g\xb6vu\x04\xa6\xbf\xba\xe5\xabq\xbaO\xc0?\x18in\xf4RR}?\x0e\x8c=[\x935\xea\xbf\x00\xd0\x18;8\x1f\xd4?\x8f\xaf\x9be\xa8W\xe2\xbfXY\x80\x13U`\xe3\xbf\x8c\xd9\xd3a\x84\xb4\xb1?=\xf3\x12H\xb9\xce\xcb\xbf\xac**\xfd\xc9j\xc9?\xb5?*\x08\xab{\xdc\xbf\\\x90\xa7\xc2\x8ay\xb1?\xe7\x01\xbfb\xe5\x10\xe0\xbf\x86\xb1\x96\x94\x18\xdf\xc3?\xe8q>\xb4\x01\xb8\xec?\xbd\xa8\xde\xbe]\x93\xd3?\xcel\x82\xc9+\xd6\xd3?\xfa)\xe2\xaeA\xcd\xe2?\x1f^L\xee3\x16\xf7?\xad\x8c\xab\xe6\x18\x02\xbf\xbfI`\x96v\xa5\x03\xe0\xbfm\xd4\xbb\x01;\xbd\xb8\xbf\x04\xb9\xb0\xd1\xb7p\xd0?\xb0\x86\xec\xea\x81/\xdb\xbf\xb5\xe4J\xe0\x9f\xb6\xd8\xbf\x1f\x85\x80U\xf4\xac\xc1?\'\xc8\x9f\xa3d<\xb5\xbf\x00\x19P\x05b\xe4\xbf?\xcf\xcc<\x03\xe6\xcb\xb8?\xc8Ea\xb8\xed\xa4\xed\xbf\xa6\x7f\x87\xd0\xc1\x0c\xc3?\xbc\x8f\x00\xc2;\xee\xdb\xbf\x98\xed\x1f\x9e\xce\x82\x95\xbf\x1c\x0f\xff#:B\xc8?\xb5\xc6w\x01\xdf\x8a\xd8?\xae&\xf2p\xd0U\xe0?\r\x04=J\xe8L\xdb\xbf\xd0\xa5\xc6Y\xeb\xbe\xc0?7\xe2\x18f\x88\x1a\xe2?mqG\x8e\xfc\xb9\xaa\xbf\x7f\x9d.HP+\xca\xbf\xbb\x1c=NTk\xd1\xbf\x95\x9c\xd0K4\xb5\xf8?\x19\xa8HU\x8f\xd6\xb4?o\xb8\xf4\xe1\xdc\xe3\xe2?\xf4\x92\xf1\x07\xbb*\xf9\xbf@\x1a\xa1\xbcK)\xf2\xbf\x95\xda\xb1\x93o7\xd4?J\x98g)R\xb9\xf5?0y\xcckG^\xce?\x88.\x1f\xc2D[\xef\xbf\x98\xe7\x05T(\x83\xcb\xbf\xe2\xa5\x8b\x00*>\xdd\xbf\x1c\xc2P\xf9\x0f\x95\xc1\xbf\xbf\xe9\x19\xb4\xa3\x9f\xdb\xbfx\xa0\xedZ\xa8(\xf5\xbf\xb2\xaaQ\xcb\xb2\xae\xd1\xbfj\xf1"e\xe0\xe8\x02@'
p360
tp361
bsg26
I1
sg27
I4
sg28
g29
(g32
S'\x82\x04\xc4\xe8\xf0\xbf\x14@'
p362
tp363
Rp364
sg38
g344
sba(i__main__
PLSmodel
p365
(dp366
g8
g350
sg10
g11
(g12
(I0
tp367
g14
tp368
Rp369
(I1
(I180
tp370
g357
I00
S'X\xc0n\x0b\xcbS\xec?i\x90\xc4\xc4D\x05\xe3?Q\x8d\xbf\x83\xb6\x17\xf3\xbf\xb4Pg\x90 \xcc\xe3\xbf\xb7O\xc3F\xbb\x85\x03@\xc6\xc7\x85\xf7J\xd7\x0e\xc0\x86a\xd8"\x14z\xed\xbf\x9d8<\xbb\xfb\x8d\xd6\xbfS\tK\x1f\xcc\xe1\xec\xbfu\xae\xa9>\x88\x16\xab?,\xdcu(\xa7&\x03@?!\xfe\xb61\xf5\x03@\xac*}\xa6\xc5\x13\xf0\xbf}\x134\x8e\xe1\xb8\xf1\xbf`<\xb1\x89T\x1f\xd2\xbf\xfb\xba\x16\xbd\xf7\x91\xc1?U\x94\x0fSb\xfb\n@(\xec \xe6\xae\x9b\x03\xc0\xca,\x1c\xcb \xc7\xe9?G\xc64.J-\xdf\xbf\xfa$\x0e\xf8lu\x02@\xd9\x9a\x8b\x98\x9dK\xdc?C\xb8^\xeaAj\xf4\xbf\xa5&f\x1f\xf4$\x01\xc0\xfd\x1c\xb6\x9a|\x1d\xfd?>\xdb\xad\xec0\xb6\x04@\xa8\xfaK\x03e\x92\xf7\xbf|\xd7\x1f=\x91\xe8\xf4\xbf\xfb\x85\x1d\x9a\xc53\x03\xc0\xb1\xab\xde\xcd[3\x02\xc0sgd\xfb\x02\x03\x12@B\xd6v\xaf\x9c\x94\xf8\xbf=/\xdf\xe2\xa4\xa4\x08@\x81\xc9^2\xbc`\xc8\xbf\xdd\xd3\xb5\x02\x1a\xd1j? \x9f\n\xc4r\x0b\xd0\xbf\xc5\xf3\x95!\x9e\xda\xf5\xbf\xe1\x97\x11\xa2>\x13\xe2\xbf\x11\xd6\xe5\x01\xc7\x82\x84\xbfY\xda\x81\xca"{\xa8?\x88\x17\x8fE`\x83\xf9?ZjT*s\xe8\x08@e&]!\xf6\xb1\x03\xc0\x8d\xe9\x91\xe7r\x0f\xba\xbfJ`"\xef\xbf\x19\xfa\xbf\xad\xe7\xd9\xd2g \xfc\xbf\xa7"\xdc\xa6\xb3\x06\xf4?\xca\x03b\xa3\xe6\xe6\xff\xbf[\xd5\x12\x8a\x80\x0e\xbc\xbf\x10\xd6\xa1-4\xad\xff\xbf\xdb\xf9\x7fzh\xe0\x00@\x95\xf57\xecA\xc1\xe7?\x08\xfb<_W\xa0\xe3\xbf\xc1\xdb\xbd\x03\xd7\xff\xf4\xbf7\x03\xdd^\xb31\xf4\xbf\x01\x80]7\xb6\xc2\xf6?\xd1\x18\x8dme\x1e\t\xc0R\x1e\x162\xe1\x0c\x08@\xc0u\xe6\xe4U\x17\x15@\xed\xba\x94\xb0\xd61\x01\xc0Q\xb9\xfe\xef\x06Z\x02\xc0B\xc5 Q\x18r\xe5?\x0e\xd73\xa78\xe2\xd5?\xab\xd9ONd\xd7\xd5\xbf\x1d\x91\xe7\x11\x14\xea\xf5?\x10\x87a%\xa23\xf6?\xb9\x9d\x88\xd7\xba\x9a\xd9\xbf\xde\xd4<\x9f\xbd\x8a\xf7\xbfs\x168\xec\x83\xa6\xc8\xbf\xef\xbc\xe4i\x7f`\xf7\xbf(\xd5\xbf\x0bi8\xeb?j\x10\xf9\xfdT\xb7\xf4\xbft$\x1es\xc8"\xb7?u\xb7\xd2\xc4(8\xef?X\xc7SIu\xdb\x90?"\x97\x8b)\x87\xe1\xf1\xbf\x0e\x88\xda\rk\xa7\xf9?"BU\x12\xddP\x03@0\t\xeb\r\xb5\x0b\xe9\xbf\xf8\x0b\xdf\x88\xfc[\xd7\xbf\x96\xa2m\xb0\xda}\xf5?\xdc\xce\x9e\xd7\x8c?\xf8?k\xc7/\xb7q7\x06@\x81\x11c0\x86\x98\x0c\xc0\n\xfd\x00\xb3D\xa0\xe8\xbf7\xb4Mzna\xe0?H\x96\xb7GZ\r\xcf\xbf\xa32\x8b\x02j\xe3\xf3\xbf%\x88\x82\xc1\xe7\x14\x12\xc0\xfa\x103\xa9\xe4\x99\xc4?z\xe6\xea\xef\x15\xc4\x12@\x84\xaf\xdd\rS\x12\xf7\xbf\xaf4\xb7\xbd6\x84\xc4\xbf\x8fN50u\x1d\xb8?\x18\x16\n)^.\x03@QAhB\x1a\xd8\xe4\xbf)6Q;Y\xc3\xe4\xbfR\xeb\x9bn\x8c\xc7\xce\xbf\xf4\xce\x0e\xbb%_\xe2?\x8bt\xdc\x99\xa9V\xe2\xbf\x9aUG*\x1d\x1c\xfd\xbfi\xc4/?\xaa\xa1\xf7\xbf\t\xf6wH5\xb3\x02@\x05\x1e+y.{\xd5?h\x14\x89\xe6\xb74\xf9?9\xd4\xf5\x15\xb1B\xb8\xbf\xfa\xbc\x18\xfc\x1c\xd7\xec\xbf\xcd\x04\xad\xb0\x95Q\xf1?\x06\xd0\x88\xd4\xb7\x14\xdc\xbf\xd7qh\x04*\xad\xf2\xbf\x16\xeeP\nr$\x03\xc0\xca\xe6\x0f\xf9\x90\xab\xd6?\xe7\xe2\xe2\xa4\xact\xc2?\xa5\xee)I\xd6m\xe2\xbf\x97.\x87\xd5C)\xd1?\xad\xbcr\n\x18|\xfe?=w\xb2B\xf1\x8d\xe4\xbfw\xc3\xf1\xf9V\xd5\xfb?\x0f\xe6E9\xfe\xc4\x02\xc0\xe9\x868\xd6\xef\xe7\x00@\xd3\xef\x08\x87\x86*\x00@\xe2\x97|@\x1bl\x04\xc0k\xecZ\x81~V\xf1?i\xc5\x01\xc5sK\xf2\xbf\x92\x14\x17\xa3RP\xb7\xbf\x88\x13\x8d\xf4I\xfe\x02\xc0\xba\xfb\x9az_\xe0\xf6?\xd7\xb7\xc6X\xbeS\xec?0\x88p\x0b\xb9\xa1\xe1\xbf\xd4f&\x9a\xae%\xf2?{]\xbbP\xa6\x00\xf4\xbf9\xe0/\xfb\xf8\x10\xd1\xbf\x8e\x1f\xb9\xc7\x06-\xce?c`U\xe1\xf1q\xd5?\x89xV\xc1\xaa\xe2\xe8\xbf\xab\xb13l;d\xde\xbf2D\x1a\xae\x08v\x00@\xc4\x0f\xc6>\x91\x83\xfd\xbf\xfd\xa4\x9f\xd8l3\xf2?l\x99S\x92\xe5\x1b\xf0?\xe9\xc3\xc7\'\xee\xa0\xdc\xbf\xcd\xfd$n \xc9\xfd?\xb672L\x84\x8b\x03\xc0\x85\xe5K\xb1\xbc\xa0\x04@\xa0e\xbb\x00\x01E\xd5?;o\xa9\xc7R\x8a\xe1\xbfz\xefr\x17\x9f\x15\xfb\xbf\xa8\xe8Zl\x1a\x9e\xaf\xbf\xc3\x991\xbb\xe2\x04\xf8\xbf\'\x13g4M\x10\xe4?\xa1\x82l\xe6\xa2d\xf5?\xed\xc8\x1e\xbd\xa6\x90\x18\xc0\x05E\xc6h\x01d\xf7?\x95\xed\xa6\xbc\x84\xa0\xd3\xbf@Z\xb6\xff\xbf\x03\xfa??\xb3\x06\xd6\xd4D\xe7?\xc8<h\xd1\xb4*\x05@\xed\xc4J\x97\x05\x1c\xe0\xbfg@(6\xa6\xe5\xc8\xbfD3\xc6\xb45\x92\xe4?}a\x8e\xd2Y\xf2\xf9?\x07fKx\xda\xef\t\xc0S\x8f\x80D\x84\xc7\xf0\xbfN\xa5\x9d\xb8f\xd4\x11\xc0\xb1\x86\xec\x19\x13\xaf\x0b@\x8b\x0c\x04\x7f\xfe\x18\xd0\xbf\xc4j?[>\x93\xd4\xbf1!\x8aT\x8ex\x03\xc0\xf2\x0c!\xa9\xd17\xfd\xbf\x18\x81\xebg\xfbW\xb1?\\g\xd8\xe1yd\x1d@\x9d\x85V\xf0\x87V\xd7?\xf7r{o\x95\xff\x08@\xad\x86\xf2\xbc\xa2+\xe6\xbf^/N\x7f\xa4.\xfa\xbfT\xa1\x11\x0e\xfc4\xf8?\xc5/\xdc/\xf1\xa1\xd2?\xd1\xc6]\xb9\x1a\xac\x0c\xc0\r\xad?\x8e!\xde\x07\xc0=\xf4\xfd\xe4\xe4\xbe\x12@'
p371
tp372
bsg26
I1
sg27
I21
sg28
g29
(g32
S'p;WY\xe7\xa0\x14@'
p373
tp374
Rp375
sg38
g344
sba(i__main__
PLSmodel
p376
(dp377
g8
g350
sg10
g11
(g12
(I0
tp378
g14
tp379
Rp380
(I1
(I180
tp381
g357
I00
S'K\x9eJ\x83hY\xcf\xbf\x0e\x04\x0e=\x00\x8a\x9a\xbf\xf1\xc3\xbb\xc2\xc4\xe6b\xbf\xa2$\x95\x918\xc9\xb8\xbf$\xcf\xe9(\x7f*\xe1?\x8c\x9cJ\x9dp\xdb\xe0\xbf\xfd\xab\xd9\x05\xc4)\xc1\xbf/\x86\x12\xe3C\xfe\xd1\xbf\x9b\x85%\x8b\xfb\x83\xe4\xbf&?\xa3_3\xc0\xdd?\xf6?%.U \xf3?\xde\x94\xda\x9d_W\xab?\xe7%\xfc\xe2E\x8c\xf0\xbf\xd3Z"\xe6?\xb7\xc7?\xdee|\x9f\x12\n\xc5\xbf\x07\x97\x97{\xd9\x9c\xcc\xbf=\xec\xf4\xa6UW\xaf\xbf+\xcff{r\x00\xd4\xbf\x8bI\x19LG\xbb\xe3?\xad\x16{\x05\xdcM\xe6?\xafF,R\xdbH\xf3?\'#\xb8\x17\xbd\xc6\xd7?\x9f\xf0k\xa3\xf8\x9d\xa5?\xc5\xfa\t"\x18\xd4\xc5\xbf\xb6\x00sU\xad\x98\xe9?C\xc9\x9e\x8a\xc4\xb5\xcc?\xb9\xb8\x0b\x8c\xe7\xb7\xe3\xbf\xdf&\xc0;\x93Z\x9c?Oc\xc1J\xcd:\xe0\xbf;\xa7\x91\x9d\xfa\xfa\xd9\xbf\x1bQ1\xa4J]\xc5\xbf\xabo\xdd\x08\x85\x19\xda\xbf^\xb5\x88\xe39\xb5\x05@v\x91g\xb0%\x97\xdb\xbf\xe4g\x15\xb0Eh\xd4\xbf\x90\xc6{\xd75Q\xf0\xbf\xf0\x86\xf0\x04\x1bc\xf1\xbf\xc8\xe9q\xe2\xeco\xb9\xbf:\xba\xde\xca\xd3\xd5\xc4\xbf0+lJ\xfe\x11\x82?%\xaa\'\xdc\xc6\x1e\xe9?\x9a\x03\x00\xb2`9\xd4?\xd6\xa8\x9a\xdd"f\xd9\xbf\xf4\x0e\xc4K\xc0\x80\xc7\xbfj\x1cB\xae\x9a\xdf\xb8\xbf\xe4yn%\xfb\xcc\x94?\xcfx\xa2\r\xbbb\xb8\xbfr\xc6\xbdA%n\xd3\xbf6\xc6\x1c\xa0\n\xb4\xe9\xbfKJ\x81\xf7J\xbd\xd4\xbf\xa3\xa8\xea8I\xe5\xd4?\'\x84n\x1a\x9e\xce\xbb?\xaf\xca\xf8\xe2\xbd\xc9\xf0\xbf\x85\x0cE\x9eT,\xd2\xbfvRj\x86{\xdb\xe8\xbf\xd2\\uKP\x9f\xeb?\x16\n\xaf\x8amd\xde?\xda:\xc7\x86l\x00\xd7?\xd2\x93R\xf1IM\xe1?\x05q\xdc\xdd\x11\x9d\xe0?\x14\xa0\xafC?\'\xb9?-S)?\x903\xc0?1\xb6\x96/k\x1e\xc8\xbfx,\xca\xcc\xc1\xe3\xd3\xbf\x9fA\xa6\x80p6\x8c?q\xea;\xa0\x8bL\xd4\xbf\x91\xf7[\xdd\x05x\xb7?D\xb6#\xa7\x905\xe0\xbf1\xf5\x8a\xddi\x9f\xd5\xbf\xbf\x1e\xc6\xed\x84\x89\xd9\xbf\x0e\xb1\xe4\xe1A5\x9b\xbf+G\xda\xe1\xf6\x11\xd8?\xcc\xca1i\xf6+\x7f\xbfq=4:\xf6\x97\xc7\xbf\xde\x1b\xa4\xf9jC\xbb\xbf\r\x05\xfe,P\x85\xcf?\xaf\xce\xdb\'\x91\x8a\xd8?\x89G\xb3\xa6\x00\xd1\xd4?\xdb\xb1\x1b`\xb3J\xde?\xba8\xcf\xde;\x02\xd0?\xdfX\xada\xf6\xe3\xe2?\x06\xc0C\xaa\xe9\xf6\xd3?\x0f\xfe\xdf`f\x8a\xc5\xbf\x0ezh\xdd*\x07\xcc\xbf\xb0\x98df#2\xcf?\x8e\x15v9\t)\xe3?\xbe\xf7)\xa0*\xee\xb6?\xc5\x81\xac%H\xda\xe6\xbf!D\x181\x82g\xf2\xbf\xecA\x15\x91\x18\xb9\xc7\xbf\xb4\xa5;\x17\x8dr\xcf?\x8a\x89Z\xee\x0b\x9e\xc9\xbf62\xc9\x1aAd\xe2\xbf\x9d\xe6\xed\x88\x12\x0e\xd3?\xd5\x92\x0b\xa64\xb2\xb8?\xe6\xe8]\xca)\xb8\xd7?\x07\xf6\xb8\xda\x97\xca\xce?\xab\xdeH\x88F\xae\xdc\xbf4f\x1c\xf6\x9e\xf1\xd4?\xf5<\x88\ty\xaa\xcf?\xff\xb6\xa6\xb6\xa4\xe0\xe2?\xda^cbu7\xc6\xbf\xaf\x02\x1b\x82=?\xd5?\xb8\x11\xa4\xd2\xe5\xdd\xd8?\xaeQ\xfe\xea?\xac\xda?\xb5\xd0\xae\xd8\xfbE\xbb?\xce\x00\xd7\xe4r\xd4\xbf\xbf\xd2\x97}\x15&6\xe3\xbfm\xe0#~\xe5\x19\xd9\xbf\x7f\x99\x91\x8cpf\x98?\xb7D\x86\x84\x10h\xcf\xbf\x00\x12v\x88\xd2i\xc0\xbf\xdf\xd048\xd0\x90\xd7\xbfs\x8a\xdb\x86\x8c\x10\xb2\xbf\x88\xf2}\r\xa6\xed\xd5\xbf\x83\x11\xc9;+\xba\xe2?\xd68\xbc\xd2ss\xdd?\np_N\xaa\xe6\xd1?i\xe6\xc34}\x11\xda\xbfn\xecz\x0e\xf6\x1c\xd5\xbf\xb3\xd1\xca\xd5\xc9\x11\xb5?Z\xc8\x05\xd1\xf88\xa5\xbf\xcf\xb9\xf3\x90\xdf^\xc1\xbf\x01\x9bX\x17v\xd7\xc0\xbf\xaf\xe2\xef\x98o\xd4\xc6\xbf6\xe2\x9b\xd4\x9d\x83\xe5\xbf\xd4\xfdMA\xc1\xd3\xc2?\x1b*I\x11?!\xd1\xbf#\x19\xa4pBd\xe3\xbfoX\xb0b\xf4c\xa2?\xe5\xf3\xf6\xe0\xd6;\xb3\xbf\x94\x0f\x06|_\x02\xcb?\xcfT\xab\x86n\xd8\xdf?\xefo\xea\xc1\x94!\x82?\xb8= \x08\xd9\xd5\xe3\xbf\xf9\x8d\xcb-Y\x80\xb5\xbf\xab\\qe\xf2\xcb\xde?\x0cO\x89Ej\x0c\xd6?\xa3\x91\xce\xfc\xdcu\xd8?\x01\xea\xc0\x9aD\xe2\xe3?\xf70q|\xa2\xdc\xf5?c\x08c\xd46\x97\xc3?r\xdc\xa0\xa6!\x1b\xd7\xbft2[\xd6 \xbf\xb7?\xc3\x9c\x0fT\x0fh\xc9?\x99\xa6\xc0\xb5]\xef\xd7\xbf\xc6\xfa\n\x84*+\xe0\xbf\xe6\x01J \xed,\xd4?,\x90\x8f[2D\xda\xbfw\xe7?\x1f\xc3\x19\xcd\xbf)\x9e\x84\x81\xec5\xb1\xbf\xd41\xfb\xf6\xa3,\xe4\xbfx\xbf\x8f\xa2\xdb]\xdb?Q\xde\x99 f\xfb\xdc\xbfQ2\n\xd1\x85\x9e\xa8\xbf\xef\x08\x079\xaaR\xb5\xbf\xa7h\'YH\xea\xd0?\x9d\x13\x92\x0b\x08/\xdf?\x9c\x83"\xbe\xb9\x8d\xcb\xbf\x9e\x12\x95\x0bm\xf5\xb1?\xbe_\xe2\xd6g\xe5\xe8?\xe6E\xa2\xc0\xe7\xf7\xc1?\xd8\xcfr\x8d\xb1\xf9\xc9\xbf\\\xfa0\xc3I\'\xc0\xbfD\xe5\xa1\xd4\x90\xf1\xf8?\x92\xd7L\xa4\xd7\xb8\xbd?az\xa5v\xea3\xe1?\x87\xbcaq\xd8j\xf4\xbf\x00\xf2\x81\xdfY@\xec\xbf\xf2}\xeaxY\x1d\xcd?)\xb95\x12`\xbd\xf1?\xee.\xf1\xc6\xec\x8d\xb9?W\xdc\xa7~\xc0r\xed\xbf\x8a\r\xf8\xed|w\xd8\xbfN!\xc8n\xe7\xb9\xd5\xbf\xd8a\xb6\xb9\x83\xa8\xd8\xbf\x96\x9f\xb9\xdf\xb7/\xe7\xbf\x1a\x96\x84V\xd3U\xf3\xbf\xc6\xaa\xf30F\xcd\xbe\xbfm\x17\x0c\x1fj\x03\x00@'
p382
tp383
bsg26
I1
sg27
I4
sg28
g29
(g32
S'\xd6:\xaf\x01\xf2\x87\x14@'
p384
tp385
Rp386
sg38
g344
sba(i__main__
PLSmodel
p387
(dp388
g8
g350
sg10
g11
(g12
(I0
tp389
g14
tp390
Rp391
(I1
(I180
tp392
g357
I00
S'q\xf2F6hR\xe4?\xc7\xfc\xf9\x97\x11\xf2c?\x9f\xc5\xb3.@\x97\xd7\xbf*i?\xfe\xa9\xfe\xe4\xbfu\x86\xba\xc1\xcc\x94\xce?\xea\x8d\x90\xbdAy\xfa\xbf\xb9b\x12\xd7\x05\x13\xe1?\x81\xbc5n\x99v\xf2\xbf\xd6F\xe4\xdfr\x02\xf3\xbf\xc3\xa7\xd2Fq$\xd2?R\xc6r\'\x84-\x01@q#\xfc^\xfe\xaf\xd8?\xf0\xb9\x11&\x11v\xfa\xbf\x19\xe2B[V\x1e\xbb\xbf\x1f\x95\xf7\xd7\x9aE\xd4\xbf )2\x84Q\xde\xd3\xbf\xac\xc4l\xd3 \xd3\xe4?r\xa1\nE)\x87\xd2?\xe5\xdfK=i#\xf8?\xb4\x9b\xf3\xc1et\xe7?Y\xd0\xa3\x06\x8e"\x02@H\x829\x10\xe6\x01\xe2?\xca\x91\x8c)\xb1\xa8\xe8\xbfmUC)%4\xf7\xbf\xc3\x1c\xd234P\xf5?$\xf9\x80\xc4\x8b\x02\xed?>\xd2.;R5\xe1\xbfu\x94\x92\xa9\x9e\x11\xd0\xbf\xbeyDZ\xa4\x15\xf1\xbf\xfad\x06\xc9\xe1]\xea\xbf\xc0Q\xe8\xcc\x91\xf3\xf5?0\xa0\xaaQd\x85\xd7\xbf\xef\xe10"D\xdd\x06@\xd7Je\x87\xc1\x89\xed\xbf\x93=;}\x08\xf6\xe3\xbf\xf4\xbd\xf5\xf7\xef\xf4\xc7?\xaa\xc3\xd4\x9eI\xeb\xf7\xbfo?\x95\x89 \\\xe4\xbf\xe8\xa0Uk\x15\x83\xd3\xbf\x92{\x16\x0e\x01\xe6\xcd\xbf\xb4\x92\xf0XD\xfa\xf3?6\xa9\n\xc3\x08\x1f\xe5?\x18Er\xe7\x16<\xeb\xbfZ@\xb6\xfc\xc73\xe6\xbf,\x0c\xd1\xaaa\xa2\xef\xbf\x05+\xec\xb5u}\xec\xbf\xd1\xbd\xcfn\x0b\xbd\xa7?i\xd5\x9b=\xacy\xef\xbf\xfe\xfc\xf1\x00\x13U\xf2\xbf\xcd\xddg\x1dYW\xdb\xbfg\xa0\x8e\x0c\x1d\xf3\xef?\xd9:\xe9\x1e]b\xa9\xbf\xe6\xe0\xe2G%-\xf3\xbf\x00\xff\xad0\x06\x83\xe4\xbf82/\xa1`\xb9\xe5\xbf\x82Et\xa1\x1c\r\xf1?\xe7G\x83--\xe2\xe1?\x1a\xc50h\xef\xf7\xed?\x7f\x8c2\xbcN\xe1\xfe?\xf5\xfe\xa0\xdeL\xa9\xf1?U\xd0R\xb4\x84\xde\xbb?\xa3&c\xac\xce\x03\xcb?\xa2\x03\x97\xb2\x9d\xc8\xd5?\xb1\xd9\xf0\xa4\xd77\xe1\xbf\xd7\xe9\x18\xefO\x8d\xc0\xbf\x1b\x18\xe8\xf1K4\xe2\xbf\xbc\x02\x87\xb7y\xbf\xce\xbf\x9a\x89\xe5c\xa3\xb8\xd1?\xe8\x85\xdc\x9aD\xe4\xe8\xbf\xa17e\xfe\x15\x16\xe5\xbf\x0b^\x1b\xcf^\x8a\xe3?s\xe5\xdd;\xbf(\xea?\xd5|1\xcfS4\x92\xbf\xae\x18\xbd\xda\x93\xab\x80\xbfqR\xc1\xb7\x8a\xc9\xde?\xd5\x81\xfbv0I\x9c\xbfL{\x17\xe36\xed\xad?\xf8\x8a\xb7Hd\x1f\xd4?\xd4c\x94\x8a\xe4c\xd5?I\x0f3\x00u\xc5\xe2\xbf\x8b\xd6\xa6\xb42r\xea?_F\xb1\xba\x8a\x1e\xd9?\x18\x1b\xd7_\xea\xf6\xdb\xbf\x98\xd7\x85O\xbcL\xba\xbf\x8f$\xb6x\xa0\xca\xa7\xbfV\xf2m\xba)\x05\xcb?\xaaX+\x92\xad~\xd8\xbf\xc1\xff\x9aZ.\xc8\xf2\xbf\x8f\xdc\x94}%\x11\xfe\xbf\xf0\xefT1\x17\xff\xd6?\xe36\xdc\xef\x94\xf8\xf3?\xb8!\xb5\xcf\xceJ\xe8\xbfO\x1c\x14;\xae,\xe9\xbf\xfdo=$N\xad\xf2?\xcfS\xfe\xb8w\xc5\xd8?\x9f\x9f[\xb6\x13\xcd\xcf?\x95U\xe3\xf6\xeb\x89\xb0?\x1b~fG\xfd}\xdc\xbf0\xe0vdz\x19\xe4?\xb7\xc0\xee\xf4\xc7\xb6\xde?\xf3l7\x96\xff\x08\xe0\xbf\xbdv\x87|\x10\x08\xe8\xbf%u\x0fV.,\xee?\xeb=\x90\x1a-\xaf\xe3?\xaeN\x9b\xd6n\x13\xf8?\xab\x9d\xd2\x8b\x8f\x11\xe2\xbfl\xc2kx(\xc4\xdf\xbf@j\xa0F\xbd\xf5\xdc\xbf\x80T\xaa\x11\x88\xcc\xd0\xbf\xc0\x92B\xd50.\xa8?-\tE\xbc\xae+\xde\xbf;\xd4\xec\xa9G\x83\xd7\xbfz\xe9\xd0z\x16Y\xca?\x97\xaf\xfb\x94\x8eP\xbd\xbf\xeb\x1b\x17-\xe1U\xaa\xbf\x05\xd7\x9f\xbcP\xbb\xe1?\xcd?\x13~\xa5B\xe2?\xeal+%U\xab\xdd?\x19\xca\x0bJ\xc8\xef\xd3\xbf\x12\xbb\xaa\xd2\\\xea\xe1\xbf}\xea"\x97ea\xf0?\xe9 \x08,\x10v\xc6\xbf\xb8\'\xcf\x86\x80\r\xe7\xbf\xd3\x80x!\xd4\x05\xd6\xbfQ\x05FL[\x7f\xc3?C<\x9096\x83\x00\xc0\xcdVwZ\xb3\x0b\xf4?f\x89\xcf\x8b,;\xeb\xbfI\x80{:\x95\xf1\xe0\xbf\x98\xb0\xff\xd1/\x81\xe2?\x87\xe9\xe5\x8a\xea\x8a\xd9\xbf\xd7\x8dj\xc3ax\xd9?\x83\x8eh\x8c(\x87\xde?\xb3\x01\xf3n\x7f0\xda\xbf\xdb\xdeM\x17]\xba\xf1\xbf\x1f\xd8\xd7=\xe1\n\xdd\xbfN\xdc\x0f\x90\xc9\x93\xe8?l(Z\xf8\x97\xc8\xee?\x00\x90\x121\xcb\xbc\xdc?\xde\x02kH\xa4\xc9\xef?1\xfbZ\xc3\xb7\xad\x00@\x82\x7fuv\xc6d\xb7?,:\xac\x84y\x91\xef\xbf\x07\xe0oF\x17\x90\xe8?fKT\x93\xb1\xc0\xd0?*\xefunL\xd6\xeb\xbfcF\xb8]\x8c)\xe2\xbfiD\x1a\xda8\xef\xb2\xbfj\xa3\xc5\xea\x18\x1a\xf2\xbf\xb4\xbbx?\x0c4\xd2?\xb3\xe1\xf56p\xb0\xd2?"J\x03\xf7\xbc\x1e\xe8\xbf_\xe37\xe1\xa5\x04\xd3?\xd8\x83\xbb\x1a\x18\xb6\xbf?p\x12O\x93Q\xa3\xd8?\xbaO\xb2\x15\xee\x1d\xc5?\xbd \xf59M?\xb2\xbf\x05\xaf\xb2\xa2\x9e\xea\xc3\xbf\xc2\x1eP\x05\xd8n\xd1\xbf-\xe7\xb6\x82\x14\x8f\xc0?`\xd9\xc5\xd1jl\xf3?x\xe1\x8e\x15\xa75\xdc\xbf\xfb\xb8\x83\x86\xcc\x1d\xd0\xbf\x89V\xc6c\x19\xcd\xc2\xbf\xack\xbe\xe5\xd8\x83\xff?\x82\xae=\xa3&t\xbd\xbf\x8co2\xf4\x16\x0c\xf2?\xd3X7\xfa\x92T\x04\xc0\xca\xd9\xac\xfc\x1fF\xfa\xbf"!\x83\xa3K\xe0\xf8?A\x1c\xf4\xbf*\xf2\x06@\xc1\xc0f\xfa\xf7\x17\xdd?c<\x02\xf5\xedF\xed\xbf1\xac=\xb9t\x8e\xcc?\x9f2_\xe7\xef\x88\xee\xbfub\xb1<\xb7`\xc7\xbfK\x84\xccI\x86E\xe7\xbf\xf1\xfa`\xd5\'\xce\x01\xc0\xdcP\x8b\xab\x0e\x16\x00\xc0\xfa-7\x03\xbb\xed\x05@'
p393
tp394
bsg26
I1
sg27
I7
sg28
g29
(g32
S'\xb6\xcf(r\x1c\x93\x14@'
p395
tp396
Rp397
sg38
g344
sba(i__main__
PLSmodel
p398
(dp399
g8
g350
sg10
g11
(g12
(I0
tp400
g14
tp401
Rp402
(I1
(I180
tp403
g357
I00
S'\x8f\x9b\x96\xd1}\xca\xef?\xe1\x12\xa9\x0c\xdf^\x80?\xd5\x86\xd8\xc1\x1c\xda\xad\xbf\x82\x96\x8d=\x0cq\xe3??_j\xd8C\x8c\xd3?h\x96WJ\xea\xee\x00\xc0\xf9\x94=\x92<P\xaa\xbf\x95\x81C@S\xfa\xf4\xbf\xf4q\xb2\xc0\x12\xcd\xec\xbf\xf9\xe7+OL\x16\xe7?\xadm}\x99&\xb7\n@6f\x9e\xd7)\xc4\xd4\xbf_j"\xf2\xf1O\xff\xbf\xcb\xec\xf1\x9e\xdc\xe0\xc1?\xf5\x81\x90Z$i\xda\xbfC}\xbc\x04!\xc2\xd6\xbf\xc8\x90\xa34\x89\xcd\xd7?\x16=\xff\x0f.~\xec\xbf9\x9c \xbb\xa4\x82\xec?\x8d\xf5\xb7\xe5"\xfe\xef?\x88\x0e\xa6\r\x89&\x04@\x04B\x13Q\xd4\xbd\xd3?w\xee\xef\xbaI\x96\xf0\xbf\xbb2\x03\xaa\xdf6\xfa\xbf\xee]\x97\xee.u\xf3?v\x95\xe2\x99\xf2i\xd5?\x16\xa1\x98\xc7^\x19\xd0\xbf\xc13\xc2>\xb7\xc7\xec\xbf\xf3\x98\x9e\xd7\x83\x1a\xf8\xbf#(\xd3jN\x02\xc5\xbf\xea\xc8\x85\x96^\xb3\x00@*\xaf\x1e\x8c<\x04\xe1\xbf_l\xec\xa1\x0e\xd2\x04@\x19\xfb\xd5\x80[\x8c\xc2\xbf\x0e\xfb^\x07\xa0\xfc\xdb\xbf>o\xf1\xeb\xb1\x0e\xdb?\xb6\x8d\xff\xeb\xae\xa1\xfb\xbf\xd2!\xc9\xa1\x17\x84\xea\xbf\xda\xc1g\xfb\xc8\xf1\xe0\xbfdA[\xea\x0c7\xca?\xb9\xa3\xed\xa0cn\xf1?2c8t\xe2\x05\xe7?\xac\x90\xfd\x13\x90Z\xea\xbf}Js\x96\xc0\x1f\xe2\xbf\xa9\x80\xc8.\x02\xdd\xe5\xbfl\xc71\xcdfC\xf2\xbf\xf6!\x83c\\i\xdd?HX\x1e*`\xac\xe3\xbf\xb3\xc5\x17Zs\x05\xed\xbf\xa2\xc4_B\xf1\x10\xf4\xbf\xdfx\xdb\\\x87\xab\xf5?\x9b\xe2\xf7\xf5KW\xd4\xbf\xe8\x169;v\x84\xdf\xbf\xbb\x19\xbf\xd9\x11y\xf6\xbf\x1a\x11\xce\xeb\xe6\x08\xe0\xbfN\x06\xc2~=\xa0\xf2?\x18R\x99TG\xe0\xb7\xbf\xbbA5\x0b\xa9\x80\xf9?\x12\x8cU\x15>+\x02@\xa3\xf0\xe7P|\xe6\xc2?\xeecb AO\xdb?\xc9!\xec;:`\xe5?\x15\xee\xd24\xec\x06\x9c?a\x9dv\xda&V\xe9\xbf\x13\xedfl\x14\xf4\xc3\xbf%\xfbN\xff\tW\xe1\xbfG^>\xcc\t\x11\xdb?\x9aQ\xcf\x06\xd8\xf8\xd1\xbf\xc7y\xbdD\xf7\xa6\xef\xbfzW-\x92\xfc\xa0\xe9\xbf\xf8\x90\xef\xb1\xcb\x1f\xda?\xc4\xd1+\x7fe\xee\xf3?\'\xa5W{\x9b\xd2\xe1\xbf\x90@\xebu\x0f\xf5\xd0?\xceQLwhn\xb3?\xcf%"4N.\xe3\xbf\x9a\xfb\x06/\xa5!\xbd\xbf\x86\xb6\x03\x03\xad\xc1\xea?N\xe0\xda\x80\x11\x15\xf9?s\x8b\x9eJ\xdc\xce\xf1\xbf\xf5t\xf1\x86\x06\x98\xe3?\xa4\x1f\xcd%\x987\xc4\xbf,Z\xc1~l,\xe6?\xa9`\xf9\xaa\xf5\xc1\xc0\xbf\x9a\x82E=\xdaF\xd8\xbf\xa6\xacH\xad,\x05\xd5\xbf\xb1\xeb\xf2swM\xd7\xbf\x1b\x96\xf6\xff\xe0\x1a\xe7\xbf\xbc!p,\xb9P\x05\xc0L\n\xaf\xf7}\xdd\x9f\xbfe\xc517\xdf6\xf6?\xbe\xe7Ca\xd8Y\xf9\xbf\'\x15m\xa8\xf3\xfe\xb8\xbfTI\x80\x016\x05\xf1?\xdb\x80\xad\xde\x88\xc8\xf1?\xceGn\x84\xd2U\x99\xbf\x18q\x8ev\xc5\xca\xc4?K\xaco\xa4\xba%\xda\xbf)[`\x15\x1e\xb2\xe9?\x1fr\xb0]8\xf3\xf0?\x10:@:\xc5\x05\xbc\xbf\x7f\x05W\xea\xe5\xff\xf1\xbf\xf3\xc8\xf1sH\x87\xf9?\xd6\x9e.7n\x91\xed?\xcb\x01\n\xfbK\xca\xf6?^\xf8\xd6\xee\x8au\xe5\xbf\x85\x92sQ\xd9G\xc7\xbfP>\xaf\\\x15d\xa9\xbf\xfd\x10\xd66J\xeb\x9c?\xf3\xd5\xe2X\xda\xe0\xba?>\xf1\xf3\xd2\xc1|\xd2\xbf>\xa1a5\x1a\xb9\xf5\xbf\x8e\x91Zs\x1a8\xd5?\xf2\xee\xd5E\xac\x90\xf2\xbf<7T\x84{\xf0\xdf\xbf\x05\\\xe0\x9a\x8e\xde\xfa?\xfd=\xb9\xe8(\xf0\xe1?\x1c5\x0c\xbf\xdd\x89\xd6\xbf#\x185\x1a\x97O\xe3\xbf\xc4\xd3\xba\xb2\xce\x08\xd0\xbf&\x11\xad*\x84\x86\xe1?\xde\x85=\xce\xcd\xe7\xd7\xbf}0\xeb\xa4s\xc4\xd7?\xa0\xe9MEM4\xac\xbf\x03\xb9\xf8\xec\xb7\x8b\xc8\xbfWh\x98\x81\xeb\xfa\x05\xc0Hd\xae#\xa7\xe4\xf1?\xf5s\xa9\xcdD;\xdb\xbf\xe5N\xb2\xe7\xd0\xbe\xf7\xbf\x83Y\x90<$?\xe2?U\x8c\x10B~A\xe3\xbf\xcd\x0b\xb5\x00\x8e6\xe2\xbf\xc2\x0b\x07my\x9b\xe9?\xaa\x02_\xc9nX\xe2\xbfct7\x83\xea\xae\xb9\xbf$\x0b\x8e\xdb\x05\xd6\xc6\xbf&\x06\xd0\xacN\xa5\xf9?qJ\x0b\xd4\xc7\x85\xb3?Fz\xcb@\xf5\xf0\xf2?\xd3\x12v\x81}y\xf0?\xce\xb3\xe2\xd8v\xfc\xf6?\x14\xbd\xed\x14\x08y\xd7\xbf\x89j\x8a\xfd\x19\x8c\xd3\xbf\x04\xee\\\x91\x93p\xe2?\xf7V:\xf7\x9e\xe8\xf3?\xc7w\x93\x9d\xde\x89\x00\xc0#\xf5i\xbbV\x7f\xef\xbf]\xb0\x16\x08-k\xe0?I-\xbd\xd7p\xd8\xe6\xbf\xd4\xeex\xe7!\x10\xba?0\x90\x97\xab\x8d\xd5\xdd?\xde\xc0?fa\xc2\x02\xc0y\xd7TU\\\xfe\xef?S\xd92\x9a4)\xe3\xbfu\x14\xb2y\xbb\xfc\xd0?@\xfd/\x1ah\xbe\xf1?E\x03\xfd\xd4\x98\x9b\xf2?\xaa\xdb\xe5-#;\xd9\xbf\xac\xb0\xadT\x0es\xd0\xbfN&\xf3(\xcb \xc4?\xd3nD%\xd5\x17\x08@\x12\xba\x12\x13f\xa0\xeb\xbf\x9dn\xe3\xd2\x84)\xe4\xbfc\x03A\xc3\xe4\x95\xeb\xbf)d\x9e\xcf~L\xfa?\x90q#\xee\xd3\x86\xc3\xbf\xe4\xd6\xc2i\x199\xf4?h\x1a|\xe1\xb5\x8f\x02\xc0\xdd\xf7\xf8\xe2\x15\xae\x01\xc0\xb2{x\x90\x00\xee\xf5?-Pry\x05~\x11@\xf8\xbd\x8c\xf4!\xfa\xcf?)\x11u\x97f\x8f\xf0\xbf\xf1[\xba\xd3m\xa8\xc5?\x97a\xe5wl\x8b\xf3\xbf\x11,\xf9\xa1\x92\xdf\xbb?\x0b\x8f_\x0b[\xd8\xf0\xbf9\xe7hp\xb7\x97\t\xc0\x00\x13\xd6_v\xb6\x03\xc0\x9b\xab\x96\xbc\x1f\x8f\x0e@'
p404
tp405
bsg26
I1
sg27
I10
sg28
g29
(g32
S'\xa0\xe5J\xc76\xaf\x14@'
p406
tp407
Rp408
sg38
g344
sbasg38
g344
sg8
g350
sg83
I00
sg26
NsbsS'HLA_B_1501'
p409
(i__main__
ModelContainer
p410
(dp411
g4
(lp412
(i__main__
PLSmodel
p413
(dp414
g8
S'PMBEC'
p415
sg10
g11
(g12
(I0
tp416
g14
tp417
Rp418
(I1
(I180
tp419
g18
(S'f8'
p420
I0
I1
tp421
Rp422
(I3
S'<'
p423
NNNI-1
I-1
I0
tp424
bI00
S'j\xbb|\xed\r/\xd0?l\x85\x8f_A\x97\x02\xc0\xd9=\xeb\xce\x0em\x07\xc0\xf9\xa3\x18\x13\x1f&\xf4?\xcd\x950^\x83t\xd6?\x17\xcf;\x95\x1eP\xe6?\xa0\'\xfb\xa7\xff(\x06@\x91\x871\x8c\x80)\xe9?>\xd5\x15\xbbq-\xd2\xbf\xf8\x93\x97\xd6z\x9a\xfc\xbf\x1a\r`\xcc\xef\xf2\xf4?^\x03\xb2!\x1e\x8a\xf4\xbf(+\xd3\x9d\xd1\x9c\xe2\xbf\x1e\x0bf\xb4nu\xf5?\x84\xe6[\x16,#\xe0\xbf\x90\x8eG\xd3QZ\xa8\xbf\x9a\x7fY\xd9\xb3M\xf3\xbf\xa8\xae5*\x98\xbe\xf9?\xea\xff\xf9e\xbaJ\xdc?Y\xce/\xd7\x1b\x8d\xc0?\x81\xd6\x1e(+\x0f\xfd?\x9a\xee<-\xe1\xc8\x10\xc0x G#\xfeO\xce\xbfQM\xf9&\x1c\xbf\xe1\xbf4`\xa5S\xbaF\x00@\x9f\xdb\xc4Pm-\xf6\xbf\xe9\x85%)\x98w\xb7?;\x9c\x8cI>\x17\x02\xc0\xcc\xb4\xf3\xaa\x97\xa1\xe6\xbf\x9b?Fz\xad*\x01\xc0\x90T\x98\x0cZ\xaa\x14@z:\x1e&=\x19\x1a\xc0ff\x98\xfa\xe5\x0e\xfe\xbf\x84T\x9d\\\x1f\xe3!@\xc18\xbf\xbe\x00\x08\x00\xc0\xa9t\xb6%Y\'\x07@\xad\t@:\x80\xac\x08\xc0\xde\xda \'\xf3(\x05@\xea\x9c\xfb\xf3\xdau\xfd?@\xf8\x82\xdc\xc0\x03\xdd\xbf>o\xdc\xd2\xf2\xb4\xf0?\xfb<g\xeb\x0e\xa0\xc9?_\xfdE$A]\xfc\xbf\x15I\xca\xc7q\x10\xf2\xbf9\xf7^\x08~\xbb\xe8?\xab$\xe0Y\xbb\xc8\xfb\xbf\xc0pVm\xa3\xfc\xf8\xbf"E\xc1+\x8aP\xe1?\x00\xb2\xb7F\xe9\xcd\xd5\xbf\x8adm\x03\xff\x8a\xe1\xbfh\x86\xc3Hw\x9b\xea?j\xee[v\x93A\xf3?\\aL,\xb67\xd6?\xea\xae1\xe3.\x81\xe7?5\x9a\xedi\xd8I\xf1?\xa78\xacz2\x82\xfa?\xfa\x06g\x1a\x9d\t\x03\xc0O\xaeBl\xc7\xb1\xb5?*Rj;\x98\x96\xd4?5>\xff\xdeV\xcb\xe4?\xa2;\xe4\x00E\xa4\xf3?\x86j\xefI\xbf)\x02\xc0\x0e\x11d\x90\xf3T\xfa?x\xc9\xd6OQ=\xe1\xbf;h\x1a\xf5\x16\xb1\xf0\xbfN8\xe1m\xb1c\xeb?\x83\xd0C\xed\xb2m\xee?\xcb\xca\x90\xcd\xde\xc9\xa1?\x14\xa8s\xcf9\x9e\xb2\xbf\xf1|E\x9a@\xd5\xe5?zt\x06\xcc\xc9\x1b\xb3\xbf\xd63R:w\xa6\xd8\xbf.6\x17\xd2k\xd1\xc7\xbf\xb2\xdeD\ty\x19\xd9\xbf\r\x1b\xb1\xe6v\xf6\xdf\xbfB\x84\xf1v\xde\x08\xd2\xbf\xafH\xb1\xbaY\x91\xe1\xbfg.Fg\xb8\xe6\xe4\xbf\x1e\xdd\xb9\x9d\x8a\x13\xf8?\xa0@\xc9\xc07\xd0\xa6?+:@rIm\xed\xbf\x88\xb0\xf9dIS\xf3?\xbe\xdar\xbe\xdd|\xc4?\x8b\xbb\xde\'\xb6\x97\xc2\xbf6!\xf0\xde\xb9s\xdc\xbf\xc6\xab\x1f\x9a\xe1g\xf4?\xf2/A\x07\xa51\xc9?\x8c\x15\xabc\xa9\xc0\xd8?pW\xd1\xff{O\x02\xc0\x17\x9f\xa0\x0bm\x92\xe2?=\x96\x7f\x83\xa7\xc5\xd4\xbf\xa6\x15\xd1\tk\xa7\xbe\xbf+\x0f\xa2\xe2\x87\x94\xbc?*\xcby\x87\xad\xa5\x02\xc0\xa8\xd8\x9c\xed\xef(\xfb?\xe0\xd9\xaf\x06bK\xf6?\x7f\r\x17\xd3m0\xca?\x944\xb7$\xcf\'\xcc?\xe6\x9cA\xbb(\xad\xf5\xbf\x95\x05\xba$\xa0\x9b\xdf?<\xdd\xac\x0e\x82\x12\xd7\xbf\x15\xeel\xaa\x1c\xa9\x9c\xbf\xe1`&UZ\x1c\xf3?~\xc7\xdeC\xd2\xe9\xfd\xbf\x96\x8cY\xfa+\xde\xe3?\x81\xae\xb5\xce\x8c)\xe6?I\x82j\xa5%\xe8\xe2\xbfz\x15\x9f\x98\xaeX\xfe?\xfc\xce,f#\xb4\xfe\xbf1\xbe\xa1\xa4l"\x04\xc0\x11\x9c\x05\t\x8f(\xf5?B\x81\xec\xb8\xb7\x97\x03@\xc0T\x95m\x87-\xe8\xbf\xc8V\x96\'\x0f\x00\xb9\xbf1\xaf\xc1\xc7\xfc\xde\xf5?\xef,\xca\xeaCj\xf0\xbf\x05?\x8d~n\x02\x03@\x9fU\x01_Pa\xd6\xbf\x92!\xd5\xa0\xfd\xb5\x05\xc0i6%_\x04\xbb\xd3?\xaa\xc0\xefb6\xf4\xed?\xee\x84\x1d+\xf9(\xf9\xbf\xb2FJ\xd6\x9c\x87\xd5?\xb2\x98\xb5U}\xde\xf8\xbf\x80\xd8\xd2G\x13\xe1\xe0\xbf;\x14\x0eq\x8fj\xcd\xbf8K\'\x1a\xba\x8c\xe0?\x13\xf4\t\xa4\xf9\x9c\xf0?\xad\x95@e\x88f\xed\xbf\x97\x80K\xbdM\xcc\xe4?i\xe6\xa67\xdd6\xd0?]\xef\xc8\x97x\x96\xe8?7\xe4\xb1\xb2g\xc9\x8a\xbf\xc6[*S\xb6\xfd\xac?\xad\xe6\xf4e\xeb\x7f\x8b?`\xe8L\xb4\xf7\xcd\xf7?m\xc4\xa9\xc5 I\xde\xbfD\xf3\xeb\xe8@\x9f\xeb\xbf\xfc\\\xc8\xd6N\x94\xac?eV\x15\xb8\xce\x02\xa4?\x06\xe1\xbe\xd3\x14\xf4\xc3\xbf\xfde\x06\x1e\x06v\xf1\xbf\xca\x1df\x98\'8\xfc\xbf\xe8?\xc2i8]\x04@C\x14\xdbJb\xa6\xec\xbf;\x93\xf2_\x10\xab\xd4?d\x8a\x06Z\x02\x15\xec\xbfb\x96\x04p\xab\xfe\xe6\xbf\xa1\xee"\x13$5\xf0\xbf@\xe3\xfd\x8fh\xe4\xf2?\x1a\xd3n68\xac\xd5?n\x08L\x9d\xa4\xf9\xc7\xbf\xc9<\x8b\xed\xfd\x87\xe9?\xcbv#hw\x84\x06\xc0\x11\xca\x94r7>\xf1?\xb9/D\xe2h\t\xf2?\xf38\x9a\xa9}\xfc\xe9?O\x04hp\xb5\x84\x8a\xbf)\x96\x85}~u\xf7?|\xed\x02N\xf7\xbf\xc1\xbfL)v\xdc/\x88\xfd?\x87=\xb3\xca\x04\xa6\x16\xc0L\xa3\xd1\x93\xe2W\xf9\xbfp\x9bQ\xce\x90\xa7\xee?\x9f\x93\x84a\xd6t\n@\x14\xa3l\x89.\x94\xb8?\x02d\x06\x02al\x10@\xff\xa9\xb28\x10\xdc\x90\xbf\xe0\x8bNjm)\xed\xbf\xe2\xa0f\x8f\x04A\x06\xc0\xbf\xbe\xc4\xc6l\xdb\x08@\x8a%\xb3\x16\xcc\xd1\x10\xc0\xe1$Dv4\x0f\xa7?q\xf2\x1c\x10\xf3\x03\t@ \xe9\xab9\x15H\x00\xc0\xc4$\x13Mc\x11\r\xc0\xde\x98\xcd\r\xd3\x8d\x08@\x99\xc1\x7f[\x8b\x81\xdf\xbfzi\xc6d\x16\x84\xf4\xbf:m\x7f\x89\xba\x8a\x07@'
p425
tp426
bsg26
I1
sg27
I43
sg28
g29
(g32
S'=\x96\x12bM\xf3\x12@'
p427
tp428
Rp429
sg38
g409
sba(i__main__
PLSmodel
p430
(dp431
g8
g415
sg10
g11
(g12
(I0
tp432
g14
tp433
Rp434
(I1
(I180
tp435
g422
I00
S'\xad\x8c\x9d:\n\xbf\xcd?d\x99\xc9;M\x1f\xdf\xbf\x8b\xbaxa\x81\x01\xfd\xbf\n\x1e+\xfa\xe0\xaa\xc2\xbfR0\x9d\x94\x8d=\xd5?6$\xdbXM\x80\xd3?#\xea\xeb2\xed\xc0\xd3\xbf\x93N[\xea0d\xd1\xbf1\xa8NnPR\xf1\xbfu\x86\xdf\xa5\x1c\xe8\xcf?vh\xc2\xa2\x14Y\xf1?\xc7\xa5\x1a9\xe0\xd4\xf8\xbf\x04_\xd0\xe2\x83\x8e\xed\xbf^\x82f)\x98\x96\xf2?\xc42\xac\xf1T\xa9\xf3?\x01TExhI\xbf?\xac\x933\xfc\x86V\xc8\xbf\xb9KB\xb9\xaf\xd3\xe9?c(\x8c\xf7\xb2$\xed?~C\xb0hZ\xcc\xd5?\xc1N\xca\xd9\x18\x83\xf0?m\x7f+<\x11 \xf6\xbf{Q\xe3{\x93\xe1\xff\xbf\x8e\x0c0\xca\xb5i\x9a\xbf\xbf/\x17\x87\xea\xe0\xd6?\x7f!\xa4\x92\xfd\xb3\xdd?@\x8ef\xeew_\x01\xc0\xa7\x0c\xf2}4\x10\xf7\xbf=\xeb\xb4\xb1\x1a\x9b\xfb\xbf\xf7\x9f\xc5\xa2z\xa9\xe7\xbf\xf6\x96\x8d5\x95\x87\x0f@0.W\xb4\xdf\xb9\xf3\xbf\xf8\xa7\x83\xfbQ[\x00\xc0I\x89\xa7De\xc9\x17@W)\x85h\xc0\x8d\xa0\xbf\xa8\x17\xda\xbc\xf9\xff\xf2?\xff\x13?"xh\xf3\xbf\x01\x89\x98\xe3\x1f7\xf4?\xa6G\x85\n*x\xc1\xbf+qA\xe4\x9f\xae\xab\xbf\x14\x8e\x12\x89\x99\x92\xf4?W|\x0e.\xe6R\xb7?\xc7\x0c\xbdu{\x8b\xfe\xbfm\x99\x06\x11\x89\t\xf6\xbf\x8e\x87\n\x0c3\xdd\xf4?\xdf\x9a&\x9bP}\xfb\xbf\xe2\x10\xa0\x93I\xc6\xf5\xbf \x86\xd6\xa5ck\xe6?\x8az\x97;\xbc\xd4\xda\xbf\x12(\x9f\x03\xbe\xf1\xf1\xbfZiA\x1e\xd4\x8a\xf6?\xaa\x92%4K\x98\xf3?r\nA\x9d\xd4\xcb\xc0?\xfa-\xcdW.\x07\xf3?6{\xf9\x8f\x9f\x84\xf1?\xe3\x7fFK\xd0J\xe0?\xd5\xaa\xff\xd0\xdeq\xe7\xbf\\\xdd\xd1\xbf\x05\x92\xe1\xbf\xab\x04\xb6z1z\xd3?\xe4\x86\xb5\x92a\xb1\xac\xbf\xe5\xa8z\xa3\x8e\xf8\xe2?\x86\xbaK>\xd1\xb0\xe1\xbf9\xb1\x7fa\xad#\xf2?\xdfW\xc9\x9c^\x18\xd2\xbf\xc1\xec\xf7(\xaez\xea\xbf\x99\xaaG\x85\xf2&\xe4?\x98\x1a\x94\x96\x07\x97~\xbf\x84"\x97\x82h\xdb\xef\xbf"4\xaa\xc9M\xb5\xd1?\x1d92\xd2yV\xe4?I\xf7\xbf\x9cGK\xf1?\xea5.\x0c\x1b\x02\xa1\xbf\x86g\x98\xa7\xed\xae\xa2\xbfLV\xc4\xa9\x86\xa6\xce\xbfj\xfb\xa1CF\xbd\xd5\xbfvG\xc7P-\xaf\xf1\xbf9\xadX]\xb5^\xb7\xbf\xfd<e\xaf\xcfe\x94?\xc7R,\xba\xbc\xfc\xb9\xbf\x02\'\x96\xa6\xa4.\xcf?\x83\xa5\x80\xd1BJ\x97\xbf\x98Nh\xb1\xc9\x0f\xcf?S\xf3\xe6\x8cI\xb6\xd2?\xf6\x16\xbd\x86\xa5!\xcd\xbf\x9ee\x0b\x84e\x92\xc9\xbfm\x1f\xd6\x8b\xf3)\x9f\xbf\x81#@0Lp\xe5?+\xbdkg\x1c\xa9\xb4?\xb9\x1d\xde8I\x1c\xed\xbf\x07W\xaa\xc3\x83\x8e\xd6?yM\xbc\xf9\x7fQ\x9c\xbf\xabU\x0ba\xdd\x02\xe7\xbfh\xe9\x9f\x16Q\x12\xaa\xbf\xc9\xd3\x81\x10\x0e8\xf6\xbf!\xdd\xfe\xf1\xed\xed\xe0?q\xa48YGA\xe4?\xb8\x1d\x9f\x83OT\xef?VbJ\xd6?\x97\xdc\xbf*\x82\xef\xc2\x1a\x05\xe2?v\x81bm`j\xd4\xbf\xfd$B8\xe3\x87\xdf\xbf&\x9bb\xd5\xce+\xe6\xbf\xdd\x9e\xa7i}\x19\xed?\xab~\xfb\x86\'N\xe3\xbf\x86\xfe\xa7Rs\xba\xcf?C\xde\x92\xa8\x0c\x8e\xef?{\xc99=w\x16\xe1\xbf\xec0\xfe8\xd5\xe2\xf2?\x08\xe9\xa6\x1f\xf8$\xf5\xbf\xb1\x19\x7f\xd5\xaac\xf0\xbf\x1f\xa2q-\n\xaa\xde\xbfa\xc7\x07\xdb\r\xd9\xdc?\xcexa\xdf\xf3\xb9\xe7\xbf\xab\x17\x1bQk\xf2\xd2\xbf\xf5o\xe3I\xf9\x90\xec?\xa2\x96s\x13XA\xf4?\xefX\xb5j\xe8\xb2\xe4?\xa37N\x0e\xfe\x1b\xc1\xbfW\x15\xc0{\xd5\xd7\xe5\xbf\'\xf458}\xfb\xda?\xd5\xb9\x81b\xef2\xee?#0B\xef\xfc/\xd5\xbfy&T\x92\xe0I\xf2\xbfb\xe4/?\x11j\xf2\xbf\x07C\x8aD\x85u\xde?ut\xf6\xd0D\x84\xf3\xbfI\xf1\x88O*\x81\xe6?e%&\x10e\xc0\xe6?\xa7\xcd\xdf\xb1\xb4\xa4\xf0\xbfw\x98g\xc9\xa9$\xd6?Y[\x96&!T\xc8?d\xb2?\xc1Ae\xe2?\xe4f_\xae\n\x8c\xd0?X\xed\x82\x8eI\xf3\xe3?\xebC`a\x98m\xd2?1\xcb%%\xc7\xc3\xeb?A\x9d\xe7S\xa7-a\xbf\x17{2/J \xe1\xbfH\xaay\xad\xa0\xec\xe6\xbf\t\xb6\xfbR\xac\x00\xc4?;\x1f\xeb\x9a\x8f2\xdd?\xad\x8c\xd9Z9U\x95\xbf\x02\n\x86_\x86\xc5\xc7\xbf\xa0\xdc\xd0 X\xca\xb0\xbf\xcd\xc7\xfdk\xdbu\xe0\xbf\x87\xf9\xa4\xd7\xba\x81\xe4\xbf\t\\\x83\x1b\xaek\xad\xbf\x11@T\x9b\x01\x08\xc2\xbf\xa5\xe5\xa1\xbd\xd6\x1b\xed\xbf\xd8x\xc0\x8f\xbf\x1b\xd5\xbf\xdb\xcf,G\x18\x18\xe4?\xa0d\x05\xdf\xa4\x1f\xe5\xbf6\x07\xd3\xeeK\xf1\xd3?\x82\xd8/\xbc\xa6\x0f\xe6\xbf\xa9\xe5\xb8\xedR\x9e\xde?{\x1d\xd9*\x8c\xc5\xeb?\xee\xa46&uw\xc9?\xc4\x87D\x05\xe6_\xe3?\xfb\x84PI\x03\x9d\xc5?\xa9U\xa2\x89\xd4\xf5\xdf?W\xc8\xa1\xb3?`\xf0?\x16\xda\x1e\t;V\xf7\xbf\x1d\xfbIh\x97\xf5\xf2\xbf\xf1\xb5\xf1\t\xf9j\xe2\xbf_\xa7\xbd\x01\xbfM\xff?1\xc1G1\xb9\x0e\xd7\xbf\xbdes\xa9\xf1#\xee?\x8c`\xa1\x05\xa2\x98\xdb\xbf\xd1\xf4+\tm\xf0\xf3\xbf\xd0\xd93=$~\xdd?\x0eXYt7\xf4\xed?\xc4\xe5\x122v\x99\xe1\xbf\xc1\x12t?\xf2\x9c\xc5?\x17\xdf\xeb\xc2}\xbd\xd8?\xb0ZJX\x9b\x87\xeb\xbfvN\xc6\x9dw\xdd\xc2\xbfO\xa8\x1b\xfd{\x1d\xdb?HTq\x1f\xecG\xf2\xbf@q\xa44I\xef\xf9\xbf\x84\xb3`g\x83=\n@'
p436
tp437
bsg26
I1
sg27
I14
sg28
g29
(g32
S'(O\x18\xe3\xc99\x13@'
p438
tp439
Rp440
sg38
g409
sba(i__main__
PLSmodel
p441
(dp442
g8
g415
sg10
g11
(g12
(I0
tp443
g14
tp444
Rp445
(I1
(I180
tp446
g422
I00
S'\n\\\xa5a6,\xbd?\xfc\x9a\x08\xe6\xfa$\xd0\xbfJ^9\xe1\xe8\xbf\xf3\xbf\xef\xf9\xd5\xcam\xa0\xed\xbf\xb8\xff2\xfd\xec\xd0\x99?\xf44\x93)\x1b1\xc9?;/^\xca+\x94\xc0\xbfH\xf3@j\xc5\xd9\xbb?\xa0\xff\xa7\xa4G\xea\xc7\xbf.2\xad/ei\x97?10\x14\x80d\x03\xd0?\xead\x86\xc7\xa2\xc5\xd7\xbf\xddH\xff\x12C\x97\xeb\xbf21\xe8D\xca0\xdd?\xb6@\\\xbe\xe5\x96\xd0?B\x8a|\xc3\xdfK\xd4?\x94\xebf\xd3\xc3\xdf\xce?\x0c\x106,C8\xe9?z\xf35\x8e0\xe6\xe6?\xdab\xb0Um\xe7\xdd?\x85X\xbd2^l\xe9?\xecS\xe5\xfc\xb7+\xe9\xbf\ry>\xba\xd2\xa4\xea\xbf\x1e\xe7\x0f\xad\xe8g\xe0?\x8f\xf9\xbd\x80B~\xee\xbf\x1c\xca\xdf\xffq*\xd0?\x19\xdd\x94\xc06g\xfd\xbf\xe5?\xa6\xf7L\xf8\xf1\xbf\x8b\x0b\x9cP\xe3\xf0\xf1\xbf\xb4L\x12\xcf\xd3&\xec?\x87\xd6k\x0c\xecp\x07@F\xf0\xb7\xdb\xbb\x8e\xbb?\x89\x1d9]\xf2\xf9\xff\xbf0\x1d0c7=\x0e@\xb9\xc6\xdfM\x91\xd7\xc9\xbfuo\xd7\xb8\xa7f\xcc?b\xe2N\x18\x07\x91\xdd\xbf\xf9\x8bI\x0c\xf5c\xd4?H\x94\xbf\x89kp\xcb\xbf\xcan\xf8-\xb5\x10\xd1\xbf\xb5be\x85~X\xe2?\xa34\x13\xfe)G\xaf\xbfh\x8b;y\xcc\x93\xf8\xbf\xb9\x0f\xcf\x97\xf5Q\xec\xbfD\r\xca\r>1\xd9?uf\xe2;\xc3s\xd0\xbf\xa5\xa9D\x81X\x08\xe2\xbf\x1e\x19`ll~\xe0?\xa8\x98\xdca\x89/\xe0\xbf\x81\x01\xd4\xa3B\xf3\xce\xbf\xba\xa4\xce\xe6\xc9\xf2\xe7?C|w=\xd09\x8b?\x82\xc1\x89,\x9fZ\xcc?/\x9e6R\x06W\xe2?\xac\xf4{\x16e\xba\xee?\x07\xcb|\x1a\x05H\xc7?CN\r\x1cO\xd5\xdb\xbf\xb2\xbb\x14\xd9"k\xc4\xbf\x02\xcb\xbcF\x86\xfb\x86?\x85\x99\xfa\xc8\x8f\xf9\xdc?\xfdfL\xea\xea\xa4\xdf?7\xbb\xe7(\x7f$\xa9\xbf\x89hJ\x9bP\xf3\xe4?hGK#\x18\'\xe2?\x88D(\xcaA&\xe9\xbf\xe6\xfb\x9e@\xd6\x9f\x95?=J\xdf5\xbc\xa7\xc1\xbf\x89iJ\x19F\x17\xd6\xbf\xf2\x0c\x8adKV\xd9?N8!%wE\xcb?Ds\x1e|\xac\\\xc2?<\xad\xac\x89B\x82\xa6\xbfG\xc5G\x9d\x99U\xd5\xbf\x9b\x8c\xe8;9\x04\xb2\xbf/\xceO\xfd\xb8\xb4\xd3\xbf\xadU\x86\xca\x03\xff\xd3\xbf\xbc\xe1%\xd1z?\xd3\xbf\xf9\xa2\xaen\xb4Q\xb5?\xe5 \xc8\xcc\xf1c\xd3\xbf\x8dE\x8c4\xcd\xaa\xda?#\x9d\x9f\x05\x93\xe4|?\x925\xc1@/z\xda?\xb5\xf4\xfd~\x15\'\xd4?k|\x0ba\xf6\x01\xa0\xbf!\xb0\x13R\xf8_\xcc\xbf\xaa\x13\x9e8\xcd\xf8\x94?\xeeJN\xf3\x05\xe4\xd3?\xe1w\x97\xfc\x10X\xa2?\x91\n\n\xc2Z\'\xbb\xbf\x86\xee\x18\x14Io\xd3\xbf\xf6\x1b?h\xa9\xbd\xa4?4\x7f\x15\x89\xc9\xcc\xd1\xbfz8P-\xe8\xe8\xd2\xbf1?\xf5\x07\xda\x96\xe4\xbfUR\x82\x0c\r\xfb\xb5\xbf\x84\xffG\xabb\xa2\xdf?\x15{tH\xb1\xf0\xd5?6\xa5\x02\x04\xaf\x13\xdc\xbf\x95(\xf4\xe8\xf8\x8e\xd9?\x8a\xda\xfa\xb3L \x99?4\xdd,\x19\xb5L\xdc\xbfV\xda\xc7\xcf\\\xa4\xc7\xbf\xdd\xacRE\x1d\x94\xe2?\xf0\xcd\xa6\xf7\xb8\x18\xd1\xbf`\x02\xc2\xa3\x1eA\xad\xbf\xd2\xd9G\x9a(+\xe4?-`0\xf1\xe7\xbb\xe1\xbf>\xfe\xdc\x92l\xae\xe2?\xd7\xf3=\x00\x9a\x00\xd3\xbf\x81\xf1sg\x81P\xf2\xbfU\xfb\x96\x11\xbe\xa2\xd9\xbf\x8f\xcee\xc0u\xaa\xde?n\xfc\xc8\xc5#\x8d\xdc\xbf\x03O\xdd\x83\xb9\x86\xb5\xbfBG\x9e\x1amH\xd8?e\xb2\xbe\xa8\xaa0\xee?`\xcc0\xfe\x0f6\xd1?C\x9cs\x95\x02\xae\xc5\xbf\xa9\x88\x7fc\xae\xc1\xa9?\x81\x1b=\xe9\xbc\xc9\xc0?\xbf\\8\x1c\xb9h\x95?\xdb\xfa\x8c[\xc2D\xc7\xbf\x7f~\x9d\xf7\x11 \xeb\xbfl\xcb\xc7,\x80>\xe3\xbf\xa9GqJ\x0b\\\xb9?\xaf\xd8\xf2\xe1}yr?8\x8e]j\xd7\xd8\xd2\xbfEG*5e\xc4\xd0?\x01\xf5\x86\x1c\x0f\x82\xcf\xbfx.\x19\x08\xc8&\x9b?\xbdkj\xc7\xba\xe1e?\x1c{\xd8\x9f\xcc\x7f\xcc?6\x9f\x1e\xd4\x04\xc6\xca?\x8f\xf1\x12.\x9a\xa6\xe4? \xbd\xf8\x1b\xd2\xfd\xd5?\xf9\xcbL\xc7yt\xe3?|Gm~\xb78\xc7?!c$\xef\x1bB\xc8\xbf\xc7\xa0\xdd\xbf4\x8e\xcb\xbf\xa0\xaa\xc8\x02\xda]\xa9\xbfx\xdd\xcb%\x07\xb9\x90\xbfh,\xea\xd97\x87\xc7\xbf_$\xc9\xacAL\xc0\xbf\xbf\xccL\xc9l\x9f\xdf\xbf\x7fS$l\xeb\xa9\xdb\xbf\xf7\x0cr\x05\x04n\xdc\xbf\xd8&\xc6\xe2\xc1U\xce\xbfd\x81\xd4\x8fG_\x89\xbf\xe6\x84{\x1dy\x1a\xe0\xbf\xe1\xbc\xe5 \x14\x11\xd9\xbf\xbb\xad\x16\xf2a\x85\xa4?\xcc \x02\xd6\xae*\xdd\xbf\x18\xe3\x8e\xaeR]\xbc?\xdb8^\x1aEe\xcc\xbf\x0b>\x9bO\xd8\xaf\xcc?\xfa\xe9\xd9@\xc2\x89\xe2?\x88\xfb\x89K\xd2{\xe7?G\xce\xc8\x81C)\xee?\xe8^\x04\x00c0\xda?\xff\xb4u/\xdc\xb7\xde?\xf0\xb8U\xe0\xcb[\xf0?\x16\xde=?\x1b:\xe4\xbf\xe0\x08\xfcx/,\xe3\xbfM\xbf\x15\x0c\xdf\xc5\xcb\xbf\x8bv\x9d:L\x99\xf4?\xe5\x10\xd9\xdc\xd7C\xd3\xbf\xc6\xf8\xd9\xb7\xa7\xf3\xd8?\n\x8c\x9d\x04\x184\xe5\xbf\xa8\x92\xea\xd4\xe3\x02\xe8\xbfH\xf5b<j\x90\xe3?\x02\xde\xf7w\xd9\xdb\xea?\x9aU\r\xad\xad\xf5\xd5\xbf\xb7\xf7/wwp\xeb\xbf28\x8f\x1a\x03g\xd7\xbf\xdc\xd7\x8a\x028\x8d\xe0\xbf2k\xb3Z\xd1\x81\xd6\xbfw=\x0fc\x9f\x82\xcb\xbf7\xf7hM\xc4$\xd1\xbf\x10\x1fCw\xa4m\xf5\xbf\xc1sy}\xe9&\n@'
p447
tp448
bsg26
I1
sg27
I7
sg28
g29
(g32
S'\xc5z\xa17\x98=\x13@'
p449
tp450
Rp451
sg38
g409
sba(i__main__
PLSmodel
p452
(dp453
g8
g415
sg10
g11
(g12
(I0
tp454
g14
tp455
Rp456
(I1
(I180
tp457
g422
I00
S'D8\xc1\xd2\xa0\xd5\xc8?\xda\xa6\xff\x10Z\xea\xca\xbf\x87\xcew\xe9*#\xf9\xbfN\x998\xdd;l\xf0\xbf\x19Q\xec\xc1\xbeP\xb3?w\xd8\xcbe\n!\xd4?6\x82\xf4{\x87-\xe0\xbf\xd2\xb0\x01\xa5j\x8d\xc4?e\xd0\xdbn\xb9B\xd3\xbf\x00b\xae\x981\x02\xd9?\x17\x92B\xcf\x02\xff\xea?\xf6\\9-\x14W\xe5\xbf\x83\xf9\xc4\xee\x11B\xea\xbf\xb3\x83\xb1)b\xdd\xe9?\xc3[\xb5i\xd2/\xd2?\xcc\xe6\xe4\x1e.\xff\xd9?\x8cMD\xf4\xcce\xaa\xbf\x88\x97\xad\xaca@\xe0?6R\xd6\xb1\x16\x00\xd8?4:\x008\x00_\xe9?\x03Q,p\x02\xe1\xf6?\xed\n\x93\xc3\xf1\xf7\xec\xbf= r\xbfv,\xf0\xbf\xa8\x1fb\xd0Bc\xd6?U\xf3F\x9c\xeb\x93\xe6\xbfG\xa1\x1a\xb1$\x05\xc6?\x06\xf7\x9b\xd2\xbc\xfe\x01\xc0\x17=\xdb\xc3fX\xf2\xbf\x17\xa8K\x16\xbe\xb5\xf7\xbfm\xe9kb\xfc\xef\xe0?2\x04\xcb\xed\xe3,\x0f@\xe6\x83aq\x0fW\xd5\xbf\xdb2\xafd\x88\x08\xfe\xbff\x05*\xfa}\x81\x11@\xbblh\x82C\x18\x9d\xbf\xdb\xa1O}\x9eW\xd6?u\xf1\x8e\x80\x19|\xe4\xbfhy\x04r\x98\xfb\xce\xbf\x92^0\x9c\xb7\xe7\xd7\xbfu\xfc\xaf\xbc\xe5\xff\xbb\xbf\xc6\xba\x1a\xac\'\x10\xea?:\xa4\xf6\xca\xe1\x9e\xaf?\xff \x1f\x83U\xad\xfd\xbf\x8e\x9c\xf1\x08a\x1a\xf4\xbf>\xac\xd0\xb8|\x08\xe6?J\xdc\xeb\xf6Y\xa6\xe0\xbf{\xfe.\x9d\xe8e\xe1\xbfc,<m\xc6\x1f\xe6?\x12v2\xac\xfa)\xe1\xbf\x8a\x86\x11\xbe\tk\xd1\xbft\x7f\xff\x00\xe8!\xe4?wG\x8bpd\xd6\xe0?\x8d\xbc\x0c\xf5\xeb}\xcb?\xd6\xbd\x13\xf6g\x8a\xe6?\x17{\xe0\xf4\x0fD\xec?V^:\xd7]\xea\xdb?\xad\xf2\x98f\xef\x15\xe4\xbf\x8c\xc2N\x18\xe3\xf9\xdc\xbf_$\xe6\xa4\x0fU\xc4?\xafO\x93\x19\nV\xd0?\xfer\xd1\x0e,\x1f\xb3\xbfc\x05d$\xe1\'\xc5\xbf&O\xb6m\x9fi\xf3?4\xab\xe2\xe1\x95\x95\xe3?6\xbc=\xd0k \xed\xbfHZ\x90\x91T\x81\xbe\xbf\x98-d\xdb\xcd@\xb4\xbf\x85\x02JNZ\xd8\xbc\xbf^\x07d\xd8\xe5\x90\xd9?s\x82\x9de\xa2\x12\xc3?\xefv\x93[i\xd9\xc0\xbf\xcb\xe7\x12\xf7\xbb\x81\xdb\xbf\xd9\xd8\xa1M\n\x8e\xc3\xbfe\xcb2\xb9\x08g\xb5\xbf\xf6\x9f\xec=C\xd7\xb6\xbfx{\x99\'\x82\x93\xd7\xbfY\x8b\xe43U\xe5\xb2\xbf\xb6\xd7\xa4\x9dL{\xbc\xbf`\xc8\xaf\xd5\xb7Y\xa2?$\xf7\x1aJ\xce|\xdf?\xe8\xa9\x8e\x98G-\xd1?<\xa5;\xe9u\xc4\xdd?\xb1\x17$\xf5\xb9L\x96?<\xdaO\xa9DT\xb3\xbf\x8a>w>t<\xc2\xbf\x1b\xfd6\xa0H\xfd\x99?\x11\xac\xa1\xd4\xe4\xfb\xd8?\x87\xeebO\x7f5\xd5?\x85\xee\x9a\x1e\x96-\xec\xbf2j\xe2\xa8\xbb\x1b\xe1\xbf\xdcG\x9a\x9f\xa8\x92\xc8\xbf\x86\x91\xa90P\x04\xd2\xbfYe\xd3`T:\xd5\xbfe8\xb8\x9f\xd4\x10\xe9\xbf\x9d\x86\xb3n\xc4\xb1\xd0?.\x8c\xf8X\xb4\xa7\xf0?Q\xa20\xc9\x0f>\xba?2\xc2\x81\x1fdw\xd9\xbfT\xef/\xe9|\xe6\xdf?"N\x1e79q\xcb?0X\\=\xe6<\x94\xbf\xfe\x16\xec\x1dE-\xda\xbfN\x90"L\xdc\xc8\xe2?\x88X\x87\xb4^}\xd7\xbf\xb7\xa1\x9b\xf3B\x94\xc7\xbf\xf1\xee\xae?\xd7\xf0\xcc?\xda\xd8[B$b\xc2?\x99\x03\xd6\x91~Y\xe6?I\x83,\x92\xcb\x92\xde\xbf7\xbb\xb4sC\xdb\xe8\xbf\x85\xdf\x11\x0c\xe1\x14\xc5\xbfu\xc5\x9c\x18\x05\xb1\xd1?}\xec4\x1fX\x0e\xd9\xbf\xbb*\x11\x1ds\x9f\xdc\xbfY\x7f\x12\xe4@\xa8\xc5\xbfB\rluz\x19\xf2?\xa4*-TE\xba\xd1?\x7f\xbd\x86\xfb\xf7\x87\xc2\xbfsd\x85E\x19\xde\xc4\xbf\xc2L\x1a?\xe3\x01\xd8?\xa1\xb8p7O\xab\xc4?;\x05\x8aI\x03\xb7\xba\xbf\r\xa1\xfa3\xcd\xd8\xf3\xbf\xf8%\xbaN1\x92\xed\xbfa\x88w\xa7\xda\xa5\xcc?Zy\xd3"\x86\xcf\xb2?\xf6H*$\xa9\xe6\xd9\xbf\x7fB\xbe\xad\xf8\x99\xd4?>\xaa\xa2\xc9\xfa$\xe7\xbf\xba\xe6g\xc6\xae\xb7\xc7?\xc3\x10 V\x89\xbe\xc8?9y(\xb4\xcf\xb4\xdc?W?\xee\x8e\xf4\x05\x96?D\xb3L\x90\xc8<\xea?\xd8\xd8?\xfc\t\x07\xe4?\xd0\x9bD\x14\xed\xa0\xe2?b\xcc\\\xfe\xfe\x8e\xbb?\x9c\xa7\x19\x0b"\x17\xb9\xbf\xffu\xc6_V\x0b\xd1\xbf\xb5\xa2\xe6^\xacqn\xbf)Ln\xb7\x86\xde\xcb?\xf9!\x90\xa3\x7f1\xc6\xbf\'j\xd9[\x8b1\xd6\xbf\x8e\x9b\xe8\xed\x19\xba\xd2\xbf\xb3\xc0d2E\x11\xdc\xbf\xc3\xf3\xdbDF\xb8\xdd\xbf\x9b\xd4\x9f\xee\xd5\x04\xbb\xbf\t\x11\xd3}y\xb2\xd7\xbf!\xa6\'x3\xca\xe1\xbf\xd0\x8e\xadC\xcf\xc1\xd6\xbfL\x80\xef\xb3\xeel\xca?\xf6\xa3\xfa\xa1\x8fH\xd8\xbf8_\xf3\xec\xccb\xdd?+uR\xd5\x1b\xfc\xac?\xe5o\xbfD\xb1\xfa\xc5?\xb6a9\xce\xb1\xd9\xd3?@\xc9\\\xa2:\x8c\xd5?x:\xcf\xf9\x82\xed\xed?HB\xd0\xef\xf5l\xe1?\xfe\xa2v\xbdF@\xcf?\xf9<\x8a\x9c\x19\xf8\xef?Q\xe5\xbf\xf9\xd8\xa6\xf1\xbf\xf0\xb5\xe6\xfcz?\xea\xbf&\xd4\xdc\t\xef\xb0\xd7\xbf\xaa\x16\xff\x0b~\xa4\xfc?,\xe1\x11\xc0\x88\x8a\xd0\xbf\x90\xa9:\xc0\xd0\xc8\xe1?\xc7\x91\xf5\x13`\xe0\xef\xbf\xc3D\xe4\xae\xb75\xf4\xbfP\x13\x91\xe6\x90\x06\xe7?\x04\x0b\x18\x90\xb6\xbf\xf1?\xe2\x90\x9a\x104\xdf\xd2\xbf6\xa4<\x85]m\xe6\xbfM\xcaBEGz\xa2?\xa4{\xfctpY\xda\xbfPm\n\xf3;\xb2\xc3\xbfV) \x82)<\xab?\xc1Fd\xc9G\xc9\xd6\xbft\x00\x04\xcb|a\xfd\xbf\x0e9\xa9?Rj\n@'
p458
tp459
bsg26
I1
sg27
I8
sg28
g29
(g32
S'9o>\x06\xdeG\x13@'
p460
tp461
Rp462
sg38
g409
sba(i__main__
PLSmodel
p463
(dp464
g8
g415
sg10
g11
(g12
(I0
tp465
g14
tp466
Rp467
(I1
(I180
tp468
g422
I00
S'\xe49\x9d\xd9j\xdf\xa0\xbf\x12<N\x9d*\xaa\xf4\xbf\xd6\x13\xfc`&\x9c\x03\xc0\xcc{Ug\x95\xa6\xdc?(j\xb7\x94\xd5\xae\xce\xbf+\xdb\x9b\x85\xc9\xda\xf6?\xba\xd6" \xe8 \xeb?\x06=\x12^Dh\xd1?\xbcz\xbd\x1b\xa2S\xb5\xbf\xc4\xf5NG\x94V\x91\xbf\xe5X\x90a\x84r\xe6?\xe41\x08o\\\xa3\xf8\xbf\r\x9cK\x10\xa6\xdd\xe0\xbf5\x1a\x00\xce\xd6\xb1\xe4?2\x8e\xbbg\x9a\xa2\xc4\xbf_p\xf7\x15\xe1\xc1\xe9?V\x18c\x1c\xf2\x9d\xf6\xbfe\xa4p\xde\xbf\xdb\xec?]\xb1\xafc\x8c\xc6\xf2?\xf0E\xb2~\xb0\x0f\xe1?\xbak\xc6\x89\xbc)\xf6?\t\x1c\x1d\x993z\x07\xc0\xc1\xc45J\x0e\xec\xf9\xbf\x82\xc3\xffG\x9a!\xd8\xbf`}\xe09(p\xe2?\xa3\xe4Co\xe6\x9f\xac?\xe8\xaa\xff\x82\x95\x1e\xef\xbf\xbc\xc9\xa0\xd6<\xbb\xf7\xbfNSb_\xec?\x02\xc0\xea\x9b\xe1\x96\xe6\x16\x03\xc0\x95\xf6\xc6\x9561\x18@\x9a\x95\x04\x8d\x92"\xf2\xbfh\xd9\x11\xcbj7\xf8\xbfk\xa5j\x82\xcc\xd3\x14@\x0c\xb7\x12\xd4\x9c\xb5\xd0\xbf{\xbfB\x0c f\xee?\x977b$Oh\xf7\xbf\x14*~\x86\xdeI\x01@\xb41i8+Q\xd2?u\x97\xb6\xbc\xb6)\xcf\xbf\xec\x1c\xd7\xf6\x93\x05\xfb?\xc4\x8c\xcc\x07\xe3\xa6\xe3\xbfH\x01A\xde\xae\xc5\xf6\xbf\x86\xa8W\xc1.J\x03\xc0\xd6X\xf4S\x8b\x93\xf2?\xe0\x1a\xa5>\x867\xf9\xbf\xb2\x8c\xd4#\xc1\xe2\xfb\xbf\xe7$\xa7?\x0fS\xe9?\x0bk\xcf\\\xa6A\xcc\xbf\xe5X }\xa9P\xd1\xbf/\xdb\x05\xff\x8f\x0f\xf2?\x93b@{\n\xd2\x01@O4\xb1\xdd6\xb6\xc5?\xfa.\xc9\xbf\xa2I\xe2?\x0c\xd4\xc5\xe7\xb2J\xf0?`\xd1\x89K\xa7/\xe6?\xa39p\x1e\x89$\xe6\xbfY\xfe*\x95\x16m\xf6\xbf\xf8\xc0\x93_\x98D\xe4?\x8f\x7f\n\xf6"3\xd1?\x91\xb0B\x0bWc\xda?\xd5W\x92\xf5mw\xc3\xbfa\x89\x91\xc2]\xe0\xe3?w\xaf\x87\x94\x8b\xde\xb3?\x97\x16\xa9\x94Ah\xfb\xbf\x91Lc\x02\xc7T\xf3?\xf3W\n\x8c;L\xd7\xbf`\xb9i4\x99l\xd6\xbf\x19\xcf\xa9\xec\xff\x97\xe1\xbfK4\x9e,E\xd3\xfb?\xff\x0f\x16\xbaE\x8c\xc1\xbf\x1bW\xe0e]R\xda\xbf\xb1\x88\xefA\x11\xd5\xc6?N\x1b\xe5\xf9\xe5\xbe\xdb\xbf\xff\xf5\x8ftoL\xd1?\x05\xdf<cj\xc0\xc7\xbf\xc9\x89\xf5C\x9d-\xf1\xbf\xe7$\x11RD\xaa\xdc\xbf\x99\xad\x89\xfe00\xdf?\xa4\xee\xf4\xb8k]\xea?\x91\xa2(B\xd3\xd7\xd9\xbfywP0\\\x9d\xe0?\x87\x05l\xa3\x8b\xf3\xb6?4\xe8^\xa1\xb3\xa3\xd0?R\xa6x\xd10Y\xb9?nq\xc6\x1dl\xda\xd4?\x9f\xd4\x98\x84\x04c\xec?\xc1\xb8\xf4\xa3\xde\x01\xc3?\x87>\xfak\xd3\xad\xf8\xbfa\xb3\xa7*\xb8\x81\xe2?\xc7s*\xff\xdb\xff\x94\xbf\x84\xc9\xef\xd6\x99D\xfc\xbf+\x88b7\xcd\x81\xa7?\xdc\xbc\x03Z\xf0\x9d\xf4\xbf\x1aC\xf5kj\x1c\xe7?[H\xaa\xfc!>\xf6?\x83"\x17\xb4\xad\xa3\xea?\r\x0cm\x9d\x1b\xb7\xe5\xbf\xa4g\x1c\x00\xa6y\xd7\xbf\xc4\xff0\xd3\x85\xa3\xc5?\x83l\xdaL\xc4>\xe5\xbf\xf5H\x86e\xe98\xef\xbf\xa89\r\x98\xe7#\xf5?\xc4/\xd9\xe73_\xf5\xbf\x85\xb2\r1\xbe\x84\xb9\xbf\xdc\x91\xcb(\x9f&\xfd?F\x11\xdd)\x92\x1c\xe3?p\x95n\xf1\xa61\xf4?\xc2\x9e\xc6G\xc6\x00\x04\xc0\x1b;T\xd5e\x13\xcd?$+<xK\x07\xea\xbf\xf7z1\xeeW\xab\xd9?(\x90\xbc\xd8-\xff\xe1\xbf\xd4#G\n%\xf7\xe2\xbf\x92^\xaf\xd3\xdf\xf6\xf8?\x8e\xd1\xe4C\x03\x8f\xce?\xbd\xca\xd0<\x06O\xeb?U\x9e\xf27\xd2W\xc3?G\xa5\xf7\xc5\xd9\xff\xf0\xbf\xdaK\xf1A\xa8\x04\xc6?y\x00\x97\xc4\xfb.\xec?\xff\xe9\x8b\x83\xa6\n\xd6\xbf\xf4\xb2W\xbd\x13\xc7\xe6\xbf\x1fInf\x8d-\xe6\xbf\x1c?v\x17l\xeb\xc1\xbffG\x07\x9e\x18 \xe3?b\x1ai\x06\xbeH\xd3\xbf\t\x818_"C\xca\xbf\xc1[\xe0\x00qw\xb1?T !\xe5v\xe0\xe3\xbf\xd2\xe8H\x11\xa4\r\xea?:\xe3\xe5#W\xa1\xcb?\xcf\xee\xc3\x19&$\xd1\xbf\xfc_x\xed\xfa\xe0\xee?\x95\x1fi{\x98y\xd7\xbfu\xd4u\xca\x0b"\xe5?H\\\x94\x89\xae\x9a\xf2\xbfL\xf9\xc9V\xa5\xe8\xd0?\xc2\xce\xb97\xf6\xa4\xd3?N\x1a\x18\xd2\x96\r\xa5?}$T`\xbb}\xe1\xbf\xb8T\xa3\x01_;\xe3?\x020\x9eZ\xcbg\xeb\xbf\x1bi\xe5\x9d\x0b}\xea?\xd4\x9dd\xa4Q\x93\xe6\xbfx\xd7\x97\xc2\xfcj\xb7\xbfoo9\x82\x8a\xbb\xe4?\x02.+y\xb2\xba\x8e\xbf\xb9\xf6\x1dv\xc8\xf7\xf4\xbf\xe7\x19\xf6\xd9zf\xcd?\xf6\xa6\x9e\x16~s\xd0\xbf\xdf\xb4<{\x9ad\xf6\xbf\xcb\xbdDv\xd4\xcb\xe3?\xef\x8c^L\x1b\xc7\xe9\xbf\xa60[\xdb\x03_\xdb?[\xac\xd7\xaf\xaei\xf7?<F\x1c\x98\x82T\xc1?\xe2E\x10\x08\xb7\x96\xe7?\x9c\xb8A\xefh(\xe3\xbfRh7\xa1\x0c\xbb\xec?f\xa3\x95\x0b%\x05\xf7?\x9b\x13\xd9\xdb\xd0\x9f\x05\xc0\xd9sd\xdfN\x83\x02\xc0\x83K\xdc)\x98B\xf8\xbf\x1eR]\xc9}*\x02@\x18\xdc\x12U\x83\x8a\xf4\xbf%\x04U\x04\x0e]\xf4?\xf2\x91F\xa8\xa5\xdd\xe3\xbf\x88\xfc\x90\xde\xa1\xc4\xf3\xbf\xb9\xa1\xf3:\xdd\xdf\xcc\xbf+\x17/\x9b\xcfW\x02@\xca1c4\xc0\xa5\xc8\xbfY\xd1c\xd1\x87#\xf3?_\x9b\xecZ7e\xf2?\xcdz\xe2\xbc\xd6\xfa\xf5\xbf\xdc\x8cP\x07Y/\x93?\x18p\x99\\\xac\xbd\xe3?TA\x1b,R\xe1\xf1\xbfJ\xfd\xf9\xbe_Y\xf3\xbf\x8f\xb9!\xb3\xf5H\x0c@'
p469
tp470
bsg26
I1
sg27
I25
sg28
g29
(g32
S'\xb1\xb1CQ\nC\x13@'
p471
tp472
Rp473
sg38
g409
sbasg38
g409
sg8
g415
sg83
I00
sg26
NsbsS'HLA_B_5301'
p474
(i__main__
ModelContainer
p475
(dp476
g4
(lp477
(i__main__
PLSmodel
p478
(dp479
g8
S'PMBEC'
p480
sg10
g11
(g12
(I0
tp481
g14
tp482
Rp483
(I1
(I180
tp484
g18
(S'f8'
p485
I0
I1
tp486
Rp487
(I3
S'<'
p488
NNNI-1
I-1
I0
tp489
bI00
S'W\x9d\x88|J\xf1\xdf\xbf|B:\xd5\x90\xa4\xb8?\x1c\xc4\xeamW\x87\xba\xbf4\x07C{\xf9\x15\xaa?\xa8!3y\x9e\xe0\xe8?\xf6\x11DB\x96\xde\xc2\xbfI\x02\x8f\x9d0d\xbb\xbf\x15!Y\\\xe2\xdc\xda?j\'R]\x02\xa0\xd9\xbf\x14\x9f\x83\xd4l\x07\xe1?\x8fR\xd7V1\xfa\xdb?\xd9\xb5\x04<\xfb\xe5\xbd?\x00i]\xdf\xa0?\xd9\xbf\x9dCN\x03\x81s\xca\xbff \x83\xcc\xff)\xe3\xbf\x10\x90f\x85\xa2\x8b\xdc\xbfM\xdb\x00t\xcb\xe6\xd2\xbf\xabY\xe0\x16\x9fw\xa5?P\xa8\x87^OG\xd9?Z\xa5\x93-y8\xd5?\xc0\xc6\x07d\x94\x95\xe0?@\x17QM\xd8\x99\xa1?\xf4\xd09\x8a,\xb0\xd9?\xbb\t\xdb;\x15\xc3\xc7?\xb1\xafo\xd4\xc6\xa4\xe8\xbf\ru\x10\xa1\x04\x17\xc4?h\xb7\x87\x0f\xd0u\xd0\xbf\xe6\xf1\'\xd4o\xb4\xe3\xbfX\xff<\x90)\xb5\xce\xbfL\xb4\xd1<G\xaa\xe9\xbf\x19Sr\x02w\xfc\xe9\xbf\xe9\xb1\x1a\x98*\x1a\x9d?\xe1\x9cX\x06\xcc\xc2\x04@\xe9YF\xf8\x02~\xd8?\xb2\x89;R\xfb\x1b\xb3?R\xcfk\xba6\xe1\x9b?\xa5G\xf4)\x08\xf1\xaa?\xbaR:+\x8f\x13\xc7\xbf\xcflg\x03\x84L\xd2\xbf\x1ea\x08$<\x9e\xdf\xbf\xe9P\x13\xdf\xdc\xd2\xb1\xbf\x9d\xae\xe9\xf2\x19N\x94?]|\x9d\xea\xd5!\xa9\xbf\x91uo\x9e9\x0e|?\x80cw<G\xa5\xc2\xbf\xd6\x15\x99K\xd7\xd4\xbc?\nq\xef\xa2p\xd1\xad?\x85<\x0b\x1c\xf3p\xb3\xbf\xaf\n\x1c\r\x1a^\xc3\xbf`/\x8e\xce\x83\x97\xa4\xbf\xbaq\x9c\x15:\n\x97?\rq\x8d\xd9L>\xcb?"\x89\xa4\x1e<\xa9\xbd\xbf@%\xbd\x10\x9b\xe8\xbb?\x08\x8a\x00\xc0\xf8\x82\xc8\xbfjJ\x0c~\xa1\x83\xc8?.\'\x06\x8d\xce\xc9\xc2?\xc5\xceAP\x9b\x89\x93\xbf\xed_U \xc2\'\xac?\xb7\x94\xafE\xaa\xaf\xb3\xbfw\xa2\xabM\xea\x1a\xb5\xbf\x99}\xeb\x13\x9bt\xb9?\x9c\x80\xf7da\xd0|?he\x1e\\\xba\x8e\xa4?\xc62wP\xfb\xbe\xa2?\xf9i\n\xd6=\xb4\xa1\xbf\x0c\x80\x16\xbeVd\xcf\xbf\xd6:)O\x1e\x1f\xd6?qDE\x88G\x85\xd4\xbf\xceVp\x0f&\xde\xc4?\xb1\x13\x10\xf5\xdd\x98\xb1?\\\xae0F\xef\xcc\xc1?\x97\x9a\xbe\xc9\x02\x0e\xc4?d=y\x8a&`\\\xbf\x1f*K\xd2\x873\xe3\xbfBl\xd1\x03\xa2\xae\xb5\xbf\xa6\xdb\x13\x0b\xddpp?26\xf72\xf7"\xd0?\x86\xaa\x19r8\xb0\xc0?-\x98s\xeb(\xd4\xb2\xbf\x80\xd8\x97\x0f\xe9\xf3\xc9\xbf~\xbd\xdc\x90\xb8\x0f\xad?\n[\x00\x93/\x18\xc6?\xd3\xf5Y\xa5%\xbc\xc1?bd\x8e\x87\x88q\xb8\xbf\x9e\x90\x91\xd8`\xc6\x9f?\xbe"\x19\x07M9\xac\xbf\x8a\xff\xa2M\xa3\x9e\x96\xbf\x16}\x0e\xeek\xf4\xd6\xbf\t\xbcN\xdd\x8c\x89\xb2?\xe3\xdc\xd0\xa3\x93\x9b\xc4?\xc6\x13dC\xdd\xed\xbf?\xe5\x13\xf3\xc2\xd1\xf6\xb3\xbf2/\xc0b\x1e\x19\xcc?\x97;\xd4\xb1`.\xd6\xbfd\xe4\x90MX\xc3\xc0?\xa1\xa9\xe0\t\x87\xd0\xc4?\x80\xb7\x8em\xf8\xb2\xb2\xbfk[M9K{\xc0?s\x06m\xc8Mg\xc5\xbf\x94\xa7\x1d1\xa7\\\xd1?\x8d\xe1\xfe&\x17\x9a\x86\xbf\xbe\xb9E\xf3\xfc\xc9\xc1?\x97\xf9?\xa6D\xa4\xba?\\\xfd\xac\n3\x19\xb6\xbf\xc0\x92\xd3\xa5\x82M\xbb?g\xa5;\xc3Ba\xba\xbf\t\x14\xab\x16\xc8c\xca\xbf\xd8\xbe\xa0\xc3\x90\x99\xa6\xbf\xd9\xe0\xc0f\x83H\xb8\xbf\xfc\x05\xe2J\xb3\xf0\xc9\xbf\xd3e[\xa7\x98\t\xa8\xbf\xf3~>\x1e8\x1c\xd2?g\xe4}\x8b\x9b\xb9\x80?\xd0\xd9H\xb4$M\xb1\xbf\x84\xb3\xd1\xa3\x0c\x8e\xb7?\x0cU\xb6e\xdc{\xbc?\x1f\xa5\xa9=\x13i\x9b?25\xa7GGd\xc1\xbf*\\\\r\x12_\xc2\xbfB\x0c\xdbR.\xd5\x84\xbf\x8f@!\xa6\xc3\x15\xb3?\xde\x05\x11Z`r\x9c?j\xedSw\x99\xab\xa8?_\x8f\x86f\xb8\xf5\xc3?t\xa9\xf0h\xafX\xa5\xbf\x92\x8bU~\xbf\xa2\xb6?\x94\x8c\x1e\xb8q\x96\xc5\xbfu\x90*$\x8f\x8c\xb1\xbf]\xc3\xc3uRY{\xbfI\x1f\x95zl!h?\xc1\xa8\xcd\x9a$HG\xbf\xe4\xf1\xd6O\x11t]\xbf\xba\'iR\xcb\xcd\xba\xbfZ\x8b\xbcG\x1d\xc7\xb1\xbf\x97\x19\xbf\xe2/\x95\xb2\xbf\xb8(SS\x96\x9f\xb2\xbf\xbbU\xe1\x85\xbd\x8e\xb9\xbf\xfc\x82\xe3Q\xb7\xdd\xc2?>\xd7\xeb\xa9\xff\x0f\xc6?\x87\x19\xae\xd4P`\xd1?\x1b\xb5\x97\xf2\xe4>\x87\xbf\xe1\x1a\xd02}u\xc6\xbf\x18\xf1\x87/\xde\xde\xc4\xbf9\xff\xd4|\xc5%\xa5\xbf\xe06\x127\xe23\x93\xbfr\xbc\xb7\xf0\x0e\x00\xbe\xbf\xa1\x8d5\x83\xba\x8b\xd9?\xe45#q0\x8c\xa8?w\r\xc9ZU\xd4\xbd?\xb3\x06\x03\x9d\x8f\xe5\xbc?\xdc?\xa4F\xdaA\xc1\xbf\xbe\x85\xd5\xd4\xea)\xc9\xbfp\xba\x92>\xfb\xa2\xc7\xbf6\xb3LS\x12f\xc4\xbf\x14\xa9x=/^\xbd?`\x1c\xce\xb6\x1e\x99\xb2?\xf62>n$\xd3\xcf?K\xbd*\xd4\xd4\xff\xbb\xbf\xa4W\xe8\x91\xc9s\xb2\xbf\x1cL\x81\xf1R\x06\xe7\xbf\x07\xfd\xfb\x10j\x1c\xd3?\xb1\x11lh\xce\xf8\xb2?\xe0\x99k\x02(\xb0\xbb?\x7f]fnj\x8f\xf2?[\x92F\x1eP\xf5\xad\xbf\xd0Az\xe5\xe0\xcc\xc6\xbf\xcd\x10c\xb7\x9d\xb6\xf0?1\xffc\xcc\xd8\xd4\xe9\xbf\xee38\xa5$\xb0\xd3?\x0c@\x88gMd\xdb? \x82h!K5\x97?\xab\x96g\x1e\xa8\xca\xdd\xbf\xe9!\xa7QV(\xd5\xbf\xf4\x97\xde\xff\xcdl\xec\xbf\xca\x9b\x0c\x17\x92~\xe1\xbfN\xd3\x94\x9bN\xde\xe0\xbf\x86a=\xdb\xdbB\xcc\xbf"\x12\xbf\x125n\xe5?\x14\xa5\xe8F! \xe4?'
p490
tp491
bsg26
I1
sg27
I1
sg28
g29
(g32
S'J\x90\x9e\xfa\xbb\xc7\x12@'
p492
tp493
Rp494
sg38
g474
sba(i__main__
PLSmodel
p495
(dp496
g8
g480
sg10
g11
(g12
(I0
tp497
g14
tp498
Rp499
(I1
(I180
tp500
g487
I00
S'W9I\xb0\x91Y\xec\xbf\x1d\x89.\xd5\x16\x13\xb3?\x11\x1ex\xb1I\xe8\xcf\xbf\\\x18F\xa7\x1a|\xb2?\xc4\xabC1\x0b\xe6\xf4?\xde\x13z\xf8R\xfa\xd1\xbf\xee:\xe4\xa4\xe3\xdc\xc3\xbf\xcf,\xb1\xdb\x1a\xc9\xe0?>w|\xa4\x8e\xea\xde\xbf$\x86Dn\xcb\xfb\xed?\x06\x93)\x98\xcc\xb6\xf1?\x00\x89|\xd9\xe9\xc0\xcd?5\x9d\x8e\x0cK\x16\xee\xbft\xfa\x94\x0f\'4\xd3\xbf\xbb~\xcb\xe1\xe4\xf0\xe6\xbf\x88\xb5\x8b\xec\x9d\x81\xe6\xbf\xec<\xe0\xe0Jm\xe3\xbf\x9c\x0clp\x8cy\xc7\xbfk\x0f:\xb2\xfdS\xe2?\xe4=\x0f\xff(\xb7\xe5?\xcfOV\r\xad\x15\xe3?\xbc\xd6E\x1f\x9d\xc6\xb3?\x85\x02y\xb0\xefk\xd9?9{\xf9\xd0\x98m\xce?.\xb0\x12\xc5\xc9\xb1\xe1\xbfF8\xfa\x935\xdc\xb7?:\x02\xf1\x02~\xed\xd8\xbfU\x99\xfe5\x00\x18\xdc\xbfTgp\xf4\xc1\xa1\xd6\xbfs)\xd0\x97i\x90\xe3\xbf\xc3\xcb\xf5\xfa\xa9\x1e\xe9\xbf\xc5\x8f\xb3]\xb7^\xb3\xbf\xf4\xd3_\x1b\xd8\xa3\x06@6\x94\xe3g\xdd\x9d\xd4?K]\x10\xd4\x9e\x9f\xb2\xbf1P\x88\x95 t\xd1\xbf\xdb\xa2\n\xb5ZG\xc1\xbf\x97\xba\xcf\xe5\xaf*\xbb\xbf\xce\xf5\\,\xec1\xd2\xbf\xfd\xde\xf3\xa3rv\xde\xbf\xaa\xb05\xc2\xb8\xb7\xd8?\x99x\x88\xddF\xf2\xcc?\xea\xb3\xbd\x8alZ\xcf\xbf\x19\xec\x85\x11\x8a\x7fe\xbf\\\x17\xd4\xe1i\xf3\xd3?`\x8a\x94\xeaJC\xd4?/\x01\x8e\xdc\x13Y\xde\xbfLP+\x85s\xcb\xe6?\xe9\x99\'\xff0B\xe9\xbf\xd5r\x81\xe5\xf3\x8c\xb9?\x15975\x87Z\xbf?W\x1b\xce\x88a\xd0\xa6\xbf\xaeIKJ\x90\xc8\xd8\xbf\xb4\xd5\xec\xa2\xde\x11\xd5\xbfo\xba\xaf\x8b\xf1\xd5\xf3\xbf\xf8\xb2K\x96,E\xcf?\xa9\xdc)\xa8\xe1\x15\xcf?\xa8\xb66,\xdep\xe2?\xf5rB!\xae@\xca?V\\\xfc\xaa\xecg\xb1?\xf9\xd3\xd8\x17\x0bU\xc7?em#\t\xdf\xca\xb1?\xaf\xadiW\xd5U\xb1?*\xbd\x9b\xde\xea\xe2\xad?$\xb8[\x82~\xa5\xd0\xbf\xc1\xefc\x13SZz\xbf\xaf\x7f\xf4\x05g\xf2\xba\xbfC8\xec\x9b\x8d\xc7\xab\xbf\x9a\xae\xdd\'&\x95\xcd\xbf\xb9i\xbe\x9d\xbc]\xbd\xbf\xda\')\xe4\x95\x96\x9e?\xf1\xd99}\xa6%\xd1?\xdc\xb5\x8f\xc4R8\xc2\xbf\x90\x1c\xea\x9a\xd3\x9f\xb4?\xc9M\xce0\xbd}\xd5\xbfF\x1b\'\x08\xcc\xfb\xc5?,p\xef\'t\x08\xc9?\xefr\xd8\x84{#\xc4?\x01\x1cIRB\xd6\xac?E\x1e\x07S{Q\xb6\xbf\xbd\xed\xde\x90S\xef\xdc\xbf,\x84N?\xa3o\xa5?\xc7oc\x08t\xd8\xa8?\xf5\x19\x1d,Q\xfd\xac\xbf\x9f\xcc\x07f\x94p\xa7\xbf\\\xa3\xebGDA\xa7?S\x1eo,\x10\x17\xaf?>\xe1\xea\xfd\x1b\x8a\xb1?\x96\xc1x\xe2\xd8\xfd\xd6\xbf(c\xd3\xbc#]\xc7?\x0c\r\xf7Y\xf9 \xd9?j(T\x89\x17\x84\xc2?\x8c\xbf\x87\xa1\xa7\xdf\xe5\xbf&RF~6m\xcb?%\xf4\xa7\xdb\x90\x14\xda\xbf6\xcc\x8fW*\xfa\xd2?x\xbb\xa3?\x19\xea\xd2?/\xf6\xa9fcw\xb1\xbf\x9fz\xa2\xec\xa4\xf9\xd3?\n\xc7%\x90\xd1\x00\x9f\xbf\x03\x9b\xd6\x97\xe9]\xd3?z\xcee\x95\x7f\xfb\xbb\xbf*\xb7\xb1\xb8\x0cf\xae\xbf\xeeW\xb0\x05\xde\x87\x97\xbfF\xb4:\xb4\xd6\x83\xd1?&\x1bM.\x9b\xe8\xba?\x85?\xc8!\xe2\x06\xd5\xbf"%?\xa2\xc4\xc4\xd3?_^*g\'\xf2\xc3\xbfV\xbfP\x0cV\xf3\xd6?\x1f\xf3\x984_cD?\x90\xda\xda\xefq\x01\xca\xbf\x1f\xd9\xc0\x8a\xce|\x8d\xbf\xeb7\xc2\x04\xf0\x10\xcd\xbf\xd2\x7f\xf4\xe4\xdd\xcc\xe1\xbf\x10i\xb4\x8e\xeaT\xa7?w\xa8\xed\xf0\xc5\x9f\xcc?Gb\xcb\xfeh\xbd\xd5?\xf7<;Y8Y\xc8\xbf+\xddQ\x9e`Z\xb7\xbf\xd4\xcbi6\x90\xe7\xc4?\xea\xcc\xbd\xfb,q\xc3?\x05\x85\x8d\'\x9b\'\xc6\xbf\x0c\xfe\xb6\x1a\x1b\xd8\xa0?\xaf\xf6\x93n0\xce\xd0?p\xe2[\x1e\x19O\xb6\xbf,\x7f\x9e\xc0\xf2\x95\xb1?g\r\xaa4\xa0\xac\xc1\xbf\x99\xef?<\xa3s\xc0\xbfP\xfdS\xc9\xb1\x97S?#G\xf8\t\xb8\xa1y\xbf\xd5~36r\x9a\xb0?\x13\xa1=\xee\x06r\xc1\xbf%_\x94\xf0\x05\x85\xd1\xbf\xca\xbd\x10\x18<w\xd3\xbfl\xf9\xf1\xcb\xc7\x16\xa0\xbf\xb8\x87\xf1\xce\xe7A\xaf\xbf\x02{-y\xf8\xe2\x9b\xbf\xd94\x85\x0b1\x89\xce?\xc7\xcdn\x8e\xeb\x82\xd8?di\xe4j:F\xbe?\x12\x97:\x9f\x92\x8c\xb3\xbf\x804Nk\xb0d\xd5\xbf\xa3!9\x13\xc4\xdd\xd0\xbfb2\x84\xf4\xb2\xcf\xb6\xbf&Y\xe0\xa2\xa8v\xb5\xbf\xc8CKI\xddd\xc3\xbf\xdc\xf1\x8blt_\xe5?\x7f\xd9\xb8\x16D\x90\xaa\xbfu7i\xfb\x8b\x7f\xc2?\xff0\xb5\xf1\xee\xe8\xc0?\xf5\xe5s\xe5O\x1b\xad\xbf\xb0\x83\x10\xb9#\x0b\xe4\xbf\xe5\xe5\xd9\xc0)\x8e\xc7\xbf\xdc9K;^i\xd1\xbfJWD\xb5b\x10\xd6?b\xb3\x1f?)k\xd4?]rik\xcb\xee\xdb?\xf3F@\r\x8e#\x95\xbf\x0e\xf9\xce\xa6\xc2G\xa8??A[\x032\xce\xf8\xbf\\\xf51Y\xfe\xed\xdf?\rA\xfd\xa6\xe8\x98\xbc?\xd2m\x8e5c\xad\x9e?\xd1\x05\xb0\xec1\xa5\xf8?\xc8\xdf\x18\xd88\xc7\xbe\xbf\x078\xfdy,\xdd\xb3?\xc6\x9a\xe4^\xa6\x9f\xf4?\xa9\xb97*>\xab\xe9\xbf\xebm\x04\x7f\xe7\x02\x96?\x94\xdf\xdb@\xa2\xc9\xdf?f2\x9c\xad_\xae\xc3?D\x0e)\x7fS\x94\xe8\xbf\xfa\x8f\xb9\x1dI\x1d\xdc\xbfj\xb2M\x99,\xee\xe7\xbf\xb9V\x9d\x02\xf7\xfb\xe7\xbf\\IK\x80\xcfY\xeb\xbf\x8d^i\xd2@$\xe8\xbf\x81\xde\xdf\xf4@c\xf7?\x05\r\xbe\xca\xea\xaf\xf1?'
p501
tp502
bsg26
I1
sg27
I2
sg28
g29
(g32
S'?\x99\x89\xd6\xc4\xbe\x11@'
p503
tp504
Rp505
sg38
g474
sba(i__main__
PLSmodel
p506
(dp507
g8
g480
sg10
g11
(g12
(I0
tp508
g14
tp509
Rp510
(I1
(I180
tp511
g487
I00
S'\x85\x8cS\x046\xd2\xe4\xbf\xf1\x98\xd5@v\xd9\xa5?\xf3;\xd1\x90\x94\xc3\xb5\xbf\xach\x01F\x9d\x17\xb0?M\xa0\x00\xf8\xbdp\xe3?\x8f\xd4\xab\x04v=\xc8\xbf\xe4\xce\xa1Ep\x80\xb8\xbf\xed\xa0W\x91"\xfb\xd8?\xb9\xdbG\xd5\xa3l\xd6\xbf\xa1j\xad\xfd.\x99\xe3?\xeau\xf0\xa7\x99\xf1\xe0?A\xe2\xe7\xd1B\xe7\xc6?\x89\xa6\xed\x8e\xc2\x90\xda\xbf\xa6#P\x8fzG\xb0\xbfO\xed\xcf(e?\xe1\xbf\xd6#\xc1\x0f\xa2\t\xdb\xbf\x82\x0e\xad4\x86\x9c\xd3\xbf\xdcq3`|Tq\xbfJ\x06\xb7\x14\x1a<\xd9?\xae~Wl\xb0j\xd3?B\x190\x15_O\xe3?\xab_\x9eGN\xac\xa6?\xa4\xc9\x01\xa4E\xd1\xdb?\x04\'\x1e\xbc\x9a^\xcb?F\xe4m$\xf1\xb0\xe8\xbf\xfc\x99\xeb\xa1^\x0b\xc0?\xf3\x9c\x02Q3\x0e\xd6\xbf\x8d\x10\x98\x05\xb8\xf4\xe1\xbf\xeb\xe1\xe2\xa1\x1a\xb6\xd1\xbf\xb4\xdc\x97\xfc\xce9\xe9\xbf\x86\x14\xc4V\xa3\x0f\xeb\xbf\xc3\x9d\x93\x0fJ\xf8\xa0\xbf7+\xd1N\x1cO\x07@g\x14\xd9\xebu\xd0\xd7?#f\x91Jt\r\xa0?\x8f\x82\x83G?\xba\xbe\xbf\xaf\xe1.\xddB\x90\x99\xbf\xed\xf3\xc9b\xe2\xfe\xbf\xbf\x8a\xbe\xab\xbf\x85"\xd4\xbf{\xd00U\x18\r\xe1\xbfF\xd5j\x1a\xde \xc5?\x9a\x02k\x95\xa3J\xb6?\xe3U\xc0\x13\xbfp\x95?\x1cB-`\x06[\xb1?\xa9\xd9\xc2\xb4[\xd8\xb6\xbf-gB"\xa26\xc5?7v\xcc\x91\xb7\xd9\xa2?\xc0\xfe\r\xa88\x99\xc2\xbf\xb4\xdbC\x9fJ\xf8\xc8\xbf!\xcb\xf5\xcd4H\xbf\xbfP\xcf\xf1zk`\xa5\xbf\xdd\x9dh\r\xb8\xe5\xc2?\xfb#E\xde\xc3\x81\xaa\xbfw}~\xd2=\x04\xa1?\x90\x1b\xd8\xf0\xff\x9c\xc7\xbfq\x8d&\x8d\xa8\xce\xc6?GY\x1f\xcde>\xba?\x08\xa0K\xc4!J\xb5\xbf|}\xcf\x94}\xa8\x80\xbf\xed\xef\xb7\xd1\x1by\xb5\xbf\xd8\xd7\xa2\xf4y+\x9e?`\x81\x96*\x19e\xbc?\xa2d\xc5\x1b\xe6\xfd\xc2?\xb9\xd7e=\xca|\xc7?h\xb0\xadp\xdf\xd2\xae\xbf|Lk\x0e\xa2\x1b\x9a\xbf\x1e\xea\x1c\xf7\x85\xd2\xca\xbfrF\x82\xf5\xee^\xb1?\xf3\x14\x86z5\x80\xe0\xbf\xfa]\x17\xb1\x1e\xd0\xb3?}\xf7\xb7vs8\x8f?\x8e\x05\xfd\xb09\xd3\xcc?\x13\xb7\xa8\xcco\xf9\xc2?H<\xf2bR!\xb9?\xc4\x8a\xb6!7\xfe\xe8\xbfI,8\xfb7}\xb8?q\x0c\x9b\x17F\xf3\xc6?\xc2\x10\xb8\xd5dg\xcb?\x82\x86\xf2\xd6\x82M\xbc?\xc1\xed\x83na\xad\xbc\xbfG6,;\x03>\xc8\xbf\x0e\x1c\xbc\x04\xae\xe4\xb2?3V\x0e\xdc$\xb0\xb6?\xe0\xc4\x8e7\xa9\x03\xb5?m\xc1\xef\xce \x88\xbb\xbf\x9f\xb8N\n\x99\xe6\xb7?\xffc$\xef\xf1\rM?\xfa\xc7\x8e\x96\xce\x83\xa2\xbfLf.\xf5\xed\x87\xd3\xbf8G\xd457\x9a\xa8? \xef\x96j*|\xc4?\xaf7\xe9\x8f:\xda\xb6?\xc0\xfc"\xc4\xe5-\xd3\xbf\xc73\x15\r\xe0\xa1\xd1?\x91A\x94g\x07 \xd1\xbfv\xc6\xea\\i\x08\xcb?\x98\xc7~\xa21\x81\xc6?#\xcc\xc4A\x8d\xbe\xb6\xbf\xfa\xc8\x04\x8e\x0f\xa8\xc0?\x97\xff\xe6\x7f\xd43\xc1\xbf\x9ai\x1e\x18\xd2\xde\xcd?S|qb;\xc7\xb0\xbf\xba\xc1]\xd27M\xb1?\xde\x9d\xc6\xf3F\xd8\x9c?\xbef4\x18\x90\x8e\x86\xbf>\xf7\x18\xd9c\xd6\xb2?\x04\xf5\xa05\xdcy\xa5\xbf\x17\xed\xdd#\xb6\x9d\xd0\xbf\xb9\x17\xa6wvF\xba?X\xa7\x95dl\x9b\xb3\xbf\x94\x8c\x10\xb3\xf3\x85\xc8\xbfv\xbf\xc1\xee-\xae\xbe\xbf\x9ea\xdc\xd2\xad\xda\xd0?6\xddW\xb0*\xfc\xa1\xbf\xcdJ\xc2\x91\x02\xc4\xb6?w\xa8\xac\xb6U\x03\xb5?x\x0f\xd2\xdf\xb9\xcd\xb8?\xcb\xd9\x92\xc4\xf6\x99;\xbf\x1f\x0b\x99\x7f/\x17\xc4\xbf\xb7\xf3\xa2l-\xf3\xb3\xbf\xc0\xbb*\xa2\\t\xcd\xbf\xfd\xaf\xf1h\xa7\x07\xb0?\x90(\xd40.\xf4\xa3?\x91I\x1c\xe3\xdc\xc2\xb8?%J\x87U\xdb\xfc\xc9?KQ\xf6\xdaJ0\xa4\xbf\xe4H\xe3\xf1\xa7\xd2\xa9?\x1d\xd4\xa9\xfa\xbe\xf3\xb0\xbf\xbdDn\x90fK\xcd\xbf.\x1fD\x11-\x9d\xbd?\x82\xf1m\xfe\xc7\xdf\xc3?\x13<\x11y\xe4\xd6\xb4?\x0cA\xde:\xf9\x8c\xc9\xbf\xa8\xe8s\x9c\xf2\xd0\x9a?\xcfGI5\xb2g\xd0\xbf$\xe2\xf5\x9e\x9b~\xa3\xbf\xe4\x988w\xb1h\xad\xbf\xd0K\xe2\'f\x8d\xc2\xbfTB\x81\xc9\'\x97\xce?,\xb0\xa5\x94b\x8a\xc8?\xf4\x1f\xaefL\xbf\xc8?\x9b(\xf3\xfd\x84\xb8\x83?\x0e\xc8\x9e\xa4\xd9\xbc\xc7\xbf\x8b\x16\xe0\xcb\xed\xc9\xc1\xbf\xb2"\xc4Y\x88s\xab?\x00\x7fg\xae\xa9r\x97\xbfE~\xc7B\x7f#\xcc\xbf\x7f,\x1aQ\xd9\xaf\xe1?\x1d\x19k]\xddr\x9f\xbf\xf36\xe3\xf1/\xb0\xc5?\xa8\xbf\x00W\xc0\xd0\xc3?\x18\x9b\x0ft\x90\xa7\xbc\xbf\xfc\xaeC\xb8M\xa6\xd2\xbf|\x0b\x8c\xf9\x18\xbe\xc9\xbf\xf8>UW\xbf\x8e\xd4\xbf~U\xb7\x8f.\xe2\xab?-\x7fbh\xfbt\xa8?I7\xc9U\xb72\xd2?nu\x9e\xff|\xb2\x9f\xbfh\x18Z\x0e\xf4\x97\xa1?\x83\x9b\x9b\xa5\xde\xa6\xe7\xbf\xb7\xa5\xc8z\x00\xd5\xd3?\xc7\xc9e\xe2\xbb\x17\xbc?\x03},.Z8\xbe?\x18qL\xce/\x8e\xef?g\x86`"\x8b\xa9\xae\xbfRb\xf7\x16\x11\xb6\xc6\xbf\x0fui\xbc\xa0H\xef?\xfdH\xb8)#\xd0\xeb\xbf\xda\xd5\x80\x1d\xd7\x82\xce?\x0f\xb3\xdf\x16\xe4f\xda?Y\xfd\xfa[\x06\xeb\xb1?\xa8p\xbeW\xcc\x87\xda\xbf{\x9c\x12\x9e\xea\xb8\xcf\xbf\x11\x0en?\x95Z\xed\xbf*7\xc7\x86\xe6]\xde\xbf\x05\x01\x1eBq\xf9\xdb\xbfb3x\xb8\xc3\x18\xce\xbf\xbe \xb8\x8a\x9cz\xe8?7Vf\xf98\xb6\xe2?'
p512
tp513
bsg26
I1
sg27
I1
sg28
g29
(g32
S'\xe4\x83\x88\xb0x\xc7\x12@'
p514
tp515
Rp516
sg38
g474
sba(i__main__
PLSmodel
p517
(dp518
g8
g480
sg10
g11
(g12
(I0
tp519
g14
tp520
Rp521
(I1
(I180
tp522
g487
I00
S'\xf0#\xd8(\x995\xaa\xbf\xab\xa7w\x03\x81V\xd5?6\xfb\x8bQE\xc7\xcf\xbf\x06b\x89#\xf5\xa0\xd2?e\xdd;\n\xf5\xeb\xfc?\xca\xac\x03|\n\xfc\xf2\xbfP\xb5\xd8boi\xec\xbf!\xc6\xd8\xa9\xfa,\x02\xc0\xdf#]\xb3\xef\xbb\xdf\xbf\xe4+rm\xd1\x84\xf8?\xab\x9dn\xc6$\x95\x04@\xc028V\xb5\x16\xf8?D\xb4.\x94\x1d3\x01\xc0l\xd1T\xea\x01+\xf8\xbfG\xef\xd3w\xd1\x07\x9b?9j{\xef\x95l\xe6?d\x15\x8c\xcf\xffB\xbe\xbfv\x1f\x8f\xc18I\xf2\xbf]~\x97!9\xad\xe9?R\x95\xfc\xfe\x13i\xdf?\xa4uh\x12\xc2\xb1\xfa?2\xe1V\xfda\n\xcd?EO\r\x83\xe8\xc9\xd5?\x85("\xbc\xefq\xd3?\xb5\xd6D$\x04\x99\xc7\xbf\xd7\xef\xfd%\xf3!\xc0\xbf\xe8C\xe3\x83o\x03\xf0\xbf$@\x05\x85\xef\x97\xe3?nI\x9c\x8c\x15\xcc\xce\xbfMW\xc3\xc8\xf8\xcf\x92\xbf\xc3\xbdQV\xcf\xd1\xe3\xbf.\x9b^\xf2?W\xe7\xbfN}*AL\xfc\x11@E\xf0j\xbc\xcfY\xd6\xbfz>De<\xb9\xc2\xbf\xca\x9c\xb7\xe2"s\xee\xbfEx\xc9$w=\xf9\xbf\xc2\x03\x83A\x07a\xba?4zD\xa0il\xed\xbfiD\xbd)\x98l\xec\xbf\x87\xe7\x1a4\x84-\xd4?\xf1\x88J\x86\xfd\xeb\xd5?\x83S\xcb\xd8\x9a-\xf0\xbf\xf8\xa9\xd2\xfcv:\xd0\xbfv\rv\xeajs\xf6\xbfK\x10\xca\x88\x9e\xe9\xcd?\xa8\x05\xe9Or\xc0\xd5\xbf\xfa[E\xfao\xaf\xe8?\xb5\xb9t\xdbS\xb2\xd0\xbf\xb4\x03t\xe7\x0c\xfe\xda\xbf\xf2\xb0\xad\xfaQ\xff\xd5?\xebO\xa5r(\x1a\xf7?g\xea\xa1v\xe0\x8a\x00\xc0\x83\x1c\xfb8oj\xe3\xbf\xf8\xcf=g\x13x\x08\xc0\xae\xdfJ7B\x04\x00@\xd1\x8bM\x1a\xca\xf2\xe6?\xd1O\xb9@8e\xed?\x1e\x95{\xfd~\xce\xe6?C\x9fjV\xe9\xf5\xf9?\xb7\x9f\x13\x8f\xd2u\xc2?J0t&\xe4 \xe0\xbf\xc1&\x8dO\xb4\xea\xb8?\x9c{\xb7\x0b\xe7\xaa\xca\xbfQ\xba\xe2\\DM\xf7\xbf\x95;wo\x1f\x95\xdb\xbf\xd9\xc6\xf1\xa5+\xf4\xf5\xbf\xf4XV\xa2\xdb\xfb\xd1?\xd6\xc3\x14\xef{\xbf\xe5?4\xff!/\x9b\xed\xe8\xbfk\x15\xf8\x8by\xaf\x98?e\xb7\x07kP\x1f\xef?\xbd\xd2\xf68M\x08\xe1\xbfj\xb3\xc5E\xbe\xb8\xd0\xbf\x19G\x0bkY\xbb\xe1?\xf9\xe0\x06\xe5*\x1a\xee\xbf\x14\xc3\x0bo\xfep\xc5?t`\xc6\x8bG\xc1\xf6?\xc17n\xf6\x85\xcb\xf0?\xd8\xad\x1as\xa5{\xf1?\xf562I\xa1S\x00\xc0pG\x18/\xa8\x11\xed?\xd8e\xa1i\xae\xd3\xf0?8e\xbf\xc8,\x83\xc1\xbf\n\x04\xbb\xe3\xb2\xf1\xc2\xbf\xae\xc2\xb7*`\r\xc4?\xf2\xb0\xb5,0h\xc3?\xcb\xd5\x1c\xcf\xfeD\xc2\xbf\xa3\xea\xdf\xe9\xb3\xe0\xdb\xbf\xb2k\x1b\xe0\x07\x9d\xcf\xbf\xc9\x80\xce\xbbqB\xf4?\xc7Q\xad\xeaX;\xd3\xbf\x83Q\xcd\n\xb6\xf2\xee\xbf\xd8U\xdc\xd9\xb0\x1d\xbf\xbf#z\xe3\xf3\xc4\x88\xe8\xbf\xa1/\x7f!!B\xe8?\xc8\xcck[\x19\x9a\xe9?\x1f\x8e\x16h\nC\xe0\xbf\x97\xa6\xda#\xc6%\xf7?\xcaIv\xac\x92.\xe7\xbf\xeaj6/\x11\xc6\xdc\xbf\xcfn]\xa0\x19\x84\xe7\xbfS\xc6xk\xfe\xc2\xeb?\xac\xfbDmx\x18\xc1\xbf\x9e\x8e!\xb1|\x19\xf2?%\xbf<!\xf8H\xd9?E\xf7\xb0\x9d\xce\xca\xe9\xbf\xce\xd1\xd7\xef\xf9\xc4\xf3?x\xe0\x94\x0f_{\xec?|B\x9d\xcfJ\xf3Y\xbf1\xa1\xa2\x00\xce\xfe\xce\xbf\xa6w\x01\x87qL\xe5\xbf\xb1?S\xf0\x93?\xe0?\xf5E\xc9T\xa9h\xbb?\xa9\xa4MNY$\xd9?\xb0H\xa2\x19\tO\xcd?\xfb\xfbQ\xf0z\x83\xc9\xbf"\xd8n\xd8g4\xd5\xbf\xe9\xfaN\xec\x1a?\xec\xbf\xa4\x1e\xf9\xd1\x81\xf3\xf4\xbf\x18\x99\xb8\xc3}\xeb\xd2\xbfS\x8aY\x07\x02Z\xd6\xbf\xf2\xf6\xbc\x1f\xfb\xcc\xf2\xbf\x9dc\x90\xc4\x104\xf0\xbf\x93\x04\x08\xa0M\x9a\xb5?X\xf6\xcbb-A\x02\xc0\n\xa8X%\xa0\x8f\xf6?\xd5"\x87&\xd4\x7f\xec\xbf\x8fn\xcbOcE\xe7\xbf\t\xd9M.^v\xf4?\x15\x93\x12\x9cB\xa6\xd3?\x82\xaa%\xcf;f\xe2?I&\xa1\x8d\x12\x8e\xdf??4\x0b\xc0\x08C\xec\xbfD>\x9ee\xf8\xa4\xf3\xbf]\xf3\xb48\xc4\xc1\xda?\xfe\xcb\xd0t\x84y\xf5?~\xbe\x90ZhL\xe8?\xf9&n\x94\xb5\xf9\xf8?\x1fR6\xf2R\xa8\xe3?\x0f\x08\xf5\x86\x00\xa7\xdf\xbf\x08v\xee\x81f]\xdd\xbf?]\xce\x16G\x80\x01\xc0Hl\x84-\x9e\xbe\xe3\xbf[jQ\xfa\x89$\xce\xbf\xff\x8e\xc3\xbe\xb2\xce\xe0?m\x87\xb5\xe7\x87\xea\xf4\xbf\x04x\xfd\xc9sM\xd4\xbf\xea\xf8:t\x13T\xf3\xbf"C\x19T\x0c9\xc5?\'\xbf\x1d\xbb\xc73\xec?Tczu\xc7Y\xd9?\xc9NF\x9c\x95.\xff\xbf*C\x1d\\\xf7\x82\xe6?\xe9\x07\\\xb9=W\xe3\xbf\xc2\xc6+\xee]&\x02@\xee\xd0\xdc\xe2\xc6^\xef?\xf1\xcd\x7f\x87\x02o\xea?\x10\xe3`\x14/\xb3\xe2?\x8eIWO\x18b\x00@2\x8e#\xfc\xda\xc7\x0f\xc0\xe3\x7fy\xb3\xd6\xc6\xec?Tp)\xd8\x84\xbf\xbb?\xfd=\xa4_%\x98\xe0\xbfM\x10\t\xd7(R\xe5?\x949Xv\r\xd2\xd6\xbf\t\x98Y\x84\xfaY\xd0?Xzx,f%\x12@"h\x99\xccK\x12\xe4?\xaev\xe1&\xf7\x0e\xf5\xbfC\xbf\xba\x97\xc0z\xf9\xbf\x99VR\xed\xc2\xab\xc1\xbf\xcc\xde\'\xf7t\xaa\xcc\xbf\xca\x1b8\x10)\x86\xe3\xbf\x9a\xbf\x10\xea\x1bP\xe8?\xeb\xa9\xc2\xf8Sx\xe3\xbf\xa3N\xfdM1,\xe0\xbf(\xac\xb1F+\xcd\xf1\xbf2\xc2)\xf5\xf5\x1f\x0c@\xf2>o\xe1\x87y\xda\xbf'
p523
tp524
bsg26
I1
sg27
I7
sg28
g29
(g32
S'b~\x13\xd81\xb6\x10@'
p525
tp526
Rp527
sg38
g474
sba(i__main__
PLSmodel
p528
(dp529
g8
g480
sg10
g11
(g12
(I0
tp530
g14
tp531
Rp532
(I1
(I180
tp533
g487
I00
S'n\xc2r\xeb\xf9K\xe4\xbfQ\x03\xc3\x9cg\x82\xb5?\xe2\x19\x91\xc0D>\xef\xbf#J=B\xf5i\xd9\xbf\x95PI1\xf7z\xf7?\x1e\xe5\x9c!\x1cr\xcc\xbf\x0f\x95/\xff?\x90\x95?\x87\xeb\x7f\xbdF\x9d\xe2\xbf\xceC\xf5\xd5V\x91\xeb\xbf\x94\x10\x11\xdfQ\xfc\xe4?\xd6\xb7\xc0\x95|\x9f\xfd?U\x07\xec\xd1\x9dR\xeb? \x9b;"\xc3\x10\xfa\xbf\xd6\xc6\xc9\x1c\x86\xfa\xd6\xbf\xf0\xb0 pCD\xec\xbf.\x02Eb\x0c\x18\xd9?\xb7\xe8\xf7t\xd2\x0e\xd0?\xff8M\x8dsW\xdc\xbf\xcaf=\xbf\xd4\xf9\xea?\xfb\x82#\x15:+\xe2?\xf1\x95\xc3z%\x8d\xec?\x9b\xfa\xc8\rJ\xea\xc2?\x02\xed]\x1f\xd7X\xd6?\x0c^\x0c\xb8\x16\xca\xce?\xb5>\x8f\xf9\xb6\x9d\xc7\xbf\xbc\xa5\x86.x\xf1\xad?w~\xf8\x17\x1e\xcc\xe3\xbf=\x04b(n\xe5\xc3\xbf\xa8\x9a=\x07\x7f\xd1\xdc\xbfd\x88H\xfb;\xc1\xe0\xbf^tRS\xbf\x14\xeb\xbf~\xfd\xde\xf7=\xb5\xd2\xbf\xead{v\xd5\xe2\x0c@3\xfd\xf6*x\x92\xaf?\x1c\xe9\xcf\x1e\x00\n\xc8\xbf\xf6s\x8dyD\xc8\xe3\xbf\x14\x15d\xd4\xc4>\xe2\xbf\xc0}\x92cG\x12\x9a\xbf\xde\xd8\xde\x8a\xccN\xd8\xbf \xb4\x9d\x16{B\xe0\xbf}yU\xcf\xbc\xad\xcb?+\xadP\xd6\x04h\xb9?\x88l*h\x1e\x12\xf1\xbf\x1d&\xf1\x8eW\x07\xe2\xbf(\xb0\xcc\x85o\x95\xd9\xbfQc*8\xc5\xca\xe4?\x92\x88\x8aS\xf4\xe4\xb2\xbf\xbc\xccC\x8cH6\xaf?\xae\xb3\xa1\xf1\r\x08\xe0\xbf\xff\x1f\x00\xb1\x1e\n\xb9\xbf\xcf\xf0\xb6\xf2\x9d\x8a\xc9?\xb6x\xbd\x8e~\x9b\xf0?s|#\xcb\xb3\t\xf2\xbfO\xed\x91\xac\xe8\\\xc2\xbf\xaas8i;\xf7\xf9\xbf/\x96\xdcW\x98G\xf5?\xcf@\x08\x01\n[\xe6?\xe5o,i\xb6[\xe3?\x1c\xd7\xc9\xf90k\xd6?\xf4?d\x8f\x1aS\xd6?\x9aj\x1b\x1f\xb0\x8b\xd6?\xee\x9a\xad[r\xac\xbe\xbf-\x14c}t0\xb6?\xf4\xaa\xd1H`\xfc\xb4?l\xa5\xabu\x99\xdc\xe6\xbf\xebx\x0c[#\x19\xc5?ii\x07\x86\xa2d\xc9\xbf\x12<pCa\x0f\xc5\xbfL\xc1er\xf2\xa6\xad?r\x84\x1ff\xd4j\xe5\xbf\xc6\xfe\x08\x87Y\x08\xcd\xbf\x81\x0e\xc2\x80k;\xc5?,\xbd\xa1<\xf6\x1b\xf2\xbf\x13\x9d\x88\x9c#\xad\xb2\xbfg->\xeb\xb8s\xcf\xbf7\r\xfc7^\xf5\xea?\xc4F$cU:\xf0?I\'U\xad\x81Z\xd9?\xd3l\x932\xbbG\xbb?\x84\xdb\xaa\xc2\x97\x96\xd1?C\xa4B\xa2\x13^\xf4\xbf\xf3K\x96\xb0T\xae\xd1?l\xebV-\x9a\x98\xd1\xbf>\xe0#\xe5\xd82\xd1\xbf\x7f*\xdde\'D\xb6?I\xfdF"\x94;\xbc\xbf\xa0\xdb\x00\x85E\x8a\xc1?\xb3\x14X\xae\xe3\x08\x85?\xc3E\x83{\x04:\xda\xbfz}\x8c\xa9\x18\xcf\xd4?/\x02\x05\xe4\x07\x91\xf1?:\xcb\x16\xf7\x90\xdf\xd2?3W\xa1,\xfe\xd4\xf2\xbf$0\xaa\xc13\xaa\xdd?z8\x16\xa8\x06\xa7\xe6\xbfq\x12?X5\xc7\xe3?\x15\xe7\t\xa7\xdc \xdc?\xdfZ\xe1\xd5\xc6\x83\xc6\xbf\x04\x1b\x1c\xda\x1f\xc3\xe7?\xa4:\x9ak\xdf:\xb8\xbf^\x95\x9d\x90\x8f\x80\xcf?\x07z\xde\xa7\'\x9d\xd8\xbf\xfa\xa9\xd1\x116\x88\xd0?\xf88S\xd4\xdb\xee\xc8\xbfJ\xb4\xdb\x1e\xf1\x1d\xee?c\'\xac\xdcm\x89\xd6\xbf\xfc\xb0OO\xac\x8d\xe0\xbf\xf3]S\x05\xe4P\xd7?\x16\xd5\xd7\x12k\xed\xcf?k\x9d\x13\x14-w\xe0?\xa0)b\xee\x06\x1d\xe1\xbfO?\xfcTAk\xe0\xbf\xbe\xb9\n\x8f\x0f\xfc\xd9?\xec0\xff\xa3\xa7\x92\xe0\xbf[\xc0l{"\xfb\xd3\xbf\xf6\xabZ\x84\xc8\xba\x89\xbf\xfb\x1cs{[\x19\xe0?f\x88\x9d~\xaca\xe6?q\xff[\xcb s\xd9\xbf\xa8L\xf0\xea\x1d\x81\xdc\xbfV@\xb1m\x05\x95\xbc\xbf\xd7+d\xf0\xe8\x95\xba?a\xdc\x94\xfd{f\xe0\xbf#\x92\xa2\x83\xb5\xe5\xd6\xbfZ\xf4\xd5\xf7\x89S\x8d\xbf\x93N\xbc\xa3\xf3\x14\xe7\xbf\x86\xd3\x0f\x90^\x96\xd6?{\x19\xf1dQ}\xbc\xbf\t\xe6T\xa2\xba\x91\xd3\xbf\xd9\xff=\x94\xe6X\xe5?\xb1\xe5\x93>aZ\xd7?uV[\xd6\x9e\x87\xb4?\xbf\xe5\x96\xc2!\x9e\xa2\xbf\xaeZ\xef\xa5\x82\x10\xd3\xbf\xa7\xb9\xe5\x01\xf3\xc7\xea\xbf\x85\x94/\xfc\xc8\x9f\xc4?\xa0\x95\xda\xe5\x00\x86\xd2?\x7f\x89\xf8\x0f1\x89\xb1?\xbe)\x83\x108z\xe6?\xae\xbd\xa3\xce\x8e}\xe0?\x1a\xe6\x82\x7f\xbe\xbdb?\x06D\xe7\xb2\x0e\x8f\xba\xbf\xbarz~\xedL\xe2\xbf\xb96\x00\x1d\xcb\xac\xcf\xbf\x0f\x008\xd3U\xa4\xdd\xbf{\x8c\xfd\xdc\xbd\xd4\xc0\xbf\x90K0\xf8\xd4\x93\xcb\xbf\x9d\xa4\xe3N\x8fA\xae?\xa3r`\x87\xea\x8c\xdc\xbf\x99?2s\xe1g\xb7\xbf\xca0JA-\xce\xc5?R\xdb\x97z\r\x05\xc1?4p\x14\x05\x0fR\xda\xbf\x0e\x97\xda(\xf0\t\xc7?4\x8e\xa1\n\xec\xfd\xd4\xbf\xa4\xf3\xa1\x91H\'\xf1?\x18\xceZ\x07\x91[\xe2?\xc5\xfb\x02\xfd\xaa\xb4\xbd?\t\xb9\xb2?#\x9f\xaa?\xb6\xed\x18\x8a\xf5\xd8\xe4?\xb37\x9e\xf7\xf4\xf3\x01\xc0y9MOA\xa3\xe8?\x03s\x1e:\x81Z\xc7?\xd1\xc0\x8c"jQ\xcc\xbf\xe8R\xdc~v4\xf4?5\xd2qH\xba\x9b\xba\xbfwC\xcc$\xdek\xd0?\xfb\xa7j\xa9\xcf\x80\x00@\x14t\xb9\x1a\xe0(\xdc\xbf\x11Jz\xe6M\xc1\xf0\xbf:\xe1\xfd\xf7\xaaSc?\xffBuC\xe6P\xc1?\xf3\xf9J\xc1\xfb\x96\xe9\xbf\x9c!\xcd5\xfdF\xe6\xbf\xb6\x03Y\xf0=q\xe0\xbf\x15$\x07\xd5_\x92\xe5\xbfp\x9d\xbc\x9f\xb1\x85\xea\xbfi#\xf6\x8d=g\xf2\xbf\x18\x86\x18\xe2\xa5\xd4\x03@\xd7\xadc\xf5)\x17\xf9?'
p534
tp535
bsg26
I1
sg27
I4
sg28
g29
(g32
S'\x026\x84\xd9u\x87\x11@'
p536
tp537
Rp538
sg38
g474
sbasg38
g474
sg8
g480
sg83
I00
sg26
NsbsS'HLA_A_3301'
p539
(i__main__
ModelContainer
p540
(dp541
g4
(lp542
(i__main__
PLSmodel
p543
(dp544
g8
S'PMBEC'
p545
sg10
g11
(g12
(I0
tp546
g14
tp547
Rp548
(I1
(I180
tp549
g18
(S'f8'
p550
I0
I1
tp551
Rp552
(I3
S'<'
p553
NNNI-1
I-1
I0
tp554
bI00
S'R\xb8\xd6\xb7`H\xcb\xbf\xe0\x80\x92\x8b\xb8\xba\xea\xbfd\x80VT_o\x15@%\x82\x1f\xbb\xc8\xad\xff?S]\x93\xb2\xac\x12\xf2\xbf%N\xe7\x80NE\x06\xc0\xc8"\xe6\x07)3\n@\x14L_x\xc5\xc3\xf9?\x0c\xbb\x98j*\xe8\xfb\xbf\xa5xT4N \xf9\xbf\xf9\xb9W\xf3\xa4\xfb\xfb?\x00\x8e\xbe\xd3\xcf\xa9\xe1\xbfM\xf1\xb6\x16\xf2j\x01\xc0 3\tmx\xa6\xf6\xbf\xd1\xdd\xbc;3\x98\xa5?\r\x85i\xde\xf8\xa6\xf8\xbf=p+\xe4_r\xf9?\x10\x07\xeb(\'d\xe2\xbf\x94n\xefn\xaaB\xe9\xbfy\xd8\x17\x9dL\xe1\xd1\xbf\x1a\xbb\x98\x06_~\xf1?\xb9\xaa\xdcQp\xd9\xfc\xbf+b\r\x80[\x12\xca?\xcb~\x19\x1e\xc7y\xe7\xbfP\xe9\x0f5\x04+\xde?\x87\xad\xbf\xd2\x9a$\x05\xc0\x8c\xd3\xe70\xb0F\xe1\xbf\xe57\xb6\xb7\xd3\x82\xf3\xbf\x18x\x05\x01/\xa7\xe8\xbf\x9fFG(I0\xce\xbf\x83\x8fZT\xda\x90\x02@z\x84\xe1J\x0b\xbd\xfb\xbf\xc7\x15\xa07\xb9\xf5\xd7\xbfv\xc31\x97K?\xf4\xbf\x81X!\x10NL\xed\xbf\xc9\xff};\x0cb\xba?\x1f\xd5n)\x95*\x07@\xcf\xa0.\xde\x02u\xdc?\x03\xab\x96\x03\xb3m\xf1?\xd8S\xef\x9a\xf1\xe5\x0c@\xd3\x82\x99\x8e\xa8\x80\xf3?\xd6\xed9?\xd8\x06\xe1?!\t\x18\xe5\x14\xe9\xfb\xbf\x06RY\xdb\xbb\xb6\xf5\xbf\xa3\xe7\xe8\xbb.\x9d\xe8?\x9f\xaf|\x13c\xb5\xfd\xbf\x9e\x04\xfa\xea\xf1-\xdf\xbfl\x01\xb0Mi\x08\xb1\xbfy\xe5>\x97a\xa0\xde?\x0ez\xb9_\x0b\x87\xe1?\xe3"K\xc46B\xe2\xbf\xdd\t\x954\xcb\x17\xf2?\xe0<\xbc\xb9\x97\x82\xe0\xbfuX\x13\xf3V\xf7\xc1\xbf\xa7\x91\xd9\x00\xbc-\xc6?\x14\xe3\xef\xeb\xae\xd9\xae\xbfk\x0b\x1b\t\xa6\xba\xed?\\\xc4u\x10\x92\x06\xe6\xbf\xd0V\xff&\xec\x93\xeb?!K\xe8#\x13\x13\xeb?\r\xd3\xcd\x13\x94\xef\xe0?\xbe\xd6\xb6\x08\x10\xe6\xdc\xbf\xff2\xdd+\\\xd3\xb2?P\xc6\x88-R\x02\xf2\xbf\x87\xb2\xb5T\xa7\xdd\xf5?=*T\xad\xab\xba\xe1\xbf\x01Gt/\xed\xa8\xd6\xbf\xc9\xfb-1c\x0b\xe7\xbf\xf9\xa3\x0b7\x8e\x80\xf6\xbf\xec\xf1\x93\x9c\x1cR\xb7\xbf\xc1\x12\xf3\xfe\x00s\xfc?M0\xfc\x95\xc6\xea\xe1\xbf\xa8\x10\xa8^\xba0\xee?\xe2)\x89\xac\xc8;\xd1\xbf-\x8fN\xcc\x16\xa5\xe2?\xa0`\xc6\x83\xe5[\xf1?I\xbe\xe5\x8a\x0b\x19\xf1\xbf\xdb\xbf\xb5:\xf3\x7f\xd1\xbf\xf5\x07i~\xc0\x17\xd6?\xb9\xed\x9c\x11\x03\xce\xc5?oq\tj\x1eY\xf7\xbf\xbe\xc9\x0c\x91\xe1\xc3\xe8?\x91\xf0%\x9b<\xb5\xf3\xbfh\x0f\xfc\xfb\x8e\x86\xf2\xbfu\xe9\xa0\xc1\x13\x1c\xe4?aRxb\x04\x8f\xe5\xbf0\x9a\xc7B<\xd1\xd6\xbf\x81Qe\xadU\xee\xe7\xbf\x1a\x9d\xfcq\x891\xf5\xbf\xd9R\xd5\x8c\x04\x15\xca\xbfTP\xd8\xfaB\xdc\xd6\xbf\x98!\xbe4\xfdU\x02\xc0\xe2+\xaeI\x01\x0e\xd8?AJ\x19\xf8\xa9L\xea?\xa1\xcbe\xd8\xc4\xee\x00@M+\xa4\x1d\xe7\x81\xdb\xbf\xc6\x05u\xc2\x1f=\xd7??S/\xdd\x94T\x06@".\xcd\x90\x87\xb8\x03@\xc5<2\x83V\x14\xba\xbf\x04\x83\x01\x8c/\x88\xf4\xbf\xcd\x13\x99\x92\x81,\xb0\xbf\xee\x84J-\xae\x1d\xf3\xbf\x95lr\xb1\x8c\x9d\xeb\xbf\xf0\x98\xa1U\xdc\xaf\xfa?\x05]a\x99\x84\xb2\xeb\xbfa\xe0\xfc\x12to\xc8?\xc4\xc9$m>7\xf3?\xe7\x12K\xa6\xf7\xd0\xf6\xbf`\xd9\xd5B\x81y\xd2\xbf\x00,M\x19\xe3\xc5\xcc\xbf\xfa\x02\xd3.7{\xc6\xbffh\x06\x95\xd8K\xd2?wUy(f\x1b\xea?\xb7\x868,\x96\xf4\xfa?\xa3\x07\x95\xb0\xcdp\xe5?\xd5\x0b\xdb\xaf\x15\xd8\xe4?\xdf\xf6\xc4\x03\n\xeb\xe5\xbf5\x9f\xc0\x07S\xfc\xd9?\n\xd1|\xc6@ \xe0\xbfW\xc5\xfc\xc4\x85\xf3\x01@\xc4\x1a\xc8\xa9\xba\x84\xde?Z\xb0\xad\xfa\xc9%\xfd\xbf\xd4\x15\x80\x11E\x83\x02\xc0K\xbd\xdd\xb1\xe7y\xd0\xbf\x95\x1bH\xfd\x15\x1a\xf1\xbf\xac!\x8d\x9e\x88\x01\xd6?\xa3#\xe0\xe6\xa8\r\xe7?G\xcd\x18|\x8b\xaf\x08\xc0,yKc\x17\x1e\xf5\xbf\x7f#\x8c\r\xda\xeb\x01@\xf3\x1c\x19\xfd\x1c\x92\xe6\xbf\xbb&\x04\xe9~8\xcd?\x1dm\x18\xbd\x01F\xd4?)\xa2\x9e\xc0\x03\xc9\xef?\x01\xc5(\x122\xdd\xda?\x1a\xa0\xd3F\xaf$\xd7\xbf\xf2\xff\xf7\x0e\x05\x08\xe4\xbfl\xad\x01\xf5T\xcd\xfc?|?\xcf\xa9vo\xfc?\xd0H\xdf\x19\x8d\x00\xea?1~\xa5\xd1\xdfx\xe7\xbf\x88/80\xf5N\x03\xc0\xa4\xc1\x03\'\xf1\x10\xdc\xbf\xdc\xe5`\xa3eT\x03@\xdbrX\x87\x8e\xb7\xf5\xbfe\x9bw\x18\xfd\xd9\x8f\xbf\xacv\x14\x13\x7f\xae\xfc\xbf\x8c\xdc6\xd79\xb6\xb8?N@\xdd0\xf9\xe6\x04@\x8b`\x9c){\x81\xfb\xbf\xe5K\xbe,\xfaq\xf1?\x89d\xd3)\xa7\n\xf6?\x8e\xec\x82\xd8\xf1\x91h?\xac\xed\xd0F.\xc6\xea\xbf\x8d0\xc7VX1\xdb?\xb7:\xee\x87\x81\x94\xe8?F\x92A-Aj\xf1\xbf9\xa7\xe9\x15\x17\x8c\xd3\xbfx\xde\\kH\x94\xf1?>\x86\xf82\xb8\xfd\xe0\xbf\x83\x115:|F\xea\xbf\x9b\xec v\x1fs\xe3\xbf*\xde\x00\xf2\x81d\xaf?\xc6*\x97Q\xbd\x12\xe1?\xe6\x8b\xc7\x82!\x1c\xef\xbf\x93ARs*\xde\x0b\xc0\r-\xa3\xb5\xd6 \xf4?`^E\xb3\x89P\x05\xc0i\xb61_\x0f5\xf1?&X\xe5\xd0\xda\x1b\xe5?\x88l\xc0\xaa\xc4\xd4\xf7\xbf\xb6\xbb\xdeTJ\x9e\xdc?\x0c}\x106I@\xfb?L\x97\x80z\xdc\xe9\x1c@\xad\xd4\t\x1b\xb9o\xf3\xbf\x0b\xd8l\xdf\x01\x8a\xf7\xbfr*\xc3\x17\xf5;\xcb?\xf1\xee\x06\x1eH\xa1\xb9\xbf\xb1kb\xcb\xa4\x84\xc6?'
p555
tp556
bsg26
I1
sg27
I12
sg28
g29
(g32
S'\xa7\xe5\xe7\x14\xf6g\x12@'
p557
tp558
Rp559
sg38
g539
sba(i__main__
PLSmodel
p560
(dp561
g8
g545
sg10
g11
(g12
(I0
tp562
g14
tp563
Rp564
(I1
(I180
tp565
g552
I00
S'\xa5?\xf2u\x8d\x8e\xda\xbf\xfeU\xb3u\xeb=\xd0\xbfW{3\xea\xfd\x16\x11@\xf9@%=U\x11\xfb?jL\xce\xf5\x96S\xc4\xbf.\x18\x92\x8e[\x8a\x00\xc0\xc2\n\xed\xff\x19\xfa\xf4?w\x83>\r@\xaf\xe9?\x01j\xc9)U,\xf8\xbf8\xb6N\xed)\x88\xf3\xbf\xb8G\xdd\xdfK\x0c\xf1?\xcd\xf5a\x9fH\x96\xd7\xbf\x819qXc\x15\xf8\xbfB\xf5B\xb7b|\xec\xbflj\x15,\\b\xcd?\xceh\x84\xb0)%\xec\xbf\xf2\xf8\xb7\xe4\x9e\x05\xe8?n\x91z\xae}\x15\xd3\xbf\x90\xeb\xad\xbb\x85?\xcc\xbfa\'h|jj\xd5\xbf\xd6\xf9L\tf\x8c\xe4?\xb8\xdc\x9dF4\xb1\xf4\xbfi\x9f\t\x1f\xdco\xbd?W\x8a,\x98\x8f\xd8\xd4\xbf\'\xe8\xa0\xd8jn\xf4?zt\x96\x98\xad\x17\xf5\xbf\xa3C\x1bN\xe1\xc4\xd0\xbf\x19\xb18\xac\xe9\x8b\xf2\xbf\\mH\xd0\x9b\xec\xe2\xbf!\x8b+Oo\x06\xcc?\xfd\xa1\x9e\xbe\x8dW\xe3?\xb8\xa6\xb5p\x0eK\xf1\xbf\xc83>\xcc]\xe9\xd9\xbfy\xe6\x97\xfd\xb8Y\xeb\xbf/\xc35\x04\x98\xf3\xe7\xbf+k;w!z\xb1?%\xc2"/\xd0\xd7\x01@\x94\xac0L~#\xd3?\xfb\xc5\x1c\x17\x02`\xd6?\x00\xb2j\x8d\x18\xdf\x01@\xc3iyo\'\xf7\xc1?\xf1\x99Y+%\x87\xc6?\x80}\xa5\x85\x04\xa9\xfa\xbf\xf72\xaa\xe3\x82!\xf6\xbf\xa2\x00S/9\x83\xe8?\xa5@\xa6\xc7\xc9\xa8\xe7\xbf\x9c[\n\xa0\xd0\x80\xf1\xbf\x98\x8d\x07\xa8}9\xd6?\x80\xc8\xbd\xd5\xffb\xc3\xbf\xeb\xb4\\\x8e\xe8\xa3\xb3?\xc42w&\xbf\x06\xde\xbf\x861\x1a./\xb0\xb4?*$,\x8e\x1a\xfd\xdf\xbf\xd0\xfc\x15\x05$U\xcb?\xa3\x97\x95u\x05\xa3\xf1?\x8c\xa1\x8a&\xc4x\x96?\x88\xb1\x8a{\x98J\xf1?\xbe6A\x14\xe8v\xd0\xbf\xb0\xc6\xa7p\rD\xf5?#\x82\x98\xac&\x9f\xed?\xc8\xd1]\xee\x81(\xcd?\xaa]b\xe3\xdcA\xe7\xbf\xe3(:\xde<\x1d\xcb?\xaa\xa1\x1bq\x95\xfc\xd5\xbfO\xdb\'\xb3F}\xdf?\xc6+\xe4{H\xb3\xd7\xbf\x0cW5\x19<\x7f\xd3?\xc8\xba\xa8f\x99\xc7{\xbf\xcc?\xca\xf9\xa3,\xea\xbf\xa4\xe1,fT\xcd\xd9?\xe9\xa9t!Bm\xed?^\xc1\rX\r\xee\xd4\xbf\xd6\xc6\xb7b\xd9\xa1\xe0?\xcb0\xd7\xdb\xc1\xc4\xa0?\x02\x1dQ$eS\xb6\xbf\xa0k\xe4\xab^\x94\xd6?\x9e\x93T\x97\xcb\xa5\xd7\xbfp\x91\xfc\x8b\xa8\xb4\xcb\xbf\xe5\x8e\x13\xb5fQ\xe3\xbf\x8d~\x00m\xed\xe9\xd9?$\xdcn\xd8;\xbb\xe4\xbfh\x06\xf1\xaf\xb5n\xcd?M\xb5)]-5\xf3\xbfd\x0fd\x0f`d\xe6\xbf\x1f\x7f\r8\xcfO\xdf?\xc5\xe5\xa7\xd9\xac\xad\xd1\xbf*\\\xf9Y\x015\xf5\xbf\x18\x8a\x16,\xb2:\xd0?\xacH\xf5}n\x9c\xf2\xbf~42_[W\xd5\xbf~K5\xa0\x87U\xe4\xbf/9\xe5\xbb\x99\xfd\xf4\xbf4;e\xce\xf8\x82\xb3?\x1f\x87\xa0\x8c\x1fm\xdc?gx\xa5\x9a\xbc\x1a\x01@\xb0\xd5\xedm\x84\xb2\xc6\xbf\x83<\x0f\xbc*G\xab\xbfdKV\xd5^\x85\xfd?b]\x100\xbc\xc6\xf9?\xff\xe4\x1d\xda#\x96\xe7?,\xbdQ\xcf\xd8\x1e\xe2\xbfRJ\xde\x97b>\xd3?\xd1\xd0\xc8\nz\xd3\xf1\xbf\xc7/G\x98\x8e\xc9\xd1\xbf\x14\x1fC\xc8$.\xe9?\x193\xaa\xde\xb4\x9c\xc5\xbf\x04\x14=\x86\xa1_\xc4?\x10\\\xbec>\t\xf2?=\xee`\xb5\x86\xaa\xf0\xbf\xfbE\x85\xcf\xd0g\xd5\xbfu\xd9\x89\x85\xdf\xe7\xc1?\xefS\xeb;\x10;\xdc\xbfG\xd4\xaf\xdc8\x87\xe3?Hb`\x0cq\xc8\xe9?\x96\x03Q\xe24S\xf7?:\xc3C\xd5SP\xca\xbf\x8et\x04\x1c\xc7\x86\xd3\xbfR\x8dk\xb4L:\xee\xbf\x01\xafS[g\xec\xd5?\xa1\x1b$\xd2\xeb\'\xd5\xbf\x18\xae\xa1\xd3h\xac\xf5?\xe3I\x85\xeb\x97 \xec?R\xf4\x1c\xf2e\xba\x00\xc08I\xcb\xd3\x85\x97\xfe\xbf\xa8\xaa\xdf\xc9\xb5\xb9\xe2?"\xfc\xadQF\x99\xcd?L\'{\x0e\xe2V\xac?\xeam\xf2\xb3f\x1f\xd9?\x1c6U\xea\xc7\xa9\x01\xc0\x9a\xdbm\x91\x13\xfe\xf5\xbfT\xcbI\xad\xd7\xd9\xf6?D\xac\x80\xc3\t\x92\xb0?f4k5\xf1\xb5\xd7\xbf&\xd8\xce\xd8\x9bG\xd8?\x12\xa1\xc4\xb6\xce;\xca?b%g\xc7\x95x\xe9?B\x94Tb\x80r\xd2\xbf\x85~!\xb3\x83w\xbe\xbf-\x95\xfaH8\x8a\xf6?\x11\\\x12\x8c\xc8\xaa\xe2?\x1b \x94\x8f\x00Q\xe0?OX\xcfSB\x8e\xf1\xbf3\xec?\xfbg\x0e\x02\xc0#\x9c\xc6PC\xc8\xdd\xbf?\xe3s\xb4\xc3.\xfe?\xa7\r\xba\x03c#\xe8\xbf\xed[a~\x9e\x19\xd2?Dv\xccd\x0c\x0b\x00\xc0\xe0\xecP!\xef\xe2\xde\xbf\x93\x94\x99T\xe0\xfe\x03@\x92#\x90\xdb\xa2"\xe7\xbfq5|$\xfa(\xc8?\x1c\xfec\xa1\xc2\x15\xe3?,\xec\x13\t\x86\xb1\xed?\x88"\x8f1\xaa7\xe0\xbfUz\xde\xb6=\xba\x9d?\xa4$*\x8a\x89\xb7\xe3?\xa4\xb9pdH\xe0\xca?\x1f\x8d\xd7\x0b\x0b\x16\xde\xbf>\xe3|\xd4k=\xf0?p\x90\xeeh\x96\\\xab?\xbb\xf9\x00\xa9N\x1d\xd7\xbf=T\xf1\xab\xc2\xc6\xca\xbf\xcb\xa9D\xc7\'\xdf\xc6?i`\xe62\xf4C\xa4?\x84-\x1f\xe4\xd7\xbe\xe8\xbf\x8b\xed\x13\x12\xa6\xcd\xf9\xbf\xffr\rn;{\xe2?\x0b\xe0\xddc\xef<\n\xc0x/^\xc2\x10z\x95?\x07Yv\xf4\x03\x1c\xd2?\xf3\x95\xbev\x16E\xee\xbf\x91\xcd0\xc6\x81\xf1\xe6?\xb8\xbdE\xff\x1a)\xf9?\xd8\x1e\xce\xb8*\xe1\x18@P\x14L\xc4R@\xe1\xbf\xa9h/\x04\xceZ\xf0\xbf-Zn\xca\x81\xbd{\xbf\xb9h\x18K?\xc5\xc5\xbf\x1e\x99\x16d\xe4\xc1\xe7\xbf'
p566
tp567
bsg26
I1
sg27
I8
sg28
g29
(g32
S'\x05eK\x96bh\x13@'
p568
tp569
Rp570
sg38
g539
sba(i__main__
PLSmodel
p571
(dp572
g8
g545
sg10
g11
(g12
(I0
tp573
g14
tp574
Rp575
(I1
(I180
tp576
g552
I00
S',\x83\xc9a\xe6\xcf\xde\xbf\xe7#\x1f!5\x95\xfd?,\x89\x1b\xa5\xf5r\x17@\x98^\x87\xd3\xa8{\xe2\xbf\xad\xe1m@\xce\xb5\xeb\xbfrZ\x88\x91\x8f\x14\x01\xc0x"8\x1cd\x98\x02@\x96\x11\xd9B=\xfe\xf4?<\xaf\xa0T\x12\x1d\x00\xc0:hb\xd3\xd2]\t\xc0\x85\x0c\x92\xa0\x93\xb4\x05@\x8eqv\xa9K\x13\xde\xbf\xf9\xfd\xceY0\xb7\x01\xc0\x92\xb0\xd7\xa9\xee\xbd\xc7?\x8fx\xe9\x1c\xb95\xd4?{\x93\n\x8a\x0c;\n\xc0\n\xcc\x9a\x8e\x1b\xd7\x05@y\x89\xeeX&\'\xd2\xbf5O\x94>\x18\x17\xeb\xbfz\x1f\x19]\xb5\x84\xee\xbf\x8e\x08\x89##G\xfc?\xb4\x8d\t\xbdy\x89\xf8\xbf\xbc6\xbb\xb8\x02\xbb\xd5?\xee\xbb\xb7&\x87\xb8\xe8\xbf\x06\xa9\x85\x02\xddQ\xf4?5jA?\x8ak!\xc0\xe7\xd9\xba\xecO\xa6\x01\xc0\t@\xdd\xa10\x8c\xf2\xbfv\xb8\xf0\xfa\xa2A\xf4\xbfr\x15\xc0\x04._\xe2?^?\x1e\xd8\xbb\xa9\x11@\xf3(\x1f\xf8\xeb\xbd\x11\xc0z\x0e\xbf\xed\xe9\x9f\x04@\xe8\xb1\xe2\xc92\x12\x02\xc0\x81\xd5\x80\xd0Yh\xf8\xbf\xf5\xff,\x18\xd8n\x14@\x05\x06\xd2&\x83\x9a\x06@cF\x05a\xe6\x16\x02\xc0l\xc12N\xc1\x8b\xfc?\xef\x89\x18\xee\x1e\xdd\x15@\x96\xe4M\xd1\xa4(\xf7?\x02\xa5\x9e\xd5!\xc5\x01@04 S\x16\x9d\xf9\xbf\xaa\xb1\x9b\xf7\xd0\x94\xf7\xbf\xf2^\xb0\x03\x13`\xee?\xe5\x0b\x9ae-\xeb\x0b\xc0\x81\xae\xeb\x8d/8\t\xc0\x8b\x84A\x01}2\xe7?nAS>h\xde\xf5?\xbcy\xce\x0f\xe7\xf0\xf3?>(p{\x1f\xa6\xf6\xbf\xa7(\xe1\xf2\xb7\xf2\xfd?K.\xb9\xa8\x19F\xed\xbf\x98\xc7*k\xd1\x9f\xf7\xbf\xc0"\xd9\x17\x86J\xed?\xd9Y=\xb7\xd1\xff\xe4\xbf\x86\x8c\x9c\x02\xf3"\x13@\x1f\xe1\xb4\xea\xc0\xea\x0f\xc0J\x10\x80:"\x96\t@r;9[\x03\xc9\xe1\xbf\xf3Y\xdb+\xd9>\xe8\xbf\xdc\xfb\x89\x13"\x14\xf5\xbf+\xe5\x80\xd6?\xeb\xde?\xf9\xbbQ\xdb\xbc)\xe2\xbf\x08\x0b\xa1\xf5\x9e~\xe2?,\xc7Ch\xd9#\xf0?[\xd5*v\n\xb0\xf6?\xeb\x8fj,B\xc6\xf8\xbf.\x9e$h[\xc3\xf2\xbfm\xa9^G]\xce\xe9\xbf#N\xaf\xfe\xac2\x0c@4\x95\x9b\x1c\xde(\x01\xc0D+<)b\x06\xfa?\x03I\x9dG\x07\xd2\xf5\xbf\x80mhh\xba\xaa\xe2\xbf(\x12y\x8d\x88\xf6\xfc?\xec\x1da,\x14y\x05\xc0\xe1D\x95\xf3\xe9\xa7\xff?p/~\x98\x81\\\xc7?\xb90@\xce\x00\x83\xd5?\xd6X\x83\x01\x86%\xf1\xbf\x9d\x9a\x86sv\x9c\xeb?\xe9Y?y\xd1=\xf7\xbfD\x9d\xefhD\xef\xf2\xbfF\x81\xfb\xbc\x8f/\xeb\xbf\x15&\xe9u\xc0V\x01@2\\\x11\xcc\xa0\x04\xb2\xbfb\x8b\x91\xb9\x1a\x85\xe8\xbf\xbd1\xb0f\x10q\x0e\xc0\xd0\xb77*R\xb9\xf2??A\xcf\x90\xe3\xe6\xe9\xbf\x07\xdb\xc15\x88\xa4\xff\xbf\xc6y4\x92\x1d6\xb2\xbf-\x06(\x1f8\xf9\xfb\xbf\x1b|\x16n\xb3\x1d\x10@\xbe\x8d(\xa6\xfeU\xd1\xbf\xb1\xf4\xeb\xf6\xda\x16\xe8\xbf=\x08\xb3:J\x1a\x0b@\xf9\xf7\xdd\xdd\xe9P\x10@w\x1b\xf0\xc0u\xbe\xeb\xbf\xde}\xe1\x17\xad\x8d\xc9\xbf$\xc71\xa3*\x84\xfb?\xca\xbbM\x1e\x14\x1c\xee\xbf\x88\xe4\x87\xf1+\xf9\xe8\xbf\x1eS\xd0\x9d\xb8\x80\xcf\xbf\nU|\x19\xaf\x00\xec\xbf\x99\xe0n\xeb\x11\xd9\xe9?\xb3\x93\xeb\x11\x9e^\xf3?\x16\x9c9\xd9\xb9u\xff\xbf\x13oi\xd6D/\xc6?.\xeb24\x0b\xa2\xd1?\x8b\xd7\xe3\xfc\xcf\xc0\xf0\xbf|\xf1 /\xb2\x9e\xdf\xbf`)L\x82\xa9\x8e\xc7?\xa10e\xe8zc\x02@\xc4\x8d\xb5:\xd7\xf5\xfb\xbf\x18\x8e\x80\xd2Y>\x00@>\xc6r\\\x11\xe9\xfb\xbf\x02=CS\x93P\x03@rE\xdd\x1a\x7f*\xf1\xbf\x0e\xfc\xf8\x97\xb0\x1e\x01@%\xbeV]F\x0f\xb3?\xcf\xea\xc7\x9b\xff\xb2\xfb\xbf\xc0#\x07\xc2\xb6T\x00\xc00\xe3\x1fVE4\xd4?\xf2\xe5\xa4\x99\xf15\xcf\xbf\xd8\xda[d)\x18\xd0?\xa64\x15\x1d\xe8\xd5\xcb\xbf\xc9\xab\xe6J\xcb/\x0b\xc0\xde\x01\xf9*t!\xf2\xbf\xfdf\xa9\xd6A\x86\x00@u1\xc5K\xe9\xae\xbc\xbfQ\x94\x004\xff\xf4\xd5\xbf\xedEg\xca\xcb\xfb\xba?\xba\x909^\xab\x17\xec?\xca\x1a\x08\xe4\xda9\xfc?=;\xa6RI\xff\xff\xbf\x19`!W,\xc4\xc3?\x1e\xc9\x00S\xe5\x0f\t@\xf5@\xb6e\xe1\xaa\xd5?\x82U\xe4\r\xe1\x86\x02@[J\xc05I:\x01\xc0r\xf8\xa2\x19te\x02\xc0\xa7F\x81\xe5Cl\xe0\xbf\rif\x8bD\xf6\t@\x12C\xefs\x15\x92\x07\xc0Ib\xda\xb3\xdfL\xe6?\xd5f\x8de\xe5\x16\xe3\xbf\x91\x91Ng%\xd5\xd9\xbf+\xc5\r\xa2D}\x10@VK\x8e^\xa8\x04\x10\xc0&\x11\x95\x9e\x12\xb6\xe9?*w\xcf\xb4yd\xf1?\x01\x9c\xa4\x83\x10\xf9\xf3?H\x98\xa1\xccx6\xf1\xbf\xbb]\x1c\x0f\xca-\xeb?\x1c\x12m\x1fT\x1c\x02@\x87\xd7\xc3,00\x0f\xc0\x01\xf3\xb8\xdd\xd0\xc4\xd1?iq+\x18\xb7i\xef?\x01l\x10\xc5r\x11\x93\xbf\x1b\x14>iI\x1d\xd8\xbf\xd7\xccB\xa3\xdaR\xd7\xbfw\xc0\xb0;H\x97\xd4?\x1e\n\x14\xaf\xb1\x9c\xdf\xbf\xaf\x05\xb0\xb2b*\xe1\xbf4\xdc\xbf\xdc\xd6=\x13\xc0-Z\x7f\n\xb3g\xe8?\x85\xaf\x1f\xcfC\xec\xfe\xbf\x17\x99]t\x0cD\xf1?\xaf\xe7|\xb9\xf8\x7f\xe5\xbf\xe7:\x96n\xbc\x00\xf9\xbfo\x083\x82Y\x1e\xf2?\x15\x10\xdaL\xf8\xa1\x01@\xcf\x97U\xcb\xaf{\x1a@\xe9\xae\xc3*w\xac\xeb\xbf\xb7(\x0e\x05\xbcQ\xe5\xbf-\xad2\xb3>@\xf3\xbf\n\xce\xee\x8f\xbe:\xeb?\xa3\x1fG\xa4x\xf8\xe0?'
p577
tp578
bsg26
I1
sg27
I30
sg28
g29
(g32
S'\x8c\xdf\x8e@*\xc3\x12@'
p579
tp580
Rp581
sg38
g539
sba(i__main__
PLSmodel
p582
(dp583
g8
g545
sg10
g11
(g12
(I0
tp584
g14
tp585
Rp586
(I1
(I180
tp587
g552
I00
S'\xd7q\xfe\xe1\xd1K\xc0?\xe1n\xe6\xbf\x9d8\xa1\xbf\xd6  \xaf\x11\xe1\x12@d\xf5\x8fQ\'\xca\xf3?"\xf7\xdd\xf9\xe8S\xd2\xbf\xad\x80\xae_*\x19\x06\xc0cQ!\xa6\xefk\xfc?\x88\xf8\xb1%\x11\xb1\xf5?z$\x15\xdbj\xd7\xfe\xbf\xca}`\x8c\n\xa8\x00\xc0\x19;\xa4w%\xef\xf5?\x92\x1c\x99\x01(\x10\xeb?\xee\x97\x8b=s\xac\x02\xc0\xbf\x9b\xbe\x81\x92b\xf5\xbf\xf6\xb2(\xcc(v\xe6?z\x01l\x86\xe1\x83\x04\xc0-*\x89\xd2\x1a\xed\x01@|2o\xc1\xfe\x9a\xcb\xbf@g?\xd7\x91\x9a\xc1\xbf\xdaK\x9a:\xd5=\xe6\xbf[\xd2\x08\xd67\x93\xf5?&z\xe7\x10\xf9)\x06\xc0D87\xb3\x11f\xd4?|\xa1\x84\xb7\xcf\xeb\xf0\xbfa)\x03\xc4x\xc3\xf3?\x9d\x18\x90\x83jo\x03\xc0\x9f\xad\xeeB\xc7t\xe3\xbf\xa5\xac\xb7\x1e\\^\xf2\xbf#~"w\xf0!\xe7\xbf\x84\xb6\x8e\x8f\x89U\xd1\xbf\xd5\xfa\x0c\ra\x9f\t@N0C\x1e\xe0\xc0\xfc\xbf<\xb86\x15\xc8\xfb\xc5\xbf\x99\r\xbaGRj\xfb\xbf\xaa\xf2\x00\xd9\xf3`\xea\xbf\x08\xdb\x9e\x8b\x83\x17\xdc?\xd9[\xfb\xda\x00\x8c\x0c@\x86\xc7\x8fj\xb5#\xe0\xbf$<\x16\x9d\xcc\xd9\xe3?\x1b?\x13\xa1xH\n@\xe3\x9c\xb5u\xc9A\xd1?\xba\xf5M\xfc\x0b\xa1\xcf?&\x8e\x96\xf4\n\xb1\xec\xbf\xa4\xca\x1cW\xb9!\xf1\xbfP\x8b\x0fU@\n\xfd?R\xd8\xc4/\x9f&\xf9\xbf\x8a\xc7\x85\xac\x9a\xdb\x00\xc0\xeb\xce\xc1\xf1\xc0U\xc9\xbf\x99F\x8e\xc1\xe45\xf3?\x85\xd0\x95&#\x0e\xe3?\xbd\x8e.\xa97!\xf1\xbf5\x0c\x15\xa3+\xe1\xe0?\xd0*K\xb86K\xf0\xbfj\xfc9Ff\xef\xdd?/\x06R\x95\xcf\r\xe3?IZAYo{\xb2?,G\xb8\xe3\xa1^\xfa?Q\x18\x94>\x17\xfb\xee\xbf\xd3\x00\xf5\xd1\xf5\xfb\xf9?aKj5W\xa5\xc4\xbf\x04\x86,J\xb4{\x91?$w\xd4\x80\xf9V\xcb\xbfiU\xcd\xce\xe2[\xcc?f\xca\xa9\xe3\x13\xa2\xe8\xbf\xa2\x84a\xb8\\\xea\xe8?E\x0fz\xb4\x7f\xad\xc6\xbf\x8eM\x8cz\xe9!\xe1\xbfOG\xf0\x9a\xf1l\xd9\xbf\x90\xabOf\x97<\xea\xbf\x81\xe8Vg\xc4\x04\xce?]\xcb\x0e\x97\xc0\xf3\xf5?r\xff\x8b\x89\xbd\xc1\xea\xbfx\x83\xb2h\xd5\xc7\xf2?\xaa\x9f\x99i\xd1x\xe5\xbf\xf5/\xdc\x01\xf5r\xcf?\xe9@X\xc8+,\xf8?\xd7vBt\xe8\xdb\xf7\xbf\x08,\xb4\xe7h_\xab\xbfK*\xf4%\xb4Y\xd4?\xff\x07\xb3\xec\x19\xc8\xb7?\xb4\xa0]\x95S\x0b\xe3\xbfD\xf1N\xffL\xd2\xf1?\x05\xc0\xd9\xbf\x06[\xf4\xbf\xa2\x08h\xdd\xc1\xea\xf3\xbfT\xa5\xbc\xdf\xe4\t\xde?\x01\xfe\xc6\xc3Q\xcb\xbf??\xa8\x89\x07 %\xf6\xbf`z\x15\xecOv\xb1?\x7f\x1e\xbb\x1f\x19\x06\x04\xc0\xb8\xfb\n\xde\xdb\x04\xc7\xbf\x9c\x19`\xfd\x8c\xc5\xe2\xbf|\x08\xfet\xb9>\x03\xc0lz,#\x14P\xb9\xbf \x1f:5)\xe1\xe4?u\x1c\xfd=\xfbm\n@*\xc7T\x0f\xe6\x96\xda\xbf\x10\xd0{\x88Zh\xc2?\x15\x90\xd4\xeb\xedJ\xf9?=z\x91\x08(\x97\x06@\xeb\x05,\x8a~\xf2\xd9?\x90IEy-Z\xf1\xbf\x198\x14\xf6\xbf\xf2\xca\xbf\x80\x08\x9a1;\x9d\xf2\xbf8\xcdjf\xc3#\xc8\xbfH\xb3\xbc\xf8\x86\x03\xfa?P%o\xa1-\xab\xe4\xbfcJ\x9e\x97z\xce\xe1?\xe6+\x07\\hr\xf0?\xbdV\x84\xa7p>\xe9\xbf5\xcb\x9b\x05\xfa\xb1\xe4\xbf\xcd\xac\xe8\x18\xe8k\xc0?\x03\xa5\xa6\x19\x8a\x1d\xe1\xbf\xfe\xef\x10\xf9\xed\xe5\xd5?\x07P\x02\x91>\x97\xe8?cv;\xf6X\x9c\xf0?\xbc@\x9c\xb5\x07\x8a\xd0\xbfJ4\xd8\xf4\xf4\x90\xf5?J\x886m\xb5\xc7\xe6\xbf\xcc^\xc7\x00\x85\xc7\xb7?\x13&\x12n\xc78\xe6\xbfTQ\x9e\xdfn\x07\xfc?\x9b\xc1\xa8\xdd\xdfe\xf7?\x02\xac\x17\xe7\x15\xbd\x02\xc0\x91\xc8\xe9&R\xab\xfe\xbf\xdc\x9c7\t\xd9\xa4\xe4?\xee\x15\xd3|3\xcc\xf4\xbf\xb7+\x8e\xf2\x80\x90\xd1?\xea\xaf\xc2q\xa6\xae\xd9?\xd2\xf2\x8al\xbd(\x05\xc0\\\xaewL~q\xff\xbf\xb2\x93\xaf,\x0e9\x02@\xa4\xad\xca\xda\t\xff\xc0\xbf\x08fb/w\x88\xcc\xbf\x9f\xb2\xdf\xf8\x83c\xdb\xbf\x0e\xd1\xff\x06\xa8Q\xea?\xba\x87\x0em\x00~\xef?\xdd\xe7\x1b\xb9/\x00\xd1\xbf\x0cE\x02#\x0c\x1c\xc4?\xba\xaclg\x19\x93\x03@\xfem\x0cX\\\xa2t\xbf!\x7fh\xf7>V\xe8?\xcbM\xcb\\\xe6W\xf3\xbf\xe2\x8a\xf8"3\xa0\x03\xc0\xd6\xbav\xb8\xe7\x07\x82?2\x03\xd7a\x0b\x86\x04@\xfe\xbe\xbd\xc2{@\xf0\xbfO\xb2\r\xd5\x07S\xe8?\x80\xb1w)q\x16\xfc\xbf\x85J(\x1dw\xad\xe5\xbf&\xf0\xb3\xf96\x04\x07@\xa2\xe7\x07\x02n\xe9\xf7\xbfLh\x1d\x95\xe4W\xd3?q\xef=b\xbd\xfc\xee?P\x98\xa7\xd0\xb7\x16\xd4?L\xf6\x16\x17\xe6\xfa\xe2\xbf\xa4\xa4\xdftgQ\xe6?N\xc8\x05\xbb\x96S\xe7?s*"\xa7\xa5\xa2\xeb\xbf\xcf\xe1; \xe3\x03\xef\xbf\xa1\x7f\x83\xbf]\xc6\xf0?\xcd\xfc\xd5\xc4\xd2\xe0\xe0\xbf\x85\xd97\xa1\x88\xf1\xeb\xbf\x11JjY\x97(\xe0\xbf\xf7\xd2\xbb\x12j\xbd\xb8?a\xcd\xb9;\xa0(\xa6?:f\x02H\x90\xc7\xec\xbf\x95\xc8~q\x1e\xfa\x05\xc0Y\x179Jm]\xec?\xf4\xbc\xc3\x17\xc0\xd6\x02\xc0$\x054TW\x8b\xf2?DwV\xf0\x98\x00\xe8?sJ\xe9\xd7\x94m\xf2\xbf9\xda\xb6\x1b=\xc6\xd7?\xb4f`\x03\xb5\xc2\xfc?y\x02\x9fu8p\x19@\xe1,\x9f\xd8!\x7f\xec\xbf\xaf\xf5\'Q\xf0Y\xf2\xbf7yfN\xc5\x01\xb1\xbfJ\xe7\x9e\xb0Q\xce\xd0\xbf\x03O\xb7\x13\xd9\xda\xa3\xbf'
p588
tp589
bsg26
I1
sg27
I13
sg28
g29
(g32
S'\xfc\xa0\xff\xd9Nv\x12@'
p590
tp591
Rp592
sg38
g539
sba(i__main__
PLSmodel
p593
(dp594
g8
g545
sg10
g11
(g12
(I0
tp595
g14
tp596
Rp597
(I1
(I180
tp598
g552
I00
S'\xeb\x03:\xd4\xa8h\xd7\xbfp\xb2xQ0\x14\x90\xbff\x9f\x9c\xe8q\x1c\x0b@\xe9\x01\xa3\xc0o\xf1\xf8?\xe9Uy\x1a"[\xcb\xbf\xc5\x0e\x03\x13\xb2\x14\xf9\xbf\xd3\x00+<4*\xec?\x88\x91\x98\\\x7f\x17\xd7?_\x99\xa4\x88\xd8\xfd\xf2\xbf[<[&\x85,\xe1\xbf\xf4x\x06`6L\xe4?\xd7\xb9\x1b\xa6\xb2\x06\xbb\xbf pJ\x02&\xcc\xf7\xbf^\xc3]2\rb\xe8\xbf3\t\xdf\xde\xb3\x8d\x98?\xec\xf4\xc1\xca\xf1 \xef\xbf\xabno\x08\rt\xe1?<\x1dDY\x87\xd5\xa3?Mc\xa5\x91\xe7u\x99?`\xdeP\x81f\xfb\xce\xbfGVx\xf9\xd0U\xcb?\x17\x9b/E~&\xf4\xbf\xc3)\xfd\x8f\xf6\xcd\xc3?\xde\x8a\x07\xc1\x16\xe8\xe0\xbf\x15\x1e\xd9=\xce\xc7\xf8?\x82\xd2\xe0\xb9\xe8\x86\xf3\xbf\ti\xd1\\\xa6>\xc4?\xa7x\xbfL\x88\xf8\xeb\xbf\x85\x0c\x02\xad|3\xe0\xbfjxh\x86\xb8K\xda\xbf\x93q$\x9b7#\xdf?\x1c\xa3q\xe6#V\xee\xbf\xe3C\xa8\xb7$\xd7\xce\xbf\xe4\xe2\x82Y7\xc9\xf3\xbf|X\x03\xa56\x9a\xe0\xbf\xa5\x86\x1f\xdft\xa8\xa1\xbf[\xe3\x9e\xbb\xec\xb6\x00@\x07\x08\x89\xf9\x8f\xae\xe2?\xd3\x8dD\xb0\xefs\xe4?-K\xaa\xad\xecw\xfe?\x9d\xe3G\x7f|\x0b\xa3\xbf\xf8\x18(!\x96\'\xab?\xe9\xc9\x9c\r\xe14\xf4\xbfQr\xe2\xfcy\xd4\xe8\xbf\xdd>b]\xc3\xab\xe9?\xdde\x83oG\xad\xe5\xbf\x9b\xe5\xcb0?\xb6\xe1\xbf\xcc\n/\x1b\x9d_\xad?_\xb3J\xeb\x067\xb8\xbf\xb7\x867\xbb\x9dN\xd5?\xbd\x12f\xc4`\xc2\xcc\xbf\xbf\xd7ykR~\xd2\xbf\x86\x1d\xa20\xad\x8d\xec\xbf\x83j\xfc\x15\x88\x87\x86?\x87\xef\xb5\x1596\xe8?\x91<\xce c\xff\xc0?\xa2\x88a\x01\x0b5\xf0?\x16\xe9y\xc9z\x18\xa9\xbf%H:\x94O\xb5\xf1?\xb84\x9d\t\xe7\xe7\xe2?\xd6\x08\x1c\xfba|\xb6?\xe2\xb2\xc4n3^\xe0\xbf\x8e\x06|rV?\xd2\xbf\xc9\xdc\xb5(\xf7\xac\xdb\xbf\xad\x86\xd8\xeb\x83\xe2\xab\xbf\x99\x133\xd9\x87e\xcd\xbfpob\x99\xa5[\xbf?vs\xf9\xf4\x7ft\xc7\xbf1\xf4\xc4\xa9\xdau\xc1\xbfz\xea\xd3G\xe2\x08\xd5?G\xfb\xd4SSk\xe3?\xc7n\xca\xda?\xed\x9e\xbf\xdd\xdc3\xdf\xba\xca\xf2?\x9f\x92\x82\x13\x83\xd8\xc0\xbfx\xaeb0\x0eW\xa1?\xc1\xc0\x88\x15\xc5\xfb\xce\xbf\x88\x13\x91P"\x17\xdb\xbf\xfa(\x87\x9fM\x02\x94?\xa6\xce\xb4i\xdd\xd5\xc2\xbf\t@ZX\x82\xbc\xdb?\xc3\xe5\xf5\xd0\x96\x1d\xcb\xbf ?o\xedda\x8b\xbf\x08\xbc}\xcc\xa2T\xef\xbf\xb1m\x8d\xa6\xbd{\xdb\xbf\xaf@D\xb8\xe8\xc7\xe5?\xc6\xf5\x87\xa7\xf1\x8a\xda\xbf\xcf\xbfMp\x148\xe4\xbf\x0f\xbd&\xbb\x05\x1c\xa0?1JL<@\xed\xed\xbfL\xacBL\x9dP\x9a\xbf\x90\x8dQ\x8f\x87\xcd\xd8\xbf;:\xd4\xe1\x88\x11\xf4\xbf\xc8\xeb\xecls\xb9\xd8?\x91\xf9\xfe\xe4I\xcf\xc1?K*D\x83c\x7f\xf8?R\x91&\xd4]u\xdc\xbf\xe2U@\x10\x88\xaa\xd3?\x82\xc4\x84!\xa2!\xf3?vc\xbd1e\xc0\xea?\x9f3\xbf\x00Z\xd7\xe3?\xe8\x073\xa5\xfd_\xf3\xbf\xa9B\x9e\xe2\xf8\x89\x84\xbf\xf4\xe82\'*\x83\xf1\xbf\x9f4\xd3]\x8f\xb1e?\x92\x85\x7f),M\xfa?d\xdc\xa6\x81Hz\xcb?\x16\x10<X*\x9e\xc8\xbf\xceyV\xbf\xd9k\xed?\xc8\x9cY\xb7\xd9J\xd4\xbf\x87M\xde$[\x18\xbc\xbf\xbb\xcc\x8b\x9f]n\xdd\xbfYv\r#.\xeb\xef\xbf\x00\x8a\xbdC\x16\x89\xd6?\xedC\x9bg\x05\x04\xf1?\x0e-\xd7`\x9d\xa9\xf1?\xd7n\xad\xea\x8b\xb1\xdc?\x8231)\x89F\xb0?Y\xf9\xba\x9fJ\xcf\xf1\xbf!\xe7\x93\x18\xf9\xd3\xbb?\xb40\xf1Z\xe0\x99\xda\xbf\xc1e\xe5\xa6B!\xf5?\x1e/\xb1\xe9\xcd4\xf1?\x88S\x1c\xad\xfd\xbf\x02\xc0\x8c#eO\xb4}\xfa\xbf2\xb6p\x05\xeaf\xed?\xa1\xfeb\xe2qg\xbd\xbfKh<rt\xb3\xd8?\xa5=\xbb\xd4I\x87\xd9?\xdd\x14\x83\x14\xf5&\x00\xc0\xf1\xc5\x8f5\r\x00\xf8\xbfE\x82\xe3\rl\xbe\xd7?\xde\x1d69\x8d\xf9\xcb?\xe2\x90\x86]\x8e\xa3\xe5\xbf\xf2z\x07\x9e\x8d\x94\x8d?\x8eRno\x7fT\xca??\x80^\x08\x853\xf4?,awU\xb8>\xc7?P\x7fiD\xfa\xb5\xb9\xbf\xc0\xe41\xb2\x7fd\xf7?\x97\xff\x9c\xb6\\\x05\xe3?\xf2\xdc@\x07\xb7|\xf0?*\xcc\x87p\x90D\xdb\xbf\xbb\xedR\xd0\x90s\xfc\xbf/j\xb6\xda\xa3\xb7\xd0\xbf\xb5\xc4\xeb\x0bL\xb8\xf3?\xf5\xf0\x1d6Ru\xe4\xbf\xcb\xa5\xe9\x89\x0c7\xd4\xbf\xc6\xa3\x80ZV\x1b\x00\xc0\x04\xc3\xfd\xf0\xfc\xa6\xd2\xbfN\x7f@O\xa7\xcd\x02@\x9a\xd6\x18X\x11\xe0\xe4\xbf1\x93}&\xcfy\xc9\xbf\xe60\xb8\\\\\xc4\xd5?\x8c\xa1RuV\xd3\xf3?\xa4\x16\xdb\xf4\xbeV\xe8\xbf\xb5e\xa2\x07\xe7\x0f\xd9\xbf$\xe3h\xc0\xbez\xe2?\xe3\xf0?\x85\x83\xcb\xc8\xbf\xc5\xf4\xf0y\x86i\xd6\xbf7H\xe0O\xc5\x0b\xf8?C\x84\xf0a[\xc4\xbb?6\xd2\xdb\xbf\x95\xf5\xd4\xbf\x84(\xfe\xfa\x8c\xf9\xc5\xbf\x83\xd8&\x8d#_\xc8?s~\x0cW\x87w\xb7?\x85g\xe0\xd4q\xf5\xe4\xbf\xfdH[\xc6I\x92\xfb\xbfLx\xe7\xbc\xe9*\xe2?2\\+\xe1\x18\xdf\x08\xc0\xdb\x07{s\xe7\xae\x80\xbfz\xe4\t`s)\xd2?U\x8f\xf3[\t\x9c\xed\xbf\xaa\xb2\x8ao\x8a\xe4\xe5?\x0c1\xce\xca\xd4\xdb\xf8?P\xe1\x12<\xc0\xb1\x17@\xbcJ\x9f|ZI\xd9\xbf\xfa+{\xd0#\xe5\xea\xbf\r>\xf1\xdaf!\xc8\xbf\x96\x1e2\xa6\x01\xa0\xc9\xbf#\xe2K_\x97\x80\xeb\xbf'
p599
tp600
bsg26
I1
sg27
I7
sg28
g29
(g32
S'v\x14\x82!p\x9d\x13@'
p601
tp602
Rp603
sg38
g539
sbasg38
g539
sg8
g545
sg83
I00
sg26
NsbsS'HLA_A_2301'
p604
(i__main__
ModelContainer
p605
(dp606
g4
(lp607
(i__main__
PLSmodel
p608
(dp609
g8
S'PMBEC'
p610
sg10
g11
(g12
(I0
tp611
g14
tp612
Rp613
(I1
(I180
tp614
g18
(S'f8'
p615
I0
I1
tp616
Rp617
(I3
S'<'
p618
NNNI-1
I-1
I0
tp619
bI00
S'\x1d\x96F\xc2\t)\xed\xbf\xfc\x12\xca\xeb\xdfH\xfc\xbff\xc5yq\xb2I\xcb?#{-gC\x01\xdf\xbf >\xcc\x1au\x98\xdc\xbf=\xba\xeaN`P\xe4\xbfL\xc5\xf3\x9d\xed\xda\x02\xc0\xb5\x02\xbfYh\xf3\xef?\xbf\x07\xa6\xb2\xe9_\xd0?m\xbd\xc5\xd4\x12\xe4\xf5?\x93>\x9c\xc1=\xdf\x00@\r\x83N4\ne\xe1\xbf\xf1\xf3n\x04Z\xae\xe6?\x10\x8b\xeb\xf6\xfa\x1c\xe3\xbfd7\xe2\x1d\x1a\xb1\xdf\xbfa\xc79\x1a\xdcn\xf2?\x14G\x98\xbe\xb8C\xf1?\x00\xf8\x92\xfa);\xe4?\xd7\x83\x8d\xe2\xd9\x15\xd5\xbf\x0e;\xfb\xcey\xfa\xa9?\x16\xfb\xe4L\xd2\x0e\xfb\xbf\x98\xb7X\xe6dU\xab?\xfb@\x08\xd8\x95\\\xdb\xbff\xd0o\xd8\x19\xa5\xe5\xbfY\xcc\xa8\x02z\x08\xdc\xbf\xd1\x9e\xaa\'\xe39\xc5\xbf\xd4$\xcd5M\x04\xf2\xbf\'\x19ss\xef\xcc\xd0\xbfw0Z9\xaf\xb1\xe1\xbfl\xc1\xa42e\xba\xcc\xbf9x\x1e0\x08\x17\xe2?\xe8$27\xc3>\xd5?\xdf\x91\xd0\xa7\x13\xd7\xe7\xbf\xd2t\x84C\xd8\x1d\xe6?\xe3\xd2\xb9\xeeY\xc3\xd1\xbf\xec\xcec\xdd\x9b\x18\xea\xbfo\x9b\xa4\xb8\xce\xda\xe4\xbf\xa5\xff\xcb\x96]\xb9\xcc\xbf\xe4\x99\xaf\x19\xea\xf7\x05@\xa5;\xd7\xea\x16!\x0f@&\xca2\x03u\x82\xe1\xbf\x05k2\xef\x08Y\xe9\xbf\xdeO\x01\xe8x\x82\xe1\xbf\xb3\xa7\x0fS$S\xde\xbf\x87\x83\x88\x81C\xe0\xf4\xbf\xaa\xa4\xb7\x88\x1d\xc3\xc5?]\xa4d\x95<H\xf3\xbf\x89\xc5P_$C4\xbf\xd9\xd1\x84\x10\xb9y\xc1\xbf\xfb\xcdI\xc1\xb8\x80\xe2\xbf\x10\xe2\xcaQ\xd2\xd9\xf6?6\x89\xd9>\xc8\xbf\xed?Q$\xf9\x8c\x16\x16\x01\xc0I\xe8\xdb\xd4\xef\xc3\xb4\xbf\xe3\\50F\x08\xee\xbf\xdby\xef\xdbu\xda\xb3?qV=\xb4R\x8e\xd7?Lc\x88\xef\x9cx\xf9?\xf7\xb1W-Uk\xf8?\xe7\xdb\x9e\x9911\x05@\xfa6oPzG\xf2\xbfB\xf6\xb3md\x04\xe0\xbf\x0c\x8e[,\xeaJ\xf8\xbf\x12\x1bp\xa5\x94D\xe9\xbf)\x1c\x9cs\x11\xa0\xf5\xbf~\t\xb4HjD\xe1\xbf\x0b\xbd3V\xf3\xfc\xd6\xbf\xb0\x87\x81\xdeVX\xec?\xb6\x0c\x84\xf1\x92\xfe\xf1??Mc\x80b\xde\xf2?\xa7\xc0\x17,\x10!\xea?\xf99\xad\xd8K!\xe9?\xdd{\x9b\x1c\x07\x93\xfa?Q\xf8\xdc\x07\x85\x81\xda?o;\xaerx\xd6\xe8\xbf\xbc\x1b\x94\x84\x8e\xc1\xe0\xbfcf\xf7\xb9\xfb\xf8\xe5\xbfR\x91\xb9ng\x95\xd9?\x14\x07\xac*\x96n\xc1?(\x9f\xb6\xd2\x03 \xe9?\xd6(\xb9\xeaRk\xeb\xbf\xf8#\xbb\x04FC\xb9\xbf\xf8\x1c\xb5\xba\xf4\xb1\xf0?\xf9d\xfa\x1a\x9aI\xf0?\xb3l,Q\xbf\xe6\xe1?\x11j\x8c_\xe8S\xf1\xbf\x12y\x15JE/\xcf?\x8f\x94\xacX\x19_\xf3?H4b\x12\x9b/\xe8\xbfq\x04\xe0\xbdF\x0b\xfa\xbfz\xa0\x82\x0e\xde`\xc1\xbfi\xd9\xa0\xb9f(\xe7\xbf-\xa4\xa7\x8a\xe8\'\x08\xc0\xc7\xd7\xdc\xd6\x8fp\xeb?s\xcd\xe1\x1b\xfe\x01\xb6?\x1eK\xc5\x1bX\xa1\xe9?\xf1\x97\x05\xfaN\xbf\xfd?w\x105\x1a\x8dn\xe8\xbf\x12\xd3\xe5\x90#\xf9\xeb?\x88\x01)?\xb8^\xe0?f>En5=\xee?O^\xce\x07/&\xf1?\xe0k0)U\x8f\xec\xbf\xa1\x97]t\x14\xc1\xfa\xbfF\xd7M\xc8k\xac\xc2\xbf\x80\xe28"\xdd\x17\xdd?\x92\x92\xf0\xfd\x89"\xf1?\xb0\x83KXs\xcb\xf4?\xd1\xe2u\xad\'}\xe7\xbf\xeaZ\x9al\xc8\xae\x0e\xc0\xe2\xbf\xd8L\xe8a\xb9?p\xd3\x81\x03\xe1\xbdu\xbfLg\xeel\xf7)\xf2\xbf\xd0\t\xc7\x07\x81c\x01\xc0\xd9m8\xa2&\x81\xff?\x02N\xbc8\xf1\x1e\xfa?\x93\x1dh\xf3p\xe4\xd2?\xc6;\xbd\xaeeJ\xd2\xbfH\x16\x96\xbc>\xe0\xec?\xedu{\xa2\x91;\xf2?=F\x86>\xcfW\x00\xc0\xfc\x9c\xcbDC\x9f\xe6\xbf\xa8\xd2\x7f\xf9\xab\x8e\xe3?\xb30\xf7O\x1d\xcf\xe5\xbf3\xbfd\xdc\xd5q\xf1?\xbd\xbe\xa4O\x96\xff\xfa\xbf\xed\x8c{\xea\x81W\xfc?F^Fk.\xab\xc7\xbfs61\x82\xedY\xdd\xbf\xceQ0\x15\x10\xc4\xed\xbf\xed\xaf\xa9\xe6\xc3\xc9\xb0\xbf\xf2Vj\x0b\xff\xef\xfa?|\xe3\xc2\x9f\r\xca\xf1?\xd8\x01\xbd\xd5\xb5K\xb7?u\x02{\xc1B\n\xd4?\\d7\x81R\xf3G?R\xf3.\xfd\xad"\xc1\xbf`\xban\xf8\xd4\x01\xe7\xbf\xd0w\xc4d6\x97\xf4?\x9f{\xd1\x06BX\xd6\xbf]\xf4\x11\x1e\x7f\xec\xf3\xbf\xd5\x8f\x84AB\x99\xc5?\x98w~\xefc\xc1\xf1?\x8f9\xf3\xd9\x88,\xf6?\xf2\xf4\xad\x1ff!\xe0\xbf\x03m\xd7p|\xb6\xf0\xbf\x92\x06\x85=\x9b,\x01@\xe2\xe2\xd7\x1d\x06\x93\xd6\xbf\xb6k\xd2\xdb&\x00\xdb?\xfd!\xfc|S\xbe\xfe?l0\xefd\xdde\xcc?\x18\xc7G\xe5W\x84\xf0?\x06?\xf9\xd7g\xe3\xf8\xbfU\xd9XL\xb4\x03\xe9\xbf\'@}fV\x97\x02\xc0/X\x00\xe5V\x8a\x00\xc0\xd0}\xdba\x06-\xe1\xbf\xbem\xe0\xf1\x1a\x86\xf0?#9\x19\x89W6\xd9?\xf1\x1b6\x8bEt\xe2?/\x06\x070D\x1b\xec\xbf\x9a\x9d\x8c\x1d\xd1\x0f\xdb\xbf\xf9\xb0j\x8b\'p\xfb\xbf\x93\x9d\xf4\x82\xa6h\x00\xc0cl\xb2 <P\x10@\xd9\x1a\xfd\xe1\x18\xb9\xe5\xbf\x17\xa7.\x9e\x12\x12\x03\xc0\x9f\x08\x13\xafZ\x11\xda\xbf\xc8\xc7B}\x84~\xe5\xbf\x1d\xb3\xef7?\xfb\x11@\x7fG\xae\xe1Yj\x04@0\x8f\x8b7\xa4B\xcd\xbf\xd12\xba\x88\x94\x17\xe9\xbf\x12\xb4\xabW\xb6\xa9\xe8\xbf\xb5\xce\x8f\x92\xb9\x87\xf8\xbf\xf3?q\x9f\x82O\x05\xc0\xcf\xb4\xe3f \xd0\xf2\xbfoH#\x0e#\x8d\xf5?\xf8\xef:R\xb7\x9c\x04@\x11\xc0x\xdf\xfb\r\xf5?'
p620
tp621
bsg26
I1
sg27
I8
sg28
g29
(g32
S'7\x0c\x85\xb7\x97\x19\x0e@'
p622
tp623
Rp624
sg38
g604
sba(i__main__
PLSmodel
p625
(dp626
g8
g610
sg10
g11
(g12
(I0
tp627
g14
tp628
Rp629
(I1
(I180
tp630
g617
I00
S'(\xe8YnY\x1c\xe7?>\xb1e\x8bu\xbc\xdf\xbf\xd3#\xe6\\\\x\xc4\xbf\xd1\xa4H\x00\xddN\xc4\xbf\xb6>>\xc1|\x1a\xd7\xbf\x95\x87\xeb7\xf2\xd6\xd0\xbf\xech\\\xe5sJ\xce\xbf\x9c\x0b\x98\xa80\x82\x87\xbf\xe7K\x9d\xe2\'\xa0\xe7?w\xe81\xe9\xfc\x9a\xb0?\x8f\x84\x1b\x12z\xfc\xca?\xcb\x92A\x830k\xe3\xbf\xf9 Y\xb6#.\xc8\xbf\xdc\'\xba\xd0\xb9\xee\xd7\xbf2\xf5\xac\xb3/\x05\xe4?2\x1c+\xef\xe5\xf7\xb5?Jkp\x91\xb94\xd6?\x8d\xc9\xf5\xbdw\x8d\xdc?\xf0p\x02\xe2\xe5\xf4\xdd\xbf\xb7\x94\xca\x9eXm\xb5?\xad\x08\xbd|\xb5\x0c\xea\xbf\x87\xa5\xd9\x14\x03\xe7\xcd?\xd9\x02\x95\x11(\xb4\xb8\xbf\nk\xd8\xc3C\xf5\xce\xbf=2\x91\xa9\xa2M\xe8?q\xb5\x07\xe3\xee\x99\xc7\xbf4\x1b\xe0\xb8\x00\x84\xd8?\xdd\xebfu\x129\x8c\xbfu\xee)\x8a\x81z\xb4?+]\xe7\xa5@\xa1\xbc\xbf\xb3\x96\xc1\x05^\x90\xd7?\xaf\xb0\x8d\xab\x91.\x96?\xda|]\xbd\xadn\xee\xbf\x80V\xfe\x82\xc5\x99\xeb\xbf\r\x80\xf2\xac\xb2\xf4\x99?R\x9d1-1\xe0\xe6\xbf\x96\xcf&\xf4{\xb6\xea\xbfr\x07\xc6\xdd\x95\x9c\xe1\xbf\x13\'\x83\n\xea\xc7\xf0?\xf0\xf1\xe2#~\xa5\x03@\xb4\x17\x86\xe4}4\xc5\xbf\x0b\x92\xc8ow\xf2\xc7?\x16\xfe\xc4\xfd\xd5F\xa5?Z\x0f\x98\x14-3\xaf\xbf\xb7\x99\xc8\x01J\xe3\xed?B\xdf\xa3\x05u4\xc8?\xfe\xd2\x96\x10\x1a\xfc\xd0?1\xbd nf\xee\xea\xbf1m\x84\x8e1<\xdc?\xee\x98\xec\x1f\x83e\xee\xbf\xa2\xbbb\x13\x94\x8c\xd6\xbf\xc4\x1cuj\x94\x7f\xad?\xadx\x96;\x98?\xee\xbff\xe2)\x08\x0c\xdb\xe9\xbf\x803O\xf7uz\xe1?\x94}\xac\xfeF\xa5\xc8\xbf\xa5G\x8a9C\xb4\xcc\xbf\xdc\x1ds \xdf\x8f\xd5\xbf\x9c\x04\xf18\xc6\xa5\xe6?J\x06^?\xd7\x1e\xf8?\x87w\xffP>\xfd\xb4?z\xadV\xbd\xf9=\xa0?\xd11@0M\xa8\xc1\xbf\xf6\x12\xa3\x96\x05\xbf\xd2\xbf\x15\xf6\x9e\x15;\xaf\xcf?,7\xbd]\x7f\xe9\xcf\xbf\xd9)\xe3\xfbf\xad\xc5?\x8c\xa7|\xbf\xf0\xe6\x96?\x12\xf8\xd17}\x9b\xe6?\xacG\x14\xd6\x85\xc0\xb1\xbfI\x98f\xe6#4\xb2\xbfz\xfa\x95\\\x8f\xc9\xbe\xbf+\xf0 |\x04\xc8\xeb?\xe6\x06\t\xf3\x19\xfb\xe9\xbf\x96X\xd8\n}u\xdd?\x81\x1c?\x05:\x12\xe2\xbf\x9b\\\x9d\xec\xf0I\xe2\xbf\x05\xa1@\xf6\xe4\xd9\xb6\xbf\x93\x8a\x18\xb9{\n\x96\xbf\xd9?p\x93\xd5\\\xda?Ct\xe7\x96\x19\x16\xdd\xbf"\x90_\xd3\xa6\xaa\xd0?\n\x0c4\x8c\xa0\xa3\xab?H\xae_x\xb9-\xda\xbf\x01d\xff0\x84\x1c\xd5?Pt\xac\xbdcO\xbf\xbf$:D\x07\x9a\x04\xe8?\x12\xb97\xcar\xcb\xb0\xbfq\xa4\x8e\xd7nO\xc5?\x01\xdd\x9eV\x02Y\xe5\xbf\xfb\x0f\xcd\xd3t\xf5\x9a\xbf\x99\x84\x8d\xbb\xea\xe9\xd2?-\xc7hL0\x02\xf5\xbf\xd6N\x82F\xb8\xef\xe0\xbf\x0c0\x1chkE\xcd?5\xdd\xab\xc5\x8f\xf2\xcd?\x9f\xf0\x1a\x83\x88\xfe\xd0?\x84\xd4\xd5M1p\xd2\xbfY#\xb1Y\x9e\xa2\xe6?\xce\xf7\x89\xcf\x07\xa7\xe2?\xba\x0ex\xb8*F\xe8?T\xb6S\xa2\xba\x01\xdb?co\xcb\x96$u\xc6\xbfn\xd3\x1c\xb2\xa69\xcf\xbf\x07k\x04\xfeEb\xc4?+\xa2\x03_\x9dO\xe2?\xe9\xd47\xc5\xcd/\xdb\xbfA7\x94\xe7|\x8f\xc9?\x12\xdar\xd6j"\xe0\xbfA\xce\xcf/\x19\xcc\xf3\xbf\xc1s\xcd\xd1\x8d\x9a\xe1\xbfs\xdee\x9a\xa9\xfd\x8c?b\xa5r\x002\x17\xb3?\xa9\xc6\x12\xe9\xae#\xe3\xbf\x8f_\xd0c\xcc!\xcb\xbff\x94\xef9\x80\x08\xd0?\xaer\x97\xe2\xba\xee\xc8?\x95\xb3G\xab\x1d\xf1\xb1?\x0f\xaf3\xe0\xc5\x9f\xd3?\xcf\x95\x18;\xfe\x8c\xed?j!\xcf\x98V-\xef\xbf\x8c\x8bl\xb6?o\xd4?\xf7?\xe7$\xbc\x07\xd9?\xc8\xaeX\xd2\x93\x9cz?)5\xf3\xb9:\xfe\xe3?(\xf38&z8\xcf\xbf7\xdb\xbeK\x90S\xe4?\xee\xf3\xb1\xcd\xd5O\xc9\xbf\x8d(\x02\x16\x80L\xe9\xbf7\x94{\xa6\xfb\x8f\xd7\xbf\xa8Ny\xe0\xc7\xf4\xb3?\xe6\xcb\xeb\x0e\x96\x97\xf6?!\xdb\xc94}\xe2\xd8\xbf\x1ed\xceATo\xcd\xbf$.[^#]\xe2\xbfz\xd5\xee\xe2\x9f\xa0\xd0\xbfSl\xecK\xfe\xe8\xc6\xbfn\xb9\x87x\xf5\x80\xe1\xbf\xad\x03j\xc3\xcf\x1e\xe9?\xf0|\xe6\x8c\x8d\n\xe0?\xe4\xacY\xa1\tn\xdd\xbf\x07Z)H\x90\x82J?\x98I\x7f\x84\xfb\x8b\xb2?\xd2\xa3\\\x01\x9a\xfa\xcb?\x8c\x04\xa8\x88|C\xc3?\xd8\x02\xd4\x9dev\xd5\xbf\x96(@\xfa\xce(\xd0?3$MM\xa4\xbf\x8b\xbf\xe5\x83\n@\x8fv\xc2\xbf\x1a\xf39\xa1(\xa2\xee?\xc6\xc6\xdd\x11\x00\xa9\xe3?\xe4#G\x97[\xb9\xdb?4\x8d\xc1&!\xf2\xeb\xbf\xd7~\xd3\x8c1\xfc\xd1\xbf\x0eE\xa3\xad\x9e\x8c\xeb\xbf\x1a\x98\xd8\xd7\x8f6\xe4\xbf\xec\x03g\xe9\x87\x95\xb9\xbf1\x9c\x15#\xe9\xcd\xd8?\xd6\x1e&\x00~\xda\xd0?\x99@\x0cX\xb8Y\xd6?\x9a\xf7n5\x97\x8a\xf2\xbf\x98R\x18ve\xc5\xd8?\xd1\xb5\xed\xfe;\x9c\xd4\xbf\xc4E\xac\x9d(\x8f\xc9\xbf\x82\x0cn\x82\xa7\xcb\t@.\x9f\xa8\xac\xce\x00\xdb\xbf\x89\x90\x8d\xa3}9\xe5\xbf\xd9\x08\xd4\x83\x87w\xfa?\x01\xb7\xc9$v \xe7\xbf^\xac\xf6\x16&\x0e\xf9?\xea\xd0\'\xef\xf4\x8a\xed?Uk\xd8\xa2\xed\x18\xc5\xbf\x1a\x9f\x1e\tz7\xed\xbf\x84\xc1\xbfj6\xa0\xeb\xbf\xb9a\n\x00*0\xf3\xbf\xb8)\xae</;\xf5\xbf\xcb\x8b\xd7QI7\xf2\xbf 8xt\xe6\xe6\xc6?\x9c\xcf\x19\xd1\xd8?\xf4?9\t\x94\xf5K\xe3\xba\xbf'
p631
tp632
bsg26
I1
sg27
I3
sg28
g29
(g32
S'*\xf8\xa0\x854U\x12@'
p633
tp634
Rp635
sg38
g604
sba(i__main__
PLSmodel
p636
(dp637
g8
g610
sg10
g11
(g12
(I0
tp638
g14
tp639
Rp640
(I1
(I180
tp641
g617
I00
S'\xf5ZK<\xdfb\xca?p\x1cL\xdb"\x03\xd9\xbf\xfd\xa1\x8b\x0fVp\xae\xbf\xbbt\xa5N\x8d\xf5\xd1\xbf\x9f\x8e\x96\x1b\x050\xca?\xeb\xdcIb?\xab\xc3\xbf}\x8c\xeb\x08O"\xd2?\xb4@\x05\x1e\xb4\x18\xb2?F\x06\x02\xc3\'.\xe9?\x16\xe1\x17\xee%m\xd2\xbf\xca\x944(\xb2\r\xaf\xbfP\x9b(^\xd3R\xa2\xbf\t:1{\xc2+\xe3\xbf\x0f\xad\xd2\x04\xab\xdc\xf0\xbf\xfc@I\xce\x1a\\\xe2?\x80\xce\x85\x1al\'%\xbfc\'-\x85\x01\xd2\xc1?Z\xdcs\xd7\x08\x9b\xda?R\xd7\xa9\x19\xf2\xbd\xc2\xbf\xc2\xc2\xf1F\xe3\xd6\xd8?E\xaehC\xbaZ\xed\xbft\xc8)\xb7\'\xae\xa6?U\x89\xbb\xe9D\x85\xbc\xbf\xc7\x98\x83\xdb?L\xd5\xbf\x99-\xc0\xe4\xb3k\xd1?r\xc8\x9a\xbf\xfb\xca\xd0\xbf`@\x97\x93\x1d\x95\xda?\x8eB9\xa3\xd8N\xb7\xbf\xf7\xafIb\xc8\xa2\xa7?\xcb1a\xf2\x87\xda\xba\xbfB\r\x8drn\x14\xda?\x88AA\xbe\xb8\x96\xbb?\xb1?\x1a\x9f\x0cS\xeb\xbf[G\xda\xac0\xf2\xe3\xbf?\xe4\x0cZz\x14\xb5\xbfC\xa6\x95\x02u?\xe4\xbf\x1c\x95<\xe0I\x85\xe1\xbfL\xaa\xb7V\xee\x8e\xd6\xbf\x81\xf3\xf6\xa2\xa2\xfe\xf2?s\xa3a\x04\x19t\x03@\xc2\xf0\xd0`5N\xb1?\x8d\xa6\xc4\xb9M\x15\xc3?X\x7f9\x8e\x9fb\xdc\xbfQ\xba=\xc8k\xd0\xde\xbf\x94\xb7\xa3\xe2\xaf=\xf9?\xbf\xeeg\xe8\xd20\xd4?\xd3\x08\xad\x1fw\x18\xc2?\xee\xac\r\x00\xcc\xed\xd3?\xd4\x87I\xb2\xbf{\xd1?\x8fauF\xb7Z\xe7\xbf\xff\xf0\xbd\xe9\xf6g\xc3?\x99uf\x1b\x16S\xd5\xbf\xe2\xd7\xb28\xc4\xe0\xfb\xbf,\xbe\xd8\x11\xbf\x16\xf3\xbf\xc9v\xd78\xb0\xcc\xd0?\x93g\xaf\r\xe4M\xb1\xbf\xef\xa2\xb3\x1a^\xfc\xbf\xbf\xb8\x98\x87\x103\xa0\xb2?\xe3\xeb=\xbeT\xfb\xe0?!\x05\xa0vO4\xf4?\x0f\x07\x85>\xad.\xd1\xbf\xbd\n\xb1\xcb\xb1,\xa9\xbf\xdfY\xf1\xc2\x8cD\xe1\xbf\xc8\x95\x80w\xaf\xdf\xe0\xbf\xe6\xd6\xf8\x9e\xf8{\xa9?\xf0\xe5Nxjk\xd7\xbf"L\xd4\x18J`\xd3?\x81U\x07\x85\xf2\x8d\xd5?[K4\xda\x08\x91\xf0?\xdd&U|\x04\xf3\xc6\xbf~o8\x80\x89\x80\x92\xbfs\x82Q\xa5\xc2U\xc1?\x11<#\xfd\xab\xbc\xe8?R.\xcc1.\x95\xe2\xbf%Ro\xa6Z]\xea?\x85Z\x86zt\xd7\xe4\xbf?:\x92!\xc5k\xe4\xbf\xe8}t J\x10\xba\xbfB\xdd\xa7\x94.!\xb2?\xda\xbc\xbe\x05z\x15\xd9?\x11e\x90J\x10\xd8\xde\xbf\xf8<<\xba\xa0\x0c\xcc?;\x1b\xed\x7f1\xc9\x9e\xbf\r\x0cw\xde~\xb5\xe1\xbf\xcdG}S\xa0V\xa7?\xdb\xd5\xc90\x14\xc8\xdc\xbf\x92\xfc\x83\xbe\x8eh\xe5?\x16\xcb\x95\x96|%\xf1?\xaa\x82\xea\xb5\xe2\xc7\xe6?\x0f$\x10v\xc22\xd3\xbf\x0e\xcd\xb1\xce\xf3V\xc8?\x05f\x89\x85#\xa6\x98?\x8f\x97s\xc7Q \xf2\xbf\xf0\x89\xc4Qr\xf2\xe7\xbf1\x13c\x1dY4\xd9?#f\x92\xde4\xb2\xc4\xbf\x110k\x8c\xeb>\x80?\xee\xaeH\xae\xf4\x9f\xb8\xbf\x10.\x1b\x84.F\xde?\xaa\x08j\xb4\xcc\xee\xc2?\xc4\xfa\xfe\xc6[v\xf2?\x9d|>gc\xf9\xd7?\x87\x07MzI\xcd\xb3\xbf\x80\x98n\xeaI\x08\xd1\xbf\xf1\xd5\xbfD\x02\xa9\xb9?\x8f\x83pv\xfal\xe2?\xa5TG\xb4\xb6\xca\xd4\xbf\x8b+\xadP\xf9\xa6\xbd\xbf|\xb5\x133.\xcb\xdd\xbf\x8bd\x05\xaf\xcc\xe9\xf1\xbf\x12\x9b\xcf3\xe3\x1b\xd4\xbfA9\xd9\x0f\xce\x19\xd6\xbf\'\x84H\xff\x19\x85\xb6\xbfe\xa1%9Q\x13\xed\xbf\xe8\x85iA\xf6\xd9\xcd?\x02\x03\x90t\xe1\xdc\xd9?\xc4\xb3p!\xdfN\xce?\xc8p\x84Hf\x98\xbc?\xd7b\x8c\x94\x83\xe1\xb1?\xae6\xeb\xeb\x9e|\xe8?\xc2?\x8b\x9bp\x86\xf2\xbf\x81\x0b\t?!\x85\xd7?\xbfSG\x08I\xdb\xe2?\xce\xc2\xeek\xd7*\xbf?(\xbd*\xa6\x97\x83\xd4?\xb1\xe7\xd7\xae\xaf\x19\xe3\xbf\x87R|\x03dP\xe4?%\x02\x8ab\xee\xaa\xc4\xbf\xcf\xea\xbe\xaf\xc6\xa2\xe8\xbfo\x04\xf5:\x14\xc3\xc8\xbfsi&\xbb&9\xc4?\xb5\xe4\xff\xbf\xed\x88\xf5?P\x93\x94\x8a\xb1\xbc\xd3\xbf\x14\x99\x1e\xa8*\xa1\xd9\xbf\xa6zbF}I\xe5\xbfY\xd6lO+}\xd5\xbf(z\xc3N\x9b\xb7\xc7\xbf\xb7\xa6\xa9\x8e]\xfd\xdf\xbf\xd6\xb3C@F\x1c\xf2?\xf8\'Y\xc4XZ\xe3?\x0f\xbbdg\xa1\xf2\xdf\xbf\xb6\x89\xb6\xe3\x80\x8a\xa4\xbf~\xdbi\xbcik\xc2?%E\xd9\xb6\xbb"\xd4?\x13\x1e,\x05\t>\x85? \xce\xf3\x83Z\x1c\xd1\xbf\xcax\xca\x16\x1c\x91\xd7?\x8d\xd9\x9d\xc7\x1es\xc3\xbf(;\xfe\x87$\xa7\xc4?0\xe5\x15\xa7y\r\xea?C\xb7\xc3M\x9a\t\xe3?\xaa)/Vt\xdb\xd7?\nP\xe0\xd9/\x86\xf2\xbf\xb4\xb2\x8b\x14\xfa\x82\xb5\xbf#\x15\xab\xcc\x9b.\xe7\xbf\xf1\tp%B\xd1\xdb\xbfZ\x86x\xe5"\x18\x8c?\x99\xa2\x98Zj\xda\xca?\xd2\xa5\xf8\xf8\xb9\x1f\xc7?\xa72a\xbc\xa8f\xc6?\xee4\xd8\xdc8\xcb\xf1\xbf\xeb\x87\xd3\x86\xa4\xf9\xe7?\x82D-\xd8\x13<\xd7\xbfH\x12\x102\xce\xe1\xd0\xbfi\xb7\xbbF\x16e\x10@\x90JOr\r\x8b\xe0\xbf\xc7\xa4\xa0]sM\xeb\xbf\xd3\xc8\x85W~\xaa\x00@\xefc\x10\xe9`N\xf1\xbf\x927IEL4\xfc?:3-{\x96\xdc\xf0?m\x8a\xd6\xf8\xe1H\xd4\xbf\xdc\n\xa5\xf0\x15k\xf6\xbfe\xb2\x03\x03\x84#\xf8\xbf\xce\xbc\xe4BZ\x84\xfd\xbfH\x1d \x15@\xd3\xfe\xbf\x91\xc7\'p\x82\x87\xf6\xbf[\xde\xba\xfc\x10+\xd9?\xb2\xf5\x9fV|\xae\xfd?t\xc8\xa3\r\xed9\xe3?'
p642
tp643
bsg26
I1
sg27
I4
sg28
g29
(g32
S'\xbd\x84\x81\xa6aB\x11@'
p644
tp645
Rp646
sg38
g604
sba(i__main__
PLSmodel
p647
(dp648
g8
g610
sg10
g11
(g12
(I0
tp649
g14
tp650
Rp651
(I1
(I180
tp652
g617
I00
S'\xa9.\x87\x86z\xd1\xc9?-\x184Z\xf5\xb0\xd5\xbf\xd4\xb6\xb7\xd1 \x94\x8c\xbf\t\xed>\x91\xadH\xbd\xbf\xca(ED\xf6\x00\xb8\xbf\xfbD7\xcc\x02\x99\xcf\xbf\x83\xdbA\xa6\x86\x95\xd4\xbf\xa6<w\x89\xaf\xd7m?\x1aFc\xb5"\xb7\xd6?_\xbe\x85\xdd\x01*\xc1?@\x07F\x04\xab.\xc1?Q[G\xba\x0eR\xa7?\x08I\xfcZG\xd8\xd5\xbf\x90@\xcd\xa3\xceo\xe1\xbf\x1d\xe8\xc0\xe5\x93\xc6\xb7\xbf\xbbb;\xb9Rr\xbd?}V-\xdaUW\xdd?\xcb\xbb5t\xe4\x9e\xe7?\xa5MF\x01\x08\'\xbd\xbfS\xcaDp\xbf\xcb\xa2?}F\xc6\x8c\x95\x1b\xee\xbfPg\xd1$,\x03\xd0?V\xa0g\xcd\x1c\xca\xb0\xbf\x8ew\xe0}8\x85\xd2\xbfBD\xe6\xdaRz\xe3?\xfb\x9d\xcdW\x8b\x82\xd7\xbf\xd3\xd6;\x1e\xa8;\xd5?11\x8a\r\xb5d\xc9?#V\xf8\xb0\xe1\xdb\x9c?4\xec/\xe6\xa6j\xa5\xbf\xdaIO\xda\x04\x83\xd8?*n\xd4U\x96\xb6U\xbf^\x95\x9f\n\x1am\xeb\xbfw nC\xc7`\xee\xbf#\xe0\xe6\xe0r\x84\xb7\xbf}\xfc\x88\x85\xfc-\xed\xbf\xa9\xb5\xb6?\xf9\x1b\xe7\xbf\n\xf8Ulh\x1c\xd1\xbf\x07P\xbc\xa1\xa2\x0b\xf7?\x9eU\x9d\\\x92\x1f\x02@\xf1\xf6&\x8a%)\xa1\xbf\xa6\x95y\x19\x7f\x89\xd2?HC:\xb9\x95\x99\xbf\xbf\xacB\xf7,i\x05\xa7?,\xf8\xec!g\xaa\xec?\x1aW\x9f\xf9t\xde\xd1?\xa0\xe2\x07\xdd\x83\x91\xb0?6\x13\xae\x7f\x93|\xca\xbf\x84\xef\xa8\xb1_\xdc\xc3?\xf6[\x891x\xde\xe8\xbf\x1f7\xb8&)A\xb0?9[B\x1d\x1c\xa8\xc5\xbf7Q\xcfCD\xca\xf9\xbf(\xf4\x03\x82\xf2[\xe8\xbf\x95#}\xfbH\xa0\xc9?\\\x1a\xbc\xa1L\xf0\xbb?l\xcf\x89\xd2\xd7\xad\xac\xbf-\x1bI?\xd3\xe1\xc7\xbf)r\x01\x8c\x12\xb5\xe4?\xdd\xaetj\xf1\xd2\xf2?Won\xfe"\xf9\xb9\xbfk\x1b\xfef\xacx\xad\xbf\xce\xd7T\xe9\xbd<\xd4\xbf\x16\x9e\x04\xc7G\xb5\xd9\xbfB\x7f<7AF\xd5\xbf\n=W\x8d\'v\xc7\xbf\xb7N\xd0p^\t\xcc?\x12\x9b\x15z-\x85\xc7?~\x9ft\xe1\x15\x8d\xea?\x15\xd8<\x0c]\x8c\xcf\xbf\xd2\xe4\xf2\xd3E\xa3\xb4\xbf\xef\xb21;\x06c\xbd?ev<\xb5-C\xeb?9Q/\xeb\xb1\xec\xdb\xbf\xb2\xa0\xaf\xe5\x1e\xc6\xe3?\x99\x84>iJ\xab\xd2\xbfEK\xe5t\xec?\xd7\xbf\xe9\x960\xb9\\\x02\xce\xbf$m3IU\x13\xaa\xbfM\xb5\xe8Gn\xde\xd1?\xcdy\xd4\x1c?\x91\xd0\xbf\xff\x83\x12I4<\xce?\x81\xa9\x8cJ\xdfC\xca\xbf\xfbL/\x10\x8dW\xe2\xbf\x87\xd7f\x8b\xeb`\xd9?\xf8 _\xd9\x82\xb1\xd2\xbfJ\xec|\xcc\x94t\xdd?\xb9\xcf[Xi\xc3\xee?\x8c@\xd8]\x1a\x85\xa8?\xd2\xea\x90\x17 \x1e\xde\xbf\x0b\xb9\xad\x16\xbf,v?\x9e\xb7Ml\xc1)\xc0\xbf.\xd6\x8d\x0bu\x89\xed\xbf\x8e\x07\xa9\x8dM3\xe4\xbf\xe7EO\xec\xbd\xc1\xaf\xbf\xa6R\x89\xc8\xae5\x9b\xbf\xf6\x83r`X\xb2\xd7?\xd4\xea>.\xfev\xc3?\xd1\xd8\xad\t\xc4\xd3\xe4?\xf97\xe8e\xc1r\xd2?F\xe2o\xc8j9\xe7?\xdc\x9eij\xf3\x04\xb9?\xe8&\xec\x9cX\xc0\xd5\xbf:\xb4ZZ\x8c\x9d\xd6\xbf\xc0,\xa0~W\xfb\xce\xbfpu|\x19\x9c&\xd4?=\xbd\xb1fEA\xd2\xbf\x81@\xbd\xfd\x1d\x03\xc1?V\xdf\x9f\xfb9d\xc0\xbfe\xe2\xe4\x94Q\xf8\xed\xbf\x1b\xc5\xc7\x9e\xfb\x96\xc7\xbfG\xd0\xb4\xa8\x91\x96\xa3?\x0f\xb6\xdd\xa3\x12\xc8\xa1?\xd6\xcd\xf7\x0faM\xd3\xbf\x98\x07=\xe0\xe5z\xd1?\x83*9\xf4\xd0+\xe1?\x1a\xf0V%\xe8\xa8\xd0?\xb6o\xff\x02m\x99\xca?\xb1\xe2\xdd\xac\x0f\xb5\xa1\xbf\xea\x10\xd99\xbd}\xc7?\xb7\x83L\x19\xa1\x8a\xf5\xbfXI\xa0`\x8b\xe2\xd4?\x84\ru\xe4p\x0e\xd9?aDe\x8b\xd7d9\xbf;b"T\x004\xe6?\xeb\xac\xfb\x12\xa0N\xe0\xbf\x9a\x97,\x92\x81!\xec?\xa2A\t\x93\xb6\x81\xe1\xbfL\xf2\x8b\xa6p\x14\xe8\xbf\xf2\x99\x01\xc2Q\x86\xdf\xbf\xd50\x86\xec:D\xbc?8F\x8e\xe5p[\xf3?\xc0*\x01*\x9e\xd0\xe5\xbf!\xbd\xb8d\x1c\x03\xc2\xbfj\xde*!v~\xd4\xbf\x04E\xe9\x16{-\xd9\xbf `\xb7\xa0{[\xcd\xbf\'\xf7\xf3G\t\x95\xe8\xbf=\x0f\xb5\xea\x01`\xf5?\x9b%\xc3\x01\x1c\xc3\xf3?\xba\x88?%M^\xe0\xbf\x0c\x04g\xc76\xbd\xba\xbf\xa5\xdbM\x82P\'\xa0? SJ\xe8\xb2\xca\xbd?\x92M\x08u\xeb\x08\xaf?\xb3\xd79\xbc$&\xdb\xbf\rry~&\xc9\xe7?j\xf3f\x85\xa2\xa9\xd1\xbf"\xe5\xc1\xaf5\xee\xe0?\xe5K\xc2\x18:\x96\xea?\xb2\xf9\xffDnC\xe2?d\xb8S\xf7\xfc\xf3\xc5?\x1f\x19\x05\x95\xad\xd1\xeb\xbf/\xc3\xfd\xd8\xbf\xca\xc4\xbf\xfae\xb4\x10\xddS\xa5?@\xb4\xd3\xa6(>\xea\xbf\t\x07eg\xf4\x0c\xcf\xbf\xb4)\xdaAG\xf9\xc3?\x9c\xf7\xee$~\xe8\xb6?\'\x8c\xe9\xf3\xec\xc4\xb1?_\xc6\xcf\xbc\x1f\xd8\xee\xbf\xc4\x8e\xfaL\xdb\xf6\xdb?\xd3\x94\x14U\xd6P\xd9\xbf\x83.0\xa3%\xa6\xcc\xbf\xf2\x17\xda\xb2\x0e)\x0e@\xc9\n\x1e\xa6\xe3\x9c\xdc\xbf\xf5aT^\xbf\x05\xc7\xbf\xab\xb5B\x94\x97\x9b\xf9?6\xd3g\xd5x\x0e\xe3\xbf\xc6\xe8\xe7Q\xc7o\xfc?\xf6\xdc\xe6o6\xfa\xf0?\x95\xe9R\xd9\x82\x03\xd0\xbf0\x01,0\xea{\xf7\xbf\x03\x83\xe0gNj\xf5\xbf\x0f\x85h\xf9\tc\xf4\xbf\xcbLI-pV\xfa\xbfD.\x89\xb7\xaf\x90\xf5\xbf\xbd\xb1\xf9\xa1-\xb3\xc1?@\xc8\xfe\xf64\x03\xef?9\xf7\xc9WC \xd8?'
p653
tp654
bsg26
I1
sg27
I3
sg28
g29
(g32
S'\xfd&\xa3\xc7\x19r\x11@'
p655
tp656
Rp657
sg38
g604
sba(i__main__
PLSmodel
p658
(dp659
g8
g610
sg10
g11
(g12
(I0
tp660
g14
tp661
Rp662
(I1
(I180
tp663
g617
I00
S'\x92\xfb\x1a-\xe6\xa8\xc2?\xc8T\x8c]\x96\xb7\xb5\xbfyR\x1d\xab\x19\x7f\xbd\xbf%o\xdbH[\xf7\xb8\xbf\x1f\x14\\\xa5\xd2i\xd5?\xf8\xd4e\x94k=\xc8\xbfS\xd0\x13\xd7\xd5\xd4\x9f\xbfH=\xbeI<\x04\xdc? \xba/\x00w\xc7\xca?\xac\x88x\x0b\xf2\x0f\xd2?\xe1\x80\xc5\xa70\x02\xc2?\xc6Ceh@\x0b\xc8\xbf\xc9r^\n\xd3#\xe3\xbf\x11\x81\x89\x96\x1f2\xe2\xbf\xc0\x8e\xdf\xfb\x92\x80\xba\xbf\xc1\x0bm\xcd\xe2\x8d\xce\xbfw0\xeaG\xb2\x90\x85?K\xf2p\x04\x11\xc5\xdc?`\xee\xfe\x81\xd8\xad\x80\xbfX\n\xf6\xbfc9\xcb?\x92!\xe9\xe3+\xb0\xe4\xbf\xeb35Y\x04G\xd1?\x85\x96\x8a!y\xd0\xb8\xbf\x1d!\x9a\x01\xe6\x82\xce\xbf2_\xf9\xa2}\xe4\xf2?\xef2\\;mT\xc8\xbf\x19P\xb2\xed\n\x06\xd3?\x96\x1b\xc2^B6\xcf?\x82<\x88\xfcb{\x99?\tq\x94\x95\x7f\x9f\xa2?3>WT\xf8\xe6\xd1?\xff\x8c\x17\x06\xa3\x1e\xb8\xbf\xdbs\xb9\xd3%\xfc\xeb\xbf\x99Vg\xe0U\xba\xf0\xbf)\xab\xa5\xaah\x87\xb4\xbfQ\\\x18\xa36\x1c\xe9\xbf\xb8\rxL\x15,\xe7\xbf\x92X\x16\x7fX@\xd4\xbf#\xdf\xc7\x82k;\xef?\xbdj\xe5h&\x86\xfc?\xbf\xa1\x16\x153I\xdb\xbf}_\xaa\xba\x11~\x90?\x80\xaefg\x1f\xd3\xd2\xbf\xc5\x8f\xe5\xa2\x81.\xd1\xbf\xfd\x99\xb8X\x0ef\xe9?\xe29^\n<\xd7\xb1\xbf@!\x0c\x85\x9e\xa8\xdc?N-\xa6\xf9\xee\x90\xcb\xbf\xee\xa3v\xe0\x13[\xe4?\x04!\xd5Q\xfe\xb8\xcc\xbf\xa0t\xee\xc2]\x01\xcd?8w\xcb\xdd\xf8\x16\xc0\xbf\xc8,]\x8b\x13\xeb\xf2\xbf\xa3\xcf\x90\xaaqP\xe0\xbf\x84l\x9aVW\xed\xe6?\x8aG\xf9h\xa1\x02\xce\xbf\xc2\xafg\xb6_\xf7\xd6\xbf\xf3A\xda)M4\xdd\xbf!\x13)\x88&\xdc\xdb?J\x06\x02I?\x80\xf1?\xd6\xdd\xddo[b\xaf\xbf\xdeR\xce\x99,\x8b\xb2?&\x16\x14\xfah\xc6\xd0\xbf\xe5\xaake{\x14\xd4\xbf?q\xf7\xc9\x86\xce\xdf?E\xce\x03h)3\xbf\xbf\x14\x12\x04 D\xed\xd1?%\x88#%B3\xcf?\x1a\xe9\xb3\x87\xe3\x9c\xe5?\x06\xd3\xb8B\xf2\xebo?\xe6\x86\xb7>Nl\x82?3\x85,@;|z?\x04\x7f\xca\r\xb4`\xa7\xbf\xb5\\\x87\x9boS\xe8\xbf\x04\x94N\x95\x8cK\xda?Z}\xf2e{$\xd9\xbf(\xb4\xb7\xac\xe4\t\xdd\xbf\x15\xc8\xaa\xf1\x83%\xb7\xbf\xecCh\x945\xba\xa3?m\xf2\x981\xb4\xec\xd0?\xf5\xa6{\xd9*\xee\xd3\xbf\xdaZ\x9az"\x85\xd1?d\xe4\x94\x8a\xee\x1e\x9a?\x0b\x85@\x08?\x80\xc6\xbf\x7fw`s]4\xe7?v6J\x89\xcf\xb8\xb7\xbf\xcb\x88\x02[\x11\x91\xce?y\x7f\x8d\x83rQ\xe2?\xaam\xac\x16\xd8\xdd\xc7\xbfB4r\n\x03\x00\x9b?q\xb5@\x84c|\xc9?D\xef\xf4:\xeb\xe6\x9b?\xe8\x8c\x87\x1a\xb6m\xed\xbf\xdc\x91)\x16\xcc\xbb\xe3\xbfH\xfc\xca\xcb\x90\x85\xd5\xbf\xa1l\xff\xb68|\xc7\xbf\x16\x87xE)\xf6\xa9\xbf,\xb5x\xf7\xc5X\xac\xbf\x17\xe173\x1d\x8b\xdf?`\xfa?\xe3\x019\xd6?s\xeec\xd9\xcb\xa7\xd5?\x99\xfc\x84\x02\xcd\x0c\xc9?^\xb5f\xd7P;\xab\xbf\xe0V\x9b\xf9\xbad\xa6\xbf .\xbf\xa5\xba\xa9\xac?)\xd4\x91Es\x19\xcf?\xd6\xeb\xad\x8c\xd2\xc9\xcb\xbf\xfd\xaf@\x8f\xc60\xc6?\xae\xf1u\x85\x82\x96\xd7\xbf\x00\t\xf1\xddDj\xd2\xbf\xae\xd4\x10}3@\x83\xbf\x18_P\x8e\n\xa7\xaf?\x95m\x11m\xa3\xd0\xa7\xbf\'\x1a\xee[\xa5\xa5\xd1\xbf\x1c\xec..\xac\x07\xcb\xbf\xd0M\x88hH\x1b\xca?\x10]\xacO\xae\xff\xb4?\xa2\xa8\xf9\xfa\xe9\x06\xa5?x\xb2\xbc\x94&b\xa8?\xf2\x19\xdbj\xa7\xfc\xb1?\x11\xe2\\}\xf7V\xea\xbf\xe6\xf6\xfe{z\x10\xca??\x9e\x89\xa8\\\x92\x90\xbfp\x84\xa8\x06\xec\xe6\xc6\xbf^\xfa\xa3\x1a\x06\x03\xe5?\xbd\xe8X-\xb0\xf8\xc2\xbf\x8eY!\x91\xc9\xd8\xd6?\x0e\xa7^\xaap(\xbf?\xe3\xd6\xc4\xe4\x0c\xd9\xd0\xbf\xff\xae~%l\x8b\x98\xbf\x86\xa5(*\r\xd1\xd2?0!N\x0e\xe3\x00\xe8?Z\xcd\t\xe8\'\xa6\xf0\xbf\x99\x0c\x17U\xac\xf7\xd3\xbf\x81\x16\xd1\xf7\xcaD\xd1\xbfIQ/\x03bH\xd5\xbf?\xe3]w\xcd1\xd0\xbf*\xaa\x00\x05\x8e\x1d\xd2\xbf\xf2\xd3\x88)\x9d\xb3\xe8?^\x19\x13\x15\x1fE\xe9?\rm\xadK\xa9\x17\xd4\xbf\x1a\xfe)\xad\xdb\x01\xb7\xbfw~;"2;\xd0\xbf\xb9\xa2\xb1\xe0\xcf1\xca\xbf*\xc20\xac\xa0\xd7C\xbf\xe6 \xbe\xcc[\xd1\xc8\xbfw\xf0u`c\x0c\xe1?b\xf8qv/\xc3\x8e?\x9e\xa8a\xb6d\xa3\xe2?\x80=\xb6\x03v\xcb\xdb?\xaa\xcb,N\x1fj\xd9?\xbe6\x94\xf3\xc0\xb6\xc4?O\xdb\x81\xc7\x02\xa0\xe7\xbfP\xd0J?\xa1\x96\xcd\xbf.\x00 \x8f\x05a\xc8?\xcfn\x95\x95\x97\xef\xcc\xbf\x85\xf1n\xfd\xd7\x9d\xc5\xbf\xd6jB\xd2\xea\xd6\xa8?\x00|j\x80\xde\x89\x82?\x03/\x07l\x9bT\xa9?\xdfs 2\xcb\xd8\xe6\xbf\xe2\xce\xea\x82Dp\xd1?\\\x8dvLR\xdf\x9d\xbf5\xbd\xea\x1b8\xf7\xc6?\xa5\xaag\xbe\xdc:\xfd?S\xc9\xde[\'\xa7\xcd\xbf\xf9o\x84\xc6T^\xd7\xbf\x81\x1a\x18\xb9\xecJ\xea?!7HZ\xab\xb0\xe2\xbf:\xd4\xf35L\xc6\xf2?;w1\xf5\xfd\xe5\xe2?\n\xbd1\xfc\x00\xafN?\x1a\xa0\xb5\x96\xb9I\xe3\xbf7\xbd\xa0PiY\xdb\xbf\xba,\x14-\xbd|\xf0\xbf\xb8\xb4\xa9\x05\xee\xe7\xea\xbf\x90\x131\xb2|u\xe3\xbfu\xac\xc0\xa0\xc6k\xc6?j8\xa46XF\xe6?\xce\x8f\xe8\xa8\xd3f\xd3\xbf'
p664
tp665
bsg26
I1
sg27
I2
sg28
g29
(g32
S'\x10\xff\xd2X\x06d\x14@'
p666
tp667
Rp668
sg38
g604
sbasg38
g604
sg8
g610
sg83
I00
sg26
NsbsS'HLA_A_3002'
p669
(i__main__
ModelContainer
p670
(dp671
g4
(lp672
(i__main__
PLSmodel
p673
(dp674
g8
S'PMBEC'
p675
sg10
g11
(g12
(I0
tp676
g14
tp677
Rp678
(I1
(I180
tp679
g18
(S'f8'
p680
I0
I1
tp681
Rp682
(I3
S'<'
p683
NNNI-1
I-1
I0
tp684
bI00
S'\x86\xa4\xa8\xee\x89\x02\x0b\xc0\x84\xeb,U\x17:\x18\xc0i;G\xc5\x8b3\xfb\xbf\x11\xb3[\x81\x80\xea\xea\xbf1gu\x1b\x8d\xbe\xe8\xbf\x81\xff_\x0b\xe0\xf3\xf8\xbf\xe28\xcc"\xf4z\x17@\x10\xba\xa1\x17\xedu\x07@\x0c\x1ds\xfa\x1bY\xf3?\x1e\x83q\xc8J,\xd6\xbf\x98`\xd5\xd6\x98w\xe4\xbf\xeaU\xb0\x88\x97e\x05\xc0\x01\x99z\xd8t?\x04@=\xdds\xc4\xdc\xba\x05@\xf4DH\xa5\xa1\x7f\x12\xc0\x01\xc1\xd6\xcd)\x86\x15@\xa5\x02\x9d]1\x94\xe7\xbf\xda\xa1\xf6\x9c\x982\x06@@\xee\xa7mZ\x8f\xf9\xbf\xe8\x9e\x86Q)0\xf8?\xed\xf5\xfb_\x8d\xe9\xeb\xbf\x8d[8a\xb2\xbe\x06\xc0GC\x1c\xc5\x841\xf0?\x1ac\xd0\xa0a\xad\xe4?D\xa7\x846\xbfL\x13\xc0\x87%\xa0d`\xbb\x18\xc0C\xaa\x1c\x95O\x9d\xd0?37\xf2\x8bX\xf1\xf1?\xdbU\xdc\x10\xccR\xc8?V\x0c\xcb\xc0J/\x1b@\xb4.\xe6\xbd\xa3\xfe\xff\xbf\xafS\t\xda\xa2\xa2\xfb?6\xfe]\x89\x89\xcb\x92\xbf\xc3\x14\xac\xa4r\x92\xe7\xbft\x92=\xcb\x13\x89\n\xc0\xab\x83\x82\xb3p\x1b\t\xc0Y-\x7fM\xb5\x8d\x19@\x9aR\xd6z\x94\x96\x0c@&B\x03\x18\x80\xda\x02\xc0\x1d\xe9K\xac-M\x12@\x14k\xc8\x98\xe7\x1f\x03\xc0\xbaP\xf1)\xa9\xfe\x03\xc0Sk\xf8\x16)\x8e\x17\xc0\x93\xae\x7f\xbe\xfb\xc1\x17\xc0\xc9\xdd\x02LK\x05\x05@\x93\x92\x9d]\xd4 \x1f\xc0\xe6\xbc\x0cNH\xa8\xc8?\x93+\x9e\xe7\xda\xc5\x16@b|\xa0\x9d\xe8@\x05@\x03\xc8\xed\xaf\x92\x80\x07\xc0\xcf(ti\x10+\xed\xbf\x94\x9b\x8a\xe2VW"@/\xc9\x80vJE\x1e@\xfa\xe8\x10c\xaf\x04\x19\xc0\x8f[\xe3\xd0\xedO\xed\xbf*\x14\r\x9e\xceg\x02@\x92\x89\x8a\t\xe8\xd8\xe7?\xdeg\xe2&\x87\xc8\xf4?\x94=\x8e\x0fN\xa9\xf7?\n7\xeey\xc4\x9b\xfc?\xd6C\x92\xac\x07\xbd\n\xc0\x16~U\xc5\xc1q\xc1\xbfoOo\x16\xf7k\xde?L\xaf\xdb\xec\x1c%\xfb\xbfto\x0e7\xac\xb9\xf4\xbf2+\xc5\xd3B\x18\xfb?\xb3\x97\xdb\x04\xe4\xba\xec\xbf\xe7\xb3\x86\xec/\x07\x17@\x16\xfa\xc0\xa0\xdf\\\x12@)\xd5\xf4\xfd\xc5i\x1e\xc0\x015\xfc\xa0{3\xf8\xbfso1K\x99\xee\x04\xc0\xe1C\xa8v\xfb\xec\xf8\xbf\x86)\xcd\xdad:\n\xc0\x00\xf1\xcbd\x06\xf4\x0e\xc0\xd8\xe1\xaasW\xf6)@\xa8\xdb\xba"\xc1\xbd\xef\xbf \xa4\xc3M\xc2\x8e\xee?\xee\xea\xc9\x944%\xe6?&5s\x91\xc5t\xfa?\xe0\x90\n\x12v\x80\xe9\xbf\x7f\xbe!\xec\xf0\x9a\x00\xc0y!3\xca}X\xec\xbf&\xd1\x89L\xcb\x0c\xf6\xbf\xffFdW\xdf\xd4\x06@\xfb\x0c\xce\xea\x04<\xe5?\x0b\xe8\xa4\xdb\xee\x15\xf8\xbf\xe6\xd6\x8ep\xb3/\xfd\xbf`\xe8.\x9cl\x13\x0c@l\xa1\xa2O\x02\xf1\x14@\xc9\xc53e\xac*\t@!!\x16\xe8\xf9<\x12\xc0\x82\x855\x19\xbf\x10\x06@B#{]7\xeb\xfa?\xbe!\x0c\x1e\x8fa\x14\xc0m\xacy\xf1\x14\xe0\xe7?.m\xaf\x87\xacd\x11@\x07\x98\xe9\xd3\xcba\x13\xc0\xc6\xac/\xdb\xc8\xf9\xf1\xbf\x08\xa9\xc5\xd4\x11O\xeb\xbf\x97\xc9V\xbd\x89\x80\t@\x14\xe3G<\xf2\xce\xd2?\r\xf6\x9c\xc5\xd7\xa4\xf2\xbf\x8c\x82 *\x1f:\xe1\xbf\x0e\x8fj\x81\x15\xf1\xe0\xbf\xf0N\x8fX\xa7x\xf8\xbfJ}\xf4\xcf\xd4\x9f\x12\xc0-\xf3~a[\x07\x14\xc0\xf5\xce\xc5+\xec\xd5\xf8\xbfd\x9c\xf2\xb5\xc2\xa9\x13@\x01\x8f\x0f\xb7#\x1d\xed?u\xb7\xcbC \x00\xf9?\xe0\xb4\xf7j\xb7\xd4\xea?\xe5M5\xcbn\r\xfb\xbf,\xc41\xb8\xb9n\x0b@\xca\xdb\xf9\xf1\x0c\xdc\x07\xc0\x88\xd4\xbf\xfa&\x88\x00\xc00-\xc5\x8c\xa0c\x16@\xb3\xb1\x89\x15\xcc\xd7\xe2\xbf[\x9c \xbb\xa4&\xf9?z\xc8\'\x85x/\xf9\xbf\xcb\xdd\xb3\x08\n\xcf\n@\xcd3\x18\xca\xcd4\x14\xc0Df\x8cp\xa2\xdb\x07\xc0 \x16\xe9\xb8\x83A\x04@J\xecf\x83H\xe9\x11@\x17a\x1e\xdd\x0f"\x08@*s\xe8\x1bm\x06\xf0\xbf6\xe9bU\xc4\xd0\x0c\xc0\xe2\xc6\x93\x10\x0c3\xfb\xbf\x01G&9l\xed\xe3?E\x95\xcdg\xf2\xb9\xde?Hx&\xb3\xa7\x81\xbd\xbf\xd5\x0b\x127I\x8a\xff?\xb2k\xd5\x88\xfa`\x05@b\xa5\xe1\rmW\xf1\xbf\x08%\xa4\xbd\x86W\xfb\xbf\xce\x84\xf7j\x84G\x03\xc0\n\xaf\xb8\x1f\x9b\\\x13@&\x1bW\xa3\x96\xe1\x05\xc0\x85\xe9\xd2\x9a\x19\xc1\xe4\xbf\xf7b\xc8\xd8\x0e\x9f\xda?\x13!5].\xb7\xee\xbf[\xd2\xe4\xa3z\xd2\xf2?ji\xbd\x91\x9b\xdb\xe2?\x90\xed\xd3\x98)z\xd8\xbfJ\x93\x91\xc4QC\xf2?\x93\x8b]\xfa\xf9\xbc\xf5\xbf\xce\x14\xa2O\xe6f\xc3\xbfoj\xd2\\L\x0f\xff?\x88\x89\x1d\xda\x8d\xf4\xd3\xbfF\xa6!<\xf6z\xf2?nL\xed\xe8+l\xf2?\x01\xcb\x0f\xd1X\xd7\xfc\xbf\xe3a\xe0\x12\xbc\xe1\x03\xc00.\x86\xac\xa3\x16\xee\xbf\xcd\xb4\x19\x05\xe96\xc1?\xebFhf\xd7^\xf2\xbfv\x01A\xdc\x16\x94\xd6?}\x8c\xb8\xc7y\x0c\x01@F\x01\x04\xb5D\xb5\xe7?\xc6\xb5P\xffVr\xff\xbf\xd4\x0fy.c@\xf3\xbf\xe1|]\x85a\x83\xdb\xbf\xc8k\x87>-d\xf9?$\x152L[\xb7\xcd\xbf\\4du=*\xf0?\x02\x98w\xcf\x86r\xdd\xbfG\xc2\x9c\xc0\xc9\x9e\x03@\x12\xbc\xbfM\xce\x1e\x01@\xaf*\xbd\xa1\xb1\x81\xe8?%\xfc\x86\x0cz\x0f\xf1\xbf\xf2\x95\x8b6\xe9\xf4\x00\xc0$\xe6e5\xb1W\xf1\xbf\xfc\xdd(\xdc\xa6[\x01@\xd6\x0f\x1ah\x83\x19\xf1\xbf\xad\x9fC\xe8\xe1\xcb\xf4\xbf{\x95;\xa5\xf1\x00\xdc\xbf\x91*;\x0b\xf5\x9f\x15\xc0\xbbir\xe3K\xa0\x17@'
p685
tp686
bsg26
I1
sg27
I41
sg28
g29
(g32
S'\x1b\x91D/\x9d\xce\x11@'
p687
tp688
Rp689
sg38
g669
sba(i__main__
PLSmodel
p690
(dp691
g8
g675
sg10
g11
(g12
(I0
tp692
g14
tp693
Rp694
(I1
(I180
tp695
g682
I00
S'"\xc5gO\x890\xed\xbfTf\x95\x08E\x81\xd0\xbfR=7\x1aMc\xdc\xbf?U"\xf9\x9dr\xb9\xbf\xea^x\x80p\xce\xec\xbfi\x9f\xfb\x8d\xe4\x85\xd0?\x1dA\xfe\x90\xf5\xda\xc3\xbfQ^\x13\xda\x90\xd8\xe4?O\xc5\x05)?\x01\xdc?[\x12_\x8e9#\xb6?\xaa<\x92P\xe2\xcc\xdd?\\@\xb5\xbccw\xdf\xbf|\x14\xe78\xae\xea\xe6?U\x15w\xee\xc4l\xed?\x84\xff\xe0\x85\xf2\x18\xe7?\xc6\xc0^\xc1GW\xea\xbf\x02`\xd5tMr\xe8\xbf\x87S\xed\xc2x\xdd\xd8?\xca,5lHJ\xc2?\xe1+\xca\xfc\xbd.\xae?\xef"\xeeP|O\xe4\xbf\xfd\x03\xc5\xf7\xe7\x03\xe0\xbf*\xdc\xe3\x05\x86\xa9\xba?\xbd\xc5\xb2\xd7\xd7\xe4\xb2\xbf~\x0c}\xe4\x05\xe2\xf4\xbf8\x9c@\xc6\x9a[\xeb\xbf&\xf99[\xcaQ\xe3\xbf\xa7H]~\xd6L\xda?\xf6)\xa1t\x85\x1c\x94\xbfFj\xe8\x89\xfa\xcf\xe0?\xdf7\x8eH\xda\xa5\xfc?Crf\xe4\xfb&\xc3\xbf8\x07\xdaJ}\x1a\xf2\xbfU\xf5$O\xfb\xd3\xca\xbf\xe3\x94\x04\xd7\xe4\xa2\xd6\xbf\xb7\x88F\xae\xb3~\xd4?\x87\x11}r!b\xe7?\x006:\xc1\xf7Z\xbf?\xf4,\xdf&\xb0\x1f\xd6?\xdbA\xda\xdb\xc0\xc9\xf7?\xb4Z\x95\xba\xb9x\xd8\xbf\x84\x8e|k!\x92\xf0\xbf\x9b\x86\xc0C[\xae\xfd\xbf\xe7\xe4\x9c$\xcb\xf2\x05\xc0\xc7\xa0\'\xae\xfd\x07\xbf\xbfZ\xa3#\x0b7F\xec\xbf\xf9et\xb9\xb5\x06\xf7?\xcbz{0\xe4@\xcd?\x88\x9a\xcf\x7f\xd4V\xf5?Z}\x9a\xca\xdc\xc2\xd3\xbfO\x9c{\x98\xb5`\xdc?\xa3\x17DF\x9b\x11\xf8?\xee\x92Z\xc2\xca\xcd\xc3?z\xca:\xa9\x80w\xf5\xbf\x83.\x08\x1bO\xaf\xee?a\x92\xb7\xc4U@\x01@\xa7\xd1\xaf(O\xcf\xea?\xb7\x82\xa4q\xa57\xdd?\x93\x16\xfc\x02\xec\xe8\xb0??\x10\xe8\xd0\r\x0b\xed\xbf\xbeP>\x0bx\x9e\xd2?\xfbt\xfekz\x1c\xe2?\xef-?f\xf8s\xb8?\xd1\xa0o\xd7\x9f\x11\xf1\xbfO\x8d\x03S\xb2\xa3\xf1?\x97\r\xb8\x1b\xe4C\xe7?Xk\x96\xad\x04\x90\xf5?9\xc5\xc1H\xc3\xbc\xda\xbf\x17Ma#\x80\x16\xdd?\xe2\xfe\xfb\xca\xb3\x03\xfb\xbf\xe1\x97\x96W\xf3\xb6\xf2\xbfr\r\x9c\xd7\xa2\xa4\xc9\xbf\xbbh\x99\x11\xf6\x17\xf2?\x89\xb1g\xa2f\x1f\x0b\xc0\x93\xadT\xc4.2\xf3\xbfC\x80\x97N\xf2\x9b\xe6?)5\xf1\xf1\x889\xd7?\x16Z/\xea\xe7\xc5\xc4?\xe0\x04Kv\n\x86\xe2?\xcc\xc3\xfa\xab\x90\xb8\xf9?e\xd3OE\xe7z\xe8?~\xd97b1\x89\xca?\x8b\xd5\x18)\x10\xd6\xb0\xbf\xb1lr\xddo\xdd\xd7?$\x88S\xcd\x1c(\xc8\xbf\x01\x83`\x9d\x8e\n\xc8\xbf\xd8\xa7\x93I\xe3\xa2\xe5\xbf\xa8W\xdc\xa27+\xf0?\x96\xe6\xa1\xa3E\xde\xcf\xbf3\xa4d\xfaiu\xd6?\xe0Y|\xd9\x12T\xca?\xbf\x87\xb3\xddl`\x02\xc0"\xbe\'E\xe9\xaa\xe2?\x07\x038~\x8c\x9e\xbf\xbf\x1d\xbe\xff\x1c\x99.\xbe\xbf\xc8\xcc\x9f\xc5\xb1\\\xe0\xbf\xd4I\xf5&\x04\xbe\xe7?\x9fRF>Fo\xc1?\x97?\xa7\x8d\x8e\n\xc5?n\x15\xc8\x16]\xfc\xbe\xbf\x01\x15\x1a\xb9fl\xc0\xbf\x0e\xe0\x16W[\x95\xcc\xbf`\xa9\xdf\xe8oP\xc0\xbfK\x80\x13\xa4\xf0n\xcb\xbf\x80\x04\x04\x00L\x1a\xd9?\x19\xf4\xdcs\x92\xc3\xc3\xbf\xcb\xd7\xa1\x08\x1b\xaa\xb9?C\xf3\xf7\x9ap\x04\x85?Zh\t\xc4\x9f\x94\xd8?C\x8e(\xd8\xf3\x08\xe9\xbf\'s\xb7\xd2\xf7\x8a\xf0?%\xa2\xa8>7,|\xbf\xc6\xaa\xc55\xb42\xc6\xbf\r\xd4\x02\x13\xc4\xcc\xc3?\x1eC\xa1\x97`4\xf4?v\xc1\xe2\xca\x15K\xd5\xbfw\xe7\xad\tw\xde\xf1\xbf#\x878\xdd6S\xbb\xbf\x9cxZ\xba=\xb0\xb6?\xc5Aw\x97\xe2\xca\xae\xbf\xcd|\xe4\xc2O\xb6\xf0?\xedC\xb7\x98s \xe4?\x16\xdbX\xe3\xea\xd0\x00\xc0^\xad\xfa4\x80W\x01\xc0\xaa*{\xc8\r\x80\xe8?5\xa6\xe7p\xfc\xeb\xe3?\xca\xf9\x93\x99:\xa6\xe6?p\xdd\x1cb~\xb7\xc5\xbfs\x94^\xbd\xaf\x8c\xc4?\xabY.8,\xbc\xda?~\xce\x0e"\x17o\xd7\xbf$\xb2^\xc9\xaea\xdc\xbfU\xad\x8c\x11\x99X\xf7?\xf7C\xa9~\xbf\xe8\xeb\xbf\xa4T\xed\x9eF6\xe6?=\xb6\x05z2\xc2\xcc\xbf[#\xd9\xa7\xe4\xc8\xe0?\x03\x12\xf1N@^\xda?0\xa9\xe8\xe1ra\xc1\xbf\xab/\x0f\xc9\x7f\x96\xee\xbfw\x93\xf1\x9eL\xe7\xc2?1\xdf\x90\x91\xc9:\xe4?f\x06Mw\\\x93\xd2?\x91\xb7*\x05Z\xb0\xdc\xbf\xeb\x8d\xc6\x1b\xb4\xe0\xfc?\xd3N!\xb5\xee\x0c\xd3\xbf\x0eE\x1a\x9d\x92\x1e\xfc?V\xe9|\x8d\x85\xb8\xee\xbfB\xa8\xa2\xc4\x81\xc8\xe9\xbf*\xc1\xb2\xb7\x1d:\xde\xbfS\xc8\xd7H\x12\n\xec\xbf\x17\x97\xa1\x0fI\x1e\xc9\xbf\xebz\x81\x97\x97s\x00@`\xbc\xc9^\xb2P\x03\xc0Vk\x9c\x1eu*\xea\xbf\xbb\xb0.\x8e\xeb\xca\xf3\xbf?a\xd6\xaf\x1eH\xd1\xbf5\xbf\x00\xcb\x1eR\xd9\xbf\x15&dec?\xe8?\x80\xaa\xa4\xb0\xfc\xe9\xfb?6<_\x17\xaa\xba\xc7?o$\xd2\\3\x94K?\x98L\xff\x92]G\xc1\xbf\xd1*\t~R6\xd2\xbf,k\x8e\xf1y\x8b\xf1?%\xf8w\xac\x15\xc0\xc4?\xc5\x85\xe9\xac\xcb\xc6\xe2?MC\xf0\xe8\x0b.\xe3\xbf\xe0<\xae29M\xda?\x8fe\xa1\xb0g\xa7\xf3\xbf\xfa\xf2Bv\x8e\xbb\xe5\xbf\xaa\x14\xc4\xe4\x05>\xd4\xbfn\xa2\x8bk\xf20\xe3\xbfH\x99\xfe\xcc,\x0c\xed\xbf\xba\x97\x19$\x8f\xc3\xec?\xa7\xf9\xff}A\xbd\xd0\xbf\xc5\x17\x104\xe4\xc4\xd9\xbfR\xfa\xf1\xc5\x89f\xe5\xbf\xa6(E\xa8\x81q\xd2\xbf\xf2\x85\xbfm\x1a=\x08@'
p696
tp697
bsg26
I1
sg27
I5
sg28
g29
(g32
S'B\xc6s\xe3Qh\x17@'
p698
tp699
Rp700
sg38
g669
sba(i__main__
PLSmodel
p701
(dp702
g8
g675
sg10
g11
(g12
(I0
tp703
g14
tp704
Rp705
(I1
(I180
tp706
g682
I00
S'\xac\n\xa9\xd3V\x13\xf5\xbf1\x05b\xf6\xafN\xf2\xbf\x97\xb3\x03;ur\xee\xbf\xb4\x16i\xcc\x95K\xb7\xbf\x16\xbe\xa1-\xc5\\\xf4?\x8b\xae<S\xfc\t\x02@\x9aY(\x97\x16\xd3\xdb?>\x93\xa0W\xa5\x1e\xf0\xbf\x13I\xb8u\xaf\x90\xe6\xbf\xd6\x0e\x1c\xcf\x9aM\xf1\xbf2\xb1\xe6\x1f\x08"\xcc\xbf\xdb\xa3@d\x88\r\xd8?\x9d\x1f\xab\xf0y\xb0\xb6?\xdf\xbc\x8a^\xe4L\x04@u\x94@\x80[9\xeb?\x1c\xb1j\xc4\xb0=\x96?r*\xbd\xc0\xa8\xcd\xe3\xbf\x19\xda\x96\x7f0\xb8\xf1\xbf OE\xc0\xe9i\xc2?\x1f[;~\x03\xdd\xd0?\xb8\xd0\x88q\xe1Y\xff\xbf\xd9\xc2\xc6\xc6\x01\xcf\x00\xc0@\xba\xa3\xb2\xcc\xb4\xdb\xbf6U\xcf\xd5Q\xaa\xf9\xbf\x10\x97\xb6O\x93\xc9\n\xc0\xa1\x92\xe3\x98\xbe\x85\t\xc0\xac\x0f\xd0~Q\xd2\x04\xc0\xd3\xea\t\x86\x17\xf9\xff?\xb6\xe45te\xf5\xe4\xbfv/1_,\x0c\xff?l\x1f\xc6bF\xc9\x12@\xac_\xbe\xc3\xab\xaa\xe0?\xf0\x9a\xb4\xbd\xb3i\x04\xc0\xdc\x07\x86p)\x01\xe9\xbf(>##\xf1\x8e\x01\xc0\xa66v\xb1\xcc\xe5\xdf?\xf3\x98^\xf3\xf6?\x04@\xe6~\xab"(\xf8\t@\xef\xed\'|\xe6\xa0\x04@\x82\xed\xbd0\x08J\x0b@N\xc1\x1d\xe6Q\xb4\xe6\xbf\xcef\xec\xc5\x8d\xa7\x04\xc0\x86SS\xaa\xef\xdf\x06\xc0\n]\'d\x0c\xc5\x0e\xc0\xd0 \x01|\x0b\x96\xf3?5\xf5\x02\x19\xd1*\xee\xbf\x0e\x8bXj\xc1P\x04@0\xd8cz\xe5\xa0\xf6?J\xb1\x88\x8f\xc1\x94\xe3?\x90\xf1\xaa\xedH;\xf0\xbf\xce-\xe5\xad#<\xcb?\x96\x99K\x0c"\xe3\xe6?\x89C\xc0>\xb3\xbd\x05@\t\x91Oke\x1b\x01\xc0\x9aL\xf4\x1e\xc2\x80\xee\xbf]\xedd\x9d\xe4P\x15@\x91\xb6y\x0f\x8d\x01\x00@\x84\xfd\x82v\xa9\xfe\xd5\xbf9\xec\x89\x8f\xe5_\xa6?\xfa\xe0}\xf37\xb6\xf6\xbf\xe46\xb4\xc3_\xad\xe2?U\x9c\x8b\xd4\x01v\xef?\xf7\xc3\x9d0\xaa-\xe8?\x93\xe2\xe8L\x1d\'\xf0\xbfr\x8d\xadj`\xd5\x00@&#n\xd19U\x04?#\x04\xf0\xceU\xec\xfa?\xb0\xb2\x8e\'\x8d\xb3\x82\xbft\x84\xa9\x80\x01\xc0\xda\xbf\xe7=9^8\xa4\xff\xbf|\xf1\x8dSf\x0f\xda?\x16\x82\x17\x81^\x8f\xf5?%\xdcU\xac\x9e\xd2\xf7\xbf\xf8\xcd\x12\xb3i\xca\x10\xc0XF\nrz\xe5\t\xc0\xe3\xf9|<&~\x0f@\x99\xbd\xed\xc5\xa9\x17\xc7?\xcc\xb9\xa0\x9f?T\xd0\xbf\xd4\xf6\xae]\xf9g\xdf?\x14\x99\xce~\xa1\x0c\xbf?\xf6\xb8y#\xc5\x97\xe5?\xf1\xaa\xe9\x83\x191\xad?\xb1\xd1\xd4\xb3\xe18\xdd?t+\xb6\x11E\xca\xf1?\xa8c \xca31\xe5\xbf\x85>\r\xb5$\x9f\xfb?\xff\xf5\xe2Ud,\xd1?\x0b\xf0\xd5\xce\xcd\x1d\xbf\xbf\xfde\xbe\x03\xafk\xe1?\xbf9\xb8h\xd0\xdc\xfb?\x13\xae\x8a\xe7\x90\xdc\xd1?\xc5v\xc8?E\xac\x0b\xc0\xbd\x1a\xc9@{s\x9d?b\xc3 f\xfe\x0b\xcf\xbf\x7fQ\x9a\xf2<M\xd3\xbf\x15Ye@\xae\x93\xe4\xbf=_\xb7\xfb\x00\xad\x05@,\x1e\xc1S\x1dx\x00\xc0\x9eI\xde\x0b\xff\xab\xca\xbf\xad\xc8\xd0\xbb`j\xfe\xbf7\xb1\x0e\xcf\xa5\x07\xa4?y\xf3\xf8\x89\xa5`\xf1\xbf\x1f-\xd9\x1c\xbe\xcf\xc3\xbf\x1e\x9d\xa9\xca\xca=\xf6\xbfiO\xa2\xf4\x07v\xd2?\xad\xcb\xeb\xc8B\x8d\xe4\xbf/\x9a4j)#\xe4\xbf!X\xc9x\xcf\x00\xbe?\\\xfd\xc2\xe2\x1f\x8a\x05\xc0\xb54\xba\x9fm\x8d\xb7\xbf\xb2\x9e\xd8Qj\xd5\x06@%\xc7~\xce;\xce\xf3?\x1aZ\xa9L\xc5\xb0\xdd\xbfh8iV\xa7U\xbe?M\x9f\xcb\x1b~2\x02@\xb2\'e\xa8\xb2\x9e\xdf?\x8e\x1f<\xbe6\xf7\xf0\xbf\xf4\xa6Wk\xdd\x18\xfb?\xccU\xa8^\x87\xa9\xb3?\xce\t\x01\xd6qv\xef\xbf8\xc5!\x83\xca+\xe5?\x85\xec\x93a\xb8\x90\xe7?\xd6(\xac7\xd00\n\xc0\xbf\xaa\xebV\xed\x82\r\xc0\xa0\xb0X\xc5\x17\x8b\x00@1\xad\x87\x9c\xbai\x0c@l\x96\xaa\xdb\x0fI\xe2?N\xa8\\\x07\xe5.\x05\xc0\x83\t\x19\x93\x86\x8e\xcd??\xd8\x03\xd1\xb7\x07\xf6\xbf\xd2\xe0\xd7\xc8,<\xfa\xbf\xc4\xc9V\xc6\x01\xb7\xf6?_w\x11\xb8\x88u\xf2??&PJ\xb5H\xf8\xbf,\x1as\xb8\xc7w\xe3?\xbcK\x81\x88\xf0\x17\xdd?=\x84\xa5P\x94\x19\xfd?]\x99!\\\xce\x88\xe2\xbfH&\xdc\xe0\xebi\xfb?\x13B\xcd\x99\x8d\xe7\xd0\xbf *\xde$\x9a\xd3\xd1?\x8e\xf5\x00Ts\xc8\xc0?.=G\x0f\xc6a\x04@\xebea5\xb2+\xbd\xbf$f\x9a\xbe^\xcd\xeb\xbfI\xd9\xd9\xcd\xc1d\xf5\xbf\x81\x15oW\x82\x89\r@\x15C\x16\n\x16S\xfd\xbf(\xf0\xa3\x9e\xb2c\xef?\xa5Z,\xbc\xb7J\x01@\x05\xfc\xf1\x088\xc2\xf1?C\xdfU\xf6b+\xe3\xbf0msq\x01\xeb\xdc?\xc0\xb2\xbf\x8c\xd0\xb4\x14\xc0\xcfr;\xe7\xd6\xc3\x00\xc0]\x85!v\xaa\x95\xe6\xbf\x8b.\xba\x97yp\xe1\xbf\xec\xdd\x939\xffE\xd1?`\x94c\x01e6\xd3\xbf\x04\x0f\xf5aH8\xff?\x94\xa6\x98\x8c\xa7C\xf3?\x98s\xaf\xae/\xf9\xcf?_&)\x07x\xff\xd3\xbf\x81 \xd0\x9f\x83B\xd3\xbf\x88\xdc\x02\xb7VH\xfc?\x1c\xcd;\x08\xf0H\xd8?i\xaa\xc9O\x08\xd1\xd6?Y\xb0\xc6\xfe\xdd\xdc\xf3?m\xbf\xd0\xec\xbf:\xe7?e\xc3\xc5\xd1\xed?\xf1\xbf\x81\x88\xdc\xaf3c\xef\xbf8Z\x021\x9c\x1d\xf1\xbfc,\xe7\xdc:\xab\xe7\xbf\x04O\xae\xef\xe3\x9f\xf9\xbf \x8bL\xc7C\x8e\xf1?\xda\x91\xc2~\xda;\xe7\xbf\xbci\xd4\xfb\x9a\x9f\xf2\xbf\xb1\xa9\xc6V\xff[\xf9\xbf\xd0\xf8\x96d\xfa\xc1\xf1\xbf\x8f\x91\x9d\x06A+\r@'
p707
tp708
bsg26
I1
sg27
I11
sg28
g29
(g32
S'9\xa8Rn\xa0\xb1\x14@'
p709
tp710
Rp711
sg38
g669
sba(i__main__
PLSmodel
p712
(dp713
g8
g675
sg10
g11
(g12
(I0
tp714
g14
tp715
Rp716
(I1
(I180
tp717
g682
I00
S'\xd7\x82\xea \x89;\xc5\xbf\xc6\xff\xa9\rG\x14\xd7\xbfc=\x88\xb8\xc8\x9c\xd3\xbf\x81\x1e\xaf\xda\xb3\x15\xd6\xbfq\xf2\xfa\xd5{\xf9\xe0\xbf$r[\xaeAh\xc2\xbf\xb5H\xa5\xb7\xad%\xc5?\x06\xb4\xaa\xdd\xc0\x94\xad?\xc0c\xccno\xcc\xf4?[\xd0\xa4\x9cn\x90\xd1\xbf@\x12n.\xcf\xef\xcb\xbf\xbd\xe9#VTF\xe7\xbfgzp\xd5\x9c\xb3\xc1?\xbc\xdc4\xad0#\xcc?T\x0f-\xd5\x06\x07\xf7?\x02-\x063\x1d\xfd\xc4\xbfu.\xe6\xec\xf6ju\xbf\xa5_w\xf7\xb4p\xa4?\x1a\x06\xeff\x19\xad\xca\xbf\x84\xbfqV\x85\xfa\xb6?\xf4\xf1\xa9\xd3\x8b\xa7\xb0\xbf\xcd\x87\xd2\xfe\xe7E\xcb\xbf\x99\x18\x00\xa3\'\x8a\xcb\xbft\x90\xb4\x86\x16t\xdb\xbf\xc6\xfe\xfa\xcfS\x04\xd4\xbf!\x86\xd9\xb6rK\xcc\xbf\x06*\x07\x93\xd2h\xd3\xbfg\x81~mj\x1b\xe3?\x1b\xe5\x0c\x83\x86T\xc7?\xfe"\x98\xd5\x05\x91\xd3?\xbfu\xae&\x08\x9c\xea?\xac\xf6\xac\xf5\x8bV\xce\xbf\x0b\xf3e/<(\xe6\xbf\xb4\xb4\xf9\x18\xe0\xda\xe5\xbfM\xec\xa1q\xe6\x03\xc7\xbf6\xd1\xdf\x8d\xda\x06\x80\xbfR\x9eK$\x9c2\xb7?\x8f\xe6S9\xd0\xb8\xda?\xfc\xd1\xf7\xc4\xb1\x12\xcc?\xedT\xb8\x9f\xc5I\xed?\x92\xba2\xbaF!\xd4?\xa3\xa1\xf0\xf9\x00\xb8\xc8\xbf\x87_{X\x83-\xe1\xbf\x8b\t&\x0c\x0e\x0f\xf2\xbfo\xea\xbb\xba;\xe9\xde\xbf\xc2\xd1\xc8\xff\t\xdc\xc3?O\xf8\xaf\x9d\xab\xd3\xcc?\xc9\x8e\xef\xf7J\x97\xbc?\xb4j\xe9\x86\x14B\xe5??~|\xa3\x99X\xe1\xbf\x88\x9an\xe4\xea\xac\xcf\xbf\xf8\xd1\xea\xd9\tK\xd5?6\xc1\xa51\'\xe3\xe1?\xfc\xc4\x95\x1f\xf5~\xde\xbf\xc3\x05\xddpQ\x89\xd9?\n\x86\x82\x17\xee\xcd\xe8?\xaab\x96\xc2\x19N\xd9?u\xda\xd2\xda2z\xc2?\xb5\x87\xef=\xc2\xac\xc4\xbf?\xd1\xd5P\\\xab\xd3\xbf\xe1\xa3u\xf4\x1dm\xc9\xbfq\x05q\x8b\x8a\x14\xb6?\xd5\xc5-\xfd\xa5\xae\xb5?\xe6o\xf2#\xd4`\xda\xbf\x94{\xc0<\xa7\x16\xcc? \xcaL\x9c\xe9\xb4\xad?\x8aKR1\x08.\xeb? c\xf6M\x01\xf1\xe0\xbf\xb69\xe6E\xf8\xa6\xe0?Z\xdf\xd6\x06\xb5\xe5\xe1\xbf\xa7I\x93Z\x84b\xce\xbf\x13[\x06M\x1b\xdb\xc3?\xc1;\xd28\xa8<\xe2\xbfH\t\x15z\xef\xa7\xf1\xbfM\xed\x03\x96\xf5\x1f\xde?\xbf\xa4\xa4\x03m\xf7\xdd?\xbd\xe3\xb7\x0f\x04\x1f\xd1?\xd4\xf2\xb6\x13\xfa\xb7\xdb\xbfW\xbccp\x11\xe5\xc8?\x14\x84\x13\xbc\xefi\xe5?5>9\xf8\x13\x98\xd1?\x19j\x0b\x8esJ\xc2?\x04e\xea\x7f\x1e\x9a\xcd?\x0b\xae\x13\xc0\xeb\xaf\xe5?\xed\xe2E\x8e\x82\xd9\xd9?G\x8b%\x8c\xc3\xa3\xcd?\x1b\t\xfc\x89\x07\xd8\xe0\xbf\x18\x04l\x91\xe9\xc6\xd6?\xd4i\xcd\xac\x8bA\xea\xbf\xdb\xbd\x83g\'\xcc\xd7?\x04S\xf4;\x04\xa6\xac?\x88\x07\t\x8f\x03_\xe5\xbf\xc9Z\xaa\x07\xef\xf3\xcb\xbf\xf8fEk\x93h\xc2?\x84\xd3\xa5\x807\xb7\xe8\xbf\xda97b\xeck\xcc\xbf\xfa\x83\xa5\xe4C\xfd\xc9?\xc8\x0f\xacL\x95\xdd\xcb?\xcfHf%Zd\xa9?\xcdirJC\xf8\xc0\xbf*!\xbc\xd5\xe29\xd4\xbf\x0b.rf\x11Z\xac\xbf\xeew\x9577\xf5\xd2\xbfC\xd6s)\x07\xa2\xcf\xbft\xa7\x81\x05o\x7f\xcc?E\x1c\xcf\xd7\xd1R\xc7\xbf\xf6\x16E+;\x90\x96?\x0f\xd9jz\xda\xc7\xe0?D\xd6(\xd5\xfb\x04\xd3?pq\xbeP\xd7Q\xa7\xbf+zT"\xd27\xd7?\x92s\x98\x94\xa4d\xa9\xbf\xba\xf71\xf4\xe6\xca\xc8\xbf\xa2\x93<o\x96\xb8\xaf?W\x8a\xdade\xcd\xe4?\xd5\xbbHm\xea.\xc4\xbf\xf3\x13\xc86\xc7\x8f\xd2\xbf\x1b\x7f\xf8\x11Ly\xbd\xbfx.\x86^M\xb1\xae?\xc3\x15\xc5A\xaa&\xd0\xbf\xd6\x10\xb41\xd0\n\xc7\xbfI\xdc$\xfe\xe9[\xc6?\xea\xe08\xdceQ\xdf\xbf\xf1\xfc\xcb\xeeO\xe6\xe5\xbfTO\xf8K\xfd\xaa\xb8?p\xc7\xfa\x15\x92l\xcf?|\xf5lWs\xfc\xd3?\x9d\xd7\xfbr\x94\xac\xc5?\x0b\xc9\xdf<\xb7u\xcb\xbf\xa4\xf5\xdeP\xf0\xf3\xc3?\xef\xe9\xb4x\xfd\xca\xcc?\xf5\xc3\xfb\xe1\xd2\xa8\xca?\x07\xc3\xa6wp\xf0\xe1\xbf\xe5\xbe?\x98\x11\xda\xd7\xbf\xc5\xaf\xacu\xe9:\xd4\xbfrhrMN\x1f\xc6?\xb8,\xcek\xcf\xb1\xd1?\xaa\xe6\xed\xee\xca\xe3\xba?\roE\x99\xc9h\xe0?(y\x8aS\x1b\xe5\xc4?\x99\xf3\xc5\xf5\xb4\xc4\xd8\xbfK\xb4\xa7g\xaa\x83\xc5?\x92\xfb\xe7\x00\xc8\xa6\xae\xbf9u\x9a=\xe1R\xb8\xbf"X:\x94\xeaI\xe4?N?[\xa3/\xf6\xa2\xbf\xebS\x91\xe1\x8e\x0c\xe7?\xd9\x7f\xfbD\xeaR\xe4\xbfOp\x9a\x8b\xb5\xb6\xb4?x\x80\xab\x1d\xd3V\xb8?\x88\x13;\xeaQ\xf1\x99?\xd5\xd0{\xd4\xd0Z\xdf?G\xd5\xa5\x89 \x07\xd5\xbf\xed\x96\n\x9f\x82\x9d\xe3\xbf\xb4\xe0k\xbfk\xfe\xcb\xbf\x86\xf7\x96\xf3\x0f\x89\xb8\xbf\xb5\x15\x10e\xe0\x0f\xce\xbf\xda\xbb\xc7l\x87\x0c\xdc\xbf3s\x17\xa2\xa9\x04\xd3?t\xe5.\x14\x1f=\xe4?\xe7H\x04T\x9f}\xcb\xbf\xd1\x17\x1db(\xfe\xc6?\x83\x91j\xc5~R\xac?H\x0eu\xdd[Y\xb1\xbf%\x8bHJ\x91\xce\xe9?!,ONk\x95\xba?\xa8\x05\x03\xa1\xb4d\xe0?\x03\xaa7l\x97\xb0\xf1\xbf\xe4\xdf\x83}\x8cZ\x92?\xe6#\xf4\x87!\xc2\xe8\xbf\x83\xb7\xe8\x8d\xb0\x80\xd9\xbf\xb8\xf1cG\xd2\xad\xbe?\x7f~\x18\x81\xdfC\xd2\xbfll\x11\x1d8\xe9\xd3\xbfPw\xe3\x93\xb5\xf8\xdc?G\xb1\xe7\xed\x14\x86\xb6\xbfq\x15\x88\x9f\xff~\xc7\xbfB=)Q\xf6\xf7\xe3\xbf\x90\xd8?\x99Y\x9e\xdd?\x99TC\x80Bw\xf5?'
p718
tp719
bsg26
I1
sg27
I2
sg28
g29
(g32
S':\x9a3\xad\x18J\x17@'
p720
tp721
Rp722
sg38
g669
sba(i__main__
PLSmodel
p723
(dp724
g8
g675
sg10
g11
(g12
(I0
tp725
g14
tp726
Rp727
(I1
(I180
tp728
g682
I00
S'4o9#\x93\x8e\xc8?5\xa0\x95\xa2S\xe5\xbb?\xef\x0e\xc5\x15\x0fb\xf8\xbf\x17~\xb7.\x81\xc9\xbd\xbfm\xe8\x15\x08\x0f\x07\x99\xbfW\xce\xbf\xfd\xc4\xe7\xf7?\xea_\xa9\x01\x80y\xc0?8<\x925\xd57\xf1\xbf\x8e\xd1\xa5\xc5\x19\xb0\xc4\xbf\xf9\xd3\xf1\xbc\xe8|\xf3\xbf\xfb\x88\xf1\xc7\xc0F\xe7\xbf\xba"\xf5\xef)\xbd\xd1\xbf\x17"\x1a\x91\xbea\xec\xbf,\xe0c6\xac!\xf7?6*7\x9b\xcb*\xe0?\xf5\xad\xc5+\x1a\x0e\xf4?\x8a\xef\x92\x9e\xce \xdd\xbf\xa6\x98|\x1f\xa30\xec?h\xa5\x7f\x9b$[\xb9?\xf3\xe1\xc2\xe9\xd6\xfb\xd6?\xc2\x9a\x0e`\xd6#\xdd\xbf9\xc1\x9clg\x93\x00\xc0=D\xf0\xc2\t\x7f\xd6\xbfd\x89\r\xe6*\xed\xe0\xbfJ&[\xda\n\x10\x02\xc0\x89\xdd\x84\xb5\x89\x0e\x03\xc0F\xb0\xd9\x82m\xa2\x03\xc05/\xb5\xb3\xfa\x87\xfe?\x06\xfb^v\x08\xc5\xcf\xbf#\x00\xd4\x8fA\x8e\x02@\xb2\xec\xe3\xfe\x15\x92\x10@_\x9e\xd1\xff}\xef\xe2\xbf\xca\xfbS\x17\xc8P\xff\xbf\xb3\xc3\xf3.nH\xc2\xbf\xbc\x197\x99\xc6\xcd\xf5\xbf\x1c\xa5\xeb}\x8d\x94\xcc?\x8d\x01m3m{\xfa?\x89C\x96\xc6\xe6\x1d\x02@S!w\x08\xc8\xc0\xbf\xbf\x05rj\xa0\xc3R\x03@\xb3\x89\x80s\xd4\xcf\xf1\xbf\x06\xf0vNY\x13\xe7\xbfw\xa0\x88}\xb8I\n\xc0\x93\x1e\xf3f\xcb<\r\xc0\xaaU1l\n\xfa\xe3?\\P\x909\xcc\xc0\xf8\xbf\x7fZ\x15_\x94\xb1\x05@\xa5\x95^y3\xb6\x01@\x1c\x1b\xb7|Y\xd6\xd8?Cf\xbf\xd6X\xe3\xf7\xbf\x9a\x94\xd7\xc7}\xc7\xe4?\xa4Pv1\x8ex\x02@\xd0V\xab\x0b\xc96\xd1?\x96\xa6*\xb5a\xeb\xf8\xbf~\xb7\x9fv\xe5\xa9\xe3\xbf\xbaD\xb5`\x15\xb2\r@\xcaT\xcb\xa3\x90=\xf3?\xab\xce+\n9\xa4\xbe\xbf\xdb\xfc\xe9\xcc\xa5\xea\xdf?R\x7f\x06\xcd^/\xde\xbf\xe2\xbb\x07MQ\x94\xd2\xbf\xdfx\x16\xda\xb4U\xe3?oT\xd8tr\xe0\xf5\xbf\xf9\xdc\xffj\xe3\'\xff\xbf\x83\x14\xe2\xc7\x88\xa1\xff?\x04\x1b.\xa6(\x90\xf3?\xd2k*\xee\x8a\x0f\xfc?\xc29b\x063\xa5\xfa\xbf\xe7\xb9\xa7^\x99\x9b\xd3?6H\x97\xcb\xb9w\x01\xc0\x92\xbd\xd6\xf7\xd3\xbc\xf8\xbfdr\xca{J\xa2\xf1?\xa3\xb6V-:\xe5\x07@\xe8\xf9~f\xdd/\x0c\xc0\xea\xb7\xa4\xe8\xb28\x01\xc07\x9d\x15g\xa0?\x04@\xde\xa8$T\xf4K\xef?\xe7t\xa7/\xf1\xa9\xbd\xbf\xba\xcd>\x8cAI\xe7?\xb9?\xfa\x87\x19B\xe3?\x00\xd9"\xa9\x82!\x00@\xa2\xf5\x19\xee\xc2\xb4\xad?If\x13u42\xc8\xbf\x03\'2\xaf\xe8\xba\xcb\xbf\xbd\x12\xf0\xa5%!\xf2?\xa3\xb5J\xcf\xe2N\xf7?\xe4f}\xd3\x1f\x11\xe2\xbf\xfb\xc7\xa5[*X\xe5?\x04|L\xc2=\xd7|\xbf\x97\xcb)w\x11\x12\xf0?\\\xdd\x13/\xc2\xc5\xd8?F\x91.\xce6=\x06\xc0\xfcJp\xbfj\xc4\xec\xbf\x83\x90\xba\xa8\xdd4\x00\xc05>E"aC\xf2\xbf\xffJ^\ry\t\xf8?C]\xbf\xb8\xd9E\x02@\x1e\xf4\xc0|\xe1o\xca\xbfN\xeb\xb3Xq\xb3\xed\xbf\xcb\x8a\xc5v\xf8\xd0\xf8\xbf\xc8H\x06(\x9e[\xa2?_C\x04\xd5\x13f\xe7\xbf2\xb63\x94F\xaf\xf2\xbf\x18\xa1\xb8\xbb\xde\xf4\xd8\xbfT\xfb\x85\xf7\xd8\x8e\xd9\xbfN\xbdR\x07\x10\t\xd7\xbfI\x9e\x88\xb4\x11\xef\xfb\xbf\xc0\xe7\x07\x85\xd6\x8b\xf2\xbf\x10\x91\xaaM\xda\xc6\xf8\xbf\xf2\xceh\xaf\xe2\xae\xd2?\xafk\xb9\xf1"\x19\x06@\xa7R\xff\x986}S?mu\x89gW2\xea?a\xb8%Jbx\x10@\x9b\xe1\xe3\xc6D\xbc\x03@\xd2\x15:\xdf\x9c\tV\xbf\xa6\x11\xe7]:\xf9\xf6\xbf\x8b\x9a4\xfe5\x01\xb6?5\xa5\xb8\xa5\xa2@\xc4\xbff\x8c\xcd\x89\xf6\xba\xf7\xbf\x98-\xc8\x0c\xb9\xf3\xe1?\xd3\xc3  O\xd3\xfe?\xbeWS\x05C0\x10\xc0\xa8x\xe5\xf4\xa7\x91\x00\xc0\xbd\xa1\xcb\xc2\xbc\xa8\xdb?,\xd2\x1e\xb3\xfa\xea\xff?\xf7I\x8c:iA\xb7?z\x195\xe6V\xab\x82\xbf\xb5.V\x07\xb7\xdb\xdb\xbf\xdd6\xf9\x03Y\xcf\xf0\xbf\rj\xa9\xac<\xc6\xee\xbf\xf1\x8a\x83ET\x16\xf2?\xc8]\xd2\xc8\xae\x1a\xe0?\xb4\x1b\x1aC}\xe3\xd9\xbf\x07\x8f\xe7\xcc\x00\xc2\xc2?\xf0\xaa\x1dv`^\xcb?\x0c*\xe9\x1a\xaa\x84\xf1?Z\xc2\xa6I\xa5e\xd7?fJ\xdd\xfd\xf5L\x01@\xf7}\x8b?,J\xfa\xbfTx:\xb4\xbd\xbd\xe2?\xc2\xa1\xb2c\xb6C\xed?\xde8\xbd* \xaa\xe2?[Sq\xdd\xeeq\xe4?\x91\xe4\x9a l\xa9\x03@eIkg\n\xc0\xc0\xbf]+X1\xd4\x8a\x01@\x17\xed\xa4h3\xaf\x00\xc0\xf6\xfb\x1c\xa5\x94Q\xdd\xbf\xf8\x14\xb3\xa8D\x82\xc1?\x18\x89\xfd\xfff\xa7\xe5\xbf\x87\xfa\xb8\xa4x\xd5\xf0?|~\xe7\x93\xae`\xd1?lE0\x88\xaa\xa6\x0c\xc0h\xa448-H\xf1\xbf\xc1\x0bX]\x06\xd8\xc6\xbf\x9b\xb9&\xe0\xb7\xa1\x8f?\xa3\x96\xad1 \x9f\xcf\xbf\xa7\xb8y\xe3P\x01\xaa?M\xe1\x9b\x9eT\x86\xdd\xbfN\xa2!\x89\xd3x\xed?\x02\x9d\xad\x0c\xc9E\xc3\xbf\xaf?\xdd)\xf1\x14\xe0\xbf`\xc0\xf1\xc7\x91\x1e\xe5\xbf_B\xc9ub\x89\xf9?\xdf{\x7f\x9fF&\xd2?\x00\x92\xc0\xf8;\x90\xdc?\xf1\xb8\x12\xca\x00K\xfd?\x99\xd0\'\xb0\x1eL\xf1?\\\x8f\xb5\xf8\x96\x15\xfb\xbfner`\x07\x9c\xe2\xbfxR\x91\x90\xeff\xf4\xbf\xa7\x9e\xaaog:\xf4\xbf\xc3k\xa5X\xe7\xdb\xff\xbf\'p\xd9\t1\x93\xf7?x?I\xc7}{\xe6\xbf_\x8e\x8b\xa0\xa0\x06\xf3\xbf\x81\xbe\x1em\x0b\x8d\xf2\xbf\xdd\xd0\xff\xadsO\xfa\xbf\xb4J\xc75\x9d\xb9\x14@'
p729
tp730
bsg26
I1
sg27
I10
sg28
g29
(g32
S'\x818c\x11g\x0b\x15@'
p731
tp732
Rp733
sg38
g669
sbasg38
g669
sg8
g675
sg83
I00
sg26
NsbsS'HLA_A_3001'
p734
(i__main__
ModelContainer
p735
(dp736
g4
(lp737
(i__main__
PLSmodel
p738
(dp739
g8
S'PMBEC'
p740
sg10
g11
(g12
(I0
tp741
g14
tp742
Rp743
(I1
(I180
tp744
g18
(S'f8'
p745
I0
I1
tp746
Rp747
(I3
S'<'
p748
NNNI-1
I-1
I0
tp749
bI00
S'\\\xcbH\xd61\xe7\xd5?\xa5=\xd7\x15\x9dK\xdc\xbf\\\xd3\'/L\xd6\xd9\xbfy\xa81G(\x06\xdf\xbfi\x82KhK>\xe3\xbf\x0b\xcf_y\x90k\xe0\xbf\x92\xb2\x9f)t\x10\x9d\xbf\xe8y^\nw0\xd0?\xdfX\xc1\xe0R\xf8\xf2?\xbaN\x98\xfd<\xe9\xc5?y\x04\xb0\x11)\xc8\xdb?)\xf1S\xa4F\xf8\xe2\xbf\xc1\xa5\xe4z\xbda\xe0\xbfZd\x99\xa3.H\xb7?hBS\t\xecE\xe7?\xb3\x99\x96\xcc5\r\xc3\xbf\xa5<\x8a\xa2\xfe\xcf\xcf?\xed\xf8c\x99,\x11\xac?\x16F6ka\x9a\xd1\xbf\x0e\x0c\xed\x8d\x10\xa4\xdf?\x9fi\xa4\xf1\xfa0\xc8?;tT\x0581\xce\xbf\xa8\xb7L\x8f\x13\x88\xe4\xbf\xf7\x88\xee\xdd\xbf\xa2\xe9\xbf\xf8g\xc0\xd92\xb1\xc5?z"\x07yO\xe6\xd7? \xf3\xdf\x05\xad\r\xb6\xbf!\x17\xdb\xecI\xac\xe9\xbfQ\x1eyA&\xf7\xde\xbf\xc3\xf6\xab\xec\xe0\xa9\xd2?6\xca;^V\x85\xdc?Y\xa6A\xa2\x8e3\xc2?yl+O\x01\x9b\xfb\xbf\x1e\x0f\x01%\xddq\xd3?fJ\x85\xb9I#\xee\xbf8\xaa\x81\xa5\xff\xf3\xf2?\x13\x91Hm\x98R\xfa?\xd34\xea"q\x00\xd8?4w]\xba68\xd0?HCK\xa1\xb6\x0e\xd6?y7A\xbf\xc1/\xd4\xbf\xda\xec\x8c\x12\t\xf5\xc4\xbf\xf4\xdfs\x9a9.\xea\xbf&\xc8Dq\xc5o\xea\xbf\x9aX\xd9BC\xb8\xe8?\x93\x072\x0c\xee\xa3\xdb\xbf\x0f\xdf\x1fY\x86\\\xf6?yf\xe5\x0ey"\xca?\xc7\x80\xea\xc9\x0f\xaf\xa3?;<\xfe\xbe\xe4\xed\xba\xbf&\xa7C#iT\xe0?\x16\xf2+\xc6\xf0\xe7\xe0?\xd4\x91\n\xfc\xa1\xa9\xe1?R\x99z\x7fbP\xb7\xbf\x07\x9d\xce\x8b\x97\xda\xf0?\x0c\r\x92\x0c\xd0\xce\xd2\xbf\xc5\xd5\xd8Sp\x1f\xe2\xbf\x1e=,\xab\xf3s\xdd\xbf\x8cY\x08\xa6\xf8Y\xcf\xbf+\xbbi\xbb\xd7\xab\xe7\xbfe&\x8c#\xf6%\xe0?{@\x83sk\xe7\xe5?\xda\xbcd\xd1\x95\x84\xcd\xbf\xfe\xe66\xc1C\xcf\xe0\xbf\n \xe6r\xd1Y\x98?.,\'\xaabX\xc2\xbf\xfd\x7f&S(\xf6v\xbf\xa39\xf3\xd7\x9d\xd9\xb2?\xe6J\x7f\xd6\xf5C\xa4?v\x87u[\xd2\xc9\xc6?i\xaaJ\x86 \x17\xe2?\xb6\xef\xfe\xb4\t\x14\xb8?K\x10@r\x1af\xd3?\x9e\xe0\xae\x14\xd8\xcb\xb4\xbf%\x1f\xcc\xa5K1\xd0?\x1b\xfa\xffh\x87\xf1\xdf\xbf!\xba\x96Ev\x7f\xed\xbfs\xf62\x93\xcd\x8a\xd2\xbf,?\xca)\xc1l\xc8?\xbe7\x1c\xb9K\\\xcb\xbfj\xf4\x9bdhI\xe2?\xa2\x92\x9a\x11_\x17\xc4?El\x94\x12\xc2\\\xd3\xbf\x0c\x9cB\xb0\xe1\xa6\xe1\xbf"\xc3\xf78\xca>\xe7?*\x9c\x08t\x0b\xc6\xa3\xbf\xa4\xa3k\xac\x8b\xc1\xd3?\xef\xc1\x8fg\x90/\xc2\xbf\xb6\xb7Nx\xcd\xec\xb2\xbf\x1f\xe4\xe4\xbf\xbf\xd4\xd8\xbf\x07I\xf8\x9cWj\xc0\xbfv\x19[|\x9eZ\xa9\xbf\x01\xb0\xe2\x98uM\xcf\xbf\x0c\x8f4%\xdc\xdc\xe1\xbf/CJ\x871\x99\xd3?\xb6\xce\x1fsnF\xc6?\xca\x91\xcfB\xf6T\xab?;K\x95]\xb5 \xcd\xbf\xfdQ\x1dr\xf18\xc9?#\xa1\xc9\xc8]\xf6\xca?\xd4\x86\xfe:\xe5b\xd4\xbf\x9c\x90\xb7\x7f*\xbc\xd5\xbf\xa2\xd3?\xee\x1c\x93\xf0\xbf\x03j&(\xb5B\xe7\xbfss\xcc\xa6#\x9e\xc5?\x8c\xe9\xe5/\n\\\xb5?(O\xb3_9/\xc1?]\x0e\xc7\xf6\xf0\xe8\xcd\xbf\xc2>VV\xb7\xb1\xd5\xbf\xe2\xb2o\xb4\xdaJn\xbf\xee\x9e\xbd\xe3\x9c\xbf\xc1?\x10\xed\x0e\xe5\xa5I\xde\xbfT/\x14\xafI\xae\xce?Y\x80\xf9\xc2Uz\xd0?\xbf\xef\x90>\xacY\xdc?\x12\xce\xf3P\x1a\x9d\xd2?W\x98\x9a#\xd66\xed?\xdb\xa9HnZ\x15\xb0?\xaav\xf8\xf8\x14\xca\xdc?\xba\xcdQ\xa9\x80z\xd2?`\xc2\xf7\x8b\\\xe3Y\xbf\xc4\x16#\x02v\x98\xaf?/)\x8eJ%m\xda\xbfE\xa4\xc72*\xd4\xcc\xbf\xd6\x9b\xf5yE|\xd2?]\\h\xbe\x8f\x1b\xce\xbf\'\x92\x0fv\xad\xfc\xdc?P\xf2\xff%\xbb\xb3\xee?\xb4\x98\xf8k\xb7\n\xd6\xbf\xd2-\xfa\x0cT5\xda?\x00\x19\xa7\xc2\x07\x15\xe0?\xc7m\x02\xab\xad/\xbe?\xb7w\xd2E\x9a\x8a\xf3?\xe5\xa7\x1f\xf5\x14\x19\xe0?y\x82\x00\xce\xc2+\xd4?{\x13Xp\xd7\xd8\xef\xbfW\x8b\xeb\xa0f\xdb\xf3\xbf\x01"2\xd9\xb2\x83\xdc\xbf\xd4\xc0\xa42\xe2\xfa\xde\xbfNu\xfbL\xa1\x9f\xdc\xbf\xd2?G9\x88\xa6\xcf?\xff\xc1\xf6\x86\x03\x88\xd3\xbf\xf4Ue)Lg\xee\xbf?\x99\x95\xf8Rq\xe7\xbfE]6\xde\xbb$\xf1?\x0c\xd6\x0f\x96\x921\xbb?0\x8fG\xbaJr\xd6?\xf8v\x85"q\xf6\xca\xbfZ\x14\xeb7\x0e\x96\xad?vMaEt%\xc6?\xc0\x9a\xc9\x03G\x8f\xe3\xbf*ECT\x86\xef\xda\xbf@n\xa8W|\x05\xff?\x1b,\xd9\xd9\xfb\xc7\xdf\xbf\xa2!r\x8d\xf9o\xd6\xbf\xf3#xZg@\xd3\xbf \xa5\xa0\xa5\x04\x02\xc2\xbf\x0e\x19G\xb1\xd3#\xc9?Y\xce\xd4\x07q5\xd5\xbf\x07\x07\x18_\x92\xaf\xe6?\xc3Z\x9bV^h\xf0?.,\xb9\x04\xe5\xcd\xde\xbf\xc7\xddcOF\xbe\xe3\xbfV5\x13!\xc8\xbd\xe6\xbf3\xab\xaa#\x06\x01\xeb\xbf\xcb\xd6\xe6\xf4\xda\x98\xc2?\'`\x9admt\xe0\xbf\xd6\x12E>\xe8\xc9\xc6?\xf2\xaf\x83(\xaf\x11\x13@o\x16\xc0\x81\x83\xe6\xd0?,y\x83kF\xf0\xe2\xbf\xa5d\xb3\xb6Xc\xe5\xbf\xf6\x16\x0b\xdc[\xb8\xd6\xbfGC5\xf2A\xfc\xfa\xbf\xad\x86i[y\xaa\xf2\xbf\xa4\x06;\xdb\x8dM\xd8\xbf\xd6\xcc\x16w\x1dc\xb6?\xc5\x0b\xa47\xc1\x1c\xf2?\x12N\x84\x96f\xce\xe7\xbf#\x16\xc5\x86k\x8d\xf2?'
p750
tp751
bsg26
I1
sg27
I5
sg28
g29
(g32
S'\xe0G$X\xa1@\x13@'
p752
tp753
Rp754
sg38
g734
sba(i__main__
PLSmodel
p755
(dp756
g8
g740
sg10
g11
(g12
(I0
tp757
g14
tp758
Rp759
(I1
(I180
tp760
g747
I00
S'\xc3\x85\xe9\xda\xb0:\xda?\t\x88q\x94\x89U\xc3\xbf\xa0efH$\xa1\xf0\xbf\xf8f\xfe!\xc0~\xf0?2\xf4\x84\xb8\xa3\xc6\x01\xc0\xfe\xee,;\xaba\xe5\xbf\x04\xc6\x93\xe2\xfc7\xd7?\xcb\xe6\xdb\x948\xce\xd7\xbf\x13\x96\x10\xdd/,\xe1?B\xc3\xdf%F\x01\x04@S\x9b\xc5\x06\t\xc5\xe0?8FB\xb5i\x90\x04\xc0\xb7\x04W\x96\x1b\xb4\xd2?|\x93\xd3\xf9$"\x07\xc0\xb8s\xcb\xba\xaa\xbe\xbe\xbf=\xee\xb3DE4\x13@\xd3\xb2\xf6\x9eH\x84\x00\xc0s\xab*\x84\x0fT\xe7\xbfwHv$l\x10\xf4?\xd5\x07\xc2L\x05\xdc\xf1?Q\x8f\x13\x96\x02\xdc\xd3\xbf 84\xb6\x89\xd6\r\xc0\x83\xbfg\xc9\xae?\xe6\xbf\xc0\x00\xd0E\xf2\xec\xe9\xbfm?K\xd3\xa3\xbd\x06@\xd3Z\xbb\x93\xa6\x1e\xee?b\x1a\xa7<4X\xc8?\x0e-\x0c\xfa\xf0g\xb3?\x16\xfa\x15\xdbk\xbb\xb4\xbfM\xba\xa3\x80u\xe3\xf2\xbf\xf3\x91\xfc 7\x8e\xfa?\x1f\xb0\xe7\x83\xf1\xe4\xf3?bh\x9bo\x07\xdc\xe5\xbfs\xf8\xe0!i{\xf5?3\x02[\xd9\xc3e\xed\xbfsX>\x11\x9f\x08\xcc\xbf\xef\x9f\x94\xaf(0\x02@\xa0\x0b\x80B\x12J\xef?7\x8e\xd1\x12\xfa\xa4\x0e\xc0\xeeM\x98j\xe3*\xed?\xe0}p\xae\xa7`\xb3\xbf\xb7\x153\x89\x12\xff\x17\xc0\x1a\xbe\x1d\xb3 \xd6\xba\xbf\xea\xfaU\xd1\xb0\xc8\xdd?\x1a\x15\x80\xf5\xd5\xf1\x00@\x9c6\x1d\x14A\xbf\xe1\xbf\x9f\x93\x91\x9e\xeet\r@\x0b\x18\x8c\x0f\xa65\xfd\xbf\x9b\xcc\x10&l\x0b\xf7\xbf\xe4\x9d|\xc7\xb8/\x18\xc0u\xfd.\xe9\xa2\xa3\x12@B\x1c\x82E\x0b\x08\x02@\x86\xe0\x08\xcd\xffv\xa8?\xd2\xd9\xab\xd4B\xb1\xd1?\xec\x1d\xcd\xd7\xf31\xf3?\x8bd#i\xe0\xb4\xef\xbf\xbb\xe4c5\x8a\x12\x13\xc0\xbd1\xe9\\\x03y @\x99l\x10\x1dw\xba\xb1?Zj\x0c\xde0@\xf3\xbf\xc2\x8a\xecF[\xef\xc0\xbfOw\xc2O*x\x16@\x85\xfe#\ti\x06\xec?\xecX\x0f\x1c5\x7f\x01\xc0\x96\xf1m,\xf5\xdc\xeb\xbf\n\xbe\xcc\xa22\xcf\xf0\xbf\xb0\xcb\x83\xb7\xd2\xc9\xf4?\xf6j\xd5\xc02\xa3\x07\xc0\x8e\x83Z\x17f\xbc\xef\xbf.\xae\xf9JZh\xc9\xbf\x88\xc8\x9b\x1a\x0b\x0b\x14@\xac\x8d\xe4\x9eK\xf3\x05\xc01\xa0\xd8z\xb5\x97\xb7?\x18]8O\xc8\x9a\xdd?[\xfd\xd6\x18\r\xd2\xce?F\xaf\x83\x80\xdcq\xe4?\x8e\xf8{\x94\xe6 \x06\xc0sb\x92\x13<\xbd\x07@m,+(F/\xf5\xbf\x93J\xec\x1ba\xc4\xff\xbfK4\x11a\xbc\x19\xfe?c\x9e\xa1y\xf9\x10\x0e\xc0\xd0\x8b\xa5\x9c\xe5\x0f\xeb\xbf\xda\x81\xdf\x81f\xcb\xf5?\xc3\xf2\x15X\x91Z\xfe?\xa5\xea{\x18m\x01\xca?NB\xa4p\xe2\x7f\xa6\xbfuB\x1d7\xc6>\xe0\xbf\x7f\x9c\xf6G.{\xdf?z1^S\x07d\xf4\xbf\xbf\xd8\xc5\x92\xe2\'\xf0?\xd4\xcd-\xc6\x82\xda\xb5?\xd802\x97*\xe6\xcb\xbf*y\tX\x95\xa8\xc3?\xc1\xbd\xb09\x84\xb4\xc8?\x94\x08\xa8\x1b]D\xf0\xbf\t\xf0\'=\xb8m\x92\xbf\x12\x80>;D\r\xd2\xbf\xbb\xa2\x82\xca\xe0\xf8\x04@\xc0u\x1aT#\xf2\xfe\xbfrg4w1\xe5\xf0\xbf{\xff5\x1d\xba\xdd\xed\xbf\xecV=b\xf4.\xff\xbf\x17\xc7\x0c\xd6\xae\xba\xc1?.\xe5@H\x89?\xf2?\xbc\xbc*\x81\xaeE\xf7?\x10\xe5\xee\xf4\t\x18\xe0?\xd9Gq\x85\x07f\xdb?]\xaa\xf0\xe7\xc9I\xfb\xbfk\xaeu\x1e&\x07\x00\xc0\xa4\xb0D\xe9\x17V\x11@\xf1}!H!m\xeb\xbf\x1e\xae\x98Q\xb9\xe9\xeb?\x01\rFa\x9b]\xf5\xbf\x82\xa4\x033\x1bw\x00@bdf(\xb4\xf1\x14\xc0e\x86\x94\xaem\xb3 @cL\xf0{\xb0E\x02\xc0\x9b\xf9k\x15;t\xe6\xbf\x96\xf5\x1dr`}\xf3\xbf9\xd6\x95\xe4\xf2\x1f\xb2\xbfCL\xe1\x95\nJ\xd4\xbf\xe5t\xb1\xb9\xbf;\x8e?\x80\xa1\xf3\xa0BM\x00\xc0\xd8\xc8\xd7SS\xa0\xeb?Pn\x88\xa9\x96\xe2\xe3?^|\xea\xa2\xa5B\xf4?\xfd\xba\x07\xb4\x1c\xfe\xfc?[O\x00\xdc5\xd6\xf7\xbf\xee#\x05\x94\xdf=\x0c\xc0\xc6\xa4\x1f\xcal;\x01@V\xe0P?\xf8\xe5\xb5?\x01$j\x9c:\xc7\xd5?\xd5\xb6e\xa9\x98\xad\x04@\xb4\x15\x17\xf1-8\xe1?\xf22\xf6\xeb\x1b\xb3\xf0\xbf\xcc\x95B\xbf\xf9\xda\xf8\xbfn\xf7\xe9^\xda\xf1\xfa?\xb1s\xd9\x8a\x19|\xfa\xbf\x05\x8f~\xbb\xb7\x0e\xd1\xbf\xd7KK\x9aA\x14\xdc?A\x0b\x8a\x95\xf5\xff\xe7?\x1aE\xb9C)\xab\x06\xc0\xd1\xe0\xcb<3\x0e\xf5?>\x97\xf0D7\xe0\x06@\xcc\xf4\xcf\x9eH\xc8\xf3\xbf\xac\x1as\xb2\xdd~\xfd?\xedE\xac\xc3\x15d\xe7\xbf\xd4\x90Q\t\xb7\x88\xfb?\xef"u\xb8\xfa\x00\x00\xc01\x91\xf1@\x0e\xa1\xd8?}\xfd!\xd8\x1c8\xd9?|\x1b*- \x01\x03@\x05\xb0\x8c+=\xb7\xe1\xbf\xf8<\xc0\x1b\xa8\x8c\x01\xc0\xeb\'\xf3*U[\xf9\xbf\xf3w\x0e-\x1a\x03\xe1?t\xf5\x15n\xb1\x80\xb6\xbf\x86\x00\x19\x9d\xff\xe6\xe6\xbf\x87\xe5|(\xdf\xad\xe5\xbf\xac+\'\x11(\xa4\xf3?\xc7\xef\x1dp\xa7\xe9\r\xc0GQ\x9at#\xf8\x07@\xd3HO\xc5|\xcf\xdf?u\xae\x8d\x14\xbd/\xae?`m7\xd1>\x12\xbc?\xa5\xe2=\x07a\x89\x01\xc0\x86\xb1\xfd\xd3]b\xf6\xbf\x10*n)p:$@[\x18\x99\x9a\x17w\xc1?8\xbe\xaa&\xd3s\xeb\xbf@\xf4^\xf2"\xb2\x01\xc09\x95\x0c \x7f\x13\xf0\xbf^\x14\x17\xc3\x98\xd5\xb6\xbfCN\xea\xdb\x8f\xe4\x14\xc0e`:nNH\xd7?]]\\b\xf5\xd8\xde\xbf\xae\t\xa2\x85\x96\xcc\xe4\xbf\xd4\xabT\xd5\xc1\x14\xff?~\x9f1\x04U\xc8\xd9?'
p761
tp762
bsg26
I1
sg27
I40
sg28
g29
(g32
S'\xf8z0\xdf\x88C\x13@'
p763
tp764
Rp765
sg38
g734
sba(i__main__
PLSmodel
p766
(dp767
g8
g740
sg10
g11
(g12
(I0
tp768
g14
tp769
Rp770
(I1
(I180
tp771
g747
I00
S'\x95\xbe.,\xb7\xb2<?E\xd06\x01\xd8:\xdf\xbfLR\xeb\xf3\xc1z\xd3\xbf\xec\x8aM\xabX\x0c\xe0\xbf?\xf2C\x02\xbbU\xe7\xbf\xa6,\xf9\x83\x80\xd3\xbd\xbfa\xd4\xbc\xe5\xc1\xa0\xa8?\x1bQ\xce\x04\x9e\xfa\xc3?:\xaf\x13\xa8e:\xea?\x1cp\xd6\xba\x0c\x91\xb5\xbf3\xea\x08B\xa0)\xd1?\xfa\xb0Zrj\xad\xdb\xbfFc\xac!\xaa\xdf\xf0\xbf\x89Q\x8f\xc7\x0b\xb5g\xbf\x9e\xe7_\xb8 \xf4\xd8?z\xa0g\xc18\xbd\xea?v\xac\xaa\xf5\xf7\xfb\xe7?\x00\xa0\x0e\x9a\x1b\xb0\xd0?\x0e\xb54j=\xb0\xd3\xbfa\xee\x1a\xdb\x01\x91\xdf?\x9c\xbcN\x9a18\xe6?\x01m$\xcf\x88\xaa\xd0\xbf\xde\xe6\xd8\xb6my\xe6\xbf.\x89\x0f,\x85\x07\xf0\xbf_~e\tg\xe7\xe7?\xd0\xf0}\n\xb5\xc9\xe3?\x01Q\x91\xf75\x98\xe4\xbf0\xf0@\xd1\x08^\xf0\xbf+\x06\x88&\x10m\xe4\xbflQ\\$\xbc%\xd0\xbf\x81\xcb\xf9_\xef\xcc\xe2?/\xf8R\x9c<j\xc2\xbf\xbb\x87\x82\x16\xef\xf7\xf9\xbf\xc8\x0e\xben\x11\xc4\xa5?\xa6\xad\xb9\xbe\x00\xf7\xe4\xbf\xddl\xdbe\x1c\x8e\xf3?x\xbf\xa4=\x1b\xcb\xf4?\xa2\xfd\x8b\x10#\x03\xe7?\xc2t\xd6\xbd\xeeX\xd4?)7\x97\x80\xd8>\xe6?\x05\xfa7\x1a_\xff\xe6\xbf\xba\xefRs\xf3\xa7\xcb\xbf\xb5\x00\x7f\x8e\xfb\x05\xe4\xbf\xf5\xb2\x00\xab\xc8\x1a\xe9\xbff\x7f\x9e0\n\x1f\xf8?1&;m\xa2u\xc5\xbfe\xa9\xfc\xfb\xbc&\xf3?\xf8u+x\x8a\x80\xa7?\x04D\xac\t\x91\x9a\xcd\xbf\xf1\xd6\xc1\x027\xec\xb5\xbfo\xf4(\xb9{}\xc1\xbf\x99\xc2\xc5\x0cL\xce\xe4?K(-\x12\xd0\xc8\xce?Fp\x1d\xc0\\\xfd\xb5\xbf\xd5\x05\xc44D\xee\xf8?\xc6\x87\xf9E3\x82\xd3\xbfP\r:)#\xc2\xe1\xbf(\xf6\x1c\xff+p\xd6\xbfI\x1a\xf2(\xd2\xe9\xc4\xbf\xcd\xdb\xa3\xb0\x19\xc0\xe8\xbf\xac\x9a\x0c\xbc\x9e\x9a\xd6?\xe4\x9c+\xd5s\xbb\xdb?NMQPB\xea\xb2?\xab\xcc\xd0\xc5\x181\xe2\xbf\xc8\xd0\x07G\xf3\'\xd0\xbf\xd8\xe0\xc3)\xb2\xd6\xc5\xbfzM\xa0~\x10M\xd8?\xa9\xc6\x0e}Nc\xcf\xbf\x9b\xf2q\x89\xd2\xfb\xa1\xbf\xb0\xa1l\x91y\x00\xb2?\x14\xd9\x8d\xbdp7\xea?Z:s\xb0\xbe\xec\xc6?\xa2z\xed\xd6#\xe3\xdb?\xd4\xdb\x1e\x12\x1a\xda\xd1\xbf\x9b\xce-\x15}\x1a\xb7?\xdd\xbb\x8a\xd9[\xb1\xae?\xd6\xf3\xe9B-\xb5\xe9\xbf]x}Yh\xc0\xc8\xbf\x19\xa0\xf5\xcd\x1c\xde\xba\xbf\xe6\xed0\x07d\x00\xcf\xbf\x1b \xaf\x8d5\xfd\xdf?N\x14\xc9\x03/B\xd1\xbf5\x8e\xe0\xf8\x9e\xae\xc5\xbf\xb1\x0cV{f[\xcd\xbf\x15\x9a3\xea}\xc2\xdb?\x1b\xd6\x89\xbcx\xbfD?\\\x19\x0c|$\xfc\x9a\xbfM\xed\x11\n\xc3\xb2\xaa?\xea\xa61\xe6\xe1\x81\xd9\xbf\xe1\x0b\x06:\x05e\xc7\xbf\xfe\xdf><\x8d\x02\xac?\x19\x8eD;g\x13\xc1\xbf?q\xf7f\x97\xf7\xab?;=\xbb\x18\xac\x9f\xd2\xbf5?7\x17\x89\xef\xa7?\xc2y\xda\xb5m\xdd\xdb?\xe7Z\x86ok\xa3\xc2?\x83\x0c6\xe38Q\xa9?\xf0\x91ae\t\xfd\xdd\xbf\x9f\x13\xc3\xcd\xd5Z\xd9?\xc9\\\xf5\x90\x0b\x12\xe0\xbf\xdfhy\xc0\xbe\xa0\xc8\xbf\x19#=-\xb69\xf4\xbfQ\x19\xa0\x9f\x8e\x95\xf3\xbf\xce\xbf\xb3\xc2De\xc1?OR\x95\xad\xf0\x89\xc2\xbf7\x84\x89\x84\xc9\xa4\xeb?\xc0>\x90\xfc\x96\x82\xc4\xbf\xfb-\xb40\x97)\xe5\xbf\xcdnJ\x90\xb0\xf8\xce\xbf\x8ay\xd9\x91C\xa9\xbe?G\xde\xc57\xf1\xaf\xca\xbf\x08\x89tS\xff\x83\xc4?2\xe5b\xef\xfd\xbf\xc2?\xe0\xa4\xac\xf0\xc0/\xd7?\xa5\xdc\x15\xa9]\x0e\xd9?\xfc\xe1\x08]08\xf4?ms\x9f\xe18r\xd0?0\xd3g\x87\xa7\x95\xec?E\x03T^\xf8\x97v?\xe8\xf5\x8d\xe0U\x7f\xd3?-a\xe7\x9dKE\xb4?\x93B\xa8\xab\xee9\xe0\xbf\xc9\x8b\x85dV%\xe0\xbf\xe3\xef\xaf\xd9\xa7\xd6\\?\x81/\xd4\xdb\x96\xff\xd9?N\xd9\xf3\x91\x1b\xfc\xd1?\x9e\x96\xfcb%\xa0\xe6?I\x83O\x97\xa5\x94\xe0\xbfx^\xa2\xe7\xd0\xdf\xd8\xbf\xc3t\xbaJl\xc9\xea?%a\xeeA|~\xcb\xbf\x11\x07\x12\xac\xdcw\xf0?+\x0bJ\x16\x9d9\xc4?\xcc\x08\xd3\xc9\xa75\xde?\x8fs\x13c\x8a\xf2\xd2\xbf\xa6\xeb\xaa\xa5 \xb4\xea\xbf}\xa2\xfd \xcb\xb0\xe0\xbfoH\xde\xb4)\xdc\xc7\xbfr\xf2\xef\x1b\xe3|\xd3\xbf\xbfqb\x8f\xa69\xc9?0\x99\xf2\x9c{\xbb\x9f\xbf\x1dl\x93\xee\x1a\xef\xf3\xbf~\xdd\xf9\xfe\x9c\x9b\xe4\xbf\x9bHX\x1a\x0e\xfd\xf6?f\x15L\x86\xda\\\xd7?<+\x8dz\xb0\xf9\xe6?>|8l\xe7~\xe4\xbf\xcbS\xdb\xe9\xfb~\xcd?f+\xb5\xfb[-\xc8\xbf)-\x9f\xfd>\x93\xe7\xbf\x16\x1f"v\xeb\x80\xe3\xbfVM8\xe2Lz\x01@\xad[0|\x82\x8f\xde\xbf\x93(R#B0\xe4\xbf\xabT\xfe\xe0\x9f\xd6\xdf\xbf\xe9\xa7\x98\xd5\xe8\xf1\xc6\xbf\xee\x9c8S\x90a\xc1?\x1d\x86\xf2t\x8e9\xc0?hL=\xa7\x0e+\xdf?\xf7>\xfaB\xcbz\xe2?\xe8\x9c\xca\x00\xf9\xe7\xe0\xbf~\xc4\x12\x86\xa4e\xd1\xbfV\xd1\xd4\xdce\xc1\xca\xbf\x18\xfd*\x03\xe5\x05\xf3\xbf\x7fk\xa0\xc5\xae_\xb6?>\xb4\x91\xca+\x84\xe1\xbf\xd2\x05\xa1\xad6\x00\xc5?\xb5\xfdG~@`\x14@b\xc4\xa9\xdaC\xc7\xd1?\x83\xa6}p\xe3\x8f\xeb\xbfm\xd4\xa9\xf0Y\xc3\xe1\xbf\xecX\x8fW\xd8\xab\xb0\xbf\x139\xdce\xc8\xf9\xf7\xbfTdz\xfd6\xee\xfd\xbf\x18\x0e\xb1\xf6\x97\xc6\xda\xbf\xb8\xb5\xea\xe8\xbe4\xb2?\xc7\x19)\x86T\x00\xf1?Q\r\x9d\x1e\xb1q\xe7\xbf\xb0\x02I\xa4\x8c\x9a\xf6?'
p772
tp773
bsg26
I1
sg27
I6
sg28
g29
(g32
S'\x80\xd2\x8d\xb0FX\x13@'
p774
tp775
Rp776
sg38
g734
sba(i__main__
PLSmodel
p777
(dp778
g8
g740
sg10
g11
(g12
(I0
tp779
g14
tp780
Rp781
(I1
(I180
tp782
g747
I00
S'\x10\x9as\t\x97\xc5\xde?\x11rr(\xb84\xd1\xbfH\xa2\xfe}/\xd6\xe0\xbfL\xcb\x9b\x89,\xe0\xe1\xbf\xc9\xb5\xc1\x1bbE\xce\xbf\xaa\xb3\xfb\'E\xc4\x9d\xbf-\xa5P D@\xa9?\xbc\xacH\xa2\xcb:\xbd?\xb6c)\x9c\xdcA\xee?\xd7\x078\xe5\x8d\x04\xbc?\xddH\x9dWZ\xf4\xd3?e\xedr\xd2${\xd7\xbf\r\xd8\xb9\x8e\xefg\xe2\xbf\xf3y\x8a\xcb\x18\x93\xc9\xbf{A\xdf_5M\xdf?\x81\x9d\x94\xc2\xb0\xe1\xd8?\xf1\xb4\x83\xd6-\xa4\xc3?D\xeb\x98U\x07+\xc0?\x9a\x8b?]\xb0\xe8\xdb\xbf\\\x9c12\xc1\x19\x9d?\xb9\xec\xc8\xd2\x16\x9f\xd3?}a`[\x9e1\xc5\xbf\t\x12"\xa1\x01\xe7\xda\xbf\x08\x99s\x8a\x87\xe2\xe2\xbf\xcb\\%1\x87\x17\x94\xbf\xb3\xd2#U\x02S\xba?\xc7D\x91\xd5\x81+\xb8\xbfO\xe1\x805\x94\x01\xbd?\x0b\xcf\x89j\x90w\xc2\xbf\x91}W\xff0I\xae?\x94\xfc\xc6;\xa3*\xcc?\x85p\x96y\xcd<\xb3\xbfE\x15\xdf\x83c\x81\xf3\xbf+\xb2\xd8/Pz\xbb\xbf\xa7\x10c\xe0\x04\t\xd8\xbf\xc2<\xfa\x93G\x8b\xe7?WP\xf5,mR\xf1?\xf2\xa2o\xef\x985\xe1?\xdf\x89t\xfe98\xac?\xaf*p\x08\xd2\xd5[\xbfd;\xcf\x00s)\xd5\xbf\x8f\x95\xd1C$\x06\xbf\xbf\xbb\x85\x18\x13VN\xdd\xbfW\xce\xcc\x90\xbf\xd1\xe0\xbfG&\x1c\x9a\xf6t\xe4?\xe5\x13\x17B\xf0\x06\xd6\xbfK\xfe\x9b\x90n\x8a\xe4?L\xc1l;|\xea\xc7?V;\xfdR\xd9)\xe0?\x91L#u\x9c\x84\x94?\x14+3oqR\xc8?P\xd6\xa4&\xabs\xb7\xbfkZ\xe3\xa6;7\xb4\xbft\xdf\x83?.\x1c\xd4\xbf\xc0\x85\x07&\xf6,\xed?\x98\xde.\x9d\xd0\x16\xd8\xbf\xe3\x08\xe87[\xcc\xd9\xbf\xcf>\xe2\xb5\x14\x8b\xc9\xbfq\xaba2/\xa3\x86?\xfd\xf5\x96\x9b8\x96\xc1?~\xdf\xf6\x98 \x9c\xdf?\xbc\xf4\x8d\xd8OO\xc0?]q\x0c\x9d\xad\xca\xc1\xbf\x01\xebc\x97\xd1\x0f\xb4\xbf\xef\x1e\x94\x1c\xd4\x0f\xae\xbfU\xfd\xf4\xdf\x1e\x82\xc9\xbf\x88\x0eK\xa5\x17\xc8\xb2\xbf\x8a\xe3\x98\xd9\xd0\n\xd1?\x16>\xee\x07{\x00\xcf?.\xe9\xfc/\xbd\x19\xcc?\xc1\xcf!\xad\x90\xc3\xcf?\xe2K\xc3t\xdf\xd6\xd0\xbfd\x8e\xa2C\xb1E\xcc?\xf3p?\x95Z\xe3\xbe\xbf\xde\x16\t_\x96\xe8\xcb?\xc3A\xc2\xd7\xbc\xf7\xce\xbf\x00/.<\xc1\xbe\xd9\xbf.ce~\x1c\xcc\xc6?\xc1\x8f=5\xbdl\xd0\xbf\xcbBF\xd9Ae\xd8\xbf\xbd\xef\xd7F\xbe\xb8\xc3?q\x9d\xde\x01\x11\xdb\x9d?\xed\x1e\x88\x13\xfaF\xa8\xbf \xba\xc2\x83^5\xc3\xbf\xda}\xdd\xf8\xbd\x95\xd3?\xb3\x05q\xe8\xfc2\xc2?\xc5;\xfc\xb8t\'\xad\xbf@,8\xc2\x88O\x9f?%70\xb0\xe58\xd1\xbf\x05\xe3\xea\x0c<\xe5\xd1\xbf\x16q\xa5\xb6\xcb\xcd\xb7\xbf\xc6X\x10\x00\xf5\x89\xb1\xbfU16]fE\xbf?\x97\n\x85\xb2&=\xbd\xbf\xba \x06\x19\xe1\x84\xd3?#\xcdZB\x89\x01\xc5?aR\xf79\xee\xe9\x85\xbfX\xab\xca\xf1\x86^\xbf\xbfj\x1fj\'bP\xa2?k2N\x88\x1b\xb2\xb3\xbf\xd1\xbd\x04)\xa1\xa0\xd6\xbfg$\xf2ZF>\xb1\xbf\xb4\xd3\x14\xc1\x14\xb1\xd7\xbfk\xc3\xeb\xed\x0e\xe4\xd0\xbf\xba\xdd\xe0\x15\xbd\x1a\xc0?\x91\xcc\xc9\'\x066\xc3?,s\xe1z\x8d\x7f\xe1?\xf0u\x11\xe9Q\xb3\xe1\xbf\xe6~q\x7f\x82\x13\xc4\xbfR\xcd\xdc\xeb}k\xcb\xbf\x12\xed^\xd4\xb0s\xc0\xbf \xf0\xd5&Vl\x9c\xbf\x8cNpg\x8b,\xbd?\x93e\x1cl\x0c\xfb\xc1?\x9d#Zaq\x84\xdb?I\xe1f\xa9\xfe\xdc\xcf?\xbe\xba\x83e\x96f\xce?$\x94\xb9\x11fA\xd0\xbfI\x8e!\x9cy\xbd\xc6?(\xc7\xfc\xf2\xbf\xf0\xcb?\x15\xce\xbf\xed\xe8x\xc8\xbfBRA\xcf\xb5}\xa0\xbf\x9a\xb3T7I\xaf\xc8\xbfXN=\r8\xc7\xbf\xbf*\xceX\xd7R\'\xbb\xbfY\x04\n!\x01\x86\x9e?u\xf8\x1b\x02\xf4\x8d\xc1?"\xbc\xdfT"\x05\xdb?\xa9\xb4\xc2\xba\x81{\xc2?\xb86\xa3d\x82\r\xd0?\xed\xafH\xab\x95N\xcb?\x8fo\xb2\xe4\xccq\xa2?\xdfXWBi\xf8\xd7?6"\xe5v*\x84\xc0?\xc6\xd7~C\x1a"\xc2?\x02\x00\x1e\xe7O\x1e\xd7\xbfU\x1c<\xbf\x80\x84\xe0\xbfV\x957\xb9zX\xb8\xbf\xd6\xe1oZ\xb9=\xb7\xbf\xff\x90]\x97\xfd\xa8\xc5\xbf\x1b\x9f{v\xaaC\xd1?\x90\xf7Yc\x03\xbd\xc1?\xe0\xf4G@\xb7\x85\xc8\xbf\x16\xc9\xef<3\xb5\xb1\xbf}x|\xd8M\xc8\xee?\xca\xc1\xc0\xf5"\x91\xb0\xbf\xe2\xb5f\x9fQ\xc7\xbe\xbf\x06}\xc7\xb2\xf5\x1e\xad?\xe5\xa3\xde\x83\xfe@\xb3\xbf\xba\x07\xe2\x1d0\x9b\x9c?\xbc\x99\xd7\xac\x82\xd7\xd5\xbf\xdd\xdb*\xf2\x99\x8b\xdb\xbfV\xc65\x9ee\xf6\xf3?\x91Q\xe7\xf4!S\xd8\xbfN\xcdq\x08GO\xa6\xbf\xe9\xd6p\xac\xb8\xa1\xe3\xbfO\x0b\x05\xc23\x8b\xdd\xbfLZj\xf4W>\x9e?1\xaad\xa8(Qx\xbf%5\xacz\x03\xa3\xb0?\xc2\x91\xe8\x8cM"\xda?7\x11\xe9\xa6-\x91\xdd\xbf@\x93\xc8\xf3\xbb\x85\xe4\xbf\x84|~\xbcuH\xe3\xbf\xd6\xb7LC/I\xdc\xbf\xfe\xcfj\x86\x05q\xb1\xbf-\xd9^&,\x97\xb1\xbfb\x0b\x85\x8d9\xd5\xe9?ala\x08\x00j\x08@\xf5\xb8\xb0t\xba\xf7\xe0?\x89^\x86V\xb1\xe4\xac\xbf1\x8f)\xa8\xce\xad\xe2\xbfW\xce\x8f\xfdN\xd2\xd5\xbf\x16.\xc6\xd9\x16\xc9\xeb\xbf\xf3\xbc+b\x89\xcb\xce?eG\x08\xa8L\xb9\xd0\xbfK|g\xc1\x9cq\xc5\xbf\xac|\x03pNU\xe5?\x8d\xe8\xed\x02\xcb\xf2\xeb\xbf\x80\xeb\xadti/\xd1\xbf'
p783
tp784
bsg26
I1
sg27
I3
sg28
g29
(g32
S'\x14\x8a\n?\xd3*\x13@'
p785
tp786
Rp787
sg38
g734
sba(i__main__
PLSmodel
p788
(dp789
g8
g740
sg10
g11
(g12
(I0
tp790
g14
tp791
Rp792
(I1
(I180
tp793
g747
I00
S'\xe6\xef\xf7\x88\xa0\x8e\xdc?\xd7\x98\x99o\xaa\x8f\xd7\xbfI+J+\xfc\x13\xe5\xbf\xae\x16BOJU\xe6\xbf)\xaa9\xfb\xadc\xd5\xbf\xd6Q}\x17<Q\xd7\xbf\xa4\x1d\xcb\x7f\x08\xdd\xba?f\xf4\x93h\xb8\x9c\xba?v\xd6\x92r\xc3\xde\xee?\x08\xcbs\x17=\xe0\x87?v\xed\\\x84\xabE\xde?\x06\x86P\xbc\x0c\x92\xe5\xbf0H\x16i\xda\x81\xf6\xbf\x86U\xd32\x1c\xa7\xb8\xbf\x92\x99\xfe\xc2\xcb*\xd0?\xbe\xff\xc9\xd1\xf2\xfc\xea?\xde\x0bvc\xac \xed?\x13\xf9\xd6\xf1\xcbf\xb6?\x05s\xb5a\'D\xba\xbf\x1bw!\x9d9\'\xe0?\x89j\x853-\xfb\xb1?9\xd21\xc03Z\xd9\xbf\xb0z\x18G\xc1V\xe8\xbf\x0b\xaf\xa5\xc8\x9c\xe2\xf1\xbf\x1a\xd3>\xe9\x91c\xe9?\x95f\xcd\xbf\xadz\xe4?\r.{\xb2\xf4\x82\xe6\xbf\xe3J\x05h\x8e\xc0\xe4\xbf\x87zf\x1d\xec\x15\xe2\xbf\xc0\x9a\xa18u\xd6\xc3\xbf\xeb\x87g\xe1r\xd1\xde?\x96\xa2\xf4\\0\x1a\xb6\xbf\x0c\xfb\xfb\xd5\x14b\xfa\xbf\xc9\x08\x98\x9f~)\xd4?\x88\x96u\xe2S\x12\xe0\xbfd\xd5}\x80\xdd\x95\xf5?\x07\xebR4\x8c\x9f\xfd?\xef\xd3\xe3\x97hL\xd2?\xb8\xd2_T>\x00\xdc?N\x91\xaf\xd1?\x0b\xd7?@\x95\xd34\x13\xbc\xd5\xbfj\xc9c\xcab\xdb\xc5\xbf)a!^+D\xe7\xbfx\xba\xb2\x11=2\xe7\xbf\x05\x17\xc4\xa2\x16\x1d\xf3?T\xaf\x96<(6\xea\xbf,Dj\xb7\x97\xed\xfd?0\x0f\xd0\x81\n\xc2\xdd\xbf\xf6\x8bwi\xdaM\xcb\xbf\xc9\xd9\xa3h\x84R\xcc?\x1e\xb3\xe4I\xc4\x13\xe8?\x84\xd2Qx\x05S\xe5?\x17\xe4\xf3\x9f2-\xe2?;n\x03\xef\x9c\x12\xc3\xbfS\xce\x1c\xeeQ\x86\xf5?u\x9e7\xd8\xc2\xa1\xe3\xbfML\xe7PP\xdc\xea\xbf\xd2\xfd\x94l\x97d\xcd\xbf2\xe04\xe6_\xbd\xc9\xbf\xa8\xf5Q\x7f\xbb\x04\xf2\xbfncY\x0eo\xa8\xe5?Rk\x98\x0boo\xf1?(\xa1\xc9\xa8\x84o\x81?\xa4\xd37\xfc\xc77\xec\xbf\x01YI\x1d\xc1\x05\xda\xbfF\x84\xd8E\xe0U\xb4\xbf\xfe\x84\x91\xc1\x03M\xd2?\xdcB\xd8\x1c\x16d\xd1\xbf\xe5\xc8\xda\x1b?H\xdd?GC\x08\xb0\x1d\x19\xb2?\x97i\x03E\\L\xe6?\xb7\x91Z\xceYE\xbc\xbf\x96w[\x9d\x10*\xe0?\x84\xfeX\x1c\x8f\x1e\xe5\xbfb\xc5r\x8eEL\x9b?3\x9a/\xe4\r\x9c\xd6\xbf\xe4tk@\xab\x85\xf3\xbf\x1c\x17!\x1b\xed\xe8\xcb?Af\xdf\x99\x0f\x1b\xe1?\xbd[H\xe1\xe2\xc8\xe2\xbf\xc8\xbcWy\x02\x9b\xe1?\xee \x98\xbf\xd9\x90\xc1\xbf\xaa"xt\x07q\x80\xbf\xa8\xb8\x88\x19\xab\xd3\xe1\xbf3\xc3\x08J\xafh\xf6?\xb8\xa9\xdc\x1d\x0e\x1d\xd4?\xf3]\xaa\xfd\'\x17\xe9?\'\x19\x8b\x02\xef\xa3\xd6\xbfp\x03\xe5]\xb1\xbf\xd8\xbf\xc8\xe6%\x91?P\xe3\xbf\x18@\xe1\xaao0\xe1\xbf\x96\x1a\x9e2l\x13\xbf\xbf\xb2\xe9d\xcf\xd2\xda\xe5\xbf\xecK\xf6\xd1\xeaT\xe8\xbf\x94\xe7\x83\x12\x00\xac\xbb?\xca4\xee\xb3\xb7\xde\xdf?\xb8\xb9\x80Z\x86\xd4\xd6?\xcf\x91\x8d\xe6\xe3)\xc0?H\x03\x15\xd2\xf4\xa6\xb1?\xad\xb6\x14\xc4g#\xae\xbf\xe0\'@\xcb\xdc\xeb\xe5\xbf5\x92*\xdd\xfc\xb6\xbd\xbfY\x02\xe9a\xae6\xf1\xbf\x1eS\x16\xdepK\xe6\xbf\xcf~h\xfeP;\xd4?\x81\x84v\xdd\x02\xf2\xce\xbf\xf9%\xed\xe0\x95\x01\xf0?\xc6\xafh\xc6\xf2\xc6\xc8?\x17G\xe3w\x99\xf0\xe8\xbf\xe6s\xac\xa7\x81p\xd1\xbf9s\xca\x18s\x05\xba\xbf\x07?\xc5\xaet\x16\xe1\xbf\xa4\x93\xc9\xc9\xf9\xa6\xa5?G\xd2\xe7\\P9\xb7\xbfD\xd7bF\t\x04\xe4?\xd9\x97|\t\xba\x03\xe1?L\xdb\xd5\x83\xeba\xf4?\xbc\xcbdfz\x84\xd3?\xe8\xdb\xf4\xdf\xce%\xea?(M\x98\xd0ta\xe0\xbf\x94\x94\x05\xb6\xd6\xb2}?\xbak\xd8\xc7\xa3y\xa5?\x7f,\xd5\x1b\xc5\xae\xe3\xbf\xa1&\x05!\'\xa5\xc5?\xad\xf81\x91x\xbb\x90?C\xe9\xb2QJ\xbe\xc8?\x93/\x06\xbd\xe7\xf3\xc6?\x87\x8b\x1d\xe4N\xc0\xf0?n\xea\x19\xf3\x9ed\xee\xbf[\xbbd\xf0\x987\xd1\xbf\x83\x9a\xcc\xc0<\xdc\xe5?7\x97\xff\x8c\xe2,\xc1\xbf\x06\xd5\xb5\xc0fr\xe6?-\x99\xb4qb\xe9\xe8?\xe6x\xe75\x10,\xe6?\xe6S\xe9?\x02#\xdb\xbf\x04\x15b\xe8\xd1\xcd\xf2\xbf\x82W!\xdf,Z\xe2\xbf\xb5\xf5U\x06z\xd1\xb3\xbf\x8djja\xf7\xae\xd2\xbf\x9c\xb1\xbe,\x94\xe7\xa3?\x86dN?o\x16\xd8?\xc6\x9fy\xd9\xd4d\xf6\xbf6\x11\x03XI\xad\xf0\xbfQ\xcb\x8f\x14\xdc\xcb\xfd?Q\xf1\xd7\x0b\xc8Y\xda?\x0bD\xa6\x08\xedY\xd3?\x97\xb5c\xb3\x82J\xe2\xbf\x9fI\x8b~\xa8\xd9\xd6\xbfa\x10\t\x17X\xf6n?p\x1b<c\xc6\xb1\xe2\xbfQ\x07\xac\xbeO\x03\xe0\xbf\xf66\xc2+\xd0\xeb\xff?\xd5K\x07\xb3\xf7\x0b\xd0\xbfg\xd8\x86\xfb\xd3\x9c\x9b\xbf?:\x85\xb1?\xff\xba\xbf\xb6q\xfal\x1d\xfb\xc4\xbf\x05\xb2Y,\xc04\xc6\xbfH\xc5\xdaX%\xa9\xc8?=\xebf\x1a\'\\~\xbf\x98j\xfe\xce.\xf7\xec?\x1f\xf8\xe6\xd6\x97|\xdc\xbf\xe6\x08\xd7\xf4\x13\xd4\xc8\xbfZ\x92\xa7#\x17\xa1\xd0\xbfH\x9c>YCC\xe7\xbft\xc1Bjt\xff\xd7?\xf0\xd14\xc9E\xd8\xe4\xbf\x14R2@\x96\x0b\xd9\xbf\x8cui\xf0|\xeb\x15@\x1c($\xc1eB\xda?\x92w\x7fw\xa2T\xf0\xbf\xe30\x9d\xc9\x96(\xe0\xbf\xa9g\x8b=mV\xb5\xbf{j\xa2z]\xb5\xf9\xbf\xe6\xb1*\xa8^\xa4\x02\xc0y\x95\xbe\xaeb\xc4\xcf\xbf\xdf^\xf8w\xe0g\xd7?\x97y3\xbah\x19\xeb?~\xd8[qNk\xea\xbf\x1a\x15%r\x1a\xf9\xec?'
p794
tp795
bsg26
I1
sg27
I7
sg28
g29
(g32
S'\xcb\xd66\xbb\xd9\x80\x13@'
p796
tp797
Rp798
sg38
g734
sbasg38
g734
sg8
g740
sg83
I00
sg26
NsbsS'HLA_B_5401'
p799
(i__main__
ModelContainer
p800
(dp801
g4
(lp802
(i__main__
PLSmodel
p803
(dp804
g8
S'PMBEC'
p805
sg10
g11
(g12
(I0
tp806
g14
tp807
Rp808
(I1
(I180
tp809
g18
(S'f8'
p810
I0
I1
tp811
Rp812
(I3
S'<'
p813
NNNI-1
I-1
I0
tp814
bI00
S'\xddz\xda\x1e\xa9c\x12@\x15\xc9\xbd\xbb\xa1]\x02\xc0\x1d\xe1\x97\x8f\xd4\xae\x02@\xd1l0Rb\x80\xf1\xbf\xbaA\xb2n\xc6L\xec?\x11\x80\xc0\xe4\x7f\x0f\x19\xc0\x08L\xb2\xf1w\x1d\x08@F\xee\x84-\x84\xa2\x12\xc0\x9b#\xbd\xd7\xf2z\xf9\xbf\xd3\xc8F\x16g\xb2\x12@c\x96\xc8g\x1f\xac\x1e@7\xf9\xb4#\xb6\xb6\x0e\xc0\xda\xac:\xb9\xc5\xa1\xf6\xbf\tE\xf7OJ\xc8\x1a\xc0\x926\xfd\xac\xc7\xe6\xfa\xbf0"\xf3J\x9d\xca\xe0?\x03iLf,\x1b\x11@\n\xb4\xb0z|\xc0\x06\xc0\xb9ow\xff\x02e\x12@\x02\xa1\xf8\xe5\x10\xb8\xc8\xbf\x9b\x15U\xbf\xafx\xdf\xbfz\x19\x93\x18\x9a.\xe8?VO\xae\xec\x08\xa8\xeb?w\xbe:\xf4\r`\xa5?\x809\xad\'g\x02\xf7?\x11l\xe7~\xa4\xb3\xde\xbfQXv\xf88\xa0\xc7?\x98\xf3\xb6\x82\xf8\x9d\xfd\xbf\x0b\xacIW\x98y\xc4?\xb8\xc8\x0c\xac\xfdk\x8d?F\xfeT\xda\xe7\x83\x88?\t\x87Q\xa72\x1c\xfa\xbftnx\x11\xbe\xd5\x12@\xc1jQ\xc3\xa1\x0b\xfb\xbfL\xcb-\xe9\xe6\xbe\xb5?\xa4\x08\xd9F\xfe\xe4\x01\xc0\xf4$\xcbd\xbd\x1e\xd9\xbf\x03\xdd\x1e(1\x12\xee\xbf|V\xec}G\x14\xe8?\xbf\xdc\xf8\xea\x91M\xe6?\\\xc0\xec\xfc\xf1\x16\x00@\x84Uu\xd6*\xdc\xcb?\xde\xbbdz)*\x0c\xc0\x0f~kV\x0e\xc8\x0b\xc0\x05\x1e\x064C[\xe2\xbf\xd0\x93oVr\xfb\xfe\xbf\xf3\x14\xe9\x82\xe5\\\xf9?\x82\xdc\xdfx\xf2\x86\xf3\xbf~d\xf6:\xe8\x1d\x00\xc0\x14v\x93\x82~\xd2\xe7\xbf|\x98^N\x9bx\x15@\xe6e\xdf\x96\x19\xd5\x00\xc0O\x8f\xc5\xdc\xfeG\xf7?\x81\xd0\x9e\x0e\x0c\xaa\x08\xc0\x12\xe8\xe0\x1b\xaa\xe7\xe5?\xf8\xad\xf3qsE\x0e\xc0\xad\x9b\xe3\x89\xd3m\x15@ \xe5\xb4\xb6\x95\xcc\xf3\xbfy\x7f\xd4\xee<\x12\x1a@\x0e#}$\xef\xa9\xdf?\x06#\xbb<08\xfb?ry\xee\xfb-)\xfb\xbf\xb4\x08\xb8g\x89\xb2\x01\xc0\xd2\xc9\xbb_\xd5&\xec?r\xe6\xe2\xd0hy\xef\xbf\xafl\x1e\x85\xeb\xcd\x03@\x0b\xe0\x15(^\xbf\x19\xc0\xd0\xcaJ>B\xa9\xc4?\r\xabC\xac\x10?\xb5?u\xcd\xff\xc2\xbd3\xba\xbf\xf8\x93}\xbfO}\x07@%fI\xb2~\xdb\x04@\x8b\xc9\xa8\xce\xa3\x96\xef\xbf\xe4\x127\xae\xfb,\xb4?/\xb3l/1\xe2\xef?\x88\xc0g\x1e\xe4\xfa\xe7\xbf\xc3gR\xa9 .\xdb?U\xb0\x8d\x12\x91s\xfc\xbf\x8f\xec\x97\x9a\x1c\xb1\xfa?\xec\xd2\xf1\xe9\x92\xea\xed?|Q\xe7\xa7@\xd7\xe5\xbf\x7fq\x8de\x96\x0f\xef\xbfK\x94A\xd2\xdf\xef\x03@\x9f[Z/\x00I\x10\xc0\xd4Lp\xf45z\xd6?\x98\xef\xeci\xed\xa8\xec\xbfi+1\xde\x98s\xf1?E\xae\x12I\xec\xf5\x11\xc0.\xb3\x93mb\xc9\xe4\xbfk1\xd4ZjB\xf5?\x10!d\xd9(\x0e!@\x1d\x90N\xc5\xf2\xc2\x11\xc0y\xed\x1bJCy\x08@\xfd\x9e\xc5\xdd\x13\x81\x17\xc0y\xa4\xa7Z\xa8\xcd\xf2?w\xcd\xf9e\x85w\xcf\xbf9\xc85\xc6s\xb1\x07@\x9c\x01^\x0b\x90\x19\xf7?$\x86I\x85\xca\xa8\x05@F\xc8\xe3\x14A\x86\x06\xc0j\x9b-1W\xc5\x00\xc0_\xa7\xa1\xd1\x7f\xa1\xe1?5\xe5\xc2\xc0\x9a\xb9\xf6\xbf\xa9o\x02G\xdb\xf9\xfa\xbf1\xcc@g\x1e9\xf2?\xaf/\xd465\xcc\x17@\xc4\x92\x0f\x13\xe0\xa6\xd4?\xb2\x89\xa9\xa1\xa4%\xf3\xbfH\xae1\xe9\xd50\x02\xc0\xb7\xc7U\xb4\xae\x9a\x02@\xc1\xd7\xfcy(\x10\xf6\xbf\xf7\x0f\xc9\tca\xfb?\xa5\td\xfd\x11r\xf3\xbf\x88dH>{u\xf3\xbf\x1d\x10\xe9\xd2\x81N\xfb?.\x02\xe0u\x1dw\x01\xc0\xa0>k0o\xc2\xba\xbf\xb2\xaf\xa4&!\xd6\r@\x8f\x8c\xc4\x1d)Z\x06\xc0iT\xa7Zw\xaf\xc0?\x99(\x1b\x08F\x1e\xfa?\xc7k\x8e\xb3\xc0.\x18@\x12CN\xc9:u\xf3?1f\x9cg\x8b\xec\x14\xc0\xe0\xebY\xdd\xdcW\xd9?\xaa\xfe\xab\x06e\x86\x01\xc0\xa6"m7Km\x0c\xc0\xcc\x9b\x0f\x1fr~\xe7?\x9fLu\xf2\x1a3\xe1?\xdc\xb3KY\x0b\xa5\xf9\xbf\\\xbc\xf6\xbeK\x96\x0b\xc0\xe2(E\x14\xe8\xc1\x08@`\x17\xe9\xcd\xd0\xf3\xda?\xc3\\\xf6K\x8f\xc4\xdb\xbf\xef\xef\xc2g\x8e\xba\xfc?\x13\x8dM\x92o\xaf\x04\xc0\x9dq\xa9f\xbb\xa5\xd3?\x19\x81-\xc4i\xf7\xc0\xbf\xa72\xab:\xac\xd4\x18@\x17\x9e\xeebI\xad\t\xc0\xbc\xceJ\x8f_[\xf3?(_>\xfa\x0e\xce\x1b\xc0\x00n\xedi\xe2\xf0\x03\xc0\xa0\xff\xa5\xcc\x88\xe7\t@\xba\xd1a7\x8a5\t\xc0\xba\x04\x00\xd1\xe4\x8d\n@\xc2-\xb9\x84\x95 \x07@\x88\x81m\x10\xd9\x90\xf1?PbQ\x01u~\n\xc0\xfe\xa1\x84\x7f\x18\x1f\x0b@\x1d{Y\xb7O\xb1\x03@\xd51C\xdb;+\x06\xc0\xa2\x1d0]$\x9d\x08@\x9b\xc5\x92%\xe8|\xbb\xbf\xbcC\x16\xf9\x90\xb1\xf3\xbf\xb2\x8b4\xedS\xef\x0e@g\x86N\x995\xf5\x14\xc0\xdd\xe3\x95\x8a\xec\xd0\xe8\xbf\x1eT\x8e\xe0\xfb\x8a\x10\xc0\xaaW|\xa9Dv\x16@\xe7\xdc\xb2\xf1[!\x07@\x15\x84)\xc9\xdc!\x05\xc0\x02O\x87\xac\xc14\xe9?\xe3gq\xae\xd91\xaf?\xf3\xb6+\xe5\xa0f\xc2\xbf\xa9|\xa1\xda\x1a[\xe4?f7\x08\xff\xa3O\xed\xbfk\xba\xa4\x10\xe4\xde\x07@\x94!rM\xe7M\x14\xc0\xb3u@\xad\r{\x0c\xc0N\xce\xc3ZD\'\xeb\xbf\xc9\xfeB(,\xc6\x11@k\xe5\xd5\xf6\xb9z\xf6?\xa9ZO\x8f\xd6\\\xdc?\xf3\xbc\xd9\xdf\x13\xa6\xf9?\xb4\xea\x14O\xc3\xff\xf4?\x04P7l_i\xd8\xbf\x19\xd3\x89=KO\xcc?Oyb=\xa5Y\x15\xc0/\x12Z\xaa$\xef\x00@'
p815
tp816
bsg26
I1
sg27
I26
sg28
g29
(g32
S'\xe8\xb5\xa2\x8b\x8f\x89\x12@'
p817
tp818
Rp819
sg38
g799
sba(i__main__
PLSmodel
p820
(dp821
g8
g805
sg10
g11
(g12
(I0
tp822
g14
tp823
Rp824
(I1
(I180
tp825
g812
I00
S'|\x02Q\x86+\xfc\xd5\xbfi\x93d\xe6k\xbb\xb0\xbf\xe0a\x18\xaa\x88P\xe9\xbfCo\x8bm\xb9\t\xd8\xbf\xa6\x18\xa0\xaese\xfa?\x96,\xc7\x87!\x99\xe4\xbf1\xec\xc9+\x85k\xce?\xd1]\x0c\x99\xc0\xec\xe9\xbfd\xb5\x93\x93\xef\xd8\xd1\xbfa\x00\xbb;\r1\xfc?\xe3\xcf6?\x95\xc0\xff?Bqa\xc9\xcb\xfd\xb8?\x80\x83&\x9b\xc6=\xf7\xbf\x03\x10\xae\xe6_\xb1\xd5\xbf\xd0\\Y\xe8\xb1A\xd9\xbf\x80\xdc\x8fw\xedI\xe9\xbfKH\x11R\xf4\xe6\xe3\xbf\x19:M\x92\xf7\xff\xd0\xbf\x10c\x06C\x95:\xe0?y\xf9\xbf\xe1\xd9\xdf\xed?\xa2\xd5]\xd5\xb2\xd2\xe9?\xe7J\xaf\xaf\xa7\xf8\xbb?\x7f\x0f\xa6\xf1-A\xdc?\xbc\\\xd1\xb4Z7\xd2?\x06^\x00\xdd\xaa\xbd\xde\xbf\x02z\x15\xc4\xc6\xc0\x90?\xf6\xbf\xaf$Y*\xdd\xbf\xbab\x12\xf2\xfc\x87\xe4\xbfI\x84\'s\x1fl\xd8\xbf\xa0[\xf8&\xf7U\xe0\xbf\xaaq\x96\x81\xd9x\xed\xbf\xbf\xbaM+\xf1/\xc6\xbf\xf6\xe2\x82\x1a\xc8\x80\n@\xcc0\xb2FO\x96\xd0?pI\xcbH\xbf^\xc1\xbf\x98\xa2\x16Uj\x92\xe3\xbf\x05\xb5b\xac\x85^\xb6\xbf\xf2\xef\xc3t9q\xa9\xbfS\xc7C\xcf\xc7o\xd4\xbf\xfb\x1f\xe1\xcc8\xa1\xdd\xbf\x12`\xbeP\xea\xf5\xf3?\x19=\xff\xf9\xf7\xe8\xd3?}%\xf8;z`\xf3\xbf\xfd\x1f\x94\tYI\xf5\xbf\x19\x139\x02\xe5F\xe9?mLU\x07\\\xec\xb7\xbf\xee\xa7\xdf\xa1,*\xd5\xbf\xf0\x02\xf56\xa8\xe4\xe0?\xc4\xc1\xe8\xb3\xfc\x1c\xda\xbf\x8aSS<\xb9\xc1\xca\xbf]\x85\x1c\xa5\xb8A\xb7?\x17\xa1\xe9\xd1\xca\xa8\xdb\xbf}\xe8\x0e\x98\x800\xed\xbf\\\xba\xac\xe4\xa0\xed\xf0\xbf\n\xad\xb0\xe1h\xf2\xd4\xbf\x1c\xf3v\x91\xe9\x1f\xb8?n\x15\xbf.\x13\n\xdf?\x95\xd0\xc03\x8b\xd4\xed?\x08]L\xd0\xdb3\xe1?\xd2\xd5\xa3C\x87\xbc\xf4?\x1c\xf9G\xde\xff\x90\xd9?S:\xe8\x94\xb3\x18\xc4\xbf-\\\x13\x84\xb6\xad\xe5\xbfg \xa5\te\x0c\xd5\xbf\x83i\xa5\x0c5\xcc\xcc\xbf\n\xe6$x\xef\x06\xbf\xbf\x08\xf4\'\x1dv\x0f\xcc\xbf\'"\x0e\xde>\x81\xcc?m=\x0b\x872k\xa6?\xbc\x97\xedu\x07\xde\xe4?\xe9\x1c\x96O\xa3\x03\xd2?\xa9\x13\xfc\xf6e\xfa\xbb?\xe7\xa8\xd6\xc9\x1a\xdd\xa9?\x82\xb0{_R<\xd6?\xecCpB\xcf\xe1\xd0?\x82\x96\xf4\x9a\xb7\xa1\xda\xbfu\xce\x94\xdd\xf1\x9b\xd3\xbf\x89\x9c\x8c\xcec\xf0\xcc?\x9c\x0c\xe5\x05W\xa2\xb6\xbf\xf6)\xd3\x84]*\xad\xbf4\x96\xe5q[\x99\xc8\xbf\xfd\xdc\\p\xc7\x9c\x84\xbfR)\xef\x11\x12B\xea\xbf\xd2\x9f\xa9+s&\xf2\xbfR\xa6ma\xe3?\xcd?\xf6"7\x9f\xfcP\xa8\xbf\x13\xda`|\xd5%\xbd?\xba9=\xdc\xf7\x1f\xea?\xedGO\x15\xe4$\xd4?\x00\xb0\x1d\xa5NY\xdf?T\x10@]j\xfa\xe3?\xcb\xb6\xbbQ\x9fA\xd7\xbfmz\xd671\x90\xd4\xbfC\x8f\xe9\x02\x93U\xe5\xbf\x84\x8d\'\xa9Xu\xb4?0Y\x80\x08\xe8\xe1\xc8\xbfjb\x93\xb5\xc5\xb7\xb0?\xccy\xe9"\x81h\xe3?d)\xddy\xb6>\xd6?\x98\xe2\xbeg\xc1@\xb0?\xe3\xb1\xdek\xa5\xd3\xd3?\xe9\xdd\xbcu\xa4\xe3\xc2?\\\xa0\x10\xc7\x9f\xbd\xe8\xbf\r\xbc\xb8\xe7\x02w\xe5\xbf\x82\x92:\x96\xa1\xa0\xf5?\xc7\x97o\xf2\xfd\xb7\xbe?\xe5G\xc5\xedP\x07\xb1\xbf\x13(\xdb\x93\xe7\x18\x9a\xbfI\xac\xe96^\xf9\xc1\xbf\xab\x95 {!Z\xd3?\t(<\x15\x9f\xb2\xd0?z\x92c\xf0\x16\x81\xbf\xbf>\xed\x85d\xca\x1b\xe0\xbf\xbe\xa7zD\xa6\x17\xe3\xbfx]9C\x1e\x87\xaa\xbf?1\xf4\xdcx\x9e\xc0?\x87eG\xc5\x0b`\xcb\xbf\xa2\xac\x87,\xe9b\x87\xbf\x1a?\xaa{mY\xd0?Y({9\x17!\xd3?\xc1\x02\x98Ah\x96\xbc?%\xdd\x82\x8a1>\xcd?bX?\x9e\xda!\x9f?\x9b\x85AxnC\xb8\xbf\xcf\xdf\xd1\xe1\xb1\xd6\xb4?\xb8\x0c\xf9\xaaD\x16\xd3\xbf\xa3\x1a\x14\xf1\x86\xce\xbd?8\x96k\x10Z\xb1\xca\xbf:\n@\xa7\xb5\xde\xb9?\xd8\xf273\xa73\xd0\xbf~\xe0\xbe\xfe\xb4\xad\xbc\xbf\'C\xe1Jn\x17\xd3?\xd4\x10\xca\x80\x82]\xd4?\xf4jP\x9a\x95:\xe0\xbf]\xf1\x9arD\xd8\xc8\xbf*\x07\xd2\x8c\x8f\x98\xe0\xbf\xb8-\x1d\xceR5\xdd\xbf\x81\xab\xa0\xad\x1e\xc7\xb5\xbf\xc4x\xcfX\x8aY\xd9?T\xb0\xab`\x88\xbc\xf0?\xd6\x8b\xda\x1e`\xa0\xf4?\x05<\x8f,et\xc3\xbf\x04?D\xbda\x1f\xe4\xbf\x1e\xef\xc6gm\xb5\xe0\xbf\x1e\xaf\xfdWgq\xd5\xbf\x8fK9K\xa7}\xc1?\xa99\xf1\x1c\x89\x1c\xe3\xbf\xacd\x94l\x8e\xda\xe8?3p}\xc5\x84\x8d\xda\xbf2}\x84\xce\x94\x02\xc5?\x96\\\xc7\xee\x85\xf3\xa8?\x0e\xd1\x0f\xdf\x08\xf1\xe0\xbf\x15\xfd\xea:2\xf7\xef?\x008\xd3R$\xc7\xb1?\x01t\xd5`\xb9\x02\xac\xbf\xaf$,\xfc3\xa3\xc6?\xd0\x1b\x98\xdd\x17\x01\xc2?\xb0o0\xa3\xf7\xec\xdb?\x1c/U\xec,6\xe0\xbf\xf1\x8dG?\xe5\xc9\xdf\xbf\x8b\x99\xa4\xdbt,\x05@h\x14F!#\x16\xd9?d\xb4\xd4_\xa8%\xc9?\xbe\x96H\x00\x8c\xe02?\xed\xe5\x18\x03\x9f\xef\xe9\xbf\xf8&\x94\x1f<\x88\xe0?}\xaaK\xa2\x17;\xec\xbf\x85\x97\x96\xb4\xf5\xbd\xeb?9Y4Hw\xad\xe3\xbfF\xa4\xf7\x0b\x17\x97\xfa\xbf\xe5\xe2\x87\xfe\xbe\xf6\xf6\xbfU\x8c\xa2,\xcf"\xe9\xbf\xec\x08Pp\xd9\xfe\xf1?\xc7\xb8\x1c(\xf3 \xe2\xbf\xf92\x91\x8f\xd5U\xd6\xbfB\xe5\x97\xd0hm\xe4?\xfd\x8a7\x08\x15}\xeb?S\xe0\x10g{y\xe7?\xf4\x84%MO\x86\xe3\xbf\xa8\xe1\x1fbe\x8f\xd0\xbf'
p826
tp827
bsg26
I1
sg27
I4
sg28
g29
(g32
S'\x8e\xd5\xf6(L\x8f\x11@'
p828
tp829
Rp830
sg38
g799
sba(i__main__
PLSmodel
p831
(dp832
g8
g805
sg10
g11
(g12
(I0
tp833
g14
tp834
Rp835
(I1
(I180
tp836
g812
I00
S'\x00\xcc^^\x0b\xb4\xd9?\xdc\x9dh\xd3\xd2\x01\xc2\xbf\x96\x02\xaa~U\xbb\xf5\xbfC\xcb)e\xabc\xee\xbf\x98\x96\x80R\x1b\xf1\xfe?7\x16\xfb;t\xab\xe2\xbfJS\x8cj\x9f\x9a\xb0?\xea\x9c,U?\xa2\xf8\xbf\xe0\xcc\xbf\x13\xddQ\xe6\xbf\x9a0\x12:\xe8{\x01@\xad>\\Q\x0e\xb4\x04@\r\xa0\x9fR#\xa3\xaa\xbfY\xc1t\x10;\xbf\x01\xc0\x9b\xe3\x84-\x18%\xe7\xbf]\xa7\x04cQ\xad\xf1\xbf\xaf\xeb\x98>\x7f\x97\xce?j9A\x98\xb8\x08\xcf?m\x9f\xe4$\xfcc\x99?<\x0b\x96\xe1\xf3\xaa\xe6?_\x12GT\xe8U\xef?\xdc%\x8e\x86\x1e.\xc3?\xf7\x04R\xa7&\xed\xc3?\xd6\xd4k\xe0^\x91\xde?\x8c\xd6!\xeb%U\xdb?\xee\x9c\xf7\xa6\xa1\xb4\x9f?\xee\xb6\x98\t\x9d\xcb\xc8\xbfJo\xc1vF\x06\xe0\xbf\xfa\x08\xe1\x8f\x1e1\xe2\xbf\xec/:D\xb3\\\xe4\xbfU.\x12\xe3\xb2&\x8b?\xb9\xc4\x01\x929[\xe7\xbf\xfe\xdd\xce\x93\x85\xae\xb8\xbf\x17\xebq,\xd8\xd0\x0f@Z ~\xc3;\x97\xdb?Z\x93DM\xd1g\xd9\xbf\xcf\xecl/\xb3b\xf5\xbf~\x87{\x80\xba\xa6\xe2\xbfj\xf2k\x07v\x13\xd1\xbf"\x8a(t\xe6\xfb\xa6\xbf\xff\x92\xb6\xb5\x8a\xc3\xd3\xbfn\x93\x93\xd0t\xb6\xef?\xf6l\xf0z\xe1\x82\xe0?\xa7j!_\xf9\xea\xf9\xbf\x01\xee\xab\xb4Z\xcd\xfc\xbf\xa6\xb0\xfc\xe20\x11\xcf?\xd8\x8a\ta\x00\xe1\xd4\xbf\xf8\xa6\xe8~2s\xb7\xbf\xb9\xcf#Qc<\xd4\xbf\x02kw\xb3\xeb\x01\xe6\xbf^T_,T\xb2\xe5\xbfV\xec\x102\xdaa\xc7\xbfTR\x83J\xb5\xaf\xdc?\xd8\x91YhL\x99\xd3\xbf\xda\x7f\'w\xc2\x9e\xf1\xbfi\xe4\x8e5\x1fA\xe0\xbf\x13\xee\xb9Q\xdd\x05\xbd?\xd0\xf1\xe4o\xb1F\xe7?#\x0c\x96LD\xaa\xf0?i\xb0\xfbe\x9e\xf9\xf4?s\xab\x0b[D\xd0\x01@\xd2\x1bE\xa3\xbc3\xf3?\xc8\xa1K\xc9\xff\x07\xd2\xbf\xf8"@\xc4\xbd1\xf2\xbf\xb2\x84\xef\x16\x81G\xd8\xbft\x18\xd2[\xbad\xe1\xbfz\x07\x17\xba\xb1\xf0\xd2\xbfj\x1dI3\x935\xde\xbfE\x96\t\xd6\xb92\xcd?b\xf88^\xdf\x99\xc3\xbfX\x14\x85\xcc\xec6\xeb?)\x12\x82\x06iH\xd1?d\x93\xb5\x1b<8\x90?R\xd2tT2\x99\xc1\xbf\xa1\x8c\xb7\xc8\x97\x18\xd4?\xcb\x05\x19\x9b\x8d{\xe2?\t\xfa\x99v\xb1R\xe5\xbf\x80\xfb\xe1\x03\xfa\xe6\xca\xbf\xeb\xf3\xfei\x80\x89\xe3?\xea\x1fun\xe0\xeb\xbb\xbf(y\x12\xce\xc8n\xd4?\xd3\xfdX\xd1\x0f\xd3\xc0\xbf\xa1\x97\x90C\xb0z\xd0?CkjB\xe0\x0e\xf0\xbf\x82\xc4\x99\xc1O\xa9\xf7\xbf\x98\x7fW\xebkn\xe8?\x8a\xa0\xde\x842#{?n\xb4\x12\xaf \xf0\xaf\xbf \xfd2;\x00\xe9\xc8?@\x0b\x8b\x18\xad?\x81\xbf\xf6\xce|\xd5\xca\xb7\xed?\x86\x18k^\xb1\xab\xe4?\x91k*~\x85\x1e\xdf\xbfq\xd8&&\xbf\x16\xe5?-\x9e\xa6 \x88\xcd\xe9\xbf\x16\xa1\x16\x0b\xa8\xe3\xb5?\x1dT\xb4\xd2+z\xd1\xbf\x96\xb8\xbc\x97\xd68\xb1\xbf\xe44\x01\xa6\x92\x0c\xe2?\xbaC\xfdi,\x0c\xdf?\xbbNS\xbf\x06w\xd1\xbfs\xab\n\xa7\xaf\xbf\xd5?\x01\x89g\x84R\xd9\xcf?f\xc8\xf3\n\xae\xb3\xeb\xbfBu\xb2\xbc\x9a\xe1\xeb\xbf\x8d\xfdQ\x122\xae\xfa?hm&;jY\xd1?w\x96\xc8\xeey\xae\xc5?\xd7p\x8f\xfb\xd3\xf1\xb1\xbf\x95J\x02\xbc\xe7\xc6\xc3\xbf\x86\xf9W]#\x87\x99\xbf\xb2\xadp(e\xf3\xc5?\xc3lS2\xcb\x98\xc3\xbf\xa4\xf2p\x86\x035\xf7\xbf\x90s\x05k\x9fq\xe4\xbfm B\xd2d\n\xd9?-\xb3\x8e\xc9v\x83\xd3?\xd1I\xb6\x174\x90\xb0\xbf\xc7\x82\xf9\xd90a\xcf\xbf\xfd\n~jT-\xe0?\x94\x85\xd33E\x03\xde?\xc2\x1c`iGn\xd7?\xea\x95\xbc\x93\xd6o\xe7?V\x1c\xe1\x80\xe7%\xe0? 8QN\x8b\xb1\xe0\xbf\xfb\xb8\xd5\xaf\x98\x10\xe1?\xbe\x8e\xa5w\xa8\xb1\xd2\xbf\xe7\t\x9e9~H\xc2?\xe6\xe5\xd6\xf4\x9d\xc3\xbd?\xc7\x0fq^&\xd3\xe0\xbf\xf7\x94\xf0\x9c\xf7\r\xf0\xbf\x110\x98P\x9e\x9e\xe8\xbf\xa7-\x1a\xb8\xab\xf0\xf0?\xee\\R\xe5\x92\xd1\xc6\xbf\x0e\xdd~\x08W\x87\xf3\xbf\xa0\x87\x82\x99\xc4\xf0\xe7\xbf\x80\xd5?\xd8\x8a\x93\xec\xbf\xe1\x03\xe7oz\x94\xdb\xbf\xc7\xed\x8b\xc4\x83\x95\xcb?\x85\xed\xa4\xe7\x87K\xf2?j\xd6\'x\xeeQ\xfc?\xdd\x85\x90\x947\x83\xf3?\xaf\x18Zh\xcaq\xce\xbfg\xe9\x8a>\x80m\xe2\xbf\xaf\xc0\x9c\xb1\xd9\xe6\xd6\xbf\xe6YJ\x9d\xa8\xec\x9f?Y\x91\x11\x02\xe8\xd5\xd9?\xde\xfa\xddu\x9c*\xdf\xbf\xca\xd5\xd8\x8f1\xb6\xe7?\x93\x0fS\xd4R&\xdc\xbfJ\x80\x17\xea\xdb\xde\xeb?\xdc\xcbeD\x8d\xcc\xc9?X\xafc\xfd\xbaG\xe9\xbf\xc9\xb1cf\xd6\xf7\xf8?\xb3\xf9\xec\xa8\xad\x12\xa2?\xdd\xaf\x02\xbc\xff\xb6\xac\xbft\xa9\xdb\x9f>\xa7o?\x02\xa6D\x04\x16\xc6\xcc\xbf\x10\xc5\x8d\x95\xd5#\xce?\xdco\xfe\x94Z.\xf0\xbf\x91\xbb^E\x98\xf5\xf1\xbf\xa7\\hrrt\xfd?W\x14\xc2\xf0Q\xf9\xd7?p4\xcd\x8fW\x86\xd4?JAg\xb6\x83_\xc5\xbf&q\xd2\xc5\xbf\xd3\xf9\xbf\'\x0b\x83!\xa5\xf4\xdb?\xb8\x07\x15g\xc4\xa8\xe9\xbfzQ\xbaw\xa6u\xf9?F\xe0N\x1d\xf4!\xe3\xbfS\xc3\xd5}m\x1f\x04\xc0\x8a\x11\xd3\x05>:\x00\xc07\xe1\xcc\x84\xe8\xe2\xde\xbfd\x06\xbd\x0f\x0f\xac\xf5?\x9cV\x90\xa9\x80J\xda\xbf\xae\xa7l_\x0b\xad\xa7?X/N,\x9e6\xee?\x86\xe6\r\xb4\xd3\xbf\xf3?G*rU\x90T\xe9?a\xfe\xde\x05n\xb5\xb8\xbf4\x8b\xaa\x01\xd27\xcc\xbf'
p837
tp838
bsg26
I1
sg27
I5
sg28
g29
(g32
S'\x80\x13z@co\x11@'
p839
tp840
Rp841
sg38
g799
sba(i__main__
PLSmodel
p842
(dp843
g8
g805
sg10
g11
(g12
(I0
tp844
g14
tp845
Rp846
(I1
(I180
tp847
g812
I00
S'O!\xde\x83/\x96\xf1?\xfb\x12k:0f\xc6\xbf\xecU\x87"\xb3@\xfa\xbf\x0b\xc4CI\xa1P\xe1\xbfQ5\x9f\x92c\xf2\x07@\xc1\xe8\xbe4\x9a\xb8\xf0\xbfMG\xbb\x97)\xb7\xc2?\xcd\xc0c\xf63W\x07\xc0\xffc\x03\xf8\x83k\xf3\xbfD/\xd7\x8bm\x05\x08@\xa8k[\x9f\x85\xed\t@OA\x18\x93o\x1a\xe4\xbf\x86\x87\xe1u\xa8\xcd\x02\xc0\x96F\xa7J\xae\x04\xe8\xbf\xd8m*\xf6\x83\xfa\xf1\xbfc\xbb\x9a\xb5\xe0$\xdb?\x85\xa9\xa2Dp\x8d\xcc?bcB*L\x03\xe1\xbf\xb2.R\x03\x9d\xb3\xde?\xf3\xc5\xa5$\xca\xef\xf4?\x7fR\xbe\t\x1d\xb9\xdf\xbf)\xf1\xa7/\xab\xa7\xc2?=I\xe8VA\xad\xdd?\xb2<m\r\x93\xb4\xd4?\xe3.\xa0\x15v\x8c\xa1\xbf\x1e\\\xeb\x11k\xf5\xdc\xbf\xef\x19\xb0\x82e\xcf\xe4\xbf\xf5\r\xb5\xe2E/\xcb?\xa1\xa7\xe7\xf3\xce6\xe4\xbf!\xad\xffZ+\x1e\xcf?\xe3">\xe8\r\x12\xe4\xbf\xc1\x80\xe3s\x91\x99\xc5\xbf]\xd9V\xb2\xc4\x9c\x10@\th\xef\xfdFi\xcd?\x8etj\x7f\xcf\x0f\xe8\xbf\x07N2\t\x02\xf3\xfb\xbf\x16\xeb\x19\x174\xd8\xd9\xbf\xe6\xa4J\x9e\xbdS\xc9?\xb3R\x9a\xca\x0c\xbd\xd1?\xe8\xddvH\xfd"\xd2\xbf\x8b\xa6\xe0\x8bp\x06\xf4?\xaf\x82#iW\x12\xe5?\xddjx\x90\xcd\xb5\x01\xc0\xe8"x\x1a%{\x03\xc0pb\xb7\xc0oe\xea?!\xd2\xa2\xae\xb1w\xdd\xbf-\xd9\x11;\xa9\xb1\xa0?m\xcb{\xff\xc1\xf0\xc5\xbf\x04\xbe\x83v\x8a\xbf\xf0\xbf\x809\xd9\x8e\x07\xf4\xeb\xbfB>\x87\xe6\xf6\xd4\xbc\xbf9\xea\x1fQw\x99\xe9?\x99\xeb\t\x83\x1dl\xc8\xbf\xb9M)\xeaL\xd8\xf6\xbf\x03\xf9GB@5\xea\xbf\xfb!X\xc2\xa9\x97\xca?\xfc\xc8\xeb\xd8i}\xea?\xfc\xbdj\xd6\xe8\x04\xf2?\'B\x0e\x8d\xf1A\xf7?\xec\xca\x07g\x0b\x8c\x04@L\xd5\x12\xb3\x9e\xbe\xf3?\x9f\xf1\xda\xa2\xba\x96\xcd\xbfx/\xb3-\xc1\x91\xf6\xbf\xbe\xfb\x19Qz\xc9\xe8\xbf\x8aG\x92\xfb\x9b\xc8\xec\xbf\x1a\xa5\xb4J||\xe2\xbf\xe3\x95\xae\x8dA.\xdb\xbf\x80\xccY\x13\xe7\xf7\xce?KK\x8c\xf5u\xd4\xa8?\xe2\x84\xc2\xfdTc\xf1?\x98!U\x95\xa1\xad\xe8?\x13\xb3\xc9\xaett\xd1?_3\x96\x0fQ\xca\xcd?N\x0f\xe3(\xd0\xd1\xe1?\x08\xf4o,\xb9\xc8\xd8?\x9a?\x80\x043\x13\xe6\xbf\x1a)9\xb9\xa21\xe9\xbf\xde\xbf\xe6\xab\x1eY\xda?\x18+\xf1v\x89`\xa9\xbf\xf5\xe2\xf6\xebm=\xe3?\x1c\x92k\xa9\xe0P\xe0\xbf\x11~\xa7}\x9c\x1c\xe1?\x93\xacyU\xd5%\xf5\xbf\xc9\x89\xfeb\x11\xc7\x02\xc0K\xc2\x06/^\xad\xdb?\xd67i\xc2\x81{\xe1\xbf\xb9\xe0\n\xc2\x18\xac\xb5\xbf\xdb\xd4\x87\xffe\xd7\xec?\xf8\x8b\x9f\x94\x86\xd2\xca?\r\xa2P\xea\xa9\xc5\xc3?\x032\x85\xc4\xe0\xc5\xf6?B\x0cC\xd7T\x86\xe5\xbf\x91\x89\x8e\xe5\x1e\xad\xf2?\xd2\xd0\xa6\xaa\x7f\x8c\xf1\xbf\xc1\xf3\x1aEh\xb0\xe8?0\x1b\xd1.\t_\xd0\xbf\xac\xd8T\xe5\xbe\x87\xc1\xbf\x14=\xed\xbe\x17c\xdc?2\x9c\xaa\xee\x86\xd0\xf2?\xddI\xb2H\x83\xfc\xce\xbf\x18d!\xcf\x1c\xba\xf0?R\xa0\x04\xa9\x97$\xdb?\xa51\x88\xd0 \xda\xec\xbf?\xeb\xcc\x95\xd6:\xf3\xbf0&\xd1H6\xef\xfd?x\xb5\xbfS\xc06\xf1?\xa89>\xf8\xee\x82\xa3\xbf\xd2\xa7\x1e\xbf\xa5\x1b\xea\xbfj\xef\xd3\xbc\xe7\xc7\xc2\xbf\x1f\x9c\xd2v\xc6\x9b\xd8?G,\xfb\xcc\xf81\xd3?\xadp\xdf\x11\xb0\x8c\xb6?I{\x8a\x9d\x84\x86\xef\xbf\xdc\x02pH\x10\xc8\xea\xbf3\x17\xb4m\x9e\xd7\xcb?\xa0L\x02p\x801\xba\xbf\x8d\xc6Vp\x17\xa9\xe3\xbf#1x\xab?O\xb3\xbfQ\xaf\xea\x06%\xed\xd1?\xf6\x7f\xe0L\xe8_\xa0?\xa1pq\x10\x1e\xf9\xb3?76\x96\x12`\x91\xe9?.\xa6\xa2\x0cB\x19\xe0\xbf\x03\x85?\xa1ws\xf5\xbfF\xfb+\xd6\x8f:\xce?\xb4\xf9F\xf6z\xa9\xe8\xbf\xe7\xbf\x17\x98\xd2I\xea?\x1fc\xa78\xd0\x81\xe9?VT\x16\xb33n\xe6?\xa364\xc8\xf9y\xf9\xbf\x87\xea\xa4.\xf7^\xf5\xbfg\x05) \xa6\x7f\xf8?\xf7,<\xcaJ\xc8\xf3?\xb6S\xab\x1f\x02g\x00\xc0QH\x14"\xd2\x89\xc8\xbf\xb0\xa4x\x89v\xd7\xf1\xbf\xbe\xa2\x19D7\xdd\xe0\xbf\xb2P\xab\xd3_\x1d\xdd?W\x1f\xfd\'\xf8\x06\xf9?\xb4\xa4\\\x9aWP\xf3?\x90u\xb0\xbc\x98\xe2\xef?1g\x02c+\xa0\xd9\xbf(1r\xe3\x88\xbf\xf6\xbfd\xe8>\x01\x86\x98\xd3\xbf)j\x14\xf5\xe2W\x95\xbfh\xdd\x13\xb4e\xe4\xe2?\x818\xbac\x11\xa0\xc5\xbf\xd0\xf6\xf4\xbf\xa8\xaa\xe3\xbf;\x99h.\xdd"\xe6\xbf\x87\x8c\xb1\x9d*\xa9\xff?R6\xfd<\xb4\xfc\xe1?\x12W\xe4V\x86\xf4\xdd\xbf\xc5V\xd7yl,\xf5?\xadG\xe6\xbfk\x15\xea?\xb6>\xa8\xe4\x14\xf1\xe8\xbf\xabpr\xc6&W\xc3?\'\x06\x19B\x9f*\xcb\xbfG\xa7>\xd0\xd0I\xc2\xbfjNg\x18\n\x80\xef\xbf\x85_\x16%\x91W\xca\xbf\xa40Ff\x1c\x10\x01@\xcfZ\x9f\x95\x85\x00\xe5?\xd1\xa7\x02\xc4\x7f\xef\xda?\xe3Z\x9a\x1d\x81|\xc3\xbf!\xa9q\x8e<\x87\xf2\xbfc\xb7\xbfl\x147\xe3?\x030\x13d\x9c\x03\xf0\xbf\xd2\x81\xad\x11&\r\x01@\xc8V\xa2\x18+L\xed\xbf?j\xc8\xa0\xf3\x89\x07\xc0,\x0b\x86,a\xe0\xff\xbf\xf1\xc7[\\L7\xd8\xbf\xc9\xb7\xfe\xd7\xc39\xf6?\xaa\xc7\x9aU6O\xe8\xbf{\xf9\x92\xab>\x16\xde\xbf\xd7\xf7#X\x9a\xa5\xeb?\xe5l\'\x94\xe2\xde\xef?\xf5$)}\xe7\xc6\xe8?<\x89\xc12\x03R\xb5?\x02\xd6K\x92\x0c\xdc\xd1\xbf'
p848
tp849
bsg26
I1
sg27
I6
sg28
g29
(g32
S'\x9c\xc4\x9abXO\x11@'
p850
tp851
Rp852
sg38
g799
sba(i__main__
PLSmodel
p853
(dp854
g8
g805
sg10
g11
(g12
(I0
tp855
g14
tp856
Rp857
(I1
(I180
tp858
g812
I00
S'\x84\r\xec\xebs\xa3\xe8\xbf\xb7&l\xdd\x87$\xc2?\x12K\xa0\x9fG$\xde\xbf\x07k\xbdR\xe7\x8b\xce\xbf\xae\x94\x07|.&\x00@+y\xc4\x8fE+\xd8\xbf\x14\xf5G8\xce\xff\xb1\xbf\x02r\xda\xf4\t(\xe7?X\x18Z\x1e&\xf6\xca\xbf\x04"\xd8i\x16}\xf3?\xf3\x83J\xa1\x8d\xbc\xf2?\x8b}\x96\x82\x1bi\xd2\xbf\xdc\xee\x94R\xfd\xf1\xf2\xbf\x1d\xa0\xef\xdf\x10\n\xe8\xbf9r\xbf1\x92\x02\xdb\xbf\x97\x82[G\xf2\x0b\xf2\xbf\xe7\xa2y\x9e\xce\x16\xec\xbf\x88\xa2\x1e\xed\x02\xf9\xbd\xbf=\x19C\xe3\xa0\x92\xe6?d\xe3)\xbb\x9e\xad\xed?\xf9\x1d\x8f\xcb\xefs\xde?nma\x8c\xb0\x92\xac?rZ\xe85\xee\x19\xd6?|n]\xb9\xb6\xd3\xc6?\xea\xf4\x00\xd8!\x10\xe1\xbf!\xcf\xa6\x01Z\xd0\xb7?FP\x08\x89\xcf\xcf\xce\xbf\xd8B>\x91\xcdJ\xe0\xbfKX\x048\xeaV\xcc\xbf\xbf\x0e\xff\xac\xa99\xe3\xbf\xcc\xdfM\xab\xfa\x14\xe4\xbf\x9ej\xefHi-u\xbf$DH\x1c\xf0\xe5\x02@\x08W\x05^\xfc\x8b\xd2?\x8ca\xadR\xc6\x8e\xaa?S^|\xab[S\xc4\xbf:\xd4\t\x06\xc6e\xbb\xbfr\xbd\xc0\xa9\xa2y\xcb\xbf\x07\xd3\x87\x01\x124\xcf\xbf\xa1\xff\x11EH\xf6\xd8\xbf`\xc1\xb3\xa2\x91\xf4\xda?d\xc3o"X\x8c\xd0?Y\xdd\xa5u\xf5\xf1\xda\xbf\xd4\xc0r\xad\xdaB\xdb\xbf\x10\x86\xc1OH\x0f\xe0?\x19o\xb2x\x8f{\xa5?\xbcSe\x92\x1d\x97\xb3\xbf\xcb\xbc\xbe\xf2\x87\xe2\xd0?\x83\xf1?\xd6(\x93\xda\xbf\xe0B\xfa\x01\xff\x91\xa9\xbf\xe2Nd\xf7\xd5\x1f\xaf?t\xa1\xf1v\x00\x8a\xb6\xbf\'q\x9e)\xd1T\xde\xbfV\xf7\xf7\x02\xd5}\xe1\xbf\xd7<\x85\xa3HP\xdf\xbf&\x10\xcc\xb9\x8f\x87\xc2\xbf]\xad;f\x06\xfb\xb0?S\xad\xf2!\xd6\xd6\xd8?\xab\xa3:@\x0b\x08\xdb?S-a\x05\xfd\x99\xe6?\x03\xa5\x86Mg\x17\xc2\xbf\x14\xc9\x00AS\xe5\x94?\x1f,\t\x89Z\xde\xa6\xbf\t\x01\xfe\xa2\xd2\x01\xb8?mH\xe1+AV\xc2?\xd7K\x8a\xe2\xfa\xf3\xc8\xbffw]?1\xdd\xa1\xbf\x91\xf2g\x02\xefP\xc2?\x9dM9B\xc56\xd5\xbf\x06\xbc#\xd5\xe2z\xe0?\xac,\x17*vX\xd4?\xbf\xe7\x95\x00N~\xa3?@\xe4\xb1\x02\xca|\xe2\xbf\xc0\xfd\x1c\x82\xf4\xc1\xad?\x9e)\xc2.U>\xd0\xbf5\xa9\xfc\x0c%\x07\xc7\xbf\x13\x85\x8f\xb1=\x8f\x9f\xbf\xf3W@\x7f*j\xc7?}\xe5\xf7\xfa\xfbr\xbc?H\xff\x08$\xba;\xc5?E:\xacX`\xde\x88?5\x80\\\x85]r\x99\xbf\xba\xb0\xcaX\x9e\xcd\xe0\xbfhC\xcf\x86\'\x9f\xe3\xbfi\xfb\x96\x9bc\xcb\xde?h\x83\xdf9\x9c7\xb9\xbf\xd0{\x93\xd7\xd2\x06\xc2\xbf\x97\x18\x1er\x1f\x08\xf1?\xf3g2\x1fQz\xb5?\x15\x05h\x9c<\x17\xe2?b\x86\xdc@OJ\xe0?\xffO\xa5\'E^\xe1\xbf\x9cm.Gtt\xd9\xbf\xef\\\xe2UW`\xe1\xbfv\xed\x94\xd0\xf2G\x86?\x85\xc2\xb4\xf49\x8d\xd4\xbf\xa2\xb6\xca\xa7\xcb\x80\xc1\xbf\xa5=\x97\'\xfd:\xe1?\xe2\x03\x05\xacv\x1d\xaf?\x99\x8aB\x84_\x0e\x92?&\x93}G\xb2\x1a\xd4?\x0f\xe7d\xe9\xd5\xfb\xba?\n\xa0\x14\x0f\xad\xae\xd7\xbf\xb7\xa6^\x0cs\xff\xc9\xbf\xd7\xeeT\x03\x88\x13\xea?\xaaC\x88z\x9d\xe2\xca?\xf8\xfe\xcf\xf8p\xd7\xb1?P8!\x8a\xef\x01\xc5\xbf\xd7\xcf\\zm\x94\x86?\x19k\xff\xd3\xae\xa4\xbd?m\xf5\xd3>[\x01\xa2\xbf5\x90\x7f+U\xe3\xbd\xbf\xf0.\x03O]K\xd7\xbf\xbc=\xb7\xb0\x00\x83\xd5\xbf\xcc\xa5J\xd3;k\xb5\xbfI\x99U\xf4>V\x84?\xcd\xd6\xe0\xd2se\xc7\xbf\xdd\xed \xdd\x1e\r\x8f? (\x9a\xac\xa8\'\x84?-\xac\xa0\xa4w\x04\xc7?\xfe]XG\x9c\xaf\xcd\xbfa*v\x98\xd1\x00\xc8?\xd2\xc2\xae\x9c\xa4\xcb\xa6?\x9d\xbd\xe1\x89\xf4$\x90\xbfv\x89\xc4\x91x\xd3\xdf?\x1f&\x8b53\xc6\xc6\xbf\xa9)(\xae\xa4\x1c\xb0?\xa8\xb1\x16l\xf7\x84\x95\xbf\xcbt\x9b\xe0Oo\xc6\xbf\xf7\xd0K\x83\xa9\xdc\x95\xbf\xf9\xdaOyr\xb6\xc3\xbf\xec1\xcc\x1a\xc9\xb8\xcb?\xeb\xc0\xfb|I\x08\xcb?)-\xcd\xa0\xb7/\xda\xbf4\x8c\xee\x9dZ\xf8\xd4\xbf\xa7T\x81\xc3\xf1C\xe0\xbf\xae\xdf\xf9\x0c\xaa\xf9\xd4\xbf\xf1\xc8\xdc\xeb`;\xb8?T\x10b\xc6d\x9f\xdc?ns\xabUFv\xe3?\x84\xc6\xd3\x9e\xff\xdb\xe0?8;J\xf0\xcd\xed\xc5\xbf\xc9\xf5\x13\xa8\x0cc\xd4\xbf5\x0b\xd0A~\x95\xd4\xbf\xcc\xfc\xcf\xc1\x1a\xd4\xe1\xbf\x03Z<\x14\xe7\x8c\xbb?\x9b\xefv\x99\xc8\xf2\xd1\xbf\x1e\xde\x95\'\x80\xd2\xdf?\x83\xb5\x05\x8b\x1f\xf4\xac?\x03\xcd\xf9\xdb\xfb\xb0\x88\xbfc\n \x1fl\xc3\xb7\xbfaa\xf6\xcc\xb5\x1f\xd3\xbfi\xa8\x1d \xa5B\xe9?\xb61\xc8X\xce\x81\xc2?\xcf\xf0%\xf6\x80p\xb2\xbf\x96U`P\x01_\xd3?T\x8f\xf5\xae\x9f\xef\xce?\x04\nt\x0e\x03%\xd6?[\x84\xec\xe6\x12\x8d\xd6\xbfI\xcc\xb3sC"\xe1\xbf\xc8A\x0f\x0e\x800\x03@k\xe3y\xc2\x81\xc2\xcb?K\x13\x9f\x1d\xa8u\xcb?\x9b\x87\xe0@<\xee\xbc?\xf5d>\x1f\xde\x1d\xec\xbf$\x05\x95\xf5\xaa\'\xdb?\x02\x123\\4\xdf\xed\xbf\xf6D\xdev\x87V\xdc?\xa3\xea\xd5\xf1\xbb1\xe8\xbfc\x9e\xc9v\xda\x12\xf1\xbf\x1bD\x8c;g\x84\xf1\xbf\x82\x1f\xc4\xabv\xb7\xdf\xbf\xc7z\xcd#z\x8c\xf2?{\x16}\xc82\x00\xd0\xbf\xe731\xe8=\xd6\xe5\xbfx\xf2\xbd\\H\xfa\xe5?>\xae\x8d\xce\xb5%\xf0?\x04\xb39\xd5\x9e\x1f\xf2?\x10\xc2\xbd\xb9q\xa0\xe7\xbf\x8dy},\xfb\xda\xec\xbf'
p859
tp860
bsg26
I1
sg27
I2
sg28
g29
(g32
S'r\x18\x9e\xb7\xf9\xfd\x12@'
p861
tp862
Rp863
sg38
g799
sbasg38
g799
sg8
g805
sg83
I00
sg26
NsbsS'HLA_B_4001'
p864
(i__main__
ModelContainer
p865
(dp866
g4
(lp867
(i__main__
PLSmodel
p868
(dp869
g8
S'PMBEC'
p870
sg10
g11
(g12
(I0
tp871
g14
tp872
Rp873
(I1
(I180
tp874
g18
(S'f8'
p875
I0
I1
tp876
Rp877
(I3
S'<'
p878
NNNI-1
I-1
I0
tp879
bI00
S'\x18\x12\x84\x03]\xdc\xb6?\x9e\xcf\xfc\x8d\xab\x97\xd1?\xad\x9a)\xef\xff\xab\xd4\xbfI\xfcu\xebA\x95\xcd?\xeb-\x9ea\xbfF\xd9?H\x8b\xe6\xc3\xa1\x97\xde?\x8b`\xbbexD\xba?\x17\x87)x8\xb4\xb4?U\xb4\x13\xf2mC\xd2\xbf\xcc\xdd\xe5\x84j\xab\xdb\xbfn\xe8\x13X>\'\xbb?\xac\xb1\x17\x9d\xb1\xf7\xd7\xbf\xa1\xb4\x14k\x82\x05\xe5\xbfp\x1fh\xe8\xde\xef\xca\xbf\xdd\xd3\xb8\xc6H\x03\xd7?9819O\xa4\xdf?A\xbf\xba@\xd7\xcb\xcf\xbf\xc4\xdc\xe1\xfe\x95\xcf\xd4\xbf\xbe\x11\xef|\xb8\x8c\xd9?\x05h9\x8f"\xd2\xc3\xbf\x11t\xdd?p\xf9\xd8?\xd9\xc7\xe1\xbb\x8c\x83\xe7?948\xaf\xa1\x11\x01@\x8d\'\xf7\xefi\xe8\x13@\xa8%\xcd\xb4\x1d\x89\xc3\xbf\xa8\xb5\xa5"\rz\xd5\xbfS\x87?\xbd\xcd\x16\xd4\xbf8\xa7ip\x15\xa7\xe7\xbf\xd2\xcf\xebLF\x08\xe4\xbfttX\x04V\xe9\xdb\xbf\xea\xbabc\xb7\x84\xe8\xbf\xa9\x0e\xe9e\xd3K\xc8\xbfGk\xae\xc2/U\x00\xc0ii\xb51l\xe0\xed?\xc4\xcc\xbd\x9b"\x92\xd5?\xc2\xbcNJ+`\xdd\xbf\xb1\x83\xd8\x0c\xd5\x9e\xee\xbfI\xa2\x8a\xf3\xc5\xf9\xe3\xbfq>c\x12J>\xe6\xbf\x0f\xb8\xe7}\xbb\xb8\xf2\xbfx\x9e\x15\x12\x96\x86\xc0?8t\xd3\x042\xe7\xc6?\xe3\xd1\x158\x1e_\xc2\xbfd!u\xff\xf2\xe5\xcd?\xcaQ\t,\x12\xc5\xe6?Y:\\,D\xd4\xd9?g\xe3p\xa0\xc6 \xc5?;I]|\xef>\xc2\xbfk]\xf0\x87~\x1f\xd3\xbf\x0cT\x80T\xb5\xdb\xc6\xbf5\x9b\xceQ|8\xac\xbfs\xc2\x981R+\xee\xbf\xaa\xe4t\x8d\xc4\x95i?\xba\xea\xf9\x80?\xe3\xbf\xbf\'\x18\xbf%\xb4\xd3\x99?\x06r\xc6\xd6\xf1\xe9\xc2?W\x10\xc2\xae\x1c\xec\x92\xbf\x07H\x96\xb5"\xf6\xbd\xbf/\xa4(\xdd\xf1\r\x9c\xbfy\t4\xcc"\x10\xaa?\xe92\xb1L\xb82\xcc?\xae\x00\xd9?\xf5\xcf\xc2?\xc6b\x8au\xa1Q\xd9?D\xd8H\x1b\xfdd\xac\xbf\x1e\xfb\xb8\xe5\xa9V\xab\xbfF\xc1\xeb\x9d\x08U\xd1?\xcf-\x08\xad\xdb\xef\x92?\xb2@=\x93\xded\xd0\xbf-\xcf\xc7\xbf\x85A\xc4\xbf\xe2\x05$\xa7\x06o\xe4\xbf\xde\xec-\xc7\x83\x1a\xc6\xbf\xee\xc1\x08\x8cP\xdf\x8c?\x15\x1fC \x7f\x95\xc3?\x84\x80\x03\x17\xdb\xb5\x98\xbfFac\xe4\xc7z\xb3?P@\xd01\xcbm\xd6\xbf\xc85\xd90\x17\x06\xc4\xbf\x89\xd2:)#(\x9c?\x05c\n\xfft\xfb\xce?\xa74\x8e\xac\xf2<\xd3?\x08C\xc2\x91\x95b\xbd?\x85\x04\x14\xe9\x00\xfb\xde\xbf%]\xbf\x8c\x19\xd5\xdd?t\x81A,W\x8e\xd8?\x11&\xcb\x8a\x1b\xff\xab\xbfgY\xa8\xf4\x0f\xda\xa0?\xe9\x19Q\xdd\xbd\xb8\xdc?\xe1;|\x16\xeag\xc3?x\xcd\xd3\x9cG\xf8\xd8\xbfeF\xe0\xeeq\x0b\xe2?\xad\xa1\x0f1\x9bQ\xcb?W\xd0Q)`L\xe4?\xf4u{M\xec\x9c\xc8\xbf\xa1\xe8\xd7<\x05\x16\xd6?\xcbw\xcax\xac\xbc\xc5\xbf\xad\xab9_\x17\x8e\xc9\xbf<\xfd\x82kmS\xcb\xbf\xec\x0c\xe3\xec\xe5\xc3\xa1\xbfe\xa2\xea\x066\xa3\xfe\xbfx\xa8\xae\x8e\x8d#\xd3?\xc9\xcfU\xe1\xa4\xe9\xca?\xe6\x9c\xc5\x89\xcbr\x81\xbfe$\xa5\xc7@\xde\xcc?N+\x08\xeaMj\xc2\xbf2\xb6@\xdb\x8ad\xd3?\xfe:\x8f\x13\xf0\x05\xc3?1\xcd\x1f\xb7<+\xe2?\xad\x08\xef\xb8R\xa5\x99?{\xc0\xdf\xca\xcbg\xab?\'\x87\xea\x83\xfai\xcd\xbfX\xcf\xc0\xbfB*\xb8\xbf\'\x80\x16\xb9\xf7lC?\xfcZE\xc6\x7f*\xa7\xbf\x99!\xef|\xe1\x0c\xd6\xbf\x99Q\xafCp\x10\xd4\xbf\x02\xec\xae\xd0x\x9a\xc9?\xc9\xcb\xc9\x8d\x14[\xd1?\xbeI"\xc5\xb0\x95\xeb\xbf\xd1\xbe\x12\x94)\x15j\xbf!\x9d\xea\xda\x9c9\xa4?R)>y\xa3b\xd7\xbf\xb8\x9e\x8a-"\x15\xd3?\x1a\xf51\x16\xb8\xd2\xd1\xbf\x08{j~\xfc\n\xd8\xbfqU\x80\xa7\xdd\t\xc1?\xe4\xe7\xef\x1c\x13V\xb0?\xa0\x10\t\x8d/\xaf\xc3?\xf6\x04\xba\xd8\xf3\x14\xd3?#\x7f\xd5\xe9\xdbR\xbf\xbfm\xbd\x9f\x9av\x11\xb7?Q\x1a\xf0\xb0j\xff\xbd\xbf\xc8\xda*\xaf\xf4\x85\xca?\xb5n\xf0^\xd8j\xe7?:\x8f\xa9\x9c\x1b+\xc9\xbf\xe75\xfd&?_\x92\xbf0\xd4\xacL\x92\x17\xa9\xbf\xban\xd1$\x8d\x0b\xdd\xbfb\xb9\xbddQP\xc8\xbf\xf1\x8b\xb2f<\xf1\xd9?\x1b.\x00\xe9\xa5\x86\xcb\xbf\xc71\xef\x82`[\xdc?\xf2\x17\\\xdc\xb2\x90\xb4?\xf5\x96\xe9\x1a\xf0\x00\xd0\xbfb\xd2\xd1\xdc\xe1\x0f\xc7\xbf\xc1\x95\x88\xbd\x06\xd3\xce\xbf\xbb\xbdN\x05%\x92\xb9\xbf\x81\xb3U\x18\x8a\x87\xd9?R\xe9k\x1e\xeb\n\xce?\n}\xcf\xcb70\xd0\xbf\xa5E\xa1\x19\x851\x81\xbf\xb7\x08\xe8x~\x96\xc8\xbf}\xe5\xd3B\xe1\x06w\xbf$:X\xac\xaa\x01\xc0\xbf\x8e\x10\xe9\x9d\x14i\x80?\xf5\xa9\x13t\xa3\x8d\x94\xbf\xa4e}\xad\xf2\x05\x95?\xa8\xf2P\xf1\x90\xbb\xd0?T\xb6T\x97u*\xe9\xbf\xe1\xc7\x0e2/.\xc2?&\xf4\xf5\xef\xe4Q\xe2?\xd3u\x1b\xe8\x0e\x06\xce?ko|\xd2\xa0\xfe\xd0\xbf\xf1/# "\x8b\xda\xbf\x89\x92\x0f\x9d\xe9\xcc$\xbfi%gHB\xab\xdd?\xf8"\xdf\xc2\x11\x03\xc9\xbfu\xdf\x98Gny\x8b\xbf\x9e\x8c\xf3\xffSG\xe9\xbf\xc0o\xb4B\x86\xe2\xac\xbfZ]\xa5M\xcb\x94\xfb?r\x88G\xde\x15\x03\xe4?\xd6\xcf\xb0[E#\xb5?U;~\xf8.\xea\xd1\xbf\x95\xae\x99\x16\x10\x1f\xc8?\xa7\x1f\xb3\xf5\xb67\xd0\xbf\xe2e\x1b\x9bC\x9a\xc8\xbf\xf6l\x08\x0e\x11\xdd\xb7\xbf\xb4J\x05\xc2E\xd1\xd1?\xef\xeaZ\xd0\xc9R\xde\xbf\tY?,\xc11\xe2\xbf'
p880
tp881
bsg26
I1
sg27
I6
sg28
g29
(g32
S'\x10e\xee\x97\x86(\x13@'
p882
tp883
Rp884
sg38
g864
sba(i__main__
PLSmodel
p885
(dp886
g8
g870
sg10
g11
(g12
(I0
tp887
g14
tp888
Rp889
(I1
(I180
tp890
g877
I00
S'\x10\n\xaa\r{\xd6\xcc?%\\\xe4\xd17u\xda? -\xd0A@y\xea\xbfd\r_\xb6\xdc8\xd1?\xef6\xea\xbej\'\xd7\xbf4\x00X\x1e\x85\x8b\xe6?<\xf7\xceca&\xe9\xbfl7\x90\xc7\xd9\xb9\xd9\xbf\xdc\x93\xf2?\x98\xda\xde\xbf\xba(\xfc\xf9\x1c\xe2I?kw%\xfcWk\xb6\xbf\x10W\x8b\xa5J{\xce\xbfxbbJ\x9e\x9e\xec\xbf\xa8\xbc\x88\x8e\xac\xf9\xac?\xaeb\xe9\t\xbe\x7f\xe7?\xa8>\xbc\x18\xd4\xf2\xe9?hq\xff\x9d\xcf\x9e\xe6\xbf7\xf5Yg\xbe\xc2\xd2?P\xf7|\x89\xf0\x8b\xfb?\xc2\x07o\x8a\xb0e\xdc\xbf\xd6\xf1\x81^\xd6>\xe9\xbf\xa0\xc0\x11\x8f\xa0@\xe1\xbf=nQ)\x94\x0c\x00@\xd1\x19\xca\x8b\xe7l\x1f@\x1c\xd3o\xa4\xef\x8f\xc5?\xec%\x92\'*=\xe8\xbf;\xdd\xc2m\x14\xfa\xd8\xbf\xf5.\xbf\xce\x0c2\xdf\xbfk\xdb\xbfE)\x06\xef?\xd1\xe5\xf5\xe8t\n\x00\xc0E;\'\'\xfbu\xec\xbf-*\xc2C\xfa*\xf3\xbfP\x15\xb9\xb1~\xcb\x00\xc0Kp\x01D`C\xe9?\xb7\xf9\x0e\ta\xc7\xab\xbf\xf5 \xeb\xbc\xb60\xd8\xbf\xdf\x8cY\x1d\xad|\xf5\xbf$\xa0|\xa9\xfd\xce\xeb?5\r\xf5\x14h \xed\xbf\xddNn\x94\x0c1\xea\xbf\xe0\x89,\n\xb1{\xdd\xbf\x9e`5\x90\xd2@\xd7\xbf\xcf\x81mG\x91 \xd3\xbf\xc5\xa6\x9b<\xa1\x87\xf5?\x9d\xabcv\xc4H\xde?O\xb3=}P\x8c\xac?\xbe\xd8\xe0\x01\xbe\xb0\xf6?\x9fQQ\xee\x12\xa6\xd0?\xd2b\xe6\x84\x10\xc2\xea\xbfJ^\x0e\x19\xe44\xe5\xbf\x93N~\x83\xaa\xe7C\xbf\xd6%i\x0e\xee\xdf\x03\xc0a\xf05\x1d\x82h\xca?\xa7\xac\xc0\x8e\t\xd2\xdf?I\xae\xa3\x98\x0cp\x96\xbf\xe2\xa2\xe6F\xf5"\xea?\x17a\x8et\xe2\x0c\xd5\xbf\xd9\xf8\xa5\xf7\x12\xf9\xdf?\xf2\x81\xc0\x97\x00\xea\xc0\xbf\xb1\xc1\xd3\xf1\xf5a\x91?\x161\xbc\xc2xm\xe8?\xb9\xc4$+g\xb0\xf0?\x94\xe8\xa9\xa24\x81\xb4\xbf\xdf`\xa3\x0bHl\xb7\xbf\xef\x11\xdfZ\xd3\x9c\xc7\xbfk@\xf4\x8e\xc3\xa6\xd0?\x18\xa4\x16\r\xc8;\xcc?\xa6h\xb5\xa9zK\xe3\xbf\x16_\x14\x89\x0f\xc2\xd5?02\xc3\x9bn\xef\xe6\xbf\x83\xc6\x03\x82\xc4\xde\xcf\xbfF\x99\xcd\xa2\x95\xf58?\x04\xd45a\x14\x92\xcb\xbf\xff\xd4\xf7\xf2\x01\x9c\xe8?\xe8C\x15t\x15.\xdc\xbf.R}*\xcd\xbb\xe2\xbf\xed\x07\xc9\x02\xc5D\xf0\xbf\xc7\x01\x9c L/\xcf?\xddt\x18c\xbf\xa5\xc7?&\xff\xf3K\xbf\xe4\xd6?\xd6\xd1\x8b\xc2\xcd\xb5\xda\xbf\x05f\xf5\x92%\xd5\xd9\xbf\\\x80\xc5u\xd2\xach\xbf$\xb9\t\xef\x05\x83\xcf?2/\xcc\x8c\x90F\xca\xbf\xe5\x03l\xb6\xa0k\xd6?\xa2m\xbb\xb6)\x06\xdb?\x03\xfd(\x01cP\xf1?e\x17\x96.\xcb\xd7\xd9\xbf\x17\xa5h\xa5Q\x93\xd3\xbf\xc54\x19\x0b"R\xe4\xbf\xd4\xc0\x13t\xcd\x84\xe6?\xe7\xb2\xe2\xa8\x86m\xae\xbfj\xafc\xb0&\xaa\xef?=;\xfa\x81(\x92\xdf\xbf\xacy\x13~\xfdc\xd5?q\x14\xfcQ\x16.\xdf\xbf\xb0\x05\xc4;eW\xc5?\xc3\xebJA\x8b%\x0b\xc0T\xaa\x06\xc2\xd9\x18\x04@j\xd7d?\x98\t\xee?iVE\xa1\xc3\xa1\xf0\xbf\x0e\xfe\'\x86\x83\x1b\xe5?9\xb6}iXq\xdb\xbfR\x93+\xc0gQ\xd5?\xb4/\xfb E}\xb4\xbfo\x032\x17\xfe\x87\xec?EOe]Ae\xf0?$p\x9b\xe7\x9a\x99\xde?\x01\xb1~Xy-\xce?\xe5\x97\xb9f\x8e\xbe\xc3?\xee\xeb\xf4c\xc9t\xe6\xbf`\x15A\xd7&\xc0\xcf?^\x15b\xe7\x1cd\xa5?)[%o\x8d\x07\xf1\xbf\x18\x90\xdd\xdf\xea\xab\xd5?\xa9g,K\xb3\xf6\xe8?\xa8"\x12\x87\xda|\x07\xc0p\x1c\x07\xd2\xf1\xdc\xcb?$\x8d^\xa90y\xb7\xbf\xa2\x1b"\xcc\xab\xd4\xc4\xbfgk5\x96\x9c\xf6\xfc?\xd7\xba\x15\xa64\xee\xdb\xbf\x1f\xd8\xab\xa8\x84\x88\xe1\xbf\xaf6M\xd6\x08\xb1\xf8\xbf\xd4\x9a\xcf(R\x88\xd5?\xf8\x9a\xb5\xe7\x8b \xf9?\x0e\x85\x8f\xf4X\x0c\xc1\xbfR=-\xcd\xef\x1b\xe8\xbf\t\x85\x8c\x80\xae\x96\xf0?\xdbyf\x109\xe3\xe3\xbf\xfa\xd3\xf94\xc2\xde\xbe\xbf\x83\x18e"\x02h\xcb?\xa5\x80i(5\xc6\xda\xbfc)\x02\xea\xdc\x93\xd1\xbf\x94;\x8a\x0c\x03\x0b\xb6?e9QL\xf0\x06\xf8\xbfQp\xf4\x7f\\X\xe6?\xbc\xb9\x07,\xccy\xee?C\xe3\xdc#\x10v\xc8\xbf\xfc"J\xa8d\x90\xe2?U\xbc{(\xef\xe4\xbf?\xfeJ\xada\xd8\xa5\xf0\xbf\x0b\xbe1\xdd\xa6\xeb\xdd?\x19[_\xf8\xda\x94\xe5\xbf\'nu$B\x07\xba?z\xd0\'\x19\xdf\x12\xeb?7\xf4\tj+\x9c\xf1?;\x00SB\xfd\xd8\xdc\xbf\x9a\xeb\x99#\xf7)\xf1?~Zm\xfcI\x15\xf8\xbf\xa5\x9d\xe2\xb7\xbf%\xeb\xbf\x99c\xaf\x1d\x96\x89\xb2\xbf^\xa5\xe6\xba%\x02\xb8?\x8c@\x9eG\x94*\xb0?P\xc8 \xaa\xb0\x07\xd2\xbf\x9a\xa9\x02\xa9`G\xf3?\xc1\xf4\xb5\xfe\xd9\xfa\xff\xbf\xc0Z\n\xdc\xbeZ\xe9?\x13I\x04\x81F,\xdb?\r\xfa[\x9fql\xde?\x92\x9e\x0b\xaf5j\xc2\xbf\xecg\xfeP\x9b\x83\xeb\xbf\xc7\x1c\xfb{@\xdc\xa9?\xa6v\x04\xad\x03\xf4\xe5?j\xc6T\xae\x14\xcc\xd6\xbf0\x05\x80s\xac\x9d\xa5\xbf\tJ\n0\xfa\x91\xfc\xbf\x18\xa09\xc4 `\xd6?\xfbq\xa0t\xf9\xb3\xfa?\xb2:[\xbd>\x93\xf0?\xe6\xda\xaf\xcd\xfaH\xeb\xbf\xfaM8\x04\x1bu\xc7?.\xf5\xedz_Q\xb7?\xf0\xc6I\xdai\xc9\xde\xbf\xe6?\'(\x10u\xdd\xbf\xd1\xa8\xd1ITy\x95\xbf\xefj=\x90\x98;\xe7?\x86\xca\x8c\xaex\x18\xdb?\xd6\xeb\x066\xc4\xff\xe5\xbf'
p891
tp892
bsg26
I1
sg27
I20
sg28
g29
(g32
S'\xee|\\\xaf\xf1.\x13@'
p893
tp894
Rp895
sg38
g864
sba(i__main__
PLSmodel
p896
(dp897
g8
g870
sg10
g11
(g12
(I0
tp898
g14
tp899
Rp900
(I1
(I180
tp901
g877
I00
S'f2E\xed\x90\x06\xbf\xbf5\x89\xf0\x80\xe5\xaf\xd6?4\xe9\x01\xfa\xaf]\xfc\xbf\xa1[x\xad\xf3M\xf4?\xa2T\xe9\xf3\xf9\xc2\xc6?\x19>R\n\x13\x02\xe2?\x8f\xda\xd4 ;J\xd0\xbf!\x846\xeaC\xfb\xd6\xbf\x06\xb8]\xe4n\x14\xbf\xbf\x9c\xf1g_\xaf\xd8\xd9\xbfe\xc86\xebLL\xd7\xbf\x87x\xd5\xb3\xb5\x03\xe0\xbf\x0cR_\x1d2\xb5\xda\xbf^@\xd6\xa3\xb0\x94\xda?A\xa6\xdd\'\x8b\xf3\xd9?\x02z\xaa\x1d\x8c\xfd\xd1?:\xa0\x7fu&\xa7\xdb\xbfu\xc9\xc0\xd7\x1f\xab\xc3?`\x8f<\x05\x92\xc2\xf9?#2\xf4\x028\xe7\xde\xbfo^ij\xec\xda\xe7\xbf\xc9\xa4\xeci\xab8\xec?\x14\xc6Z\xf6\xc8\xd4\x02@\xf5\xd2-E\xd3\xff\x1f@/\x88\xaf\xe0\x9e[\xe3\xbf\xd3\xd8\xebj-B\xee\xbfW\x10\xcaj5\xd6\xe8\xbf\xbatE\x80b6\xe4\xbf\xdc\x98\xc3Z\xdd\xbb\xc7?\x9d\xcc\x8f\xac\xe0\x00\xfb\xbf\xa7\xa4\x1eG2@\xf3\xbf(J\x1f\x941\xc3\xf0\xbf\xe2\xbc\x1b6\xef\x8a\x03\xc0\xe5\xac\x95\xcd4\xfc\xdb?j\x16\x02\xdb$t\xe2?2\xec\x1b`GU\xdc\xbf\xde\x07\x96S\xd1l\xfb\xbf\x86\xb5\xebI\xca\x15\xf1?\x9c_\x9a`\x829\xd7\xbfpcq\x88\x96\xbc\xec\xbf}\xb6\xae\x90\x8b\xbe\xe0\xbfM\xc7C#T\xff\xe4?\n\x7f\x95\x9b\xfc\xba\xd3\xbfh\xa5\xdbs\x82\t\xef?\xb8\x9c\xed_*D\xb1?+\xd1\x17\x8ad\xee\xd0?i\x11J\xaa\x15Y\xe6?_Z6 6\x86\xbe\xbf\xdb\x1c<\xdc\xa6\xfd\xec\xbfe\xf0\xfa\x06\x1aH\xc0?\xe1\x01`PK\xcd\xe4?0yb\x9e/\xd9\x05\xc0\x01\xc1\xc9%\x82\xf5\xce?@\x97\xdf\xc9\xee\xa4\xd3\xbf\xb0\x03\x9a\x96`\xb5\xc8?\xe3\x16\r\xb0\xea6\xee?\x9e=\xca\xea\xea\x87\x92?w\xa3gb\xa0\x9b\xa1\xbf\xdb\xde?\x91\xe0O\xc7?\xe2\x98!\xe0H{\xb5\xbf\\)\x19y\xad_\xf0?\x9fR\xees\x8d\xa0\xf3?X\xdf\xca\x98\x9da\xd5\xbf\xcd\x10ww5\xa6\xc7\xbf\xffn\xb8\x07\xedD\xdf\xbf\xcd\xdf\n\x88`\x04\x9a\xbfl\xe0z\xd49\x8d\xe0?\xc7\xffCB\x86\\\xd1\xbf\x16\x07\xb0\x97\x80\x81\xd1?\xf4\x0c\x8d\xd0\\\xab\xee\xbf\xcd\xd6\x184\x1b\xbd\xbd\xbf\x80\x97o\xcf\xd3\xf4\xc7?\x18\x90\x0fD\x1f"\xd1\xbf;\xe3\xde\x1bUz\xf2?\xfa\xaa\x99\x18\xd9\xf8\xdf\xbf>\xdbK\x1d\xd3\xab\xea\xbf_\xc3\x915\x99\xec\xf3\xbf\x1f\x9a\x83\xdad\xad\xc6?\xce\xba\xea\x02\xc9\x96\xe0?\xd4\x9a@\x87%\xb9\xc2?\x8e\xbc@I\x14\xa3\xda\xbf\xf3K\xd4a\xa0\x8a\xe6\xbf\xa9\xd1\xb1\x8c\xac\x8c\xe4?\xae#\x98\xa8\x82\xf0\xc1?\x1b\x18y\xa7\xd5-\xd5?\x8c\x93\xd1\xe2\x8d\x85\xd5\xbf\x1eT\xf8r4T\xed?-\xd1\x13Q\xee\x1e\xf1?\x10F\xcabb\xf5\xe5\xbfj:\xb1\x06\xbd\x99\xeb\xbf0\xf9\x95\xca\xf6+\xbb?\x14@\x8a\xb1q\x1c\xef?@\xc0\xe7\xf6G9\xc6\xbf\x95\xcc\xb2*C\xb5\xe2?T\x94\xbb\xed\x10\x98\xc8\xbfQoA\x8co\x12\xd5?_7N\xee+\x9a\xdf\xbf\x928\xa9)\x11\x10\xe6?\x9f\x82\xa8\xf8\x1b\xe9\n\xc0\xeb\xb7\x9d\x97\xd3(\xf7?\xa6r\x01&\xf3$\xf0?t\x99k\t\xafn\xda\xbf\xebw\x95=\x0f\x0b\xc0?\xb8\xa5\x1b\xc5?\xeb\xdf\xbf\xee\x97@\xcdx\x01\xc1?\x05A\x8f!%\xfa\xd8\xbf\x82\x8bcX\xdb\x8e\x9d?\x1e\xd1\xa4\xcaEu\xdc?v\x95o}|t\xd8?\x16\x03\xa2~\x80"\xd9?\xff\xf2dN\xdc\xb9\xd2\xbf\x08t\x99\x10\xfeZ\xdd\xbf\x83\';h\xea9`\xbf\x14\x1c\xa7!\xb9\xc5\xde?\x85t\x1f\x97H_\xe5\xbf\x90\xf4\xc71\x02[\xca?wh\xd1\x1f\xda\x03\xe9?\r\n\xe6\xf3\xdc\x8d\x04\xc0\xd1\xa3\x198L\x1e\xea?\x0cuI\xed\x12\x80\xdf?\xcc\xbcb\xf1\xd2\x1e\xb6?\xf4F\xb4\x8fuP\xff?\xd5\xa3\xc7\xe9Q\x17\xdf\xbf\xe0:\x81\xa5w\x8f\xf6\xbf,q\x1c\x0e\xd19\xfb\xbf\xe2[\xce\xe96\x8d\xcf\xbfOs\x8d\xa6;\xfd\xf9?\xd5n\xbf\x85S\xd7\xdd?\x96e\xa9\xf5\xcf\xf5\xf4\xbf\x8b\xddY\xdb\xe6N\xe0?\x89\xa4\xea\x84(\x92\xc9?u\x04&\xaeb\xd2\xb0\xbf.\x94\x9a\xdabU\xe5?5\xb9s\xa5\xdb?\xe1\xbf\xd9\xbdt\x11\xcb1t\xbf\xf4\x88\x80\x02\xfe\xeb\xd5?S\xe9\xea\x92\xbf\x9f\xf6\xbf\xf1\x87w\x93`S\xcd?\x8d9!\xfe\xa4[\xed?e_X\xc0\xf0\xd3\xc6?\x9eE0\xd2\x14\xfb\xe9?\xce;\x0c\x84\x04\xcc\xdd?Kf\x19\xe5_\\\xd3\xbf\x852\x80\xce\x1a_\xe0?\xdd\xb7$\x0f\xb7\xe6\xed\xbf9\xb1\xcc\xfb\xd4[\xe4\xbf0\xb3\xbb\x0b\t1x?\x13\x9aR\xe1\x03\xc9\xf5?\xbfr\xebW\xe1u\xd1?\x85x\xe2\x19\xb2\x84\xe7?\x0f/\xbe\xbf\x95.\xf2\xbf\xbb@+Bh\x94\xb1?\x10Q2\x05_\xfb\xcf\xbf)/\x1b\xc9W]\xdb\xbfK!v[u7\xcd\xbf\x12U\xf6Z\x9d\x0b\xc6\xbf\xb5\x17\xb8\x8bB\xa3\xf0?\xb0\xad\xa5r\x9c\xbb\x03\xc0\xd5\xdb\xb7 \x15\xda\xe3?K\xbdN\xdd;%\xe5?\xabv7\x9c\xa3N\xd4?%\xe1\xb9{\xb0-\xca\xbf\x19h\xeeh`\x16\xfe\xbf\xba\x8e\x98UJ\xa3\xe6\xbf\xf3_\n\xc3QG\xe4?D\xa4\xecJ9\x81\xd3?gF\x0b*\xd7\xf8\xb9\xbf\xca\xe8_\xdeV\xf1\xf7\xbfw\x15\xdc\xe8\x82\x87\xdd?\xf36\xca\x83\x82\\\x02@\xf6)HuT\x84\xea? \x92l\xa3^}\xe2\xbf\x98\x94\xdc\xb2\x96\xc2\xee?`\xb1p\xdb\xc6+\xa8?XT\xbd\xbcF.\xea\xbf\x93\x7f\x98\xe3:p\xaf\xbf\xb6:A\x9f\xc8\xb1\xd9\xbf\xc1\xad\xb0\xa5\xbf\x0b\xe1?b\xfal\x11o\xe6\xbd?\x04\x93\x15F\xce\xf9\xcf\xbf'
p902
tp903
bsg26
I1
sg27
I19
sg28
g29
(g32
S'\t\xaa\x84\xcelW\x13@'
p904
tp905
Rp906
sg38
g864
sba(i__main__
PLSmodel
p907
(dp908
g8
g870
sg10
g11
(g12
(I0
tp909
g14
tp910
Rp911
(I1
(I180
tp912
g877
I00
S'\xa7\xcd\xb3\x14=f\xa7?\x14\\\xae8\x82\xcf\xdf?3\x04\xfdg\xc4M\xef\xbf\xe1\xbb\xba\r\xa3\xd8\xee?\xd9\xf8\x81\xfe\xda\x08\xac\xbf\x04(\xb4!\xafH\xe2?\x85\xd1bO:J\xf9\xbfy\xad\xf4?Z\xd0\xe8\xbf\x8e\x0c\xc6\x89\xb1z\xc0\xbf\xf6\x98\xfb\x06\xf7}\xdd\xbf\x9d\xfa\xab\x1a \xd1\xf0?zvm\xdc\x8b\x99\xe4\xbf\n\xf3~\x8c\x866\xe5\xbfd\xc1\xb5\x88\xdd\xce\xe9\xbf\x0e\xff\xdf\xbc\x8f\xbb\xea?\x9b\x12\x90\xe4\xce0\xea?\x1d:\xb2>\xb9Q\xda\xbf\xb54\xde\xa6\xcc\xbd\xc1?\xfdp\x07:\x97F\x06@\x8a@\x11L\xa8?\xf3\xbf\x18\xe5\x03\xbf\xf7\xce\xe8\xbf\x87\x8d(\xa0\xde\xf5\xed?\xdaL\xeb\x9d4U\xf6?E\x85\x87\x10<\x98\x1e@\xf2\xfc\x9b\x89xB\xde\xbfX\xc0a\xa9\xc1\x8b\xf2\xbf\xe8EJ\x1bt\x9f\xe6\xbf\xff\xd0\xa0#\xfc?\xf0\xbf \x96wQw,\x00@\xe8o\x0e\xa1S\xec\xfe\xbf^\x86\t\xb8\x86%\xea\xbf\x97\\\x15n\xd6\\\xf6\xbf\xab_\xf6\x10\xad\x11\xfe\xbf7\x17m\xf3\xd1\xed\xe6?\x7fg`\xb2\x1f\xaa\xed\xbf\x8a\xba\xbcN\xd5\xea\xde?x\xa6(%\xa1^\x05\xc0\xc0D\x87l\x7f\xbe\xf7?\x92\xfb\xac\x16Aq\xd8\xbfgK6\x96\xa3\x94\xe1\xbf\x1e&8\xff\xae\x0f\xea\xbfh5\x869\x16\xd4\xf0?-\x10t\xf5\xf0\xba\x10\xbf\xbc\xd6\x85\xc4a\x92\xe7?\xef\x8dKH7\xaa\xdf?/y\x98\xf7\x01\xdb\xd8\xbf\x99I\xf9\x18\x12!\xe6?\xd2\x03#^\xb7E\xba\xbf\xf0x\xb0\xc0\xe5\x18\xd6\xbf.#x\xbe\x15\x9c\xb7?\x9crO\xe1\xbe\xfd\xdb\xbfe\xfb\xf4\xce\xb6\xca\x02\xc05\r=\x81\x1f\xc7\xb7?)\xa9\x80\xd4\x94\x85\xd4\xbf)\x07\x9c\x08\xf0\xe8\xb7\xbfu)\xf36\xf2\xd1\xfb?`u\x9e<fn\xc6\xbf\x96\xa0\xc7zh\x02\xdf?\xceqL\xdf\x98H\x90\xbf-\xc3\xb4v\xb4\xcf\xd5\xbf=|T>g\x05\xd8?\x11\xaf\x06P\xe0\xc7\xf3?6\x11@P\xbdg\xc7?\xdfo\xa1\xca\x19&\xd6\xbf\xd3\x96\x1dH\r\xb3\xc7?d\xb5\xfd\xd0\x120\xd1\xbf\xec\x8e\xb0\x01\xc2\xce\xc2?.\x14\xa9\xd6\xacg\xc0\xbfdW\xeeEZ\xa3\xc4?/\x95K}\xe5\xa1\xf2\xbf~\xfb}\xa1\xd1-\xda\xbf\x07\xa1\xa4w\x9c\xcd\xd9?\x99\xf4\xc9\xfeBU\xd1\xbf\x15LV\xf1Ph\xf4?\xa6\x16\x83\xaf\x94/\xdf\xbf\xceA:\x033\xe0a?\x16\x03\xa5zc\t\xfb\xbf\xdf,\xc5]\x01\r\xe8?F\x17g\x96\xf16\xd1\xbf\x87\xca\xed\x7f\xc2\x08\xd4?a\x87T\xfd:\xa8\xdd\xbfM\x17*\x0e\xc4\xc4\xe6\xbf\xd3\xb2\xac\xe5\xa6\x8a\xed?P\x89 \xeeT\x8c\xe1\xbfo\x9fi\\9\x95\xd3?9|G\x88\x05\xf7\xb6?O@\x9d\xdb\xd0"\xf3?x\xacL\xb4\x83\xa8\xef?\x9d\x9b\xe6\xf8\x89\\\xd6\xbfa\xc3\xa4\xd7\xcc\x7f\xf0\xbf\x82\xd9\x02\\\xde\x0b\xd3?\x15*\xf3\x0b_\x90\xc5? \x0eh\xca\t\xb7\xb8\xbf\xa6\xa9\xa6\xc0\xef\x8c\xf7?\xa8\x83\x8f\x83\xd5\xa4\xe6\xbfG\x96u{\x82\xfe\xd0?\x90~\xd4e\x96"\xe5\xbf\xd82\x91\xf5\x80\x11\xe5?\xcd\xfe\x0fP8G\x0c\xc0\x0e\xbc\xcb\x99\xa8\xcb\xfb?\xf48\xe8\xf4\x8d\xd2\xf1?\xdbzhW\xcf\x1f\xe7\xbf25\xa8^\x02\x84\xe9?\xfe\x1b\x159\xbd\xf9\xf4\xbf\x1d\xb9\xce\x08&\xba\xd2?\x940]\xaf\xa2\xea\xd7?\xf6C0\xa3\xc5\xec\xf0?mF\x81\x1b- \xdf?\xe3\x9eipgN\xd8?\xa7\xf7\xf9\x11\xd5N\xdb?..H\x90\xfb\xcb\xed\xbf\xeb\x8f\x0eiA\x01\xef\xbf=\xea*\x0f\xdc\xb4\xb9\xbf\xabNk"\xd1\x7f\xe9?\x9a\t}\x12\xc3\xcf\xe9\xbf+\xd4\xf1\x17-$\xe4\xbf\'\xecn\x0e $\xe3?$\xdf5\xee&\x99\xfd\xbf\xdf\xb4\x04\r\x13\x9b\xf6?\x82n4r\xf3\xa0\xda\xbf\xf5/n\xed\x9b$\xa6?\x83rD\x9b\x93\xc9\x07@$\xe6\xa4\xbb\xb9\n\xd5\xbfA7\x9f\xeb\xf3\x0f\xec\xbf\x83\xe6\xf6\xd6\x17\x10\xeb\xbfc\xa5\xae<\x14`\xf0\xbf\xbaZb*\xde\xd0\xe4?7t\xd7\xb2{\x98\xde?\xb6\xc4D_~\xf9\xe1\xbf\x94\xc9{\xfa\xc3k\xe2?\x1d!_-\xb7\x8d\xe8\xbf\xf8r\x86n\xcf\x99\xa4\xbf\xa9\xb4/=\xb8\xde\xbc?cl\xd1\x04\x9a\xd0\xd9?s\x9a\xedW\x10\xb8\xb9\xbff\x17\x9e\xf2?\xad\xe1?\x15\x9d^\x0b\xa4I\xf3\xbf\x12\x04i-\xe2f\xd0\xbf\x9b\xd2\x0b\xbe\x9b,\xd2?\xe1w*\x81Y(\xb1\xbf\xa5*\x04\\C5\xe9?\x9c6\xceE\xa8\x0e\xd6?r0\x18Y\x97b\xef\xbf\xd8\x81\x06\xb8]w\xcb?\x00\x1cu[P\t\xf2\xbf\x1e\xee/\x1e\xdd\xee\xd3?}\x97+:\xf6\xbe\xe3?\xac\x98\x13K\xc0\xe4\xf7?\x1e\xb3\xc8\xbb\x06j\xe1\xbf"\x01c\x80\x92T\x00@\xd9C\xd3\xfbK\xbd\x00\xc0\x9a\xbc\x9d*\x04@\xd9?\xdd\x14\xe0j\x84]\xc8?\xbb\xbe\xfc\x89\xb3l\xee\xbfA\xf4KA\xf0\xf7\xcd?:\xf10}\xf7\xc1\xd5\xbfHqL\xdbZB\xe9?\xc1\x0f\xe5\x85\xca\xc3\x03\xc0\xe3\x1fif\x92\x13\xda?@\xcc\x82~&\xc3\xe5?\x883\xd0\x16\xcc\xbc\xc7?\x89\xd0\xa2\xb9M\x10\xc3?\xc8\xc7]\xd0\xe0\xcb\xfc\xbfU8\x08\xd2:\xcc\xd4\xbf\x8b\x07>w\xdc2\xe5?B\x1ayDMF\xd4?\xb9\xab\xa0\xaf8\xb8\xe5\xbfv-[\x9a\xa0L\x00\xc0\xe9\x1c\x8c\xc1f8\xec?1\xb4C\xf3\xaf\x89\x05@\xec\xad\xc1M\xaf\x97\xea?\x86s(j\xa4\x93\xf4\xbf\xe8\xbb\x07\x132\x18\xe4?\xbf\x19\x12\xfa\xb5\x0c\xca\xbf\xdb\xf3\x96\x85\xb0s\xf1\xbf-\xb3J\x06\xc5\x16\xec?!\xf4\t\x9b\xe6i\x9d\xbf$N\xc6\xe8\x8eU|?\xfdU\x82\x89A\xf5\xde?\xb5\xa6c`C\xf9\xd0\xbf'
p913
tp914
bsg26
I1
sg27
I25
sg28
g29
(g32
S'\xf6\n?\xe0\xb3*\x13@'
p915
tp916
Rp917
sg38
g864
sba(i__main__
PLSmodel
p918
(dp919
g8
g870
sg10
g11
(g12
(I0
tp920
g14
tp921
Rp922
(I1
(I180
tp923
g877
I00
S'\xc5\xbc\xcc\x91\xfc%\xda\xbf\x91Q\xc8\x1e\xae\xbc\x9f\xbf\xf4u4|\xe0\x06\xc2\xbf\x8c:\xe2\xd1^\x9e\xce?\x99\x17\xf3\xa0SH\xb8?K\x8e\xe9\xe0 *\xd2?J\x93\xc7\x04\x02<\xa3\xbf\xb8j\xeb\x10\xfc~\xce?\xaco)L\x8b7\x90?\x0e\xc0\x0b%\x97M\xce\xbft\xa8\xc0\xfd\xd0!\x93?\xa7\xa79?\x05\xaf\xc5\xbf\x96\x0c\x19\xe6+\xb8\xce\xbfW$5\t\x91-\xc0?\x0b\x02\xbc\x1a\x1e\xd7\xd3?Dr!b\xb3*\xda?G\xbe\x89\x10\xf3\xb6\xb6\xbfX\x871r\x8c\x9c\xd6\xbf\xbe\xa3\x83\xbd\x1b)\xa8\xbfT\xd1\xc4O\\\xd7\x91?\r\xacy\xf6z\x13\xb1\xbf\xdf#\xa4\xe3\x8b\xc9\xe3?\xaf\xe2n\xecaF\xfd?\xff%\xf8\x18\x7fI\x0e@\x15\x14\x9brAm\xa6?\x8d\xbc\xa6r%+\xce\xbf\xac5\x93\x89\xa3\x94\xd3\xbf\x9bq\tu\x12*\xe6\xbfe\xaa\xd3O\xce\xdd\xe4\xbf$\xe7\t\x14l\xfa\xd6\xbf\x81\xe5_h\xac\xbc\xe0\xbf\xe7f\xf3\\8\xfc\xa7\xbfH\xa75%\xd32\xf8\xbf7\n5\xd1.\xbf\xe6?\x11"p\xae5n\xbd?\xbd^\x82}\x03X\xe3\xbf\xb89\xe6u\xb8v\xe5\xbf\xdc\xf0\xc6\x91\xfd \xe4\xbf\xc8,T\x05\xffo\xcd\xbfRVI\xf0\xa4e\xe2\xbf\x05q\xfeV\x0c\xbc\xc6?\xe6\xa35t\x8d\xee\xaf?\x96g\xf1q\x14\xaf\xda?\xd2\x96`\x10r\x7f\xd3?\x84\xb4h2\xd0\xdf\xb5?\x06\xff\xed\xdc4\x1f\xac\xbf\xc2\x96\x95\rd\x14\xc5\xbfsA\x8b\x02Aj\xcd?m\xe7\x1c\x8e\x02d\xd8\xbf\xd2\xac1\xae@q\xd2\xbf7\xbc\x04\xf8\x81\x14\xc0?,j\x1f\xc7\x93H\xef\xbf\x80\x07Ay\xaeB\xd3\xbf%\xc6\xc2*\xb1(\xaf\xbf\xf5\xdf\xeaz\xd2K\xc1?\x06N\xde\x06\x01\t\xd6?8\x89jT\'W\xc3?\x04\xd8\xce\x1d?\t\xc3\xbf\x9afZ\x9a\xc0\x96\xa2\xbf!;\xfe\xd8\x8dW\xd8?v/\xad\x01<j\xd2?\x84\xa5\ng\xbd\xee\xc4?r@\x8eR\xa8\xea\xb8?\xc1\xaf\xb4\xec\xf1C\xc6\xbf\xb9_N\xca%!\xbe?\x00\tJ\xa7\x18L\xb2?\xa7\xedR\xe1\x07\xef\xab\xbf\xeby&\xa5\xa5*\xd2\xbf\xf7\x13\x02\x04\xaf\xd5f?\x08WP\xb5PZ\xdb\xbf\xaf\x98\xcf\xd6sJ\xb2\xbf\xdb\xaa\xd0&\xe0[\xb0?p\xa7\x84]%\x89\xd1?\xcb\xaa\x16\xc6I@\xbf\xbfB\xc0h\x17F\x93\xa8\xbf\xe75\xa3|\xb2\xf4\xd8\xbf\xaet\x98l\xb8\xa9\xd0\xbf\x94c\xd2\xb5\x99\xb9\xaf\xbf\xcbn\x95m\x0c\xd1\xd8?\xd8\x1a\x06\xfe\x1cY\xdb?q\x8aQ\x16\xd7\\\xb6\xbf=\xf8\xf3\xe3\xab3\xdc\xbfBqh\x19R\x0c\xe4?,n\xf6\x11\xef\xf8\xd4?\xa9\x16\xc7Dl<\xb2\xbf\x8f\x0e\xbb\xbb\x1a\xc1\xab?*\x03\x95\xb1M\xb2\xc9?dgt\xb6*\xf6\xb6?X\x90\x16\xbb\xee\xc1\xcd\xbfD\x01\xa4\x07\xec\x14\xd7?F\x07\x0c\x19t(\xab?\x16\xed\xef\x17\x184\xa7?s\xb7\xd2\xcc>h\xc7\xbfnl&*\xeaw\x96\xbfDC\x9bAm\x00\xa9\xbf&\xfa\xd3T\xd4\x7f\xd2?\x15c=N\xac_\xc0?\xf6\x99\x1aI\n\xa1\xc3?g(S\xd3\xa8\xdd\xf6\xbfD\xff\xca\x8b[\xd8\xc7?\x0c\xe5W\xc3\xe6H\xd7?l\xbf\x134\xed\x96\xb6\xbf\xe8O\n\x82w\xa5\xd8?d\xcb\x88\x8cJW\xb6?\x9c\x07\xb6!\t\xd0\xd0?\xcb4\x189\x1c^\xb0\xbfu\xc3\x0f\xdd\x1cO\xd9?\xa2\xf7C\x84\x18\x17\x89\xbf\xc4\x980\xd5\x16.\xbd\xbf2\xc9\x9d,\x1f\x10\xc3\xbfC\xfe+\x0c7\xa4\xc4\xbf\xbc\xf5\x94\xa5L \xb6\xbf\x12{\x15\xfe\t\xf3\xbe\xbf\xd6\x02\xfe\x81UF\xdf\xbf\xfb\xe9\xa2\x19}>\xb6\xbfI\xd3t\xee\xaa\xa3\xc0?\xd9\xc6\xef\xaf\xc8\xe1\xbf?NA\xf1j\x00M\xdf\xbf6\xc4\xd2\x83D#\xcb\xbfmP\xc9\x84z\xb7\xd4?\xc5\xc7qxV\xcc\xca\xbf\xd9w\xcf\xed?\x7f\xe1?\xfeV\xa7\xd9\x1e\x98\xbf\xbf\x19\xb0\x01M\x8f\x14\xc4\xbf\xc4\xfezg\x97Y\xba\xbfZ\x7f\x81\x82\xe9\xa2\x96\xbfP\x12\xb1-n\xdb\xd3?)H$\xac\x126\xcf?\xa5\xb2\xe1\x90\x84\x95\xcc\xbf\xcd}\x7fW&\x8f\xa9\xbf\xf7\xf2\xb3\x101Q\xbc\xbf1-\xb6k\x01h\xcf?/\xc61(\x1e\x99\xd5?\xd37\x8d\x96\xafh\xce\xbf\xa5\x8cp\xd4E\x81~?\x9f\xb5\xf1P\xaf\x9a\x98\xbf\xbd\xeb\xaa\xa8\'\x98\xde\xbfC2\\~3\x06\xd0\xbf\xf4[\xb6\xcd\xdb\xb8\xd8?HG\x8aa[\xc2\xb6\xbf\xecN4&\xb4\x8e\xd4?m\xf3\xc6n\xc3C\x9c?\xa2\xb5\x9c\xc4\xfe\x0f\x88\xbf\x1b\x12~t\xf1\xaf\xc1?\xf2N\xdd\xa6\x0c>\xc0\xbf\xf7e\x98\xbd\r\xd2\xae?\x01\xde\x8aaD:\xb0\xbf-\xa2\xa2\xa5<\xabl\xbfX(\xa0$\xd0\xa7\xbc\xbf\xe8\x04\xb9*@\xcf\x91\xbfj\n\xf1\xfdsW\x96\xbf\xb4\xe3\x96\x17X\x0b\xb3?\xe1\x86\xb1\xba`u\xd9\xbf\xce\xe1a\xbc<\xa4\xc0?\xcc\xf5C$\x94xm\xbf\xc5\x8b\xe4\xdb#\xd6\xbd?tN\x97\xef\x84\x80\xce?I\x8du\xd9e\x15\xe4\xbf\xb8}\xac=T.\x95?\xfe\x1c\x11\xd7\x1a\x8c\xd0?\xcd\xb1\xffx=|\xbc?_\x17\'}\xf8\x8a\xd1\xbf\xe7;\xf6\x15\xd7\xd9\xd7\xbf\xba\x8a\x0e\xc13F\xa5\xbf\xecC\x8fh \xe2\xe1?1;\xda\x91\x17Q\xc1\xbf\xf8[9i\x14s\x8f?\xf6\xa8S\xf5\x1fV\xe0\xbf^\xf9\xf4*\x12O\xb4?\x90\xae7\xd7\xe2\xe0\xf6?G\xb9(o&\xc0\xe6?\xa1\x9fx\xf7{\x89\x98\xbf\x18\xf7\x05\xd6N\x1f\xd0\xbf\x10\xcb\x1aEE\xb4\xca?\xe6\x81\x82y.\xc1\xb4\xbf\xf1{^O\t<\xc0\xbf^\xcaY+\xea\xcd\xc4\xbf\xcc\xf1\xad~A!\xac\xbf\x1f\x10\xc5\x124X\xe2\xbf\x1d\xc6\xda\x1aE.\xe0\xbf'
p924
tp925
bsg26
I1
sg27
I5
sg28
g29
(g32
S'\xb5<\xfd\x03\x85*\x13@'
p926
tp927
Rp928
sg38
g864
sbasg38
g864
sg8
g870
sg83
I00
sg26
NsbsS'HLA_B_5801'
p929
(i__main__
ModelContainer
p930
(dp931
g4
(lp932
(i__main__
PLSmodel
p933
(dp934
g8
S'PMBEC'
p935
sg10
g11
(g12
(I0
tp936
g14
tp937
Rp938
(I1
(I180
tp939
g18
(S'f8'
p940
I0
I1
tp941
Rp942
(I3
S'<'
p943
NNNI-1
I-1
I0
tp944
bI00
S'\xd1\xbb\xfb6\xc0\x06\xdc\xbf\xd8\xb4\xf5i\xe8+\xd8?\x90\x0eNp]\xaa\xe2\xbf\xd2\xa6\x98(\xe7\xd7\xd2\xbf\'\x84S\xc3\xd5_\xf2\xbf3+\xadd\xc4\xe7\xe4?Yhv\x93`B\xe4?\r\x16X\xbc5\x8a\x01@\xaf\xb8\xcb\xb1\xae\x88\xf7?\x9e\xa0\x96\xed\x05\xde\xe1\xbf\xf8\x19\x0f\x16j\x02\xe3\xbf\xaa\x9bJ\xed\xa3\xeb\xfa\xbf\xcb\xa4\xb9\xb4\xb5*\xe9\xbf\xf8;\xafpM\xcc\xeb?N\xcdD\xec\x10J\xde\xbfg\xb1g\xf4)uo?&\xf7`\xa2j\x8a\xd3?\x93\x93\x8ba\xd9M\xef\xbf[(\xaa\x8b&#\xda?{0\xa2]\xd3\xf1\xe3?\x90)\x80\x9a\xd4W\xec?*~\xcd\x15g\xf2\x95?,]\xe0\xb0\xa1@\xf5\xbf\xec^\x18\x1eT\xaa\xfa\xbf\x9c\xf3 D<\x07\x99\xbf\x14\xa8\xca\x17~\xb9\xe0?\x96<\xd4|5\x13\xec\xbf\xcbD\x80_\x95\xa2\xd1\xbf\xa7\xb0\xb8\xdf\xf3\xa9\xd3\xbf\xc5\xbb\x9e\x99L\x94\xe4?[\xe6\xae\x10\'1\x05@\x18\x96\x1e{`\xdc\xe8\xbf\x93=\xb9\x81\xa7:\xe6?\x7fmX\xdf\'\x98\x03\xc0b\xa7\xb7\x96,C\xf2\xbf\x9f[\x07\x02n}\x10@\x9c\xd1\xfaEJ\x18\xfd?~\xb4\xb7\xfd\xa6\x15\x05\xc0\xbe\nw\xbf+\xb5\xc5\xbf\xa3\xc5\xde\x87\xc9\xdc\xd2?\xc7*P\xc4\xa2%\xfa?\xbb\xeej\xcb\xfbg\xce\xbf&5\n.\xcb\x0f\xeb\xbf\xdcT.\x93\x9d\x02\xff\xbf\xf2\xc8\xd3\xc5\x8d\x97\xd8\xbf15\r\x18%\x96\xe7\xbf-[\x93\xd0\xeb\xb7\xe6?\\\x99\xee\xd3\xa4\x91\xf0?||\x9b\xceHt\xff\xbf\xed\x17UO\x88\xab]?\xc7\x878\xfa\xde4\xdd?\xcf#X\x8a\xbex\xfe?\xb1{\xdb\x16\xa1}\xdc\xbf\xfaLA\xe5\xe6W\xc9\xbfw\xa3\x9c (\x9a\xb7?-\xf2\xc4\x81\x1c\xfc\xed?\x02\xd0R\xa5\xc9\x92\xda\xbf\xea\xa9\xbc\xf7\xe4\xff\xc8\xbf\xe0K"}\xc2V\xd8\xbf\xe0\x90z\x96m\x12\xef?\x18\xb6?\xef~\x16\xd6?N\xf6\x04\xad\xec\xd3\xe3\xbf\xe7|\xd3\x14\xb1\xf4\xe7\xbf\xd6+\xd3\x88\x1e\x92\xc9?\'@\x16\xf18\xbd\xe6?\xc5\xc3\x13\xf6\x88\xbd\xf0\xbf3\x1e\x1d\x18\x87\xdf\xe3?\xd1\x88\xa1\xb1\xbd\\\xb4?j\xc5\x8d/(\xc2\xd4?\xd9\xb6\x169\x86\x14\xf0\xbf0O\xc66\xb0\xaa\xf0\xbf;\xc7\x82^\xa8s\xeb\xbf\x8c@\x98\xd8\xcf\xee\xc9?c\xf3\x86:\x15\xe9\xf4?\x80\x93\xf2\xb2\xa7J\xd0\xbf\xe4\xd8\xdf\xa8m\xcf\xe2\xbf9x>%\xf1g\xda?)|\x12\x85L5\xf3?9\x7f\xcf\xdb\x82^\xe3?\xab\x194g\x82\x99\xc3?\x0b\xbc1@)\xd3\xca\xbf\xed\\\xa7\xfe\xe0\xb7\xeb?5-\xbf4\x01D\xc0\xbf\xa8\xc7\xd2\x80\x8f4\xc9?\xe9\xac`\x85\nY\xdf\xbf\x8d\xa7\x01\xe1\xa5w\xd7\xbf\x8c\xe3\xb7uM\xa6\x97?N\xf1\\\xccw\xab\xd7?\xbbQ\x80\x8c\x16R\xdd?\xc9\x9b\xd92\x83F\xe5\xbf\xc17AEM\xea\xeb\xbf\xc4--7\xc1U\xcc\xbff\xd6~\xec\xc1\xf9\xd3\xbf2\xf6\x10Tm]\xd1?\x18\xfc\x051x\x9c\xeb\xbf^\xd0b\xbc\xe3J\xd4?\xdeG/\xa0\xb0\x9b\xb8\xbf%\x9f\xa0L\x01!\xe7?H\xd0\xd0\xc4\xfdG\xb2\xbf\xae\xb42\x1f\x05\x1a\xf1?\x0e\xf8=\xc8\xdfh\xe2\xbf\x93\x8d \xc6F8\xd3\xbfL\xdc\x0f@3\x06\xb1?s\x19W:\x83\x87\xf2\xbf\xb9\xd7%/`Q\xd8\xbf\x96v-\x96\xb7\x9f\xd8?\xacax\xe5Hj\x02@]\xf0F+\xb7\x1b\xd4?\xb5\xedL\xcfZIZ\xbf\x99TE\xfb\xcd\xd0\xeb?\x13\xf4\xc2\xc6\xf4%\xe4\xbf\xc5\x9fwh\xf02\xea\xbf:MCt\xf0\xf7\xf3?r\xf9qQ\xd9P\xc8\xbf\x01G\xeden\xe6\xf4\xbf"\xb4\xd71\xe9\xd9\xe3?\xa5t\xb0\x98\x89\x80\x8f?\xa7f\xca\x13c\xb2\xc7\xbf3\xe1\x99\x01\xe1\t\xea\xbfs\x93M\xe0\x14:\xe1?\x81\xcf\xe3\xba\xe7\xee\xe2?9\xb7\xf2\x8e\x83\x16\xd9?\x9f\xde\x92\x95G>\xed\xbf\x9e\xad!\x9dJD\xd4\xbfb\xff\xfe\xb6\xa23\xe4?\xbf\x13\xfb\xc5\xfc\xef\xeb\xbfp\x8e\xc8\x02\xe0\xc3\xb5?\xf2\xf9:5z\xfc\xed\xbfXU\xd0b\xda\x9c\xf2\xbf\xbb\x07\xf0c\x04\xcd\xf6?\xb8\xf2\xaa]\x96\xec\xc8?\xc2\xa2\xddr\xc3%\xec\xbf\x1bv{\x8a\xd9\xa4\xc2?<"\xa8\xc2t\x13\xe0?\\"\x9a\x94>\xcb\xe6?\x1e\xe0j\xb3`\x84u?h\xebP\xb5\x02\xe1O?\x0b>{\xd9\x00\xd1\xc8\xbf\xa2\xb8\xdb\xf9q\xc8\xf9?\xf9\x96:}TS\xf0\xbf\x0fm\x7fd\xa6\x18\xe0\xbfqr\xa4\xcb\xb4\xee\xc5?]\x085s\xec7\xec\xbfNi\x06\x94\xd7\xaf\xf5?\x07\xd1\x0f\xe0\xb7\x8f\xd8?tQ\x9cv\x1a\xd6\xa0\xbf\x85S\xbd\n\x9f\xb7\xd7?H2\xa1Hj)\xd2\xbf\xc5F\x12{0\x8d\xd8?\x0c\x8a3ab\xd5\xbe\xbf\x1d\xf4\x18\x03v\x96\xe8\xbfwDe\xed\xd0\x83\xed?\xaf\x15\xb5\xc5=2\xa9?r"\xaa\xc1|\xa7\xd9\xbf\xef\x1f\xceF\x00\x99\xd7\xbfE\xe3N\x86\x87-\xcf?#\xadA\xe2\xbcO\xe4\xbf\x85\x02\xca\xca\x06\x1a\xf1?2K\x9e\x08\xdb\xe2\xea\xbf\x02\xd1\x1bh\x0f+\xbd\xbf\x1eFY\xe46/\x03@\xd63\xc3\xdc\xc8B\x01@\xf6\x08\x05V|\x15\xf7\xbf\xce$\xb4U@\x88\x01\xc0C?G\xc6\xc7p\xee\xbf\xd1!\xa9*@x\xfb\xbf{\x95\xa4\xfd|\xac\xde\xbfe\xa2\xf7vR\x04\xe7\xbf\x86\x13\x0b\xb1q\xb0\xf2\xbf3\x91\xc6\xc2\x97\x7f\xe7?_\xdfAk7\x9c\xe3?\xc8\xc6[\xb48@\xf4\xbf\x18\xc3%-\x06\xb3\xdf\xbf\xbdRKh\x1d\x15\xe6\xbfy\x12\x91\x8b\x06\x1e\xef?d2\x08\xb6GI\xf2\xbf\x81\xb4&\xd1K\\\xe9\xbf\xfb\x9bnx\xff/\xe5\xbf\xa7\x96\x02\xe8\xccf"@$\xe5\xa7\n\x00\xde\x02\xc0'
p945
tp946
bsg26
I1
sg27
I14
sg28
g29
(g32
S'w\xda\xa0 .G\x13@'
p947
tp948
Rp949
sg38
g929
sba(i__main__
PLSmodel
p950
(dp951
g8
g935
sg10
g11
(g12
(I0
tp952
g14
tp953
Rp954
(I1
(I180
tp955
g942
I00
S'\xbc0\x94\x82\xfa\xcc\xe5\xbf\x00Ek\x10\x12\xef\xc9?z2\x86!\xc4n\xf0\xbfk\x8dGu\xa1X\xba?\x88X\xb3\x80w\x03\xf0\xbfP~\x0eH\xaf$\xc4?vT\xc2\xf9ol\xed\xbfOg\xe1\xae\xbf\x87\xf4?\xf3Sg\xaf9\x9a\xf8?`\x19\x85`\xfb\xb4\xdf\xbf\xd6\xae\x8d^\xfcM\xc3\xbf[\x80\x0c[*\x87\xf7\xbf\xd9\'\xaa\x19\xda~\xed\xbf\xc1x\t\x1d$!\xf8?\t\xc9\xbc05\x9f\xca\xbfsL\x08>C\xcd\xd9\xbfE\xa4\xa4\xdf,\x8b\xe9?\xcdH\x01j\xe4\xea\x89?\xfee?\x9f\x98\x05\xdf?\x81\x18\xa7\x03\xcc\r\xf3?\xb3S\x86\xa1\x06\xe9\xe2?CG\x87\xa2\xb8\xa4\xe4\xbf\xf6\x13Q\nn^\xf8\xbf\x85\x00\x11\x7fIj\xed\xbf\xc2\xe6U\xd6\x18\x0b\xa1?w\xde,\xad_*\xc7?\x9f|\xa2\xedh\xd5\xfa\xbfF\xb25\xcd\xdf\x12\xd7\xbf\xcc\x17\xa8bn\x1c\xd4\xbf\xe1js\x03\xa4\r\xf2?\x9b\xa6!+\xbe/\x04@\xdc\xa2\x0e\xa6\x8f\x03\xf3\xbf.\xban\xb4[2\xe1?v\xe9\xb0\xb9k\x9e\x02\xc0\xbaJR\xa1\xc9\n\xe5\xbfAML\xa5\xfew\x12@\xff\x0c\xfa\x16\xe2\xde\x00@\xd9R\xaa\x15\x1d\x9e\x01\xc0\x8d\x96\x04)xB\xe6\xbfy\xf9\xeetqH\xe9?\xcbd.\x80\xc6\x9b\xfb?\xcc\xc5\xa5\xcf\x95\xd2\xdd\xbf\xcdDY\x11\x97"\xe5\xbf\xb1lSSo\xed\x05\xc0\xf7j\xe7?\x1f\x8b\xe7\xbf\t\xcaM\x9a\xd7=\xe5\xbf\xa8\x12t\xd9\xa1\xb7\xee\xbf\xfa\xb5n-r\xe5\xee?\xf9\xda\xfa\xe0\xecd\xf3\xbfCSI\xf62\x8c\xc7\xbfrN\x03E\xc0\xe8\xd6?\xbf\x0b\xeby\xa6%\x07@}\xe5\xda\xbb\\j\xd9\xbf\xf4\x1f\x9a\xe6\x81\x98\xd2\xbf\xb2V\x0b\xb5\x10\xbd\xc8?\xda\xff\xf7\x1e\xf3\xe3\xe0?\x02\xd7\xce\xef\xf8?\xdb\xbf\xa7\xa87\xcbr\x1b\xc0\xbfI\x01\r\xd9\xdeD\xea?\xc4\x12.\xcc\xab\x0b\xf6?f]\x8cd&\xbb\xbe?\x9f\x0f\x0f\xeb\xd7b\xf2\xbfj\xe7\x07\\}\xf0\xdf\xbf~!\xdb\xee\xac\xc1\xcd?\x90\x0e\xb9\xab-\x18\xd2?\xe1Jc \xe6\xd8\xdb\xbf"\xf9\xc3+\x15I\xe6?\xf8\x01\xa2z]\x9c\xe6?\x0c\xb8_Y\xab\xb9\xdd\xbf\x19AT>\xc3\xd1\xf9\xbf\xa1:i\xf3\x14`\x95\xbfx\xe2"!\x8f\x15\xeb\xbfw\xdak\xdd\xc9\xce\xd0?\n\x98\xbc4\\S\xf1?F\xf8\xf8\xcc\xbd\x18\xaf\xbf\xaf\xef\x85\x0e/\xb3\x92\xbfR^?\x10\x9a\xa8\xbf?\xe6IOtj]\xf2?\x81-\xdf\xd6-^\xcb\xbf\x85P\x06J\x9fR\xe5?\xd6\xc4\xdf\xa2\xefA\xdd\xbf\xf0\xdc=WX0\xce?:\xa2\x00\xf2m\xe3\xc3?H\xd8ks\xbd`\xe6?\xca?\x89~\xe9\xc8\xab?\xb1\r\x1cN\xfe"\xd1\xbf"FK\x1ee\xa3\xd3??\x16\x8c\xa0F^\xec?\x95\xd1&[\xd1\xfc\xcb?S*\x98\x8c\x8cp\xe8\xbf\xe3j\xb5G24\x00\xc0d+\xfa\xb2,\x85\xc7?\xc2/J\x06J\x86\xea\xbf\xb1\xba\x10\xc4\x99s\xdf?h\x9bNip)\xdd\xbf\x8f\x87G\x0e\x19\xb6\xef?\x83\xfcu~\x83\xd5\xe4\xbfr\xd9\x91e\xe6\xb1\xf2?w\xa7\xc9?+\xb9\xee\xbf\x94\xa8eH\x8aK\xf0?\x08\xd6c\xf3\x8a\xf6\xda\xbf\x13\n\xdd\x9e(F\xb7?\x1e\x9f\xb1\x8c\xbeW\xd8?z\xaa\xfaW[\x1a\xf2\xbf\x06\xd7"\xa2dL\xdf\xbf\t\xaax\x98\x9c\x8d\xd5?\x08@T\x13T.\x06@)F\x8a(+j\xe3?|\xb7\xfa\xe2tf\xe8\xbf\n\xe0\x16x\x8f\x14\xe9?g`\x83"o\xeb\xf0\xbf\xc3\xfe\xba\x7f~\xea\xe6\xbf\x8dd\xa6N\xd7J\xed?dE\xdb\xc1\xd6\x84\xdc?w\xd8\xe8\xed\x1e\x9a\xef\xbf\xec\xc2e\xd9\xf7\x83\xe0?\xb8\xb1*\xaa\xba=\xe3\xbf\x89\xb4\x1dT\x9f&\xa8\xbf\n\x91\xdaY\x8fW\xf8\xbfk%\x1fF\xaab\xec?\x95\x1d\x18\xd8\xd53\xe2?\xaa\x01\x8c\xb1\xb1\xd4\xc8?\xf1\xb6\xeb*rU\xc5\xbf"\xbc\xf2d\x01\x1d\xe1\xbf4>\x1e\xb3\xb3H\xe8?\xc0\x01j\xaf\x82D\xf2\xbf(q\xe7\x8e\xc9X\x95?\xe3\xd5\xb0\xf9\xe2\xfd\xea\xbf"\xc7\xb5P\\\xa6\xe9\xbf*\x8b\xd9\x07\xf5\xb6\xf5?\'0\xbbh\x05~\xdc?;q}\xad<a\xf3\xbf\x84\xd5t\x9c\x97D\xdb?\xab\xe0T\xd67\x15\xd5\xbf\xcf|\xc33r\x1d\xdd?\xe0\x99\xb7\xe5\xd7\xef\x83?Y\x82U4Uu\xf0?\xd2@3\xb26\xbd\xec\xbf\xc5*\x11\x8e\x0f\xfa\xfe?y3\xb0!\x84_\xf4\xbf?\x87\nu\x1b{\xf1\xbf\xea?\x90\xa9dZ\xc4\xbf\x16\xf5<\xe9\xed\xc4\xf2\xbf\xd3\x7fI\xd6\xa4\x05\xfe?\x0f\x96\x0b\x82P\xd6\xe6\xbfi\x9d)\xf5\x1a\x9d\xf1?\xf6d\\\x8dKT\xf8?\xcb\xda\x0cY\x8dY\xdb\xbfb!\xdb\xb0\x11\x02\xc1\xbfp\xe4\xc0\x1a\xa8~\xd7\xbf\x9a\x90\xf0\x99\xd3\xbf\x97?\xdf?bg\xf4\x92\xd7?p\xa9\x14\x86\x82\xf9\xce?\xfb&n)\xb3\xcb\xf0\xbf\x86\xb8\xe9\xe5\x8b\xf8\xde\xbfA\x84\xef\xfd\xc1\x02\xd4\xbf8\x08\x06\\\x1a\xbe\xca\xbf\xa0\xc7\x8cSu,\xf9?V\x11 \xf4L&\xf1\xbf\xc7=\xcc\x10\xdd;\xdf?\xc5B\xa7\xbbm\xe9\n@@\xfe\x0e\x8a/\x95\xf6?\xb7\xe2\xca\x04\xa1\\\xf1\xbf\xa2pO\xe4\x0fu\x00\xc0\x95\x0cM\xdd\xf4P\xe1\xbf\xce\x04\x01V\xc1E\x02\xc0+\xc2\xf2\x1d<g\xe0\xbf\x18\x88\xe1\xdd\xeb\xa1\xf5\xbf`2\xec5\x02/\xe8\xbf\xd0\xa6\xcb\xc8l}\xf2?\x02?D\t\xe5n\xf0?\x80\x8f\xb3W\xda\xae\xfb\xbf\xa0U?\xeaN\x85\xb3\xbf\xdaw\x1e\xd5\x15\n\xda\xbf\x14\xa4\xac\x99\x08\xd7\xdb?\'\xb8\xfcs\x9ee\xf6\xbf\xad\x9a\xdbMb\x1e\xf3\xbf\xb7\x97XH\xbd\x86\xf5\xbf\x1c\xe4\xcf\x81\xb8\x8e#@\xbdKP\xa9\xd3q\x03\xc0'
p956
tp957
bsg26
I1
sg27
I19
sg28
g29
(g32
S'\xff"\xfa\x13\x8f\n\x13@'
p958
tp959
Rp960
sg38
g929
sba(i__main__
PLSmodel
p961
(dp962
g8
g935
sg10
g11
(g12
(I0
tp963
g14
tp964
Rp965
(I1
(I180
tp966
g942
I00
S'\x1f4\xf4\x92\xae!\xdc\xbf\x1fd\xe2\x03\xa2\xc0\xbe\xbf\xf2y;\xe6\x10C\xea\xbf}u8\xba7\x93t\xbfd\xd0\x8a\xb6B\t\xf4\xbf\xda\x1c\x17\'gX\xda\xbf\'\xbd(f\xd7\xb1\xf0?z \x97D\x0e\x05\x04@\x8e\x84P\x9b\x1a8\xdc?\xb5\xc8K\x9c\xbf\xc9\xe1\xbf]1TH\x8a0\xe3\xbf?\xc4\xca{\x93\xce\xf9\xbf\xae\xe9Y\xca1N\xe6\xbf\x0fmS%A\xe5\xf6?\xbc\xd5\xc2\x80\xa6\x85\xdb\xbfc(\xd9\xadN\xfa\xd9?E\xb3\xe2G\x8f\xaa\xa9\xbfTO}D\x8b\xda\xd7\xbf\xb3A\xf2~\xe3\x18\xdd\xbf\x90\x0f\xc2\xa7\x89\xfa\xff?\xcb\x90,\xf5cM\xdc?\xb8"\xd6\xd4\x11\xe6\xe0\xbfV\x9eo\x8fX\xe3\xf6\xbf\xdf\r\xdd\x13\x19\xc8\xe7\xbf\xaa\t\xd7\x9dZC\xd7\xbf\xbbs\x94\xfc\xee\x0c\xd3?u\xd6\x8edV\x8b\xf7\xbf\x8a\xa4+\x94\xa1C\xe3\xbfI\xc8\x8c>\xc5\xa4\xc2\xbfX\x14\xe2\x97\xc6\xc8\xf9?\xa8n\x9e\x99M\xa9\x07@\xc4<$W\xdd\x8c\xf4\xbf\x14=\xd9\x94\x883\xf1?\xe5O\xed6]\x91\x0c\xc0~\xa1\xa9\x83\xdf;\xe6\xbfW\xfa\x0f\xf6X\xc0\x12@@&\xb0\n\x93\xa0\xff?\x1c|\xd2\xed\xacj\x03\xc0\xa2L\x16\x99\x89\x99\xd5\xbfiD2\x96\xa4\x9d\xe1?4\xa9J\xfc-\xee\xf5?4\xabS\xea\r\xcf\xcd\xbf\xd7\xbbN\x01\x05\xfe\xee\xbf\xd9\x90@KN\x1a\x04\xc0\xc2\x84\x14\xaeDe\xc0\xbfo\x87\xf4\x9b\x12;\xeb\xbf]\tO7\x87\x03\xe5\xbfh\xad\xe5\xe0\x00\xdd\xec?\xb6\xa5\xf5\xbf\xb2\x92\xff\xbfA\xa9-K\x93\xf8\xb5?\x88\xbe\xa6\xc8\x83(\xca?\xdaH\xfe!Y\x84\t@\xd6\xf1\xe3w\x81\x88\xdd\xbf*\x08K\xd8\x9d~\xc1?\xfe[\xbd\xf1\x05\xbf\xe7?1\xa1\xebCy\xd4\xeb?\';.\xc8b\xce\xec\xbf4p.0|\xc9\xe0?n\xfd\x1b\xb6,\xaf\xd2\xbf\xc6\x0b\xdcm\xf4q\xee?\xab\xd4|\x00\x92Y\xe7?|S\xfa\x05\xfev\xee\xbfL\x18\x0f\xf8d\xf4\xf1\xbfn\xae\xd4\xe0\xf5\xad\xc9?\xef\x13j\xea\xc04\xad?\x13\xc2x\xec!\x08\xec\xbf\xe4\xcc\xdc9w\xcc\xf1?\xd3\x1bCT\xca`\xe7?\xdaf4\xd4\xbfm\xd9\xbf\xce:"\xb9\x90!\xff\xbfR \x9f\x14\xe6N\xd1\xbf6*b\x95\xad\x00\xeb\xbf\xf4\xefW\xe9c\x90\xd0\xbf\x06\x19\x9e\x89\xf86\xff?\x1e\x1c[\xa8\x97L\xc2\xbf\xd8\xdb`~2\x8e\xe4\xbf1\x86U\xc8\xe6\x8b\xd0?G\xfe\x90\x15\xd4\xa3\xf6?\x96\xa1\x82\xca\xe2?\xda?\x07\x0b\xa8\xe4\x03\xc6\xe2?\xed\x03\x1c \x8b\x1f\xa3\xbf\xdaPg_\x9e\xdb\xf0?\rWft\xb9{\xe0\xbf\xea\xd7 3\xb3J\xe6?Bq\xf6\x0f\xd5\xbd\xc9\xbfRb\xc1\n\x04-\xe3\xbf/\xc9\xef\xe8\xd6\x04\xd2\xbf\x85\xa73\xe0kx\xdf?G=D1ob\xec?\xcf\xf4M\x07\xf70\xee\xbfmC\xc4\xd8V\xcb\xf0\xbf\xcd\x1d~\xfc\xe0\xc5\xf2?\xecE\x0f\\y\xcf\xe7\xbf4o\xa69\xf8\x95\xdb?%,j\xb0\x8c\x11\xf1\xbf\xf8s\x8f\xa3\x80\x05\xed?\x92j\xa8\xb4\xe1\xc4\xef\xbfq7*\x85B\n\xee?\xfdew\xd8\x1dE\xf1\xbf\xdez\x1as\xd5\xce\xed?\xe2\xb0\x0c\x82\xac\xda\xd8\xbf!\x96\x1e\xa0\x82\x06\xd1\xbfP\x9b\x86\xa2Y\\\xd4?\xb1\x06?\x97\xe9\xb2\xe0\xbf,\xa4\xe2\xed\xa0\x84\xc3\xbf\x8fh\xad<\xeaG\xd1?z\';\xe1\xecK\x06@\\]|U\xb4W\xf1?Oq\xf8\xac\xb1\x8b\xca\xbfT\xd9TLxj\xd5?w%bL\x0bz\xdf\xbf\x9aisp\xb4o\xef\xbfK\\\xdb`\xecd\xf1?<\x937v\xa9\xcc\xe2?%j\xff\xa2\x81\xdf\xf7\xbf-b\xb1\xbd\xc6\xf8\xe8?-\xb0\xf3\xfbZ"\xc2\xbf#\xb1\xf7\xb7\x90\xfc\xf6\xbfM-b\xad\xa5\x16\xfb\xbf\x8cR\x13z\x93\xcc\xe0?\x94\xb0!\xd5\xad/\xaf?u\xe3\xba\x11\x194\xd4?b`\xed1\xe5y\xde\xbfz\xd7\xe8<\x9a\x81\xe7\xbfK\xa0L\xca.6\xf9?\xad\xbb\xc9\xf0\xeaz\xe5\xbf\xbd\x98qv_\xfb\x97\xbfO3\x82\x8c^\x1d\xf1\xbfi\x18\x18\x1f\x00\x08\xe0\xbfW\x01\x8d C\xf4\xf0?*\x08/\xc5B\x08\xe6?(!\x87\x0c\xdb\xcf\xf0\xbfjbcyv\x03\xe0?J\xba\x12\x82H\xfd\xdb\xbf*+\xba\xd8zH\xd2?<\x9f\'\x1eT]\xe4?\x03\xf4R\x0f\x89\x8d\xe8?\xbd!w\xfc\x95\x07\xe0\xbf\xe7\x8aG\x90/\xce\xf9?\x00\xf5\xf4x\xc7M\x00\xc0\xb7<\x115\xaf\xfd\xf1\xbf\x92\\\x1a\x18^\x9b\xed\xbf\xd6)\xf5\xaf\xec\x9a\xef\xbfg\x17-$\x93:\xfc?%\x19\xfab)]\xb2\xbf\x94\xf2\xc7\x0f\xed\x97\xed?^H\x98(O\'\x00@B,\xcc\x03\x83K\x84\xbf\x19|\xf3{;q\xcf\xbf\xdb\x17\xde\x983\x07\xe2\xbf\xcb\xfb\x8d\xf2\\\xd1\xe8\xbf\xe1\xc0\xfd\x8eo\xb8\xe1?\x91\xd2j\xa7\x9c\xf3\xd0?\xb2\x9cZ\xcd\n-\xe8\xbf\xcf\xb5\xfbS\xc5]\xdc\xbf\xa4\x8ch\x95\xbb\xa2\x9d?\x05\x03\x93\x01h!\xe7\xbf\x0b^i\xc4o\xf0\x00@$\n,+\x96\x9b\xf7\xbf\xddj\x88\xb1\xf5X\xdb?\x0b\x10`\x18\xc3t\x08@K\xcd3t\xbf:\xe5?\xad?\xf5\xb7\'$\xf2\xbf\xd5\xabB\x0f\xcc\x14\x00\xc0\xb9\x80\xfa\x08\xa6\x03\xe6\xbfI\x13\xf6V\x82\x93\x04\xc0\xf4o\x90\xac\x94\xf3\xf9\xbf\x9fVt\x81\xe7\xdd\xf4\xbf\xc7?)\xa9D\xab\xc8\xbf\x0e\xe5Qb\xf7P\xe2?\xa4\xd1\xc4\x9a5\xc9\xf7?\x18\x01\x88\x95C\xc3\x00\xc0F\xc2\x9a\xf85\x94\xcc?\xd0\x832\x95\xdd\xf9\x81\xbf\xe0T\xa7\xcclW\xd4?F\x95|4;\xf9\xe8\xbf\xb5\x12ua\xe8\x9a\xf0\xbf4\xebH}\x0cm\xf7\xbfiW\xc8\xcb\xf06%@\x8dY\xff\xed\xfa%\x00\xc0'
p967
tp968
bsg26
I1
sg27
I18
sg28
g29
(g32
S'\xc7\x16\r\x96\x1f\x18\x13@'
p969
tp970
Rp971
sg38
g929
sba(i__main__
PLSmodel
p972
(dp973
g8
g935
sg10
g11
(g12
(I0
tp974
g14
tp975
Rp976
(I1
(I180
tp977
g942
I00
S'G\x9e\x89g\x0es\xeb\xbfh$9\x8f\x05\xa8\xbf\xbfZ\xfd\x83{\x01\x14\xe5\xbf,\xba\xa3\x8e\x00E\xf1\xbf\xeb\xb79~x\x92\xf6\xbf\x01\xe6\x8f\xacm\xfd\xd4?\xd3\x9e\x07\x94\xf3U\x80?\xeb\xf9\xa9\xc8\x16"\xfd?_\xd1 G\xd2h\xf6?W\xd8M\xc6\xe1\x8d\xe1\xbfr\xe9\xd7\xce\xe9\xa8\xd9\xbf.\xff\xdb\xe9\x1f\x9c\xe4\xbf\x06AJt\'\x18\xd4\xbfy8\xdf-\xfe\xb1\xc1\xbf\x07#\x01\x87\x97i\xda\xbf\xd6\x8b\x8b\x94\xbe\xc3\xc2?@j\xb5/\xd3\t\xe2?,a\xa2\x82\x1d\x8e\xd7?"Pb\xa4\xd5\x05\xe5?<5T(\xa8\xbc\xf4?\t^(\xac\xf4F\xe9?\xc9\xc8\xad\xbfY\x97\xd1\xbf \xd3L\x9b*\x08\xda\xbf"\xfb\xb6&+;\xf0\xbf\x10\xda\xbaB\xd3\x80\xbe?\xad\xd9}D\x8e\x82\xcb?\xb617\xec\xef\xfb\xd0\xbf\x9e\xdaE\xeb\x0f\xa0\x96?\x1e\xc3\xad\x1a\xf7\x03\xd4\xbf\xb2\x91\x0c\x1d\xa6O\xa0\xbfk\x9d=2WX\xed?&6kdG\x86\xd4\xbf\xe6\xf5\xbf2}\x1a\xd9\xbf\xad\xc1\xa2H\xa7\xc9\xf9\xbfg)?\xa9\x15(\xf0\xbf\xf3I\xf7G\x90h\t@\x1b\x1b\xc2\x8f\xc5X\xf7?\x07\x82\xb7\xd0h;\xe3\xbf\xd1+ *\xe5\x01\xd6\xbf\xc1\xf0P\n\xc5\xec\xbc\xbf\xe5\xa7;:-\\\xe8?\x05\x0bz\r\xc7\xfc\xbc\xbf\xfd\xd2\xa6\\f*\xfc\xbf{u\xfdO\xbf%\xf7\xbf\xde\xa5\x83\xa2]4\xdb\xbfnlNj\xc1\x9er?\x8e\xe2\xaa\xb0\xae\xce\xae\xbf\xaek\xba\x95*>\xd0\xbfS\x99\xeb\xe8Y\xf4\xec\xbf\xb6\xea\x82\x01\xa0U\x97\xbf\xae\x0e\x7fO\xa4\xda\xd6?y\xb1\xe4\x00\xaa\x1a\xe5?\xbd\x12Fa\xe3A\xe4\xbf=N\xa8\xb9}w\xd2?8\xe2CJ)\x86\xe2\xbf\x1a\xb2\xf7T\x03V\xed?*\xed\xce|\xc7\xd9\xe6?\r\xd6\x86\x81\x1c\xb7\xe3?a\xf1\x03\x83\x94\x0b\xe4?\xb2z\xe4\x9e\xc2\x12\xf4?\x90DK \xc8\xbb\x91?\xad\x07\x9b\xa2\x11Y\xd4\xbf\x04\xacF\x0c\x97\x96\xcf\xbf\xfd\xea\xd28\xb7\xe0\x96?\xc0\xa2\xef\x07Z"\xb6\xbf~\xd2\x8c=\xd6\x14\xe2\xbfq\xfce\xfb\xd6\x0e\xc5\xbf\xd0\x83)\x13\x83\xe1\xde?\xe4\xe6\xeb\xa6\x9c\xdb\xc9\xbf\xfa\xa6C\xa2i\xb1\xd3\xbf\xf8Z\x8d\x08\xa3\xfd\xd4\xbfM\\x\xf0\x91\x85\xca\xbfP\xce\x85\\\xa3\x10\xcf?\xb8s\xc2%2p\xe6?c\xb2o\x03\xef\xa8\xde?\x17A\xd8\xd0\xb6\x11\xda\xbf\xa1\xb1,L\xd2\x85\x86?\xac7\x81\xf3\xce\xc2\xeb?L+\xdb\x13y\xb4\x85?A\x0e\xe2\x11\xdd\xf9T\xbf=3\xc8k\ra\xd8\xbf\xae\x0f\xca\xde\x94\x8f\xd2\xbf\xf0s"\n\xfd\xac\xd0\xbf\x96\xa5n-\x9b\x0c\xb1?\x9e\x08S+\\s\xd8\xbf\xe6\xd5#:@\xe9\xe9\xbf\xc4\xf7m\x88L;\xcd?\xf6\xc5\x7fc,5\xb8?9\x0cm`ti\xd0?\r&\x84\xe8\xf4\xb7\xb6?\xa1\x0c\xbbP\xe6?\xdf\xbf\xc3\x91\xcb\x84#[\xb8\xbf\xb95\xc86\x18N\xd9\xbf\xefA|"J\x15\xa0?\xa7\xcc\xca\xe7\xdc\xae\xd3\xbf\x1f\x1a\xb8\x9e\x9e\xd1\xd6?l\xa5p\xa5l\xc6\xea?\xc1\xad\xaeg\xd3^\xf2?\xc7\xa7\xc6\xa0\x13\x8d\xc5?\xfd\x95\x90\xc9;\x1d\xc1?\xea\x975=[\xb1\xe3\xbf\xc0\x0b\xcad\xe4\xd7\xd2\xbf\xcfY\x00Q\x8a;\xd3\xbf\xdb/1\xda\xe0\x85\xea\xbfy<\xc0W@\\\xa6?\xfc+i"G\xaa\xe1?yhl\xa2\xc8\x08\xbc?\xb1\x15\xbb\xd2\xe7u\x8b?\x9c\x88\xcb\x13\xbc\xde\xb0\xbf\x01z\x7f;7\x17\xc8?(\xf3\x1e\xec\xa7\xda\xd8\xbf\xe5\x92\x851b\x9a\xba\xbf\xeb0Mj\xff\xea\xec?\xf6\xca\x1cu\xfaF\xca?\xcf\x90\xaee\xc6\xfe\xdc\xbfl\xd8\xc5\x94qA\xd8?,\xb7v\x1e\xfc\xb2\xc8?\x8cc$wg-\xcb?\x1df\x07\xdc\xefd\xc7\xbfT2C\xf2a\xb7\xdb?rF\x9c\x17\xd8\xca\xd6?\x97\x96\x9b\'\x8d\xcc\xd0?V~\x91\xfbEi\xe6\xbf8\xad!i h\xcd\xbf1w\x00\x1d\x89\xf3\xe1?\x88\xc9.\xa0\xb8\x83\xdf\xbf\xa9\xb1#\xfdy\x9b\xba\xbf\xa7\tN/>\xe8\xee\xbf\x8c2s:\x9a$\xe3\xbf\xdb\x85W\xa1\x86\x85\xee?\x00!\x04\x06\xa6F\xc3\xbf\x06F\xcb\xac\x8c\xc2\xe0\xbfg\xce\xe7\xbf\xfak\xe2?\xc4\x8dN \xedW\xd3?\xbcC\xfc\x80=O\xc2?u\x84`\x18\xde\xe9\xe1\xbf\x9a\xd8Q\x18>\xab\xa2?\xab$\x8d4V\x8f\xb3?B8*\x9f\xce\x0e\xf1?\xbe\x8cW\xaa\'\xce\x81\xbf\x97d:\xb9\x9b\xe0\xe5\xbf\x95T\x13\x8c\x11(\xa6?\xfc\x08P&\xffJ\xcc\xbf\xa1\'Sp\x8b\xa9\xe6?^_//\x92\xc6\xcc?R;\x04\xd7F\x8e\xce\xbf\xf8\x88^\x9e\xd8\x7f\xd7\xbf\x12\xb8d\xf1\xb1\xb1\xd4?/\xce\xa0\xa3\xa8\xbc\xb6\xbf\x123\xee\xae\x030\xe4\xbf\xc3\xef*\xa4p\xb2\xe2\xbf\x9c\xd2H\xb6\xc0\xae\xc2?{:\xfa\xe7\x97\xf3e\xbfv\xe0/\x07\xde\x82\xde\xbfSR8"J\x06\xd1?\x19\xf7\xdd-?`\xdc?\xf3~u\r\xf6s\xcc?\xee\x9d\xfdV\xa1\xad\xe9?\x08;f\xe6\xe9\xe3\xb1?E\tC\x07\xa9\xba\xa6? \x16>\xe3\x12H\xcb\xbf\xd3_\x00i\x96^\xf8?;X`8\x9e\t\xc8\xbf\x80r\x17\xa5h5\xee\xbf]\x11\x99\xc9G%\xcd?GJ\xd3p\xa6\x0e\xe9\xbf\x88c\xde\x85\xfd(\xd2?\xb8\x98de\xf8\xb6\xb8?\x05\xec!\x0b\xa7W\xe5\xbf\x9a\xbd\xd9\x19|\xcd\xef\xbf\xe1\x83\xecK\xcfj\xb1?\xa4\x8a\x06.\x92Y\xa8\xbfc\xf4\xce\xef\xc3T\xd6\xbf\xae\x94\x89M\x15.\xe7\xbfT\x98\x9c\x86s\xd8\xba\xbf\xf5\x9f/\x13\xbb\x8c\xce\xbfB%\xbe\x02\xb9oq?m_\xcc\xae\xa2C\xd6\xbf\xde(zpc7\x16@\xe0\xbe\x0b\xff\\@\x01\xc0'
p978
tp979
bsg26
I1
sg27
I7
sg28
g29
(g32
S'r\x13\xa71\xc5\xab\x13@'
p980
tp981
Rp982
sg38
g929
sba(i__main__
PLSmodel
p983
(dp984
g8
g935
sg10
g11
(g12
(I0
tp985
g14
tp986
Rp987
(I1
(I180
tp988
g942
I00
S'mn}\xe8b\xe7\xd7\xbf\xff\xd6`\x10\x8e\xd7\xd8\xbf\xcc\xd5X\xf9\x08\x03\xe4\xbfr\x04*\xf3\xf0\xb8\xe3\xbfq\x1ce[\x8b\xd4\xef\xbf\xfe!\x00\xfc\xd8\xbf\xc2\xbf\x10]\xc8f\xbf\xc4\xcb?\xf3\xa6J\x7fK\xee\xe8?J\x01[\x9e\x06\x7f\xf0?vd\xdex\x99\x81\xce?T\xf6}\xbd\x02\xcb\xb1?\x9c\xb2[\xe6P\xf1\xd1\xbf\xec\xc6\xb5\x08\xef(\xe4\xbf\x95\x7f\xe3\xc9jk\xb2?\x86\xbd&\xe6t4\xd2\xbflL\\\x80(,\x91\xbfK\x14TU\xee\xbe\xdc?8\x0b \x1e%\xae\xd8?\x9d\xaa\x0b\x8ad\x08\xa4?\xaa\x83\x8fG\xad4\xf1?\xd1RW-\x9c\x9b\xef?\xec\xe4\xec\xe52w\xc7\xbf\xeer\xf4\xe3\x08\x1e\xdd\xbf\xc9\x13\xf3\tV6\xea\xbfQ\x9eNe\xddQ\xc0\xbf\xae\x1c\xcdy\xe1\x88\xe1?\x86\xd2\x8b\xe5\xbcQ\xd7\xbf\x04\x1e\xdbe-V\xc3\xbf\xc9\xdd\x80l\x08S\xd7\xbfj\x8b\xfe\x087g\xd2\xbf\xbeZrcO\xe5\xe2?:MN\xda\xac\xf8\xcc\xbf\xf4\xc4f*\xa5i\xf1\xbf\xf4\x1f&\xc9F_\xe1\xbf\xa1\x98\x1fS\xdc\x14\xe4\xbf\x9cV\xda\xb9\x0f\x1d\x01@Z\xbf\xe4\x12\xd5\xaf\xf9?\x88\x18WG\x0c\xcc\xac\xbf\xdfCW\xbaaX\xd1\xbf\xc1_\x93q\x07\x98\xd3\xbfV\xc5\x98\x15\xdc\xb8\xe6?|U4\xe7\xb1a\xb2?a\x1e\x15\xa9\x17\x95\xf1\xbf\xe3\x98\xbe#x\x82\xf2\xbf2\xd8\xf6yt;\xc9\xbf\x82\xac\x15\xc1D\xad\xd5?\x84:\xe6\xda\xdc\xb3\xc0\xbf\x8d\xea0\xac\x1a\xaf\xc3?\xb8RP\x99G\x12\xe2\xbf\xdft\xc4\xd6\xbc\xf4\xdb\xbf\x0eZ]\x86X\xc7\xb0?&\x0c\x13\x86V\x99\xdd?\x13\rY\xfb\xe9{\xe4\xbf\xb8\xf0B]:w\xc8\xbf\xac\x83\xafE\x92\x82\xda\xbf\x8c\xc8Q\xfdt\xcf\xe7?\xebW\xb93\xe8\x0f\xdf?\xcc\xcc\xfa\x87\x13K\xd7?\x875`\xda\x18\xbd\xdb?Q\x8aeW\x05\x05\xf0?\xb9\xc6\x04\xd6e\xd1\x80\xbf<\xd6\xbe\xe5\xd9|\xcb\xbf-\xc4\xfb\x1f:K\xd2\xbf\xe9c.\xcf\x19\x89\xb0\xbf\x96\xa8\xb1\xb3\x88\xc8\xcf\xbf\xf7\x12\xbd~\x1d\x1b\xd5\xbf h\x03J\x92\xcd\x8f\xbf/@\x00\xcd\xd2\x99\xab?\xd5\xf8\x99\xc7i\n\x82?\xd2\xa0H\xd4:\xf9\xc0\xbf\x97)\x83`\x8e\x9c\xcd\xbf\x0c\xa1\x9e+\x9c\xa7\xba\xbf\xe1\xe6:\xea\xe4\x0c\xa2\xbf\xf17~1-\xbb\xd6?G9\x9c\xc7T\x1a\xa3?\xf7\xfci\xa5\x9a\x8e\xc3\xbf\xe0\xc0J\xa4\xba\xf8\xc1?$\xdb\\Sx\x92\xe8?v\xfc^Y\xa2\x95\xd1?\x82\x8f\xf5\xe1\r\xaa\xc7?4\x00\x03E\xc8\xa0\xc5?\x1e\x9f\xa6\x12H:\xac\xbfB\x08\xe4\xd5\x7f8k\xbf*\xb5\xc8O\xdd\x83\xc5\xbf\xe1s\xac|\xf1j\xcb\xbf\xbe!w\xb7\x93#\xd1\xbf\x15Z\x910\x9a\x8a\xd0?R\r\xe3\xdb\x92=y?\xec\x84\xd5-h\x8f\xcb\xbf\x87`\xc38\xdf\x97\xcf\xbf\xb6m&"\xd4\x12\xc9\xbf\x99\xda\xf0\x08\xe9"\x84\xbf@\x15\xf00<\x14\xeb\xbfT\x0b\xc4\xac\x96i\xa5\xbf\xdd\xbfcw\xdb\xfd\xd1\xbfMt\xb7/\xc3\xa7\xdf?\xe3\xec\xd1\x0c>9\xe7?1%\xbdj\xc5\x03\xe8?\xfc&\xd5\x03\x03|\xca?\xde\xc62\x90}\xd5\xb0\xbf\xf32]\n\xc4kl\xbf\xcf-\xa5\xcc\xff\xd8\xc8\xbf\xda\xba\x90\x1b\xa6p\xd9\xbf\x04%\xc3\x93<\x8b\xe5\xbf\xf5\xf0\x91\xc3mu\xcd?\x12\x96\xfe\xa3\xc8z\xd6\xbf\x84\xb7"\xc1-\x17\xe4?\xca<_S`\r\xcf?\x8a\xfd#\xf0\x05\xf0\xc5\xbf,\x88tf}\xa2\xca\xbf\xba_\xeb\xaf\xf8\x9f\xd1\xbfk\x1c\x0c3\xfd\x14\xac\xbf\x8fnO\xa7L\xf6\xf3?2\xfe\x87\xf6Z\xfd\xc5\xbf\xa4e\xc4\xc8\xaa\xa4\xc8\xbf~+\xa1\x97\xb9\xfa\xd2?\xde\xc28\xff^\xb7\xb9\xbf\xf2\xfb\xfd\x0f\x11\x1c\xd2?T\x7f\xeba\xc6\xad\xc1\xbf_j\x069\xd5Er?\r\x99\xa6;Q\x17\xae?2s\xfb\x96J\xdc\xb5\xbf#\xb6\x01\\TO\xe2\xbf\x9c~\x9f5r.\xd1\xbf\xd0\xb2\xa3\xe0H\xf9\xdb?\xf0p\xbd\xc7\xb5\xc1\xd9\xbf>\xbd>\xd6\xb5\r\xc5?\xe8O\xa1\xd8\x89*\xe1\xbfLE1\xb6\xf7\x80\xd4\xbf\x11&\xa6b\r\x12\xf0?\xdb\x98K+o\xfc\xc5?\xe3L<\xf3\x87\x06\xab\xbfZ\xe6\xd9[}k\xd1?\x10\x05\x8dX"\x99\xd4?\xf3\x92\x9bM\xea\xa7\xc2?\xb4[~(g\xf9\xd6\xbfya\xd9-6x\xb6\xbfd\xc7\xc3\xbd\x15%\xb7?,\\(Y\x01\x01\xc3?U\xf1\x81+C\xaf\xc0\xbf\xe1\xff\xf0\xab\x14k\xe5\xbf\x99\xbc\xcd\n\xd1h\xc4?\xd1\x873\xfd\xbe\xae\xbf?\x8cXMF\xd8\xcd\xc5?\x7f\xe5\xfb\xff\xf7\x02\xad\xbfL\xb1\x88Tl\xf6\xd4?~\x92\xe9$\xc6@\xc3?\x82F\xeb\x93\x8fF\x9e?=\x1d\x0c\x873\x8a\xab?\xbf\xc4<\xe8\xfa|\xcf\xbf\x98\xc4\xf4\xf9\xaf\x00\xd5\xbf\xb7M\xf5\xdf\xb21\xc0?\xd56\xb5\xff\xc4\xe9\xb1\xbf\xb4*CX\xc8\xe7\xc6\xbf.qzOt\xd0\x82\xbfT\x89\x87\x8f\xb2v\xbc?%\xde\xc4\xd5\x18<\xc1?\xbf\x9f\x84\xa6\x10\x90\xda?\xe5\x19a\xc6\x9b\x93\xc3?\xa5\xeb\xedleg\xd9\xbf\xe9\x86\xe0P\x18\x15\xe5\xbf\x08\xf8=\x02D\xcc\xef?\xb9\xc5\xd5\xbe\x81O\xb4\xbf\xbc"s\xf7\xceZ\xe4\xbf\x00\xe5\xdf\x8f\x8b\xbd\x98\xbf\xfc\xe7\x0e\xc5\x84B\xd9\xbf\xc7\xf3\xda\xe1@d\xb7\xbf\xc4\xb2\xa4\xe5=`\xdc?\x9dA\x1f\xd8\xc5Z\xe0\xbfY\xc8\x82\xa7!\x1d\xea\xbf;\x8d\xa4\x0c\x061\xb5\xbf\x13\xfe>\x1c\xd4\xf0\xd0?\xdc\x1d3\x90j\x91\xa4?;D\xc0\x80\xd3\xf6\xd6\xbf\xf6Rr\x16\xee\x99\xe0\xbf\x89V\x04|\x8cI\xcc\xbf\xc5\xfe\x92\xb6lxu?\xc1\xbfq"\xc3\xf0\x8d?*\xb8M\xa3\x18J\r@_drF\xd4z\xf0\xbf'
p989
tp990
bsg26
I1
sg27
I5
sg28
g29
(g32
S'\xec\xb5\xb3\x83\xe1\xa4\x13@'
p991
tp992
Rp993
sg38
g929
sbasg38
g929
sg8
g935
sg83
I00
sg26
NsbsS'HLA_A_3101'
p994
(i__main__
ModelContainer
p995
(dp996
g4
(lp997
(i__main__
PLSmodel
p998
(dp999
g8
S'PMBEC'
p1000
sg10
g11
(g12
(I0
tp1001
g14
tp1002
Rp1003
(I1
(I180
tp1004
g18
(S'f8'
p1005
I0
I1
tp1006
Rp1007
(I3
S'<'
p1008
NNNI-1
I-1
I0
tp1009
bI00
S'\x15\x1dx \x96\xc5\xe9? \xec\xe2\xbc\xfb\xb5\xf7\xbf\xa3\x07n\xf8\xb2\xc6\x03\xc0\x05\x9aS\x0b\xa2U\x98\xbf\xaeS$\'\xcb^\xc6\xbf\x8c\x1d\xf0v\x16\x8a\xd5\xbf\xd3\xb7U\xb6\xc09\xea?\xd6\x95>\xa7`\xce\xe7\xbf\x03tk\xc8\x82C\x03@\xa8\xc9\xff\x94\xfe\xde\xf0\xbf\xd1\x9b\xfe\xb8\x85x\n@\x0e\xdf-lS+\xfd\xbf\xf0T\xf2u\x17\xad\xcb\xbf\xbb\x8d\xbc7R7\xe1?j\x06P\xe6\x80\xc9\xec\xbf[\xac\xda\x8d:\x85\xf0\xbfx\xf1=\x19@\xcc\xfd?\x8b\xcb\xd6\xbe\xfa\x95\xb6?\xcf\x946\x85\x0e\xcf\xf5?\xff\xb5\xbe\xae\xb8\xe7\xed\xbf\x9d\x1b\xeb\xa4_3\xf0?\xa4qWF\xb5B\x16\xc0\xbaG\xd7g3\xa4\x08\xc0\x1c\x1d\xfa\xd4\x7f\xe6\xf8\xbf\x9eG\x17\xdf*R\r@?DqrA\xfd\xf7\xbf5\xb6\xc0\x1b\xd4%\xf2?\x0el[C\xcc\x9b\xd0\xbfD\xa1\xa3\x16P_\xf5\xbfs\xcc\xd6\xe8\xad\xd9\xfe\xbf\xd95\xf9\x1eC\xa5\x0e@Y@\x15\xf6\xc5.\xfd\xbf\xa4\x19\xa6\xd8\xcdL\xf6?\xf7q\xd2\xc1\x1f\x11\x04@\xa2\xc8\x0e\xb8\xd9\xb3\xff\xbf\x0e\xf4I\xad\x18|\x03@\xee\xe4\xf9U\xd83\xfb?\xa5\xb9\x17:6^\xb8?\xe0\xe5R\xa1\x0e\xe5\xf9\xbf\xb8\xfc|1\xc9\xfa\x06@\xff\x886\xda\x9e\x1b\x03@}\xcd\x87\x07\x8f,\xc8\xbf\xe5\x08\x81G*\xaa\x05\xc0Qm\xce\x88\x0e(\xf2\xbf~Pa\x1b\x96\xe8\xf6?\x0e\xb3\xb1\x91\xab\xed\x02\xc099\xfa\xb0\x93\xd8\xdc\xbft\xb9\xcdb\x08\x9b\xed?\x87\x8b\xaa\xe1\xfa0\xfa??Q/K\x81\xa5\xb5\xbf\x8a&e\x8c\x00L\xc1\xbf\xc0E\xb0E@=\x07@\xcc\x9aD\xa7\xd2\x83\xe0\xbf\xf5\xfdu\xac/\xff\xf1?\xd6\xce?\x12F"\xe8\xbf\xac>\xb2\xa0\x99\x86\x05\xc0x\xbeH\xcc\xf5\x17\n@-\x83\\\x85\x188\x10\xc0%\xd9\xa2\x9d\xd6j\x03@\xbc\xc3M\x0c\xb1E\xf0\xbfP\xbe\x18\x8a\x1b\xc8\xe4?\xae/\xb6\xde\xa0\xcb\xd8\xbf\xc8M\x82\x13\x83 \xd8?T\x18*\xa6Mo\xf4\xbfx\xa60+\x9a\xe2\xcf?\x15\xe9e(\xde6\xfe\xbf\xa6n\xd0\xbe\xf4\xbb\xe2?\xa0\x85\xd6\xd4\x04\x1f\xdb\xbf!\x1bA\x9c\xc5\xd9\xdf\xbfO\xc0\x16d\xab\xa0\xf9\xbf\xd9d&l/\xf4\n@\xe4BPd}\xb0\xe1?\xb9\r\xef\xf9\x83\xb0\xf0?VT\xbf\xe0\xff\xc1\x00\xc0\x98\xd8\x9a\x1d\xe5\x0c\xc1?l@\xeb,xT\xf1?\xb1\xeb)*\xad!\xec\xbfE$\xc6\xb3\xa4x\xe8?\x94%\x1a\xd9\xc5\x8f\xf1?\xbd\x95\x19\xb3\x04Z\xeb\xbfg\x92\x97kK\xd7\xe4\xbf\x93\xc8\xd4y6\xcd\xed?\xa2\xb4p\xdce\x11\xb3\xbf\xff\n^\x01\xa8^\x0c\xc0r\x81*\xd5L\xd6\xe1?<\x91\x00)!,\xcd?\xb0\xeeE8f\xe1\xea?\xdf\x02\xe4\x9f\xbf\xfa\xf4?\xa4\x9d\xbe0\x12\xf3\xf7\xbf\xaa<\xca\x1d\xc6\xc7\xfb?\x08\t\x04^\x99\xc0\xf2\xbf\xe31\xc2b\x03\x08\xde\xbfw\x85(\x93,\xfd\xe1?G\x1ew\xd1}\x1b\xd5\xbf\x13\x84=f\xf9\xe9\xf2?\xedeEy\xfe\xe5j\xbf\r9,\x16fP\xf4?\\\xeae\x80\xb2+\xed\xbf\xd7\xba\xe6*\x9c\xf8\xe7\xbf\xf9\x95"\xb5{%\xe9?O\xc7d\x8f\x0b\xe4\xeb\xbf3\x80l\xbf{\x0f\xd9\xbfmC"\x81\xe5\xb4\xf2\xbf\x0b\xfa\xb7\xc0\x1d\xd1\xfa\xbfl\x1a\xe0\x02\xd7\xe3\xfc?\xbe\xe2\xa0M\x9c\xec\xd1?\xf1\xa1-R\'\x8e\xfc?\x87;\xd8t\x13\xf0\xf5?\xed\x16Ag\xb9p\xf6\xbf\x93\x88ks\xa0\xc8\xf0\xbf.\x8ac]\xb7\x00\xd2?l\xfb\x0e\xe9\xd5\xfb\xb2\xbf\x01\xea\xa0\xf2m\r\xe2?A\'X~\x1f\x05\xeb?\x96oZ\xee\xfe\xa6\xf2?\x88v=\x14\xc6\xff\x04\xc0\xc9V\xb84j\xb0\x08@\x02\xa2\x92\xab1\xe1\xe4\xbf\xabm\x03\xad\xba \xf3\xbfFw/p\x1e\x8a\xb3\xbf\xde\xba\xb98E\xb7\xeb?\x89nN>\xfd7\xd5?\xf4\xd2\xd9\xa7\xd3\x1d\x0c\xc0\xf5uc\xe2\x7f\xdd\xc0\xbf\xc7\x85\xca\\\x95m\xf7?\x86p\xa8\xbe\x93\xd5\xf7\xbf\x84\xf1\xd9\n\xb2\xc0\xf5?%\x16!\xdd\x9b\x11\xd5?\xfd\xf0\xe4>\x0c \x07\xc0\xb9\xf3bB\xffw\xef\xbf\xd2\x8e\xc0/\x87\xe2\xac?DR\xbd4\xc2_\xf1\xbf\xc4\x94\xb2\x10\xad\xde\xe3?\\<\x1f/\xd89\xd6\xbf\xda\xfe{U\x8c\x1e\xe5?\xa1\xa9o\xbe\xa8i\xf6?9Ld\xbeJ\x84\xf1?-\x02\x9dt\xa5\x83\xd9\xbf\xe8\x01\x1d\xe0a\xae\xdb?l\x02\x81\xcdK\xce\x01@i3\xf1\xb0H\x11\xdb?\xdaT\x0eH`\x1e\x08\xc0`\x13r\ta\x84\x12\xc0\xb9\x1d\xec\xc8\xe8\x10\x00@\xd6w\xfc\xd3Q\x16\x05@k\x98\xe6\x93\x17\x1c\xf5\xbf\xcf\xda\xf71\xa7>\xf4?\x89\xa29\xbe#a\xd9?\xffN\xca\xcdz\xe3\xc3\xbf\xca\x88ym\xff.\xec\xbf\xef]\xb6\x8c\xb0s\xd4\xbf\n\x02\xe4\x88uc\xfe?\xe5\xac\x0f\xfa\xc3\x8f\xff?\x03p\xf7\x9a\xd1\x98\xb3?\xc1g\x86x\xc7S\xe0\xbf\xae\x15\xd6\xa54\xd7\x01\xc0d\x87\x03|\xf3\xb7\t@\x11\x89\x85"t\x85\xee\xbf\x97\xc8-z\x86\xe4\xfd\xbf\xc8\x8f\x92\xf4_\xd4\xff?\x8c\x17ve]\x03\xf6\xbf\xb6\xb8\xaa\x1b`\xe9\x0b\xc0\x12\xd3\x9e\xe6-\xf9\xcc?B\xe7s\x10\x0c\x0c\xf3?-\x94\x16(\xe0\x13\x00@\xebe\x01(\xcd\xe4\xf9\xbfZ\xbc\xb5\xff\xe7:\xf0\xbf\x1d\xbc\xdf\n%\x13\xf2\xbf\xf4\x1d\xb5+\xc9\n\x01\xc0\x99\x03\x8f1\xa8E\xdb\xbf\x8e\x8e\x9c\xe3;\x15\xfb?\xa1\x8c\xd8Mu\xfa\xf9\xbf\xd8vy(\xe5,\xec?\x97G>\xc1\xaf\xc9\xf4\xbf"\'\xbd\xbb\x13\x81\x1b@\x17\xfbg\x1e?\x15\xdb\xbfzZ7;\xa3_\xe2\xbf\xdc\x89\x18\xf4\x05G\t@\x9a\x94#\xd5C\x9b\xbe?H\x0eI\x02u\xd1\xf0\xbf'
p1010
tp1011
bsg26
I1
sg27
I39
sg28
g29
(g32
S'\xbd{\x06g\xcas\x13@'
p1012
tp1013
Rp1014
sg38
g994
sba(i__main__
PLSmodel
p1015
(dp1016
g8
g1000
sg10
g11
(g12
(I0
tp1017
g14
tp1018
Rp1019
(I1
(I180
tp1020
g1007
I00
S'k\xc0\xc4Z\xa6\xb7\xc4?\x8e/\xf9\x96J\xe0\xe3\xbfAP\x96\xa1G\xbb\x02\xc0\x19\xfb\x8b\xea&\x8f^\xbf\xb5\x89\'N\xd7\xc4\xd4\xbf\xb6\xe9\x9b\xcc\xaf\x16\xd0\xbf\x04\x11\x00jY\xb0\xc5?\xe7V\x7fS\xc4:\xdd\xbfb\xdc:\xd0\xf0\xf5\xfb?\xbe\xec\x18J\'W\xf4\xbf\xc8\x15\x16L\xc0\xf2\n@\xbd\xa8c\xf6\x80\xca\xf5\xbf\x84\x1e\x83x%\xb5\xba\xbf\xd9s\x9b\xdd{\xa5\xd8\xbf\x86\x97\xef\x01f\xc6\xd2?\xf86oN\xbfA\xe7\xbf\xbb\x88\xea\x17\x9e4\xfa?\xfamtf\xa4\x8d\xc9?\xd5\x11\x99^.\x9d\xee?\xc4\x08\xd2\x95\xa0\x07\xe6\xbf\xe9\x03L\xeb1H\xf9?.\xfd\xb0\xe0\xd5\xa4\x12\xc0;\x16TB\xd5w\x03\xc0\xff\x98m n\x06\x02\xc0Q=e\x08\x08\x94\x11@\x85Nt\xc2\x16\x02\x06\xc0\x0e3\xa7T\xc8\xf2\xe1\xbfR"\t\x9b~\xa0\xe3\xbf!5\xb9\x14\x9fq\xfb\xbf*\xc9p\x08\xdd+\xfe\xbfP\x0b\x8f\x83\x91\x9a\x10@\x00l\x80\x7f\xac\xeb\xea\xbf\xf0\xbf<E\t^\xee?\xc2\x97OF\x98\xe5\x03@\xea\xda\x1eC\x82\xd1\xe9\xbf\x9cQ\x95;\xf7)\x03@p\x9b\xf5h\n\xa2\x00@\x82\x83\x15\xd8\x98\xaa\xa9\xbf\xc2\r\xb0\xe3\xa8\xaa\xd5\xbfpd\x80_\xe2\xf9\xeb?U\x1d\x1c\xdaj.\xf4?\xee\x0f\xba\xae\xde\xf3\xf5?\x129S\\\xce\xf4\x02\xc0,\x8a\x9f\xad\x8b\xd8\xf1\xbf}m5\xba\xf5A\xdb?W\x10\xcd1\xb9d\xff\xbf\xf50+\xb1\xe0\x1e\xcf\xbf\x10\xc0y-\xa0y\xc0\xbf\xda_1m\xc3c\xf6?\xe4!\xeb\xf4\xe0\xdb\xe8?6\xce\xc2\x05\xd3\x02\xa0\xbf\x07\xce\x02\x9e\r\x99\xf3?\x02\xac\xac?\x15$\xd6\xbf\xc5\xa7\xeam={\xda?1\x08\xaf\x94l\r\xeb\xbfw\x0c\x1bX\x1d\xf8\xfd\xbf\x99\xeb\x98C\x96\xeb\x07@\x84`D\xb4\xf1\xee\x04\xc0S\xc0\xf5\xd7&\x00\xfa?\x98$\xbd\xe9-\x83\xa5?\xaa3\x93\xda\xed#\xb9\xbf\xc1\xd5\xc7o\xcb\xb1\xea\xbf\x06\x98\xbbH\xe4\x03\xf4\xbf\xa1+dJ\xb4\xa0\xe8?\xd6\xb44{\xb2d\xda?\xceFD8`\xee\xfd\xbf\xdf\xdeR\xe1\x94a\xb0?\xc7mPR\x9ez\xf0\xbfr\\\xccX\xed\x88\x89?\xbdu\x82\xc7\xb3\x89\xf5\xbf\xf2b\xbd\x93\xc4\xfc\x06@\x96\xfb\xc9\x15\xd8\x8e\xd2?\xd6\xc1\xe4\xad\xcc\xc5\xf7?\xce\x8ed\xad\xee\xf7\x06\xc0\x03-\x0e6R\xa9\xab?\xf2NiFL\xc5\x01@\xa1\xce\x81\xc9\xb9z\xf2\xbf\xd5\xb3\x82\xd7\xaa/\xf4?\xd4p\x12\xaa\x89\x0f\xff?\x88!\t&\x06\xc1\xed\xbf\xdf\xa4>\xb6\x18\x01\xdd\xbf\x05\xc2\x04,/\x8b\xd5\xbf\xc2\x8b\xbb\xdeO2\xd8\xbf\xce\x1d\xfc\x7f\xb1W\t\xc0u\xdaB\xe2\xbf\x1f\xe9?kP\x8d\x18\xd0$\xd3?\xb8/r\x8c\xfb\x00\xeb?\x1bM\x1er^e\xed?\xe3f{\xb5\x83l\xf7\xbf\xa5\xa6f\xe5jI\xc6?60Y\xf8rh\xdd?\xd0\xfc\xf8E2z\xe6\xbfs\xbe\xbe\xe6YK\xe1?\xa1$\x06\xd7\xe0%\xd7?\xb2\x01r\x8cNK\xf1?\xeb\x81C\xbcxU\xd7\xbf\xef\xc0\xe5\x841\x91\xf0?n\x85\xb2\xac\x18\xb0\xbc?XP\xa9\xd0]\xd8\xd9\xbf\xd0\xdc\xaa*\xd3\x1b\xe5?x\xc9\xbe\x1c\xfd\x16\xe6\xbfI<6oHt\xe6\xbf\xd4?\n\x0b$>\xed\xbf\x87\xbf^\xda<\x11\x00\xc0\xa0[\x10QE\xac\xf8?\'\xde\xa1$\x88B\xcb\xbfV\xf5\x04\x8c\x00\xae\xf9?\x15\x8b\xd8`#\x03\xe2?E\xd6\xc8\xca\x18\x19\xdf\xbf\x04\xae1\x97\x01-\xe7\xbf\x8f\x84\xa0+\xa4\xfc\xf6?\x0c\x82\'\xe9\xd5\xb0\xf5\xbf\xbb;>\xb1\x81\xb9\xf3?\x96\xae\x10\x1c\x11A\xd6?\x10\xf3\xcbs\x9f\xfe\xdd?\x07\xae\xe3\x8b\x1d\x9c\xf1\xbfjC\xba\xad\xa1C\x00@\x92^\xe1s\n\xee\xe9\xbf\xb3\x1a&\xb0K\xd1\xe0?\xb8*\x8f\x1f\'\x03\xe8\xbf%\xa0jv#\xff\xe3?\xf7\xedd\xd0\x80\x8b\xb8\xbf\xd08o\x97Rh\x07\xc0%Z6\x95\\H\xe9\xbf\xdf`q\x0e\x8fA\x00@e\xa8rE\x1bZ\xf9\xbfc\x19\x92{\xef\xa5\x04@\x0c"\x199\x961\xc2?|\xfc\xaa\xa9\x13\xd0\x07\xc0,*#\xec\'V\xf5\xbf\xddZ~\xb3N]\xd1?u\xef0\xd2\xb8\xaf\xf2\xbf\x19\x81\x89\x19\'\x17\xf0?e\xc3\x1b\x06\x0f\x81\xbf\xbf\x9f-E9S\x88\xcd?f\x02\'?c0\xfa?\x8c}o\xf8\xc9\x17\xbd?A#Kx\xff\x7f\xe4?\xa4_\x9d\xd6\xaa\xfe\xc7\xbf\xfa\x86\x0c\xcan\x7f\xfe?\x93w#\x19H\xca\xdf?\xc0\\\xcfbU\x8e\x00\xc0\xec\xc0\xeb\t)\x05\x08\xc0\xc2aO\xc5\x14\x9d\xeb?8\x7f\xdc\x80\xe9Z\x05@\xfc\xe6\x9c\xc05"\x00\xc0\xa9TUw\x04\xb7\xed?O\xeas>jH\x8e\xbf\xf7\xe3k\xba\xb3=\xce\xbf\xf1\xa3\xc9w\x1bW\xe4?\x17\xa5\xcd\x18\xfeA\xf6\xbf\x1e\xbdyW\xb5\xea\xf0?\xfc\xa1\xa0Gv\xe3\xf6?\x04\x97\xc3\x92\xad\x8d\xe7?W)\x0e>&<\xde\xbf\xcc\x9f\xa8\x9f\xc2\xf0\xe8\xbf2@\xa4\x8f\xd5m\xff?\x818\xff\xeeC\\\xed\xbfU\xd6-9\xe2\xde\xfc\xbf}\xcb\xf4tE\xc5\xfe?u\xd2N!\x04\x7f\xf3\xbf\xd9\xa1^\xcfE\x84\xef\xbf\xe6\xb6\x8d\x81\x13+\xea?\xec\xacOc\x87\x1a\xfd?g!\xb19\xf5g\xf0?\xd8\x1f\xac\xb2\x01~\xfd\xbf\xe6\xc1w\x1a\xfa\x98\xf0\xbf\xcb\xad\xf0h\x04\xde\xf4\xbf\xa5\xaf)\x8b\x0f,\x02\xc0c\xd8\x97M\xf5\r\xeb?\xdc(qn\xd0\xbf\xe2\xbf\xe2\x12\xf3wf\xde\xf6\xbfZ\x98\xf0$\'\xa5\xd5\xbf\xb8<"\xbc\xec\xe8\xdc\xbf\xef?\xe24\xa9\x1d\x1e@MWc\xdcH\x1b\xf7\xbf{"\xa4\x96\xadg\xfd\xbf\xb8\x13\x9az\xa8.\r@A\xc9\xc6\xf2\xb3\xf8\xc7?\x16\xb4\xcb\xdb\xfc\xfe\xf1\xbf'
p1021
tp1022
bsg26
I1
sg27
I25
sg28
g29
(g32
S'Q\x9c\x98rne\x13@'
p1023
tp1024
Rp1025
sg38
g994
sba(i__main__
PLSmodel
p1026
(dp1027
g8
g1000
sg10
g11
(g12
(I0
tp1028
g14
tp1029
Rp1030
(I1
(I180
tp1031
g1007
I00
S'\xaaC4\x02\x17\x1b\xd3?\x19_\xab\x8f.o\xc2?(0I5\xd6\x7f\x06\xc0z4A\x84\xce4\xcb?\x02Q\xc3=,\xf5\xe5\xbf\x92\xce\xe60\xdb\xad\xa5?\x82\xc52\x7f\xde2\xd7?Ri_\xa3\x96\x86\xc0\xbf\x89\xe8\x80\xdc\x82\xac\xfc?K\xa2+)\x11\xc9\xfd\xbf\x8f\xaf\x83H-q\x0c@\x82\x0b WzF\xda\xbfe\xbc\xfb\xc6[2\xe5\xbf\x1f\x98\x08\x11\xaff\xe0\xbfD\x95\xc3\x0b^]\xc8?\x1f\x8e\x0f\\!\xd2\x00\xc0b\xb3|\x1f\x0e{\x03@\x17\xaf\xe9\xf9\xe08\xd9?`\xce\xa7$:\xe5\xd4?\xa3\x15\x10\xa2\x15n\xe2\xbf\xab\xec\x8e$\x13|\xf7?\x9a\'\xce\xe6\t\x1d\x16\xc0\xc82\xb0\xf5\xb3\x14\x02\xc0\xfdt\xcf\x00h\x99\x00\xc0qIAHD\xba\x10@\xeekj\xe2\xf8\xb3\x00\xc0n\xc4\xf7yMb\xe1?h*n\x9d.\xf6\xda\xbf\x890!\x19\x08L\x02\xc0\x8b\xc9\x9aA\xa5\x87\x04\xc0l\x83\xf6\x96c\x17\x0b@\xa9\xf2o\x0b\xea\xc9\xca?M\x7f|\xa6\xe2Z\xe4?u\rz\x9b\xf7\xf9\x05@*\xd6;\xec\xb8\x9a\xee\xbf\xad\xd2\x94\xbdK\x04\xec?\xc8\x86\x8d\x82\x8e\xa3\x05@\x07HnbV\xe0\xeb?\x11\xc2r\xd7D\xf7\xf1\xbf\xad&9\xe6\xba\xe8\xfa?\xdc\x1aY\xb9v\x9a\xec?\x03\xce\xde!M=\x01@\xbec\x05\xe7\x00\xfe\x06\xc0\xc8\x89T\x1eM2\xf0\xbfc\xbb\x04\xde\x9bc\xf1?\x12\x87)=\xeaN\x00\xc0\'4\x1bn\xfby\xdb\xbf\x8f27n\xf6Y\xb3?\xfa\x12R\x05\x9e\xeb\xfb?$m,\xefk\x92\x9e\xbf%\xa4\xd1\xd8!!\xe0\xbf\xef\x01A\xe5\xe8@\xed?\xae\x1a\xea\x14\x83j\xea\xbf\xad\x9e[^\x89~\xfd?\xc1\x97\x9a\xa6\xd5\x10\xe8\xbf\x88\x92\xad}\xbc\xee\x00\xc0\xbd\xcfEh;\xf6\x06@E\x02l\x97\xa0\\\x02\xc0"xKJ\x9c\x08\x02@S\xf4\xd9t\xf1\xbe\xee\xbf\x1b\xaa\x1d\x03!\n\xe2\xbf\xf1fZ\xe4\x93\xac\xdb?\xfe\x93}\xb6\x15\x84\xdb\xbf\x15\xe3\xd8R\r\x06\xce?d\x03\xdbl\xe0\xbb\xb7\xbf\n\x9c\x0b@17\xfd\xbf*\x03\xeb\x187\x17\xe0?\x16$l\xc3H\xdf\xe5\xbf\xf1GG\xfaW\xc2\xd8\xbf\xbc\xef\xb8\x00c*\xf4\xbfm\x1e\x0b\xf7j\xb5\x01@\xb1\x04|$?\xc3\xd8?\x8bU>\x89\x1cp\xf2?Q\xf1*\x93c\xef\x04\xc0C\t\x85\x89\xe3\xce\xce?\xfc\x04\xb3\xab\xa4\x03\x02@\xd3\xcbO\xdfs[\xfc\xbf\xe5\xd2\x98\xca6\xb6\xff?\xc2v\x0f\xe2\x9a[\xe9?6\x94\xc8\xaf!\xd5\xe1\xbf<G\xda|\x8a\xa7\xe5\xbf\xb8\xf7~k:\xe9\xe7?G\xd9=\x94\xff\xa3\xe8\xbfn[\xd1GxR\x05\xc0`\xb02\xf9b\xf5\xb5\xbf\x8d\xbd\x944j\xd5\xd9?5\xae\x07\x8a\x86[\xcb?:\x9e\x83\x87\xb9\xae\xde?\xdf\xb4p^\x19L\x00\xc0"A4\xa7\xc74\xfa?\x92\xb3\x1e\xc0\xc3\xfb\xd2?``\x10\xf3\x88\x18\xe6\xbf\x1e\x89\x11If\x93\xe1?\xa8\xcaE\xaf\xc1\xa4\xdd\xbf\x8e\xd5_Z\xee\x1d\xfa?\xf7y5\xc1\xdd\x9d\xcc\xbf\xfa\x17\x9ak\x83\xb6\xf1?\xf8HC\x91w6\xac?\xec-\x03/\x8d\x0b\xd5\xbf\x0e/%sT3\xea?@\xa9u\xb4\xee\xb3\xf2\xbf\x97sf\xcfh\xb6\xe9\xbfoh~\xbc\xbe\xe6\xed\xbf\x873e\x87^\x1a\xf3\xbf\x93\xec\xe5L\x85\xed\xfe?\x07\xc3\xc5\x83\xfe\xbc\xc2\xbfpbeX\xbdJ\xf5?Q\x1a~\x83P\xd9\xef?\x1an\xdf&,\xac\xea\xbf06i\xfbM\xc1\xe3\xbf\x1e\x15X9\xa2L\xe6?|,\x12b\xbd\xb4\xea\xbfx2\x99gr\x80\xea?\x982!)\x05\xe9\xdf?8\xeahR8\x1c\xec?\xbb\th\x1d_\xb3\xf2\xbf\xa1\xc0C\xee\xafx\x01@\x99\xc7r\\\xc3/\xe1\xbf\xdaw\r\x00\xdaz\xf2\xbf\xd3\xfc;\x13\x9b\xd0\xa8?\xbf\xd6\xc9\x8bPP\xf0?\x84\x17zD\x03,\xd7\xbff\x81\xe6\xbc\xc27\xfe\xbfD\xb1u\x0e\xbe\x1b\xf8\xbfuu0N\xed\x90\x00@\x18n\x84@v\x12\xe8\xbf\xdb\xf2\xbb\xd85}\xf7?\xc0.\xe9\xbeT\xf8\xd4?\xbeZ\xe4\xceP-\x06\xc0|\x8a\xbb\xae\x8b \xf0\xbfds\x04\x19\xe9\xe4\xd4\xbf\x87\x11Smll\xc5\xbf]=\xc7\x05\x96\xc7\xd7?n\xbf\x86KBpz\xbf\xa9\xba+/\xedJ\xe4?\xd0\'1\x1b\xccu\xe9?\x9d\xc4\xfd\xc3Q\x1c\xd0?\xc0E\xdb\xeeg\xfc\xcc?Vd\xfd\xa6k\xa8\x90\xbf\xba\xc4\xf7\x07j@\xfa?T\xf6\xbb\xe6y!\xc9?\xe7\xd3\x08\x1f*<\x02\xc0\xcb\x804\xbc\xcc\x90\x10\xc0b\xec\xa8A\xf2\xd2\xf7?&p9\xaf\x83\xfd\t@\x8dj\x0e8\xd3\x0b\x08\xc0M%\xa5\x92!8\xd3\xbf"A\xfc\x11\x9c\x8b\xb0?\xda\x018\x10"\xa1\xd8?\xf1D\xe7|\xaf\x19\xb7?^\xeb\xd2h\x8f\xbf\xf3\xbf\x8b4\x89\xa2\xd7^\xfa?\xd21\xe9\xc4>T\xfc?]\xc1\x8d\x13HR\xe4?\xa5;\xda*t\xa3\xd1\xbfD<\xcf~\x13\xc2\xf7\xbf\x13\x9f\xbc\xf0GR\x0e@w\x12\xfd@*\xcf\xf2\xbf\x98\x08\xddB\xc4\xcd\xf4\xbf\xda<<\r\x14\x13\xfe?\xa2o\xa8\xff\x0c\x05\xfd\xbf\xea\x9b\xb0\xd0\xaeR\x01\xc0\x0e\xf7\xe3$7\x0b\xe4?\xa2\x99N\x19\xceZ\x01@\xb4\t\x02\xaa\xdfQ\xef?g\xb2\xfcg4\x10\xfb\xbf1\xc1\t7\xe86\xe9?yo\x93Ot+\xcd\xbf\xf0\x9a\xf2\x03\x99[\x04\xc0?\x16\xd6\x06\x91\xfe\xf3\xbfBv\xe9%\xce\xd4\xee?\x14s0\xc4\x15\x11\xf6\xbf\xd0tiRj\xb0\xb0?(V\xb0\xdb\x02\xf9\xdc\xbf\xc2o\xb9\xbaL\xe3\x1a@\x13\n\x80\x83\xf5\x9a\xf1\xbfVj\xda\xc7\x17\xe6\xfb\xbf\x9e\xc5r\xd3\xa5\x92\x10@d\r\x06}\x0b\x12\xee\xbf\xe0R\xb3\x7f\x99]\xf2\xbf'
p1032
tp1033
bsg26
I1
sg27
I32
sg28
g29
(g32
S'R\x15\xd3\xa4O\x85\x13@'
p1034
tp1035
Rp1036
sg38
g994
sba(i__main__
PLSmodel
p1037
(dp1038
g8
g1000
sg10
g11
(g12
(I0
tp1039
g14
tp1040
Rp1041
(I1
(I180
tp1042
g1007
I00
S'h\x01|M(\xc8\xc1?\xa5A\xce_c\xb2\xab?\xa1UW\xd6\x84\xfd\xfa\xbf\x18GB\x92\x81\xd1\xf0\xbf\'\x0b?~)|\xe8\xbf\xf6|\xe5\x84$\x9c\xc3\xbf\xb3\xdb\xe7\x84\xc2k\xd3?\xeb\xce,\xbd\x83\xcb\xc4\xbf\'\x84\x1c\x8c\xcd=\xfe?\xcclG\x87\xbc\xd5\xd7?\xdeBX\xf6jd\xfa?\xe5\\L\'\xed\xf2\xe5\xbf\xee\xa2=\'\xad\xac\xd6\xbfz\xed\xbd\xd1\xa6z\xb3?0\x9d\xf5\xd9Z\xb6\xb6\xbfT\x88\xcbGa;\xc7?1\x7f\x1f\xc8\xcc\xf9\xc7?\xb4"l\xd8\x06\xe6\xcd?\xff\x96rJ\x0b\x83\xc4?r\xcdM\x8a,*\xd3\xbf\xec\x8f#3\xf33\xe3?\t\xeb\xcc\x81\xf4\xf8\x05\xc0L\x1e\t\x10l\xdc\xef\xbf5\xf5\xa1WBU\xfd\xbfG\xdc -\xc4[\x00@|\xe6?\xbb(N\xda\xbf\xffv0\xab\xa68\xf9\xbfD_\xc0\xe3D"\xf5\xbf\xe9\xadC\xc14X\xf4\xbf\x07&uK\x02\xf7\xef\xbf\xc6\xd7\xbci\xce\x99\x06@\xd0\xa2\xa2\xe3\xf88\xd8\xbf\x05\xf4\r\xb5~\xaf\xbd?u,@\xf4 \x17\xfa?\xecm\xa4>;C\xe5\xbf\x16\xcc\xc2\xef\xc2#\xec?\x13\x02\x8e\x99\x8d\x04\xf9?\xe9~\x8a\xe9\xff\xc8\xe5?\x8d\x9a\rp\xcb\x8e\xc8?\xcb`&\xc5h\xa3\xfa?2\xe9\x03\xf4\x15P\xe7?-\x96)\x86V\xcd\xe5?Mm\x06jBO\xfb\xbf\xbd\x83\xc3\xa7\x13\x00\xf2\xbf\xaf\x85Q-\xa3V\xd8?U\x8d\x05H\xa6\xeb\xf3\xbf\xe1yy\xb8\xd87\xd9?\xe8L,\x02\x1b\x13\xd0\xbf\xf1\xf0\xbb\xa4\xec~\xe7?\xa1\xed\xe6\xde\xb69\xdb?\xac9\x0b{\xf2\x9a\xd0\xbf\t\x17\xc2G\x05\x8e\xfd?\x15\xbdY*s\x9a\xd6\xbf\xfd\xf9&\xbb\x02E\xa6?H\xaa\x88\x8b\xa1\x02\xdf\xbf-\x00\xdf!Sv\xf5\xbf\xb1\x99\xbf\x18\xfb\x16\xe9?\x1d[2\xceA\x97\xd4\xbf\x96\x8d\xab\'\x04\x1e\xef?v\x96\x05\xd9#\xf0\xb8?\xf5\xa0\xfeP\xd2\xf3\xd8?\xb4\x16\xaf#<L\xc8?o\x84\xa8\x9f1\xe8\x9c\xbft\xd4\x9e\xa5\xb8c\xf6\xbf\xa4tj\xee\xfb\xb7\xeb?\xf6\x19g\x8cn\x1d\x02\xc0\xd0)\x88\xd57q\xea?\xb3\x95,F\xd9\x8f\xc6?\x08\xf6\x10&\xc4\\\xef\xbf\xc1x\xce\x91\xc0\xad\xde\xbf\xc1=\xc5\xf9\xbe\x0e\xf3?f\x8a\xe0\xa9\x7f<\xf0?L\x8b\x8e}\xd7\x81\xf3?\x94\xec\x9b\xefH\xcb\xf8\xbfqC\\]q\xa2\xe0?\x94\xef\xe1\xc3&]\xf0?\x80]\xfd6\x1f\x0c\xd0\xbf\xbd\xa7,\x05\x9d0\x90\xbf\xf7E|oWq\xd8?\x9c\x12\x80J\x81\x93\xea\xbf\xf1\xb6\x1aRSP\xe2\xbf\x07\r\xc51\xef\xe0\xb8\xbf\x9d&>E\xdau\xe4\xbf\x1e\xffGl5>\xff\xbfD+\xde\\\x14\xcb\xcf?0\xed\xd2\xcd\xd1\xa7\xe4\xbf\xd5:\xa3 \x1a0\xe8\xbf\x8c\xeb^\xba\x83\xe4\xe8?WE\x9d\xf3k{\xe8\xbf\x9eC\xf2\xb9\xc4Z\xc3?\x97\xd4\x14\xc9/\xe8\xdb?6IQ\xbf\x87i\xac?\xa3z\xbc\xf1\xc5\xe8\xe2?\xff\xb7c\xee\x02I\xc0\xbfr\xaf0\x82\x93\xd7\xf4?^Id\xab\xb0x\xd7?\x15\x88x\xba\xcb\xde\xdf?>\xc7FOB\xaf\xca?\x9b\x9c2\x8b[\xab\xbb\xbf\xe8\xfd\xe0#\xcap\xf0?\xd6\xf1\x99\x95I\xec\xf0\xbf\x9eka\xc4\x1aJ\xe0\xbf@\x9b\xa3~2h\xfa\xbf\xfe(\xdd\x02S\x15\xf0\xbf(\x99\xb1\xd99\xd6\xf8?;\'\xe6\xf5I\x1e\xe3\xbf@\xfcd\xdf\n\xae\xe4?\x10\xbd\xb1t\x81?\xe0?\xd7\xecS\xa0\xd7\x0e\xf1\xbfZE\x9f\xe7*,\xd5\xbf\x8eRCR\xe3g\xcc?I\xcbM\xe5\xfdn\xf3\xbfiBbH\x92\xd0\xed?\x16U!D\xd6\xaf\xea?\xb9({\x98:0\xef?Y\xaa\x11c\xbf\x01\xdd?/\xf6`\x17\x1b\xb3\xe5?\xaf\x030\xd6\xe3>\xb2?\x94\xf4P\xb2\xeb\x96\xde?(\x19kM\xd2\x0e\xb5?\xa1b,>\xc8j\xf4?G}\xb4\x98F\xaf\xb3?\x1a\x82\xafo\x18\xe1\x06\xc0\xe7\xf9-\xa8\xd5\xb3\xfb\xbf\xfb\x1c\x9b\x15v\xae\x03@\xac\xd1\xf8\x1b\xd7\x06\xf9\xbf\xd0\x0e\x9d\\\xe1\xc4\xe6?x\x83~H\xb5*\xba\xbf\xfch<\xce\xcd]\x05\xc0\x91\x87\xf5&\xd1^\xe4\xbf\x95\xff};\xd6+\xce\xbfZRc7\x9e\xd2\xe0\xbf\xe2Ge\xe3\x10[\xe5?{\xb6\rS\xe1\xc1\xe9?/\xd2\xe7\xb8\xc7&\xee?\xf9\xea\xf3\x84\x9c\x8c\xed?\xc8M\x82;\xee4\xac?\xbc\xdc\\\xf3\xf3X\xa1?G\xc3\x00\xc2w\x91\xe7?\xf6\xd0G]\xe76\xfa?:\xeen\x8c\x9e9\xa6?\x8d(\xde\x9e\xf98\xef\xbf\xd7+;\x81\x15\x96\x04\xc0^\xbf\xe8}\xc2?\xca\xbf\x05\xdc^{\xcbk\x04@f\x81\x18\x15\xf9N\xf1\xbf\x1fW\xc4\x12F\x16\xc6\xbf\x01\x12\xec+_\xd5\xf8\xbf2n+-\xb21\xdd\xbf#1\x9f\xe2A\x9e\xe6?\xcf\x8cQ*\xf15\xf1\xbf`[\xbb\x80d\xf5\xe1?S;\x98,\xbb\xad\xf1?\xbb\xd9\xda|`a\xe6?\xc5$mW<\x1a\xc6?\xa6\x97\xf1\xd7\x11P\xb5\xbf\x07Tn\xa6A\x81\xe5?\xa5\x0ce\x81\xef\xdf\xeb?w\xdaS\xd8\xc2y\xd7\xbf(\xea\x84\x07\x0e\x88\xf2?N\x97\t\x88XJ\xd7\xbf*\xdb\xfb\xdf\x94\x0f\xf5\xbfX@$\x04Yt\xe0\xbf\x11\'"\xb8\x9a9\xca?]\x14\xf4HJp\xec?!L\x9ak\x0e\xc5\xfc\xbf\xc4\xe6\xb7\xbe\xad\xdb\xef\xbf\x1ax\x9f\x8bA/\xcc\xbfg-\xea\x8a\x10&\x05\xc0#\x88\x04\xad\x1a4\xe2?$\xcc\x88\x8f\xeb*\xdf?\x03 \xd7\xa6\xc2\'\xf5\xbf\x18~\x95\xdaF\xcd\x91?\x88\r\x1eo\xf6\x97\xe2?\xd6\x8d\x83;)R\x1c@\x0b\xe5\xc7,\x82\x1d\xf3\xbfrI\xd6\x05Mr\xe9\xbf\xd0:\xa7\xcd\x9cz\x01@\x7fWp\x92\xd7\xff\xe1\xbf\x8ao\x9epIV\xd2\xbf'
p1043
tp1044
bsg26
I1
sg27
I12
sg28
g29
(g32
S'\x14\x86\xce\x1cS\xa0\x13@'
p1045
tp1046
Rp1047
sg38
g994
sba(i__main__
PLSmodel
p1048
(dp1049
g8
g1000
sg10
g11
(g12
(I0
tp1050
g14
tp1051
Rp1052
(I1
(I180
tp1053
g1007
I00
S'\xe3k\xf3&\xa72\xbd?\x1c\xa1\r\xda\xc9N\xd4\xbf\xfa\xea\x01\xa8\xbd\xa5\xea\xbf\x1a\xaf&x}h\xef\xbf\\\x0e\xb7\x11v<\xc4\xbf\xf2m\xf2\xe1\xc5\x13\xc8\xbfP\x9cK\x9d\xaa\xf9\xd6?\x13\x8e\x03\xeeUY\xd1\xbf\xbc\x1f\xee\xab.e\xfb?h$c\xec\x0cq\xeb\xbf\x7f\xed\xc94K4\x03@\xbe\xf5P\x1b\x8d=\xe6\xbf\x18R\xcbed|\xe3\xbf\xb8~P\x8b\xcb\xc9\xe9\xbf\xff\xf5\xd2\xbe\r\xdc\xd3?\xb3Fq\x01\xdaf\xe9\xbfN\xbfh\xdf\xea\xb4\xf5?+\xf5\xf4\x1d\xb1\xdd\xe8?\xa9!\xa8WF\xcb\xba?\xc6\x02Q\xea\xac\xfb\xe3\xbf\x01\x9f!\x10\x1fc\xf4?\x84\xf8\x0f\xbf\x8a\xb1\n\xc0\xea\xff\' \xab\x86\xfb\xbf\x04\x80\x8f\xa9\x95\xf6\x04\xc0Q\xfdY\x07tD\x02@\x8e\xbf\x8b\x18\x80\x15\xe9\xbf\x80\xb6a\x1c\xe5\xd7\xf3\xbf\xf0\xf5q\xd9\x94\xb3\xe2\xbf\x1c\x12)f\xc3\xf2\xf4\xbf8\x1e(\x90\xfd\xcb\xed\xbf\x826\xe8\x93O\x8f\x07@,\xe7\xa1\x13\xe0*\xdb\xbfw\xe2\xff\xd1\x1a5\xde?\xdd\'H\xca\xb4\xc4\xf7?2N\x1ebu1\xec\xbf\x92\x16\xcce\xae\xee\xf7?5\x95o\xeaS~\x00@\x1c\xc0^\x9b\xe6\xb4\xdb\xbf\x8fZA\x00l0\xc8\xbf\xf9\xbe\xe1\xc8o}\x03@H\x98\xc0\xa5\x1d\xaa\xe2?\x1e\x1b-\xc1\xc6\xf1\xea?\xd1 \xab\x110K\xfb\xbf\'>>!\\v\xf7\xbf\x80\xb3\x96\xed0]\xdf?\xa1\x19\xed)48\xfa\xbf\x03\x92\\\xa6\xd4\x1e\xd9?Ch\xd7N\x9a\xc6\xc3\xbf\xe6\xac \x18\xf5\xe5\xf0?Ep)\x04\x86?\xc8?o3I`\xfb\xed\xb0\xbf\xebf\xf9\xcf.\x16\xf7?D\xe4(nvV\xd9\xbf?/\x8e\x8ea`\xd5\xbf*#Q\xd0\xb7\x9e\xda\xbf\x8aber\xbb\xe8\xe8\xbf\x0eA\xfd\xa4\xdd6\xf3?J\t4\x12\xa1l\xcb\xbfL\xc7\twh\xb0\xf2?\x97_@\x8d)\xfc\xc8\xbf\x93\xe5)\x05\x07:}?ux)* \xb4\xd4\xbf^\xd2\xf0r\x17\xff\xd2\xbf]$6^\x8d\xdb\xdc\xbf\x9f/9eu2\xe3?:{\xc5?VA\x00\xc0\xccI\x96\x97K\x18\xf0?\xe2Zs\xcfK\xfc\xda\xbf\x8cDB\x96\xb59\xe5\xbf\x1ae\xb5\x13"@\xe8\xbf|A\xfb\xa1\xabb\xed?XT\x93#\xe2\xd1\xd9?\xa5q\xb7\xec\x7f\x10\xe9?\x15:\'FE\xd0\xfa\xbf\xf5\x1fF\x94\x07\xa5\xdb?\xf0WA6\xa0\t\xee?\xfb-\xa6itv\xd2\xbf\x8d\x8d3\xd4\xe7\x8a\xf8?\x02g\xf6\x0b \x01\xf1?\xc8T\x134S\xcd\xe8\xbf\xe7XP\x07\xc1\x19\xcf\xbf\xee\xacd\xcb>r\xdd?\xd1\xd7E\xca\x87R\xed\xbf\x13\xa7\xb2q|\xff\x01\xc0\xcf\xd8\xcdy\x87M\xe1?\xad\x80\xff\x18Kj\xe7\xbfb\x1e\xd5A\xe5\xc2\xc0\xbf\xe0\x0co_<5\xef?O~\xd1S\x90H\xf6\xbfT9\xa87jw\xd4\xbfxs:\xfev1\xe1?\xb6\xa1\xb5w\x9d7\xaa\xbfk\xd41y\xe5\x91\xdd?\xe5\t\xbf~\x820\xa0\xbf3\xe0\xc5\xe1}\n\xf7?\xc4\xff}\xe3\xd3w\xcf?\x16\xef\xc5\x8d6X\xe4?\xd2\x17Q\xcb\xa7P\xaf?\xc7dG\x01\x7f\x84\xd8?\x02o\xd3{\x0f\xd9\xd4?\xdf\x0c\xdb\xc0\xfe\x9d\xea\xbf\xf4\xa8 =\xc2\xdd\xf2\xbf\xc6\r\xd6\xaf\x8a\x81\xf1\xbf\xa4\x1f\xd0\xa5\x1d\x9c\xf6\xbfh\x9a\t\x986Z\x00@\x90\xc6\x05\xa4\xa8\xf8\xe4\xbfnZ\x18\xd3\xaf\xc9\xec?J\x8c;\xa0s,\xec?\xa1\x08\x08!\x07r\xed\xbf*\x889kQD\xd6?)R\xc8\xdbIB\xdb\xbf\xa6\xf9\r\x9f\xe9v\xf5\xbf\x83S\xa4\x1a&\x83\xef?!\x00r\xb4u%\xef?\xf8\xdf\x02\xa3n\xd5\xec?\x9c=\x8cp\xfa\xe7\xd0?\xe8*\x9b\xf0\xda\x07\xf6?\xe5oFV\x8d;\xe5\xbf\x7f\x11\xe4\xe5\x9d\x95\xd6\xbf\xd2\xd1\x040\xd0G\xca?P\x94d\x8a9H\xf5?\xf4\t\x8dd\xd0\xa6\xe4?\xc4s\xd6\xc0>\xd8\x08\xc0{\x9f\xfao\xd6\x0c\xf6\xbf:\x9e?\x98\xfa}\xf3?\x1a\xa4\x85r>\xae\xf0\xbfC<\x9bz+\x9a\xf7?]\xc1\xb7\x9eH\xb1\xe0?\xc0\x9f\xaaA\x17\x18\x08\xc0\x85\xec\x8c\xcf\xc2\x8b\xeb\xbf"\xb2\x9crd\xc9\xd2\xbf:7\xbc}\x89\xf2\xec\xbf{#\xcb@\x1c\x8d\xd7?}\xc0\xb1]\x00\xf4\xde?\xf4\xc3\xc3Ct\xd7\xe0?\xb5$@\x1b\n\xfe\xf2?\x00\x0c{_|\x98\xbb\xbf\xec \xa9\xcaL\xdd\xca?~X\xf5\xcb\x80_\xe0?\xa9@\xe96s\xd2\x01@\xc7(O\xf5@S\xd0?{/9t-`\x01\xc0\x08\xa2\xa6\xdbJ\n\x01\xc0\xaa\xb2\xb2\x0c\xd7\x05\xcc?V\xc1M\xfbnL\x00@\x9a~\xc1\xd5C\xd8\xf6\xbf5\xec\x04d\xd6\x8f\xd4\xbf\x80\xdd\xfb\xac_5\xf0\xbffGE\xae\xecr\xe0\xbf\xf7\xf2\xe9\x8c \xb6\xee?\xac\xd6\xd2\xb8$>\xf0\xbf\x91\xeb\xf0\xe6\x87\x17\xee?\xba*8\xb8\xfd\xb0\xf2?\xac\xdby\xff\xf0%\xeb?\x1b[\x89\x90<P\xb1?\xee\x80;\x16U\x87\xdd\xbf\x1c\xb8\xca\xeb\x1a\xf3\xe4?5\x12\xa8\x13sl\xe6?\'\x86\x1e,>\xfa\xf7\xbfE\xaa{\xf6\x1c\x9e\x05@y\x9d\x93Z\x06\xd0\xf3\xbf4\x81\x83t\xac\xa2\xf4\xbf\xa8\r\xa7\xd8\x82\xc4\xdb\xbf\xed\x92O\xb7i\xec\xd1?\x85\xb8\xf5"S\x16\xf1?\x0b\xb7\x94P)/\xf7\xbf\x0b\xc8H*\xc2\xe2\xf1\xbf\xd6R0lw)\xbf?&\x93\xdc\xae\x9f\xd2\x01\xc0G\t\x97\xb3\xf1l\xc4?\xf8\xd5\t7X\x0e\xe1\xbf\x05\x94\xe6\xe2\xb7\xe6\xf2\xbf\x19*\x85\xdf\xcdb\xd0\xbf\x05\xb2\x80\xbdMd\xd6?;X\x1a\xb7\x91\x00\x1c@\xf9\x1d4\xc4\xd1\x0b\xec\xbfG\xb4\xf8\xb7\xae\xdc\xd7\xbf \xbd\xc5>\x17\xd0\x07@\x15LJ\'J\xb2\xe3\xbf\xd5\xc2\xcc=rU\xd7\xbf'
p1054
tp1055
bsg26
I1
sg27
I14
sg28
g29
(g32
S',\x02\x83\xab\xa7d\x13@'
p1056
tp1057
Rp1058
sg38
g994
sbasg38
g994
sg8
g1000
sg83
I00
sg26
NsbsS'HLA_A_0301'
p1059
(i__main__
ModelContainer
p1060
(dp1061
g4
(lp1062
(i__main__
PLSmodel
p1063
(dp1064
g8
S'PMBEC'
p1065
sg10
g11
(g12
(I0
tp1066
g14
tp1067
Rp1068
(I1
(I180
tp1069
g18
(S'f8'
p1070
I0
I1
tp1071
Rp1072
(I3
S'<'
p1073
NNNI-1
I-1
I0
tp1074
bI00
S'\xda\xc0t\x04\x81\xa6\xbe?\\j\xc7\xa1\x86\xdf\xed?\x88\x7f\xc8;\x18\x05\r\xc0H9\xcfZi\xb1\xf0?\x92\xff\xa0\x99E\x13\x9e\xbf\x03\xe4\x9b_GF\xb1?1 Z\xfb\xffk\xff?\x809\x89_@\xd1\xca?\xdd\xbc\xce\xeaB\x9f\xe7?$dLYUd\x06\xc0\x0e2\x8b\xd4\xd1\x81\x07@\x97\xf6\x88\xd3\xa3\x1c\xf4\xbf\xb6+\xdb\xda\x01\x82\xf3\xbf\x84cMrW\xf3\xee?\xff\xde?\xd2[\xb6\xc6\xbf\x01g0\x1d\xed\xfb\xe4\xbf\xa0M\x06\x0f\x87\x95\xb2?\xc6+\xc9*\xe8\x02\x02@\xd9\x0cX\xfe\x0b\xca\xd6\xbf\xee\x91\xfb\xdf\'\xf1\xf2\xbf\x1f\x12\xbd\x17\xaeA\xe8\xbfL\x9a\xcdM\x9a2\r\xc0\x0b\xb95\x91\x04\xda\xf2\xbf\xe5\x8e\xc0\xe4\'\xa5\xc4?Na\xd6r\xb5\xf0\xe4?!\x80\x07\xfa\xe6\xae\x0b\xc0\xca\xc2\xd9\x81A\xd3\xfb?\xe6\xfb\x81I\x13\xea\xd4\xbf\x829\xf5X\xc9_\x0e\xc0*@\xf7cMv\n@\xea{*\xe1\xdd\xc0\x0e@X\x0c+\xc7\xda-\x10\xc0\xbc\xa6a\\\x08\x95\xfe?\x1c\xdd\xf3\xec\xda\xd6\xec\xbf\xd3\x10(ad\x97\xd1?\xdb\xd2\xb1\xc3Rs\x10@\xbc_\xb5\xb0\xeal\xf9??\x99\x90\xf0r\xce\xf2?\x04i\xb9\x1b!6\xf7\xbf\xefD\x1a\xf2\x9a}\xe9?\x88\xe2pG\x05\x08\x04@:\xba\xe0\x19\xe5\x1f\xff\xbf\xa5\xf6\xce\xed\xba\xab\xe9\xbf$$\xf0L\xe4\x0f\x00\xc0\xb66\x1a\xc6#I\xfa?\xfa\x9fn\x86\xc7/\x00\xc0\x12\xc2\xe3\x1a\x82a\xd2\xbfs\x14\xab\xcf\xbe[\xea?\xfd~BM\x96\x16\xf5\xbfv\xc7\xf0\x8b\x17$\xe4?`\xbb\x01Z\xe7\xec\xeb?\xeb0\xa2\xd8U\xc3\x07@\n\x81\xe0\xed\xca\xa2\xde?,\x10\x9fh|\xe9\xe9\xbf:\xb6\xef%\'\xd2\xd6\xbf\xb6\xbe\x11\xde?J\xff?@2\xa0\xf2\xa6T\xe1\xbf\xf0\xdb\xb3\xc3\xc0\xa8\n\xc0\x0f\x87M[\x17\xf6\xfe\xbf\xac\x1e]\xf5\x0c\xdb\x0b@N\x81k\xf1\xd2I\xf8?\xfd\xa4\x1a\xaa\xffW\xf2?3\xc1\xd5\x8a\x04G\xf2\xbfAE?C\xfe\xd2\xf8\xbf\xf5n\xb6\x127v\xee?,\xac\xdb\xf7\x06\xc5\xf9\xbf\xbcL\xb6P\x98=\xe2?}\xd3\xff\x8d\xb61\xe1\xbf\x7f\xa0\xf2X\x03G\xe4?\xaaIJA\xd4\x05\xc5?\x08\xc62\xd9"\x1e\xdc\xbf#G9H/<\x85\xbf\xb6\x97\x9f\xf4|f\xd0?>\xaf\n\xe0\x81z\xf4?J\xf1C\xdf+\xf8\xf0\xbf\xc1\xa3\xa8T!\x8a\xf4?\xf8\xab\xb8\xc5\x07`\xf1\xbf\x10rbKWV\xef\xbf\xeb\x88\r(81\xf7?\x80\xa8\x95^W\xc4\xea\xbf\xbeq\x0cS\xef`\xe7\xbf9e\xfc\xd5QQ\xd1?\xb7d\xdf\x9c:\xde\xed\xbf\t8|.c%\xe0\xbf\x8e/L\x92\x11i\xd1\xbf\xd0\x98\x87sj\xb4\xcb?\xca\x9e\x12\x19\xd35\xf3?\xbc\xa2\x07>\xa56\xcd?Y\x88#\x8ad\xeb\xf5\xbf\xca\x82\xe6U\xfcF\xc5\xbfk1\xd4\xb1)\xd4\xe1?\xd8{\xa0\xbbt\xee\xf9\xbf\xa9\x88\xcf\'\xd9\xb8\xe3?W\x86\xd4\x0eL`\xb5\xbfd\x7f\x13\xb1\xd2\x95\xec?\x9c\x8f\x08\xf6\xf3\xc2\xf6?\xce\xd0\xc3\x10\xf0\x8c\xf2\xbf\x02}\x89\xa4\x1f\xa2\xea?\x0c\r\x83\x19\xe9\xdf\xde?\x19=\xa8\xd2c\xd4\xbe?\x82?\xa4\x06&\xeb\xe6?I\xc8a\xbf\x11\xb7\xd6?\xad\xad\rO\x8a\x06\n\xc0\xd8\xae\x04\x18d<\xf5\xbf@`\x0b+8]\xd3?T\xe3v\xb5\xbb\xc0\xd5\xbf\x16\xa7D\x12h\x84\xa7?\x0b\xfc\xe5\x9c\xaf\x13\xa0?`7\x06\xdd\x9eM\xf8\xbf\xb0l@\x9dg\x0c\xf3?\x80\xc8\xaf\x1a\xd9#\xff?\x9c\xec\xd4\xe9\xbcI\xeb\xbf\rZ\x84i\xc1\xe3\xf7?\x96\xd1 \x82\x02>\xe7\xbf?7\xea&e\xa2\xd6?\x88Nr6\xfeD\xe5?E\xf8\xe1?v\x0e\x04@\x8f\x0e\x92a\x11\xf6\x04\xc0\xeb\n\xd2_\xec\x1a\xf8?\xb6f\n\x9fB\\\xde\xbf\xdfW\xab\xbf\x92\xeb\xc4\xbf\xcd\xd6\x9a\xadj\xd4\xfa\xbf\xa6\xfbO\x0e\x1b\xdf\x02\xc0f \xae\x03\xa9\x18\x07\xc0\x9c\xea\xd1E\xb9\x13\xf1?\x1c\xf4[!$\xac\xf0?\xb3\xf1\xaf7}\xfa\xdc?e\xeezz\x1e6\xca\xbf\xa6\xc6t~\xa7\xf4\x06\xc0\x84\x7f\xfc}\x9b\xf4\x01@\xadi\xb1\xd5\xbd\xd5\x06@\x18\xf0\xc5\xf4\xb2\x7f\xfe\xbfv\xf6\xab\x94\x8aF\x01@m\xedZ\xce\x9b\xac\xfa\xbfV\x92#\x98\xe7U\xf2?-\xbe\x8e\x067\x8e\xfe?\xca\xbb\xa2ao\xac\x01@w\xce\x1e\xafr\x8e\xfb\xbf\xa5\xf1\x97f\xd3\x89\xed?\xf3\xf7\x1cf\xe4\xab\xe1\xbfbP)\x1fBr\xcc?\n\xe3\xb8h\xd0\x1d\xb7\xbf\xe4\xecQ\x01N\xa4\xf8\xbf\xbf\x9473\x8f\x10\xf7\xbf\xbd\x1f9lY\x9a\xea?\xe0O\xbeI\x0b2\xfb\xbfL\x1f\x88\x8c\xda\x19\xf7\xbf\x16\x8e\xbe\x81\xda;\xf5\xbfHi*\xf7\xa6q\xd3?A\xd2C\n^\xc7\t@?\x8co\x83\x88/\xf7\xbf\x98\xc9\xaa\xd9\xeb1e\xbf\xaax<\xa5\x9b6\xf0?\xb7q.\'\x82\xd3\xd1\xbf\xe4\xcb\\\xc6\x1a\x15\xc5?(\xd7\xd8\xc6\x81\x82\x01@\x10\xe0\xd7Lfi\xf0\xbf\xf1\xba\xb5\xc0e\xa6\xd9\xbf\x80o\xe6\x15\xd7M\x00@Hc\xda\x9e\xe1\xdf\xe6?V^\xbf\x97\x86\x17\xc4\xbf9Q\x7f\x11\xa2$\x07\xc0\x80a\xe9\xc4\xdf\xd8\xf2?G\x9f\xfbU\x97S\x03@\x02\xc2\x16\xc3\xa2\xe1\xbf?\x89\xce\xd04\x91\xd1\xc0\xbf\xeaw R\xb1@\xd4\xbfZ\x84\xab_\xba\xd1\xf3\xbf-\xea\x9fe\xcd\x8f @Ns\x8d(\x1f"\xfc\xbf\xffbp}\xa9y\xe4\xbfIee\x81?\x9e\xd9\xbf\xe5\x17\x7ft\xfd|\xf0?S\xf3q\xaa\xd8\x0e\xe1?u\xf0\x99\xb7}Q\x0e\xc0\x10\x19\x9eS\x93\xb0\x00\xc0\xa7\xd2\xd3M\xcbS\x05\xc0`:\xa5"\xd7\xa5\xd2?}\x17b:\x8c,\xd3\xbf\x00\xc7Q\xfe\x9c-\x04@'
p1075
tp1076
bsg26
I1
sg27
I28
sg28
g29
(g32
S'\xf9\xcb\xee[\xc0>\x12@'
p1077
tp1078
Rp1079
sg38
g1059
sba(i__main__
PLSmodel
p1080
(dp1081
g8
g1065
sg10
g11
(g12
(I0
tp1082
g14
tp1083
Rp1084
(I1
(I180
tp1085
g1072
I00
S'@n\xc5\x8c\x81\x1f\xcd?\x98\xb5\x08\xc4VG\xaa\xbfffq\x05\x94 \xfc\xbf\x80\x8e\x0f\x80\xb4#\xef\xbf\xd5\x8f\xebx\xdd\xc9\xd9\xbfq\xad\xff\xad\xca\x1e\xd8?pK_Z\xa2\xde\xce?\xe9\x08\xdeY\xff\x91\xea?\xcd\xba|`\xcb\x11\xe3?\x9a\x811\x04\xe8\xff\xb5?\xdd\xb7\rB\x12\x08\xec?\x8f\xf2\xb4\xa48\x92\xdc\xbf?JDf\xbb\xa7\xf6\xbf\xfd\x95*\xbf\xa5\xdb\xda?Q\xb9\x19\x1e\xd4\x90\xdd?\xf2\xd8hX\x94\\\xda?\xa9\x01\xbe\xe3Q\xcf\xd9?\xf2&\xfa\xfb\xab\x07\xe3?\xdc\xc2\xbe\xf9N\xba\xa3?(ywsu\x83\xe0\xbf\xe4EvKR\xbc\xdb\xbf5\xf7\xb8\xe1\x90Z\xf7\xbf/j\xd5\xd4^\xbb\xe1\xbf_\x84!s\x1c\x80\xdc\xbf\xe5\x11\xa6\x9e\x89\x87\xe4\xbfpa\xed\x0b\x8d\x1f\xe8\xbf\x84\xb9_T \x17\xbd\xbf\x86RPv\xbd4\xc4?\xa7\xd2\x1b\xff\x95:\xb8\xbf\xf6y\xba\xb6\xdf`\x01@\xd7\xd3N\xd3N?\xf7?\xb5\x93\x84\x17\x9e\xae\xd0\xbfuj\xc0D\xae\\\xb1\xbfJ\t\xccz\xd3\xd1\xd6?\xd8E\x9d@\xd7D\xf2\xbf\xf1\xbdI\x0b\xe9&\xe8?\x82\xdb\x85\x11\x06\xe5\xf0?<D\xd6~2\xf5\xf5?\x8f\x9d\x8f\x9c\xaa\x07\xe4\xbfi\xe5\xc9iL_\xe7\xbf\xfd\xcc\xe6\xbb\x90\t\xf3?m?N\xecR#\x94?\x9d\xd1o\xd2\x84\x18\xf4\xbfa\x7f\xdd\xdcV*\xf3\xbf\xff^\'\xa8\xd2u\xf0?\xcf-\t\xee\x8dAp\xbf|\x7f\xf9\x01||\xd0?Z\x9d\xd5La\x89\xec\xbf!\x97\xb2\xd8\x03\xbc\xf1\xbfm/#o\x9c\xb5\xb2?Lb@\xb6\xb9{\xeb?\xd7\xe5#\xe8\xf6\xd8\xe6?N9\xbc\x89\xe7\r\xc9\xbf\xe67"\r\xe2\x93\xd4\xbf\x8f\xdf\x9f\xed\xf5&\xc3\xbf\x92e\x1ad\xf8\xc3\xd8?\t\xce*\xb7\xe5\xf2\xd4\xbf\x8b\x88ZJ\xc2H\xe7\xbf\x07\x9c\x8c\xce\x90\xed\xaa\xbfj\\\x90(-B\xfb?r\x9f\x1eL\x95E\xe4?\xd1|\x17\xe5\'A\xca?3K\x0b@\r\xa4\xe8\xbf\xba\xd5}\xff\x90\xcb\xd5\xbf?YSO\xcd\xe9\xe0?\x1a\xd3\x84\xa9\x82h\xdb\xbf\xe0\xc3\x01\xfe\x0f\xc9\xda?\x0c\x9a\xb9\xdb[\x13\xe1\xbf\xb9\x0c\x95T\x90\xa9\xc1?\x80m\xc0\x1f-\xef\xc3\xbf\xadX\xacy\x19\x9c\xcf\xbf\x1b\xe2\x97Y\t>\xdc?\xb3?\xb9\x99\x0c\x16\xd8?\x92u\xc7o;\xc4\xbe\xbf\xd6\xefbV\x01\x04\xd7\xbf.x\xbb>,\xc4\xcf?\xe8+1\xc6\xf2\x0f\xbf\xbfb\x96\xbe"L\xf9\xd0\xbf\xbfL>B*\xd3\xb7?\xda,\xe9>\xba\x92\xd0?5\xa3\x8f\xf7\xbe\x12\xcd\xbfp\xf7\xbd\xcbJ\xbc\xd3\xbf\xf7\xa3\xf5\xcb\xc2_\xf3\xbfC5eD^Q\xf3\xbfJ\x86\xe8r\xf0\x91\xa6? \xb8\x1b?\x99\x94\xc5\xbfkb\xf6\xb5r]\xd4?\x95K\xa1T\xc9\xe3\xa9?\xe9?\xee\x87o\xed\xc3\xbf=\xe0"<\x10+\xda?\x7f\x9c\xa4,\x17*\xd4?\xc9I\t\xd3\xb5\x0e\xde\xbf\x97\xb5\xfc\xfa\xf6\x97\xe1?\x08\xd7\x01\x0f\xea\xfd\xba?\x98^\xa4\xcf\x97\x1e\xd2? K\xaaH[S\xe8?B\xf7x\x8f\xfd\x19\xc7?MQ\xf9\x07\xbf\xaa\xcd?\xb1\x9b\xfel\x98X\xbb?0T"&\\+\xd9?\xdf\x925SDd}?\x9a\x08 \xe7\x95\xfa\xce\xbf\xd9[^|\xd0\xba\x01\xc0]\x84\x19\x00\xb0\x0b\xf8\xbfde\xbc\xcb\np\xe1?i[\x80\xdf\x9a\x86\xaa\xbf\xae\xad\xb4\x86G\xa2\xd0\xbf\xfc\r3\xe7\x99\xc2\xc2?\xc3\xe96o$:\xea\xbf\xd2{e\x84|\x01\xd5?\x80t\xf9\xa1Y\xc9\xdc?\xed\x15\xce\x9bQ5\xc9\xbf*R@\x02\xa7r\xe6?$\x8f\xaf\r\xe6j\xe0?\x83\xd0i\x9c\x07(\xc6?\x05\xb3\xa5B\xfd\xb2\xf1?\x17\xad\x92\x9dNB\xe7?_\x92\xa9\r\x81\xa6\xb5?hk\r\xfa\xbb2\xdf?\x0c&\xae\x1dSl\x94?{\x18\xd3\xa5\xe2Q\xd0\xbf4\x86\xa0N\xa3\x9a\xe1\xbf\x99\xf6e\xa1\n\x1e\x05\xc0\xe9\xcc\xcep\xbbm\x02\xc0\xfd`j2<}\xf0?\xb1}\xb5\xe3\n\xac\xd1?\x98{pJ\x8c\xd4\xb9\xbf\x0e\x00\xa1^\xd9\xb2\xd7?\rr,\x17\xfc\xda\xed\xbf\x8eE\xf6G\x84V\xf0?\xa8\n\xc7(\xf04\xf0?\xe4r\xf7\xd7\x95\xc4\xe0\xbf#li\x12\xe0z\xf4? \x01\xbe\xca_\x04\xc1?\x12\xa7c\xbe\xe0P\x8d?\x8b\r\xef\x10j\x17\xf4?\xf4\xe7\x98<\x08&\xe9?\x0b\nYr\xdb:s\xbf\xbd\x95%0\xf06\xce?\xab#\'\x96\n\xe2\xba\xbfs\xb3\xe2\x7fS!\xc9\xbf\xe8\x85=a\xbf\x07\xe0\xbf\xf3\x1f\x9b\x17"\xfd\xf8\xbf\x9bmk\xdcB\xc6\xf2\xbf\xbd\xff2\xe1\xa3\xb4\xe0?Y\x9f\x0b\xf7\x1d\x1d\xdd\xbf\x11\xbd\x0f\xb01\xe9\xcb?!\x1e\xee\x06Z\xba\xea\xbf\xce\xb3\xc7v\x8f\x03\xb0?\x88[\xfaMM\xd5\xf3?g\xf4\xb3\x97\x94\x01\xd0\xbf/\xfdV=F\xe7\xc1?\x04\xad\xa7#R\xec\xec?2\xbeS\x9dO\x19\xd4?{ \x08\x80\x81y\xd3\xbf\xce\xefi\xce\x8a{\xc1?\x8d\xff\x9f\xadgM\xd7?\\\x83\xabY\xd9+\xc8?\xc2\xcd\xbd\x01\xcf\x8e\xd2?M64|\x95\xb8\xec?\xd9\xf4\x9c\xee{I\xd8\xbf\xa4\x9f\xcb\x13vR\xe4\xbfX\xa7;[\xfc\xd3\xd8\xbf\\\x85h:f\x8c\xe1\xbfGa\xec\x80&\x12\xf1\xbf6\xc4!\xa9\x0f;\xd6?\x1a\xea\x12\xcdb\x80\xde?Uf\x95\xc1k:\xe0\xbf\xf7\xbd\x07\x94\xec\xd2\x1b@#)\xd6\x8f\xf5"\x9f\xbf\xea\x10\xb5\xb7\xa4\xb5\xe5\xbf\x97\x87\xaa\xbd\xe7s\x82?\xe0\xa1\xc9p;\xf1\xd9\xbf\xd9\x04\xf6>\xc2/\xfd\xbfk/\xa9\xdcAd\n\xc0\x08\xf8\xd7\xb4\xd1\xe3\xd9\xbf\x1d\xba\xec{\xb9\x0c\xb9\xbf\x8e\xc5\xda\x19\xd9\xd0\xcb?\'\xc4\xdc\xf1\x86\xda\xdc\xbf\xd1er\xc1u\xac\x05@'
p1086
tp1087
bsg26
I1
sg27
I7
sg28
g29
(g32
S"'\x1cA\xef4?\x12@"
p1088
tp1089
Rp1090
sg38
g1059
sba(i__main__
PLSmodel
p1091
(dp1092
g8
g1065
sg10
g11
(g12
(I0
tp1093
g14
tp1094
Rp1095
(I1
(I180
tp1096
g1072
I00
S'\xdd\xb4\xe6)\xc6\x9f\xd7?\xdf\xdd\xb59\xed(\xe1?\xff/\xc9\xc0\xc1o\x03\xc0K\xf8\xd7\x898\xef\xdd\xbf\x07\xfd\xe9\xaba\x06\xaa\xbf:\xaf\xa3S{g\xc3\xbf\x05\xbf\xcc\xc4\x89\xdf\xf6?\x83\x9c\xcf\x8c\xfb\x11\xd7?{z\x90(f`\xc9?\xb05gk\x1d\xe9\xfc\xbf\xe5/\x8b\xc1_\xeb\x01@\x9b\x8d\xfc\x9cT\n\xfb\xbf\xa7n\xfduH\x9f\xf9\xbfu\x87."\xb4\xea\xf2?d-\xe63\x1a>\xe4?\x92\xcf\x9b\x07Z\xc8\xdb\xbf\x88A\x07\x16.\x9e\xea?\xcc\x8c(\xbd\xfd\xc6\xf5?\x90\xf8jT\xb4(\xf2?\xae\xb3\x11T\x82N\xfa\xbf\xd1\xfe\xdd\xe8R\xcd\xee\xbf\x14\x99mT\xb3\x98\n\xc0\xc7o\xbe"d\xeb\xd2\xbf\xe6\xaaR\xec\xb2\x8b\xe5\xbf\xd5>)\r\xbf:\xd1?O\x19\x1d\xaa\xb8V\x01\xc0C\x14\x07}E-\xe2?\xf0\xdd\xff\x9f\x87N\xb6\xbf\x00\xad\xdf\xa0\xf5\xb7\xe1\xbfH\xe5#\xa8\x8d\xe6\x05@h\x8di\xcfv\xa5\x06@s\x8a\xb1\xf5X\x11\x00\xc0/\xd0o\xa5q\xf4\xf3?luz\xd5n\xbe\xe3\xbf\xe7\x92\xe5\xcc\xc5\xba\xee\xbf&i\'q\xcb\n\x01@\x00\xe0\xd28\x00\xe8\x00@jLf>\x10\xa8\xeb?\xc3v\nx\n\xb1\xf1\xbf?,\xe9\x16\x9a\xfes\xbf\xe6y\xefS\x01\xf3\x00@\xdfm\x02#L\xbf\xf0\xbf4F\xa1\x08\xbdR\xe6\xbf\x9b\x83/\xfe,\xb8\x03\xc0\x17@\xda\x17}\t\xf6?\x84\xf4\xbfQ\xf3\x99\xf9\xbff\r*n\xd65\xe3?\x1d\xc6\xbfO\x7f\xbc\xc3\xbf\xfe\xe6\xc9\xe2X\xa8\xfd\xbf\x7fZ\x1f\xa1L\xd0\xa2\xbf\xe3\x04\x06\xa8\x80n\xff?\xb8\x9f\x0fx\x03\xe3\xf8?\xc2\xb5\xae\xc5\x7fH\xe1?\xb1\xa7WT\xe5\'\xef\xbf\xeb0cq\xb6\x1c\xce\xbf\x8f\xff\xdaXG\x85\xf9?\xde"3\x13\xaf\x92\xe7\xbfF\xb2\x8a\x02\x92\x9a\xff\xbfH\xc2\xeb1\x9c\xbe\xe1\xbf\x81\xb6\x0c\xf9V\x9f\x04@\xc8ZV\xd9\xed\xfd\xee?sT~~\xd3\x1b\xdc?gW\x07\xec;L\xf1\xbfq\x86\x98\xd03C\xd5\xbfs\x1a\x8dhig\xe5?Y\xd5\x98\xf1\xb0\x10\xf5\xbfQ\xb0\xe3\x90U\x8b\xf3?\x8d\xe1\xba\x10|\x0c\xe7\xbf\x08\xafL7\xd1~\xc0\xbf\xf5\x11\x93\xe1\xd2U\xc4?\x8fT$\x89\x04l\xd3?fc8\xb0\xa5\r\xd0?\xe2\xff\xaa,\x8a\x8c\xe8?\xc7Lx\xcf\xa6\x92\xf1\xbf\x18\xa6\x93a\xeb\x8e\xc1\xbf\x0f\xce\xf9\xfaD\xe7\xec?!C\xab0\xd3H\xe6\xbf\x02_\xfd\xf1\x1e\x1b\xda\xbf%\x87\xf3\x92\xb6\xa8\xe7?\xb8\x8ez\x8f\xac\x11\xe0\xbf\xae\xf5D_>p\xeb\xbfH\xb3\xc4\xa2\x0f"\xc8\xbf\xe1\xf27\xa0A\xe4\xd9\xbf\xe0m\x86\xc6:\xa2\xf3\xbf\n4\xc4VK\xc6\xd6\xbfB|\xf5\x87\xcca\xec?/\xd0X\xe6\x03\xe0\xfd?\x85\x94\xac\xcf\xd1\x8b\xe1?\x82o\xbdk\xad\xed\xfa\xbf*\x92\xc5\xe3-\xfd\xe6?`\xe5\x03\x81\xe3\\\xdc\xbf\x96?\x04rC\xaa\xff\xbf\xdd\x07e4\xfa\x97\xe0?\x11\x80\xd9!\x95\xba\xcd?\xdc\x12\xc9\xf16)\xef?YV6\x144m\xf0?b\x1d\xc8\xd9$\xbf\xe3\xbf*\xb6\x80\xd0\xc8&\xe9?\xa56,\xf6\xeee\xb0\xbf\xc6\x06\xca*\xb2\xc1\xd0?\x14\x1f7x\x01\xcc\xd2?\x00=9i\xa6\xaf\xe3\xbf\xe2\\\xa0&&\xde\xf5\xbf\xe8\x9b\xb9\x00\xf8\xc1\x02\xc0c\xac\x81\'\xc66\xf4?\xd0\xb16Vf\xc0\xc8\xbf\x92\xd5\xa3"b\xa4\xbb\xbf/\xb9\xfcd\x03\xe1\xb1\xbf,\xe9\x9b\xf0\x9fr\x02\xc0\xca\x1fYy\xcb\xd6\xdd?\xc0@9F]\xf6\xf9?s\x8dG%\x1b\x14\xd0\xbf@N\xb5d\x9bD\xe9?\xac\x8fPk\x82L\xe5?\x87\xe5\xff\xe5\xa1x\xf1?J\xbf\xd9^=q\xe9?<\x9c\x96=\xc9\x9e\xf7?\x8e\xe4DH\xc2\xbf\xe5\xbf.\xfd\x8dk]V\xdd\xbf\x85CV\xba;F\xb2\xbf\x87\xd2a\xe2.%\xb3\xbf\xdf\xf7\xde9J\xea\xf1\xbf\xacw\xdd\xb7;-\xfe\xbf\xd1B(1\xc6a\t\xc0\xa6\xc3\xf9\xdeVi\xf4?z\x03\x06\xbd\x85\x17\xce?\x97\x90\x1f&_=\xe9?:1q\x9f\x1e\xd6\x99?w\xb0AY\xe2\x92\x02\xc0\'\x85)\x90\x1c\xf2\xfd?\xe6Kev!\xcf\x08@v\xa5\xbf\x95\x10\xa7\x03\xc0\xb6\xcd\x9b\xa8g:\x01@|\xc6\xebx\x80\x14\xe7\xbf\xc3i*?\x12\xbe\xda?\x04\xa70`\x02\x1e\x03@\'R\x88\xb9\xd4<\xf7?\xee\xfd4q8\xb9\xfc\xbf\x07\xc7\xcbG<\xa2\xd4?\xa7\xc4q\x00\x9f\x0e\xdf\xbf\x85\xb5;p\xbfA\xc3\xbfk\x92\xc2\x0c\xb8\xee\xe1\xbfk\x08\xc1\x8e o\xee\xbf\\\x87\xb4\x0e\x93\x17\xf7\xbf\x9a\xd4O\x05Ux\xff?\xb3\xc3LW\x8d`\xf1\xbfy\xb1\x99#\x171\xfa\xbf\xbc$E\xcf\xa21\x00\xc0\xddF\x94\xd6\xb1\x86\xcd?l\x83\x8c\xda\xb8\x1f\x02@\\\x0f\xaf$\xc4\xd6\xcd\xbf\x82\x03\x8c\xa0"Z\xc5\xbf\x94PJ\xa7\xdb\x9b\xed?\x1f\x01\x06v\x89\x8b\xbe\xbf\xb2\xdf\xe4\x1a^\xb4\xd0?\xc2\xedx\xe7@\x1a\xf7?\x04Jj\xfc\xab/\xc2?\xa9[Q\xd47g\xbe?\x05h\x91V\xeb\x8e\xed?\x90\x03\x88LO\x0b\xb8?\x95 \x0f!\x9c\x10\xd6\xbfFl\x7f\xeb\xc5\x0c\xea\xbf6\x88\xa4\xe7\xad\xb5\xe8?\xdb\xc21;\x98\x0c\xfb?\xedL\xa9\x96\xfb\xef\xb8\xbf&R\x0f\xaf*3\xbd\xbf\xe74\xcdK\xf0\xdf\xe5\xbf\xf3N*\xdc\xb66\xf5\xbf4go|\x12G @\xd9\x1c\xc4\xe4\xb4!\xe5\xbf\xa3m\xa2\xc9\xd3(\xed\xbf\xd2$j\xf5+M\xa9?\xbdYB\xbcB\xe6\xec?\xb9\xd3\xfb\xff\x8au\xef\xbfz\xf2[\xea\x0e\x11\x0e\xc0\x8e\xb17L"\xcb\xf4\xbf\x05\x93d\x0bgE\xfc\xbf\xdc\xa11A\x1d\xd8\xde\xbf\xb2k\x03\xc5\xe0\xb2\xe9\xbf\xf4k<%\x03\xec\x03@'
p1097
tp1098
bsg26
I1
sg27
I17
sg28
g29
(g32
S'BN\xdf_y]\x12@'
p1099
tp1100
Rp1101
sg38
g1059
sba(i__main__
PLSmodel
p1102
(dp1103
g8
g1065
sg10
g11
(g12
(I0
tp1104
g14
tp1105
Rp1106
(I1
(I180
tp1107
g1072
I00
S'y\x1e6\x12\x13\x15\xcb?nI\xa9\xcb \xa1\xa2?n\xe2I}\xc9\x11\x08\xc0K\x7f\xc8\x85\xc6\x15\xc0?`\xae\xac\xa8V6\xd4?\xb7fJ/\x10H\xe0?\xb0L\xd0\xdc\x85S\xfa?p\xd8\xa3i\xc1\xd7\xd6?\x83\x86\x8d\xf5o\xda\xe9?\x05l%e\x7f\xb8\t\xc0\xbd\xba\x82\xc4\xfb\xc1\x0c@\xff\xaf\xb9\xeb\x80\x16\x01\xc0\x98H\x83\x18\x95h\xf6\xbf\xd3a\x99K\\\x94\xfe?\xf6\xbd\xe3\x1d\x0f\xee\xbb\xbf\xaff\x86\xbe\xf6\xf0\xf2\xbf\x8b\xdbs%\xbb\xcf\xeb?\x99,<\xd6m!\xfa?Mp\x96\x8d\xa7\xe9\xbb?\xb0{a~\xe9(\xf1\xbf\xdc\xe7I\x17\xfb\x1e\xe9\xbf\xe8\xa97\xed\x82T\n\xc0\xac\x03Y\x1b\xcb\x1d\x01\xc01"\xae,\x87\xe2\xf3?\x1c\xc6"(\x88\xb3\xe0?NKv\xf0\xf8\x8d\x0e\xc0<\xf7\x9f\xe2Ob\x01@\xa1\xf3>\xb3\x7fj\xe2\xbf@9\xac:\x03\x81\x06\xc0:&\xa2\xe3\xf1\xb5\x06@+cFg`4\r@\x1ehf\x8dk\x03\x14\xc0\xe9\xee?,\x825\x00@~;X\n\x03\xf9\xe1\xbf\xcd\xe9^\xeb+\x86\xe1\xbf\x01Ba\r\x80\xa1\x14@\x9b\xea\\u\x1f\xc2\xac?\xc7\x80\xb8\x1f\x9c\xf7\xfa?\xbd\xe7\xaf2\x13\x02\xe5\xbf\xe7\xd8z\xa2\xbf\xe2\xea?\xeb\xceI\x1c\x11\xd9\x06@D\rQ\xa4\xda\x85\xf4\xbf\xcc\xd9\\lJ\xd7\x93\xbfN\x0c\x14`I\xaf\x08\xc0\x86\xcdNv\x9c\x18\xf6?\xa0\xee\xfdB,5\x02\xc0F\xef\x8a\xd96\x91\xed\xbf\xe6\x1f\xc0H\xb7\xe1\xdd\xbf\x8dT\xbe\xf6\xe9>\xf1\xbf\xaa\x96L\xc7\xfc^\xd7?\xf1\xcb\x97\xe0\xd0\x86\xf9?\x0e\x1aQ&\x98\xc8\x05@1\x80c\xa5\x8d\xc7\\\xbf\xe7gG@k>\xc0\xbfx\x06\xe9?&\x96\xdc\xbf(FMw\x9a\xb3\x00@\xdcP\xb9\x04B\xc8\xf8\xbfR\x84\xbe\xf3[\xde\x00\xc0f\x00FG\x85\xd2\xd7\xbfj#c3C\xd5\x05@\xcd\xda2\xc4\xfc\xed\xf9?\x84.\xca\xad\x8a\x94\xc1?\x98i\xdf\x8dMP\xf4\xbf\xd9R\'r,\xaa\xd7\xbf5\xf2u\x19\x8e\x08\xe6?\t\xa6\xbd\xb6\x86{\xfb\xbf\xba\x07\xe1i\xa3\xf7\xd4?\xe8vW\x9aV\xe5\xd3\xbf\xd6`\x8b\xe7?!\xe8?\xf7,\xd6s\xe7U\xcd?Xo\x0c\x12#\xd9\xde\xbfG\x99\x14~\x87\xc7\xe7?r\xf9\x9a\x0f\x88\x9e\xdf?Vv\x9db\xfbs\xe0?\x0e\\\x19\xe6\x0eX\xe9\xbfN\xd6\xbd\xd4\xc1\x11\xec?\x9a\xed*\x82\x81O\xec\xbf5\xf4\xf8H\x8e\xf5\xf5\xbfW\x9el\xb2tY\xf3?\xb7\x888\xac\xfeY\xd9\xbf\x1c^\x82\x15)\xd8\xe1\xbf\x7f\xb2(\xd2\x1ak\xf3\xbfN\xf3\xcfG>\x80\xe0\xbf\x98p\xf1P\x06B\xe6\xbf\rV\xd05v\x19\xd8\xbf\xfb\xa3\xba\xbfG\xe3\xd8?\xd3\x83r\x9c\xba\xed\xfc?\x97k\x88\\\xc4a\xc9?Kv\xec\x15\x00\xee\xf0\xbf\x88+!\xdf\x8f\x05\xe3?\xa8b/r\xe8a\xd1\xbfJ:\x9elF\xf4\xfe\xbf\xa5\xe7\xfc\xda\xa2]\xe6?\x1d\xe6\x15\xf8\x19\x9e\xe5\xbf\xe2\xcd\xado\x8f\xd8\xe4?Q\x0cdg\xd6\xd4\x02@~\x14\xc2W\xc6\x1b\x01\xc0\xecUW\xcf\xb0\xc7\xf7?\n2\n%\xe1\xa8\xf5?\xca;\xe3\xe9\xb6\xad\xb8\xbf\xd3\xe8C|\xab;\xf5?\xfa\xd0\x0f\xf8\xfdL\x9d?c\x03\xaa\xb4a\xdd\x03\xc0*\xc4\xb0\x0cL\x9c\x01\xc07\xfd\xd2\x86\xdd\xa1\xeb?f\xe8{5\x04a\xcb\xbf\x8e\xa6\x88\x86\x12P\xd9?\x85\xc5A\x05\xe4\xb9\xbf?m\xb6\xf2+\x83v\xf2\xbf)\x12\x19\x7f8O\xc2?u\x9e\xc5\xcb=\xa4\x00@T\xb4\xe4X\x96%\xe6\xbf\x1e|\xd8\xecl]\xe7?\x8b\x017\xbe.\xae\xe3?\x842lx6\xe1\xd2?\xa4QS_I\xdb\xf6\xbf\x85\xe2\x1d\xc1\xf8\x04\x0b@#\xfb\xd9\xd0\xcb\x8b\x02\xc0\xcc\xa7\x12\x10\xf6\xa1\xf9?5\xf0\x11d+r\xf1\xbf\x9c3\x05\xb0G\xee\xe6\xbf}\xedK\x8f\x8bq\xd1\xbfwN\x8f\xcb"\xa8\x02\xc0\xbc\xab_\xb1\xd8F\x05\xc0\xaf.\xe8]\xd49\xeb?\x8d\x14\xc7"[h\xed?\xb5\xd0^\x1aA\xbc\xab?F\x87\xffzQ\xc3\x98?\x84\x05\x1c\x9fh\xee\x06\xc0\xc4\xb6\x17Zf\xbf\x02@\xa4\xd3\xf4\xa2\xf8\x08\x0b@\x9c>J\x12\xd8Q\xfe\xbf\xc5d\xc0z\xd0\xab\x00@OxM\xf7W|\x02\xc0\xd1\xd7\xd4\x1b!9\xf4?\x83\xd6\xff>2/\xfb?Yp\x88\xf0\xf9\x89\x08@\x86\xd4\r<(o\x01\xc0\xc5\x0f\x12\x17\x8d\xcb\xbd\xbfsY\xef\xf03\x8b\xd5\xbfl\xd8K\xf1\nB\xc7?\x8e\xc5\x15\xc9\x82\x1f\xba\xbf\'\xe5\x0b\x1fQ\x12\xef\xbf\xe9\x92\x85\x84\x11\xd0\xfc\xbfK8g2r0\xf9?\xc1+\x08\t\xff\x15\xf5\xbfT\x03\xc5\xe3\x8f&\xfd\xbf\x0c\n\x9c<7\x99\xf7\xbf,\n8\xd9\x02\xa8\xad?\xe5\xa9\x0b\xc9w\xfb\x0b@x\x8cc\nR\xfd\x00\xc0\xd61\xd9&\x8d\x9b\xba\xbf>\x15\xef\xe9\xbfX\xe4?\xa0\xc7b\xecN\x1d\xbe?o9yq!\xe0\xc2?W\xe9]\xe1<%\t@N\xc1\x84)0\xc9\xf4\xbfM\xf3\xb2x&b\xdf\xbf\xb4\x8a\xae\x88\x8b\xf8\xff?W\xa3\x1e\x11lg\xc3?\xbc\xb1W\xbc\x8c\xe7\xae?\xc9\xe7\x82\xbf9_\x10\xc0\x1cMx\n\xdc\xad\xfb?(\xc6\xd1\xa0\x9d\x82\x07@\xe9\x05\xcf\x81A\x17\xe4?7\xdf\xa8+$\x0c\xf0\xbf\x1a\xaa%\x008\xde\xa6\xbfU\x7f\xa0\x9c\x11H\xf5\xbf&\xc4\x18U\xa5\xe0!@\xa3=\xe7\xa5\xde\xe8\r\xc0MK\xe1\x98\xe3o\xd2?\xcf\xc3\xfb\xd4\x17x\xdf\xbf\xbb\xa0\xba\x8f\xa3\xb4\xe1?\xbc,\xe04KP\xfa?1\xa8\x10\x84\xdc\xe4\x11\xc0idv\x04\xfd\xf7\xfa\xbf\xa5\x82J\xb5\xd0\xb7\x0f\xc0z\xb1\xfa\ra\x80\xfc?%\xfdb\x1c\n\x11\xc1?\xfa\x84F{U\x07\x01@'
p1108
tp1109
bsg26
I1
sg27
I39
sg28
g29
(g32
S'.g\x847\xd3\\\x12@'
p1110
tp1111
Rp1112
sg38
g1059
sba(i__main__
PLSmodel
p1113
(dp1114
g8
g1065
sg10
g11
(g12
(I0
tp1115
g14
tp1116
Rp1117
(I1
(I180
tp1118
g1072
I00
S'\xf5\xd2\x80\xab\x0e\xa9\xe1?N\x13g,\xfb\xe1\xde?\xd6Z\xe7&?0\x0e\xc0\x86y\xe8!a$\xed?\xbcV\x08+\xa3\xc3\xc9\xbfJ\xc1Ddl\x19\xc2?\xb7\x89\x1f\xe0\xc6\x97\xf4?\xd1\xe8Q\xff8/\xb7?\xa2\xa2\x92\xb9\xa3\xd3\xef?\x94\xe9\xde\xb67\xd1\x00\xc0\x90\xd4\xc0~2\xc0\x07@%8\xc6zs\xb9\xf9\xbf\xebp\xe9\x02\xce\xef\xf7\xbf>\xbb\xa8?\x85H\xf5?h\x91\xfb\x19\xc36\x9f\xbf\x88\xfcK\x96\x91\xa1\xed\xbf\xdaR\x0b^\x0f\xc4\xe0?\x87\xca\x16\xac\r\x1b\xf4?\x9d\xcd\xf6\xe8m\x95\xf2?aTF\x96\x16\x00\xf9\xbf\xbe\xefI!\x99\x8c\xd7\xbf\xf1\xa3J1\xf3\xa5\x0b\xc0\x0bs+&\xc7\x8c\xef\xbf\xb3Z<iv\xcf\xd2\xbf\xcc\xde\xa0\xcc\xfa,\xe3?\xc7\xdc\x84\x88\xb00\x08\xc0\x91<}\x04\xec;\xef?\xd8j\xeau\x81\xbe\xc6\xbf\x84\xb4\xcd\xfc\t\x10\xea\xbf\xf3`\x92\x11\xab[\x06@\xb2\xf5\xe7\xc4\x8b\'\x0c@\xd8\xac>\x99B\xde\x08\xc0\xca\xae\xa5Y\xc1\xcc\xf9?\xa1\xef\xdb\xaazC\xe3\xbf\xe2/\x8dH*\xa8\xf6\xbf\x05\x99[\x869\xb1\x08@/\xf7\x05\xe7\xb4\x01\x03@a\xeey\xb2\xf7\xe7\xd6\xbf\x08\x0c\xe5v\xdb\x04\xf3\xbf\x04B\x11\x01\x96\x84\xea?z\xbfG\t\x81*\x04@\xa8\xe5fi}\x97\xf6\xbfG},\xfdl \xda\xbfn&M\xafg.\x08\xc0,\x8dT\xe1\x11\x0e\xf6?\xe5\xa4\xa5\x9e\x97\xb2\xf8\xbf\xac/N\xbf\xe8\x1b\xd0\xbf\x12pngI\xba\xb5?\x1d\x81\x9ax\x9c\xc8\xfc\xbf\x85\xa3\x1a\xde\xdd)\xd6?\xe9\xb8\xa5>f\x15\xf8?\xda\xe4\xd8\x12\x1a-\x02@\xdf\xec\xdc\xac\xea\x90\xd0?H\xd4]\xff{\x89\xd4\xbf\xa0\xfa\xd6\x03x\x08\xaf\xbf\xc8\xdb\xae\xb1&N\xf7?\xd7\x1f\x86\x0b\xc2\x07\xea\xbf\x85\x99\xfc\x00U\xe3\x02\xc0\xbbo!b ?\xf2\xbf\xa0\xb4\x8aZ\xdc{\n@\x00\xa5\xe3\x87\xad\xb3\xf3?\xeb\x9fw\x94]\xf8\xf0?\xf1y\xc2a\xd8\xb5\xe4\xbf*CJP\x9b\xa4\xf7\xbf:\x8e\xcd\xb5\xa4#\xee?\xcc2zv\xc6$\x01\xc0HZ\xe7\x86TV\xd6?\xc1V\xce\xafV\xe0\xe4\xbf\r\xdd\xf4\xdf\x01\xb4\xf0?\xc8\xcalEsS\xd3\xbfE!s^\x1cC\xc7?\xef\x8c\xf7\x8e\xf4\x02\xc4?7\xb0PO\x04\xc1\xe1?\x0bi4\xe5!\x83\xdf?S\x96T\xb3\xb7"\xed\xbf\r]L\xd9g\xd8\xe3?L\xca\x876\xa1\xd7\xd2\xbf\xed.w\xc7\x1b\x0f\xea\xbf\xba>\xe1U*\x9e\xf8?{\x1e_\xaf\xe1\xbd\xed\xbf\xfd\x96\xe0\x1b\xda)\xf6\xbf\xe4\x8aX[\xa1\xe7\xd3\xbf,\x94\x90\x01\x08\x95\xf2\xbf\x19 \xe1\x85Q?\x90\xbf\xc4\x10\x85\x9b\x1c\xe8\xdf\xbf\xc5#\x80\x97d\xa3\xf1?\xad\x9d\x1be\xaf\xc6\xf9?\xb7\xa0>.\x08\x07\x98\xbfU7\xe0\xe1\xed\x13\xf1\xbfxb[L\xd5\xba\xc0\xbf\xb2\n\xa8\xb4G\x1a\xee?9#\x14\x12\xc2\xc3\x00\xc0GJ"\x93\xe6\xef\xe5?r\r\x0f\xbe\x99\xcf\xed\xbf\xb5\xad\x9b`\xbf<\xdf?\r"\xfbg\'\xd3\xf6?\xf6\xe2e\x8fQB\xdb\xbfX\xc93\xe9G\xcc\xf3?\xc1d|\xcdX|\xb4\xbf\xb1\x9c\xd9n(R\xe4?\xa90sB\xbe\x81\xea?]\x03\xe2\xf1W2\xd1\xbfJRLO\xcf\x1b\x08\xc0X\xa6\xf0)\x94\x18\xf4\xbfWdfu\xdek\xee?\xfdk\x8eP"\xe7\xc6\xbf\xa3\x96\xb26Bj\xd4?\xb0#\x88\x8a\xf6{\xb7\xbf\xc8\xb7\xfb\xde;O\xfc\xbf\xb8\xc5\x11Enx\xd2?{\xba\xa7D\x9b\x7f\x02@\r$\x8a\xf8\x1ap\xe2\xbfy}U8\r\xe5\xf3?\xa1=(\xaex\xb3\xcf\xbf6\xba\xe9n\xba\xc1\xdb?\x1e\x1f\xde\xb1/U\xc0?t\n\x80E\xacL\x02@\x016\x07\xc0\xbd\x9f\xfa\xbf\x1ah\xfb\x80\xfc\x1f\xed?\x18\xd0[\xe2\x8dR\xe4\xbf\xa4\xf1\x88B\xcc[\xbb\xbf\x8e\xa0+\xdcZq\xd6\xbf\x10\xe3\xda\x84Oe\xf4\xbfa\x01\xe7\xf8e\x98\x0c\xc0\xd2V\xa4\xc9\xe78\xe1?\xea2[\x81cv\xe0?\x89Jg%\xaf\xbb\xd2?\xba\xd5&$q\xb5\xd1\xbf/O,}$\x04\x00\xc0\xa6\xec\xf9\x0e\x10\xf8\x05@\x10\x10\xf0\xb0\xc4G\x0b@\xc0b\x83\x82\xd2\x84\x04\xc0\xd0)\xd4Q~\xba\x01@\x9a/ovY_\xfe\xbfF\xf1\xf2\x01\xf6\xa0\xd9?\x87\xb0\x0f2q\x9b\xff?\xaf\xff;Q\xa1\xff\x01@\xc0\xdb\xad{\xe1&\x04\xc0\x7f@\xc7\xd3\xfc\xe2\xe6?\xa9<\xc2\xa4Fl\xdf\xbf\xf4\xfe2\xb2\xf8\xc1\xd9\xbf\xa3=5\x92\xfd\x15\xe6?YH\xe2JH>\xea\xbf\x15]5fg)\xfe\xbfdV\xc5\xd6\xc3\x9f\xf0?\x8c#\x9a\x99\xce\xff\xee\xbf\xd8\xd6=k\x14\xad\x03\xc0\x81&M\xb8\xcem\x00\xc0p\xb2o\x1d\x9d\x05\xdc?x\xb6\x16\x7f\x0fk\x07@/\x90L\xea\xe5]\xea\xbf,\xa9\x12\xe01\x9e\xc6?\xf4\xe5\xf2\xc4\xe4:\xed?\xee\x0b\xda\xb9X\xa2\xe4\xbf>\xa8lj\xb09\xe1?\\J\xb0\xb5"v\xfb?D\x1e\xd8d\xb84\xc2\xbf\x16\x13\n\x12\x1e\x08\xc1\xbf Jl\xfe\xd34\xfb?\xb7jk\xfe\x07\xd9\xc8?\x16\xea\xc3J\x05\xe4\xe0\xbf\x90\xef\xba\xf3-\x8c\xfe\xbf.\xd2\xe49\xac\x90\xf5?\xe2\xa9\xe7\x1a;\xd5\xfc?\x071\xe6Wh\x9b\xd3\xbf\x96K\xc3\xee\xda\xff\xf4\xbf\xa5\xdeK\xe2\x90n\xcf?\x93h\x8c\xde\xdf5\xfa\xbfFU\x15\x15\xb8\n @\x9fB\xf5}\x06\x95\xf7\xbfA~W\x06\xd8P\xa0?\xa6")\xc7\x87Y\xb0\xbf\xe4\xb1\x92\xf2\xba\xd9\xf1?=\x8a\xf1\xc9r\x83\xe7\xbfH\xcf\xa6r\xc6\x0f\x0e\xc0\xfb\xa7\x1d\x13\x85_\xfb\xbfZ\xdc*\x01\x85\x84\x00\xc0-\xec\xfd\xda\x96p\xef?;\xd3\xfa\xc5+\xeb\xd5\xbf\xd0\x89\x01\xc7\xfe]\x02@'
p1119
tp1120
bsg26
I1
sg27
I23
sg28
g29
(g32
S'Bv(\xb2>\x84\x12@'
p1121
tp1122
Rp1123
sg38
g1059
sbasg38
g1059
sg8
g1065
sg83
I00
sg26
NsbsS'HLA_B_4002'
p1124
(i__main__
ModelContainer
p1125
(dp1126
g4
(lp1127
(i__main__
PLSmodel
p1128
(dp1129
g8
S'PMBEC'
p1130
sg10
g11
(g12
(I0
tp1131
g14
tp1132
Rp1133
(I1
(I180
tp1134
g18
(S'f8'
p1135
I0
I1
tp1136
Rp1137
(I3
S'<'
p1138
NNNI-1
I-1
I0
tp1139
bI00
S'r~\xa7q\xa6}\xd8?Y\x9bn\xe6\x02\xcd\xbf?\xb7\xb1H\x1f\x8b\x01\xf3\xbf^\x08k\xa6\xd7\x1d\xe4\xbf\x97\x93z\xce \x93\xdc?O\x96\x06\xb6\'-\xe3?\x9e\x14Hul\x8d\xf2\xbf\x05\xb0\'\xf0\xef\x13\xde?x\x99\xd0(\x8e\x14\xd9?\xdc^\x89\xd0Q\xcf\x9d\xbfg<\xbc\x84Qj\xb8?\x00$\xc9\xc6\x8f@\xe2\xbfm\xefZ,.)\xe6\xbf\x96\xb7O\xf0\xb8\xf6\xd0\xbf8\xfd \xfbw\x08\xd9?\xa4\xfc\x91\x94\xaa\xc1\xc8?\x0ef\xca\x97s\x90\xb7?\xe4\xfe\xec\'=\xec\xd1?YD\x8e\xad\x9a\x93\xe6?\xc8"b\x04q\x1c\xd7?\x92\x9c\x91\x98\xc2h\xdd\xbfl\xdar\x89\x8d\x1c\xde?\t\xd5\xf7\xd7\x9ah\x00@\xbdj=\x04\n\x98\x0e@\x03D\xbe\x1d\xd6\x96\xd4?\xe5\x9e\x82\xd5*\x1b\xd0\xbf\x91\x95Y*\xbf\xe3\xe4\xbff\xe0\xf5T;\x9f\xcb\xbfDu\x87\xc7\x8cq\xf6\xbf\xf2\xd5UFc\xc8\xe0?\xc1\x18\xe2s\xe2a\xa2?\xbe\x07\xb0\r\x06\xae\xb9?\xc6\x91\xe1\x17(S\xc6\xbf\xebA\xc6\x94\xd7\xfe\xe5?DN\xb2\x1fm\x9d\xf5\xbf\xc4\x05\xedP4\xaf\xf5\xbf\xde>\x11\xedo_\xf0\xbf\xc2\'\xf5\x1d\x8b!\xdd\xbf?\xca\x03MVS\xc1\xbfM\xc76\xdf8<\xe1\xbf\xc7\x987R1\xce\xc0\xbfG\xc7\xd0\r\xd0%\xc4?\xaa\xc1\xfb\x8ap\x12\xdc\xbf\xe1\x17`r\xfc\x9e\xc8\xbf{\xd3\xac6\x19\x8b\xf4?G\x1a\x94Fz\xee\xc4?G\t\xd2:\xe0\xeb\xa7\xbfC\x16\x97\xa1\xe4b\x91?\x1ae\x97\xd9\xa0\x10\xe7\xbf\xaa4\xa8\x98\r\xa8\xc8\xbf\xb7\xca)\xdcE#\xb8\xbfj\xf3W\x96R\xde\xd8\xbfV\xe5\xe1\x1a\xe5W\xe1\xbf`\xb7F\xe6\x17\x9d\xd5\xbf_G\x83\xd3\xa3\xef\xdc\xbf\'\x1d\xa7\xc8\xc3%\xd0?XI[\xe3\x00-\xd7?\xd9,\xd0\x8f\x17\xc4\xb1?\x06\xa8\xd5\xf4\xf2!\xe0?&\x859\x94\x86E\xe7?\xa1U\xac\x12Yv\xb1\xbf\x98\x03\x0b\x9a?\xe1\xa1\xbf\x17\xa9Y\x85\x9e\x08\xba?tjQ\xdb\xe5u\xa6?>?\x16\x19\xc2\xc5\xb8?\xd08\x11>b\xc9\xc5\xbfC7A\xf0\xe4\xf3\xc9?n\x0eX\x1e\x95\xc7\xf0\xbfoN\xaa\xc5\r\x85\xb0\xbf\xd3\xffx\xf8L\x9d\xd1?\x1f\xb2\xe2\x8d\x01\xc8\xa4\xbfg\xb6\x9b\xd2\x9d\x8d\xca?\x07\x04\xaepo\r\xd9?\x06\x8f\xcd\xb2\xe5\x91\xbb?\xf2\xdd\x1b\xca\xacm\xa8?\xf4N\xae\xf0=#\xbe\xbf"\xd8\t_\x80;\x95\xbfYB\x06iw\x9f\xc0\xbf\x85o\xdf>\xb73\xbb?<\xa6B\x9blY\xbd?G:TYA\xd2\xd6\xbf\x19\x13\x07\xfa\x18\x0b\xc2\xbf\xa9\x95\xde^\xa8<\xe6\xbf^\xd8@\xed\xef\xda\xe4\xbf\xd0k/\xffF\x02\xd2?\xbcGr\x97\xf9\x05\xc5?*\x9f\x1e\x0c\xea8\xd0?\xe4\x8b\xa9A\x81s\xe1\xbf\xaf8\x04JO\xac\xd5\xbf\xabn\xde#H\xff\x88?\xdeHU{?[\xd2?V\xf5\xc3\xa9Q{\xd9?\xeb\xc0\x8e8z=\xe6\xbf\xa7\xa5\x9c\n\xfc\xf8\xe0?\xc9\x0f%\xffM\xd8\xc8?\xaa\x05\x0bp\x16\xbc\xe0?\xfah\x9cz\xd6\x17\xbb?\xfb%\xa3\xa0#\x90\xdf\xbf\xfd\xd2\x07\xfe-\xae\xc6?D\xd6\xf0>\xab\xaa\xef?uv\x9f:\xcbl\xd6?\x05\x19"T\xb4:\xde\xbf\xd0\xcdOl\xbeW\xd0\xbfz\x98\x957\xb2\x8b\xd8\xbf;J\x16\x86\xf8\xbd\xdf\xbf\x96}\x8d\xb5\x934\xa7\xbf\xcc\xda\x05\x9c\xa9\x08\xcc? ?\xce\xc4\xe3\xda\xdc\xbf\xbf\x96\x1b\xc0vM\xda?\xbc$Gj^\xc1\xd0\xbf\xf4d_~0\xcf\xde\xbf\xd5.\xc2\xd3\xb7L\xa3\xbfL\x10\xaf\x9b>\xbc\xd0?\xeb\x186)\x89 \xd2?\xf9\xbb\x1a\xfc\xd4\xf6\xde?\\\x1e\x9d\x8c\x88\xf4\xda?\xbd\xd0q\x0bN\xd9\xe2?=#y\x06\x03\xc2\xd6?\x9e2\x93T\xa2H\xd5\xbf\xd4H\xd0\x84\xfe5\xc4\xbftq7\\E]\xb3?De\x1fI?Y\xdb?p\xaaD\x08/\x90\xd4\xbf\x06\xbb*\xf0r\xc3\xa1\xbft\xecC\xa6\xcf\xfa\xd4?^\xb1=\xcc\x1e\x9c\xb8?\xb89W\xfa\x8f\xf7\xc2\xbf(\x06\xbem\xd1\xdd\xe1?\x10_\xda\x9aW\x1e\xb0\xbf\xacm\xa1\x8a\x8d\xc9\xc4?\x10\x9f\xbf)\x02\x12\x98?Fu\x80>t\x9f\xdc\xbf\x9f\xf9+uMT\xee?\xaf+\x8b=:\xfc\xa9\xbf+\x94\xf72\xbe\x7f\xbd\xbf\x85\xee\x0e\xd8S\t\xda\xbf2\xf4+\xfab\xb2\xe0\xbfH\xcb\xf2K\x85\xdd\xe2\xbf\x98!\x00;\x02o\x9a\xbf\xa0lZ\xf7\xb8\xf9\xba?\x88.:\x11\x1c\xd2\xf2\xbf\xbc\xf1\x11\xa7\x0f\x87\xa7?v\xe31J\xe3B\xdf?q\xbd\x00\xf8\x86\x9b\xdb?\x0b\xc66\x88\x87x\xe4?\xe3\xffI[\xce\x1c\xd3\xbf\x8e\xda\x9e$\xd2\x96\xd9\xbf\x01\xe10aO\xff\xe5?\x18-\xe0]d.\xf1\xbfV\xc2%*\xe4\x0b\xf0?\xfc\xd9!\x9e\x10\xf6\xc7?\x08%}\xd1\xcca\xc1?\xbc\\\xdf\xed\x16\xeb\xf0?\x03\xc6P\x18B\xb7\xa6?\xea\xd3\x83+^\xef\xf4\xbf\xb5\xedG\xdc\xf0"\xe3\xbf\xc9\xc3\xed\xbd\xc3\x0e\xc1\xbfw\xccOuC\xa7\xc7?\xe0\xeb\xebP\x9b;\xdb?\xc2\xc6~\xee\x9b\xec\xd5\xbf\x9e)\x03o\x04\xd1\xe4?\x8b\x9dj\x05\x95\xb7\xcc\xbfY\x08\xa8|v`\xe1\xbf\xf0\xa1\x03\xd6\xf8\x04\xa2\xbf\nx&\xb5\xc94\xed?^f\xe6\xf3J7\xb1\xbf\x89D=\xe6\xea\xd0\xea\xbf\x80\xbf\x9ar\xee\x83\xf2?\xbbxHF_?\xea\xbfAT\xf0\x01TD\xf4?x6\xa9k\xb8<\xe3?M\x8b\xf2\x95\xe87\xd5\xbf\x1a>.\xff\xfe\x06\xee\xbf[\xb9\xf3;\x9c\xd0\xd5\xbf\xf6#4\xa9\xb8\xd9\xf7\xbf\xd0\xb8RM\x17\x11\xb9\xbf\xe3\xe3c\xc3?5\xd4?k\x05\xec\x05\xd0\x8a\xf5?t\xaeh\xcdJx\xd5\xbfa-\x94\x14\xc6\x01\xc8\xbf'
p1140
tp1141
bsg26
I1
sg27
I3
sg28
g29
(g32
S'\x10\xcb\xad\xc01\xa6\x13@'
p1142
tp1143
Rp1144
sg38
g1124
sba(i__main__
PLSmodel
p1145
(dp1146
g8
g1130
sg10
g11
(g12
(I0
tp1147
g14
tp1148
Rp1149
(I1
(I180
tp1150
g1137
I00
S'},)Ek\xc9\xed?\xcfmt\x08\x17N\xc9?\x85\xdf\xa2\xc5\xfe\xa4\xff\xbf$Z\x83\xce@\xde\xf0\xbf-\x02=\xd0\x89\xd0\xf0?v\xc8o\xab\xf7A\xf9?\x95G:f\x8b\xf6\xfc\xbf=Z\xcf\xee\x8c\x00\xe6?\rn\xb7\xfa\xb9\xc8\xf0?\xfd\x9fNgPH\xc3\xbf\x17v\n\x03w\xda\xc4?\xcf*\x80\xae\xc8{\xf2\xbf\xeb\xb2\x8din\xa7\xf9\xbf\xa2\x91B$\xcb\x1a\xe6\xbfG\xbc\xca\xbc\xc1\xa8\xe7?\xcf\xaf\xcb!\x8bi\xe2?\xc6\xc9\xa1%0\xfc\xab\xbf8e6l\x9e\xe1\xb4?\xc2\xf9\xa1\xae\xa5\x83\xe3?\x8b\xa5\xedf\xed\xa9\xea?\xb8~7:+\xc8\xd2\xbf\x9e\x057?\xa6\xa5\xd4?\x14\x8c\xb8w\x0c2\x01@_\xc7\xaf\xf4\x1c\xd8\x14@\x19\xc1!/U\xdb\xc0\xbf&:\xa6V1X\xe3\xbf\xef\xc1\xd8.\x16\xe7\xbc\xbf"\xa5K\xb7\x03e\xf1\xbf)\xa0\x97\xf7Q;\xc6\xbf\xdf\x81\xb5\xdb\x13\xe7\xdd?N\x85\xf9<\xa6\xcc\xd6\xbf\x0er\xcc\xd9\xc7]\xd3\xbf\x04\x98\xbc\xbe\xa0H\xdf\xbfA\xca\x1b\xbc\x881\xea?\xd8\xa2\xb1\x06\x06e\xdc?\xafO\x8c\xf3\xc1~\xf8\xbf}?)-\x93\x82\xf4\xbf\xb0L@\xd97\x9f\xee\xbf\x1b\x0c\\\x8bg[\xe7\xbfh\x81N\'\xeb\xc9\xf5\xbf\x18\xb2\x0e\x03\xa0f\xd4\xbf\x9b\x1e\xa9\x9f\x89\xb0\xc8\xbf#\x1d\xdd\xec\x8fB\xe2\xbf\xef\xf0l&\xee\x96\xd0\xbf\xe9\xedl\\\x00\n\xee?\x97\xfbF\x85\xb3\xad\xd4\xbf\xb7SH(\xd4e\x95\xbf\xa2\xed]\xf4\xfa\xac\x84?\xab\xedI\xd7\xac\xe8\xe8\xbf\x92\x02j\xab9\xff\xce?\xc8\xca=\xa3Q\xc7\xb2?\x16\xeaz\x04\x0f\x0b\xed\xbf\x83\x88\xa6\x05)\xee\xf2\xbfI\xbb\xe4GA\xb8\xbb\xbf\x88%U\xb2\x10\xac\xe0\xbf6S\xfd\x84\xffL\xf1?\xefjv\xa7n\xab\xf5?\xe0\xe3\x14{\xb8T\xdb?\x97\xf4\xfa+\xbf\x0b\xdc?\xd0\xa3\xdd{#\xcc\xe3?\xe8\x7f\xba\x7f\x93\xd4\xd7?\x16\xee\x9aW\xb0:\xc6\xbf\x9c\x80V\xd3\x05\xda\xdb\xbf\xed}\x14\x15\xf6_\xb9\xbf\xea\xc9 ^\xceo\xd8\xbf\xcc\xa2\xec\xf9x\xa3\xd5\xbf\xb6\x92\x92\x9b\xd0\t\xac?\r\xca\xd1\x00SR\xfb\xbf>\xe8\x1b\xa7\xfb>\xc4\xbf\xb6\xac\xe5\x808\xed\xd5?\xdd;\x12`\x06C\xcf\xbfy\xd4\x16\xc6G\xc9\xe3?vYcc\xa3\xc8\xe4?\x8d\xaf\xd8k\xa9\x8b\xd2?\x80\xf6b\xb3W\x8c\xbf\xbf\x90\x91\x08\xcd\xd9\x8c\x9c?5\x85\xeb\xfd\x1e\xf1\xd2?\x00\xc7\xff\x82WH\xef?@\x12\xa0@\xbbG\xaf?\tX \xb80a\x9d\xbf8\xa7\xa9\xc6\xaa.\xdd?\xdf\x80|\n\x89\x95\xcb\xbf\xe3\xb5\xa3c\x86\x85\xf5\xbfF6\xa3\xe7\xb9\xcd\xee\xbf\xcbKo\x80z\xb5\xe4?\xb3l\xf1e\xa5\x0b\xe1?\xea\x85{\x1f\x9c\xda\xa6?s\x89j\x1f\x93\xb3\xdf\xbf\xd3\xba\rMA\xb9\xe8\xbf\xdd\x9e\xde\xb9\x82c\xd4?_\x93\x0b\xe5\x811\xdb?U\x0eQ\x9b\x1d0\xd0\xbf\xfd\xf8A\xec\xbd\xdb\xed\xbf\xd9\x024\x95\x0e\x01\xba?\xfaeJ^\x06\xb2\xc6?\xe2\x10\xec\x8aej\xf0?\x0bT\x12\x14\xc8\xd4\xc7?Uv\x1f\x92\xf1c\xe7\xbfd!\xccR8Q\xd7\xbf\x8b\xd5\xe0\x18\x93B\x01@]\xa0\xe4j9\xab\xd1?Hf\xf3\xca\x18{\xeb\xbf\xcf\xf6\xe4b\xf7f\xe3\xbf\xa7\x0e\xfaV\x9e}\xdb\xbf\xdf\xbc\xbc*\xf1\xf7\xbc?\xd3i\x01\xec]\xbb\xad\xbf\xe92\x19\xbcw9\xbf?\xb2\x02\xbd\xa2\x8f%\xaa\xbfd\xf0DX|)\xe7?\x18\xae\x8a\x82\r\xab\xd1?\x94\xc6\x98\xd7\x8e\x85\xc3?\xc9?\xa1\x1e\xc5\x84\xc8\xbf\x87\xe1y\xd3-\x89\xdd\xbf\x8f!\x94!\xc0\xec\xa7\xbf\xdfY\xc80\x01\xa4\xe2?w\xd5\x9e\x02\xa3\x9c\xc7?@P\x04\xd8\x86\x97\xd0?Y\x16+\xb4\xaco\xc4?\x83^[\x8e\xd3\xc0\xdc\xbf\xbeOf\x01\xc6i\xd3?\xca\xd9\x1e\xd1\xf1\xef\xe3?T\xc2/s\xa6\xd6\xf1?\xdf\x1ap\xbe\xfa,\xf3\xbf\xc4H\xaa\x9c\xf6\xd2\xd7\xbf\x869\x8e40\xd4\xe3?\xfc99\xafsz\xbf\xbf}\xd4\xcf\x0e\xba\x16\xd0\xbfX\xd4\x1b6\xd15\xe1?P_\x1cj\xcb\xfa\xe1\xbf=T\xd2\xc5S6\xcb\xbf\xdfb\'\x96E\x8b\xd9\xbf\xfd.\xd3\xef\'6\xef\xbfBY<\x1aP\x0b\xf7?F\xf5\xbc\xed\xdda\xd1\xbf\x9f*\x0bYS)\xe2\xbf\xfb&\xc4\xf2b<\xd3\xbf\x1e\xbc\xd9\xdd\xce\xbe\xb5?,\xdbkW\x9c\xc2\xdc\xbfe\xf2\xec\x88\x1e\x1c\xd8?\x9c\x19*\xdd?X\xec?\xc0+yR\xdf5\xf1\xbf\x9b\x8f:\xd4/.\xe0?\xae\xf7P\xf5+\xa9\xeb?\xe8\x92\x91\x8f\t\x18\xe1?i1&\xff:{\xf6?ZAo\xd9u7\xde?1|\xc3\xdey\xbd\xac?8`\xd9\x7f\x84\xed\xb2?9\x9f\xd4\xff$\xa5\xf8\xbfO\\\xde\x1c\xd9\xd9\xbf?\xe10\xdfm\xa1J\xd6\xbf\xe5n\xa2\xb0\x8b\xcf\xd5?}\t5^\xa6\xdd\xf7?\r\xeb\x8dGw&\xeb\xbf\x08\xd1\xc0K!\x18\xf9\xbf\xebE\xde\x94\xb0\x11\xda\xbf\xf3\xc3zd\xb6\xf8\xac\xbf\xda`\xd8\x12\xef[\xe4\xbf<L\xc16\x87H\xe5?\x1d.\x83/\xd6\xb8\xaa\xbf\x88\xd2I\xb0\xf7\xeb\xf6?\xd00/\x1e\x80\xd2\xb7\xbf\xfa+]}\'\xff\xfb\xbf\x94\xbb2E\r\\\xf3\xbfKfTU\x9c-\xfc?l\xe0\x07?\xa4V\xc3?{0\x839\xe4I\xea\xbfV\x16\xde\xe3*\xec\xfb?\xad\xd5\x80i\xc8m\xe2\xbfmc\xf2\x9c\xa1\xd7\xf3?\xb7\x96\xf8\x00\x04\x0c\xd9?<D\xf9~\xba\x10\xf5\xbf\xb9\'\xb3\x17\x0f\x92\xff\xbf\xa4\xc1\xf8\xa2\xc0\xb7\xef\xbf\x8c\x1e\xec\x1a\x98\xc8\xe6\xbfy\xd8\xb1\x9e\xd2\x98\xe0?\xe7\x97\x16\xa5F\xf3\xea?\x98\xad9\x9e\x10\xaf\xfc?\xc6:\x17t\xbf\xc5\xd4\xbfm3&a\xa6{\xbb\xbf'
p1151
tp1152
bsg26
I1
sg27
I5
sg28
g29
(g32
S'\xa5\xc5\x7f+\xdc|\x13@'
p1153
tp1154
Rp1155
sg38
g1124
sba(i__main__
PLSmodel
p1156
(dp1157
g8
g1130
sg10
g11
(g12
(I0
tp1158
g14
tp1159
Rp1160
(I1
(I180
tp1161
g1137
I00
S'\x08\xb88=\x85u\xf4?\xd9\xa4\xe7\x11\n\xdb\xea?a\x9fZ\xea\xafK\x0b\xc0\xe5\xa5\xe3,\x0b\xcc\x01\xc03v\xfda\xc2\xea\xf1\xbfx>\x1b\x10\xe0\r\xec?\xab4\xcbi=\x9d\xb5\xbf\n\x94\x12\x8dP8P?\xfd\x11I\x03\xc7\xa0\xa7\xbf\xea\xaa=\xbb\xba\xdc\xff\xbf<~\xd3}Bu\xdf\xbf\x9e\x80\xb7?\xd2i\r\xc0\x8fI\xcc\x06s\x0f\xf0\xbf\xa0L\xd7\x81\x18]\xe9\xbf\xd9\xfd\xac\xad+\r\x00@\xaa\x1c\x80wP\xaa\x00@\x83\xb7\x04\xe3\xd0\t\xf2?\x00A4\xdc\r\xad\xdd?\xb0\x81\x0b\xa9\x99\n\x11@;\x85\x12\x16F\x80\xfe?\x18\xac\xef\x16\x12\x08\xb3\xbf\xf9\xeb\x1e\xbfs\x8d\xf7? \x10\xa8\x8f\xd4[\x07\xc0/\xe7\xf3m\x1e\x1d"@\xfc\x94\x85\x07\xd5\xf8\xec?-\x80\x9bX\xd6\x99\xab\xbf8\x17\xcb\xa8\xeca\xcb\xbf}A\xfe\xfe)\x1a\xe4\xbf\x9a&\xb5\x96\x7f\x11\xe9?c|\x03+\xa6\x01\xeb\xbf*\x9c\xee\x9e\x0cd\xf9\xbf\x93t b\x1cb\xdb\xbf\x8c}w\x1a\x068\xf6\xbf\x9a\xaf\xb6\xd2f\xae\xdb?\x8bi\x14v\xd1\t\xa0?[\xec\xa0\x13\x181\xde\xbf5\x87Ys,S\x08\xc0\xac=\xf6gk5\xd7?\rcNY.\xa9\xdd\xbf+$rMc\xc8\xed\xbfI`\x8c\x87&\x90\xf6\xbfN\xe3\xb8^tR\xe0\xbf\xcb\xce\x18\xd7\xf8\x14\x11\xc0D$ &\xd2\x83\x04\xc0\xdc\xd2RQ\xd6A\xf1?`T\x0c\xbb\x05}\xf1\xbf#\xf0\x9d\x12r\xf3\xd9?\xe1\x17\xc4\x9c:E\x06@F\xd5\xd6\xcd,\xac\xd6\xbf\xe9=W\xcfLj\xf3\xbf>;gS|\xe1\xc9\xbfP\xe9\x17\xb9\xbb\x03\xf1\xbf\x04\xd2\x86\xbb\xdcY\xd2\xbf\x17\x00`\x98\x18h\xb0?\xbe\xa05\x97Q\xcc\xce?\xd6\xec\x01\r\x0c;\x07@\xa3xP\xc6]\x00\x08@z\xecK,W\xd0\xd8\xbf\tP\x02\xa4\x12\xd4\xf3?;3HD\xa4=\xfa?\xd3\xe4\x96\x8d=\x99\x01@\xe7\x06,`\x82C\xdb?\x82\xd7\r\x9bc\x9a\xc2\xbf\xc5\x80]\xaa\x89\xb5\xdf\xbf\x03b\xb0\x1d\xf3\x13\xe4?\xf8\xc3\xec\x80H\x11\xe3\xbf9m\x1am\x81z\xbe?~h\xac\xcc8i\x01\xc0\x1euq3\xf6"\xbd\xbf\x14\xdd\x8c\xbd\x81\x05\xc6?Vw\xbfvjc\x7f?\xa0\xb9\x07\xff7\x1d\x01@ \xda\x11\xd2U4\xf0?\x806F]F\xd2\xe1\xbf\x95\xd6\x7f7\x0bV\xc9?r\xe2\xf9+\xbd&\xf4\xbf\x06\xd2\xc1\xdd\xfd\xbd\x02\xc0\x17\\\xcd\x1c\x93>\xef?M\xfc0\xcd\x8e\xa9\xdb\xbf\x93:Q\x1f\x91\xb2\xce?a\xf7\xa5{X\xe2\xf4?h\x1d`\xca+@\xfc\xbf\x84[\xa0\xd8\x0e\xc8\x16\xc0\xf9kf\xad\xe4\x81\xf2\xbf\x17J\xb9\xafGF\xf5?BV7\x14U\xbf\xe7?\xaa\xedM\x98\x0cT\xe4\xbfo9b\x94)\x81\xfa\xbf\xec\xe9\xed\x1cK\x04\x03\xc0"5Vy\xda\xa1\x99\xbfu\x06\xd9X\xac\xf3\xc3\xbf\x9f\xcf\xf1\x0e\xde\xdd\x13\xc0\x95G\xa6u*\xe4\xfe?\xd1\xa8\x1d\xdd}\x9f\x11@U^yt\xff9\xd0?\xb59\r{@\xe4\xfa?-\xc1\x1f\x96\x86\xd0\xec?r`\x86\xa5\x9c4\x02\xc0g\xba\x08RB\xaf\x00\xc0\xd6\xa77\x9a\x9a~$@\xf6=\xe0\x8e2\x04\xff\xbfG\xca\xb6S\xbc\x80\xca\xbf\x06\xb5\xab\x8c\n$\x08\xc0\xf8$\xcb\x05\x87\x81\xcd\xbf\x83\xf8\xd6\x98*\xe0\xce?"dD\xbd\xe5\xb3\xf0\xbf0\xf7\x17\xdc?\xe9\xf8?\xeb\xb4\x17\x85:\x17\xe9? Tq\xe9\xb6\x8b\xcd\xbfp\xa7\\`_j\xed\xbf\x1f\xa0M|\xa0\xcd\xf8\xbf3Gt\x08\xccC\xc3?\x0f\xc4\xc4\xe2C\x1e\xf5?\xddg\x10\xfd\xc1\xb1\xf7?\xa65\xa1\x15\xc7u\xe0?\xb2fq~\xf2\x13\xad\xbf&\xbb\xc3\xa70\x13\xd5?\xc4[j\xf5\xcb\xaa\xf3?\xcf\xcc_z{-\xf0?R\xb37\xee\x06x\xe2?%qG\xca\x83\x8e\x02\xc0u@\xa5\x01\xac-\xf8?\t\rh\xcb8\xcc\x12\xc0\x04}\xae\x8d\xe8\xce\x01\xc0\x9c\x9cs$e\xbf\xf8?\xe2"pH\x85Q\xe9\xbf\xedj\xfad\n6\xe6?\x0e\x02(Z\x8d`\x0b@\xe1\xcd9T\x9bA\xd4\xbf\xf0\xa7t@\\Z\xd8\xbf\r)\x13\xf1\xabs\xe2\xbf^b\x07\xf2g\xf7\xe1\xbf\xc9\x82\xab\xc7\x000\x0f@\x85\xb2\x9c\xc2\x19\x0c\xf2?\xc7\xf5\x10\x90\xe5\xe1\xf1\xbf\x8e\x8b\xc5s\x8c\xa0\xe7?\xb3\xe2B\x84/)\n@?\xf1\xf1\n\xaaB\x10\xc0\x80\xce\x95\xcdD3\xf3?%?\rj\x89\xb6\xd6\xbfo\xf6\xc9\x08,\xe3\xc7\xbf\x1c\xd2\x06\xf4\xcc\x17\xe6?v_\xed\x06\xac\x19\xfe?\xd4\x956\x99\xa5f\x04@\x00\xe6\xa6F\x9e&\xf9?\xa8\xa4\x04\xf8E\x9c\xf7?\xce\x88H\x9b\xc1\x1f\xe0\xbf8.(\xa8\x13O\xf4\xbfRJ\xc0\xc0\xafa\xec?.\xde\xfdeoC\x02@\xb6\xab.D^\xa8\xa0?\x88\x81Z\x15\xbc=\xe4?D\xc5\xf3\x88\t\xcb\xf6?z\xd9\xb4\xfd\x92\xc8\x08\xc0\xfc\xc6\xd3\xa1/H\xf6\xbf\xfe\x1e?s\xa7\xb5\xf1\xbfAc%\x88\xf2\xaa\xf5\xbf\x84\xbeTu\xf0\xb0\xe5\xbf\xd3\x80\xf5\x11\xea"\xf2\xbf\xbcc\x00\xa4\xfb\xa5\x05\xc0\xd9K\x9e\x80\x07;\x12@a\x9b}\x08\x87\x93\x15\xc0\x93FQ\xfa\x1e\x0c\x12\xc0]\xbf&\xceJ\xf8\x15\xc0>\x8f\xd0=[7\x06@\x92\xe2Q\xa7\xf3s\xfb?\xa6O\xb5\x01\xdaf\x02\xc0\xdd^-\xa9\xad|\xe3\xbf\xbc\x9a\xa6\x92\x7f\xf8\x10\xc0\xaa\x07[\xe3B\xdc\n@X~\xba\xeb\xfc\xad\x13@\x18\x0e=\x04\xd5\xa2\x05\xc0de\xa5>Y\xe2\xda\xbf\xbe>\xd4\x98\x02\xc5\r@\xbc\xd8+\xd5\xa2\x88\xb1\xbf\x01\xfdo\x8d\xc8m\xe4?~Ea6\x16\xf5\xef?\xc2c2\xe3\xb2\x00\xe4?+[\xf8\xd1\xe1\xc1\xcb\xbf{\xd6\xf8\xc2\xe10\x05@'
p1162
tp1163
bsg26
I1
sg27
I19
sg28
g29
(g32
S'x@\xe6\x84\x9d\r\x12@'
p1164
tp1165
Rp1166
sg38
g1124
sba(i__main__
PLSmodel
p1167
(dp1168
g8
g1130
sg10
g11
(g12
(I0
tp1169
g14
tp1170
Rp1171
(I1
(I180
tp1172
g1137
I00
[truncated: 393,617 more chars]
