# Supplementary material for: PolyCTLDesigner: a computational tool for constructing polyepitope T-cell antigens
Source: BMC Res Notes. 2013 Oct 10;6:407. doi: 10.1186/1756-0500-6-407 (PMC3853014; doi:10.1186/1756-0500-6-407)
Supplement: Additional file 2 — This file contains the source code of PolyCTLDesigner together with a sample workflow script (designer.py). [file 1756-0500-6-407-S2.zip › PolyCTLDesigner2.py]

# -*- coding: cp1251 -*-
from TEpredict import *
import CountingFreqs as cf
import re, numpy, os #graph,re,os

def myfun(x,y):
    '''
    This function writes summary of the selected peptides
    in the HTML table. In the footer of the table it
    writes expected population coverage.
    
    x - is the list of <Epitope> class instances (look TEpredict.py for details)
    y - is the name of output file
    '''
    x=EpMatrix2(x)
    x.cove_count()
    x.sum2html(y)

def myfun2(x,y):
    '''
    The same as previous but for the MHC class II restricted
    epitopes predictions made with ProPred models.
    
    x - is the list of <Epitope> class instances (look TEpredict.py for details)
    y - is the name of output file
    '''
    x=EpMatrix2(x)
    x.sum2html(y,'ProPred')

def find_start(graph):
    '''
    This function returns all starting nodes
    in the oriented graph (graph.digraph instance)
    '''
    nodes=graph.nodes()
    starts=[x for x in nodes if graph.order(x)>0]
    start=''
    L=1
    for st in starts:
        l=len(graph.breadth_first_search(st)[1])
        if l>L:
            L=l
            start=st
    return start
        

def find_ends(graph,start):
    '''
    This function returns all ending nodes
    accessible from the node "start" in the
    oriented graph (graph.digraph instance)
    '''
    con=graph.breadth_first_search(start)[1]
    return con[1:]

def find_true_ends(graph,nodes):
    '''
    This function returns the list of ending nodes
    in the graph among the nodes.
    '''
    tends=[x for x in nodes if graph.order(x)==0]
    if tends==[]:
        tends=nodes
    return tends


def find_longest_path(graph, start, end, path=[]):
    # from:
    # http://www.python.org/doc/essays/graphs.html 
    # with minor modifications
    '''
    This function returns the longest path between start and end nodes
    in the graph.
    '''
    path = path + [start]
    if start == end:
        return path
    if not graph.has_node(start):
        return None
    longest = None
    for node in graph[start]:
        if node not in path:
            newpath = find_longest_path(graph, node, end, path)
            if newpath:
                if not longest or len(newpath) > len(longest):
                    longest = newpath
    return longest

def longest_path(graph,start):
    '''
    This function returns the longest path in the graph
    starting from the node "start".
    '''
    need=deepcopy(graph.breadth_first_search(start)[1])
    long_paths=[]
    nodes=graph.nodes()
    sbgr=deepcopy(graph)
    depr=list(set(nodes).difference(set(need)))
    map(sbgr.del_node,depr)
    need=find_true_ends(sbgr,need)
    while need!=[]:
        end = need.pop(-1)
        lp=find_longest_path(sbgr, start, end, path=[])
        if lp:
            long_paths.append(lp)
    lgest_path=longestlist(long_paths)
    map(graph.del_node,lgest_path)
    return lgest_path,graph
            
def find_longest_path2(graph, start, end, path=[]):
    # http://www.python.org/doc/essays/graphs.html #with minor modifications
    '''
    This function returns the longest path between start and end nodes
    in the graph.
    '''
    path = path + [start]
    if start == end:
        return path
    if not graph.has_node(start):
        return None
    longest = None
    for node in graph[start]:
        if node not in path:
            newpath = find_longest_path(graph, node, end, path)
            if newpath:
                if not longest or len(newpath) > len(longest):
                    longest = newpath
    L=[longest[0]]
    for i in xrange(1,len(longest)):
        flank=gr.get_edge_attributes(longest[i-1],longest[i])
        L.append(flank+longest[i])
    return longest, L        

def longest_path2(graph,start):
    '''
    This function returns the longest path in the graph
    starting from the node "start".
    '''
    need=deepcopy(graph.breadth_first_search(start)[1])
    long_paths=[]
    LPs=[]
    nodes=graph.nodes()
    sbgr=deepcopy(graph)
    depr=list(set(nodes).difference(set(need)))
    map(sbgr.del_node,depr)
    need=find_true_ends(sbgr,need)
    while need!=[]:
        end = need.pop(-1)
        lp,L=find_longest_path2(sbgr, start, end, path=[])
        if lp:
            long_paths.append(lp)
            LPs.append(L)
    lgest_path=longestlist(long_paths)
    LPs_s=longestlist(LPs)
    map(graph.del_node,lgest_path)
    return LPs_s,graph

def longest_paths(graph):
    '''
    This function returns all longest simple paths
    in the oriented graph (graph.digraph instance)
    '''
    Ns=[]
    start=find_start(graph)
    while start!='':
        nodes,graph=longest_path(graph,start)
        if nodes not in Ns:
            Ns.append(nodes)
        start=find_start(graph)
    return Ns

def longest_paths2(graph):
    '''
    This function returns all longest simple paths
    in the oriented graph (graph.digraph instance)
    '''
    Ns=[]
    start=find_start(graph)
    while start!='':
        nodes,graph=longest_path2(graph,start)
        if nodes not in Ns:
            Ns.append(nodes)
        start=find_start(graph)
    return Ns

def longestlist(ls):
    '''
    Given the list of lists this function returns
    one with the maximal length.
    '''
    maxL=map(len,ls)
    try:
        return ls[maxL.index(max(maxL))]
    except:
        return []

def final_set(peps,longest_paths):
    '''
    This function returns the set of peptides with
    possible junctions
    '''
    Set=set(peps)
    for lp in longest_paths:
        Set=Set.difference(set(lp))
        Set=Set.union(set([''.join(lp)]))
    return Set

def chooseNlink(pep,tap,thrsh=1.0):
    '''
    This function returns peptide with the N-flanking
    aminoacids (if needed) to enable peptide to bind to TAP
    '''
    aas='ACDEFGHIKLMNPQRSTVWY'
    M=tap.matrix
    p=Peptide(pep[:9],'TEST','test1',1)
    taps=tap.predict9(p)
    tap_bind=False
    Cscore=M[-1][aas.index(pep[8])][0]
    N2=M[1][aas.index(pep[0])][0]
    N3=M[2][aas.index(pep[1])][0]
    if tap.TAP_source=='Peters':
        if taps<=thrsh:
            return pep
        else:
            N1=min(M[0].ravel())
            N1I=M[0].tolist().index(N1)
            aa1=aas[N1I]
            tap_bind=(N1+N2+N3+Cscore)<=thrsh
            if tap_bind:
                return aa1+pep
            else:
                N1=min(M[0].ravel())
                N1I=M[0].tolist().index(N1)
                aa1=aas[N1I]
                N2=min(M[1].tolist())
                N2I=M[1].tolist().index(N2)
                aa2=aas[N2I]
                N3=M[2][aas.index(pep[0])][0]
                tap_bind=(N1+N2+N3+Cscore<=thrsh)
                if tap_bind:
                    return aa1+aa2+pep
                else:
                    N1=min(M[0].ravel())
                    N1I=M[0].tolist().index(N1)
                    aa1=aas[N1I]
                    N2=min(M[1].tolist())
                    N2I=M[1].tolist().index(N2)
                    aa2=aas[N2I]
                    N2=min(M[2].tolist())
                    N2I=M[2].tolist().index(N3)
                    aa2=aas[N2I]
                    tap_bind=(N1+N2+N3+Cscore<=thrsh)
                    return aa1+aa2+aa3+pep
    elif tap.TAP_source=='Doytchinova':
        if taps<=thrsh:
            return pep
        else:
            N1=min(M[0].ravel())
            N1I=M[0].tolist().index(N1)
            aa1=aas[N1I]
            tap_bind=(N1+N2+N3+Cscore>=thrsh)
            if tap_bind:
                return aa1+pep
            else:
                N1=min(M[0].ravel())
                N1I=M[0].tolist().index(N1)
                aa1=aas[N1I]
                N2=min(M[1].tolist())
                N2I=M[1].tolist().index(N2)
                aa2=aas[N2I]
                N3=M[2][aas.index(pep[0])][0]
                tap_bind=(N1+N2+N3+Cscore>=thrsh)
                if tap_bind:
                    return aa1+aa2+pep
                else:
                    N1=min(M[0].ravel())
                    N1I=M[0].tolist().index(N1)
                    aa1=aas[N1I]
                    N2=min(M[1].tolist())
                    N2I=M[1].tolist().index(N2)
                    aa2=aas[N2I]
                    N2=min(M[2].tolist())
                    N2I=M[2].tolist().index(N3)
                    aa2=aas[N2I]
                    tap_bind=(N1+N2+N3+Cscore>=thrsh)
                    return aa1+aa2+aa3+pep

def cove_count(selected_alleles, pop_var='all'):
    '''
    This function calculates expected coverage of
    populations in the pop_var by selected_alleles.
    '''
    freqs=[]
    lines=[]
    if pop_var=='all' or pop_var not in CountingFreqs.pops:
        PopVar=deepcopy(CountingFreqs.pops)
        for pop in CountingFreqs.pops:
            freqs.append(CountingFreqs.PopulationCoverage(selected_alleles,pop))
        if pop_var=='average':
            PopVar=['average']
            A=numpy.array(freqs,'f')
            freqs=[numpy.add.reduce(A)/float(len(A))]
    else:
        PopVar=[pop_var]
        freqs.append(CountingFreqs.PopulationCoverage(selected_alleles,pop_var))
    Frqs=transpose(numpy.asarray(freqs))
    lines+='\nInteracted with the following MHC alleles:\n'
    lines+='; '.join(selected_alleles)+'\n'
    lines+='\t'+'\t'.join(PopVar)+'\n'
    locuses=['By locus A:','By locus B:','By locus C:','summ AB:','summ ABC:']
    for i in range(len(Frqs)):
        lines+=locuses[i]+'\t'+'\t'.join(map(lambda x: '%.2f'%x,Frqs[i]))+'\n'
    text=''.join(lines)
    return text


def create_graphs(peps,prot,improt=False,thrsh_p=5,thrsh_imp=5):
    '''
    This function creates directed graph (unweighted) with edges designating
    possible junctions of peptides favorable for proteasomal processing
    '''
    gr=graph.digraph()# ñîçäàåì ãðàô, îïèñûâàþùèé âîçìîæíûå ñî÷åòàíèÿ
                              # ïåïòèäîâ äëÿ îáåñïå÷åíèÿ êàê ïðîòåàñîìíîãî,
                              # òàê è èììóíîïðîòåàñîìíîãî ðàñùåïëåíèÿ
    gr.add_nodes(peps)
    for i in xrange(len(peps)):
        #pep0=Peptide(peps[i],'',`i`,1)
        for j in xrange(len(peps)):
            if peps[i]!=peps[j]:
                sumpep=Peptide((peps[i]+peps[j])[len(peps[i])-6:len(peps[i])+6],'',`'%s_%s'%(i,j)`,1)
                prot_s=False
                improt_s=False
                try:
                    prot_s=numpy.add.reduce(numpy.ravel(sumpep.bin_seq)*prot.matrix)
                except:
                    pass
                try:
                    improt_s=numpy.add.reduce(numpy.ravel(sumpep.bin_seq)*improt.matrix)
                except:
                    pass
                if prot_s and improt==False:
                    if prot_s>=prot.thresholds[thrsh_p-1]:
                        gr.add_edge(peps[i],peps[j])
                if improt_s and prot==False:
                    if improt_s>=improt.thresholds[thrsh_imp-1]:
                        gr.add_edge(peps[i],peps[j])
                if prot_s and improt_s:
                    if prot_s>=prot.thresholds[thrsh_p-1] and improt_s>=improt.thresholds[thrsh_imp-1]:
                        gr.add_edge(peps[i],peps[j])
    return gr # âîçâðàùàåì ñîçäàííûé ãðàô


def cleav_link(peptides,prot,improt=False,thrsh_p=5,thrsh_i=5,flank='ADL'):
    '''
    This function appends linkers to enable proteasomal cleavage
    of juncted peptides
    '''
    # aas='ACDEFGHIKLMNPQRSTVWY'
    flank=' '+flank
    peps=deepcopy(peptides)
    i=0
    while len(peps)>1 and i<4:
        i+=1
        fl=flank[:i]
        pepsN=map(lambda x: (fl+x).strip(),peps)
        gr=create_graphs(pepsN,prot,improt,thrsh_p,thrsh_i)
        longest_pathsN=longest_paths(gr)
        for lp in longest_pathsN:
            for l in lp:
                peps.remove(l[i:])
            peps.append(''.join(lp)[i:])
    return peps

def cleav_link2(peptides,prot,improt=False,thrsh=5,flank='ADL'):
    '''
    This function appends links to enable proteasomal cleavage
    of juncted peptides
    '''
    # aas='ACDEFGHIKLMNPQRSTVWY'
    flank=' '+flank
    peps=deepcopy(peptides)
    i=0
    while i<len(flank):
        i+=1
        fl=flank[:i]
        pepsN=map(lambda x: (fl+x).strip(),peps)
        for j in xrange(1,thrsh+1,1):
            gr=create_graphs(pepsN,prot,improt,j,j)
            longest_pathsN=longest_paths(gr)
            for lp in longest_pathsN:
                for l in lp:
                    pepsN.remove(l)
                pepsN.append(''.join(lp))
            if len(pepsN)==1:break
        peps=map(lambda x: x[i-1:],pepsN)
        if len(peps)==1:break
    return peps

def all_links(m):
    motif=deepcopy(m)
    '''
    This function returns all possible combinations
    of aminoacids of the motif
    '''
    N=['']*len(motif[0])
    while motif!=[]:
        new=motif.pop(0)
        Nn=[]
        for n in N:
            for nn in new:
                Nn.append(n+nn)
        N=list(set(Nn))
    return N

def all_links_lengths(motif):
    all_set=all_links(motif)
    ALL=[]
    for a in all_set:
        for i in range(len(motif)):
            m=a[:i+1]
            if m not in ALL:
                ALL.append(m)
    return ALL

def graph_cre2(peptides,flank,prot='T',improt='F',T=6.8,thrsh=3,oname='stdout.dat'):
    '''
    This function appends links to enable proteasomal cleavage
    of juncted peptides
    '''
    flank=`flank`
    for pep1 in peptides:
        for pep2 in peptides:
            if pep1!=pep2:
                stdin,stdout,stderr=os.popen3('epitopes_count.py %s %s "%s" %s %s %s %s %s'%(pep1,pep2,flank,prot,improt,T,thrsh,oname))
    return 'Done!'

## WASRELERF KLVDFRELN "[['A','L','R'],['L','D','I','T'],['V','L','G','A'],
##   ['K','V','A','S']]" T T 6.3 3 testEC.out PLS_ICA11 all T T

def graph_cre4(peptides,flank,prot='T',improt='F',T=6.3,thrsh=3,oname='stdout.dat',
               alleles=['HLA_A_0101','HLA_A_0201','HLA_A_0301','HLA_A_1101',
                        'HLA_A_2402','HLA_A_6801','HLA_B_0702','HLA_B_0801',
                        'HLA_B_3501','HLA_B_1801','HLA_B_4402','HLA_B_2705'],
                        useFreq = 'T', useRank = 'T', modsI = 'PLS_ICA11'):
    '''
    This function appends links to enable proteasomal cleavage
    of juncted peptides
    '''
    flank=`flank`
    alleles=', '.join(alleles)
    for pep1 in peptides:
        for pep2 in peptides:
            if pep1!=pep2:
                stdin,stdout,stderr=os.popen3('epitopes_count.py %s %s "%s" %s %s %s %s %s %s "%s" %s %s'%(pep1,
                                                                                                           pep2,
                                                                                                           flank,
                                                                                                           prot,
                                                                                                           improt,
                                                                                                           T,
                                                                                                           thrsh,
                                                                                                           oname,
                                                                                                           modsI,
                                                                                                           alleles,
                                                                                                           useFreq,
                                                                                                           useRank))
    return 'Done!'


def cleav_link3(peptides,flank,prot,improt=False,T=6.8,thrsh=5):
    '''
    This function appends links to enable proteasomal cleavage
    of juncted peptides
    '''
    #aas='ACDEFGHIKLMNPQRSTVWY'
    flanks=all_links_lengths(flank)
    peps=deepcopy(peptides)
    i=0
    gr=graph.digraph()
    gr.add_nodes(peps)
    for pep1 in peps:
        for pep2 in peps:
            edge=[]
            if pep1!=pep2:
                for flank in flanks:
                    ag=Antigen('test',pep1[-8:]+flank+pep2[:8],'test')
                    neps=predict(ag,modelsI,modelsI.keys(),thrsh=T)
                    em=EpitopeMatrix([ag],modelsI.keys(),'')
                    neps=len(em.epitopes)
                    nals=len(em.alleles)
                    del ag,em
                    sumpep=Peptide((pep1+flank+pep2)[len(pep1[i])-6:len(pep1[i])+6],'','%s_%s',1)
                    prot_s=False
                    improt_s=False
                    try:
                        prot_s=(add.reduce(ravel(sumpep.bin_seq)*prot.matrix)>=prot.thresholds[thrsh-1])
                    except:
                        pass
                    try:
                        improt_s=(add.reduce(ravel(sumpep.bin_seq)*improt.matrix)>=improt.thresholds[thrsh_imp-1])
                    except:
                        pass
                    Add=False
                    rank_p=10
                    rank_ip=10
                    if prot_s and improt==False:
                        Add=True
                        rank_p=map(lambda x: x<=add.reduce(ravel(sumpep.bin_seq)*prot.matrix),prot.thresholds).index(True)+1
                    if improt_s and prot==False:
                        Add=True
                        rank_ip=map(lambda x: x<=add.reduce(ravel(sumpep.bin_seq)*improt.matrix),improt.thresholds).index(True)+1
                    if prot_s and improt_s:
                        Add=True
                    rank=min(rank_p,rank_ip)
                    if Add:
                        candidate=[neps,nals,flank,rank]
                        if edge!=[]:
                            if neps<edge[0]:
                                edge=candidate
                            elif neps==edge[0] and nals<edge[1]:
                                edge=candidate
                            elif neps==edge[0] and rank<edge[3]:
                                edge=candidate
            if edge!=[]:
                gr.add_edge(peps1,peps2,attrs=edge)
        longest_pathsN=longest_paths2(gr)
        lps=map(''.join,longest_pathsN)
        new_peps=lps
        for pep in peps:
            if pep not in '&'.join(new_peps):
                new_peps.append(pep)
        peps=new_peps
    return peps


def graph_autoselect(epitopes,selected_alleles,rounds=5,by_score=True, by_Freq = True):
    '''
    This function returns the results of n rounds of selection
    of epitopes by the greedy algorithm search to cover the most
    selected alleles by the minimal number of elements.
    '''
    chosen=[]
    while rounds>0:
        gr=graph.digraph()
        for ep in epitopes:
            gr.add_node(ep.e.sequence,attrs=[('epitope',ep)])
            C=0.0
            for a in selected_alleles:
                if a in ep.alleles:
                    if by_score:
                        c=ep.scores[ep.alleles.index(a)]
                    else:
                        c=5.0 - ep.ranks[ep.alleles.index(a)]
                    if by_Freq:
                        c= c*numpy.average(map(lambda x: cf.PopulationCoverage([a],x)[-1],
                                                            ['Europe','North America', 'Other']))
                    if gr.has_node(a) is False:
                        gr.add_node(a)
                    gr.add_edge(ep.e.sequence,a)
                    C+=c
            if C>0:
                gr.add_node_attribute(ep.e.sequence,('value',
                                                     C/len(gr.neighbors(ep.e.sequence))))
        seqs=map(lambda x: x.e.sequence,epitopes)
        Neighbrs=map(lambda x:len(gr.neighbors(x)),seqs)
        while sum(Neighbrs)>0:
            seqqs=numpy.array(seqs,'O')
            candidates=filter(None,numpy.equal(Neighbrs,max(Neighbrs))*seqqs)
            Nals=map(lambda x: len(gr.get_node_attributes(x)[0][1].alleles),candidates)
            candidates=filter(None,numpy.equal(Nals,max(Nals))*numpy.array(candidates,'O'))
            Scores=map(lambda x: gr.get_node_attributes(x)[1][1],candidates)
            candidates=filter(None,numpy.equal(Scores,max(Scores))*numpy.array(candidates,'O'))
            pep=gr.get_node_attributes(candidates[0])[0][1]
            chosen.append(pep)
            als2rem=deepcopy(gr.neighbors(candidates[0]))
            #print als2rem
            if als2rem==[]:break
            gr.del_node(candidates[0])
            map(gr.del_node,als2rem)
            seqs.remove(candidates[0])
            epitopes.remove(pep)
            Neighbrs=map(lambda x:len(gr.neighbors(x)),seqs)
        rounds-=1
    return chosen,epitopes

def capital(seq,peps):
    seq=seq.lower()
    D={}
    for pep in peps:
        i=seq.index(pep.lower())
        D[i]=pep.lower()
    keys=D.keys()
    keys.sort()
    for k in keys:
        p=D[k].capitalize()
        print D[k],
        seq=re.sub(D[k],p,seq,re.IGNORECASE)
    return seq


def capital2(seq,peps):
    D={}
    L='-'*len(seq)
    for pep in peps:
        i=seq.index(pep)
        D[i]=pep
    keys=D.keys()
    keys.sort()
    for k in keys:
        p=D[k]
        L=L[:i]+p+L[i+len(p):]
    return L,filter(None,L.split('-'))


                        ######################
                        ### Usage examlpe: ###
                        ######################
                        
# reading selected models for predicting MHC class I restricted epitopes
#f=open('TEpred.mod','rb') ## this models are used to predict CTL epitopes using TEpredict
#modelsI=pickle.load(f)
#f.close()
#
## reading selected models for predicting MHC class II restricted epitopes
#f=open('ProPred.mod','rb') ## this models are used to predict Th epitopes using TEpredict (ProPred models)
#                           ## New TEpredict models for MHC II are coming soon (I hope so...)
#modelsII=pickle.load(f)
#f.close()
#
#tap=TAP('Peters') # initiating TAP filter
#prot=Proteasome() # initiating Proteasome filter
#improt=Immunoproteasome() # initiating Immunoproteasome filter

#peps=['IYQEPFKNLADYVDRFFKTLRGLNKIVRMYADLAGKKAIGTVLARPQVPLRPMADGVGKLNWASQIADLKTAVQMAVFADGSPRTLNAWVADETKLGKAGYADETPGIRYQYADGAAETINEEAAEAIGYVDRFYKTLAFCASDAKAYATPQDLNTMLRIATINEEAAEWADATPVNIIGRNADGVKLVDFRELNADEVIPMFSALALVGKLNWASADASEGATPQDLKGLGISYGRADLMREPRGSDIADGSTDSQYALGIADGHQAAMQMLAVFIHNFKRADGVVQNLQGQMVADGAVTDSQYALGADGSIRLRPGGKKADGITLWQRPLVADLVIVTDSQYALADYVDRFFKTADAVKLNWASQIYADLTVLDVGDAYADGKIQNFRVYYADGAETFYVDGAAADGWHLGQGVSIAILFCASDAKAADRDYVDRFFKADLAFSPEVIPMADGSKRWIILGLNADLAFSPEVIPMFADLTVYYGVPVWADGSRQANFLGKIADLCRAPRKKGCADGVRMYSPVSIADRFYKTLRAADLVIYQYMDDLADVYYGVPVWKADGWASRELERFADGVRDYVDRFYK','VYYDPSKDLIADLSYHRLRDFIADGTPLCVSLSFAIAVKLTPLCVTLAMQMLKETIADSLYNTVATLALYNTVATLQRDLSIFQSSMTKI','AKFVAAWTLKAAAKKTAVQMAVFIHNFKRKRWIILGLNKIVRMYKKSPAIFQSSMTKILEPKKWEFVNTPPLVKLWYQKKHSNWRAMASDFNLPPKKQKQITKIQNFRVYYRKEPFRDYVDRFYKTLRRKRSHAGYQTI']
##HIVpeps=['CRAPRKKGC', 'WASRELERF', 'KLVDFRELN', 'TVYYGVPVW', 'VYYGVPVWK',
##         'ETPGIRYQY', 'MREPRGSDI', 'IRLRPGGKK', 'SPRTLNAWV', 'KGLGISYGR',
##         'VIYQYMDDL', 'GHQAAMQML', 'GLNKIVRMY', 'VRMYSPVSI', 'TVLDVGDAY',
##         'IVTDSQYAL', 'VTDSQYALG', 'TDSQYALGI', 'LFCASDAKA', 'FCASDAKAY',
##         'ETFYVDGAA', 'VQNLQGQMV', 'RPQVPLRPM', 'ETINEEAAE', 'TINEEAAEW',
##         'ETKLGKAGY', 'RQANFLGKI', 'KTAVQMAVF', 'ITLWQRPLV', 'RDYVDRFFK',
##         'DYVDRFFKT', 'YVDRFFKTL', 'SEGATPQDL', 'TPQDLNTML', 'GKKAIGTVL',
##         'AFSPEVIPM', 'FSPEVIPMF', 'EVIPMFSAL', 'LVGKLNWAS', 'GKLNWASQI',
##         'KLNWASQIY', 'RDYVDRFYK', 'YVDRFYKTL', 'DRFYKTLRA', 'WHLGQGVSI',
##         'AVFIHNFKR', 'KRWIILGLN', 'KIQNFRVYY', 'IYQEPFKNL', 'TPVNIIGRN']
##
##peps2add=['AMQMLKETI','IFQSSMTKI','VYYDPSKDLI','SYHRLRDFI','SLYNTVATL','KLTPLCVTL','TPLCVSLSF','LYNTVATLQ']
##
##peps=map(lambda pep: chooseNlink(pep,tap,thrsh=1.0),HIVpeps+peps2add)

#motif_p=[['A','R','S','P'],['D','L','I','T'],['L','G','A'],['V','K','A']]
#motif_i=[['A','G','N','R'],['D','I','A','T'],['L','G','A'],['A','S','N','V']]
#motif_1=[['A','S','P','G','N','R'],['D','L','I','A','T'],['L','G','A'],['A','K','S','N','V']]
#motif_ip=[['A','R'],['D','I','T'],['L','G','A'],['V','A','S']]
#res_p=graph_cre2(peps,motif_p,prot='T',improt='F',oname='fin_p_out.dat')
#res_i=graph_cre2(peps,motif_i,prot='F',improt='T',oname='HIV_i_final_out.dat')
#res_ip=graph_cre2(peps,motif_ip,prot='T',improt='T',oname='finCTL_ip_out.dat',thrsh=5)

##TAP_peps2=map(lambda pep: chooseNlink(pep,tap,thrsh=1.0),peps2)
#TAP_peps=map(lambda pep: chooseNlink(pep,tap,thrsh=1.0),peps)
##
##fin_prot_peps=cleav_link2(TAP_peps,prot,improt=False,thrsh=4,flank='ADLVAG')
##fin_improt_peps=cleav_link2(TAP_peps,prot=False,improt=improt,thrsh=5,flank='ADLAVK')
##fin_protimprot_peps=cleav_link2(TAP_peps,prot=prot,improt=improt,thrsh=4,flank='ADLVKV')
##
##fin_prot_peps2=cleav_link2(TAP_peps2,prot,improt=False,thrsh=4,flank='ADLVAG')
##fin_improt_peps2=cleav_link2(TAP_peps2,prot=False,improt=improt,thrsh=5,flank='ADLAVK')
##fin_protimprot_peps2=cleav_link2(TAP_peps2,prot=prot,improt=improt,thrsh=4,flank='ADLVKV')
##
##print len(peps)
##print 9*len(peps)
##print 'fin_prot_peps',fin_prot_peps
##print len(fin_prot_peps[0]), len(fin_prot_peps[0])/(9.0*len(peps))
##for pep in peps:
##    if pep not in ''.join(fin_prot_peps):
##        print pep, 'not in polyCTL!'
##print
##print 'fin_improt_peps',fin_improt_peps
##print len(fin_improt_peps[0]), len(fin_improt_peps[0])/(9.0*len(peps))
##for pep in peps:
##    if pep not in ''.join(fin_improt_peps):
##        print pep, 'not in polyCTL!'
##print
##print 'fin_protimprot_peps',fin_protimprot_peps
##print len(fin_protimprot_peps[0]), len(fin_protimprot_peps[0])/(9.0*len(peps))
##for pep in peps:
##    if pep not in ''.join(fin_protimprot_peps):
##        print pep, 'not in polyCTL!'
##
##print len(peps2)
##print 9*len(peps2)
##print 'fin_prot_peps2',fin_prot_peps2
##print len(fin_prot_peps2[0]), len(fin_prot_peps2[0])/(9.0*len(peps2))
##for pep in peps2:
##    if pep not in ''.join(fin_prot_peps2):
##        print pep, 'not in polyCTL!'
##print
##print 'fin_improt_peps2',fin_improt_peps2
##print len(fin_improt_peps2[0]), len(fin_improt_peps2[0])/(9.0*len(peps2))
##for pep in peps2:
##    if pep not in ''.join(fin_improt_peps2):
##        print pep2, 'not in polyCTL!'
##print
##print 'fin_protimprot_peps2',fin_protimprot_peps2
##print len(fin_protimprot_peps2[0]), len(fin_protimprot_peps2[0])/(9.0*len(peps2))
##for pep in peps2:
##    if pep not in ''.join(fin_protimprot_peps2):
##        print pep, 'not in polyCTL!'
