# Supplementary material for: PolyCTLDesigner: a computational tool for constructing polyepitope T-cell antigens
Source: BMC Res Notes. 2013 Oct 10;6:407. doi: 10.1186/1756-0500-6-407 (PMC3853014; doi:10.1186/1756-0500-6-407)
Supplement: Additional file 2 — This file contains the source code of PolyCTLDesigner together with a sample workflow script (designer.py). [file 1756-0500-6-407-S2.zip › README.txt]

PolyCTLDesigner could be used to design polyepitope antigens.

REQUIREMENTS.

To be able to use the program you should install the following software:

1. At first you'll need Python 2.7.x! not Python 3.x.x! It could be downloaded from http://www.python.org.

2. numpy - it could be downloaded from http://numpy.org/; currently I'm using numpy version 1.5.1.

3. biopython - it could be downloaded from http://biopython.org/; currently I'm using biopython version 1.59. 

4. graph - package python-graph; I'm using python-graph version 1.3.1, but newer versions should work also. 
   The package could be downloaded from http://code.google.com/p/python-graph/.

5. pyevolve - this module could be found at http://pyevolve.sourceforge.net/; currently I'm using pyevolve version 0.5.


PACKAGE DESCRIPTION.

TEpredict.py            - this module contains functions to predict T-cell epitopes (either MHC class I- or II-restricted).
			              the module has detailed comments, thus if you are interested in any particular function or class
						  I advise you to have a look at those comments.
						  
LocusGroupAlleleFreq.py - the module contains the genotypic frequences of various HLA class I alleles;
                          the data was taken from http://www.ncbi.nlm.nih.gov/projects/gv/mhc/ihwg.cgi
						  
PolyCTLDesigner2.py     - this is the main module of PolyCTLDesigner package. However the majority of functions defined here
                          are depricated. The only functions actively used todate are:
						  1. chooseNlink - the function to add amino acid residues to peptide's N-tetrminus 
						     to optimise its binding to TAP;
						  2. graph_cre4 - the function to select optimal spacer sequences for all possible pairs of peptides
						  3. graph_autoselect - this function allows one to select the minimal set of peptides covering the 
						     desired HLA repertoire with desired redundancy rate. By default the rate of redundancy is 5, 
							 i.e. the programm will pick at least 5 epitopes restricted by each particular HLA allele,
							 if the number of such peptides in the set is greater or equal to 5.
							 
						The module source-code has commented lines with examples, but I advise you to use
						examples from the designer.py module.
						
epitopes_count.py       - this module contains functions to construct spacer sequences, 
                          to rank the spacers for a given pair of peptides and to choose an optimal one.
						To change the ranking function or the weights of selected criteria
						you should modify the function return_edge in epitopes_count.py module (line #33)
						the weight is computed by the code in lines #119-120
						
construct_graph.py      - using the output from the previous module this one creates directed weighted graph with nodes 
                          corresponding to target epitopes and with edges corresponding to optimal epitope junctions
						  
TSP_polyCTL.py          - this module is used to find the longest simple path with the least weight in the constructed
                          digraph
						  
designer.py             - this is the control module. It contains the following functions:
        
		
THE MOST IMPORTANT FUNCTIONS OF DESIGNER.PY MODULE.
		
predict_all(x):
	predict(x, sel_mods, sel_mods.keys(), tap = tap,
            prot = prot, immprot = immprot, N=11, thrsh_t=1.0,
            thrsh = 6.3, method = 'N-extended',thrsh_p=10,thrsh_i=10)
	This function is used to predict HLA class I-binders (potential CTL T-cell epitopes).
    if you want to use other parameters for prediction you should change them here:
	  x       - is the instance of class "Antigen"
      thrsh   - the T-cell epitope prediction method threshold, in general you should make it higher to increase the specificity
      thrsh_t - the TAP-binding prediction threshold, in general you should make it higher to increase the sensitivity
      N       - the maximal length of N-extended precursor peptides to be considered (it might be increased upto 15-18)
      method  - it can be set to "9" to consider only nonameric peptides when predicting peptide-binding to TAP
                or to "N-extended", if you want to consider longer peptides
      tap     - can be set either to tap or to False (to disable TAP-filtering)
      prot    - can be set either to prot or to False (to disable proteasome-filtering)
      immprot - can be set either to immprot or to False (to disable immunoproteasome-filtering)
      thrsh_p - the proteasomal cleavage prediction threshold (an integer from 1 to 10), 
                in general you should make it higher to increase the sensitivity
      thrsh_i - the immunoproteasomal cleavage prediction threshold (an integer from 1 to 10), 
                in general you should make it higher to increase the sensitivity
    If you would like to use other alleles than selected by default make sure 
    you have changed sel_alleles pattern in desired way (line 34).
            
predict_II(x):
    predict(x, modelsII, modelsII.keys(), thrsh=2)
	This function is used to predict HLA class II-binders (potential T-helper epitopes)
	x               - is the instance of class <Antigen>
	modelsII        - models to be used for Th-epitopes prediction
	modelsII.keys() - selected HLA class II allomorphs
	thrsh           - the prediction method threshold (by default it is set to 2, i.e. to the second top percentile score)
        
producePolyE(file2open=False, ag=False, ouname = 'polyCTL_out.log',
             THRSH=4, FLANK='ADLVKV', useGA = False, tap = tap,
             prot = prot, improt = immprot, predefined = False):
    This function predicts CTL epitopes in antigens provided in Fasta or GenPep format,
    selects the minimal set of epitopes covering the desired HLA repertoire with 
    desired redundancy rate and constructs the polyepitope.
	Depending on the size of your Fasta this function might be running up to
    several days (typically, using 5-6 antigens of about 200aa long you'll 
    get the results after 6-10 hours)
    
    file2open - file with your fasta (or genbank) records
    ag        - instead of reading the file you can give the function an 
                instance of class <Antigen>
    ouname    - output file name
    THRSH     - threshold for predicting both proteasomal and immunoproteasomal
                cleavage (an integer from 1 to 10)
    FLANK     - the spacer motif used to produce the polytope
                It can be either fixed, e.g. 'ADLVKV'
                or degenerate, e.g. [['A','S','N','R'],
                                     ['D','L','I','A','T'],
                                     ['L','G','A'],
                                     ['A','K','S','N','V']]
    useGA     - if you want to use genetic algorythm-based TSP-solver you should
                set this parameter to True
                !!! This parameter should be set to True if you use the degenerate
                !!! spacer motif.
    predefined- it is set to False by default, but if you like, you can set it 
                to the list of preselected CTL epitopes 
    parameters prot and improt shouldn't be changed!!!
    you can set parameter tap to False if you realy don't need it.
    
producePolyTh(file2open=False, ag=False, ouname = 'polyCTL_out.log'):
    This function predicts T-helper epitopes in antigens 
	provided in Fasta or GenPep format (file2open)
    This function will predict Th epitopes restricted by ~50 HLA-DR alleles
	using ProPred (TEPITOPE) predictive models, and it will return a set of
	10 peptides containing the most Th epitopes restricted by the most HLA
	class II allomorphs - the most promiscuous HLA-binders.
	

POLYCTLDESIGNER USAGE.

To produce polyepitope, composed of predicted CTL epitopes from preselected set of antigens:
use the following function
    producePolyE(file2open='YourFastaFile', FLANK = [['A','S','P','G','N','R'],
                                                     ['D','L','I','A','T'],
                                                     ['L','G','A'],
                                                     ['A','K','S','N','V']],
                 useGA = True, THRSH=4)
	Here you should provide the function with path to your file (in Fasta or GenPep format).
	If you want to use another spacer motif, you should modify the FLANK variable value in desired way.
	If you don't want to use this function you should comment corresponding lines in designer.py module.

If you don't want to use GA-based TSP-solver and/or degenerate spacer motif you can use the following
function:
    producePolyE(file2open='YourFastaFile', FLANK = 'ADLVKV',
                  useGA = False)
    This function optimizes epitope junctions only for proteasomal and/or immunoproteasomal cleavage
	without minimizing the number of junctional epitopes. It uses fixed spacer sequence, e.g. ADLVKV
	and varies only the length of the spacer.
	If you don't want to use this function you should comment corresponding lines in designer.py module.

To choose promiscuous HLA II-binders to be used/tested as potential Th epitopes use the following
function:
    producePolyTh(file2open='YourFastaFile')
	If you don't want to use this function you should comment corresponding lines in designer.py module.

If you don't want to predict T-cell epitopes, you can construct polyepitope using your own predefined 
set of epitopes. In this case producePolyE should be provided with with the list of predefined epitopes:
    producePolyE(predefined=['EPITOPESEQUENCE1','EPITOPESEQUENCE2','EPITOPESEQUENCE3',
	                         '...','EPITOPESEQUENCEN'],
                                            FLANK = [['A','S','P','G','N','R'],
                                                     ['D','L','I','A','T'],
                                                     ['L','G','A'],
                                                     ['A','K','S','N','V']],
                  useGA = True, THRSH=4)
	If you don't want to use this function you should comment corresponding lines in designer.py module.

The output will be written to the file 'polyCTL_out.log'.

When you've made all necessary changes into designer.py module code, you should save it and run the script
either with double clicking the file or with running the followng command:
python designer.py

If you have any problems (or questions, suggestions etc.), please feel free to email me:
Den.Antonets@gmail.com
I'll be happy to help you!

Best Regards,
Denis
