# Supplementary material for: PolyCTLDesigner: a computational tool for constructing polyepitope T-cell antigens
Source: BMC Res Notes. 2013 Oct 10;6:407. doi: 10.1186/1756-0500-6-407 (PMC3853014; doi:10.1186/1756-0500-6-407)
Supplement: Additional file 2 — This file contains the source code of PolyCTLDesigner together with a sample workflow script (designer.py). [file 1756-0500-6-407-S2.zip › TEpredict.py]

# Version 0.7.1b 07.09.2012
#from Numeric import * ## Old Numeric is not supported!!
from Tkinter import Tk
#from Bio import GenBank ## depricated!! Not supported in new BioPython
#from Bio import Fasta ## depricated!! Not supported in new BioPython
from Bio.Seq import Seq
from Bio.Alphabet import IUPAC
from Bio import SeqIO
import pickle,sys,re,CountingFreqs,operator
from time import asctime
from copy import deepcopy
import tkMessageBox, difflib, graph, numpy
from Bio.Blast import NCBIStandalone
from Bio.Blast import NCBIXML
from ScrolledText2 import *


ff=open('TEpredict.Scales','rb')
Scales=pickle.load(ff)
ff.close()

class BadFormatError(TypeError):
    pass

def read_sequences(name):
    '''
    This function reads protein sequences from the given file using iether
    Fasta or GenBank parser from BioPython package.
    It decides what parser to use on the fly:
    if it fails to parse the file as Fasta it tryes to use GenBank parser.
    '''
    infile=open(name)
    try:
        infile.seek(0)
        seqio = SeqIO.parse(infile,'fasta')
        records = list(seqio)
        if len(records)==0:
            raise BadFormatError
    except:
        try:
            infile.seek(0)
            seqio = SeqIO.parse(infile,'gb')
            records = list(seqio)
            if len(records)==0:
                raise BadFormatError
        except:
            try:
                infile.seek(0)
                seqs = infile.read().split()
                records = map(lambda x: Seq(x, alphabet = IUPAC.IUPACProtein),
                              seqs)
                for ii in xrange(len(records)):
                    records[ii].id = 'sequence%i'%ii
                    records[ii].name = 'sequence%i'%ii
            except:
                raise BadFormatError
    infile.close()
    return records

def read_sequence(iterator):
    '''
    This function reads protein sequences from the given file one-by-one using 
    given iterator.
    '''
    record=iterator.next()
    return record

def ag_construct(rec):
    # function return item of Antigen class
    ag=None
    try:
        if '|' in rec.id:
            ID=rec.id.split('|')[0]
            if ID in ['gi','seq']:
                ID=rec.id.split('|')[1]
        else:
            ID=rec.id
        ag=Antigen(rec.name,rec.seq.tostring(),ID)
    except:
        pass
    return ag

def predict(ag,models,alleles,tap=False,prot=False,immprot=False,**params):
    kwargs={'thrsh':6.3,'thrsh_t':1.0,'method':'9',
            'alpha':0.2,'N':9,'thrsh_p':10,'thrsh_i':10,
            'nmor':'all','blast':False,
            'gaps':'on','maxidnt':6,'maxpstv':8}
    for k in params.keys():
        kwargs[k]=params[k]
    #def predict2(self,SelectedModels,alleles,tap,prot,immprot,thrsh,N,thrsh_t,method,alpha,thrsh_p,
    #             thrsh_i,nmor,blast,gaps,maxidnt,maxpstv):
    ag.predict2(models,alleles,tap,prot,immprot,kwargs['thrsh'],kwargs['N'],
                 kwargs['thrsh_t'],kwargs['method'],kwargs['alpha'],
                 kwargs['thrsh_p'],kwargs['thrsh_i'],kwargs['nmor'],
                 kwargs['blast'],kwargs['gaps'],kwargs['maxidnt'],kwargs['maxpstv'])
    #print kwargs
    return ag

def filter_eps(epitopes,minN=1,Sc_thrsh=0,Rc_thrsh=3):
    selected=[]
    for ep in epitopes:
        ep.select_alleles(Sc_thrsh,Rc_thrsh)
        if len(ep.selected_alleles)>=minN:
            selected.append(ep)
    return selected

def autoselect(epitopes):
    ALL=set([])
    for ep in epitopes:
        ALL=ALL.union(set(ep.selected_alleles))
    peps=deepcopy(epitopes)
    chosen=[]
    RES=set([])

    while ALL.difference(RES)!=set([]):
        candidate=peps[0]
        candidate.N=0
        for pep in peps:
            N=len(ALL.difference(RES).intersection(pep.alleles))
            pep.N=N
            if pep.N==0:pass
            elif pep.N>candidate.N:
                candidate=pep
            elif pep.N==candidate.N:
                if pep.L>candidate.L:
                    candidate=pep
        chosen.append(candidate)
        RES=RES.union(candidate.alleles)
        peps.remove(candidate)
    return chosen,peps

def graph_autoselect(epitopes,rounds=5,selected_alleles='all',by_score=True):
    gr=graph.digraph()
    chosen=[]
    while rounds>0:
        for ep in epitopes:
            gr.add_node(ep.e.sequence,attrs=[('epitope',ep)])
            if selected_alleles=='all':
                selected_alleles=ep.alleles
            C=0.0
            for a in selected_alleles:
                if a in ep.alleles:
                    if by_score:
                        c=ep.scores[ep.alleles.index(a)]
                    else:
                        c=ep.ranks[ep.alleles.index(a)]
                    gr.add_node(a)
                    gr.add_edge(ep.e.sequence,a,
                                wt=c)
                    C+=c
            gr.add_node_attribute(ep.e.sequence,('value',
                                                 C/len(gr.neighbors(ep.e.sequence))))
        seqs=map(lambda x: x.e.sequence,epitopes)
        while sum(map(gr.neighbors,seqs))>0:
            Neighbrs=map(gr.neighbors,seqs)
            seqqs=numpy.array(seqs,'O')
            candidates=filter(None,greater_equal(Neighbrs,max(Neighbrs))*seqqs)
            if by_score:
                Scores=map(lambda x: gr.get_node_attributes(x)[1][1],candidates)
                candidates=filter(None,equal(Scores,max(Scores))*numpy.array(candidates,'O'))
            else:
                Scores=map(lambda x: gr.get_node_attributes(x)[1][1],candidates)
                candidates=filter(None,equal(Scores,min(Scores))*numpy.array(candidates,'O'))
            Nals=map(lambda x: len(gr.get_node_attributes(x)[0][1].alleles),candidates)
            candidates=filter(None,equal(Nals,max(Nals))*numpy.array(candidates,'O'))
            pep=gr.get_node_attributes(candidates[0])[0][1]
            chosen.append(pep)
            gr.del_node(candidates[0])
            epitopes.remove(pep)
        rounds-=1
    return chosen,epitopes

def autoselect2(epitopes,c=5):
    res=deepcopy(epitopes)
    chos=[]
    while c>0:
        chos1,res=autoselect(res)
        chos+=chos1
        c-=1
    return chos,res

def autoselect3(epitopes,c=5):
    res=deepcopy(epitopes)
    chos=[]
    while c>0:
        chos1,res=autoselect(res)
        chos.append(chos1)
        c-=1
    return chos,res


aas='ACDEFGHIKLMNPQRSTVWY'

class Peptide:
    '''
    All nonamer peptides generated from the AG sequence would be the exemplars 
    of this class. Information contained in the items of this class:
    [p is instance of 'Peptide' class]
    *   p.sequence - aa sequence of the peptide
    *   p.AGname   - a name of source antigen 
    *   p.AG_ID    - a source antigen ID
    *   p.start    - the positon of th first aa of the peptide in the source antigen
    *   p.ID       - ID of the peptide ('%s_%s'%(p.AG_ID,p.start))
    *   p.bin_seq  - binary encoded sequence of the peptide
    '''
    def __init__(self,sequence,AGname,ID,start): # no comments :) look above in doc string
        self.sequence=sequence
        self.AGname=AGname
        self.AG_ID=ID
        self.ID='%s_%s'%(ID,start)
        self.start=start
        self.bin_seq=self.propvec(self.sequence)

    def propvec(self,seq):
        """
        Constructs the matrix with encoded aminoacids/positions
        It works only with AAs from 'ACDEFGHIKLMNPQRSTVWY' !!!
        Umbigouos AAs are not allowed!
        """
        v=numpy.zeros((len(seq),20,1))
        for i in range(len(seq)): # encoding aminoacid sequence as an numpy.array of ones and numpy.zeros with the shape (len(seq),20,1)
            try:
                j=aas.index(seq[i])
                v[i][j]=[1]
            except:pass
        return v

    def __repr__(self):
        return '>%s\n%s\n'%(self.ID,self.sequence)

class Model:
    '''
    This class represents the predictive model for the certain allele of MHC.
    The item M of this class has the following parameters:
    *   M.MHC_class  - class of the MHC allele
    *   M.Allele     - MHC allele
    *   M.origin     - the source of the QM (currently 'Raghava' or 'PLS')
    *   M.QM         - the quantitative matrix
    *   M.QMtype     - it could be either 'multiplicative' or 'additive'
    *   M.thresholds - threshold values (the strictness of the prediction)
    *   M.coeff      - correction factor
    *   M.Intercept  - intercept of the model
    *   M.scale      - the scale that should encode corresponding peptide sequence

    ------------------------------------------------------------------------------
    Usage:

    M.predict(Peptide<item of class 'Peptide'>,threshold<threshold value(INTEGER or FLOAT!!! not STRING!!!)>)
    this function returns the predicted Score of the peptide and True or False (Score >= threshold) 
    '''
    def __init__(self,QM,scale,QMtype,coeff,Allele,MHC_class,origin,interactions,thresholds,Intercept): # no comments :)
        self.QM=QM
        self.scale=scale
        self.QMtype=QMtype
        self.coeff=coeff
        self.Allele=Allele
        self.MHC_class=MHC_class
        self.origin=origin
        self.interactions=interactions
        self.thresholds=thresholds
        self.Intercept=Intercept

    def encode(self,Peptide):
        '''
        Encodes peptide sequence with the corresponding scale
        '''
        if self.origin!='Raghava':
            sc=numpy.add.reduce(Peptide.bin_seq*Scales[self.scale],1)
            sc=numpy.ravel(sc)
            if self.interactions==True:
                sc=numpy.array(self.withinteractions(sc),'f') # encoding with Scales
        else:
            sc=numpy.ravel(Peptide.bin_seq) # returns sparse encoded sequence as an numpy.array of ones and numpy.zeros with the shape (1,len(seq))
        return sc

    def withinteractions(self,x):
        '''
        If this model has interactions of the adjucent AAs then this function
        creates coordinates describing pairs and triples of adjucent AAs
        '''
        x=numpy.reshape(x,(9,len(x)/9))
        pairs_i=map(lambda j: (((x[j])+(x[j+1]))/2),range(len(x)-1)) # generating values for pairs
        triples_i=map(lambda j: (((x[j])+(x[j+1])+(x[j+2]))/3),range(len(x)-2)) # generating values for triples
        return numpy.ravel(x).tolist()+numpy.ravel(pairs_i).tolist()+numpy.ravel(triples_i).tolist() # returning encripted sequence as an numpy.array with one dimention

    def predict(self,Peptide,threshold):
        '''
        Usage:
        
        M.predict(Peptide<item of class 'Peptide'>,threshold<threshold value(INTEGER or FLOAT!!! not STRING!!!)>)
        this function returns the predicted Score of the peptide and True or False (Score >= threshold)
        '''
        try:
            sc=self.encode(Peptide) # encoding peptide (see above)
            if self.QMtype=='additive':
                Score=numpy.add.reduce(sc*self.QM)+self.Intercept # no comments :) if you have questions mail me ;)
            if self.QMtype=='multiplicative':
                Score=numpy.product(numpy.g(filter(lambda x:x!=0,sc*self.QM),'f'))*self.coeff # no comments :) if you have questions mail me ;)
            if self.origin=='Raghava':
                T=self.thresholds[int(threshold)-1] # T is the corresponding Score with the choosen threshold (look in articles by Raghava et al.)
                rank=sum(map(lambda x: int(Score<x), self.thresholds))+1
            else:
                T=threshold # In this case T is the corresponding pIC50 value (by default T=6.3 (500nM))
                rank=sum(map(lambda x: int(Score<x), [8.3,7.3,6.3]))+1
            return Score>=T,Score,Peptide,rank
        except:
            return False

class sPLSmodel:
    '''
    This class represents the predictive SPLS model for the certain MHC allele.
    The item M of this class has the following parameters:
    *   M.allele     - MHC allele
    *   M.betahat    - matrix of regression coefficients
    *   M.meanx	     - vector of mean X values
    *   M.mu         - mean Y value
    *   M.normx      - vector for normalizing X
    *   M.scale      - the scale to encode peptide sequence
    *   M.level      - belive me, you don't want to know anything about the parameter
    
    ------------------------------------------------------------------------------
    Usage:

    M.predict(aminoacid sequence or peptide, represented by a vector coding its sequence with selected scale)
    this function returns the predicted pIC50 value
    '''
    def __init__(self):
        self.betahat=None
        self.meanx=None
        self.mu=None
        self.normx=None
        self.scale=''
        self.allele=''
        self.level=None
        
    def predict(self,pep):
        if type(pep)==str:
            ap=encodef(pep,self.scale,self.level)
        elif type(pep)==numpy.ndarray:
            ap=pep
        return sum(((ap-self.meanx)/self.normx)*self.betahat)+self.mu

class PLSmodel:
    '''
    This class represents the predictive SPLS model for the certain MHC allele.
    The item M of this class has the following parameters:
    *   M.allele     - MHC allele
    *   M.matrix     - matrix of regression coefficients
    *   M.intercept  - regression intercept
    *   M.scale      - the scale to encode peptide sequence
    *   M.level      - belive me, you don't want to know anything about this parameter
    
    ------------------------------------------------------------------------------
    Usage:

    M.predict(aminoacid sequence or peptide, represented by a vector coding its sequence with selected scale)
    this function returns the predicted pIC50 value
    '''
    def __init__(self):
        self.matrix=None
        self.intercept=None
        self.scale=''
        self.allele=''
        self.level=1
        
    def predict(self,pep):
        if type(pep)==str:
            ap=encodef(pep,self.scale,self.level)
        elif type(pep)==numpy.ndarray:
            ap=pep
        return sum(ap*self.matrix)+self.intercept


class ModelContainer:
    def __init__(self):
        self.scale=None
        self.level=None
        self.allele=None
        self.gmean = False
        self.Models=[]

    def encode(self,Peptide):
        '''
        Encodes peptide sequence with the corresponding scale
        '''
        sc=numpy.add.reduce(Peptide.bin_seq*Scales[self.scale],1)
        sc=numpy.ravel(sc)
        return sc

    def predict(self, Pept, threshold):
        if isinstance(Pept, str):
            Pept = Peptide(Pept, 'unknown1', 'unknown1', 1)
        pep = self.encode(Pept)
        if self.gmean:
            L=numpy.product(map(lambda x: x.predict(pep),self.Models))**(1.0/(len(self.Models)))
        else:
            L=numpy.mean(map(lambda x: x.predict(pep),self.Models))
        rank=sum(map(lambda x: int(L<x), [8.3,7.3,6.3]))+1
        return L>=threshold,L,Pept,rank


def my_filt(x,y):
    if x==True:
        return y

class Antigen:
    '''
    Information contained in the items of this class:
    [AG is instance of 'Antigene' class]
    *   AG.sequence - aa sequence of the protein
    *   AG.name   - a name of source antigen 
    *   AG.ID    - an antigen ID
    *   AG.bin_seq  - binary encoded sequence of the antigen
    '''
    def __init__(self,name,sequence,ID): # no comments :)
        self.ID=ID
        self.name=name
        self.sequence=sequence
        self.bin_seq=self.propvec(self.sequence)
        self.peptides=numpy.array(self.getpeptides(),'O')
        self.epitopes={}
        
    def propvec(self,seq):
        """Constructs the matrix with encoded aminoacids/positions"""
        v=numpy.zeros((len(seq),20,1))
        for i in range(len(seq)): # encoding aminoacid sequence as an numpy.array of ones and numpy.zeros with the shape (len(seq),20,1)
            try:
                j=aas.index(seq[i])
                v[i][j]=[1]
            except:
                pass
        return v
        
    def getpeptides(self):
        '''
        Generating all nonamer peptides overlapping by 8 AAs from the sequence of AG
        '''
        return map(lambda i: Peptide(self.sequence[i:i+9],self.name,self.ID,i+1),range(len(self.sequence)-8))

    def Blastfilter(self,brec,maxident,maxpos,withoutgaps='on'):
        bad=[]
        for aln in brec.alignments:
            hsp=aln.hsps[0]
            if hsp.identities>=maxident and hsp.positives>=maxpos:
                m=re.sub('[A-Z]','|',hsp.match)
                m=re.sub('\+',':',m)
                ms=m.split()
                if len(ms)>1 and withoutgaps=='on':
                    IP=map(lambda x: (x.count('+'),x.count('|')),ms)
                    for (i,p) in IP:
                        if i>=maxident and p>=maxpos:
                            if hsp.query not in bad:
                                bad.append(hsp.query)
                if len(ms)>1 and withoutgaps=='off':
                    if hsp.query not in bad:
                        bad.append(hsp.query)
                if len(ms)==1:
                    if hsp.query not in bad:
                        bad.append(hsp.query)
        return bad

    def __repr__(self):
        return '>%s|%s\n%s\n'%(self.ID,self.name,self.sequence)

    def predict(self,SelectedModels,alleles,thrsh,tap,N,thrsh_t,method,alpha,prot,thrsh_p,
                immprot,thrsh_i,nmor,blast,gaps,maxidnt,maxpstv):
        global prot_f, immprot_f,tap_f
        '''
        This function predicts epitopes within AG sequence using selected filters (TAP/Prot/Immprot) and models
        -------------------------------------------------------------------------------------------------------
        Usage:
        AG.predict(alleles,thrsh,tap,N=11,thrsh=1.0,method='N-extended',alpha=0.2,prot,thrsh=10,immprot,thrsh=10)
        '''
        BS=self.bin_seq
        chosen_peptides=self.peptides
        chosen_peptides_p=[]
        chosen_peptides_imp=[]
        if tap: # if TAP-filter is on then peptides with predicted score worse than threshold are filtered out
            Peps=numpy.array(map(lambda x: tap_f.predict(x,BS,N,thrsh_t,method,alpha),chosen_peptides),'O')
            chosen_peptides=map(my_filt, Peps, chosen_peptides)
            chosen_peptides=filter(None,chosen_peptides)
        if prot: # if proteasome-filter is on then peptides with predicted score worse than threshold are filtered out
            Peps=numpy.array(map(lambda x: prot_f.predict(x,BS,thrsh_p),chosen_peptides),'O')
            chosen_peptides_p=filter(None,map(my_filt, Peps, chosen_peptides))
        
        if immprot: # if immunoproteasome-filter is on then peptides with predicted score worse than threshold are filtered out
            Peps=numpy.array(map(lambda x: immprot_f.predict(x,BS,thrsh_i),chosen_peptides),'O')
            chosen_peptides_imp=filter(None,map(my_filt, Peps, chosen_peptides))

        P=list(set(chosen_peptides_p).union(set(chosen_peptides_imp)))
        if P!=[]:
            chosen_peptides=P
        
        if blast==True:
            try:
                f=open('BLAST.conf')
                blpar=f.read().splitlines()
                blpar=dict(tuple(map(lambda x: tuple(x.split('=')),blpar)))
                f.close()
                infile=open('blastinput.fasta','w')
                infile.write(self.__repr__())
                infile.close()
                nonsim=[]
                res,err=NCBIStandalone.blastall(blpar['blast_exe'],'blastp',blpar['blast_db'],'blastinput.fasta',
                                                matrix=blpar['matrix_path'],gapped=blpar['gapped_on'],
                                                wordsize=blpar['what_wordsize'],filter=blpar['filter_on'],
                                                expectation=blpar['expectation'])
                brecs=NCBIXML.parse(res)
                brec=brecs.next()
                self.bad_frags=self.Blastfilter(brec,int(maxidnt),int(maxpstv),withoutgaps=gaps)
                for pep in chosen_peptides:
                    if pep.sequence not in '&'.join(self.bad_frags):
                        if not difflib.get_close_matches(pep.sequence,self.bad_frags):
                            nonsim.append(pep)
                chosen_peptides=nonsim
                res.close()
                err.close()
                del brecs
            except IOError:
                r=Tk()
                r.withdraw()
                tkMessageBox.showwarning('TEpredict BLAST filter','Your BLAST filter is not configured properly!\nBLAST filter was not used!\nSee TEpredict help for details.')
                r.destroy()
                    
        if alleles!=[]:
            for allele in alleles:
                M=SelectedModels[allele] # retrives predictive model from the selected set
                peps=map(lambda x:M.predict(x,thrsh),chosen_peptides) # predicts MHC-binders
                peps.sort(reverse=True) # ranks peptides according to the predicted score
                if nmor=='all': # if TEpredict should display all predicted binders
                    self.epitopes[allele]=peps # than we take all predicted binders
                else: # if user have chosen the nomber of top-scoring peptides to be displayed
                    self.epitopes[allele]=peps[:int(nmor)] # than only selected top peptides would be saved in the epitope dictionary

    def predict2(self,SelectedModels,alleles,tap,prot,immprot,thrsh,N,thrsh_t,method,alpha,thrsh_p,
                 thrsh_i,nmor,blast,gaps,maxidnt,maxpstv):
        '''
        This function predicts epitopes within AG sequence using selected filters (TAP/Prot/Immprot) and models
        -------------------------------------------------------------------------------------------------------
        Usage:
        AG.predict2(alleles,thrsh,tap,N=11,thrsh=1.0,method='N-extended',alpha=0.2,prot,thrsh=10,immprot,thrsh=10)
        '''
        BS=self.bin_seq
        chosen_peptides=self.peptides
        #print 'Total peptides: ',len(chosen_peptides)
        chosen_peptides_p=[]
        chosen_peptides_imp=[]
        if tap is not False: # if TAP-filter is on then peptides with predicted score worse than threshold are filtered out
            Peps=numpy.array(map(lambda x: tap.predict(x,BS,N,thrsh_t,method,alpha),chosen_peptides),'O')
            chosen_peptides=map(my_filt, Peps, chosen_peptides)
            chosen_peptides=filter(None,chosen_peptides)
            #print 'TAP selected: ', len(chosen_peptides)
        if prot is not False: # if proteasome-filter is on then peptides with predicted score worse than threshold are filtered out
            Peps=numpy.array(map(lambda x: prot.predict(x,BS,thrsh_p),chosen_peptides),'O')
            chosen_peptides_p=filter(None,map(my_filt, Peps, chosen_peptides))
            #print 'Prot selected: ', len(chosen_peptides_p)
        if immprot is not False: # if immunoproteasome-filter is on then peptides with predicted score worse than threshold are filtered out
            Peps=numpy.array(map(lambda x: immprot.predict(x,BS,thrsh_i),chosen_peptides),'O')
            chosen_peptides_imp=filter(None,map(my_filt, Peps, chosen_peptides))
            #print 'ImmProt selected: ', len(chosen_peptides_imp)
        P=list(set(chosen_peptides_p).union(set(chosen_peptides_imp)))
        if P!=[]:
            chosen_peptides=P
            #print 'Prot_ImmProt selected: ', len(chosen_peptides)
        if blast==True:
            try:
                f=open('BLAST.conf')
                blpar=f.read().splitlines()
                blpar=dict(tuple(map(lambda x: tuple(x.split('=')),blpar)))
                f.close()
                infile=open('blastinput.fasta','w')
                infile.write(self.__repr__())
                infile.close()
                nonsim=[]
                res,err=NCBIStandalone.blastall(blpar['blast_exe'],'blastp',blpar['blast_db'],'blastinput.fasta',
                                                matrix=blpar['matrix_path'],gapped=blpar['gapped_on'],
                                                wordsize=blpar['what_wordsize'],filter=blpar['filter_on'],
                                                expectation=blpar['expectation'])
                brecs=NCBIXML.parse(res)
                brec=brecs.next()
                self.bad_frags=self.Blastfilter(brec,int(maxidnt),int(maxpstv),withoutgaps=gaps)
                for pep in chosen_peptides:
                    if pep.sequence not in '&'.join(self.bad_frags):
                        if not difflib.get_close_matches(pep.sequence,self.bad_frags):
                            nonsim.append(pep)
                chosen_peptides=nonsim
                res.close()
                err.close()
                del brecs
            except IOError:
                r=Tk()
                r.withdraw()
                tkMessageBox.showwarning('TEpredict BLAST filter','Your BLAST filter is not configured properly!\nBLAST filter was not used!\nSee TEpredict help for details.')
                r.destroy()
                    
        if alleles!=[]:
            #print 'Predictions for %s peptides'%len(chosen_peptides)
            for allele in alleles:
               # print allele ,
                M=SelectedModels[allele] # retrives predictive model from the selected set
                peps=map(lambda x:M.predict(x,thrsh),chosen_peptides) # predicts MHC-binders
                peps.sort(reverse=True) # ranks peptides according to the predicted score
                if nmor=='all': # if TEpredict should display all predicted binders
                    #print len(peps)
                    self.epitopes[allele]=peps # than we take all predicted binders
                else: # if user have chosen the nomber of top-scoring peptides to be displayed
                    self.epitopes[allele]=peps[:int(nmor)] # than only selected top peptides would be saved in the epitope dictionary
        
                
        

class Immunoproteasome:
    '''
    Immunoproteasomal filter class.
    This filter predicts if peptide has immunoproteasomal cleavage site on its C-terminus
    -------------------------------------------------------------------------------------
    Usage:
    Immunoproteasome.predict(Peptide<item of the 'Peptide' class>,Antigen<item of the 'Antigen' class>,threshold<integer 1-10>)
    this function return the Score of the peptide and True or False corresponding to weather peptide is cleaved or not
    source of the QM: ProPred1 web-server by Raghava et al.
    -------------------------------------------------------------------------------------
    Example:
    A1A2A3A4A5A6A7A8A9 - aminoacide sequence of the peptide
    peptide to analyse:  A4A5A6A7A8A9|A10A11A12A13A14A15, "|" - depicts the cleavage site
    if Score = sum(binary encoded 12-aa peptide * QM)>=threshold, then peptide has cleavage site on its C-terminus
    '''
    def __init__(self):
        self.matrix=numpy.array([[ 0.68 ,  0.   ,  0.725,  0.3  ,  0.   ,  0.5  ,  0.3  ,  0.44 ,  0.09 ,
                             0.56 ,  0.02 ,  0.245,  0.325,  0.01 ,  0.365,  0.545,  0.89 ,  0.255,
                             0.025,  0.095],
                           [ 0.615,  0.   ,  0.36 ,  0.37 ,  0.495,  0.55 ,  0.03 ,  0.345,  0.475,
                             0.975,  0.   ,  0.285,  0.37 ,  0.26 ,  0.1  ,  0.25 ,  0.2  ,  0.485,
                             0.06 ,  0.14 ],
                           [ 0.94 ,  0.   ,  0.19 ,  0.515,  0.28 ,  0.485,  0.08 ,  0.29 ,  0.4  ,
                             0.45 ,  0.215,  0.29 ,  0.255,  0.21 ,  0.065,  0.61 ,  0.085,  0.585,
                             0.   ,  0.425],
                           [ 0.42 ,  0.   ,  0.225,  0.87 ,  0.105,  0.18 ,  0.285,  0.47 ,  1.065,
                             0.235,  0.01 ,  0.165,  0.38 ,  0.105,  0.215,  0.225,  0.235,  0.94 ,
                             0.025,  0.215],
                           [ 0.59 ,  0.   ,  0.16 ,  0.58 ,  0.665,  0.36 ,  0.205,  0.145,  0.62 ,
                             0.16 ,  0.08 ,  0.205,  0.035,  0.17 ,  0.395,  0.735,  0.57 ,  0.695,
                             0.   ,  0.   ],
                           [ 0.745,  0.   ,  0.15 ,  0.155,  0.55 ,  0.17 ,  0.13 ,  0.585,  0.175,
                             2.305,  0.05 ,  0.095,  0.   ,  0.01 ,  0.2  ,  0.185,  0.195,  0.32 ,
                             0.07 ,  0.28 ],
                           [ 1.44 ,  0.   ,  0.335,  0.255,  0.05 ,  0.88 ,  0.14 ,  0.02 ,  0.45 ,
                             0.065,  0.295,  0.52 ,  0.375,  0.175,  0.48 ,  0.345,  0.31 ,  0.085,
                             0.   ,  0.15 ],
                           [ 0.665,  0.   ,  1.21 ,  0.32 ,  0.1  ,  0.475,  0.04 ,  0.8  ,  0.275,
                             0.37 ,  0.   ,  0.29 ,  0.175,  0.075,  0.   ,  0.32 ,  0.56 ,  0.535,
                             0.   ,  0.16 ],
                           [ 0.56 ,  0.   ,  0.255,  0.41 ,  0.12 ,  0.97 ,  0.05 ,  0.295,  0.29 ,
                             1.025,  0.   ,  0.56 ,  0.305,  0.225,  0.19 ,  0.265,  0.275,  0.495,
                             0.   ,  0.08 ],
                           [ 0.775,  0.   ,  0.325,  0.27 ,  0.26 ,  0.265,  0.04 ,  0.42 ,  0.405,
                             0.41 ,  0.1  ,  0.575,  0.18 ,  0.25 ,  0.29 ,  0.695,  0.195,  0.555,
                             0.075,  0.285],
                           [ 0.48 ,  0.   ,  0.22 ,  0.4  ,  0.19 ,  0.465,  0.34 ,  0.73 ,  0.59 ,
                             0.105,  0.   ,  0.19 ,  0.44 ,  0.1  ,  0.32 ,  0.38 ,  0.275,  0.925,
                             0.   ,  0.22 ],
                           [ 0.81 ,  0.   ,  0.375,  0.515,  0.25 ,  0.675,  0.285,  0.395,  0.83 ,
                             0.51 ,  0.05 ,  0.29 ,  0.08 ,  0.02 ,  0.1  ,  0.52 ,  0.055,  0.61 ,
                             0.   ,  0.   ]],'f')
        self.matrix=numpy.ravel(self.matrix)
        self.thresholds=[7.855, 7.435, 7.165, 6.950, 6.765, 6.595, 6.425, 6.250, 6.030, 5.110]
        
    def predict(self,Peptide,BS,threshold):
        idx=Peptide.start+2
        L=len(BS)
        BS=numpy.array(numpy.ravel(BS[idx:idx+12]).tolist()+numpy.zeros(20).tolist()*(idx+12-L),'f')
        score=numpy.add.reduce(BS*self.matrix)
        return score>=self.thresholds[threshold-1]

class Proteasome:
    '''
    Proteasomal filter class.
    This filter predicts if peptide has proteasomal cleavage site on its C-terminus
    -------------------------------------------------------------------------------
    Usage:
    Proteasome.predict(Peptide<item of the 'Peptide' class>,Antigen<item of the 'Antigen' class>,threshold<integer 1-10>)
    this function return the Score of the peptide and True or False corresponding to weather peptide is cleaved or not
    source of the QM: ProPred1 web-server by Raghava et al.
    -------------------------------------------------------------------------------
    Example:
    A1A2A3A4A5A6A7A8A9 - aminoacide sequence of the peptide
    peptide to analyse:  A4A5A6A7A8A9|A10A11A12A13A14A15, "|" - depicts the cleavage site
    if Score = sum(binary encoded 12-aa peptide * QM)>=threshold, then peptide has cleavage site on its C-terminus
    '''
    def __init__(self):
        self.matrix=numpy.array([[ 0.865,  0.   ,  0.58 ,  0.53 ,  0.05 ,  0.3  ,  0.175,  0.505,  0.22 ,
                             0.54 ,  0.01 ,  0.12 ,  0.365,  0.045,  0.125,  0.575,  0.735,  0.27 ,
                             0.04 ,  0.085],
                           [ 0.595,  0.   ,  0.46 ,  0.465,  0.275,  0.575,  0.125,  0.125,  0.58 ,
                             0.55 ,  0.   ,  0.285,  0.475,  0.26 ,  0.045,  0.365,  0.46 ,  0.38 ,
                             0.015,  0.1  ],
                           [ 1.02 ,  0.   ,  0.255,  0.385,  0.43 ,  0.75 ,  0.01 ,  0.385,  0.24 ,
                             0.535,  0.095,  0.235,  0.55 ,  0.025,  0.045,  0.38 ,  0.14 ,  0.365,
                             0.035,  0.255],
                           [ 0.485,  0.   ,  0.215,  0.455,  0.165,  0.23 ,  0.15 ,  0.335,  0.945,
                             0.525,  0.01 ,  0.14 ,  0.365,  0.02 ,  0.425,  0.09 ,  0.365,  0.92 ,
                             0.03 ,  0.265],
                           [ 0.62 ,  0.13 ,  0.185,  0.25 ,  0.43 ,  0.545,  0.28 ,  0.18 ,  0.455,
                             0.23 ,  0.015,  0.24 ,  0.095,  0.34 ,  0.29 ,  0.535,  0.365,  0.84 ,
                             0.02 ,  0.09 ],
                           [ 0.825,  0.   ,  0.805,  0.605,  0.145,  0.175,  0.065,  0.51 ,  0.08 ,
                             1.185,  0.035,  0.095,  0.04 ,  0.06 ,  0.275,  0.395,  0.14 ,  0.45 ,
                             0.03 ,  0.22 ],
                           [ 1.545,  0.   ,  0.3  ,  0.3  ,  0.19 ,  0.185,  0.165,  0.06 ,  0.365,
                             0.345,  0.07 ,  0.39 ,  0.48 ,  0.075,  0.595,  0.5  ,  0.15 ,  0.275,
                             0.   ,  0.145],
                           [ 0.33 ,  0.   ,  1.185,  0.275,  0.25 ,  0.415,  0.11 ,  0.845,  0.115,
                             0.9  ,  0.04 ,  0.215,  0.02 ,  0.06 ,  0.095,  0.215,  0.43 ,  0.41 ,
                             0.05 ,  0.175],
                           [ 0.71 ,  0.   ,  0.315,  0.46 ,  0.165,  0.76 ,  0.065,  0.22 ,  0.37 ,
                             1.12 ,  0.075,  0.195,  0.255,  0.155,  0.155,  0.17 ,  0.14 ,  0.695,
                             0.   ,  0.11 ],
                           [ 0.59 ,  0.   ,  0.235,  0.15 ,  0.575,  0.185,  0.035,  0.45 ,  0.675,
                             0.435,  0.065,  0.16 ,  0.24 ,  0.305,  0.145,  0.53 ,  0.36 ,  0.705,
                             0.   ,  0.295],
                           [ 0.93 ,  0.   ,  0.17 ,  0.465,  0.22 ,  0.32 ,  0.385,  0.405,  0.6  ,
                             0.67 ,  0.01 ,  0.27 ,  0.33 ,  0.035,  0.08 ,  0.49 ,  0.25 ,  0.355,
                             0.05 ,  0.1  ],
                           [ 0.365,  0.   ,  0.4  ,  0.44 ,  0.05 ,  0.78 ,  0.09 ,  0.17 ,  0.655,
                             0.565,  0.06 ,  0.73 ,  0.315,  0.075,  0.06 ,  0.555,  0.105,  0.695,
                             0.01 ,  0.015]],'f')
        self.matrix=numpy.ravel(self.matrix)
        self.thresholds=[7.160, 6.815, 6.590, 6.420, 6.265, 6.130, 5.990, 5.830, 5.635, 4.835]
    
    def predict(self,Peptide,BS,threshold):
        idx=Peptide.start+2
        L=len(BS)
        BS=numpy.array(numpy.ravel(BS[idx:idx+12]).tolist()+numpy.zeros(20).tolist()*(idx+12-L),'f')
        score=numpy.add.reduce(BS*self.matrix)
        return score>=self.thresholds[threshold-1]

class TAP:
    '''
    TAP filter class.
    This filter predicts if peptide is transported to the ER-lumen by TAP
    -------------------------------------------------------------------------------
    Usage:
    TAP.predict(Peptide<item of the 'Peptide' class>,Antigen<item of the 'Antigen' class>,N,threshold=1.0,method='N-extended',alpha=0.2)
    this function return the Score of the peptide and True or False corresponding to weather peptide is transpotred by TAP or not
    source of the QM and both mathods:
    Peters B, Bulik S, Tampe R, Van Endert PM, Holzhutter HG.
    Identifying MHC class I epitopes by predicting the TAP transport efficiency of epitope precursors.
    J Immunol. 2003;171(4):1741-9.
    -------------------------------------------------------------------------------
    If you have questions read the article by Peters et al. please.
    -------------------------------------------------------------------------------
    Another method of predicting TAP-binding is based on the additive model developed by Doytchinova et al., 2004:
    Doytchinova I, Hemsley S, Flower DR.
    Transporter associated with antigen processing preselection of peptides binding to the MHC: a bioinformatic evaluation.
    J Immunol. 2004;173(11):6813-9.
    '''
    def __init__(self,TAP_source):
        self.TAP_source=TAP_source
        self.models={'Peters':{'matrix':numpy.array([[-1.56,  0.05,  1.37,  1.65,  1.03,  0.28,  0.21, -0.11, -1.03, -0.5 , -0.38,
                                                -1.43,  1.43,  0.47, -1.34, -0.56, -0.12, -0.49,  0.54,  0.5 ],
                                               [-0.25, -0.01,  1.42,  0.02, -0.45,  1.14,  0.33, -0.49, -0.41,  0.09, -0.46,
                                                0.69,  3.  , -0.97, -1.47, -0.34, -0.04, -0.5 , -0.64, -0.67],
                                               [-0.1 , -0.02,  1.83,  1.51, -1.05,  1.7 , -0.23, -0.62,  0.09, -0.11, -0.58,
                                                1.01,  0.22,  0.39, -0.42,  0.11,  0.43, -0.71, -1.65, -1.8 ],
                                               [ 0.24,  0.11, -0.23,  0.08, -0.5 ,  0.45, -0.21, -0.09, -0.23,  0.11, -0.35,
                                                 0.38, -0.04,  0.15, -0.27,  0.27,  0.23,  0.27, -0.18, -0.18],
                                               [-0.1 ,  0.09,  0.33,  0.54, -0.26,  0.66, -0.11, -0.42, -0.08, -0.34, -0.26,
                                                0.49, -0.72,  0.15, -0.32,  0.45,  0.43,  0.37, -0.78, -0.13],
                                               [ 0.17,  0.05,  0.32, -0.13,  0.08,  0.12, -0.06, -0.75, -0.26,  0.02,  0.3 ,
                                                 -0.27, -0.13, -0.07, -0.75,  0.31,  0.49, -0.02,  0.31,  0.28],
                                               [ 0.27,  0.  ,  1.07,  0.64, -0.5 ,  1.41, -0.19, -0.94,  0.44, -0.73, -0.64,
                                                 0.16, -0.84,  0.34, -0.09,  0.87,  0.39, -0.29, -0.5 , -0.87],
                                               [ 0.  , -0.13,  0.32,  0.44,  0.17, -0.38,  0.39,  0.45,  0.12,  0.01, -0.11,
                                                 0.33,  0.03,  0.26, -0.42, -0.51, -0.46,  0.1 , -0.63,  0.02],
                                               [ 0.55,  0.  ,  1.83,  1.58, -2.52,  1.41,  0.55, -0.52, -0.45, -0.94, -0.29,
                                                 1.33, -0.09,  0.12, -1.47,  2.26,  0.72, -0.3 , -0.87, -2.91]],'f'),
                               'const':0.0,
                               'reference':'Peters B, Bulik S, Tampe R, Van Endert PM, Holzhutter HG. \n\
Identifying MHC class I epitopes by predicting the TAP transport efficiency of epitope precursors. \n\
J Immunol. 2003;171(4):1741-9.'},
                     'Doytchinova':{'matrix':numpy.array([[0.4000 , 0.0000 , -1.240 , -1.349 , -0.648 , -0.276 , -0.522 , -0.085 , 0.1860 , -0.351 ,
                                                     -0.027 , 0.4440 , -1.094 , -0.683 , 0.4870 , -0.073 , -0.243 , -0.012 , -0.419 , -0.546 ],
                                                    [-0.030 , 0.0000 , -1.074 , 0.0350 , 0.1900 , -0.791 , -0.706 , 0.3360 , 0.2220 , 0.6370 ,
                                                     0.4910 , -0.533 , -1.945 , 0.5580 , 0.5580 , 0.4330 , 0.2220 , 0.5580 , 0.8590 , 0.4330 ],
                                                    [-0.240 , 0.0000 , -1.145 , -0.668 , 1.1250 , -1.103 , 0.2800 , 0.8240 , 0.1250 , 0.3470 ,
                                                     0.8240 , -0.367 , 0.0830 , -0.237 , 0.3470 , 0.3470 , 0.0110 , 0.8240 , 1.1250 , 1.1250 ],
                                                    [0.0940 , 0.0000 , 0.1910 , -0.082 , 0.4920 , -0.268 , 0.4920 , 0.0940 , 0.3950 , 0.0940 ,
                                                     0.3160 , 0.1400 , 0.3950 , 0.3160 , 0.4920 , -0.272 , 0.0940 , 0.2490 , 0.4920 , 0.3950 ],
                                                    [-0.173 , 0.0000 , -0.062 , -0.351 , 0.3480 , -0.430 , -0.038 , 0.4150 , -0.086 , 0.5910 ,
                                                     0.4150 , -0.351 , 0.5910 , 0.1510 , 0.2900 , -0.086 , 0.0170 , -0.011 , 0.8920 , 0.4940 ],
                                                    [-0.140 , 0.0000 , 0.0220 , 0.2260 , -0.029 , 0.3810 , 0.1840 , 0.7490 , 0.3810 , 0.0220 ,
                                                     -0.189 , 0.4480 , 0.0500 , 0.3810 , 0.5270 , -0.189 , -0.172 , -0.117 , -0.136 , -0.293 ],
                                                    [-0.097 , 0.0000 , -0.634 , -0.053 , 0.4910 , -0.685 , 0.0930 , 0.4910 , -0.394 , 0.4240 ,
                                                     0.4910 , -0.010 , 0.7920 , -0.236 , 0.1900 , -0.685 , -0.146 , 0.3660 , 0.2690 , 0.7920 ],
                                                    [-0.178 , 0.0000 , 0.1090 , -0.174 , -0.091 , 0.7110 , -0.192 , -0.091 , -0.259 , 0.1460 ,
                                                     0.1460 , 0.1090 , 0.2340 , -0.174 , -0.016 , 0.8870 , 0.7110 , 0.1460 , 0.5860 , 0.0740 ],
                                                    [-0.808 , 0.0000 , -1.809 , -1.114 , 1.1740 , -1.687 , -0.950 , -0.251 , -0.068 , -0.304 ,
                                                     -0.439 , -1.406 , -0.633 , -0.471 , 0.1980 , -2.352 , -1.292 , -0.384 , 0.3080 , 0.7620 ]],'f'),
                                    'const':6.223,
                                    'reference':'Doytchinova I, Hemsley S, Flower DR.\n\
Transporter associated with antigen processing preselection of peptides binding to the MHC: a bioinformatic evaluation.\n\
J Immunol. 2004;173(11):6813-9.'}}
        self.matrix=numpy.reshape(self.models[self.TAP_source]['matrix'],(9,20,1))
        self.const=self.models[self.TAP_source]['const']
        self.Reference=self.models[self.TAP_source]['reference']
    
    def predict9(self,Peptide):
        '''
        This function calculates the Score of the nonamer peptide ignoring its N-extended variants
        '''
        Score=numpy.add.reduce(numpy.ravel(self.matrix)*numpy.ravel(Peptide.bin_seq))+self.const
        return Score
    
    def predictN(self,Peptide,BS,N,alpha):
        '''
        This function calculates the Score of the nonamer peptide and its N-extended precursors
        taking into account only the first 3 N-terminal aminoacids and its C-terminal aminoacid
        averaging the score for all peptides from N-9 to 0 (N>18 is not recommended)
        If the averaged score is better than threshold then peptide is predicted to be transported by TAP
        Optimal average N and alpha were shown to be 10 and 0.2 correspondently; optimal alpha for different
        HLA alleles was shown to range from 0.6 to 0.9
        
        BS is the binary sequence of the AG
        '''
        Cscore=numpy.add.reduce(numpy.ravel(self.matrix[-1]*Peptide.bin_seq[-1]))
        Nscores=[]
        for i in range(9,N+1,1):
            i1=Peptide.start-i+8
            if i1<0:
                break
            [aaN1,aaN2,aaN3]=map(numpy.ravel,[BS[i1],BS[i1+1],BS[i1+2]])
            Score=numpy.add.reduce(numpy.ravel(numpy.array([aaN1,aaN2,aaN3]))*numpy.ravel(self.matrix[:3]))
            Nscores.append(Score)
        Nscore=sum(Nscores)*alpha/len(Nscores)
        return Cscore+Nscore
    
    def predict(self,Peptide,BS,N,threshold,method,alpha):
        if method=='N-extended':
            Score=self.predictN(Peptide,BS,N,alpha)
        else:
            Score=self.predict9(Peptide)
        if self.TAP_source=='Peters':
            return Score<threshold
        elif self.TAP_source=='Doytchinova':
            return Score>=threshold
            
            
class EpitopeMap:
    def __init__(self,antigens,alleles,param_text):
        alleles.sort()
        self.param_text=param_text
        o=open('stdout.html','w')
        o.write('<html><body>\n')
        for ag in antigens:
            o.write('<table border="0.5" cellspacing="1" cellpadding="1" cols="2"><colgroup><col align="left" width="100"><col align="left" width="0*"></colgroup>\n')
            ruler=''.join(map(self._foo,range(len(ag.sequence))))
            noms=self._noms(len(ag.sequence))
            o.write('<tr><td width="100" style="font-size:10pt" bgcolor="tan"> <td style="font-size:10pt" bgcolor="wheat"><pre><tt>%s</tt></pre>\n'%(ruler+'\n'+noms))
            o.write('<tr><td width="100" style="font-size:10pt" bgcolor="tan">%s<td style="font-size:10pt" bgcolor="wheat"><tt>%s</tt>\n'%(ag.ID,ag.sequence))
            for a in alleles:
                epm=list('-'*len(ag.sequence))
                if a in ag.epitopes.keys():
                    o.write('<tr><td width="100" style="font-size:10pt" bgcolor="wheat">%s'%a)
                    for e in ag.epitopes[a]:
                        if e:
                            if e[0]:
                                seq=list(e[2].sequence.capitalize())
                                si=e[2].start-1
                                #ei=si+len(e[2].sequence)
                                L='<b><a title="%s: %.2f, rank: %i">%s</a><b>'%(a,e[1],e[3],seq[0]) # inserts tool-tip with marked allele,score and rank
                                epm[si]=L
                                I=si
                                for aa in seq[1:]:
                                    I+=1
                                    if epm[I].startswith('<b><a '):
                                        break
                                    else:
                                        epm[I]=aa
                                
                                
                o.write('<td width="0*" style="font-size:10pt" bgcolor="#FFFFCC"><tt>%s</tt>\n'%''.join(epm))
            o.write('</table><br><br>\n')
        o.write('<br><pre><div style="font-size : 10pt; font-family : Times New Roman">%s</div></pre></body></html>'%self.param_text)
        o.close()
        
    def _foo(self,index):
        c="'"
        if (index+1)%5==0:
            c='*'
        if (index+1)%10==0:
            c='|'
        return c

    def _noms(self,x):
        s=''
        for i in range(x):
            ii=i+1
            if ii%10==0:
                s+='% 10i'%ii
        return s

class EpW:
    def __init__(self,seq,eps,als,details):
        self.seq=seq
        self.eps=eps
        self.als=als
        self.details=details
        self.score=sum(self.details)
                
            

class EpitopeWindow:
    def __init__(self,ag,alleles,param_text,window=25):
        alleles.sort()
        self.alleles=alleles
        self.sequence=ag.sequence
        self.param_text=param_text
        self.window=window
        self.epws=[]
        self.matrix=numpy.zeros((len(alleles),len(ag.sequence)),'Int8')
        for i in range(len(alleles)):
            a=alleles[i]
            if a in ag.epitopes.keys():
                for e in ag.epitopes[a]:
                    if e:
                        if e[0]:
                            j=e[2].start-1
                            self.matrix[i,j]=4-e[3]
        for j in range(len(ag.sequence)-self.window+1):
            epw_seq=self.sequence[j:j+self.window]
            W=self.matrix[:,j:(j+window-8)]
            eps=numpy.ravel(numpy.add.reduce(W,0)).tolist()
            selected_eps=map(lambda x: x.sequence,ag.peptides[j:j+window-8])
            selected_eps=filter(lambda y: (y!='') and (y in epw_seq),numpy.ravel(numpy.array(selected_eps,'O')*numpy.array(map(lambda x: x>0,eps),'O')).tolist())
            leps=[]
            for e in selected_eps:
                if e not in leps:
                    leps.append(e)
            eps=len(leps)
            als=numpy.ravel(numpy.add.reduce(W,1)).tolist()
            selected_als=filter(None,numpy.ravel(numpy.array(self.alleles,'O')*numpy.array(map(lambda x: x>0,als),'O')).tolist())
            als=len(als)-als.count(0)
            rW=numpy.ravel(W).tolist()
            ave=0.0
            if sum(rW)>0:
                ave=float(sum(rW))/(len(rW)-rW.count(0))
            self.epws.append(EpW(epw_seq,leps, selected_als,[als,eps,ave]))

def choose_best(epws,c=5):
    selected=[]
    the_best=sorted(epws,key=operator.attrgetter('score'),reverse=True)[0]
    selected.append(the_best)
    presented_eps=[]
    presented_eps+=the_best.eps
    epws.remove(the_best)
    c-=1
    while c>0 and epws!=[]:
        epw=sorted(epws,key=operator.attrgetter('score'),reverse=True)[0]
        if (len(set(presented_eps).intersection(set(epw.eps))) >2) or (set(epw.eps).difference(set(presented_eps))==set([])):
            epws.remove(epw)
        else:
            if epw not in selected:
                selected.append(epw)
                c-=1
                presented_eps+=epw.eps
                epws.remove(epw)
    return selected
                            

class EpitopeTable:
    def __init__(self,antigens,alleles,param_text):
        alleles.sort()
        self.param_text=param_text
        o=open('stdout.html','w')
        o.write('<html><body><pre><tt>\n')
        for ag in antigens:
            o.write('\n>%s\t%s\n'%(ag.ID,ag.name))
            for a in alleles:
                if a in ag.epitopes.keys():
                    o.write('\nMHC allele: %s\n'%a)
                    o.write('start\tsequence\tscore\trank\n')
                    for e in ag.epitopes[a]:
                        if e:
                            if e[0]:
                                o.write('%s\t%s\t%.2f\t%s\n'%(e[2].ID.split('_')[-1],e[2].sequence,e[1],e[3]))
                    o.write('\n')
            o.write('//\n')
        o.write('</tt></pre>\n')
        o.write('<br><pre><tt><div style="font-size : 9pt; font-family : Courier">%s</div></tt></pre></body></html>'%self.param_text)
        o.close()
                                        

class EEpitope:
    def __init__(self, epitope, alleles, scores, ranks, antigens):
        self.e=epitope
        self.alleles=alleles
        self.scores=scores
        self.ranks=ranks
        self.antigens=antigens
        self.selected_alleles=deepcopy(self.alleles)
        self.L=len(self.selected_alleles)
        self.N=None

    def select_alleles(self,score_threshold='None',rank_threshold=3):
        #here we calculate expected population coverage by this peptide
        self.selected_alleles=[]
        if score_threshold!='None':
            for i in xrange(len(self.alleles)):
                if self.scores[i]>=float(score_threshold): self.selected_alleles.append(self.alleles[i])
        else:
            for i in xrange(len(self.alleles)):
                if self.ranks[i]<=rank_threshold: self.selected_alleles.append(self.alleles[i])
        self.L=len(self.selected_alleles)
        self.N=None
                            
        
class EpitopeMatrix:
    def __init__(self,antigens,alleles,param_text):
        self.table={}
        self.epitopes=[]
        self.alleles=alleles
        self.param_text=param_text
        for ag in antigens:
            for a in ag.epitopes.keys():
                for e in ag.epitopes[a]:
                    if e:
                        if e[0]:
                            if  e[2].sequence not in self.table.keys():
                                self.table[e[2].sequence]={}
                                self.table[e[2].sequence]['names']=[]
                                self.table[e[2].sequence]['epitope']=e[2]
                            if a not in self.table[e[2].sequence].keys():
                                self.table[e[2].sequence][a]={}
                            self.table[e[2].sequence][a]['score']=e[1]
                            self.table[e[2].sequence][a]['rank']=e[3]
                            name=e[2].ID
                            if name not in self.table[e[2].sequence]['names']:
                                self.table[e[2].sequence]['names'].append(name)
                        
        peps=self.table.keys()
        self.lines=[]
        for p in peps:
            it=[';'.join(self.table[p]['names']),p]
            HB=0
            B=0
            scores=[]
            sscores=[]
            ranks=[]
            als=[]
            for a in self.alleles:
                try:
                    score=self.table[p][a]['score']
                    if score:
                        B+=1
                    if score>=7.3:
                        HB+=1
                    scores.append('%.2f'%score)
                    sscores.append(score)
                    ranks.append(self.table[p][a]['rank'])
                    als.append(a)
                except: scores.append('')
            self.lines.append('\t'.join(it+['%i'%B,'%i'%HB]+scores))
            self.epitopes.append(EEpitope(self.table[p]['epitope'], als, sscores, ranks, it[0]))

    def _foo(self,x):
        if isinstance(x,float):
            return '%.2f'%x
        else:
            return x

    def __repr__(self):
        s='ID\tseq\tB\tHB\t'+'\t'.join(self.alleles)+'\n'+'\n'.join(self.lines)
        return s

    def sum2html(self,QMsSet):
        colors=['red','orange','yellow']
        o=open('stdout.html','w')
        o.write('<html><head>\
                 <style type="text/css">\
                 .verticaltext {\
                 writing-mode: tb-rl;filtEpitopeMaper: flipv fliph;}\
                 </style></head>\
                 <body><table border="0.5" cellspacing="1" cellpadding="1" width="0*">\
                 <colgroup><col align="left"><col align="left"></colgroup>\
                 <tr><th width="0*" style="font-size:10pt" bgcolor="black"><font color="white">IDs</font>\
                 <th width="0*" style="font-size:10pt" bgcolor="black"><font color="white">sequence</font>\
                 <th width="0*" style="font-size:10pt" bgcolor="black"><font color="white">B</font>\
                 <th width="0*" style="font-size:10pt" bgcolor="black"><font color="white">HB</font>')
        for a in self.alleles:
            o.write('<th width="0*" style="font-size:10pt" bgcolor="black"><font color="white"><div class="verticaltext">%s</div></font>\n'%a)
        o.write('\n')
        for line in self.lines:
            items=line.split('\t')
            o.write('<tr><td style="font-size:10pt" bgcolor="black"><font color="white">%s</font>'%items[0])
            seq=items[1]
            o.write('<td style="font-size:10pt" bgcolor="black"><font color="white"><b><tt>%s</tt></b></font>'%seq)
            o.write('<td style="font-size:10pt" bgcolor="black"><font color="white">%s</font>'%items[2])
            if QMsSet=='TEpred':
                o.write('<td style="font-size:10pt" bgcolor="black"><font color="white">%s</font>'%items[3])
            else:
                o.write('<td style="font-size:10pt" bgcolor="black"><font color="white"> </font>')
            
            for a in self.alleles:
                var=''
                rank=100
                try:
                    var='%.2f'%self.table[seq][a]['score']
                    rank=self.table[seq][a]['rank']
                except:
                    pass
                try:
                    color=colors[rank-1]
                except:
                    color="#e2e2e2"
                o.write('<td style="font-size:10pt" bgcolor="%s"><font color="black">%s</font>'%(color,var))
            o.write('\n') 
        o.write('</table>\n')
        o.write('<br><pre><div style="font-size : 10pt; font-family : Times New Roman">%s</div></pre></body></html>'%self.param_text)
        o.close()


class EpSelector:
    def __init__(self, epitopes):
        self.epitopes=epitopes
        self.root=Tk()
        self.needed=[]
        self.checks=[]
        self.ALL=set([])
        self.selected_epitopes=deepcopy(self.epitopes)
        self.root.title(u'Epitope selector')
        self.etext=ScrolledText2(self.root,font='Courier 8',wrap=NONE)
        self.etext.grid(column=0,row=0,sticky=N+S+E+W)
        self.root.columnconfigure(0,weight=1)
        self.root.rowconfigure(0,weight=1)
        self.root.configure(width=750,height=450)
        self.root.grid_propagate(0)
        self.etext.grid_propagate(0)
        self.frame1=Frame(self.root,height=60)
        self.frame1.grid(column=0,row=2,sticky=N+S+E+W)
        Label(self.frame1,text='Minimal nomber of interacting MHC-alleles:').place(x=5,y=2)
        self.minN=StringVar(self.frame1)
        Nentry=Entry(self.frame1,width=3,textvariable=self.minN)
        Nentry.place(x=210,y=2)
        self.minN.set('1')
        Label(self.frame1,text='Score threshold:').place(x=260,y=2)
        self.Sc_thrsh=StringVar(self.frame1)
        Sc_thrshE=Entry(self.frame1,width=6,textvariable=self.Sc_thrsh)
        Sc_thrshE.place(x=345,y=2)
        self.Sc_thrsh.set('None')
        Label(self.frame1,text='Rank threshold:').place(x=410,y=2)
        self.Rc_thrsh=StringVar(self.frame1)
        Rc_thrshE=Entry(self.frame1,width=4,textvariable=self.Rc_thrsh)
        Rc_thrshE.place(x=495,y=2)
        self.Rc_thrsh.set('3')
        self.pop_var=StringVar(self.frame1)
        Label(self.frame1,text='Population:').place(x=545,y=2)
        Pop_E=Entry(self.frame1,width=20,textvariable=self.pop_var)
        Pop_E.place(x=610,y=2)
        self.pop_var.set('all')
        btn1=Button(self.frame1,text='Select',command=self.select)
        btn2=Button(self.frame1,text='Print Selected',command=self.get_selected)
        btn3=Button(self.frame1,text='Autoselect',command=self.autoselect)
        btn1.place(x=250,y=30)
        btn2.place(x=350,y=30)
        btn3.place(x=450,y=30)
        self.constructor(self.selected_epitopes)
        self.root.mainloop()

    def constructor(self,selected_epitopes):
        self.checks=[]
        self.selected_epitopes=selected_epitopes
        self.etext.configure(state=NORMAL)
        self.etext.delete(1.0,END)
        self.frameH=Frame(self.etext,relief=GROOVE, borderwidth=2)
        self.select_all=StringVar(self.frameH)
        self.etext.window_create(END,window=self.frameH)
        self.chckbut=Checkbutton(self.frameH,font='Courier 8',
                                 bg='#e0e0e0',
                                 offvalue='off',
                                 onvalue='all',
                                 variable=self.select_all,command=self.select_all_command,
                                 text='all')
        self.chckbut.grid(column=0,row=0)
        self.IDt=Label(self.frameH,font='Courier 8', bg='#e0e0e0',width=15,text='Epitope ID',relief=GROOVE, borderwidth=2)
        self.seqt=Label(self.frameH,font='Courier 8', bg='#e0e0e0',width=10,text='Sequence',relief=GROOVE, borderwidth=2)
        self.Nt=Label(self.frameH,font='Courier 8', bg='#e0e0e0',width=4,text='No.',relief=GROOVE, borderwidth=2)
        self.allt=Label(self.frameH,font='Courier 8', bg='#e0e0e0',width=50,text='Binding MHC alleles',relief=GROOVE, borderwidth=2)
        self.agst=Label(self.frameH,font='Courier 8', bg='#e0e0e0',width=20,text='Antigenes',relief=GROOVE, borderwidth=2)
        self.IDt.grid(column=1,row=0,sticky=N+S+E+W)
        self.seqt.grid(column=2,row=0,sticky=N+S+E+W)
        self.Nt.grid(column=3,row=0,sticky=N+S+E+W)
        self.allt.grid(column=4,row=0,sticky=N+S+E+W)
        self.agst.grid(column=5,row=0,sticky=N+S+E+W)
        self.etext.insert(END,'\n')
        for ep in self.selected_epitopes:
            e=ep.e
            alleles=ep.selected_alleles
            antigens=ep.antigens 
            self.frame=Frame(self.etext,relief=GROOVE, borderwidth=2)
            globals()['var_%s'%e.ID]=StringVar(self.frame)
            self.etext.window_create(END,window=self.frame)
            self.chckbut=Checkbutton(self.frame,font='Courier 8',
                                     bg='#e0e0e0',
                                     offvalue='off',
                                     onvalue=e.ID,
                                     variable=globals()['var_%s'%e.ID],
                                     text='   ')
            self.chckbut.grid(column=0,row=0)
            self.IDt=Text(self.frame,font='Courier 8', bg='#e0e0e0',width=15,height=5)
            self.seqt=Text(self.frame,font='Courier 8', bg='#e0e0e0',width=10,height=5)
            self.Nt=Text(self.frame,font='Courier 8', bg='#e0e0e0',width=4,height=5)
            self.allt=Text(self.frame,font='Courier 8', bg='#e0e0e0',width=50,height=5)
            self.agst=Text(self.frame,font='Courier 8', bg='#e0e0e0',width=20,height=5)
            self.IDt.grid(column=1,row=0,sticky=N+S+E+W)
            self.seqt.grid(column=2,row=0,sticky=N+S+E+W)
            self.Nt.grid(column=3,row=0,sticky=N+S+E+W)
            self.allt.grid(column=4,row=0,sticky=N+S+E+W)
            self.agst.grid(column=5,row=0,sticky=N+S+E+W)
            self.IDt.insert(END,e.ID)
            self.seqt.insert(END,e.sequence)
            self.Nt.insert(END,`len(alleles)`)
            self.allt.insert(END,'; '.join(alleles))
            self.agst.insert(END,antigens)
            self.IDt.configure(state=DISABLED)
            self.seqt.configure(state=DISABLED)
            self.Nt.configure(state=DISABLED)
            self.allt.configure(state=DISABLED)
            self.agst.configure(state=DISABLED)
            self.etext.insert(END,'\n')
        self.etext.configure(state=DISABLED)
        #self.etext.delete(1.0,END)

    def select(self):
        self.checks=[]
        self.selected_epitopes=[]
        Sc_thrsh=self.Sc_thrsh.get()
        Rc_thrsh=int(self.Rc_thrsh.get())
        minN=int(self.minN.get())
        #selected_epitopes=[]
        for ep in self.epitopes:
            ep.select_alleles(Sc_thrsh,Rc_thrsh)
            if len(ep.selected_alleles)>=minN:
                self.selected_epitopes.append(ep)
        self.constructor(self.selected_epitopes)
        

    def select_all_command(self):
        V=self.select_all.get()
        sel_vars=[x for x in globals().keys() if x.startswith('var_')]
        if V=='all':
            for sel in sel_vars:
                globals()[sel].set(sel[4:])
        elif V=='off':
            for sel in sel_vars:
                globals()[sel].set('off')            

    def get_selected(self):
        self.checks=[]
        sel_vars=[x for x in globals().keys() if x.startswith('var_')]
        for sel in sel_vars:
            if globals()[sel].get()!='off':
                self.checks.append(globals()[sel].get())

        self.checks=filter(None,self.checks)
        if self.checks==[]:
            tkMessageBox.showwarning('!!!','There are no epitopes selected!')
        else:
            selected_alleles=set([])
            self.selected_epitopes=[]
            for ID in self.checks:
                for ep in self.epitopes:
                    if ep.e.ID==ID:
                        self.selected_epitopes.append(ep)
                        selected_alleles=selected_alleles.union(set(ep.selected_alleles))
            selected_alleles=list(selected_alleles)
            self.freqs=[]
            if self.pop_var.get()=='all' or self.pop_var.get() not in CountingFreqs.pops:
                PopVar=deepcopy(CountingFreqs.pops)
                for pop in CountingFreqs.pops:
                    self.freqs.append(CountingFreqs.PopulationCoverage(selected_alleles,pop))
                if self.pop_var.get()=='average':
                    PopVar=['average']
                    A=numpy.array(self.freqs,'f')
                    self.freqs=[numpy.add.reduce(A)/float(len(A))]
            else:
                PopVar=[self.pop_var.get()]
                self.freqs.append(CountingFreqs.PopulationCoverage(selected_alleles,self.pop_var.get()))
            Frqs=transpose(numpy.asarray(self.freqs))
            lines='Selected epitopes:\n'
            lines+='\n'.join(map(lambda x: x.e.__repr__(),self.selected_epitopes))
            lines+='\nInteracted with the following MHC alleles:\n'
            lines+='; '.join(selected_alleles)+'\n'
            lines+='\t'+'\t'.join(PopVar)+'\n'
            locuses=['By locus A:','By locus B:','By locus C:','summ AB:','summ ABC:']
            for i in range(len(Frqs)):
                lines+=locuses[i]+'\t'+'\t'.join(map(lambda x: '%.2f'%x,Frqs[i]))+'\n'
            r=Tk()
            text=Text(r,font='Courier 8',width=165)
            text.insert(END,lines)
            text.grid(column=0,row=0,sticky=N+S+E+W)
            text.grid_propagate(0)
            r.mainloop()
            

    def autoselect(self):
        self.select()
        ALL=set([])
        for ep in self.selected_epitopes:
            ALL=ALL.union(set(ep.selected_alleles))
        
        peps=self.selected_epitopes
        chosen=[]
        RES=set([])

        while ALL.difference(RES)!=set([]):
                candidate=peps[0]
                candidate.N=0
                for pep in peps:
                        N=len(ALL.difference(RES).intersection(pep.alleles))
                        pep.N=N
                        if pep.N==0:pass
                        elif pep.N>candidate.N:
                                candidate=pep
                        elif pep.N==candidate.N:
                                if pep.L>candidate.L:
                                        candidate=pep
                chosen.append(candidate)
                RES=RES.union(candidate.alleles)
                peps.remove(candidate)
        self.selected_epitopes=peps
        self.ALL=ALL
        self.constructor(self.selected_epitopes)

class EpMatrix2:
    def __init__(self,epitopes):
        self.table={}
        self.epitopes=epitopes
        alleles=[]
        for e in epitopes:
            sequence=e.e.sequence
            self.table[sequence]={}
            self.table[sequence]['names']=e.antigens
            self.table[sequence]['epitope']=e
            alleles+=e.selected_alleles
            for a in e.selected_alleles:
                if a not in self.table[sequence].keys():
                    self.table[sequence][a]={}
                    self.table[sequence][a]['score']=e.scores[e.alleles.index(a)]
                    self.table[sequence][a]['rank']=e.ranks[e.alleles.index(a)]
        self.alleles=list(set(alleles))
        self.alleles.sort()
        peps=self.table.keys()
        self.lines=[]
        for p in peps:
            it=[self.table[p]['names'],p]
            HB=0
            B=0
            scores=[]
            sscores=[]
            ranks=[]
            als=[]
            for a in self.alleles:
                try:
                    score=self.table[p][a]['score']
                    if score:
                        B+=1
                    if score>=7.3:
                        HB+=1
                    scores.append('%.2f'%score)
                    sscores.append(score)
                    ranks.append(self.table[p][a]['rank'])
                    als.append(a)
                except: scores.append('')
            self.lines.append('\t'.join(it+['%i'%B,'%i'%HB]+scores))
        self.text=''


    def _foo(self,x):
        if isinstance(x,float):
            return '%.2f'%x
        else:
            return x

    def __repr__(self):
        s='ID\tseq\tB\tHB\t'+'\t'.join(self.alleles)+'\n'+'\n'.join(self.lines)
        return s

    def sum2html(self,oname='stdout.html',QMsSet='TEpred'):
        colors=['red','orange','yellow']
        o=open(oname,'w')
        o.write('<html><head>\
                 <style type="text/css">\
                 .verticaltext {\
                 writing-mode: tb-rl;filtEpitopeMaper: flipv fliph;}\
                 </style></head>\
                 <body><table border="0.5" cellspacing="1" cellpadding="1" width="0*">\
                 <colgroup><col align="left"><col align="left"></colgroup>\
                 <tr><th width="0*" style="font-size:10pt" bgcolor="black"><font color="white">IDs</font>\
                 <th width="0*" style="font-size:10pt" bgcolor="black"><font color="white">sequence</font>\
                 <th width="0*" style="font-size:10pt" bgcolor="black"><font color="white">B</font>\
                 <th width="0*" style="font-size:10pt" bgcolor="black"><font color="white">HB</font>')
        for a in self.alleles:
            o.write('<th width="0*" style="font-size:10pt" bgcolor="black"><font color="white"><div class="verticaltext">%s</div></font>\n'%a)
        o.write('\n')
        for line in self.lines:
            items=line.split('\t')
            o.write('<tr><td style="font-size:10pt" bgcolor="black"><font color="white">%s</font>'%items[0])
            seq=items[1]
            o.write('<td style="font-size:10pt" bgcolor="black"><font color="white"><b><tt>%s</tt></b></font>'%seq)
            o.write('<td style="font-size:10pt" bgcolor="black"><font color="white">%s</font>'%items[2])
            if QMsSet=='TEpred':
                o.write('<td style="font-size:10pt" bgcolor="black"><font color="white">%s</font>'%items[3])
            else:
                o.write('<td style="font-size:10pt" bgcolor="black"><font color="white"> </font>')

            for a in self.alleles:
                var=''
                rank=100
                try:
                    var='%.2f'%self.table[seq][a]['score']
                    rank=self.table[seq][a]['rank']
                except:
                    pass
                try:
                    color=colors[rank-1]
                except:
                    color="#e2e2e2"
                o.write('<td style="font-size:10pt" bgcolor="%s"><font color="black">%s</font>'%(color,var))
            o.write('\n')
        o.write('</table>\n')
        o.write('<br><pre><div style="font-size : 10pt; font-family : Times New Roman">%s</div></pre></body></html>'%self.text)
        o.close()


    def cove_count(self, pop_var='all'):
        selected_alleles=self.alleles
        self.freqs=[]
        lines=[]
        if pop_var=='all' or pop_var not in CountingFreqs.pops:
            PopVar=deepcopy(CountingFreqs.pops)
            for pop in CountingFreqs.pops:
                self.freqs.append(CountingFreqs.PopulationCoverage(selected_alleles,pop))
            if pop_var=='average':
                PopVar=['average']
                A=numpy.array(self.freqs,'f')
                self.freqs=[numpy.add.reduce(A)/float(len(A))]
        else:
            PopVar=[pop_var]
            self.freqs.append(CountingFreqs.PopulationCoverage(selected_alleles,pop_var))
        Frqs=transpose(numpy.asarray(self.freqs))
        lines+='\nInteracted with the following MHC alleles:\n'
        lines+='; '.join(selected_alleles)+'\n'
        lines+='\t'+'\t'.join(PopVar)+'\n'
        locuses=['By locus A:','By locus B:','By locus C:','summ AB:','summ ABC:']
        for i in range(len(Frqs)):
            lines+=locuses[i]+'\t'+'\t'.join(map(lambda x: '%.2f'%x,Frqs[i]))+'\n'
        self.text=''.join(lines)

if __name__=='__main__':
    args=sys.argv[1:]
    params={'QMs':'SPLS_ICA11_tuned','alleles':'all','prots':'stdin.dat',
            'tap_source':'Peters','tap_on':'on','imp_on':'on',
            'p_on':'on','thrsh':'6.3','tapthr':'1.0','tapmeth':'9',
            'tapa':'0.2','tapL':'10','pthr':'10','impthr':'10',
            'nmor':'all','output':'EpSum','blast':'off',
            'gaps':'on','maxidnt':'6','maxpstv':'8','selector':'off'}
    while args!=[]:
        kw=args.pop(0)[2:]
        val=args.pop(0)
        params[kw]=val
    f=open('%s.mod'%params['QMs'],'rb')
    models=pickle.load(f)
    f.close()
    if params['alleles']=='all':
        alleles=models.keys()
        alleles.sort()
    elif params['alleles'].startswith('['):
        alleles=params['alleles'][1:-1].split(';')
        alleles.sort()
    else:
        pat=params['alleles']
        alleles=models.keys()
        chosen=[]
        for al in alleles:
            p=re.search(pat,al)
            try:		
                c=p.group()
                chosen.append(al)
            except:pass
        chosen.sort()
        alleles=chosen
    recs=read_sequences(params['prots'])
    ags=[]
    try:
        ags = map(ag_construct, recs)
    except:
        pass
    tap_f=TAP(params['tap_source'])
    prot_f=Proteasome()
    immprot_f=Immunoproteasome()
    TT,PT,IT,blaston=False,False,False,False
    if params['tap_on']=='on':
        TT=True
    if params['imp_on']=='on':
        IT=True
    if params['p_on']=='on':
        PT=True
    if params['blast']=='on':
        blaston=True
    # --blast %s --gaps %s --maxidnt %s --maxpstv %s
    for ag in ags:
        #
        #-- %s
        ag.predict(models,alleles,float(params['thrsh']),tap=TT,prot=PT,immprot=IT,
                   thrsh_t=float(params['tapthr']),method=params['tapmeth'], alpha=params['tapa'],
                   N=int(params['tapL']), thrsh_p=int(params['pthr']), thrsh_i=int(params['impthr']),
                   nmor=params['nmor'], blast=blaston,gaps=params['gaps'],
                   maxidnt=params['maxidnt'],maxpstv=params['maxpstv'])
    param_text='<b>Time: %s</b>\n'%asctime()+\
'Proteasome filter is <b>%(p_on)s</b>\n\
Proteasome filter threshold: %(pthr)s\n\
Immunoproteasome filter is <b>%(imp_on)s</b>\n\
Immunoproteasome filter threshold: %(impthr)s\n\
TAP filter is <b>%(tap_on)s</b>\n\
TAP filter parameters: %(tap_source)s, %(tapmeth)s, N-ext: %(tapL)s, alpha: %(tapa)s\n\
Prediction was done using models from <b>%(QMs)s</b>\n\
Selected threshold value: <b>%(thrsh)s</b>\n\
TEpredict displays <b>%(nmor)s</b> top-scored peptides\n\
BLAST filter is <b>%(blast)s</b>\n\
without gaps: %(gaps)s, maximal identity: %(maxidnt)s, maximal positivity: %(maxpstv)s'%params

    if params['output']=='EpSum':
        epm=EpitopeMatrix(ags,alleles,param_text)
        QMsSet=params['QMs']
        epm.sum2html(QMsSet)
        epitopes=epm.epitopes
        if params['selector']=='on':
            EPP=EpSelector(epitopes)
    elif params['output']=='EpDat':
        ept=EpitopeTable(ags,alleles,param_text)
    elif params['output']=='EpMap':
        ep_map=EpitopeMap(ags,alleles,param_text)
            
