# Supplementary material for: PolyCTLDesigner: a computational tool for constructing polyepitope T-cell antigens
Source: BMC Res Notes. 2013 Oct 10;6:407. doi: 10.1186/1756-0500-6-407 (PMC3853014; doi:10.1186/1756-0500-6-407)
Supplement: Additional file 2 — This file contains the source code of PolyCTLDesigner together with a sample workflow script (designer.py). [file 1756-0500-6-407-S2.zip › TEpredict.Scales]

(dp0
S'KIDER10'
p1
cNumeric
array_constructor
p2
((I9
I20
I10
tp3
S'd'
p4
S'\x9a\x99\x99\x99\x99\x99\xb9?\xf0\xfc?\xdaA\x1d\xc4?ns\x9d%L\xc1\xce?Kn\x1c\xca\xb3\xbf\xd9?\x9e\r\xd8Y\x1d\x0e\xd1?\x19\xd0E"\xb8\xfa\xd4?&\xca\x18\xfeW\xc6\xdf?\xb1\xeb\x8bB\x9a\xca\xde?\x05vo$T9\xe3?[\xc1\xc2\x8b\xb6Q\xde?\x85\x97}\xaaL)\xde?\xfc\x07\xcb\xb7\xc2\xe4\xd3?\xa8\xa3\x88\xb1\xf1\xa5\xe1?\xf0\x1cF\x18qG\xcc?LI{(v\x19\xd4?\xcd\xcc\xcc\xcc\xcc\xcc\xec?\xcd\xcc\xcc\xcc\xcc\xcc\xec?7\x80\xc8l\xda\x16\xd8?%\x82\x06\xd5\xe5\x18\xe9?`\xe5\x12?\xad_\xe9?\xdb\xbd\xa2|\xbd\xd2\xbf?\x80O\x83\xd4\xb3\xc1\xe0?\x9a\x99\x99\x99\x99\x99\xb9?`\xd39\xf57\x97\xe7?\xc1\xf3 w\xf0\x97\xc7?\xd6<\x81\x8fEC\xe1?R\xdb\x02\x19l\xb0\xe1?\x06\x16\xb8#9\xec\xe1?}\x9a\xac\xb49L\xdf?Yq\x05o\xa3|\xe1?Q\xd1\x81zmU\xe2?\xeegFy\xc5W\xdc??.\xdc\x7f\x85H\xbb?R\xec.q`\xe9\xe4?\xcbTw\x1b\x8a1\xd1?{}\xb5\xbc\xd5\xa7\xdf?H\xbe\x96\x80-\xe9\xc7?\x9e(\xe8z\xcbj\xe2?!\xaaS\x923\xbc\xe6?E\x9dwk\xb2\xc9\xe6?\x03\xbdGh\x91\x8e\xe8?\x9a\x99\x99\x99\x99\x99\xb9?\xad\xa5\x80\xb4\xff\xc1\xd9?\xc9 5\xf5\xd3b\xdb?\xab\xd4&-\xe0N\xdf?\xedB9\xf2\xbc\xab\xdc?\xb1\xf3_\xb5lL\xeb?\xcd\xcc\xcc\xcc\xcc\xcc\xec?\xc3\xab\xf6\xfa\xa4$\xcd?\x11^\xd4Q\x82<\xe5?\xe4\xf4y\xb5q~\xd9?\xfaN\xc4\t\xe9\xbc\xe5?\xdeg\xa6\xc5*\xef\xd7?\xf0-\x0fF\xaa\xf7\xc0?\xd8\xdc\x0b\xab\xfc{\xe0?\x94M\xfb\xde\x8d\xa2\xd4?9\x00\x8ff4k\xe6?\xeb\xd5S\xed\xcb\xe0\xe5?\xcd\xcc\xcc\xcc\xcc\xcc\xec?\xaa\xf7m\xeb\x1b\xd6\xde?\x88\x8b\xb3T\xa4#\xd2?o\xb7\xc9My\x19\xdd?\xda\xff\xdf\\\xec\x0b\xeb?\x9boe\x05\x96N\xd2?\x17!\x02/\xafs\xd6?H\x02\x05\xc5,G\xde?X\x80\x00c\xc7P\xd6?\x06\xb4\x9d\x84\x0c\xa3\xe2?H95#\xc5\x18\xe6?^\xd9\xa2X\xb0\x05\xcb?-\x82\xb5 J\xaa\xd6?!j\xec\\b\xd6\xe2?\x13=:\xbfr\x0e\xd9?\xf0-\x0fF\xaa\xf7\xe0?\x10\xc37\xe2\x03\x1a\xea?t\xd7\x8e\xb9\x9d\xc3\xe4?\xab\x82\xe6\xad\x99\x00\xbc?\x9e(\xe8z\xcbj\xe2?%\x82\x06\xd5\xe5\x18\xe9?\xcd\xcc\xcc\xcc\xcc\xcc\xec?i\x8c\xf7_\xbe\xa7\xd7?\xe2\xb04\xf0\xa3\xba\xe4?\xad\xa5\x80\xb4\xff\xc1\xd9?z\xf5\xb7%\xee\x88\xeb?\x7f\x82\xcd1\x07\x9e\xe9?\xab\xc5\xf1\x8d2\xac\xc6?nP\xda\x9f\xb4\x05\xea?\xb1\xeb\x8bB\x9a\xca\xde?\xb4\x8b\xab\xc2M\xa3\xdd??\xcb\x90\xb63$\xe6?r\xc3\xce\x98rS\xc1?\xc8\xd4\x97\x84\x8f\xb1\xe0?\x8c\x1d\x85\xd2\xb4\x17\xd7?\xd1\x89-\xd2\xfe\xe6\xd2?\xcd\xcc\xcc\xcc\xcc\xcc\xec?\xd4r\xf3\xcf\x04\xb1\xe7?\xb8\xe6\x127<W\xe3?\x88z\xc9\x18\x82p\xe0?<\x82~S\x16\x8d\xd3?\xdf\x87\xa4\x92\x11\x02\xe4?\x84\x9fY\x8eg\x82\xcb?\x10\xbb\xa5\x8b\x03\x1e\xdf?\xf4\xc3\xa5\xb6\x16\x9e\xd9?\x05\xce)3k\xca\xca?\xea\xd9bmBP\xd6?\x9a\x99\x99\x99\x99\x99\xb9?\x9a\xde\x0f\x89\x8c\x98\xe8?\xb7\x82\xbf\xc2\xf6Q\xd7?\xecb\xc3h\x90\xc1\xe4?\x9e\x0e}\xdaUF\xe8?\xb0\xc1F\x82>K\xe6?\xaf\xae\x8e\x0c\x07<\xde?\x0b \xa5\xa7\x02M\xdb?R\xec.q`\xe9\xe4?}N\xcd\'#5\xe0?L_:s0\x17\xe1?\xea8e\x0b\x94\xb6\xe0?\xeas9N\x9f\x97\xe6?\x9ak$K\xde\xe7\xe8?l}p\xc2\xadP\xcc?\xee#u\n\x0b\xd1\xd5?\x89|\xd9ni\x12\xe1?\x9do]\x94M\xf7\xdd?<\x87\x11F\xdc\x11\xe7?\x18\xe3\xcb]\xae\x92\xe6?#\x9c\xbb\x02vZ\xe2?{\xa3\x14|\xec\xb1\xe7?\x17\x91\xb4]\x99\xde\xd7?\x1d\x89\x1b\xe0\x17\xb1\xe1?\x9a\x99\x99\x99\x99\x99\xb9?\xcd\xcc\xcc\xcc\xcc\xcc\xec?\xcf\x85\xd3z\xa6\xf4\xda?\x9c&\\]\x88\xb4\xc9?\xfe\x18kf\xca\x9a\xd2?\x88\xe1\x1b\xf1\x01\r\xe5?\rN\x86\xdb\x88\xc4\xd8?\xda\x83\x9c9\x1c\xa4\xe3?\x9a\x99\x99\x99\x99\x99\xb9??\x88\xa6\xe4\x83\x9b\xe6?\xbb\x04\xaf\xaf\xd8s\xe0?\x18T#\r\xd1\xf5\xe3?\x0b$j\x9a^\x7f\xd1?\x19_\x0f\x81~:\xdf?9\xc6_\xa4a\x02\xe2?\x0f\xc2\xb3o\xb4\x04\xdb?\xc5\xca\xe4\xabO\xff\xd8?\x9a\x99\x99\x99\x99\x99\xb9?\xdb?\xe4g\x02\t\xd3?6\xb6\xae\x03\xada\xd7?\xbem"\n\x98\xc6\xe0?\x994>z`\x93\xdf?\x03\x1b!M\x06\x91\xe7?\x90P\xd0y\xcf\x19\xe8?\xcd\xcc\xcc\xcc\xcc\xcc\xec?\x9a\x99\x99\x99\x99\x99\xb9?\xa3[m\xcdo\x9b\xe1?xA\x86\x86\xacK\xe8?\xe5\x9dC\x19\xaab\xdb?\x9f\xfbz\xd7\x03Z\xe3?\x9e\x0e}\xdaUF\xe8?\xb79\xdf\x99\x1a\x12\xe0?\xec\xeb+\xd5&J\xd6?[{<\x80\x87\xfa\xe6?\xa7\xaa\xd8\xb1t\x92\xe3?W\'\xc2\xe1`\x8a\xdc?CA\xa5!\x15,\xe0?n\xb4o0\xcc0\xe3?\xdb?\xe4g\x02\t\xd3?\xc5\xed\xc8?\xd0\x9d\xdc?I\xb5W8\xac}\xe3?i\xf5@\xf1\x84Z\xe0?\xcd\xcc\xcc\xcc\xcc\xcc\xec?\x9cS\xa8\xf2f\xe2\xd2?\x9a\x99\x99\x99\x99\x99\xb9?\xa0\x86\xb1}\xaf\xbe\xcb?\xc7]\x8c\x9a\x12=\xe2?\xf4\xdb[\xba\x17\x92\xdb?T\xa6\xb9\x91\x89F\xdb?\x9a\x99\x99\x99\x99\x99\xb9?\xdf\xe5}w\x86\xc4\xdc?\x8c\xdf\xb1+o\xff\xd1?|\xf6T5\xde)\xd6?\xcd\xcc\xcc\xcc\xcc\xcc\xec?j\x12\xfe=_\xd0\xd7?b{Vg\xefk\xe2?\x94M\xfb\xde\x8d\xa2\xd4?\xdc\x93\x13/G\xb6\xd2?X\xf3N\xcb0*\xe0?x\xcf\x05\x1e\xad\xe4\xdd?B4\x04\x11\xf3v\xe6?.~\xc7\xae\xbc\xfd\xe7?#\xe6\x06\x01\x01\xe4\xe8?\xed<\x1a\x1c_\x1a\xe4?v8W \xbcn\xd5?\x01~t\x87\xa0\xec\xdd?\x93\xce\x97I\x9a \xd6?y"g\xe5\x87\x1f\xde?+WO\x18Z~\xe5?<gn2h\x90\xe1?\x84\xc6\xe1\x06[\xb0\xe5?\x9a\x99\x99\x99\x99\x99\xb9?\xf0\xfc?\xdaA\x1d\xc4?ns\x9d%L\xc1\xce?Kn\x1c\xca\xb3\xbf\xd9?\x9e\r\xd8Y\x1d\x0e\xd1?\x19\xd0E"\xb8\xfa\xd4?&\xca\x18\xfeW\xc6\xdf?\xb1\xeb\x8bB\x9a\xca\xde?\x05vo$T9\xe3?[\xc1\xc2\x8b\xb6Q\xde?\x85\x97}\xaaL)\xde?\xfc\x07\xcb\xb7\xc2\xe4\xd3?\xa8\xa3\x88\xb1\xf1\xa5\xe1?\xf0\x1cF\x18qG\xcc?LI{(v\x19\xd4?\xcd\xcc\xcc\xcc\xcc\xcc\xec?\xcd\xcc\xcc\xcc\xcc\xcc\xec?7\x80\xc8l\xda\x16\xd8?%\x82\x06\xd5\xe5\x18\xe9?`\xe5\x12?\xad_\xe9?\xdb\xbd\xa2|\xbd\xd2\xbf?\x80O\x83\xd4\xb3\xc1\xe0?\x9a\x99\x99\x99\x99\x99\xb9?`\xd39\xf57\x97\xe7?\xc1\xf3 w\xf0\x97\xc7?\xd6<\x81\x8fEC\xe1?R\xdb\x02\x19l\xb0\xe1?\x06\x16\xb8#9\xec\xe1?}\x9a\xac\xb49L\xdf?Yq\x05o\xa3|\xe1?Q\xd1\x81zmU\xe2?\xeegFy\xc5W\xdc??.\xdc\x7f\x85H\xbb?R\xec.q`\xe9\xe4?\xcbTw\x1b\x8a1\xd1?{}\xb5\xbc\xd5\xa7\xdf?H\xbe\x96\x80-\xe9\xc7?\x9e(\xe8z\xcbj\xe2?!\xaaS\x923\xbc\xe6?E\x9dwk\xb2\xc9\xe6?\x03\xbdGh\x91\x8e\xe8?\x9a\x99\x99\x99\x99\x99\xb9?\xad\xa5\x80\xb4\xff\xc1\xd9?\xc9 5\xf5\xd3b\xdb?\xab\xd4&-\xe0N\xdf?\xedB9\xf2\xbc\xab\xdc?\xb1\xf3_\xb5lL\xeb?\xcd\xcc\xcc\xcc\xcc\xcc\xec?\xc3\xab\xf6\xfa\xa4$\xcd?\x11^\xd4Q\x82<\xe5?\xe4\xf4y\xb5q~\xd9?\xfaN\xc4\t\xe9\xbc\xe5?\xdeg\xa6\xc5*\xef\xd7?\xf0-\x0fF\xaa\xf7\xc0?\xd8\xdc\x0b\xab\xfc{\xe0?\x94M\xfb\xde\x8d\xa2\xd4?9\x00\x8ff4k\xe6?\xeb\xd5S\xed\xcb\xe0\xe5?\xcd\xcc\xcc\xcc\xcc\xcc\xec?\xaa\xf7m\xeb\x1b\xd6\xde?\x88\x8b\xb3T\xa4#\xd2?o\xb7\xc9My\x19\xdd?\xda\xff\xdf\\\xec\x0b\xeb?\x9boe\x05\x96N\xd2?\x17!\x02/\xafs\xd6?H\x02\x05\xc5,G\xde?X\x80\x00c\xc7P\xd6?\x06\xb4\x9d\x84\x0c\xa3\xe2?H95#\xc5\x18\xe6?^\xd9\xa2X\xb0\x05\xcb?-\x82\xb5 J\xaa\xd6?!j\xec\\b\xd6\xe2?\x13=:\xbfr\x0e\xd9?\xf0-\x0fF\xaa\xf7\xe0?\x10\xc37\xe2\x03\x1a\xea?t\xd7\x8e\xb9\x9d\xc3\xe4?\xab\x82\xe6\xad\x99\x00\xbc?\x9e(\xe8z\xcbj\xe2?%\x82\x06\xd5\xe5\x18\xe9?\xcd\xcc\xcc\xcc\xcc\xcc\xec?i\x8c\xf7_\xbe\xa7\xd7?\xe2\xb04\xf0\xa3\xba\xe4?\xad\xa5\x80\xb4\xff\xc1\xd9?z\xf5\xb7%\xee\x88\xeb?\x7f\x82\xcd1\x07\x9e\xe9?\xab\xc5\xf1\x8d2\xac\xc6?nP\xda\x9f\xb4\x05\xea?\xb1\xeb\x8bB\x9a\xca\xde?\xb4\x8b\xab\xc2M\xa3\xdd??\xcb\x90\xb63$\xe6?r\xc3\xce\x98rS\xc1?\xc8\xd4\x97\x84\x8f\xb1\xe0?\x8c\x1d\x85\xd2\xb4\x17\xd7?\xd1\x89-\xd2\xfe\xe6\xd2?\xcd\xcc\xcc\xcc\xcc\xcc\xec?\xd4r\xf3\xcf\x04\xb1\xe7?\xb8\xe6\x127<W\xe3?\x88z\xc9\x18\x82p\xe0?<\x82~S\x16\x8d\xd3?\xdf\x87\xa4\x92\x11\x02\xe4?\x84\x9fY\x8eg\x82\xcb?\x10\xbb\xa5\x8b\x03\x1e\xdf?\xf4\xc3\xa5\xb6\x16\x9e\xd9?\x05\xce)3k\xca\xca?\xea\xd9bmBP\xd6?\x9a\x99\x99\x99\x99\x99\xb9?\x9a\xde\x0f\x89\x8c\x98\xe8?\xb7\x82\xbf\xc2\xf6Q\xd7?\xecb\xc3h\x90\xc1\xe4?\x9e\x0e}\xdaUF\xe8?\xb0\xc1F\x82>K\xe6?\xaf\xae\x8e\x0c\x07<\xde?\x0b \xa5\xa7\x02M\xdb?R\xec.q`\xe9\xe4?}N\xcd\'#5\xe0?L_:s0\x17\xe1?\xea8e\x0b\x94\xb6\xe0?\xeas9N\x9f\x97\xe6?\x9ak$K\xde\xe7\xe8?l}p\xc2\xadP\xcc?\xee#u\n\x0b\xd1\xd5?\x89|\xd9ni\x12\xe1?\x9do]\x94M\xf7\xdd?<\x87\x11F\xdc\x11\xe7?\x18\xe3\xcb]\xae\x92\xe6?#\x9c\xbb\x02vZ\xe2?{\xa3\x14|\xec\xb1\xe7?\x17\x91\xb4]\x99\xde\xd7?\x1d\x89\x1b\xe0\x17\xb1\xe1?\x9a\x99\x99\x99\x99\x99\xb9?\xcd\xcc\xcc\xcc\xcc\xcc\xec?\xcf\x85\xd3z\xa6\xf4\xda?\x9c&\\]\x88\xb4\xc9?\xfe\x18kf\xca\x9a\xd2?\x88\xe1\x1b\xf1\x01\r\xe5?\rN\x86\xdb\x88\xc4\xd8?\xda\x83\x9c9\x1c\xa4\xe3?\x9a\x99\x99\x99\x99\x99\xb9??\x88\xa6\xe4\x83\x9b\xe6?\xbb\x04\xaf\xaf\xd8s\xe0?\x18T#\r\xd1\xf5\xe3?\x0b$j\x9a^\x7f\xd1?\x19_\x0f\x81~:\xdf?9\xc6_\xa4a\x02\xe2?\x0f\xc2\xb3o\xb4\x04\xdb?\xc5\xca\xe4\xabO\xff\xd8?\x9a\x99\x99\x99\x99\x99\xb9?\xdb?\xe4g\x02\t\xd3?6\xb6\xae\x03\xada\xd7?\xbem"\n\x98\xc6\xe0?\x994>z`\x93\xdf?\x03\x1b!M\x06\x91\xe7?\x90P\xd0y\xcf\x19\xe8?\xcd\xcc\xcc\xcc\xcc\xcc\xec?\x9a\x99\x99\x99\x99\x99\xb9?\xa3[m\xcdo\x9b\xe1?xA\x86\x86\xacK\xe8?\xe5\x9dC\x19\xaab\xdb?\x9f\xfbz\xd7\x03Z\xe3?\x9e\x0e}\xdaUF\xe8?\xb79\xdf\x99\x1a\x12\xe0?\xec\xeb+\xd5&J\xd6?[{<\x80\x87\xfa\xe6?\xa7\xaa\xd8\xb1t\x92\xe3?W\'\xc2\xe1`\x8a\xdc?CA\xa5!\x15,\xe0?n\xb4o0\xcc0\xe3?\xdb?\xe4g\x02\t\xd3?\xc5\xed\xc8?\xd0\x9d\xdc?I\xb5W8\xac}\xe3?i\xf5@\xf1\x84Z\xe0?\xcd\xcc\xcc\xcc\xcc\xcc\xec?\x9cS\xa8\xf2f\xe2\xd2?\x9a\x99\x99\x99\x99\x99\xb9?\xa0\x86\xb1}\xaf\xbe\xcb?\xc7]\x8c\x9a\x12=\xe2?\xf4\xdb[\xba\x17\x92\xdb?T\xa6\xb9\x91\x89F\xdb?\x9a\x99\x99\x99\x99\x99\xb9?\xdf\xe5}w\x86\xc4\xdc?\x8c\xdf\xb1+o\xff\xd1?|\xf6T5\xde)\xd6?\xcd\xcc\xcc\xcc\xcc\xcc\xec?j\x12\xfe=_\xd0\xd7?b{Vg\xefk\xe2?\x94M\xfb\xde\x8d\xa2\xd4?\xdc\x93\x13/G\xb6\xd2?X\xf3N\xcb0*\xe0?x\xcf\x05\x1e\xad\xe4\xdd?B4\x04\x11\xf3v\xe6?.~\xc7\xae\xbc\xfd\xe7?#\xe6\x06\x01\x01\xe4\xe8?\xed<\x1a\x1c_\x1a\xe4?v8W \xbcn\xd5?\x01~t\x87\xa0\xec\xdd?\x93\xce\x97I\x9a \xd6?y"g\xe5\x87\x1f\xde?+WO\x18Z~\xe5?<gn2h\x90\xe1?\x84\xc6\xe1\x06[\xb0\xe5?\x9a\x99\x99\x99\x99\x99\xb9?\xf0\xfc?\xdaA\x1d\xc4?ns\x9d%L\xc1\xce?Kn\x1c\xca\xb3\xbf\xd9?\x9e\r\xd8Y\x1d\x0e\xd1?\x19\xd0E"\xb8\xfa\xd4?&\xca\x18\xfeW\xc6\xdf?\xb1\xeb\x8bB\x9a\xca\xde?\x05vo$T9\xe3?[\xc1\xc2\x8b\xb6Q\xde?\x85\x97}\xaaL)\xde?\xfc\x07\xcb\xb7\xc2\xe4\xd3?\xa8\xa3\x88\xb1\xf1\xa5\xe1?\xf0\x1cF\x18qG\xcc?LI{(v\x19\xd4?\xcd\xcc\xcc\xcc\xcc\xcc\xec?\xcd\xcc\xcc\xcc\xcc\xcc\xec?7\x80\xc8l\xda\x16\xd8?%\x82\x06\xd5\xe5\x18\xe9?`\xe5\x12?\xad_\xe9?\xdb\xbd\xa2|\xbd\xd2\xbf?\x80O\x83\xd4\xb3\xc1\xe0?\x9a\x99\x99\x99\x99\x99\xb9?`\xd39\xf57\x97\xe7?\xc1\xf3 w\xf0\x97\xc7?\xd6<\x81\x8fEC\xe1?R\xdb\x02\x19l\xb0\xe1?\x06\x16\xb8#9\xec\xe1?}\x9a\xac\xb49L\xdf?Yq\x05o\xa3|\xe1?Q\xd1\x81zmU\xe2?\xeegFy\xc5W\xdc??.\xdc\x7f\x85H\xbb?R\xec.q`\xe9\xe4?\xcbTw\x1b\x8a1\xd1?{}\xb5\xbc\xd5\xa7\xdf?H\xbe\x96\x80-\xe9\xc7?\x9e(\xe8z\xcbj\xe2?!\xaaS\x923\xbc\xe6?E\x9dwk\xb2\xc9\xe6?\x03\xbdGh\x91\x8e\xe8?\x9a\x99\x99\x99\x99\x99\xb9?\xad\xa5\x80\xb4\xff\xc1\xd9?\xc9 5\xf5\xd3b\xdb?\xab\xd4&-\xe0N\xdf?\xedB9\xf2\xbc\xab\xdc?\xb1\xf3_\xb5lL\xeb?\xcd\xcc\xcc\xcc\xcc\xcc\xec?\xc3\xab\xf6\xfa\xa4$\xcd?\x11^\xd4Q\x82<\xe5?\xe4\xf4y\xb5q~\xd9?\xfaN\xc4\t\xe9\xbc\xe5?\xdeg\xa6\xc5*\xef\xd7?\xf0-\x0fF\xaa\xf7\xc0?\xd8\xdc\x0b\xab\xfc{\xe0?\x94M\xfb\xde\x8d\xa2\xd4?9\x00\x8ff4k\xe6?\xeb\xd5S\xed\xcb\xe0\xe5?\xcd\xcc\xcc\xcc\xcc\xcc\xec?\xaa\xf7m\xeb\x1b\xd6\xde?\x88\x8b\xb3T\xa4#\xd2?o\xb7\xc9My\x19\xdd?\xda\xff\xdf\\\xec\x0b\xeb?\x9boe\x05\x96N\xd2?\x17!\x02/\xafs\xd6?H\x02\x05\xc5,G\xde?X\x80\x00c\xc7P\xd6?\x06\xb4\x9d\x84\x0c\xa3\xe2?H95#\xc5\x18\xe6?^\xd9\xa2X\xb0\x05\xcb?-\x82\xb5 J\xaa\xd6?!j\xec\\b\xd6\xe2?\x13=:\xbfr\x0e\xd9?\xf0-\x0fF\xaa\xf7\xe0?\x10\xc37\xe2\x03\x1a\xea?t\xd7\x8e\xb9\x9d\xc3\xe4?\xab\x82\xe6\xad\x99\x00\xbc?\x9e(\xe8z\xcbj\xe2?%\x82\x06\xd5\xe5\x18\xe9?\xcd\xcc\xcc\xcc\xcc\xcc\xec?i\x8c\xf7_\xbe\xa7\xd7?\xe2\xb04\xf0\xa3\xba\xe4?\xad\xa5\x80\xb4\xff\xc1\xd9?z\xf5\xb7%\xee\x88\xeb?\x7f\x82\xcd1\x07\x9e\xe9?\xab\xc5\xf1\x8d2\xac\xc6?nP\xda\x9f\xb4\x05\xea?\xb1\xeb\x8bB\x9a\xca\xde?\xb4\x8b\xab\xc2M\xa3\xdd??\xcb\x90\xb63$\xe6?r\xc3\xce\x98rS\xc1?\xc8\xd4\x97\x84\x8f\xb1\xe0?\x8c\x1d\x85\xd2\xb4\x17\xd7?\xd1\x89-\xd2\xfe\xe6\xd2?\xcd\xcc\xcc\xcc\xcc\xcc\xec?\xd4r\xf3\xcf\x04\xb1\xe7?\xb8\xe6\x127<W\xe3?\x88z\xc9\x18\x82p\xe0?<\x82~S\x16\x8d\xd3?\xdf\x87\xa4\x92\x11\x02\xe4?\x84\x9fY\x8eg\x82\xcb?\x10\xbb\xa5\x8b\x03\x1e\xdf?\xf4\xc3\xa5\xb6\x16\x9e\xd9?\x05\xce)3k\xca\xca?\xea\xd9bmBP\xd6?\x9a\x99\x99\x99\x99\x99\xb9?\x9a\xde\x0f\x89\x8c\x98\xe8?\xb7\x82\xbf\xc2\xf6Q\xd7?\xecb\xc3h\x90\xc1\xe4?\x9e\x0e}\xdaUF\xe8?\xb0\xc1F\x82>K\xe6?\xaf\xae\x8e\x0c\x07<\xde?\x0b \xa5\xa7\x02M\xdb?R\xec.q`\xe9\xe4?}N\xcd\'#5\xe0?L_:s0\x17\xe1?\xea8e\x0b\x94\xb6\xe0?\xeas9N\x9f\x97\xe6?\x9ak$K\xde\xe7\xe8?l}p\xc2\xadP\xcc?\xee#u\n\x0b\xd1\xd5?\x89|\xd9ni\x12\xe1?\x9do]\x94M\xf7\xdd?<\x87\x11F\xdc\x11\xe7?\x18\xe3\xcb]\xae\x92\xe6?#\x9c\xbb\x02vZ\xe2?{\xa3\x14|\xec\xb1\xe7?\x17\x91\xb4]\x99\xde\xd7?\x1d\x89\x1b\xe0\x17\xb1\xe1?\x9a\x99\x99\x99\x99\x99\xb9?\xcd\xcc\xcc\xcc\xcc\xcc\xec?\xcf\x85\xd3z\xa6\xf4\xda?\x9c&\\]\x88\xb4\xc9?\xfe\x18kf\xca\x9a\xd2?\x88\xe1\x1b\xf1\x01\r\xe5?\rN\x86\xdb\x88\xc4\xd8?\xda\x83\x9c9\x1c\xa4\xe3?\x9a\x99\x99\x99\x99\x99\xb9??\x88\xa6\xe4\x83\x9b\xe6?\xbb\x04\xaf\xaf\xd8s\xe0?\x18T#\r\xd1\xf5\xe3?\x0b$j\x9a^\x7f\xd1?\x19_\x0f\x81~:\xdf?9\xc6_\xa4a\x02\xe2?\x0f\xc2\xb3o\xb4\x04\xdb?\xc5\xca\xe4\xabO\xff\xd8?\x9a\x99\x99\x99\x99\x99\xb9?\xdb?\xe4g\x02\t\xd3?6\xb6\xae\x03\xada\xd7?\xbem"\n\x98\xc6\xe0?\x994>z`\x93\xdf?\x03\x1b!M\x06\x91\xe7?\x90P\xd0y\xcf\x19\xe8?\xcd\xcc\xcc\xcc\xcc\xcc\xec?\x9a\x99\x99\x99\x99\x99\xb9?\xa3[m\xcdo\x9b\xe1?xA\x86\x86\xacK\xe8?\xe5\x9dC\x19\xaab\xdb?\x9f\xfbz\xd7\x03Z\xe3?\x9e\x0e}\xdaUF\xe8?\xb79\xdf\x99\x1a\x12\xe0?\xec\xeb+\xd5&J\xd6?[{<\x80\x87\xfa\xe6?\xa7\xaa\xd8\xb1t\x92\xe3?W\'\xc2\xe1`\x8a\xdc?CA\xa5!\x15,\xe0?n\xb4o0\xcc0\xe3?\xdb?\xe4g\x02\t\xd3?\xc5\xed\xc8?\xd0\x9d\xdc?I\xb5W8\xac}\xe3?i\xf5@\xf1\x84Z\xe0?\xcd\xcc\xcc\xcc\xcc\xcc\xec?\x9cS\xa8\xf2f\xe2\xd2?\x9a\x99\x99\x99\x99\x99\xb9?\xa0\x86\xb1}\xaf\xbe\xcb?\xc7]\x8c\x9a\x12=\xe2?\xf4\xdb[\xba\x17\x92\xdb?T\xa6\xb9\x91\x89F\xdb?\x9a\x99\x99\x99\x99\x99\xb9?\xdf\xe5}w\x86\xc4\xdc?\x8c\xdf\xb1+o\xff\xd1?|\xf6T5\xde)\xd6?\xcd\xcc\xcc\xcc\xcc\xcc\xec?j\x12\xfe=_\xd0\xd7?b{Vg\xefk\xe2?\x94M\xfb\xde\x8d\xa2\xd4?\xdc\x93\x13/G\xb6\xd2?X\xf3N\xcb0*\xe0?x\xcf\x05\x1e\xad\xe4\xdd?B4\x04\x11\xf3v\xe6?.~\xc7\xae\xbc\xfd\xe7?#\xe6\x06\x01\x01\xe4\xe8?\xed<\x1a\x1c_\x1a\xe4?v8W \xbcn\xd5?\x01~t\x87\xa0\xec\xdd?\x93\xce\x97I\x9a \xd6?y"g\xe5\x87\x1f\xde?+WO\x18Z~\xe5?<gn2h\x90\xe1?\x84\xc6\xe1\x06[\xb0\xe5?\x9a\x99\x99\x99\x99\x99\xb9?\xf0\xfc?\xdaA\x1d\xc4?ns\x9d%L\xc1\xce?Kn\x1c\xca\xb3\xbf\xd9?\x9e\r\xd8Y\x1d\x0e\xd1?\x19\xd0E"\xb8\xfa\xd4?&\xca\x18\xfeW\xc6\xdf?\xb1\xeb\x8bB\x9a\xca\xde?\x05vo$T9\xe3?[\xc1\xc2\x8b\xb6Q\xde?\x85\x97}\xaaL)\xde?\xfc\x07\xcb\xb7\xc2\xe4\xd3?\xa8\xa3\x88\xb1\xf1\xa5\xe1?\xf0\x1cF\x18qG\xcc?LI{(v\x19\xd4?\xcd\xcc\xcc\xcc\xcc\xcc\xec?\xcd\xcc\xcc\xcc\xcc\xcc\xec?7\x80\xc8l\xda\x16\xd8?%\x82\x06\xd5\xe5\x18\xe9?`\xe5\x12?\xad_\xe9?\xdb\xbd\xa2|\xbd\xd2\xbf?\x80O\x83\xd4\xb3\xc1\xe0?\x9a\x99\x99\x99\x99\x99\xb9?`\xd39\xf57\x97\xe7?\xc1\xf3 w\xf0\x97\xc7?\xd6<\x81\x8fEC\xe1?R\xdb\x02\x19l\xb0\xe1?\x06\x16\xb8#9\xec\xe1?}\x9a\xac\xb49L\xdf?Yq\x05o\xa3|\xe1?Q\xd1\x81zmU\xe2?\xeegFy\xc5W\xdc??.\xdc\x7f\x85H\xbb?R\xec.q`\xe9\xe4?\xcbTw\x1b\x8a1\xd1?{}\xb5\xbc\xd5\xa7\xdf?H\xbe\x96\x80-\xe9\xc7?\x9e(\xe8z\xcbj\xe2?!\xaaS\x923\xbc\xe6?E\x9dwk\xb2\xc9\xe6?\x03\xbdGh\x91\x8e\xe8?\x9a\x99\x99\x99\x99\x99\xb9?\xad\xa5\x80\xb4\xff\xc1\xd9?\xc9 5\xf5\xd3b\xdb?\xab\xd4&-\xe0N\xdf?\xedB9\xf2\xbc\xab\xdc?\xb1\xf3_\xb5lL\xeb?\xcd\xcc\xcc\xcc\xcc\xcc\xec?\xc3\xab\xf6\xfa\xa4$\xcd?\x11^\xd4Q\x82<\xe5?\xe4\xf4y\xb5q~\xd9?\xfaN\xc4\t\xe9\xbc\xe5?\xdeg\xa6\xc5*\xef\xd7?\xf0-\x0fF\xaa\xf7\xc0?\xd8\xdc\x0b\xab\xfc{\xe0?\x94M\xfb\xde\x8d\xa2\xd4?9\x00\x8ff4k\xe6?\xeb\xd5S\xed\xcb\xe0\xe5?\xcd\xcc\xcc\xcc\xcc\xcc\xec?\xaa\xf7m\xeb\x1b\xd6\xde?\x88\x8b\xb3T\xa4#\xd2?o\xb7\xc9My\x19\xdd?\xda\xff\xdf\\\xec\x0b\xeb?\x9boe\x05\x96N\xd2?\x17!\x02/\xafs\xd6?H\x02\x05\xc5,G\xde?X\x80\x00c\xc7P\xd6?\x06\xb4\x9d\x84\x0c\xa3\xe2?H95#\xc5\x18\xe6?^\xd9\xa2X\xb0\x05\xcb?-\x82\xb5 J\xaa\xd6?!j\xec\\b\xd6\xe2?\x13=:\xbfr\x0e\xd9?\xf0-\x0fF\xaa\xf7\xe0?\x10\xc37\xe2\x03\x1a\xea?t\xd7\x8e\xb9\x9d\xc3\xe4?\xab\x82\xe6\xad\x99\x00\xbc?\x9e(\xe8z\xcbj\xe2?%\x82\x06\xd5\xe5\x18\xe9?\xcd\xcc\xcc\xcc\xcc\xcc\xec?i\x8c\xf7_\xbe\xa7\xd7?\xe2\xb04\xf0\xa3\xba\xe4?\xad\xa5\x80\xb4\xff\xc1\xd9?z\xf5\xb7%\xee\x88\xeb?\x7f\x82\xcd1\x07\x9e\xe9?\xab\xc5\xf1\x8d2\xac\xc6?nP\xda\x9f\xb4\x05\xea?\xb1\xeb\x8bB\x9a\xca\xde?\xb4\x8b\xab\xc2M\xa3\xdd??\xcb\x90\xb63$\xe6?r\xc3\xce\x98rS\xc1?\xc8\xd4\x97\x84\x8f\xb1\xe0?\x8c\x1d\x85\xd2\xb4\x17\xd7?\xd1\x89-\xd2\xfe\xe6\xd2?\xcd\xcc\xcc\xcc\xcc\xcc\xec?\xd4r\xf3\xcf\x04\xb1\xe7?\xb8\xe6\x127<W\xe3?\x88z\xc9\x18\x82p\xe0?<\x82~S\x16\x8d\xd3?\xdf\x87\xa4\x92\x11\x02\xe4?\x84\x9fY\x8eg\x82\xcb?\x10\xbb\xa5\x8b\x03\x1e\xdf?\xf4\xc3\xa5\xb6\x16\x9e\xd9?\x05\xce)3k\xca\xca?\xea\xd9bmBP\xd6?\x9a\x99\x99\x99\x99\x99\xb9?\x9a\xde\x0f\x89\x8c\x98\xe8?\xb7\x82\xbf\xc2\xf6Q\xd7?\xecb\xc3h\x90\xc1\xe4?\x9e\x0e}\xdaUF\xe8?\xb0\xc1F\x82>K\xe6?\xaf\xae\x8e\x0c\x07<\xde?\x0b \xa5\xa7\x02M\xdb?R\xec.q`\xe9\xe4?}N\xcd\'#5\xe0?L_:s0\x17\xe1?\xea8e\x0b\x94\xb6\xe0?\xeas9N\x9f\x97\xe6?\x9ak$K\xde\xe7\xe8?l}p\xc2\xadP\xcc?\xee#u\n\x0b\xd1\xd5?\x89|\xd9ni\x12\xe1?\x9do]\x94M\xf7\xdd?<\x87\x11F\xdc\x11\xe7?\x18\xe3\xcb]\xae\x92\xe6?#\x9c\xbb\x02vZ\xe2?{\xa3\x14|\xec\xb1\xe7?\x17\x91\xb4]\x99\xde\xd7?\x1d\x89\x1b\xe0\x17\xb1\xe1?\x9a\x99\x99\x99\x99\x99\xb9?\xcd\xcc\xcc\xcc\xcc\xcc\xec?\xcf\x85\xd3z\xa6\xf4\xda?\x9c&\\]\x88\xb4\xc9?\xfe\x18kf\xca\x9a\xd2?\x88\xe1\x1b\xf1\x01\r\xe5?\rN\x86\xdb\x88\xc4\xd8?\xda\x83\x9c9\x1c\xa4\xe3?\x9a\x99\x99\x99\x99\x99\xb9??\x88\xa6\xe4\x83\x9b\xe6?\xbb\x04\xaf\xaf\xd8s\xe0?\x18T#\r\xd1\xf5\xe3?\x0b$j\x9a^\x7f\xd1?\x19_\x0f\x81~:\xdf?9\xc6_\xa4a\x02\xe2?\x0f\xc2\xb3o\xb4\x04\xdb?\xc5\xca\xe4\xabO\xff\xd8?\x9a\x99\x99\x99\x99\x99\xb9?\xdb?\xe4g\x02\t\xd3?6\xb6\xae\x03\xada\xd7?\xbem"\n\x98\xc6\xe0?\x994>z`\x93\xdf?\x03\x1b!M\x06\x91\xe7?\x90P\xd0y\xcf\x19\xe8?\xcd\xcc\xcc\xcc\xcc\xcc\xec?\x9a\x99\x99\x99\x99\x99\xb9?\xa3[m\xcdo\x9b\xe1?xA\x86\x86\xacK\xe8?\xe5\x9dC\x19\xaab\xdb?\x9f\xfbz\xd7\x03Z\xe3?\x9e\x0e}\xdaUF\xe8?\xb79\xdf\x99\x1a\x12\xe0?\xec\xeb+\xd5&J\xd6?[{<\x80\x87\xfa\xe6?\xa7\xaa\xd8\xb1t\x92\xe3?W\'\xc2\xe1`\x8a\xdc?CA\xa5!\x15,\xe0?n\xb4o0\xcc0\xe3?\xdb?\xe4g\x02\t\xd3?\xc5\xed\xc8?\xd0\x9d\xdc?I\xb5W8\xac}\xe3?i\xf5@\xf1\x84Z\xe0?\xcd\xcc\xcc\xcc\xcc\xcc\xec?\x9cS\xa8\xf2f\xe2\xd2?\x9a\x99\x99\x99\x99\x99\xb9?\xa0\x86\xb1}\xaf\xbe\xcb?\xc7]\x8c\x9a\x12=\xe2?\xf4\xdb[\xba\x17\x92\xdb?T\xa6\xb9\x91\x89F\xdb?\x9a\x99\x99\x99\x99\x99\xb9?\xdf\xe5}w\x86\xc4\xdc?\x8c\xdf\xb1+o\xff\xd1?|\xf6T5\xde)\xd6?\xcd\xcc\xcc\xcc\xcc\xcc\xec?j\x12\xfe=_\xd0\xd7?b{Vg\xefk\xe2?\x94M\xfb\xde\x8d\xa2\xd4?\xdc\x93\x13/G\xb6\xd2?X\xf3N\xcb0*\xe0?x\xcf\x05\x1e\xad\xe4\xdd?B4\x04\x11\xf3v\xe6?.~\xc7\xae\xbc\xfd\xe7?#\xe6\x06\x01\x01\xe4\xe8?\xed<\x1a\x1c_\x1a\xe4?v8W \xbcn\xd5?\x01~t\x87\xa0\xec\xdd?\x93\xce\x97I\x9a \xd6?y"g\xe5\x87\x1f\xde?+WO\x18Z~\xe5?<gn2h\x90\xe1?\x84\xc6\xe1\x06[\xb0\xe5?\x9a\x99\x99\x99\x99\x99\xb9?\xf0\xfc?\xdaA\x1d\xc4?ns\x9d%L\xc1\xce?Kn\x1c\xca\xb3\xbf\xd9?\x9e\r\xd8Y\x1d\x0e\xd1?\x19\xd0E"\xb8\xfa\xd4?&\xca\x18\xfeW\xc6\xdf?\xb1\xeb\x8bB\x9a\xca\xde?\x05vo$T9\xe3?[\xc1\xc2\x8b\xb6Q\xde?\x85\x97}\xaaL)\xde?\xfc\x07\xcb\xb7\xc2\xe4\xd3?\xa8\xa3\x88\xb1\xf1\xa5\xe1?\xf0\x1cF\x18qG\xcc?LI{(v\x19\xd4?\xcd\xcc\xcc\xcc\xcc\xcc\xec?\xcd\xcc\xcc\xcc\xcc\xcc\xec?7\x80\xc8l\xda\x16\xd8?%\x82\x06\xd5\xe5\x18\xe9?`\xe5\x12?\xad_\xe9?\xdb\xbd\xa2|\xbd\xd2\xbf?\x80O\x83\xd4\xb3\xc1\xe0?\x9a\x99\x99\x99\x99\x99\xb9?`\xd39\xf57\x97\xe7?\xc1\xf3 w\xf0\x97\xc7?\xd6<\x81\x8fEC\xe1?R\xdb\x02\x19l\xb0\xe1?\x06\x16\xb8#9\xec\xe1?}\x9a\xac\xb49L\xdf?Yq\x05o\xa3|\xe1?Q\xd1\x81zmU\xe2?\xeegFy\xc5W\xdc??.\xdc\x7f\x85H\xbb?R\xec.q`\xe9\xe4?\xcbTw\x1b\x8a1\xd1?{}\xb5\xbc\xd5\xa7\xdf?H\xbe\x96\x80-\xe9\xc7?\x9e(\xe8z\xcbj\xe2?!\xaaS\x923\xbc\xe6?E\x9dwk\xb2\xc9\xe6?\x03\xbdGh\x91\x8e\xe8?\x9a\x99\x99\x99\x99\x99\xb9?\xad\xa5\x80\xb4\xff\xc1\xd9?\xc9 5\xf5\xd3b\xdb?\xab\xd4&-\xe0N\xdf?\xedB9\xf2\xbc\xab\xdc?\xb1\xf3_\xb5lL\xeb?\xcd\xcc\xcc\xcc\xcc\xcc\xec?\xc3\xab\xf6\xfa\xa4$\xcd?\x11^\xd4Q\x82<\xe5?\xe4\xf4y\xb5q~\xd9?\xfaN\xc4\t\xe9\xbc\xe5?\xdeg\xa6\xc5*\xef\xd7?\xf0-\x0fF\xaa\xf7\xc0?\xd8\xdc\x0b\xab\xfc{\xe0?\x94M\xfb\xde\x8d\xa2\xd4?9\x00\x8ff4k\xe6?\xeb\xd5S\xed\xcb\xe0\xe5?\xcd\xcc\xcc\xcc\xcc\xcc\xec?\xaa\xf7m\xeb\x1b\xd6\xde?\x88\x8b\xb3T\xa4#\xd2?o\xb7\xc9My\x19\xdd?\xda\xff\xdf\\\xec\x0b\xeb?\x9boe\x05\x96N\xd2?\x17!\x02/\xafs\xd6?H\x02\x05\xc5,G\xde?X\x80\x00c\xc7P\xd6?\x06\xb4\x9d\x84\x0c\xa3\xe2?H95#\xc5\x18\xe6?^\xd9\xa2X\xb0\x05\xcb?-\x82\xb5 J\xaa\xd6?!j\xec\\b\xd6\xe2?\x13=:\xbfr\x0e\xd9?\xf0-\x0fF\xaa\xf7\xe0?\x10\xc37\xe2\x03\x1a\xea?t\xd7\x8e\xb9\x9d\xc3\xe4?\xab\x82\xe6\xad\x99\x00\xbc?\x9e(\xe8z\xcbj\xe2?%\x82\x06\xd5\xe5\x18\xe9?\xcd\xcc\xcc\xcc\xcc\xcc\xec?i\x8c\xf7_\xbe\xa7\xd7?\xe2\xb04\xf0\xa3\xba\xe4?\xad\xa5\x80\xb4\xff\xc1\xd9?z\xf5\xb7%\xee\x88\xeb?\x7f\x82\xcd1\x07\x9e\xe9?\xab\xc5\xf1\x8d2\xac\xc6?nP\xda\x9f\xb4\x05\xea?\xb1\xeb\x8bB\x9a\xca\xde?\xb4\x8b\xab\xc2M\xa3\xdd??\xcb\x90\xb63$\xe6?r\xc3\xce\x98rS\xc1?\xc8\xd4\x97\x84\x8f\xb1\xe0?\x8c\x1d\x85\xd2\xb4\x17\xd7?\xd1\x89-\xd2\xfe\xe6\xd2?\xcd\xcc\xcc\xcc\xcc\xcc\xec?\xd4r\xf3\xcf\x04\xb1\xe7?\xb8\xe6\x127<W\xe3?\x88z\xc9\x18\x82p\xe0?<\x82~S\x16\x8d\xd3?\xdf\x87\xa4\x92\x11\x02\xe4?\x84\x9fY\x8eg\x82\xcb?\x10\xbb\xa5\x8b\x03\x1e\xdf?\xf4\xc3\xa5\xb6\x16\x9e\xd9?\x05\xce)3k\xca\xca?\xea\xd9bmBP\xd6?\x9a\x99\x99\x99\x99\x99\xb9?\x9a\xde\x0f\x89\x8c\x98\xe8?\xb7\x82\xbf\xc2\xf6Q\xd7?\xecb\xc3h\x90\xc1\xe4?\x9e\x0e}\xdaUF\xe8?\xb0\xc1F\x82>K\xe6?\xaf\xae\x8e\x0c\x07<\xde?\x0b \xa5\xa7\x02M\xdb?R\xec.q`\xe9\xe4?}N\xcd\'#5\xe0?L_:s0\x17\xe1?\xea8e\x0b\x94\xb6\xe0?\xeas9N\x9f\x97\xe6?\x9ak$K\xde\xe7\xe8?l}p\xc2\xadP\xcc?\xee#u\n\x0b\xd1\xd5?\x89|\xd9ni\x12\xe1?\x9do]\x94M\xf7\xdd?<\x87\x11F\xdc\x11\xe7?\x18\xe3\xcb]\xae\x92\xe6?#\x9c\xbb\x02vZ\xe2?{\xa3\x14|\xec\xb1\xe7?\x17\x91\xb4]\x99\xde\xd7?\x1d\x89\x1b\xe0\x17\xb1\xe1?\x9a\x99\x99\x99\x99\x99\xb9?\xcd\xcc\xcc\xcc\xcc\xcc\xec?\xcf\x85\xd3z\xa6\xf4\xda?\x9c&\\]\x88\xb4\xc9?\xfe\x18kf\xca\x9a\xd2?\x88\xe1\x1b\xf1\x01\r\xe5?\rN\x86\xdb\x88\xc4\xd8?\xda\x83\x9c9\x1c\xa4\xe3?\x9a\x99\x99\x99\x99\x99\xb9??\x88\xa6\xe4\x83\x9b\xe6?\xbb\x04\xaf\xaf\xd8s\xe0?\x18T#\r\xd1\xf5\xe3?\x0b$j\x9a^\x7f\xd1?\x19_\x0f\x81~:\xdf?9\xc6_\xa4a\x02\xe2?\x0f\xc2\xb3o\xb4\x04\xdb?\xc5\xca\xe4\xabO\xff\xd8?\x9a\x99\x99\x99\x99\x99\xb9?\xdb?\xe4g\x02\t\xd3?6\xb6\xae\x03\xada\xd7?\xbem"\n\x98\xc6\xe0?\x994>z`\x93\xdf?\x03\x1b!M\x06\x91\xe7?\x90P\xd0y\xcf\x19\xe8?\xcd\xcc\xcc\xcc\xcc\xcc\xec?\x9a\x99\x99\x99\x99\x99\xb9?\xa3[m\xcdo\x9b\xe1?xA\x86\x86\xacK\xe8?\xe5\x9dC\x19\xaab\xdb?\x9f\xfbz\xd7\x03Z\xe3?\x9e\x0e}\xdaUF\xe8?\xb79\xdf\x99\x1a\x12\xe0?\xec\xeb+\xd5&J\xd6?[{<\x80\x87\xfa\xe6?\xa7\xaa\xd8\xb1t\x92\xe3?W\'\xc2\xe1`\x8a\xdc?CA\xa5!\x15,\xe0?n\xb4o0\xcc0\xe3?\xdb?\xe4g\x02\t\xd3?\xc5\xed\xc8?\xd0\x9d\xdc?I\xb5W8\xac}\xe3?i\xf5@\xf1\x84Z\xe0?\xcd\xcc\xcc\xcc\xcc\xcc\xec?\x9cS\xa8\xf2f\xe2\xd2?\x9a\x99\x99\x99\x99\x99\xb9?\xa0\x86\xb1}\xaf\xbe\xcb?\xc7]\x8c\x9a\x12=\xe2?\xf4\xdb[\xba\x17\x92\xdb?T\xa6\xb9\x91\x89F\xdb?\x9a\x99\x99\x99\x99\x99\xb9?\xdf\xe5}w\x86\xc4\xdc?\x8c\xdf\xb1+o\xff\xd1?|\xf6T5\xde)\xd6?\xcd\xcc\xcc\xcc\xcc\xcc\xec?j\x12\xfe=_\xd0\xd7?b{Vg\xefk\xe2?\x94M\xfb\xde\x8d\xa2\xd4?\xdc\x93\x13/G\xb6\xd2?X\xf3N\xcb0*\xe0?x\xcf\x05\x1e\xad\xe4\xdd?B4\x04\x11\xf3v\xe6?.~\xc7\xae\xbc\xfd\xe7?#\xe6\x06\x01\x01\xe4\xe8?\xed<\x1a\x1c_\x1a\xe4?v8W \xbcn\xd5?\x01~t\x87\xa0\xec\xdd?\x93\xce\x97I\x9a \xd6?y"g\xe5\x87\x1f\xde?+WO\x18Z~\xe5?<gn2h\x90\xe1?\x84\xc6\xe1\x06[\xb0\xe5?\x9a\x99\x99\x99\x99\x99\xb9?\xf0\xfc?\xdaA\x1d\xc4?ns\x9d%L\xc1\xce?Kn\x1c\xca\xb3\xbf\xd9?\x9e\r\xd8Y\x1d\x0e\xd1?\x19\xd0E"\xb8\xfa\xd4?&\xca\x18\xfeW\xc6\xdf?\xb1\xeb\x8bB\x9a\xca\xde?\x05vo$T9\xe3?[\xc1\xc2\x8b\xb6Q\xde?\x85\x97}\xaaL)\xde?\xfc\x07\xcb\xb7\xc2\xe4\xd3?\xa8\xa3\x88\xb1\xf1\xa5\xe1?\xf0\x1cF\x18qG\xcc?LI{(v\x19\xd4?\xcd\xcc\xcc\xcc\xcc\xcc\xec?\xcd\xcc\xcc\xcc\xcc\xcc\xec?7\x80\xc8l\xda\x16\xd8?%\x82\x06\xd5\xe5\x18\xe9?`\xe5\x12?\xad_\xe9?\xdb\xbd\xa2|\xbd\xd2\xbf?\x80O\x83\xd4\xb3\xc1\xe0?\x9a\x99\x99\x99\x99\x99\xb9?`\xd39\xf57\x97\xe7?\xc1\xf3 w\xf0\x97\xc7?\xd6<\x81\x8fEC\xe1?R\xdb\x02\x19l\xb0\xe1?\x06\x16\xb8#9\xec\xe1?}\x9a\xac\xb49L\xdf?Yq\x05o\xa3|\xe1?Q\xd1\x81zmU\xe2?\xeegFy\xc5W\xdc??.\xdc\x7f\x85H\xbb?R\xec.q`\xe9\xe4?\xcbTw\x1b\x8a1\xd1?{}\xb5\xbc\xd5\xa7\xdf?H\xbe\x96\x80-\xe9\xc7?\x9e(\xe8z\xcbj\xe2?!\xaaS\x923\xbc\xe6?E\x9dwk\xb2\xc9\xe6?\x03\xbdGh\x91\x8e\xe8?\x9a\x99\x99\x99\x99\x99\xb9?\xad\xa5\x80\xb4\xff\xc1\xd9?\xc9 5\xf5\xd3b\xdb?\xab\xd4&-\xe0N\xdf?\xedB9\xf2\xbc\xab\xdc?\xb1\xf3_\xb5lL\xeb?\xcd\xcc\xcc\xcc\xcc\xcc\xec?\xc3\xab\xf6\xfa\xa4$\xcd?\x11^\xd4Q\x82<\xe5?\xe4\xf4y\xb5q~\xd9?\xfaN\xc4\t\xe9\xbc\xe5?\xdeg\xa6\xc5*\xef\xd7?\xf0-\x0fF\xaa\xf7\xc0?\xd8\xdc\x0b\xab\xfc{\xe0?\x94M\xfb\xde\x8d\xa2\xd4?9\x00\x8ff4k\xe6?\xeb\xd5S\xed\xcb\xe0\xe5?\xcd\xcc\xcc\xcc\xcc\xcc\xec?\xaa\xf7m\xeb\x1b\xd6\xde?\x88\x8b\xb3T\xa4#\xd2?o\xb7\xc9My\x19\xdd?\xda\xff\xdf\\\xec\x0b\xeb?\x9boe\x05\x96N\xd2?\x17!\x02/\xafs\xd6?H\x02\x05\xc5,G\xde?X\x80\x00c\xc7P\xd6?\x06\xb4\x9d\x84\x0c\xa3\xe2?H95#\xc5\x18\xe6?^\xd9\xa2X\xb0\x05\xcb?-\x82\xb5 J\xaa\xd6?!j\xec\\b\xd6\xe2?\x13=:\xbfr\x0e\xd9?\xf0-\x0fF\xaa\xf7\xe0?\x10\xc37\xe2\x03\x1a\xea?t\xd7\x8e\xb9\x9d\xc3\xe4?\xab\x82\xe6\xad\x99\x00\xbc?\x9e(\xe8z\xcbj\xe2?%\x82\x06\xd5\xe5\x18\xe9?\xcd\xcc\xcc\xcc\xcc\xcc\xec?i\x8c\xf7_\xbe\xa7\xd7?\xe2\xb04\xf0\xa3\xba\xe4?\xad\xa5\x80\xb4\xff\xc1\xd9?z\xf5\xb7%\xee\x88\xeb?\x7f\x82\xcd1\x07\x9e\xe9?\xab\xc5\xf1\x8d2\xac\xc6?nP\xda\x9f\xb4\x05\xea?\xb1\xeb\x8bB\x9a\xca\xde?\xb4\x8b\xab\xc2M\xa3\xdd??\xcb\x90\xb63$\xe6?r\xc3\xce\x98rS\xc1?\xc8\xd4\x97\x84\x8f\xb1\xe0?\x8c\x1d\x85\xd2\xb4\x17\xd7?\xd1\x89-\xd2\xfe\xe6\xd2?\xcd\xcc\xcc\xcc\xcc\xcc\xec?\xd4r\xf3\xcf\x04\xb1\xe7?\xb8\xe6\x127<W\xe3?\x88z\xc9\x18\x82p\xe0?<\x82~S\x16\x8d\xd3?\xdf\x87\xa4\x92\x11\x02\xe4?\x84\x9fY\x8eg\x82\xcb?\x10\xbb\xa5\x8b\x03\x1e\xdf?\xf4\xc3\xa5\xb6\x16\x9e\xd9?\x05\xce)3k\xca\xca?\xea\xd9bmBP\xd6?\x9a\x99\x99\x99\x99\x99\xb9?\x9a\xde\x0f\x89\x8c\x98\xe8?\xb7\x82\xbf\xc2\xf6Q\xd7?\xecb\xc3h\x90\xc1\xe4?\x9e\x0e}\xdaUF\xe8?\xb0\xc1F\x82>K\xe6?\xaf\xae\x8e\x0c\x07<\xde?\x0b \xa5\xa7\x02M\xdb?R\xec.q`\xe9\xe4?}N\xcd\'#5\xe0?L_:s0\x17\xe1?\xea8e\x0b\x94\xb6\xe0?\xeas9N\x9f\x97\xe6?\x9ak$K\xde\xe7\xe8?l}p\xc2\xadP\xcc?\xee#u\n\x0b\xd1\xd5?\x89|\xd9ni\x12\xe1?\x9do]\x94M\xf7\xdd?<\x87\x11F\xdc\x11\xe7?\x18\xe3\xcb]\xae\x92\xe6?#\x9c\xbb\x02vZ\xe2?{\xa3\x14|\xec\xb1\xe7?\x17\x91\xb4]\x99\xde\xd7?\x1d\x89\x1b\xe0\x17\xb1\xe1?\x9a\x99\x99\x99\x99\x99\xb9?\xcd\xcc\xcc\xcc\xcc\xcc\xec?\xcf\x85\xd3z\xa6\xf4\xda?\x9c&\\]\x88\xb4\xc9?\xfe\x18kf\xca\x9a\xd2?\x88\xe1\x1b\xf1\x01\r\xe5?\rN\x86\xdb\x88\xc4\xd8?\xda\x83\x9c9\x1c\xa4\xe3?\x9a\x99\x99\x99\x99\x99\xb9??\x88\xa6\xe4\x83\x9b\xe6?\xbb\x04\xaf\xaf\xd8s\xe0?\x18T#\r\xd1\xf5\xe3?\x0b$j\x9a^\x7f\xd1?\x19_\x0f\x81~:\xdf?9\xc6_\xa4a\x02\xe2?\x0f\xc2\xb3o\xb4\x04\xdb?\xc5\xca\xe4\xabO\xff\xd8?\x9a\x99\x99\x99\x99\x99\xb9?\xdb?\xe4g\x02\t\xd3?6\xb6\xae\x03\xada\xd7?\xbem"\n\x98\xc6\xe0?\x994>z`\x93\xdf?\x03\x1b!M\x06\x91\xe7?\x90P\xd0y\xcf\x19\xe8?\xcd\xcc\xcc\xcc\xcc\xcc\xec?\x9a\x99\x99\x99\x99\x99\xb9?\xa3[m\xcdo\x9b\xe1?xA\x86\x86\xacK\xe8?\xe5\x9dC\x19\xaab\xdb?\x9f\xfbz\xd7\x03Z\xe3?\x9e\x0e}\xdaUF\xe8?\xb79\xdf\x99\x1a\x12\xe0?\xec\xeb+\xd5&J\xd6?[{<\x80\x87\xfa\xe6?\xa7\xaa\xd8\xb1t\x92\xe3?W\'\xc2\xe1`\x8a\xdc?CA\xa5!\x15,\xe0?n\xb4o0\xcc0\xe3?\xdb?\xe4g\x02\t\xd3?\xc5\xed\xc8?\xd0\x9d\xdc?I\xb5W8\xac}\xe3?i\xf5@\xf1\x84Z\xe0?\xcd\xcc\xcc\xcc\xcc\xcc\xec?\x9cS\xa8\xf2f\xe2\xd2?\x9a\x99\x99\x99\x99\x99\xb9?\xa0\x86\xb1}\xaf\xbe\xcb?\xc7]\x8c\x9a\x12=\xe2?\xf4\xdb[\xba\x17\x92\xdb?T\xa6\xb9\x91\x89F\xdb?\x9a\x99\x99\x99\x99\x99\xb9?\xdf\xe5}w\x86\xc4\xdc?\x8c\xdf\xb1+o\xff\xd1?|\xf6T5\xde)\xd6?\xcd\xcc\xcc\xcc\xcc\xcc\xec?j\x12\xfe=_\xd0\xd7?b{Vg\xefk\xe2?\x94M\xfb\xde\x8d\xa2\xd4?\xdc\x93\x13/G\xb6\xd2?X\xf3N\xcb0*\xe0?x\xcf\x05\x1e\xad\xe4\xdd?B4\x04\x11\xf3v\xe6?.~\xc7\xae\xbc\xfd\xe7?#\xe6\x06\x01\x01\xe4\xe8?\xed<\x1a\x1c_\x1a\xe4?v8W \xbcn\xd5?\x01~t\x87\xa0\xec\xdd?\x93\xce\x97I\x9a \xd6?y"g\xe5\x87\x1f\xde?+WO\x18Z~\xe5?<gn2h\x90\xe1?\x84\xc6\xe1\x06[\xb0\xe5?\x9a\x99\x99\x99\x99\x99\xb9?\xf0\xfc?\xdaA\x1d\xc4?ns\x9d%L\xc1\xce?Kn\x1c\xca\xb3\xbf\xd9?\x9e\r\xd8Y\x1d\x0e\xd1?\x19\xd0E"\xb8\xfa\xd4?&\xca\x18\xfeW\xc6\xdf?\xb1\xeb\x8bB\x9a\xca\xde?\x05vo$T9\xe3?[\xc1\xc2\x8b\xb6Q\xde?\x85\x97}\xaaL)\xde?\xfc\x07\xcb\xb7\xc2\xe4\xd3?\xa8\xa3\x88\xb1\xf1\xa5\xe1?\xf0\x1cF\x18qG\xcc?LI{(v\x19\xd4?\xcd\xcc\xcc\xcc\xcc\xcc\xec?\xcd\xcc\xcc\xcc\xcc\xcc\xec?7\x80\xc8l\xda\x16\xd8?%\x82\x06\xd5\xe5\x18\xe9?`\xe5\x12?\xad_\xe9?\xdb\xbd\xa2|\xbd\xd2\xbf?\x80O\x83\xd4\xb3\xc1\xe0?\x9a\x99\x99\x99\x99\x99\xb9?`\xd39\xf57\x97\xe7?\xc1\xf3 w\xf0\x97\xc7?\xd6<\x81\x8fEC\xe1?R\xdb\x02\x19l\xb0\xe1?\x06\x16\xb8#9\xec\xe1?}\x9a\xac\xb49L\xdf?Yq\x05o\xa3|\xe1?Q\xd1\x81zmU\xe2?\xeegFy\xc5W\xdc??.\xdc\x7f\x85H\xbb?R\xec.q`\xe9\xe4?\xcbTw\x1b\x8a1\xd1?{}\xb5\xbc\xd5\xa7\xdf?H\xbe\x96\x80-\xe9\xc7?\x9e(\xe8z\xcbj\xe2?!\xaaS\x923\xbc\xe6?E\x9dwk\xb2\xc9\xe6?\x03\xbdGh\x91\x8e\xe8?\x9a\x99\x99\x99\x99\x99\xb9?\xad\xa5\x80\xb4\xff\xc1\xd9?\xc9 5\xf5\xd3b\xdb?\xab\xd4&-\xe0N\xdf?\xedB9\xf2\xbc\xab\xdc?\xb1\xf3_\xb5lL\xeb?\xcd\xcc\xcc\xcc\xcc\xcc\xec?\xc3\xab\xf6\xfa\xa4$\xcd?\x11^\xd4Q\x82<\xe5?\xe4\xf4y\xb5q~\xd9?\xfaN\xc4\t\xe9\xbc\xe5?\xdeg\xa6\xc5*\xef\xd7?\xf0-\x0fF\xaa\xf7\xc0?\xd8\xdc\x0b\xab\xfc{\xe0?\x94M\xfb\xde\x8d\xa2\xd4?9\x00\x8ff4k\xe6?\xeb\xd5S\xed\xcb\xe0\xe5?\xcd\xcc\xcc\xcc\xcc\xcc\xec?\xaa\xf7m\xeb\x1b\xd6\xde?\x88\x8b\xb3T\xa4#\xd2?o\xb7\xc9My\x19\xdd?\xda\xff\xdf\\\xec\x0b\xeb?\x9boe\x05\x96N\xd2?\x17!\x02/\xafs\xd6?H\x02\x05\xc5,G\xde?X\x80\x00c\xc7P\xd6?\x06\xb4\x9d\x84\x0c\xa3\xe2?H95#\xc5\x18\xe6?^\xd9\xa2X\xb0\x05\xcb?-\x82\xb5 J\xaa\xd6?!j\xec\\b\xd6\xe2?\x13=:\xbfr\x0e\xd9?\xf0-\x0fF\xaa\xf7\xe0?\x10\xc37\xe2\x03\x1a\xea?t\xd7\x8e\xb9\x9d\xc3\xe4?\xab\x82\xe6\xad\x99\x00\xbc?\x9e(\xe8z\xcbj\xe2?%\x82\x06\xd5\xe5\x18\xe9?\xcd\xcc\xcc\xcc\xcc\xcc\xec?i\x8c\xf7_\xbe\xa7\xd7?\xe2\xb04\xf0\xa3\xba\xe4?\xad\xa5\x80\xb4\xff\xc1\xd9?z\xf5\xb7%\xee\x88\xeb?\x7f\x82\xcd1\x07\x9e\xe9?\xab\xc5\xf1\x8d2\xac\xc6?nP\xda\x9f\xb4\x05\xea?\xb1\xeb\x8bB\x9a\xca\xde?\xb4\x8b\xab\xc2M\xa3\xdd??\xcb\x90\xb63$\xe6?r\xc3\xce\x98rS\xc1?\xc8\xd4\x97\x84\x8f\xb1\xe0?\x8c\x1d\x85\xd2\xb4\x17\xd7?\xd1\x89-\xd2\xfe\xe6\xd2?\xcd\xcc\xcc\xcc\xcc\xcc\xec?\xd4r\xf3\xcf\x04\xb1\xe7?\xb8\xe6\x127<W\xe3?\x88z\xc9\x18\x82p\xe0?<\x82~S\x16\x8d\xd3?\xdf\x87\xa4\x92\x11\x02\xe4?\x84\x9fY\x8eg\x82\xcb?\x10\xbb\xa5\x8b\x03\x1e\xdf?\xf4\xc3\xa5\xb6\x16\x9e\xd9?\x05\xce)3k\xca\xca?\xea\xd9bmBP\xd6?\x9a\x99\x99\x99\x99\x99\xb9?\x9a\xde\x0f\x89\x8c\x98\xe8?\xb7\x82\xbf\xc2\xf6Q\xd7?\xecb\xc3h\x90\xc1\xe4?\x9e\x0e}\xdaUF\xe8?\xb0\xc1F\x82>K\xe6?\xaf\xae\x8e\x0c\x07<\xde?\x0b \xa5\xa7\x02M\xdb?R\xec.q`\xe9\xe4?}N\xcd\'#5\xe0?L_:s0\x17\xe1?\xea8e\x0b\x94\xb6\xe0?\xeas9N\x9f\x97\xe6?\x9ak$K\xde\xe7\xe8?l}p\xc2\xadP\xcc?\xee#u\n\x0b\xd1\xd5?\x89|\xd9ni\x12\xe1?\x9do]\x94M\xf7\xdd?<\x87\x11F\xdc\x11\xe7?\x18\xe3\xcb]\xae\x92\xe6?#\x9c\xbb\x02vZ\xe2?{\xa3\x14|\xec\xb1\xe7?\x17\x91\xb4]\x99\xde\xd7?\x1d\x89\x1b\xe0\x17\xb1\xe1?\x9a\x99\x99\x99\x99\x99\xb9?\xcd\xcc\xcc\xcc\xcc\xcc\xec?\xcf\x85\xd3z\xa6\xf4\xda?\x9c&\\]\x88\xb4\xc9?\xfe\x18kf\xca\x9a\xd2?\x88\xe1\x1b\xf1\x01\r\xe5?\rN\x86\xdb\x88\xc4\xd8?\xda\x83\x9c9\x1c\xa4\xe3?\x9a\x99\x99\x99\x99\x99\xb9??\x88\xa6\xe4\x83\x9b\xe6?\xbb\x04\xaf\xaf\xd8s\xe0?\x18T#\r\xd1\xf5\xe3?\x0b$j\x9a^\x7f\xd1?\x19_\x0f\x81~:\xdf?9\xc6_\xa4a\x02\xe2?\x0f\xc2\xb3o\xb4\x04\xdb?\xc5\xca\xe4\xabO\xff\xd8?\x9a\x99\x99\x99\x99\x99\xb9?\xdb?\xe4g\x02\t\xd3?6\xb6\xae\x03\xada\xd7?\xbem"\n\x98\xc6\xe0?\x994>z`\x93\xdf?\x03\x1b!M\x06\x91\xe7?\x90P\xd0y\xcf\x19\xe8?\xcd\xcc\xcc\xcc\xcc\xcc\xec?\x9a\x99\x99\x99\x99\x99\xb9?\xa3[m\xcdo\x9b\xe1?xA\x86\x86\xacK\xe8?\xe5\x9dC\x19\xaab\xdb?\x9f\xfbz\xd7\x03Z\xe3?\x9e\x0e}\xdaUF\xe8?\xb79\xdf\x99\x1a\x12\xe0?\xec\xeb+\xd5&J\xd6?[{<\x80\x87\xfa\xe6?\xa7\xaa\xd8\xb1t\x92\xe3?W\'\xc2\xe1`\x8a\xdc?CA\xa5!\x15,\xe0?n\xb4o0\xcc0\xe3?\xdb?\xe4g\x02\t\xd3?\xc5\xed\xc8?\xd0\x9d\xdc?I\xb5W8\xac}\xe3?i\xf5@\xf1\x84Z\xe0?\xcd\xcc\xcc\xcc\xcc\xcc\xec?\x9cS\xa8\xf2f\xe2\xd2?\x9a\x99\x99\x99\x99\x99\xb9?\xa0\x86\xb1}\xaf\xbe\xcb?\xc7]\x8c\x9a\x12=\xe2?\xf4\xdb[\xba\x17\x92\xdb?T\xa6\xb9\x91\x89F\xdb?\x9a\x99\x99\x99\x99\x99\xb9?\xdf\xe5}w\x86\xc4\xdc?\x8c\xdf\xb1+o\xff\xd1?|\xf6T5\xde)\xd6?\xcd\xcc\xcc\xcc\xcc\xcc\xec?j\x12\xfe=_\xd0\xd7?b{Vg\xefk\xe2?\x94M\xfb\xde\x8d\xa2\xd4?\xdc\x93\x13/G\xb6\xd2?X\xf3N\xcb0*\xe0?x\xcf\x05\x1e\xad\xe4\xdd?B4\x04\x11\xf3v\xe6?.~\xc7\xae\xbc\xfd\xe7?#\xe6\x06\x01\x01\xe4\xe8?\xed<\x1a\x1c_\x1a\xe4?v8W \xbcn\xd5?\x01~t\x87\xa0\xec\xdd?\x93\xce\x97I\x9a \xd6?y"g\xe5\x87\x1f\xde?+WO\x18Z~\xe5?<gn2h\x90\xe1?\x84\xc6\xe1\x06[\xb0\xe5?\x9a\x99\x99\x99\x99\x99\xb9?\xf0\xfc?\xdaA\x1d\xc4?ns\x9d%L\xc1\xce?Kn\x1c\xca\xb3\xbf\xd9?\x9e\r\xd8Y\x1d\x0e\xd1?\x19\xd0E"\xb8\xfa\xd4?&\xca\x18\xfeW\xc6\xdf?\xb1\xeb\x8bB\x9a\xca\xde?\x05vo$T9\xe3?[\xc1\xc2\x8b\xb6Q\xde?\x85\x97}\xaaL)\xde?\xfc\x07\xcb\xb7\xc2\xe4\xd3?\xa8\xa3\x88\xb1\xf1\xa5\xe1?\xf0\x1cF\x18qG\xcc?LI{(v\x19\xd4?\xcd\xcc\xcc\xcc\xcc\xcc\xec?\xcd\xcc\xcc\xcc\xcc\xcc\xec?7\x80\xc8l\xda\x16\xd8?%\x82\x06\xd5\xe5\x18\xe9?`\xe5\x12?\xad_\xe9?\xdb\xbd\xa2|\xbd\xd2\xbf?\x80O\x83\xd4\xb3\xc1\xe0?\x9a\x99\x99\x99\x99\x99\xb9?`\xd39\xf57\x97\xe7?\xc1\xf3 w\xf0\x97\xc7?\xd6<\x81\x8fEC\xe1?R\xdb\x02\x19l\xb0\xe1?\x06\x16\xb8#9\xec\xe1?}\x9a\xac\xb49L\xdf?Yq\x05o\xa3|\xe1?Q\xd1\x81zmU\xe2?\xeegFy\xc5W\xdc??.\xdc\x7f\x85H\xbb?R\xec.q`\xe9\xe4?\xcbTw\x1b\x8a1\xd1?{}\xb5\xbc\xd5\xa7\xdf?H\xbe\x96\x80-\xe9\xc7?\x9e(\xe8z\xcbj\xe2?!\xaaS\x923\xbc\xe6?E\x9dwk\xb2\xc9\xe6?\x03\xbdGh\x91\x8e\xe8?\x9a\x99\x99\x99\x99\x99\xb9?\xad\xa5\x80\xb4\xff\xc1\xd9?\xc9 5\xf5\xd3b\xdb?\xab\xd4&-\xe0N\xdf?\xedB9\xf2\xbc\xab\xdc?\xb1\xf3_\xb5lL\xeb?\xcd\xcc\xcc\xcc\xcc\xcc\xec?\xc3\xab\xf6\xfa\xa4$\xcd?\x11^\xd4Q\x82<\xe5?\xe4\xf4y\xb5q~\xd9?\xfaN\xc4\t\xe9\xbc\xe5?\xdeg\xa6\xc5*\xef\xd7?\xf0-\x0fF\xaa\xf7\xc0?\xd8\xdc\x0b\xab\xfc{\xe0?\x94M\xfb\xde\x8d\xa2\xd4?9\x00\x8ff4k\xe6?\xeb\xd5S\xed\xcb\xe0\xe5?\xcd\xcc\xcc\xcc\xcc\xcc\xec?\xaa\xf7m\xeb\x1b\xd6\xde?\x88\x8b\xb3T\xa4#\xd2?o\xb7\xc9My\x19\xdd?\xda\xff\xdf\\\xec\x0b\xeb?\x9boe\x05\x96N\xd2?\x17!\x02/\xafs\xd6?H\x02\x05\xc5,G\xde?X\x80\x00c\xc7P\xd6?\x06\xb4\x9d\x84\x0c\xa3\xe2?H95#\xc5\x18\xe6?^\xd9\xa2X\xb0\x05\xcb?-\x82\xb5 J\xaa\xd6?!j\xec\\b\xd6\xe2?\x13=:\xbfr\x0e\xd9?\xf0-\x0fF\xaa\xf7\xe0?\x10\xc37\xe2\x03\x1a\xea?t\xd7\x8e\xb9\x9d\xc3\xe4?\xab\x82\xe6\xad\x99\x00\xbc?\x9e(\xe8z\xcbj\xe2?%\x82\x06\xd5\xe5\x18\xe9?\xcd\xcc\xcc\xcc\xcc\xcc\xec?i\x8c\xf7_\xbe\xa7\xd7?\xe2\xb04\xf0\xa3\xba\xe4?\xad\xa5\x80\xb4\xff\xc1\xd9?z\xf5\xb7%\xee\x88\xeb?\x7f\x82\xcd1\x07\x9e\xe9?\xab\xc5\xf1\x8d2\xac\xc6?nP\xda\x9f\xb4\x05\xea?\xb1\xeb\x8bB\x9a\xca\xde?\xb4\x8b\xab\xc2M\xa3\xdd??\xcb\x90\xb63$\xe6?r\xc3\xce\x98rS\xc1?\xc8\xd4\x97\x84\x8f\xb1\xe0?\x8c\x1d\x85\xd2\xb4\x17\xd7?\xd1\x89-\xd2\xfe\xe6\xd2?\xcd\xcc\xcc\xcc\xcc\xcc\xec?\xd4r\xf3\xcf\x04\xb1\xe7?\xb8\xe6\x127<W\xe3?\x88z\xc9\x18\x82p\xe0?<\x82~S\x16\x8d\xd3?\xdf\x87\xa4\x92\x11\x02\xe4?\x84\x9fY\x8eg\x82\xcb?\x10\xbb\xa5\x8b\x03\x1e\xdf?\xf4\xc3\xa5\xb6\x16\x9e\xd9?\x05\xce)3k\xca\xca?\xea\xd9bmBP\xd6?\x9a\x99\x99\x99\x99\x99\xb9?\x9a\xde\x0f\x89\x8c\x98\xe8?\xb7\x82\xbf\xc2\xf6Q\xd7?\xecb\xc3h\x90\xc1\xe4?\x9e\x0e}\xdaUF\xe8?\xb0\xc1F\x82>K\xe6?\xaf\xae\x8e\x0c\x07<\xde?\x0b \xa5\xa7\x02M\xdb?R\xec.q`\xe9\xe4?}N\xcd\'#5\xe0?L_:s0\x17\xe1?\xea8e\x0b\x94\xb6\xe0?\xeas9N\x9f\x97\xe6?\x9ak$K\xde\xe7\xe8?l}p\xc2\xadP\xcc?\xee#u\n\x0b\xd1\xd5?\x89|\xd9ni\x12\xe1?\x9do]\x94M\xf7\xdd?<\x87\x11F\xdc\x11\xe7?\x18\xe3\xcb]\xae\x92\xe6?#\x9c\xbb\x02vZ\xe2?{\xa3\x14|\xec\xb1\xe7?\x17\x91\xb4]\x99\xde\xd7?\x1d\x89\x1b\xe0\x17\xb1\xe1?\x9a\x99\x99\x99\x99\x99\xb9?\xcd\xcc\xcc\xcc\xcc\xcc\xec?\xcf\x85\xd3z\xa6\xf4\xda?\x9c&\\]\x88\xb4\xc9?\xfe\x18kf\xca\x9a\xd2?\x88\xe1\x1b\xf1\x01\r\xe5?\rN\x86\xdb\x88\xc4\xd8?\xda\x83\x9c9\x1c\xa4\xe3?\x9a\x99\x99\x99\x99\x99\xb9??\x88\xa6\xe4\x83\x9b\xe6?\xbb\x04\xaf\xaf\xd8s\xe0?\x18T#\r\xd1\xf5\xe3?\x0b$j\x9a^\x7f\xd1?\x19_\x0f\x81~:\xdf?9\xc6_\xa4a\x02\xe2?\x0f\xc2\xb3o\xb4\x04\xdb?\xc5\xca\xe4\xabO\xff\xd8?\x9a\x99\x99\x99\x99\x99\xb9?\xdb?\xe4g\x02\t\xd3?6\xb6\xae\x03\xada\xd7?\xbem"\n\x98\xc6\xe0?\x994>z`\x93\xdf?\x03\x1b!M\x06\x91\xe7?\x90P\xd0y\xcf\x19\xe8?\xcd\xcc\xcc\xcc\xcc\xcc\xec?\x9a\x99\x99\x99\x99\x99\xb9?\xa3[m\xcdo\x9b\xe1?xA\x86\x86\xacK\xe8?\xe5\x9dC\x19\xaab\xdb?\x9f\xfbz\xd7\x03Z\xe3?\x9e\x0e}\xdaUF\xe8?\xb79\xdf\x99\x1a\x12\xe0?\xec\xeb+\xd5&J\xd6?[{<\x80\x87\xfa\xe6?\xa7\xaa\xd8\xb1t\x92\xe3?W\'\xc2\xe1`\x8a\xdc?CA\xa5!\x15,\xe0?n\xb4o0\xcc0\xe3?\xdb?\xe4g\x02\t\xd3?\xc5\xed\xc8?\xd0\x9d\xdc?I\xb5W8\xac}\xe3?i\xf5@\xf1\x84Z\xe0?\xcd\xcc\xcc\xcc\xcc\xcc\xec?\x9cS\xa8\xf2f\xe2\xd2?\x9a\x99\x99\x99\x99\x99\xb9?\xa0\x86\xb1}\xaf\xbe\xcb?\xc7]\x8c\x9a\x12=\xe2?\xf4\xdb[\xba\x17\x92\xdb?T\xa6\xb9\x91\x89F\xdb?\x9a\x99\x99\x99\x99\x99\xb9?\xdf\xe5}w\x86\xc4\xdc?\x8c\xdf\xb1+o\xff\xd1?|\xf6T5\xde)\xd6?\xcd\xcc\xcc\xcc\xcc\xcc\xec?j\x12\xfe=_\xd0\xd7?b{Vg\xefk\xe2?\x94M\xfb\xde\x8d\xa2\xd4?\xdc\x93\x13/G\xb6\xd2?X\xf3N\xcb0*\xe0?x\xcf\x05\x1e\xad\xe4\xdd?B4\x04\x11\xf3v\xe6?.~\xc7\xae\xbc\xfd\xe7?#\xe6\x06\x01\x01\xe4\xe8?\xed<\x1a\x1c_\x1a\xe4?v8W \xbcn\xd5?\x01~t\x87\xa0\xec\xdd?\x93\xce\x97I\x9a \xd6?y"g\xe5\x87\x1f\xde?+WO\x18Z~\xe5?<gn2h\x90\xe1?\x84\xc6\xe1\x06[\xb0\xe5?\x9a\x99\x99\x99\x99\x99\xb9?\xf0\xfc?\xdaA\x1d\xc4?ns\x9d%L\xc1\xce?Kn\x1c\xca\xb3\xbf\xd9?\x9e\r\xd8Y\x1d\x0e\xd1?\x19\xd0E"\xb8\xfa\xd4?&\xca\x18\xfeW\xc6\xdf?\xb1\xeb\x8bB\x9a\xca\xde?\x05vo$T9\xe3?[\xc1\xc2\x8b\xb6Q\xde?\x85\x97}\xaaL)\xde?\xfc\x07\xcb\xb7\xc2\xe4\xd3?\xa8\xa3\x88\xb1\xf1\xa5\xe1?\xf0\x1cF\x18qG\xcc?LI{(v\x19\xd4?\xcd\xcc\xcc\xcc\xcc\xcc\xec?\xcd\xcc\xcc\xcc\xcc\xcc\xec?7\x80\xc8l\xda\x16\xd8?%\x82\x06\xd5\xe5\x18\xe9?`\xe5\x12?\xad_\xe9?\xdb\xbd\xa2|\xbd\xd2\xbf?\x80O\x83\xd4\xb3\xc1\xe0?\x9a\x99\x99\x99\x99\x99\xb9?`\xd39\xf57\x97\xe7?\xc1\xf3 w\xf0\x97\xc7?\xd6<\x81\x8fEC\xe1?R\xdb\x02\x19l\xb0\xe1?\x06\x16\xb8#9\xec\xe1?}\x9a\xac\xb49L\xdf?Yq\x05o\xa3|\xe1?Q\xd1\x81zmU\xe2?\xeegFy\xc5W\xdc??.\xdc\x7f\x85H\xbb?R\xec.q`\xe9\xe4?\xcbTw\x1b\x8a1\xd1?{}\xb5\xbc\xd5\xa7\xdf?H\xbe\x96\x80-\xe9\xc7?\x9e(\xe8z\xcbj\xe2?!\xaaS\x923\xbc\xe6?E\x9dwk\xb2\xc9\xe6?\x03\xbdGh\x91\x8e\xe8?\x9a\x99\x99\x99\x99\x99\xb9?\xad\xa5\x80\xb4\xff\xc1\xd9?\xc9 5\xf5\xd3b\xdb?\xab\xd4&-\xe0N\xdf?\xedB9\xf2\xbc\xab\xdc?\xb1\xf3_\xb5lL\xeb?\xcd\xcc\xcc\xcc\xcc\xcc\xec?\xc3\xab\xf6\xfa\xa4$\xcd?\x11^\xd4Q\x82<\xe5?\xe4\xf4y\xb5q~\xd9?\xfaN\xc4\t\xe9\xbc\xe5?\xdeg\xa6\xc5*\xef\xd7?\xf0-\x0fF\xaa\xf7\xc0?\xd8\xdc\x0b\xab\xfc{\xe0?\x94M\xfb\xde\x8d\xa2\xd4?9\x00\x8ff4k\xe6?\xeb\xd5S\xed\xcb\xe0\xe5?\xcd\xcc\xcc\xcc\xcc\xcc\xec?\xaa\xf7m\xeb\x1b\xd6\xde?\x88\x8b\xb3T\xa4#\xd2?o\xb7\xc9My\x19\xdd?\xda\xff\xdf\\\xec\x0b\xeb?\x9boe\x05\x96N\xd2?\x17!\x02/\xafs\xd6?H\x02\x05\xc5,G\xde?X\x80\x00c\xc7P\xd6?\x06\xb4\x9d\x84\x0c\xa3\xe2?H95#\xc5\x18\xe6?^\xd9\xa2X\xb0\x05\xcb?-\x82\xb5 J\xaa\xd6?!j\xec\\b\xd6\xe2?\x13=:\xbfr\x0e\xd9?\xf0-\x0fF\xaa\xf7\xe0?\x10\xc37\xe2\x03\x1a\xea?t\xd7\x8e\xb9\x9d\xc3\xe4?\xab\x82\xe6\xad\x99\x00\xbc?\x9e(\xe8z\xcbj\xe2?%\x82\x06\xd5\xe5\x18\xe9?\xcd\xcc\xcc\xcc\xcc\xcc\xec?i\x8c\xf7_\xbe\xa7\xd7?\xe2\xb04\xf0\xa3\xba\xe4?\xad\xa5\x80\xb4\xff\xc1\xd9?z\xf5\xb7%\xee\x88\xeb?\x7f\x82\xcd1\x07\x9e\xe9?\xab\xc5\xf1\x8d2\xac\xc6?nP\xda\x9f\xb4\x05\xea?\xb1\xeb\x8bB\x9a\xca\xde?\xb4\x8b\xab\xc2M\xa3\xdd??\xcb\x90\xb63$\xe6?r\xc3\xce\x98rS\xc1?\xc8\xd4\x97\x84\x8f\xb1\xe0?\x8c\x1d\x85\xd2\xb4\x17\xd7?\xd1\x89-\xd2\xfe\xe6\xd2?\xcd\xcc\xcc\xcc\xcc\xcc\xec?\xd4r\xf3\xcf\x04\xb1\xe7?\xb8\xe6\x127<W\xe3?\x88z\xc9\x18\x82p\xe0?<\x82~S\x16\x8d\xd3?\xdf\x87\xa4\x92\x11\x02\xe4?\x84\x9fY\x8eg\x82\xcb?\x10\xbb\xa5\x8b\x03\x1e\xdf?\xf4\xc3\xa5\xb6\x16\x9e\xd9?\x05\xce)3k\xca\xca?\xea\xd9bmBP\xd6?\x9a\x99\x99\x99\x99\x99\xb9?\x9a\xde\x0f\x89\x8c\x98\xe8?\xb7\x82\xbf\xc2\xf6Q\xd7?\xecb\xc3h\x90\xc1\xe4?\x9e\x0e}\xdaUF\xe8?\xb0\xc1F\x82>K\xe6?\xaf\xae\x8e\x0c\x07<\xde?\x0b \xa5\xa7\x02M\xdb?R\xec.q`\xe9\xe4?}N\xcd\'#5\xe0?L_:s0\x17\xe1?\xea8e\x0b\x94\xb6\xe0?\xeas9N\x9f\x97\xe6?\x9ak$K\xde\xe7\xe8?l}p\xc2\xadP\xcc?\xee#u\n\x0b\xd1\xd5?\x89|\xd9ni\x12\xe1?\x9do]\x94M\xf7\xdd?<\x87\x11F\xdc\x11\xe7?\x18\xe3\xcb]\xae\x92\xe6?#\x9c\xbb\x02vZ\xe2?{\xa3\x14|\xec\xb1\xe7?\x17\x91\xb4]\x99\xde\xd7?\x1d\x89\x1b\xe0\x17\xb1\xe1?\x9a\x99\x99\x99\x99\x99\xb9?\xcd\xcc\xcc\xcc\xcc\xcc\xec?\xcf\x85\xd3z\xa6\xf4\xda?\x9c&\\]\x88\xb4\xc9?\xfe\x18kf\xca\x9a\xd2?\x88\xe1\x1b\xf1\x01\r\xe5?\rN\x86\xdb\x88\xc4\xd8?\xda\x83\x9c9\x1c\xa4\xe3?\x9a\x99\x99\x99\x99\x99\xb9??\x88\xa6\xe4\x83\x9b\xe6?\xbb\x04\xaf\xaf\xd8s\xe0?\x18T#\r\xd1\xf5\xe3?\x0b$j\x9a^\x7f\xd1?\x19_\x0f\x81~:\xdf?9\xc6_\xa4a\x02\xe2?\x0f\xc2\xb3o\xb4\x04\xdb?\xc5\xca\xe4\xabO\xff\xd8?\x9a\x99\x99\x99\x99\x99\xb9?\xdb?\xe4g\x02\t\xd3?6\xb6\xae\x03\xada\xd7?\xbem"\n\x98\xc6\xe0?\x994>z`\x93\xdf?\x03\x1b!M\x06\x91\xe7?\x90P\xd0y\xcf\x19\xe8?\xcd\xcc\xcc\xcc\xcc\xcc\xec?\x9a\x99\x99\x99\x99\x99\xb9?\xa3[m\xcdo\x9b\xe1?xA\x86\x86\xacK\xe8?\xe5\x9dC\x19\xaab\xdb?\x9f\xfbz\xd7\x03Z\xe3?\x9e\x0e}\xdaUF\xe8?\xb79\xdf\x99\x1a\x12\xe0?\xec\xeb+\xd5&J\xd6?[{<\x80\x87\xfa\xe6?\xa7\xaa\xd8\xb1t\x92\xe3?W\'\xc2\xe1`\x8a\xdc?CA\xa5!\x15,\xe0?n\xb4o0\xcc0\xe3?\xdb?\xe4g\x02\t\xd3?\xc5\xed\xc8?\xd0\x9d\xdc?I\xb5W8\xac}\xe3?i\xf5@\xf1\x84Z\xe0?\xcd\xcc\xcc\xcc\xcc\xcc\xec?\x9cS\xa8\xf2f\xe2\xd2?\x9a\x99\x99\x99\x99\x99\xb9?\xa0\x86\xb1}\xaf\xbe\xcb?\xc7]\x8c\x9a\x12=\xe2?\xf4\xdb[\xba\x17\x92\xdb?T\xa6\xb9\x91\x89F\xdb?\x9a\x99\x99\x99\x99\x99\xb9?\xdf\xe5}w\x86\xc4\xdc?\x8c\xdf\xb1+o\xff\xd1?|\xf6T5\xde)\xd6?\xcd\xcc\xcc\xcc\xcc\xcc\xec?j\x12\xfe=_\xd0\xd7?b{Vg\xefk\xe2?\x94M\xfb\xde\x8d\xa2\xd4?\xdc\x93\x13/G\xb6\xd2?X\xf3N\xcb0*\xe0?x\xcf\x05\x1e\xad\xe4\xdd?B4\x04\x11\xf3v\xe6?.~\xc7\xae\xbc\xfd\xe7?#\xe6\x06\x01\x01\xe4\xe8?\xed<\x1a\x1c_\x1a\xe4?v8W \xbcn\xd5?\x01~t\x87\xa0\xec\xdd?\x93\xce\x97I\x9a \xd6?y"g\xe5\x87\x1f\xde?+WO\x18Z~\xe5?<gn2h\x90\xe1?\x84\xc6\xe1\x06[\xb0\xe5?'
p5
I01
tp6
Rp7
sS'Wen11'
p8
g2
((I9
I20
I11
tp9
g4
S'\xa8\xc6K7\x89A\xe0?%u\x02\x9a\x08\x1b\xce?2\xe6\xae%\xe4\x83\xde?\x01M\x84\rO\xaf\xd4?\xcc]K\xc8\x07=\xcb?\xf9\xa0g\xb3\xeas\xd5?\x9a\x99\x99\x99\x99\x99\xb9?\xc6\xdc\xb5\x84|\xd0\xd3?\xcaT\xc1\xa8\xa4N\xe0?\x9a\x99\x99\x99\x99\x99\xb9?h\xb3\xeas\xb5\x15\xdb?\x16\xfb\xcb\xee\xc9\xc3\xe2?\x99\xbb\x96\x90\x0fz\xd6?\x0e-\xb2\x9d\xef\xa7\xe6?\xb1\xbf\xec\x9e<,\xc4?\x9a\x99\x99\x99\x99\x99\xb9?\xdf\xe0\x0b\x93\xa9\x82\xe1?\x89A`\xe5\xd0"\xcb?S\x96!\x8euq\xeb?\xb3{\xf2\xb0Pk\xea?K\xc8\x07=\x9bU\xbf?\xcb\xa1E\xb6\xf3\xfd\xd4?\x12\x83\xc0\xca\xa1E\xe6?I.\xff!\xfd\xf6\xd5?\x9f<,\xd4\x9a\xe6\xbd?9\xd6\xc5m4\x80\xe7?\xfc\xa9\xf1\xd2Mb\xe0?;\xdfO\x8d\x97n\xd2?\x89A`\xe5\xd0"\xcb?\xa0\x89\xb0\xe1\xe9\x95\xe2?\x89A`\xe5\xd0"\xcb?\xea\x95\xb2\x0cq\xac\xeb?\x9a\x99\x99\x99\x99\x99\xb9?\xf5\xdb\xd7\x81sF\xe4?\xa3\x01\xbc\x05\x12\x14\xdf?\xf1\xf4JY\x868\xc6? \xd2o_\x07\xce\xe9?\xb1Pk\x9aw\x9c\xe2?\xe7\x8c(\xed\r\xbe\xe0?\x89A`\xe5\xd0"\xcb?\x00o\x81\x04\xc5\x8f\xe1?\x92\xcb\x7fH\xbf}\xcd?-\xb2\x9d\xef\xa7\xc6\xeb?\x7f\xfb:p\xce\x88\xc2?4\xa2\xb47\xf8\xc2\xe4?\xd8\x81sF\x94\xf6\xe6?\xd3Mb\x10X9\xe4?\x9a\x99\x99\x99\x99\x99\xb9?\xb7b\x7f\xd9=y\xc8?(~\x8c\xb9k\t\xe9?\xf0\x85\xc9T\xc1\xa8\xe4?\x04\xe7\x8c(\xed\r\xde?\xcd\xcc\xcc\xcc\xcc\xcc\xec?F%u\x02\x9a\x08\xbb?\xe0\x9c\x11\xa5\xbd\xc1\xd7?\x9a\x99\x99\x99\x99\x99\xb9?\x9a\x99\x99\x99\x99\x99\xb9?{\x14\xaeG\xe1z\xd4?2U0*\xa9\x13\xd0?\xd4+e\x19\xe2X\xc7?\x9a\x99\x99\x99\x99\x99\xb9?\x9a\x99\x99\x99\x99\x99\xb9?\xe3\xa5\x9b\xc4 \xb0\xd2?P\xfc\x18s\xd7\x12\xe2?\x9a\x99\x99\x99\x99\x99\xb9?\x03\t\x8a\x1fc\xee\xda?4\xa2\xb47\xf8\xc2\xe4?\x8b\xfde\xf7\xe4a\xe1?,e\x19\xe2X\x17\xd7?\xcd;N\xd1\x91\\\xde?$\x97\xff\x90~\xfb\xda?\xe7\x8c(\xed\r\xbe\xe0?\x89A`\xe5\xd0"\xcb?w-!\x1f\xf4l\xd6?P\xfc\x18s\xd7\x12\xe2?F\x94\xf6\x06_\x98\xec?\xc2\x17&S\x05\xa3\xe2?\xcd\xcc\xcc\xcc\xcc\xcc\xec?\xd7\xa3p=\n\xd7\xe3?\xcd\xcc\xcc\xcc\xcc\xcc\xec?\x9a\x99\x99\x99\x99\x99\xb9?\x94\xf6\x06_\x98L\xc5?A\xf1c\xcc]K\xe8?\xcff\xd5\xe7j+\xd6?\x07\xce\x19Q\xda\x1b\xdc?5^\xbaI\x0c\x02\xeb?-C\x1c\xeb\xe26\xba?\xcc]K\xc8\x07=\xdb?\xf5\xdb\xd7\x81sF\xe4?\x98L\x15\x8cJ\xea\xe4?\x9a\x99\x99\x99\x99\x99\xb9?v\xe0\x9c\x11\xa5\xbd\xe1?\xcd\xcc\xcc\xcc\xcc\xcc\xec?\xe7\x8c(\xed\r\xbe\xe0?M\xf3\x8eSt$\xd7?w-!\x1f\xf4l\xd6?\x9a\x99\x99\x99\x99\x99\xb9?\xa7y\xc7):\x92\xeb?gDio\xf0\x85\xe9?>yX\xa85\xcd\xeb?\xd7\xa3p=\n\xd7\xe3?Z\xf5\xb9\xda\x8a\xfd\xe5?\x0e\xbe0\x99*\x18\xc5?\x03\t\x8a\x1fc\xee\xca?A\xf1c\xcc]K\xe8?\xcff\xd5\xe7j+\xd6?%u\x02\x9a\x08\x1b\xde?\xb3{\xf2\xb0Pk\xea?-C\x1c\xeb\xe26\xba?$\x97\xff\x90~\xfb\xda?b\x10X9\xb4\xc8\xe6?Y\x17\xb7\xd1\x00\xde\xe2?\xc2\x17&S\x05\xa3\xe2?\xac\xad\xd8_vO\xce?m\xc5\xfe\xb2{\xf2\xd0?b\x10X9\xb4\xc8\xe6?\xcff\xd5\xe7j+\xd6?\x89A`\xe5\xd0"\xdb?\x99*\x18\x95\xd4\t\xe8?K\xc8\x07=\x9bU\xbf?5\xef8EGr\xd9?\x12\x83\xc0\xca\xa1E\xe6?\x91\xed|?5^\xda?\xd5\xe7j+\xf6\x97\xcd?]\xdcF\x03x\x0b\xe4?\xa8\xc6K7\x89A\xe0?;\xdfO\x8d\x97n\xd2?\x89A`\xe5\xd0"\xcb?w-!\x1f\xf4l\xd6?=\x9bU\x9f\xab\xad\xc8?\xdb\xf9~j\xbct\xc3?\xb2\x9d\xef\xa7\xc6K\xd7?\xb7b\x7f\xd9=y\xd8?5\xef8EGr\xd9?\xe6?\xa4\xdf\xbe\x0e\xbc?aTR\'\xa0\x89\xd0?S\x96!\x8euq\xdb?\xc6m4\x80\xb7@\xe2?\xf5\xdb\xd7\x81sF\xd4?\x9a\x99\x99\x99\x99\x99\xb9?\x06\x12\x14?\xc6\xdc\xd5?X9\xb4\xc8v\xbe\xbf?d\xcc]K\xc8\x07\xdd?\xf5\xdb\xd7\x81sF\xe4?\t\x1b\x9e^)\xcb\xe0?\x82sF\x94\xf6\x06\xcf?\xc6\xdc\xb5\x84|\xd0\xe3?\x16\xfb\xcb\xee\xc9\xc3\xe2?\xe7\x8c(\xed\r\xbe\xe0?\x89A`\xe5\xd0"\xcb?\xfb\\m\xc5\xfe\xb2\xdb?\xac\xad\xd8_vO\xbe?\xa5N@\x13a\xc3\xc3?\xa2E\xb6\xf3\xfd\xd4\xd8?\xf5\xdb\xd7\x81sF\xe4?\xd3\xbc\xe3\x14\x1d\xc9\xe5?\x84\x9e\xcd\xaa\xcf\xd5\xd6?\xcd\xcc\xcc\xcc\xcc\xcc\xec?\x91\xed|?5^\xea?\xe7\x8c(\xed\r\xbe\xe0?M\xf3\x8eSt$\xd7?%u\x02\x9a\x08\x1b\xce?5\xef8EGr\xd9?\xcd\xcc\xcc\xcc\xcc\xcc\xec?\xcd\xcc\xcc\xcc\xcc\xcc\xec?P\x8d\x97n\x12\x83\xe0?\xef\xc9\xc3B\xadi\xce?y\xe9&1\x08\xac\xcc?\xfb:p\xce\x88\xd2\xde?\'\xa0\x89\xb0\xe1\xe9\xd5?m\xc5\xfe\xb2{\xf2\xd0?\x9a\x99\x99\x99\x99\x99\xb9?\xe3\xa5\x9b\xc4 \xb0\xd2?_\x07\xce\x19Q\xda\xdb?2U0*\xa9\x13\xc0?(~\x8c\xb9k\t\xd9?\xb0rh\x91\xed|\xdf?0*\xa9\x13\xd0D\xd8?\xfd\x87\xf4\xdb\xd7\x81\xd3?\x82\xe2\xc7\x98\xbb\x96\xe0?\x9d\x80&\xc2\x86\xa7\xd7?;\xdfO\x8d\x97n\xd2?\x89A`\xe5\xd0"\xcb?w-!\x1f\xf4l\xd6?_\x07\xce\x19Q\xda\xdb?2U0*\xa9\x13\xc0?\xe5a\xa1\xd64\xef\xd8?\x12\x83\xc0\xca\xa1E\xe6?K\xc8\x07=\x9bU\xdf?\x8d(\xed\r\xbe0\xe9??\xc6\xdc\xb5\x84|\xc0?w-!\x1f\xf4l\xc6?\xa5N@\x13a\xc3\xe3?\x1aQ\xda\x1b|a\xd2?\xd0D\xd8\xf0\xf4J\xd9?jM\xf3\x8eSt\xe4?-C\x1c\xeb\xe26\xba?\xc0\xec\x9e<,\xd4\xda?4\xa2\xb47\xf8\xc2\xe4?\xcd\xcc\xcc\xcc\xcc\xcc\xec?\xe0\xbe\x0e\x9c3\xa2\xe4?\x8fSt$\x97\xff\xd0?"\xfd\xf6u\xe0\x9c\xd1?\xcd\xcc\xcc\xcc\xcc\xcc\xec?\xcd\xcc\xcc\xcc\xcc\xcc\xec?m\xc5\xfe\xb2{\xf2\xe0?jM\xf3\x8eSt\xe4?L7\x89A`\xe5\xc0?\x91\xed|?5^\xda?4\xa2\xb47\xf8\xc2\xe4?k+\xf6\x97\xdd\x93\xe7?\xf8\xc2d\xaa`T\xe2?\xfb:p\xce\x88\xd2\xde?\xf7u\xe0\x9c\x11\xa5\xdd?(~\x8c\xb9k\t\xe9?\xf0\x85\xc9T\xc1\xa8\xe4?\xcd\xcc\xcc\xcc\xcc\xcc\xec?_\x07\xce\x19Q\xda\xdb?\xdeq\x8a\x8e\xe4\xf2\xbf?\xe5a\xa1\xd64\xef\xd8?\xa8\xc6K7\x89A\xe0?%u\x02\x9a\x08\x1b\xce?2\xe6\xae%\xe4\x83\xde?\x01M\x84\rO\xaf\xd4?\xcc]K\xc8\x07=\xcb?\xf9\xa0g\xb3\xeas\xd5?\x9a\x99\x99\x99\x99\x99\xb9?\xc6\xdc\xb5\x84|\xd0\xd3?\xcaT\xc1\xa8\xa4N\xe0?\x9a\x99\x99\x99\x99\x99\xb9?h\xb3\xeas\xb5\x15\xdb?\x16\xfb\xcb\xee\xc9\xc3\xe2?\x99\xbb\x96\x90\x0fz\xd6?\x0e-\xb2\x9d\xef\xa7\xe6?\xb1\xbf\xec\x9e<,\xc4?\x9a\x99\x99\x99\x99\x99\xb9?\xdf\xe0\x0b\x93\xa9\x82\xe1?\x89A`\xe5\xd0"\xcb?S\x96!\x8euq\xeb?\xb3{\xf2\xb0Pk\xea?K\xc8\x07=\x9bU\xbf?\xcb\xa1E\xb6\xf3\xfd\xd4?\x12\x83\xc0\xca\xa1E\xe6?I.\xff!\xfd\xf6\xd5?\x9f<,\xd4\x9a\xe6\xbd?9\xd6\xc5m4\x80\xe7?\xfc\xa9\xf1\xd2Mb\xe0?;\xdfO\x8d\x97n\xd2?\x89A`\xe5\xd0"\xcb?\xa0\x89\xb0\xe1\xe9\x95\xe2?\x89A`\xe5\xd0"\xcb?\xea\x95\xb2\x0cq\xac\xeb?\x9a\x99\x99\x99\x99\x99\xb9?\xf5\xdb\xd7\x81sF\xe4?\xa3\x01\xbc\x05\x12\x14\xdf?\xf1\xf4JY\x868\xc6? \xd2o_\x07\xce\xe9?\xb1Pk\x9aw\x9c\xe2?\xe7\x8c(\xed\r\xbe\xe0?\x89A`\xe5\xd0"\xcb?\x00o\x81\x04\xc5\x8f\xe1?\x92\xcb\x7fH\xbf}\xcd?-\xb2\x9d\xef\xa7\xc6\xeb?\x7f\xfb:p\xce\x88\xc2?4\xa2\xb47\xf8\xc2\xe4?\xd8\x81sF\x94\xf6\xe6?\xd3Mb\x10X9\xe4?\x9a\x99\x99\x99\x99\x99\xb9?\xb7b\x7f\xd9=y\xc8?(~\x8c\xb9k\t\xe9?\xf0\x85\xc9T\xc1\xa8\xe4?\x04\xe7\x8c(\xed\r\xde?\xcd\xcc\xcc\xcc\xcc\xcc\xec?F%u\x02\x9a\x08\xbb?\xe0\x9c\x11\xa5\xbd\xc1\xd7?\x9a\x99\x99\x99\x99\x99\xb9?\x9a\x99\x99\x99\x99\x99\xb9?{\x14\xaeG\xe1z\xd4?2U0*\xa9\x13\xd0?\xd4+e\x19\xe2X\xc7?\x9a\x99\x99\x99\x99\x99\xb9?\x9a\x99\x99\x99\x99\x99\xb9?\xe3\xa5\x9b\xc4 \xb0\xd2?P\xfc\x18s\xd7\x12\xe2?\x9a\x99\x99\x99\x99\x99\xb9?\x03\t\x8a\x1fc\xee\xda?4\xa2\xb47\xf8\xc2\xe4?\x8b\xfde\xf7\xe4a\xe1?,e\x19\xe2X\x17\xd7?\xcd;N\xd1\x91\\\xde?$\x97\xff\x90~\xfb\xda?\xe7\x8c(\xed\r\xbe\xe0?\x89A`\xe5\xd0"\xcb?w-!\x1f\xf4l\xd6?P\xfc\x18s\xd7\x12\xe2?F\x94\xf6\x06_\x98\xec?\xc2\x17&S\x05\xa3\xe2?\xcd\xcc\xcc\xcc\xcc\xcc\xec?\xd7\xa3p=\n\xd7\xe3?\xcd\xcc\xcc\xcc\xcc\xcc\xec?\x9a\x99\x99\x99\x99\x99\xb9?\x94\xf6\x06_\x98L\xc5?A\xf1c\xcc]K\xe8?\xcff\xd5\xe7j+\xd6?\x07\xce\x19Q\xda\x1b\xdc?5^\xbaI\x0c\x02\xeb?-C\x1c\xeb\xe26\xba?\xcc]K\xc8\x07=\xdb?\xf5\xdb\xd7\x81sF\xe4?\x98L\x15\x8cJ\xea\xe4?\x9a\x99\x99\x99\x99\x99\xb9?v\xe0\x9c\x11\xa5\xbd\xe1?\xcd\xcc\xcc\xcc\xcc\xcc\xec?\xe7\x8c(\xed\r\xbe\xe0?M\xf3\x8eSt$\xd7?w-!\x1f\xf4l\xd6?\x9a\x99\x99\x99\x99\x99\xb9?\xa7y\xc7):\x92\xeb?gDio\xf0\x85\xe9?>yX\xa85\xcd\xeb?\xd7\xa3p=\n\xd7\xe3?Z\xf5\xb9\xda\x8a\xfd\xe5?\x0e\xbe0\x99*\x18\xc5?\x03\t\x8a\x1fc\xee\xca?A\xf1c\xcc]K\xe8?\xcff\xd5\xe7j+\xd6?%u\x02\x9a\x08\x1b\xde?\xb3{\xf2\xb0Pk\xea?-C\x1c\xeb\xe26\xba?$\x97\xff\x90~\xfb\xda?b\x10X9\xb4\xc8\xe6?Y\x17\xb7\xd1\x00\xde\xe2?\xc2\x17&S\x05\xa3\xe2?\xac\xad\xd8_vO\xce?m\xc5\xfe\xb2{\xf2\xd0?b\x10X9\xb4\xc8\xe6?\xcff\xd5\xe7j+\xd6?\x89A`\xe5\xd0"\xdb?\x99*\x18\x95\xd4\t\xe8?K\xc8\x07=\x9bU\xbf?5\xef8EGr\xd9?\x12\x83\xc0\xca\xa1E\xe6?\x91\xed|?5^\xda?\xd5\xe7j+\xf6\x97\xcd?]\xdcF\x03x\x0b\xe4?\xa8\xc6K7\x89A\xe0?;\xdfO\x8d\x97n\xd2?\x89A`\xe5\xd0"\xcb?w-!\x1f\xf4l\xd6?=\x9bU\x9f\xab\xad\xc8?\xdb\xf9~j\xbct\xc3?\xb2\x9d\xef\xa7\xc6K\xd7?\xb7b\x7f\xd9=y\xd8?5\xef8EGr\xd9?\xe6?\xa4\xdf\xbe\x0e\xbc?aTR\'\xa0\x89\xd0?S\x96!\x8euq\xdb?\xc6m4\x80\xb7@\xe2?\xf5\xdb\xd7\x81sF\xd4?\x9a\x99\x99\x99\x99\x99\xb9?\x06\x12\x14?\xc6\xdc\xd5?X9\xb4\xc8v\xbe\xbf?d\xcc]K\xc8\x07\xdd?\xf5\xdb\xd7\x81sF\xe4?\t\x1b\x9e^)\xcb\xe0?\x82sF\x94\xf6\x06\xcf?\xc6\xdc\xb5\x84|\xd0\xe3?\x16\xfb\xcb\xee\xc9\xc3\xe2?\xe7\x8c(\xed\r\xbe\xe0?\x89A`\xe5\xd0"\xcb?\xfb\\m\xc5\xfe\xb2\xdb?\xac\xad\xd8_vO\xbe?\xa5N@\x13a\xc3\xc3?\xa2E\xb6\xf3\xfd\xd4\xd8?\xf5\xdb\xd7\x81sF\xe4?\xd3\xbc\xe3\x14\x1d\xc9\xe5?\x84\x9e\xcd\xaa\xcf\xd5\xd6?\xcd\xcc\xcc\xcc\xcc\xcc\xec?\x91\xed|?5^\xea?\xe7\x8c(\xed\r\xbe\xe0?M\xf3\x8eSt$\xd7?%u\x02\x9a\x08\x1b\xce?5\xef8EGr\xd9?\xcd\xcc\xcc\xcc\xcc\xcc\xec?\xcd\xcc\xcc\xcc\xcc\xcc\xec?P\x8d\x97n\x12\x83\xe0?\xef\xc9\xc3B\xadi\xce?y\xe9&1\x08\xac\xcc?\xfb:p\xce\x88\xd2\xde?\'\xa0\x89\xb0\xe1\xe9\xd5?m\xc5\xfe\xb2{\xf2\xd0?\x9a\x99\x99\x99\x99\x99\xb9?\xe3\xa5\x9b\xc4 \xb0\xd2?_\x07\xce\x19Q\xda\xdb?2U0*\xa9\x13\xc0?(~\x8c\xb9k\t\xd9?\xb0rh\x91\xed|\xdf?0*\xa9\x13\xd0D\xd8?\xfd\x87\xf4\xdb\xd7\x81\xd3?\x82\xe2\xc7\x98\xbb\x96\xe0?\x9d\x80&\xc2\x86\xa7\xd7?;\xdfO\x8d\x97n\xd2?\x89A`\xe5\xd0"\xcb?w-!\x1f\xf4l\xd6?_\x07\xce\x19Q\xda\xdb?2U0*\xa9\x13\xc0?\xe5a\xa1\xd64\xef\xd8?\x12\x83\xc0\xca\xa1E\xe6?K\xc8\x07=\x9bU\xdf?\x8d(\xed\r\xbe0\xe9??\xc6\xdc\xb5\x84|\xc0?w-!\x1f\xf4l\xc6?\xa5N@\x13a\xc3\xe3?\x1aQ\xda\x1b|a\xd2?\xd0D\xd8\xf0\xf4J\xd9?jM\xf3\x8eSt\xe4?-C\x1c\xeb\xe26\xba?\xc0\xec\x9e<,\xd4\xda?4\xa2\xb47\xf8\xc2\xe4?\xcd\xcc\xcc\xcc\xcc\xcc\xec?\xe0\xbe\x0e\x9c3\xa2\xe4?\x8fSt$\x97\xff\xd0?"\xfd\xf6u\xe0\x9c\xd1?\xcd\xcc\xcc\xcc\xcc\xcc\xec?\xcd\xcc\xcc\xcc\xcc\xcc\xec?m\xc5\xfe\xb2{\xf2\xe0?jM\xf3\x8eSt\xe4?L7\x89A`\xe5\xc0?\x91\xed|?5^\xda?4\xa2\xb47\xf8\xc2\xe4?k+\xf6\x97\xdd\x93\xe7?\xf8\xc2d\xaa`T\xe2?\xfb:p\xce\x88\xd2\xde?\xf7u\xe0\x9c\x11\xa5\xdd?(~\x8c\xb9k\t\xe9?\xf0\x85\xc9T\xc1\xa8\xe4?\xcd\xcc\xcc\xcc\xcc\xcc\xec?_\x07\xce\x19Q\xda\xdb?\xdeq\x8a\x8e\xe4\xf2\xbf?\xe5a\xa1\xd64\xef\xd8?\xa8\xc6K7\x89A\xe0?%u\x02\x9a\x08\x1b\xce?2\xe6\xae%\xe4\x83\xde?\x01M\x84\rO\xaf\xd4?\xcc]K\xc8\x07=\xcb?\xf9\xa0g\xb3\xeas\xd5?\x9a\x99\x99\x99\x99\x99\xb9?\xc6\xdc\xb5\x84|\xd0\xd3?\xcaT\xc1\xa8\xa4N\xe0?\x9a\x99\x99\x99\x99\x99\xb9?h\xb3\xeas\xb5\x15\xdb?\x16\xfb\xcb\xee\xc9\xc3\xe2?\x99\xbb\x96\x90\x0fz\xd6?\x0e-\xb2\x9d\xef\xa7\xe6?\xb1\xbf\xec\x9e<,\xc4?\x9a\x99\x99\x99\x99\x99\xb9?\xdf\xe0\x0b\x93\xa9\x82\xe1?\x89A`\xe5\xd0"\xcb?S\x96!\x8euq\xeb?\xb3{\xf2\xb0Pk\xea?K\xc8\x07=\x9bU\xbf?\xcb\xa1E\xb6\xf3\xfd\xd4?\x12\x83\xc0\xca\xa1E\xe6?I.\xff!\xfd\xf6\xd5?\x9f<,\xd4\x9a\xe6\xbd?9\xd6\xc5m4\x80\xe7?\xfc\xa9\xf1\xd2Mb\xe0?;\xdfO\x8d\x97n\xd2?\x89A`\xe5\xd0"\xcb?\xa0\x89\xb0\xe1\xe9\x95\xe2?\x89A`\xe5\xd0"\xcb?\xea\x95\xb2\x0cq\xac\xeb?\x9a\x99\x99\x99\x99\x99\xb9?\xf5\xdb\xd7\x81sF\xe4?\xa3\x01\xbc\x05\x12\x14\xdf?\xf1\xf4JY\x868\xc6? \xd2o_\x07\xce\xe9?\xb1Pk\x9aw\x9c\xe2?\xe7\x8c(\xed\r\xbe\xe0?\x89A`\xe5\xd0"\xcb?\x00o\x81\x04\xc5\x8f\xe1?\x92\xcb\x7fH\xbf}\xcd?-\xb2\x9d\xef\xa7\xc6\xeb?\x7f\xfb:p\xce\x88\xc2?4\xa2\xb47\xf8\xc2\xe4?\xd8\x81sF\x94\xf6\xe6?\xd3Mb\x10X9\xe4?\x9a\x99\x99\x99\x99\x99\xb9?\xb7b\x7f\xd9=y\xc8?(~\x8c\xb9k\t\xe9?\xf0\x85\xc9T\xc1\xa8\xe4?\x04\xe7\x8c(\xed\r\xde?\xcd\xcc\xcc\xcc\xcc\xcc\xec?F%u\x02\x9a\x08\xbb?\xe0\x9c\x11\xa5\xbd\xc1\xd7?\x9a\x99\x99\x99\x99\x99\xb9?\x9a\x99\x99\x99\x99\x99\xb9?{\x14\xaeG\xe1z\xd4?2U0*\xa9\x13\xd0?\xd4+e\x19\xe2X\xc7?\x9a\x99\x99\x99\x99\x99\xb9?\x9a\x99\x99\x99\x99\x99\xb9?\xe3\xa5\x9b\xc4 \xb0\xd2?P\xfc\x18s\xd7\x12\xe2?\x9a\x99\x99\x99\x99\x99\xb9?\x03\t\x8a\x1fc\xee\xda?4\xa2\xb47\xf8\xc2\xe4?\x8b\xfde\xf7\xe4a\xe1?,e\x19\xe2X\x17\xd7?\xcd;N\xd1\x91\\\xde?$\x97\xff\x90~\xfb\xda?\xe7\x8c(\xed\r\xbe\xe0?\x89A`\xe5\xd0"\xcb?w-!\x1f\xf4l\xd6?P\xfc\x18s\xd7\x12\xe2?F\x94\xf6\x06_\x98\xec?\xc2\x17&S\x05\xa3\xe2?\xcd\xcc\xcc\xcc\xcc\xcc\xec?\xd7\xa3p=\n\xd7\xe3?\xcd\xcc\xcc\xcc\xcc\xcc\xec?\x9a\x99\x99\x99\x99\x99\xb9?\x94\xf6\x06_\x98L\xc5?A\xf1c\xcc]K\xe8?\xcff\xd5\xe7j+\xd6?\x07\xce\x19Q\xda\x1b\xdc?5^\xbaI\x0c\x02\xeb?-C\x1c\xeb\xe26\xba?\xcc]K\xc8\x07=\xdb?\xf5\xdb\xd7\x81sF\xe4?\x98L\x15\x8cJ\xea\xe4?\x9a\x99\x99\x99\x99\x99\xb9?v\xe0\x9c\x11\xa5\xbd\xe1?\xcd\xcc\xcc\xcc\xcc\xcc\xec?\xe7\x8c(\xed\r\xbe\xe0?M\xf3\x8eSt$\xd7?w-!\x1f\xf4l\xd6?\x9a\x99\x99\x99\x99\x99\xb9?\xa7y\xc7):\x92\xeb?gDio\xf0\x85\xe9?>yX\xa85\xcd\xeb?\xd7\xa3p=\n\xd7\xe3?Z\xf5\xb9\xda\x8a\xfd\xe5?\x0e\xbe0\x99*\x18\xc5?\x03\t\x8a\x1fc\xee\xca?A\xf1c\xcc]K\xe8?\xcff\xd5\xe7j+\xd6?%u\x02\x9a\x08\x1b\xde?\xb3{\xf2\xb0Pk\xea?-C\x1c\xeb\xe26\xba?$\x97\xff\x90~\xfb\xda?b\x10X9\xb4\xc8\xe6?Y\x17\xb7\xd1\x00\xde\xe2?\xc2\x17&S\x05\xa3\xe2?\xac\xad\xd8_vO\xce?m\xc5\xfe\xb2{\xf2\xd0?b\x10X9\xb4\xc8\xe6?\xcff\xd5\xe7j+\xd6?\x89A`\xe5\xd0"\xdb?\x99*\x18\x95\xd4\t\xe8?K\xc8\x07=\x9bU\xbf?5\xef8EGr\xd9?\x12\x83\xc0\xca\xa1E\xe6?\x91\xed|?5^\xda?\xd5\xe7j+\xf6\x97\xcd?]\xdcF\x03x\x0b\xe4?\xa8\xc6K7\x89A\xe0?;\xdfO\x8d\x97n\xd2?\x89A`\xe5\xd0"\xcb?w-!\x1f\xf4l\xd6?=\x9bU\x9f\xab\xad\xc8?\xdb\xf9~j\xbct\xc3?\xb2\x9d\xef\xa7\xc6K\xd7?\xb7b\x7f\xd9=y\xd8?5\xef8EGr\xd9?\xe6?\xa4\xdf\xbe\x0e\xbc?aTR\'\xa0\x89\xd0?S\x96!\x8euq\xdb?\xc6m4\x80\xb7@\xe2?\xf5\xdb\xd7\x81sF\xd4?\x9a\x99\x99\x99\x99\x99\xb9?\x06\x12\x14?\xc6\xdc\xd5?X9\xb4\xc8v\xbe\xbf?d\xcc]K\xc8\x07\xdd?\xf5\xdb\xd7\x81sF\xe4?\t\x1b\x9e^)\xcb\xe0?\x82sF\x94\xf6\x06\xcf?\xc6\xdc\xb5\x84|\xd0\xe3?\x16\xfb\xcb\xee\xc9\xc3\xe2?\xe7\x8c(\xed\r\xbe\xe0?\x89A`\xe5\xd0"\xcb?\xfb\\m\xc5\xfe\xb2\xdb?\xac\xad\xd8_vO\xbe?\xa5N@\x13a\xc3\xc3?\xa2E\xb6\xf3\xfd\xd4\xd8?\xf5\xdb\xd7\x81sF\xe4?\xd3\xbc\xe3\x14\x1d\xc9\xe5?\x84\x9e\xcd\xaa\xcf\xd5\xd6?\xcd\xcc\xcc\xcc\xcc\xcc\xec?\x91\xed|?5^\xea?\xe7\x8c(\xed\r\xbe\xe0?M\xf3\x8eSt$\xd7?%u\x02\x9a\x08\x1b\xce?5\xef8EGr\xd9?\xcd\xcc\xcc\xcc\xcc\xcc\xec?\xcd\xcc\xcc\xcc\xcc\xcc\xec?P\x8d\x97n\x12\x83\xe0?\xef\xc9\xc3B\xadi\xce?y\xe9&1\x08\xac\xcc?\xfb:p\xce\x88\xd2\xde?\'\xa0\x89\xb0\xe1\xe9\xd5?m\xc5\xfe\xb2{\xf2\xd0?\x9a\x99\x99\x99\x99\x99\xb9?\xe3\xa5\x9b\xc4 \xb0\xd2?_\x07\xce\x19Q\xda\xdb?2U0*\xa9\x13\xc0?(~\x8c\xb9k\t\xd9?\xb0rh\x91\xed|\xdf?0*\xa9\x13\xd0D\xd8?\xfd\x87\xf4\xdb\xd7\x81\xd3?\x82\xe2\xc7\x98\xbb\x96\xe0?\x9d\x80&\xc2\x86\xa7\xd7?;\xdfO\x8d\x97n\xd2?\x89A`\xe5\xd0"\xcb?w-!\x1f\xf4l\xd6?_\x07\xce\x19Q\xda\xdb?2U0*\xa9\x13\xc0?\xe5a\xa1\xd64\xef\xd8?\x12\x83\xc0\xca\xa1E\xe6?K\xc8\x07=\x9bU\xdf?\x8d(\xed\r\xbe0\xe9??\xc6\xdc\xb5\x84|\xc0?w-!\x1f\xf4l\xc6?\xa5N@\x13a\xc3\xe3?\x1aQ\xda\x1b|a\xd2?\xd0D\xd8\xf0\xf4J\xd9?jM\xf3\x8eSt\xe4?-C\x1c\xeb\xe26\xba?\xc0\xec\x9e<,\xd4\xda?4\xa2\xb47\xf8\xc2\xe4?\xcd\xcc\xcc\xcc\xcc\xcc\xec?\xe0\xbe\x0e\x9c3\xa2\xe4?\x8fSt$\x97\xff\xd0?"\xfd\xf6u\xe0\x9c\xd1?\xcd\xcc\xcc\xcc\xcc\xcc\xec?\xcd\xcc\xcc\xcc\xcc\xcc\xec?m\xc5\xfe\xb2{\xf2\xe0?jM\xf3\x8eSt\xe4?L7\x89A`\xe5\xc0?\x91\xed|?5^\xda?4\xa2\xb47\xf8\xc2\xe4?k+\xf6\x97\xdd\x93\xe7?\xf8\xc2d\xaa`T\xe2?\xfb:p\xce\x88\xd2\xde?\xf7u\xe0\x9c\x11\xa5\xdd?(~\x8c\xb9k\t\xe9?\xf0\x85\xc9T\xc1\xa8\xe4?\xcd\xcc\xcc\xcc\xcc\xcc\xec?_\x07\xce\x19Q\xda\xdb?\xdeq\x8a\x8e\xe4\xf2\xbf?\xe5a\xa1\xd64\xef\xd8?\xa8\xc6K7\x89A\xe0?%u\x02\x9a\x08\x1b\xce?2\xe6\xae%\xe4\x83\xde?\x01M\x84\rO\xaf\xd4?\xcc]K\xc8\x07=\xcb?\xf9\xa0g\xb3\xeas\xd5?\x9a\x99\x99\x99\x99\x99\xb9?\xc6\xdc\xb5\x84|\xd0\xd3?\xcaT\xc1\xa8\xa4N\xe0?\x9a\x99\x99\x99\x99\x99\xb9?h\xb3\xeas\xb5\x15\xdb?\x16\xfb\xcb\xee\xc9\xc3\xe2?\x99\xbb\x96\x90\x0fz\xd6?\x0e-\xb2\x9d\xef\xa7\xe6?\xb1\xbf\xec\x9e<,\xc4?\x9a\x99\x99\x99\x99\x99\xb9?\xdf\xe0\x0b\x93\xa9\x82\xe1?\x89A`\xe5\xd0"\xcb?S\x96!\x8euq\xeb?\xb3{\xf2\xb0Pk\xea?K\xc8\x07=\x9bU\xbf?\xcb\xa1E\xb6\xf3\xfd\xd4?\x12\x83\xc0\xca\xa1E\xe6?I.\xff!\xfd\xf6\xd5?\x9f<,\xd4\x9a\xe6\xbd?9\xd6\xc5m4\x80\xe7?\xfc\xa9\xf1\xd2Mb\xe0?;\xdfO\x8d\x97n\xd2?\x89A`\xe5\xd0"\xcb?\xa0\x89\xb0\xe1\xe9\x95\xe2?\x89A`\xe5\xd0"\xcb?\xea\x95\xb2\x0cq\xac\xeb?\x9a\x99\x99\x99\x99\x99\xb9?\xf5\xdb\xd7\x81sF\xe4?\xa3\x01\xbc\x05\x12\x14\xdf?\xf1\xf4JY\x868\xc6? \xd2o_\x07\xce\xe9?\xb1Pk\x9aw\x9c\xe2?\xe7\x8c(\xed\r\xbe\xe0?\x89A`\xe5\xd0"\xcb?\x00o\x81\x04\xc5\x8f\xe1?\x92\xcb\x7fH\xbf}\xcd?-\xb2\x9d\xef\xa7\xc6\xeb?\x7f\xfb:p\xce\x88\xc2?4\xa2\xb47\xf8\xc2\xe4?\xd8\x81sF\x94\xf6\xe6?\xd3Mb\x10X9\xe4?\x9a\x99\x99\x99\x99\x99\xb9?\xb7b\x7f\xd9=y\xc8?(~\x8c\xb9k\t\xe9?\xf0\x85\xc9T\xc1\xa8\xe4?\x04\xe7\x8c(\xed\r\xde?\xcd\xcc\xcc\xcc\xcc\xcc\xec?F%u\x02\x9a\x08\xbb?\xe0\x9c\x11\xa5\xbd\xc1\xd7?\x9a\x99\x99\x99\x99\x99\xb9?\x9a\x99\x99\x99\x99\x99\xb9?{\x14\xaeG\xe1z\xd4?2U0*\xa9\x13\xd0?\xd4+e\x19\xe2X\xc7?\x9a\x99\x99\x99\x99\x99\xb9?\x9a\x99\x99\x99\x99\x99\xb9?\xe3\xa5\x9b\xc4 \xb0\xd2?P\xfc\x18s\xd7\x12\xe2?\x9a\x99\x99\x99\x99\x99\xb9?\x03\t\x8a\x1fc\xee\xda?4\xa2\xb47\xf8\xc2\xe4?\x8b\xfde\xf7\xe4a\xe1?,e\x19\xe2X\x17\xd7?\xcd;N\xd1\x91\\\xde?$\x97\xff\x90~\xfb\xda?\xe7\x8c(\xed\r\xbe\xe0?\x89A`\xe5\xd0"\xcb?w-!\x1f\xf4l\xd6?P\xfc\x18s\xd7\x12\xe2?F\x94\xf6\x06_\x98\xec?\xc2\x17&S\x05\xa3\xe2?\xcd\xcc\xcc\xcc\xcc\xcc\xec?\xd7\xa3p=\n\xd7\xe3?\xcd\xcc\xcc\xcc\xcc\xcc\xec?\x9a\x99\x99\x99\x99\x99\xb9?\x94\xf6\x06_\x98L\xc5?A\xf1c\xcc]K\xe8?\xcff\xd5\xe7j+\xd6?\x07\xce\x19Q\xda\x1b\xdc?5^\xbaI\x0c\x02\xeb?-C\x1c\xeb\xe26\xba?\xcc]K\xc8\x07=\xdb?\xf5\xdb\xd7\x81sF\xe4?\x98L\x15\x8cJ\xea\xe4?\x9a\x99\x99\x99\x99\x99\xb9?v\xe0\x9c\x11\xa5\xbd\xe1?\xcd\xcc\xcc\xcc\xcc\xcc\xec?\xe7\x8c(\xed\r\xbe\xe0?M\xf3\x8eSt$\xd7?w-!\x1f\xf4l\xd6?\x9a\x99\x99\x99\x99\x99\xb9?\xa7y\xc7):\x92\xeb?gDio\xf0\x85\xe9?>yX\xa85\xcd\xeb?\xd7\xa3p=\n\xd7\xe3?Z\xf5\xb9\xda\x8a\xfd\xe5?\x0e\xbe0\x99*\x18\xc5?\x03\t\x8a\x1fc\xee\xca?A\xf1c\xcc]K\xe8?\xcff\xd5\xe7j+\xd6?%u\x02\x9a\x08\x1b\xde?\xb3{\xf2\xb0Pk\xea?-C\x1c\xeb\xe26\xba?$\x97\xff\x90~\xfb\xda?b\x10X9\xb4\xc8\xe6?Y\x17\xb7\xd1\x00\xde\xe2?\xc2\x17&S\x05\xa3\xe2?\xac\xad\xd8_vO\xce?m\xc5\xfe\xb2{\xf2\xd0?b\x10X9\xb4\xc8\xe6?\xcff\xd5\xe7j+\xd6?\x89A`\xe5\xd0"\xdb?\x99*\x18\x95\xd4\t\xe8?K\xc8\x07=\x9bU\xbf?5\xef8EGr\xd9?\x12\x83\xc0\xca\xa1E\xe6?\x91\xed|?5^\xda?\xd5\xe7j+\xf6\x97\xcd?]\xdcF\x03x\x0b\xe4?\xa8\xc6K7\x89A\xe0?;\xdfO\x8d\x97n\xd2?\x89A`\xe5\xd0"\xcb?w-!\x1f\xf4l\xd6?=\x9bU\x9f\xab\xad\xc8?\xdb\xf9~j\xbct\xc3?\xb2\x9d\xef\xa7\xc6K\xd7?\xb7b\x7f\xd9=y\xd8?5\xef8EGr\xd9?\xe6?\xa4\xdf\xbe\x0e\xbc?aTR\'\xa0\x89\xd0?S\x96!\x8euq\xdb?\xc6m4\x80\xb7@\xe2?\xf5\xdb\xd7\x81sF\xd4?\x9a\x99\x99\x99\x99\x99\xb9?\x06\x12\x14?\xc6\xdc\xd5?X9\xb4\xc8v\xbe\xbf?d\xcc]K\xc8\x07\xdd?\xf5\xdb\xd7\x81sF\xe4?\t\x1b\x9e^)\xcb\xe0?\x82sF\x94\xf6\x06\xcf?\xc6\xdc\xb5\x84|\xd0\xe3?\x16\xfb\xcb\xee\xc9\xc3\xe2?\xe7\x8c(\xed\r\xbe\xe0?\x89A`\xe5\xd0"\xcb?\xfb\\m\xc5\xfe\xb2\xdb?\xac\xad\xd8_vO\xbe?\xa5N@\x13a\xc3\xc3?\xa2E\xb6\xf3\xfd\xd4\xd8?\xf5\xdb\xd7\x81sF\xe4?\xd3\xbc\xe3\x14\x1d\xc9\xe5?\x84\x9e\xcd\xaa\xcf\xd5\xd6?\xcd\xcc\xcc\xcc\xcc\xcc\xec?\x91\xed|?5^\xea?\xe7\x8c(\xed\r\xbe\xe0?M\xf3\x8eSt$\xd7?%u\x02\x9a\x08\x1b\xce?5\xef8EGr\xd9?\xcd\xcc\xcc\xcc\xcc\xcc\xec?\xcd\xcc\xcc\xcc\xcc\xcc\xec?P\x8d\x97n\x12\x83\xe0?\xef\xc9\xc3B\xadi\xce?y\xe9&1\x08\xac\xcc?\xfb:p\xce\x88\xd2\xde?\'\xa0\x89\xb0\xe1\xe9\xd5?m\xc5\xfe\xb2{\xf2\xd0?\x9a\x99\x99\x99\x99\x99\xb9?\xe3\xa5\x9b\xc4 \xb0\xd2?_\x07\xce\x19Q\xda\xdb?2U0*\xa9\x13\xc0?(~\x8c\xb9k\t\xd9?\xb0rh\x91\xed|\xdf?0*\xa9\x13\xd0D\xd8?\xfd\x87\xf4\xdb\xd7\x81\xd3?\x82\xe2\xc7\x98\xbb\x96\xe0?\x9d\x80&\xc2\x86\xa7\xd7?;\xdfO\x8d\x97n\xd2?\x89A`\xe5\xd0"\xcb?w-!\x1f\xf4l\xd6?_\x07\xce\x19Q\xda\xdb?2U0*\xa9\x13\xc0?\xe5a\xa1\xd64\xef\xd8?\x12\x83\xc0\xca\xa1E\xe6?K\xc8\x07=\x9bU\xdf?\x8d(\xed\r\xbe0\xe9??\xc6\xdc\xb5\x84|\xc0?w-!\x1f\xf4l\xc6?\xa5N@\x13a\xc3\xe3?\x1aQ\xda\x1b|a\xd2?\xd0D\xd8\xf0\xf4J\xd9?jM\xf3\x8eSt\xe4?-C\x1c\xeb\xe26\xba?\xc0\xec\x9e<,\xd4\xda?4\xa2\xb47\xf8\xc2\xe4?\xcd\xcc\xcc\xcc\xcc\xcc\xec?\xe0\xbe\x0e\x9c3\xa2\xe4?\x8fSt$\x97\xff\xd0?"\xfd\xf6u\xe0\x9c\xd1?\xcd\xcc\xcc\xcc\xcc\xcc\xec?\xcd\xcc\xcc\xcc\xcc\xcc\xec?m\xc5\xfe\xb2{\xf2\xe0?jM\xf3\x8eSt\xe4?L7\x89A`\xe5\xc0?\x91\xed|?5^\xda?4\xa2\xb47\xf8\xc2\xe4?k+\xf6\x97\xdd\x93\xe7?\xf8\xc2d\xaa`T\xe2?\xfb:p\xce\x88\xd2\xde?\xf7u\xe0\x9c\x11\xa5\xdd?(~\x8c\xb9k\t\xe9?\xf0\x85\xc9T\xc1\xa8\xe4?\xcd\xcc\xcc\xcc\xcc\xcc\xec?_\x07\xce\x19Q\xda\xdb?\xdeq\x8a\x8e\xe4\xf2\xbf?\xe5a\xa1\xd64\xef\xd8?\xa8\xc6K7\x89A\xe0?%u\x02\x9a\x08\x1b\xce?2\xe6\xae%\xe4\x83\xde?\x01M\x84\rO\xaf\xd4?\xcc]K\xc8\x07=\xcb?\xf9\xa0g\xb3\xeas\xd5?\x9a\x99\x99\x99\x99\x99\xb9?\xc6\xdc\xb5\x84|\xd0\xd3?\xcaT\xc1\xa8\xa4N\xe0?\x9a\x99\x99\x99\x99\x99\xb9?h\xb3\xeas\xb5\x15\xdb?\x16\xfb\xcb\xee\xc9\xc3\xe2?\x99\xbb\x96\x90\x0fz\xd6?\x0e-\xb2\x9d\xef\xa7\xe6?\xb1\xbf\xec\x9e<,\xc4?\x9a\x99\x99\x99\x99\x99\xb9?\xdf\xe0\x0b\x93\xa9\x82\xe1?\x89A`\xe5\xd0"\xcb?S\x96!\x8euq\xeb?\xb3{\xf2\xb0Pk\xea?K\xc8\x07=\x9bU\xbf?\xcb\xa1E\xb6\xf3\xfd\xd4?\x12\x83\xc0\xca\xa1E\xe6?I.\xff!\xfd\xf6\xd5?\x9f<,\xd4\x9a\xe6\xbd?9\xd6\xc5m4\x80\xe7?\xfc\xa9\xf1\xd2Mb\xe0?;\xdfO\x8d\x97n\xd2?\x89A`\xe5\xd0"\xcb?\xa0\x89\xb0\xe1\xe9\x95\xe2?\x89A`\xe5\xd0"\xcb?\xea\x95\xb2\x0cq\xac\xeb?\x9a\x99\x99\x99\x99\x99\xb9?\xf5\xdb\xd7\x81sF\xe4?\xa3\x01\xbc\x05\x12\x14\xdf?\xf1\xf4JY\x868\xc6? \xd2o_\x07\xce\xe9?\xb1Pk\x9aw\x9c\xe2?\xe7\x8c(\xed\r\xbe\xe0?\x89A`\xe5\xd0"\xcb?\x00o\x81\x04\xc5\x8f\xe1?\x92\xcb\x7fH\xbf}\xcd?-\xb2\x9d\xef\xa7\xc6\xeb?\x7f\xfb:p\xce\x88\xc2?4\xa2\xb47\xf8\xc2\xe4?\xd8\x81sF\x94\xf6\xe6?\xd3Mb\x10X9\xe4?\x9a\x99\x99\x99\x99\x99\xb9?\xb7b\x7f\xd9=y\xc8?(~\x8c\xb9k\t\xe9?\xf0\x85\xc9T\xc1\xa8\xe4?\x04\xe7\x8c(\xed\r\xde?\xcd\xcc\xcc\xcc\xcc\xcc\xec?F%u\x02\x9a\x08\xbb?\xe0\x9c\x11\xa5\xbd\xc1\xd7?\x9a\x99\x99\x99\x99\x99\xb9?\x9a\x99\x99\x99\x99\x99\xb9?{\x14\xaeG\xe1z\xd4?2U0*\xa9\x13\xd0?\xd4+e\x19\xe2X\xc7?\x9a\x99\x99\x99\x99\x99\xb9?\x9a\x99\x99\x99\x99\x99\xb9?\xe3\xa5\x9b\xc4 \xb0\xd2?P\xfc\x18s\xd7\x12\xe2?\x9a\x99\x99\x99\x99\x99\xb9?\x03\t\x8a\x1fc\xee\xda?4\xa2\xb47\xf8\xc2\xe4?\x8b\xfde\xf7\xe4a\xe1?,e\x19\xe2X\x17\xd7?\xcd;N\xd1\x91\\\xde?$\x97\xff\x90~\xfb\xda?\xe7\x8c(\xed\r\xbe\xe0?\x89A`\xe5\xd0"\xcb?w-!\x1f\xf4l\xd6?P\xfc\x18s\xd7\x12\xe2?F\x94\xf6\x06_\x98\xec?\xc2\x17&S\x05\xa3\xe2?\xcd\xcc\xcc\xcc\xcc\xcc\xec?\xd7\xa3p=\n\xd7\xe3?\xcd\xcc\xcc\xcc\xcc\xcc\xec?\x9a\x99\x99\x99\x99\x99\xb9?\x94\xf6\x06_\x98L\xc5?A\xf1c\xcc]K\xe8?\xcff\xd5\xe7j+\xd6?\x07\xce\x19Q\xda\x1b\xdc?5^\xbaI\x0c\x02\xeb?-C\x1c\xeb\xe26\xba?\xcc]K\xc8\x07=\xdb?\xf5\xdb\xd7\x81sF\xe4?\x98L\x15\x8cJ\xea\xe4?\x9a\x99\x99\x99\x99\x99\xb9?v\xe0\x9c\x11\xa5\xbd\xe1?\xcd\xcc\xcc\xcc\xcc\xcc\xec?\xe7\x8c(\xed\r\xbe\xe0?M\xf3\x8eSt$\xd7?w-!\x1f\xf4l\xd6?\x9a\x99\x99\x99\x99\x99\xb9?\xa7y\xc7):\x92\xeb?gDio\xf0\x85\xe9?>yX\xa85\xcd\xeb?\xd7\xa3p=\n\xd7\xe3?Z\xf5\xb9\xda\x8a\xfd\xe5?\x0e\xbe0\x99*\x18\xc5?\x03\t\x8a\x1fc\xee\xca?A\xf1c\xcc]K\xe8?\xcff\xd5\xe7j+\xd6?%u\x02\x9a\x08\x1b\xde?\xb3{\xf2\xb0Pk\xea?-C\x1c\xeb\xe26\xba?$\x97\xff\x90~\xfb\xda?b\x10X9\xb4\xc8\xe6?Y\x17\xb7\xd1\x00\xde\xe2?\xc2\x17&S\x05\xa3\xe2?\xac\xad\xd8_vO\xce?m\xc5\xfe\xb2{\xf2\xd0?b\x10X9\xb4\xc8\xe6?\xcff\xd5\xe7j+\xd6?\x89A`\xe5\xd0"\xdb?\x99*\x18\x95\xd4\t\xe8?K\xc8\x07=\x9bU\xbf?5\xef8EGr\xd9?\x12\x83\xc0\xca\xa1E\xe6?\x91\xed|?5^\xda?\xd5\xe7j+\xf6\x97\xcd?]\xdcF\x03x\x0b\xe4?\xa8\xc6K7\x89A\xe0?;\xdfO\x8d\x97n\xd2?\x89A`\xe5\xd0"\xcb?w-!\x1f\xf4l\xd6?=\x9bU\x9f\xab\xad\xc8?\xdb\xf9~j\xbct\xc3?\xb2\x9d\xef\xa7\xc6K\xd7?\xb7b\x7f\xd9=y\xd8?5\xef8EGr\xd9?\xe6?\xa4\xdf\xbe\x0e\xbc?aTR\'\xa0\x89\xd0?S\x96!\x8euq\xdb?\xc6m4\x80\xb7@\xe2?\xf5\xdb\xd7\x81sF\xd4?\x9a\x99\x99\x99\x99\x99\xb9?\x06\x12\x14?\xc6\xdc\xd5?X9\xb4\xc8v\xbe\xbf?d\xcc]K\xc8\x07\xdd?\xf5\xdb\xd7\x81sF\xe4?\t\x1b\x9e^)\xcb\xe0?\x82sF\x94\xf6\x06\xcf?\xc6\xdc\xb5\x84|\xd0\xe3?\x16\xfb\xcb\xee\xc9\xc3\xe2?\xe7\x8c(\xed\r\xbe\xe0?\x89A`\xe5\xd0"\xcb?\xfb\\m\xc5\xfe\xb2\xdb?\xac\xad\xd8_vO\xbe?\xa5N@\x13a\xc3\xc3?\xa2E\xb6\xf3\xfd\xd4\xd8?\xf5\xdb\xd7\x81sF\xe4?\xd3\xbc\xe3\x14\x1d\xc9\xe5?\x84\x9e\xcd\xaa\xcf\xd5\xd6?\xcd\xcc\xcc\xcc\xcc\xcc\xec?\x91\xed|?5^\xea?\xe7\x8c(\xed\r\xbe\xe0?M\xf3\x8eSt$\xd7?%u\x02\x9a\x08\x1b\xce?5\xef8EGr\xd9?\xcd\xcc\xcc\xcc\xcc\xcc\xec?\xcd\xcc\xcc\xcc\xcc\xcc\xec?P\x8d\x97n\x12\x83\xe0?\xef\xc9\xc3B\xadi\xce?y\xe9&1\x08\xac\xcc?\xfb:p\xce\x88\xd2\xde?\'\xa0\x89\xb0\xe1\xe9\xd5?m\xc5\xfe\xb2{\xf2\xd0?\x9a\x99\x99\x99\x99\x99\xb9?\xe3\xa5\x9b\xc4 \xb0\xd2?_\x07\xce\x19Q\xda\xdb?2U0*\xa9\x13\xc0?(~\x8c\xb9k\t\xd9?\xb0rh\x91\xed|\xdf?0*\xa9\x13\xd0D\xd8?\xfd\x87\xf4\xdb\xd7\x81\xd3?\x82\xe2\xc7\x98\xbb\x96\xe0?\x9d\x80&\xc2\x86\xa7\xd7?;\xdfO\x8d\x97n\xd2?\x89A`\xe5\xd0"\xcb?w-!\x1f\xf4l\xd6?_\x07\xce\x19Q\xda\xdb?2U0*\xa9\x13\xc0?\xe5a\xa1\xd64\xef\xd8?\x12\x83\xc0\xca\xa1E\xe6?K\xc8\x07=\x9bU\xdf?\x8d(\xed\r\xbe0\xe9??\xc6\xdc\xb5\x84|\xc0?w-!\x1f\xf4l\xc6?\xa5N@\x13a\xc3\xe3?\x1aQ\xda\x1b|a\xd2?\xd0D\xd8\xf0\xf4J\xd9?jM\xf3\x8eSt\xe4?-C\x1c\xeb\xe26\xba?\xc0\xec\x9e<,\xd4\xda?4\xa2\xb47\xf8\xc2\xe4?\xcd\xcc\xcc\xcc\xcc\xcc\xec?\xe0\xbe\x0e\x9c3\xa2\xe4?\x8fSt$\x97\xff\xd0?"\xfd\xf6u\xe0\x9c\xd1?\xcd\xcc\xcc\xcc\xcc\xcc\xec?\xcd\xcc\xcc\xcc\xcc\xcc\xec?m\xc5\xfe\xb2{\xf2\xe0?jM\xf3\x8eSt\xe4?L7\x89A`\xe5\xc0?\x91\xed|?5^\xda?4\xa2\xb47\xf8\xc2\xe4?k+\xf6\x97\xdd\x93\xe7?\xf8\xc2d\xaa`T\xe2?\xfb:p\xce\x88\xd2\xde?\xf7u\xe0\x9c\x11\xa5\xdd?(~\x8c\xb9k\t\xe9?\xf0\x85\xc9T\xc1\xa8\xe4?\xcd\xcc\xcc\xcc\xcc\xcc\xec?_\x07\xce\x19Q\xda\xdb?\xdeq\x8a\x8e\xe4\xf2\xbf?\xe5a\xa1\xd64\xef\xd8?\xa8\xc6K7\x89A\xe0?%u\x02\x9a\x08\x1b\xce?2\xe6\xae%\xe4\x83\xde?\x01M\x84\rO\xaf\xd4?\xcc]K\xc8\x07=\xcb?\xf9\xa0g\xb3\xeas\xd5?\x9a\x99\x99\x99\x99\x99\xb9?\xc6\xdc\xb5\x84|\xd0\xd3?\xcaT\xc1\xa8\xa4N\xe0?\x9a\x99\x99\x99\x99\x99\xb9?h\xb3\xeas\xb5\x15\xdb?\x16\xfb\xcb\xee\xc9\xc3\xe2?\x99\xbb\x96\x90\x0fz\xd6?\x0e-\xb2\x9d\xef\xa7\xe6?\xb1\xbf\xec\x9e<,\xc4?\x9a\x99\x99\x99\x99\x99\xb9?\xdf\xe0\x0b\x93\xa9\x82\xe1?\x89A`\xe5\xd0"\xcb?S\x96!\x8euq\xeb?\xb3{\xf2\xb0Pk\xea?K\xc8\x07=\x9bU\xbf?\xcb\xa1E\xb6\xf3\xfd\xd4?\x12\x83\xc0\xca\xa1E\xe6?I.\xff!\xfd\xf6\xd5?\x9f<,\xd4\x9a\xe6\xbd?9\xd6\xc5m4\x80\xe7?\xfc\xa9\xf1\xd2Mb\xe0?;\xdfO\x8d\x97n\xd2?\x89A`\xe5\xd0"\xcb?\xa0\x89\xb0\xe1\xe9\x95\xe2?\x89A`\xe5\xd0"\xcb?\xea\x95\xb2\x0cq\xac\xeb?\x9a\x99\x99\x99\x99\x99\xb9?\xf5\xdb\xd7\x81sF\xe4?\xa3\x01\xbc\x05\x12\x14\xdf?\xf1\xf4JY\x868\xc6? \xd2o_\x07\xce\xe9?\xb1Pk\x9aw\x9c\xe2?\xe7\x8c(\xed\r\xbe\xe0?\x89A`\xe5\xd0"\xcb?\x00o\x81\x04\xc5\x8f\xe1?\x92\xcb\x7fH\xbf}\xcd?-\xb2\x9d\xef\xa7\xc6\xeb?\x7f\xfb:p\xce\x88\xc2?4\xa2\xb47\xf8\xc2\xe4?\xd8\x81sF\x94\xf6\xe6?\xd3Mb\x10X9\xe4?\x9a\x99\x99\x99\x99\x99\xb9?\xb7b\x7f\xd9=y\xc8?(~\x8c\xb9k\t\xe9?\xf0\x85\xc9T\xc1\xa8\xe4?\x04\xe7\x8c(\xed\r\xde?\xcd\xcc\xcc\xcc\xcc\xcc\xec?F%u\x02\x9a\x08\xbb?\xe0\x9c\x11\xa5\xbd\xc1\xd7?\x9a\x99\x99\x99\x99\x99\xb9?\x9a\x99\x99\x99\x99\x99\xb9?{\x14\xaeG\xe1z\xd4?2U0*\xa9\x13\xd0?\xd4+e\x19\xe2X\xc7?\x9a\x99\x99\x99\x99\x99\xb9?\x9a\x99\x99\x99\x99\x99\xb9?\xe3\xa5\x9b\xc4 \xb0\xd2?P\xfc\x18s\xd7\x12\xe2?\x9a\x99\x99\x99\x99\x99\xb9?\x03\t\x8a\x1fc\xee\xda?4\xa2\xb47\xf8\xc2\xe4?\x8b\xfde\xf7\xe4a\xe1?,e\x19\xe2X\x17\xd7?\xcd;N\xd1\x91\\\xde?$\x97\xff\x90~\xfb\xda?\xe7\x8c(\xed\r\xbe\xe0?\x89A`\xe5\xd0"\xcb?w-!\x1f\xf4l\xd6?P\xfc\x18s\xd7\x12\xe2?F\x94\xf6\x06_\x98\xec?\xc2\x17&S\x05\xa3\xe2?\xcd\xcc\xcc\xcc\xcc\xcc\xec?\xd7\xa3p=\n\xd7\xe3?\xcd\xcc\xcc\xcc\xcc\xcc\xec?\x9a\x99\x99\x99\x99\x99\xb9?\x94\xf6\x06_\x98L\xc5?A\xf1c\xcc]K\xe8?\xcff\xd5\xe7j+\xd6?\x07\xce\x19Q\xda\x1b\xdc?5^\xbaI\x0c\x02\xeb?-C\x1c\xeb\xe26\xba?\xcc]K\xc8\x07=\xdb?\xf5\xdb\xd7\x81sF\xe4?\x98L\x15\x8cJ\xea\xe4?\x9a\x99\x99\x99\x99\x99\xb9?v\xe0\x9c\x11\xa5\xbd\xe1?\xcd\xcc\xcc\xcc\xcc\xcc\xec?\xe7\x8c(\xed\r\xbe\xe0?M\xf3\x8eSt$\xd7?w-!\x1f\xf4l\xd6?\x9a\x99\x99\x99\x99\x99\xb9?\xa7y\xc7):\x92\xeb?gDio\xf0\x85\xe9?>yX\xa85\xcd\xeb?\xd7\xa3p=\n\xd7\xe3?Z\xf5\xb9\xda\x8a\xfd\xe5?\x0e\xbe0\x99*\x18\xc5?\x03\t\x8a\x1fc\xee\xca?A\xf1c\xcc]K\xe8?\xcff\xd5\xe7j+\xd6?%u\x02\x9a\x08\x1b\xde?\xb3{\xf2\xb0Pk\xea?-C\x1c\xeb\xe26\xba?$\x97\xff\x90~\xfb\xda?b\x10X9\xb4\xc8\xe6?Y\x17\xb7\xd1\x00\xde\xe2?\xc2\x17&S\x05\xa3\xe2?\xac\xad\xd8_vO\xce?m\xc5\xfe\xb2{\xf2\xd0?b\x10X9\xb4\xc8\xe6?\xcff\xd5\xe7j+\xd6?\x89A`\xe5\xd0"\xdb?\x99*\x18\x95\xd4\t\xe8?K\xc8\x07=\x9bU\xbf?5\xef8EGr\xd9?\x12\x83\xc0\xca\xa1E\xe6?\x91\xed|?5^\xda?\xd5\xe7j+\xf6\x97\xcd?]\xdcF\x03x\x0b\xe4?\xa8\xc6K7\x89A\xe0?;\xdfO\x8d\x97n\xd2?\x89A`\xe5\xd0"\xcb?w-!\x1f\xf4l\xd6?=\x9bU\x9f\xab\xad\xc8?\xdb\xf9~j\xbct\xc3?\xb2\x9d\xef\xa7\xc6K\xd7?\xb7b\x7f\xd9=y\xd8?5\xef8EGr\xd9?\xe6?\xa4\xdf\xbe\x0e\xbc?aTR\'\xa0\x89\xd0?S\x96!\x8euq\xdb?\xc6m4\x80\xb7@\xe2?\xf5\xdb\xd7\x81sF\xd4?\x9a\x99\x99\x99\x99\x99\xb9?\x06\x12\x14?\xc6\xdc\xd5?X9\xb4\xc8v\xbe\xbf?d\xcc]K\xc8\x07\xdd?\xf5\xdb\xd7\x81sF\xe4?\t\x1b\x9e^)\xcb\xe0?\x82sF\x94\xf6\x06\xcf?\xc6\xdc\xb5\x84|\xd0\xe3?\x16\xfb\xcb\xee\xc9\xc3\xe2?\xe7\x8c(\xed\r\xbe\xe0?\x89A`\xe5\xd0"\xcb?\xfb\\m\xc5\xfe\xb2\xdb?\xac\xad\xd8_vO\xbe?\xa5N@\x13a\xc3\xc3?\xa2E\xb6\xf3\xfd\xd4\xd8?\xf5\xdb\xd7\x81sF\xe4?\xd3\xbc\xe3\x14\x1d\xc9\xe5?\x84\x9e\xcd\xaa\xcf\xd5\xd6?\xcd\xcc\xcc\xcc\xcc\xcc\xec?\x91\xed|?5^\xea?\xe7\x8c(\xed\r\xbe\xe0?M\xf3\x8eSt$\xd7?%u\x02\x9a\x08\x1b\xce?5\xef8EGr\xd9?\xcd\xcc\xcc\xcc\xcc\xcc\xec?\xcd\xcc\xcc\xcc\xcc\xcc\xec?P\x8d\x97n\x12\x83\xe0?\xef\xc9\xc3B\xadi\xce?y\xe9&1\x08\xac\xcc?\xfb:p\xce\x88\xd2\xde?\'\xa0\x89\xb0\xe1\xe9\xd5?m\xc5\xfe\xb2{\xf2\xd0?\x9a\x99\x99\x99\x99\x99\xb9?\xe3\xa5\x9b\xc4 \xb0\xd2?_\x07\xce\x19Q\xda\xdb?2U0*\xa9\x13\xc0?(~\x8c\xb9k\t\xd9?\xb0rh\x91\xed|\xdf?0*\xa9\x13\xd0D\xd8?\xfd\x87\xf4\xdb\xd7\x81\xd3?\x82\xe2\xc7\x98\xbb\x96\xe0?\x9d\x80&\xc2\x86\xa7\xd7?;\xdfO\x8d\x97n\xd2?\x89A`\xe5\xd0"\xcb?w-!\x1f\xf4l\xd6?_\x07\xce\x19Q\xda\xdb?2U0*\xa9\x13\xc0?\xe5a\xa1\xd64\xef\xd8?\x12\x83\xc0\xca\xa1E\xe6?K\xc8\x07=\x9bU\xdf?\x8d(\xed\r\xbe0\xe9??\xc6\xdc\xb5\x84|\xc0?w-!\x1f\xf4l\xc6?\xa5N@\x13a\xc3\xe3?\x1aQ\xda\x1b|a\xd2?\xd0D\xd8\xf0\xf4J\xd9?jM\xf3\x8eSt\xe4?-C\x1c\xeb\xe26\xba?\xc0\xec\x9e<,\xd4\xda?4\xa2\xb47\xf8\xc2\xe4?\xcd\xcc\xcc\xcc\xcc\xcc\xec?\xe0\xbe\x0e\x9c3\xa2\xe4?\x8fSt$\x97\xff\xd0?"\xfd\xf6u\xe0\x9c\xd1?\xcd\xcc\xcc\xcc\xcc\xcc\xec?\xcd\xcc\xcc\xcc\xcc\xcc\xec?m\xc5\xfe\xb2{\xf2\xe0?jM\xf3\x8eSt\xe4?L7\x89A`\xe5\xc0?\x91\xed|?5^\xda?4\xa2\xb47\xf8\xc2\xe4?k+\xf6\x97\xdd\x93\xe7?\xf8\xc2d\xaa`T\xe2?\xfb:p\xce\x88\xd2\xde?\xf7u\xe0\x9c\x11\xa5\xdd?(~\x8c\xb9k\t\xe9?\xf0\x85\xc9T\xc1\xa8\xe4?\xcd\xcc\xcc\xcc\xcc\xcc\xec?_\x07\xce\x19Q\xda\xdb?\xdeq\x8a\x8e\xe4\xf2\xbf?\xe5a\xa1\xd64\xef\xd8?\xa8\xc6K7\x89A\xe0?%u\x02\x9a\x08\x1b\xce?2\xe6\xae%\xe4\x83\xde?\x01M\x84\rO\xaf\xd4?\xcc]K\xc8\x07=\xcb?\xf9\xa0g\xb3\xeas\xd5?\x9a\x99\x99\x99\x99\x99\xb9?\xc6\xdc\xb5\x84|\xd0\xd3?\xcaT\xc1\xa8\xa4N\xe0?\x9a\x99\x99\x99\x99\x99\xb9?h\xb3\xeas\xb5\x15\xdb?\x16\xfb\xcb\xee\xc9\xc3\xe2?\x99\xbb\x96\x90\x0fz\xd6?\x0e-\xb2\x9d\xef\xa7\xe6?\xb1\xbf\xec\x9e<,\xc4?\x9a\x99\x99\x99\x99\x99\xb9?\xdf\xe0\x0b\x93\xa9\x82\xe1?\x89A`\xe5\xd0"\xcb?S\x96!\x8euq\xeb?\xb3{\xf2\xb0Pk\xea?K\xc8\x07=\x9bU\xbf?\xcb\xa1E\xb6\xf3\xfd\xd4?\x12\x83\xc0\xca\xa1E\xe6?I.\xff!\xfd\xf6\xd5?\x9f<,\xd4\x9a\xe6\xbd?9\xd6\xc5m4\x80\xe7?\xfc\xa9\xf1\xd2Mb\xe0?;\xdfO\x8d\x97n\xd2?\x89A`\xe5\xd0"\xcb?\xa0\x89\xb0\xe1\xe9\x95\xe2?\x89A`\xe5\xd0"\xcb?\xea\x95\xb2\x0cq\xac\xeb?\x9a\x99\x99\x99\x99\x99\xb9?\xf5\xdb\xd7\x81sF\xe4?\xa3\x01\xbc\x05\x12\x14\xdf?\xf1\xf4JY\x868\xc6? \xd2o_\x07\xce\xe9?\xb1Pk\x9aw\x9c\xe2?\xe7\x8c(\xed\r\xbe\xe0?\x89A`\xe5\xd0"\xcb?\x00o\x81\x04\xc5\x8f\xe1?\x92\xcb\x7fH\xbf}\xcd?-\xb2\x9d\xef\xa7\xc6\xeb?\x7f\xfb:p\xce\x88\xc2?4\xa2\xb47\xf8\xc2\xe4?\xd8\x81sF\x94\xf6\xe6?\xd3Mb\x10X9\xe4?\x9a\x99\x99\x99\x99\x99\xb9?\xb7b\x7f\xd9=y\xc8?(~\x8c\xb9k\t\xe9?\xf0\x85\xc9T\xc1\xa8\xe4?\x04\xe7\x8c(\xed\r\xde?\xcd\xcc\xcc\xcc\xcc\xcc\xec?F%u\x02\x9a\x08\xbb?\xe0\x9c\x11\xa5\xbd\xc1\xd7?\x9a\x99\x99\x99\x99\x99\xb9?\x9a\x99\x99\x99\x99\x99\xb9?{\x14\xaeG\xe1z\xd4?2U0*\xa9\x13\xd0?\xd4+e\x19\xe2X\xc7?\x9a\x99\x99\x99\x99\x99\xb9?\x9a\x99\x99\x99\x99\x99\xb9?\xe3\xa5\x9b\xc4 \xb0\xd2?P\xfc\x18s\xd7\x12\xe2?\x9a\x99\x99\x99\x99\x99\xb9?\x03\t\x8a\x1fc\xee\xda?4\xa2\xb47\xf8\xc2\xe4?\x8b\xfde\xf7\xe4a\xe1?,e\x19\xe2X\x17\xd7?\xcd;N\xd1\x91\\\xde?$\x97\xff\x90~\xfb\xda?\xe7\x8c(\xed\r\xbe\xe0?\x89A`\xe5\xd0"\xcb?w-!\x1f\xf4l\xd6?P\xfc\x18s\xd7\x12\xe2?F\x94\xf6\x06_\x98\xec?\xc2\x17&S\x05\xa3\xe2?\xcd\xcc\xcc\xcc\xcc\xcc\xec?\xd7\xa3p=\n\xd7\xe3?\xcd\xcc\xcc\xcc\xcc\xcc\xec?\x9a\x99\x99\x99\x99\x99\xb9?\x94\xf6\x06_\x98L\xc5?A\xf1c\xcc]K\xe8?\xcff\xd5\xe7j+\xd6?\x07\xce\x19Q\xda\x1b\xdc?5^\xbaI\x0c\x02\xeb?-C\x1c\xeb\xe26\xba?\xcc]K\xc8\x07=\xdb?\xf5\xdb\xd7\x81sF\xe4?\x98L\x15\x8cJ\xea\xe4?\x9a\x99\x99\x99\x99\x99\xb9?v\xe0\x9c\x11\xa5\xbd\xe1?\xcd\xcc\xcc\xcc\xcc\xcc\xec?\xe7\x8c(\xed\r\xbe\xe0?M\xf3\x8eSt$\xd7?w-!\x1f\xf4l\xd6?\x9a\x99\x99\x99\x99\x99\xb9?\xa7y\xc7):\x92\xeb?gDio\xf0\x85\xe9?>yX\xa85\xcd\xeb?\xd7\xa3p=\n\xd7\xe3?Z\xf5\xb9\xda\x8a\xfd\xe5?\x0e\xbe0\x99*\x18\xc5?\x03\t\x8a\x1fc\xee\xca?A\xf1c\xcc]K\xe8?\xcff\xd5\xe7j+\xd6?%u\x02\x9a\x08\x1b\xde?\xb3{\xf2\xb0Pk\xea?-C\x1c\xeb\xe26\xba?$\x97\xff\x90~\xfb\xda?b\x10X9\xb4\xc8\xe6?Y\x17\xb7\xd1\x00\xde\xe2?\xc2\x17&S\x05\xa3\xe2?\xac\xad\xd8_vO\xce?m\xc5\xfe\xb2{\xf2\xd0?b\x10X9\xb4\xc8\xe6?\xcff\xd5\xe7j+\xd6?\x89A`\xe5\xd0"\xdb?\x99*\x18\x95\xd4\t\xe8?K\xc8\x07=\x9bU\xbf?5\xef8EGr\xd9?\x12\x83\xc0\xca\xa1E\xe6?\x91\xed|?5^\xda?\xd5\xe7j+\xf6\x97\xcd?]\xdcF\x03x\x0b\xe4?\xa8\xc6K7\x89A\xe0?;\xdfO\x8d\x97n\xd2?\x89A`\xe5\xd0"\xcb?w-!\x1f\xf4l\xd6?=\x9bU\x9f\xab\xad\xc8?\xdb\xf9~j\xbct\xc3?\xb2\x9d\xef\xa7\xc6K\xd7?\xb7b\x7f\xd9=y\xd8?5\xef8EGr\xd9?\xe6?\xa4\xdf\xbe\x0e\xbc?aTR\'\xa0\x89\xd0?S\x96!\x8euq\xdb?\xc6m4\x80\xb7@\xe2?\xf5\xdb\xd7\x81sF\xd4?\x9a\x99\x99\x99\x99\x99\xb9?\x06\x12\x14?\xc6\xdc\xd5?X9\xb4\xc8v\xbe\xbf?d\xcc]K\xc8\x07\xdd?\xf5\xdb\xd7\x81sF\xe4?\t\x1b\x9e^)\xcb\xe0?\x82sF\x94\xf6\x06\xcf?\xc6\xdc\xb5\x84|\xd0\xe3?\x16\xfb\xcb\xee\xc9\xc3\xe2?\xe7\x8c(\xed\r\xbe\xe0?\x89A`\xe5\xd0"\xcb?\xfb\\m\xc5\xfe\xb2\xdb?\xac\xad\xd8_vO\xbe?\xa5N@\x13a\xc3\xc3?\xa2E\xb6\xf3\xfd\xd4\xd8?\xf5\xdb\xd7\x81sF\xe4?\xd3\xbc\xe3\x14\x1d\xc9\xe5?\x84\x9e\xcd\xaa\xcf\xd5\xd6?\xcd\xcc\xcc\xcc\xcc\xcc\xec?\x91\xed|?5^\xea?\xe7\x8c(\xed\r\xbe\xe0?M\xf3\x8eSt$\xd7?%u\x02\x9a\x08\x1b\xce?5\xef8EGr\xd9?\xcd\xcc\xcc\xcc\xcc\xcc\xec?\xcd\xcc\xcc\xcc\xcc\xcc\xec?P\x8d\x97n\x12\x83\xe0?\xef\xc9\xc3B\xadi\xce?y\xe9&1\x08\xac\xcc?\xfb:p\xce\x88\xd2\xde?\'\xa0\x89\xb0\xe1\xe9\xd5?m\xc5\xfe\xb2{\xf2\xd0?\x9a\x99\x99\x99\x99\x99\xb9?\xe3\xa5\x9b\xc4 \xb0\xd2?_\x07\xce\x19Q\xda\xdb?2U0*\xa9\x13\xc0?(~\x8c\xb9k\t\xd9?\xb0rh\x91\xed|\xdf?0*\xa9\x13\xd0D\xd8?\xfd\x87\xf4\xdb\xd7\x81\xd3?\x82\xe2\xc7\x98\xbb\x96\xe0?\x9d\x80&\xc2\x86\xa7\xd7?;\xdfO\x8d\x97n\xd2?\x89A`\xe5\xd0"\xcb?w-!\x1f\xf4l\xd6?_\x07\xce\x19Q\xda\xdb?2U0*\xa9\x13\xc0?\xe5a\xa1\xd64\xef\xd8?\x12\x83\xc0\xca\xa1E\xe6?K\xc8\x07=\x9bU\xdf?\x8d(\xed\r\xbe0\xe9??\xc6\xdc\xb5\x84|\xc0?w-!\x1f\xf4l\xc6?\xa5N@\x13a\xc3\xe3?\x1aQ\xda\x1b|a\xd2?\xd0D\xd8\xf0\xf4J\xd9?jM\xf3\x8eSt\xe4?-C\x1c\xeb\xe26\xba?\xc0\xec\x9e<,\xd4\xda?4\xa2\xb47\xf8\xc2\xe4?\xcd\xcc\xcc\xcc\xcc\xcc\xec?\xe0\xbe\x0e\x9c3\xa2\xe4?\x8fSt$\x97\xff\xd0?"\xfd\xf6u\xe0\x9c\xd1?\xcd\xcc\xcc\xcc\xcc\xcc\xec?\xcd\xcc\xcc\xcc\xcc\xcc\xec?m\xc5\xfe\xb2{\xf2\xe0?jM\xf3\x8eSt\xe4?L7\x89A`\xe5\xc0?\x91\xed|?5^\xda?4\xa2\xb47\xf8\xc2\xe4?k+\xf6\x97\xdd\x93\xe7?\xf8\xc2d\xaa`T\xe2?\xfb:p\xce\x88\xd2\xde?\xf7u\xe0\x9c\x11\xa5\xdd?(~\x8c\xb9k\t\xe9?\xf0\x85\xc9T\xc1\xa8\xe4?\xcd\xcc\xcc\xcc\xcc\xcc\xec?_\x07\xce\x19Q\xda\xdb?\xdeq\x8a\x8e\xe4\xf2\xbf?\xe5a\xa1\xd64\xef\xd8?\xa8\xc6K7\x89A\xe0?%u\x02\x9a\x08\x1b\xce?2\xe6\xae%\xe4\x83\xde?\x01M\x84\rO\xaf\xd4?\xcc]K\xc8\x07=\xcb?\xf9\xa0g\xb3\xeas\xd5?\x9a\x99\x99\x99\x99\x99\xb9?\xc6\xdc\xb5\x84|\xd0\xd3?\xcaT\xc1\xa8\xa4N\xe0?\x9a\x99\x99\x99\x99\x99\xb9?h\xb3\xeas\xb5\x15\xdb?\x16\xfb\xcb\xee\xc9\xc3\xe2?\x99\xbb\x96\x90\x0fz\xd6?\x0e-\xb2\x9d\xef\xa7\xe6?\xb1\xbf\xec\x9e<,\xc4?\x9a\x99\x99\x99\x99\x99\xb9?\xdf\xe0\x0b\x93\xa9\x82\xe1?\x89A`\xe5\xd0"\xcb?S\x96!\x8euq\xeb?\xb3{\xf2\xb0Pk\xea?K\xc8\x07=\x9bU\xbf?\xcb\xa1E\xb6\xf3\xfd\xd4?\x12\x83\xc0\xca\xa1E\xe6?I.\xff!\xfd\xf6\xd5?\x9f<,\xd4\x9a\xe6\xbd?9\xd6\xc5m4\x80\xe7?\xfc\xa9\xf1\xd2Mb\xe0?;\xdfO\x8d\x97n\xd2?\x89A`\xe5\xd0"\xcb?\xa0\x89\xb0\xe1\xe9\x95\xe2?\x89A`\xe5\xd0"\xcb?\xea\x95\xb2\x0cq\xac\xeb?\x9a\x99\x99\x99\x99\x99\xb9?\xf5\xdb\xd7\x81sF\xe4?\xa3\x01\xbc\x05\x12\x14\xdf?\xf1\xf4JY\x868\xc6? \xd2o_\x07\xce\xe9?\xb1Pk\x9aw\x9c\xe2?\xe7\x8c(\xed\r\xbe\xe0?\x89A`\xe5\xd0"\xcb?\x00o\x81\x04\xc5\x8f\xe1?\x92\xcb\x7fH\xbf}\xcd?-\xb2\x9d\xef\xa7\xc6\xeb?\x7f\xfb:p\xce\x88\xc2?4\xa2\xb47\xf8\xc2\xe4?\xd8\x81sF\x94\xf6\xe6?\xd3Mb\x10X9\xe4?\x9a\x99\x99\x99\x99\x99\xb9?\xb7b\x7f\xd9=y\xc8?(~\x8c\xb9k\t\xe9?\xf0\x85\xc9T\xc1\xa8\xe4?\x04\xe7\x8c(\xed\r\xde?\xcd\xcc\xcc\xcc\xcc\xcc\xec?F%u\x02\x9a\x08\xbb?\xe0\x9c\x11\xa5\xbd\xc1\xd7?\x9a\x99\x99\x99\x99\x99\xb9?\x9a\x99\x99\x99\x99\x99\xb9?{\x14\xaeG\xe1z\xd4?2U0*\xa9\x13\xd0?\xd4+e\x19\xe2X\xc7?\x9a\x99\x99\x99\x99\x99\xb9?\x9a\x99\x99\x99\x99\x99\xb9?\xe3\xa5\x9b\xc4 \xb0\xd2?P\xfc\x18s\xd7\x12\xe2?\x9a\x99\x99\x99\x99\x99\xb9?\x03\t\x8a\x1fc\xee\xda?4\xa2\xb47\xf8\xc2\xe4?\x8b\xfde\xf7\xe4a\xe1?,e\x19\xe2X\x17\xd7?\xcd;N\xd1\x91\\\xde?$\x97\xff\x90~\xfb\xda?\xe7\x8c(\xed\r\xbe\xe0?\x89A`\xe5\xd0"\xcb?w-!\x1f\xf4l\xd6?P\xfc\x18s\xd7\x12\xe2?F\x94\xf6\x06_\x98\xec?\xc2\x17&S\x05\xa3\xe2?\xcd\xcc\xcc\xcc\xcc\xcc\xec?\xd7\xa3p=\n\xd7\xe3?\xcd\xcc\xcc\xcc\xcc\xcc\xec?\x9a\x99\x99\x99\x99\x99\xb9?\x94\xf6\x06_\x98L\xc5?A\xf1c\xcc]K\xe8?\xcff\xd5\xe7j+\xd6?\x07\xce\x19Q\xda\x1b\xdc?5^\xbaI\x0c\x02\xeb?-C\x1c\xeb\xe26\xba?\xcc]K\xc8\x07=\xdb?\xf5\xdb\xd7\x81sF\xe4?\x98L\x15\x8cJ\xea\xe4?\x9a\x99\x99\x99\x99\x99\xb9?v\xe0\x9c\x11\xa5\xbd\xe1?\xcd\xcc\xcc\xcc\xcc\xcc\xec?\xe7\x8c(\xed\r\xbe\xe0?M\xf3\x8eSt$\xd7?w-!\x1f\xf4l\xd6?\x9a\x99\x99\x99\x99\x99\xb9?\xa7y\xc7):\x92\xeb?gDio\xf0\x85\xe9?>yX\xa85\xcd\xeb?\xd7\xa3p=\n\xd7\xe3?Z\xf5\xb9\xda\x8a\xfd\xe5?\x0e\xbe0\x99*\x18\xc5?\x03\t\x8a\x1fc\xee\xca?A\xf1c\xcc]K\xe8?\xcff\xd5\xe7j+\xd6?%u\x02\x9a\x08\x1b\xde?\xb3{\xf2\xb0Pk\xea?-C\x1c\xeb\xe26\xba?$\x97\xff\x90~\xfb\xda?b\x10X9\xb4\xc8\xe6?Y\x17\xb7\xd1\x00\xde\xe2?\xc2\x17&S\x05\xa3\xe2?\xac\xad\xd8_vO\xce?m\xc5\xfe\xb2{\xf2\xd0?b\x10X9\xb4\xc8\xe6?\xcff\xd5\xe7j+\xd6?\x89A`\xe5\xd0"\xdb?\x99*\x18\x95\xd4\t\xe8?K\xc8\x07=\x9bU\xbf?5\xef8EGr\xd9?\x12\x83\xc0\xca\xa1E\xe6?\x91\xed|?5^\xda?\xd5\xe7j+\xf6\x97\xcd?]\xdcF\x03x\x0b\xe4?\xa8\xc6K7\x89A\xe0?;\xdfO\x8d\x97n\xd2?\x89A`\xe5\xd0"\xcb?w-!\x1f\xf4l\xd6?=\x9bU\x9f\xab\xad\xc8?\xdb\xf9~j\xbct\xc3?\xb2\x9d\xef\xa7\xc6K\xd7?\xb7b\x7f\xd9=y\xd8?5\xef8EGr\xd9?\xe6?\xa4\xdf\xbe\x0e\xbc?aTR\'\xa0\x89\xd0?S\x96!\x8euq\xdb?\xc6m4\x80\xb7@\xe2?\xf5\xdb\xd7\x81sF\xd4?\x9a\x99\x99\x99\x99\x99\xb9?\x06\x12\x14?\xc6\xdc\xd5?X9\xb4\xc8v\xbe\xbf?d\xcc]K\xc8\x07\xdd?\xf5\xdb\xd7\x81sF\xe4?\t\x1b\x9e^)\xcb\xe0?\x82sF\x94\xf6\x06\xcf?\xc6\xdc\xb5\x84|\xd0\xe3?\x16\xfb\xcb\xee\xc9\xc3\xe2?\xe7\x8c(\xed\r\xbe\xe0?\x89A`\xe5\xd0"\xcb?\xfb\\m\xc5\xfe\xb2\xdb?\xac\xad\xd8_vO\xbe?\xa5N@\x13a\xc3\xc3?\xa2E\xb6\xf3\xfd\xd4\xd8?\xf5\xdb\xd7\x81sF\xe4?\xd3\xbc\xe3\x14\x1d\xc9\xe5?\x84\x9e\xcd\xaa\xcf\xd5\xd6?\xcd\xcc\xcc\xcc\xcc\xcc\xec?\x91\xed|?5^\xea?\xe7\x8c(\xed\r\xbe\xe0?M\xf3\x8eSt$\xd7?%u\x02\x9a\x08\x1b\xce?5\xef8EGr\xd9?\xcd\xcc\xcc\xcc\xcc\xcc\xec?\xcd\xcc\xcc\xcc\xcc\xcc\xec?P\x8d\x97n\x12\x83\xe0?\xef\xc9\xc3B\xadi\xce?y\xe9&1\x08\xac\xcc?\xfb:p\xce\x88\xd2\xde?\'\xa0\x89\xb0\xe1\xe9\xd5?m\xc5\xfe\xb2{\xf2\xd0?\x9a\x99\x99\x99\x99\x99\xb9?\xe3\xa5\x9b\xc4 \xb0\xd2?_\x07\xce\x19Q\xda\xdb?2U0*\xa9\x13\xc0?(~\x8c\xb9k\t\xd9?\xb0rh\x91\xed|\xdf?0*\xa9\x13\xd0D\xd8?\xfd\x87\xf4\xdb\xd7\x81\xd3?\x82\xe2\xc7\x98\xbb\x96\xe0?\x9d\x80&\xc2\x86\xa7\xd7?;\xdfO\x8d\x97n\xd2?\x89A`\xe5\xd0"\xcb?w-!\x1f\xf4l\xd6?_\x07\xce\x19Q\xda\xdb?2U0*\xa9\x13\xc0?\xe5a\xa1\xd64\xef\xd8?\x12\x83\xc0\xca\xa1E\xe6?K\xc8\x07=\x9bU\xdf?\x8d(\xed\r\xbe0\xe9??\xc6\xdc\xb5\x84|\xc0?w-!\x1f\xf4l\xc6?\xa5N@\x13a\xc3\xe3?\x1aQ\xda\x1b|a\xd2?\xd0D\xd8\xf0\xf4J\xd9?jM\xf3\x8eSt\xe4?-C\x1c\xeb\xe26\xba?\xc0\xec\x9e<,\xd4\xda?4\xa2\xb47\xf8\xc2\xe4?\xcd\xcc\xcc\xcc\xcc\xcc\xec?\xe0\xbe\x0e\x9c3\xa2\xe4?\x8fSt$\x97\xff\xd0?"\xfd\xf6u\xe0\x9c\xd1?\xcd\xcc\xcc\xcc\xcc\xcc\xec?\xcd\xcc\xcc\xcc\xcc\xcc\xec?m\xc5\xfe\xb2{\xf2\xe0?jM\xf3\x8eSt\xe4?L7\x89A`\xe5\xc0?\x91\xed|?5^\xda?4\xa2\xb47\xf8\xc2\xe4?k+\xf6\x97\xdd\x93\xe7?\xf8\xc2d\xaa`T\xe2?\xfb:p\xce\x88\xd2\xde?\xf7u\xe0\x9c\x11\xa5\xdd?(~\x8c\xb9k\t\xe9?\xf0\x85\xc9T\xc1\xa8\xe4?\xcd\xcc\xcc\xcc\xcc\xcc\xec?_\x07\xce\x19Q\xda\xdb?\xdeq\x8a\x8e\xe4\xf2\xbf?\xe5a\xa1\xd64\xef\xd8?\xa8\xc6K7\x89A\xe0?%u\x02\x9a\x08\x1b\xce?2\xe6\xae%\xe4\x83\xde?\x01M\x84\rO\xaf\xd4?\xcc]K\xc8\x07=\xcb?\xf9\xa0g\xb3\xeas\xd5?\x9a\x99\x99\x99\x99\x99\xb9?\xc6\xdc\xb5\x84|\xd0\xd3?\xcaT\xc1\xa8\xa4N\xe0?\x9a\x99\x99\x99\x99\x99\xb9?h\xb3\xeas\xb5\x15\xdb?\x16\xfb\xcb\xee\xc9\xc3\xe2?\x99\xbb\x96\x90\x0fz\xd6?\x0e-\xb2\x9d\xef\xa7\xe6?\xb1\xbf\xec\x9e<,\xc4?\x9a\x99\x99\x99\x99\x99\xb9?\xdf\xe0\x0b\x93\xa9\x82\xe1?\x89A`\xe5\xd0"\xcb?S\x96!\x8euq\xeb?\xb3{\xf2\xb0Pk\xea?K\xc8\x07=\x9bU\xbf?\xcb\xa1E\xb6\xf3\xfd\xd4?\x12\x83\xc0\xca\xa1E\xe6?I.\xff!\xfd\xf6\xd5?\x9f<,\xd4\x9a\xe6\xbd?9\xd6\xc5m4\x80\xe7?\xfc\xa9\xf1\xd2Mb\xe0?;\xdfO\x8d\x97n\xd2?\x89A`\xe5\xd0"\xcb?\xa0\x89\xb0\xe1\xe9\x95\xe2?\x89A`\xe5\xd0"\xcb?\xea\x95\xb2\x0cq\xac\xeb?\x9a\x99\x99\x99\x99\x99\xb9?\xf5\xdb\xd7\x81sF\xe4?\xa3\x01\xbc\x05\x12\x14\xdf?\xf1\xf4JY\x868\xc6? \xd2o_\x07\xce\xe9?\xb1Pk\x9aw\x9c\xe2?\xe7\x8c(\xed\r\xbe\xe0?\x89A`\xe5\xd0"\xcb?\x00o\x81\x04\xc5\x8f\xe1?\x92\xcb\x7fH\xbf}\xcd?-\xb2\x9d\xef\xa7\xc6\xeb?\x7f\xfb:p\xce\x88\xc2?4\xa2\xb47\xf8\xc2\xe4?\xd8\x81sF\x94\xf6\xe6?\xd3Mb\x10X9\xe4?\x9a\x99\x99\x99\x99\x99\xb9?\xb7b\x7f\xd9=y\xc8?(~\x8c\xb9k\t\xe9?\xf0\x85\xc9T\xc1\xa8\xe4?\x04\xe7\x8c(\xed\r\xde?\xcd\xcc\xcc\xcc\xcc\xcc\xec?F%u\x02\x9a\x08\xbb?\xe0\x9c\x11\xa5\xbd\xc1\xd7?\x9a\x99\x99\x99\x99\x99\xb9?\x9a\x99\x99\x99\x99\x99\xb9?{\x14\xaeG\xe1z\xd4?2U0*\xa9\x13\xd0?\xd4+e\x19\xe2X\xc7?\x9a\x99\x99\x99\x99\x99\xb9?\x9a\x99\x99\x99\x99\x99\xb9?\xe3\xa5\x9b\xc4 \xb0\xd2?P\xfc\x18s\xd7\x12\xe2?\x9a\x99\x99\x99\x99\x99\xb9?\x03\t\x8a\x1fc\xee\xda?4\xa2\xb47\xf8\xc2\xe4?\x8b\xfde\xf7\xe4a\xe1?,e\x19\xe2X\x17\xd7?\xcd;N\xd1\x91\\\xde?$\x97\xff\x90~\xfb\xda?\xe7\x8c(\xed\r\xbe\xe0?\x89A`\xe5\xd0"\xcb?w-!\x1f\xf4l\xd6?P\xfc\x18s\xd7\x12\xe2?F\x94\xf6\x06_\x98\xec?\xc2\x17&S\x05\xa3\xe2?\xcd\xcc\xcc\xcc\xcc\xcc\xec?\xd7\xa3p=\n\xd7\xe3?\xcd\xcc\xcc\xcc\xcc\xcc\xec?\x9a\x99\x99\x99\x99\x99\xb9?\x94\xf6\x06_\x98L\xc5?A\xf1c\xcc]K\xe8?\xcff\xd5\xe7j+\xd6?\x07\xce\x19Q\xda\x1b\xdc?5^\xbaI\x0c\x02\xeb?-C\x1c\xeb\xe26\xba?\xcc]K\xc8\x07=\xdb?\xf5\xdb\xd7\x81sF\xe4?\x98L\x15\x8cJ\xea\xe4?\x9a\x99\x99\x99\x99\x99\xb9?v\xe0\x9c\x11\xa5\xbd\xe1?\xcd\xcc\xcc\xcc\xcc\xcc\xec?\xe7\x8c(\xed\r\xbe\xe0?M\xf3\x8eSt$\xd7?w-!\x1f\xf4l\xd6?\x9a\x99\x99\x99\x99\x99\xb9?\xa7y\xc7):\x92\xeb?gDio\xf0\x85\xe9?>yX\xa85\xcd\xeb?\xd7\xa3p=\n\xd7\xe3?Z\xf5\xb9\xda\x8a\xfd\xe5?\x0e\xbe0\x99*\x18\xc5?\x03\t\x8a\x1fc\xee\xca?A\xf1c\xcc]K\xe8?\xcff\xd5\xe7j+\xd6?%u\x02\x9a\x08\x1b\xde?\xb3{\xf2\xb0Pk\xea?-C\x1c\xeb\xe26\xba?$\x97\xff\x90~\xfb\xda?b\x10X9\xb4\xc8\xe6?Y\x17\xb7\xd1\x00\xde\xe2?\xc2\x17&S\x05\xa3\xe2?\xac\xad\xd8_vO\xce?m\xc5\xfe\xb2{\xf2\xd0?b\x10X9\xb4\xc8\xe6?\xcff\xd5\xe7j+\xd6?\x89A`\xe5\xd0"\xdb?\x99*\x18\x95\xd4\t\xe8?K\xc8\x07=\x9bU\xbf?5\xef8EGr\xd9?\x12\x83\xc0\xca\xa1E\xe6?\x91\xed|?5^\xda?\xd5\xe7j+\xf6\x97\xcd?]\xdcF\x03x\x0b\xe4?\xa8\xc6K7\x89A\xe0?;\xdfO\x8d\x97n\xd2?\x89A`\xe5\xd0"\xcb?w-!\x1f\xf4l\xd6?=\x9bU\x9f\xab\xad\xc8?\xdb\xf9~j\xbct\xc3?\xb2\x9d\xef\xa7\xc6K\xd7?\xb7b\x7f\xd9=y\xd8?5\xef8EGr\xd9?\xe6?\xa4\xdf\xbe\x0e\xbc?aTR\'\xa0\x89\xd0?S\x96!\x8euq\xdb?\xc6m4\x80\xb7@\xe2?\xf5\xdb\xd7\x81sF\xd4?\x9a\x99\x99\x99\x99\x99\xb9?\x06\x12\x14?\xc6\xdc\xd5?X9\xb4\xc8v\xbe\xbf?d\xcc]K\xc8\x07\xdd?\xf5\xdb\xd7\x81sF\xe4?\t\x1b\x9e^)\xcb\xe0?\x82sF\x94\xf6\x06\xcf?\xc6\xdc\xb5\x84|\xd0\xe3?\x16\xfb\xcb\xee\xc9\xc3\xe2?\xe7\x8c(\xed\r\xbe\xe0?\x89A`\xe5\xd0"\xcb?\xfb\\m\xc5\xfe\xb2\xdb?\xac\xad\xd8_vO\xbe?\xa5N@\x13a\xc3\xc3?\xa2E\xb6\xf3\xfd\xd4\xd8?\xf5\xdb\xd7\x81sF\xe4?\xd3\xbc\xe3\x14\x1d\xc9\xe5?\x84\x9e\xcd\xaa\xcf\xd5\xd6?\xcd\xcc\xcc\xcc\xcc\xcc\xec?\x91\xed|?5^\xea?\xe7\x8c(\xed\r\xbe\xe0?M\xf3\x8eSt$\xd7?%u\x02\x9a\x08\x1b\xce?5\xef8EGr\xd9?\xcd\xcc\xcc\xcc\xcc\xcc\xec?\xcd\xcc\xcc\xcc\xcc\xcc\xec?P\x8d\x97n\x12\x83\xe0?\xef\xc9\xc3B\xadi\xce?y\xe9&1\x08\xac\xcc?\xfb:p\xce\x88\xd2\xde?\'\xa0\x89\xb0\xe1\xe9\xd5?m\xc5\xfe\xb2{\xf2\xd0?\x9a\x99\x99\x99\x99\x99\xb9?\xe3\xa5\x9b\xc4 \xb0\xd2?_\x07\xce\x19Q\xda\xdb?2U0*\xa9\x13\xc0?(~\x8c\xb9k\t\xd9?\xb0rh\x91\xed|\xdf?0*\xa9\x13\xd0D\xd8?\xfd\x87\xf4\xdb\xd7\x81\xd3?\x82\xe2\xc7\x98\xbb\x96\xe0?\x9d\x80&\xc2\x86\xa7\xd7?;\xdfO\x8d\x97n\xd2?\x89A`\xe5\xd0"\xcb?w-!\x1f\xf4l\xd6?_\x07\xce\x19Q\xda\xdb?2U0*\xa9\x13\xc0?\xe5a\xa1\xd64\xef\xd8?\x12\x83\xc0\xca\xa1E\xe6?K\xc8\x07=\x9bU\xdf?\x8d(\xed\r\xbe0\xe9??\xc6\xdc\xb5\x84|\xc0?w-!\x1f\xf4l\xc6?\xa5N@\x13a\xc3\xe3?\x1aQ\xda\x1b|a\xd2?\xd0D\xd8\xf0\xf4J\xd9?jM\xf3\x8eSt\xe4?-C\x1c\xeb\xe26\xba?\xc0\xec\x9e<,\xd4\xda?4\xa2\xb47\xf8\xc2\xe4?\xcd\xcc\xcc\xcc\xcc\xcc\xec?\xe0\xbe\x0e\x9c3\xa2\xe4?\x8fSt$\x97\xff\xd0?"\xfd\xf6u\xe0\x9c\xd1?\xcd\xcc\xcc\xcc\xcc\xcc\xec?\xcd\xcc\xcc\xcc\xcc\xcc\xec?m\xc5\xfe\xb2{\xf2\xe0?jM\xf3\x8eSt\xe4?L7\x89A`\xe5\xc0?\x91\xed|?5^\xda?4\xa2\xb47\xf8\xc2\xe4?k+\xf6\x97\xdd\x93\xe7?\xf8\xc2d\xaa`T\xe2?\xfb:p\xce\x88\xd2\xde?\xf7u\xe0\x9c\x11\xa5\xdd?(~\x8c\xb9k\t\xe9?\xf0\x85\xc9T\xc1\xa8\xe4?\xcd\xcc\xcc\xcc\xcc\xcc\xec?_\x07\xce\x19Q\xda\xdb?\xdeq\x8a\x8e\xe4\xf2\xbf?\xe5a\xa1\xd64\xef\xd8?'
p10
I01
tp11
Rp12
sS'PMBEC'
p13
cnumpy.core.multiarray
_reconstruct
p14
(cnumpy
ndarray
p15
(I0
tp16
S'b'
p17
tp18
Rp19
(I1
(I9
I20
I20
tp20
cnumpy
dtype
p21
(S'f8'
p22
I0
I1
tp23
Rp24
(I3
S'<'
p25
NNNI-1
I-1
I0
tp26
bI00
S'\xfdF\x8b\xa0\xbd\xa9\xd4?\xd1\xf7J\xab\xcbK\x87?\x8c\x01\xe7\xb8n\xff\x8f\xbf\xce\x0f\xa5\x83\x9aKe\xbf\xf9B\x9fG\xd7\x0c\xaa\xbf\xfb\xaa:\x91\xda\x97\xa3?1?u*!P\xb5\xbf^\x17/\xfd\xe8\x1c`\xbf\x17\x01\xa9\xa4k>\x85\xbfQ\xcb\xfez\xa7\xb4\xa5\xbfB\x028\xe7\xab\xaa\xb0\xbf\xce\x1cn1\xd7\xda\xb5\xbf\xd6\xc2`\x80\xc2c\xb3?\x0b\x99\x03w\xc3\xbc\xa8\xbf<\xed\x1d^\xef\xf0\x8b\xbf\xd1\xd2\n\x14a\xb0\xa3?Sp\xe7g\xac\xa4\xaa?\x9b\xe7\x92*\x10\xc3\xb4?|\xb3{4\x81\x12\xc0\xbf\x15\x01\xc0\x8c\xd1"\xb3\xbf\xd1\xf7J\xab\xcbK\x87?\xb4\xe4-\xa4.\xc6\xb9?\xdc\xaaS`\x99\x15\x85?\xb1\xf5\x8c\x96\xef8\x8e?\\\xb3\x9c\xb7H\xb4\xa1?\x8a\xf4\x04\x94\t\x1e\x83?\x87\xf6#\xadb\xb9~\xbfe\xe7[4L\x7fs?\x8d\xae\xa7\xd2R\x83\xa7\xbfqP\xc5\x8f0\xbd\x92\xbf\xd5\x9e0\xd8`\xf1\x8f\xbf,z\xd9\xb4\xf6Na?8n\xce\x10\xeb\xa0\x81\xbfB\x02k\xae\xee\xbb\x9f\xbf>\x899\xdb\n\xb5\xa8\xbf\xf6\xfa\xe5s\xd3Q\x96\xbf\xa9\x9b\x8f\x16!G\x97\xbf\xb6!\xcf \x89\x98\x8f\xbf\x06\xe4e\x19p\x1c\xa5?\xcc]C\x8c\x14\x9ax?\x8c\x01\xe7\xb8n\xff\x8f\xbf\xdc\xaaS`\x99\x15\x85?\x02!\x04mf\x1f\xc4?\xa6\xfc\xe4\xc1\xa3\x8a\xb2?\xdeJ\xbe\x97\xd2h\x93\xbf\xc2\xf0V\x85Y\xd3\x81\xbf\xb1f\x88\xeb\x85s\x92\xbf"\xc0\x8dR\xf1\x06\x9d\xbf\xe0hXD\x8e<\xb0\xbfx\xef\x80U~\xab\x9c\xbfPg\xea\x0b\xb6\xb2\x98\xbfy\x0e\xdc\xd8\xba\xe5\x93?0\xae@w\xcb\xe7\xa5?\xca@\xbaO\xcd\xa8<?\x81\x8e\t\x19\xe0E\xae\xbf\x97x6{9o\x85\xbf}<\xb2k\xb8\xdfz?KO\x97\x1e\x15\xd2\x93\xbf\x02\x88\x8f\xe8\x9d\x00q?\xc4\x04\x85;\x0c\x9e\x93\xbf\xce\x0f\xa5\x83\x9aKe\xbf\xb1\xf5\x8c\x96\xef8\x8e?\xa6\xfc\xe4\xc1\xa3\x8a\xb2?x\xfd~<\x02\xde\xc0?\xb9+O*\xbdBu\xbfBN\xe7+(pv\xbf\xf1*`~\xc9.\xa1\xbf\xa3\xfd\xfa,\xcb\xbb\x8b\xbfB\xa4\x02\x1d\xe4\xc8\xb1\xbfS\xd8>\xbe\xbb\xfbl?\xee\xf8kj&\x94\x91\xbf\xcb@]\x18\xfa\xdfu?/\xcbO\x11\xca!\x97?I\xb74\xd1\xdc\xd0\x9c?}\xae0\x14\x7f\xda\xb1\xbfp\xf2\xdd\xabn\xa6\x91\xbfBS\xe5\'euv\xbfO\n\x95\x9d,\x83\x80\xbf\x8b\xa2\xce% 8\x80\xbfsh1\xd7n\xac\x97\xbf\xf9B\x9fG\xd7\x0c\xaa\xbf\\\xb3\x9c\xb7H\xb4\xa1?\xdeJ\xbe\x97\xd2h\x93\xbf\xb9+O*\xbdBu\xbf\xe1\xbc\xb7\xb2g\x96\xd0?\xb6\t\xb8\x97\x8b;r\xbf\x12\x1f\x96X24z\xbf\xa8(\x1f"\\\x18\xb0?\x90\x8b\xa9\x88P4\xa9\xbf?\xc84F\x0c\x05\xa9?\xf1\x89\x1a\xfef%\xa0?\xf8j\x80i[\xe5\x96\xbf]k\x16\x1e\x8f\x8b\xb7\xbf\xd3f`r\x17\xd0\xb7\xbf\xf1\x83\xb6\x97\x81\x08\xb0\xbf\xfb\xd2\xd3\xfe>;\xb6\xbf\x9f\xa3><\x10\xe6\xb3\xbf_\xad\x00\\p,\x90\xbfP\x85&gF\x06\xb0?VTCB;\xf8\xb5?\xfb\xaa:\x91\xda\x97\xa3?\x8a\xf4\x04\x94\t\x1e\x83?\xc2\xf0V\x85Y\xd3\x81\xbfBN\xe7+(pv\xbf\xb6\t\xb8\x97\x8b;r\xbf\t\xfb\'\xdc\'\\\xbf?G\xf5\x15\x02\xf3+\x9a\xbfs\xbd\xc9)\x183\x95\xbf\xbb\xc1\xabOZ\x1f\x8c\xbf\xa0MGl\x83\xb6\xa0\xbf\xf2\x9c\xe1|=\x0e\x9b\xbf\x0bi\xa8\xeb\xa5\x89p\xbf]\x89@\x08\xccR\x83?\x0e\x1a\xe1p\x95kq?\xd6\xeb\x97f\x15\xc9\x97\xbf\x1f\x85\xb9.`)\x9f?\x9a\xb0uO\x98\xa6\x81?\x06cT\xa5\xd6\r\x8a\xbf\x01|\x006\xe0>\x99\xbfR^\xffLp\x00\x95\xbf1?u*!P\xb5\xbf\x87\xf6#\xadb\xb9~\xbf\xb1f\x88\xeb\x85s\x92\xbf\xf1*`~\xc9.\xa1\xbf\x12\x1f\x96X24z\xbfG\xf5\x15\x02\xf3+\x9a\xbfPr\xd7\x98\x87\x94\xca?\xa1\xaeL\'\xe8\xbe\xb6\xbfx\xb2\x1c+8~\xb3?t\x03(\x03(\x02\xa2\xbf\x13\xba\xeaj\xa5\xeaH\xbf\x99\x93 ~\xaf\x1e\xa2?\n\xdf\xc3, v\xb1\xbf\xae\xdc$\x8b\x92\'\x82\xbf,\xe6\x95\x14\xe0\xea\xbb?.\x95E\x1d\xc36\x83?\xf3\x0b\xb18`\xf9\x97\xbf]N\x95\x7f\xdeF\xb6\xbf\x02\xea\x8c\xb2eQ\x89?:59U\xa7\xbb\xa2?^\x17/\xfd\xe8\x1c`\xbfe\xe7[4L\x7fs?"\xc0\x8dR\xf1\x06\x9d\xbf\xa3\xfd\xfa,\xcb\xbb\x8b\xbf\xa8(\x1f"\\\x18\xb0?s\xbd\xc9)\x183\x95\xbf\xa1\xaeL\'\xe8\xbe\xb6\xbf\xc0{\x8e\xed[\xc6\xd1?\x0c\x86\xb0#B\x8a\xa3\xbfC\xca\x0f\xd1:\xaf\xb6?f\xdf\x95\xd4\xe99\xac?\xac\xca7\x1d\xabe\xae\xbfV2:\xc3\xf5\x12\xa4\xbf\xc4T\x92\x80X\x0c\xb0\xbf7\x1c\xcezy3\xbc\xbfe\x84\xc5JG\xa5\xaf\xbf\x88,\xf5\xc8g^\xa1\xbf\xb3\x12\xd8\xbbp_\xb7?\xa7\x06\xfd \xa2\xb0V?\tDk\x80\xf5\x9c\x97\xbf\x17\x01\xa9\xa4k>\x85\xbf\x8d\xae\xa7\xd2R\x83\xa7\xbf\xe0hXD\x8e<\xb0\xbfB\xa4\x02\x1d\xe4\xc8\xb1\xbf\x90\x8b\xa9\x88P4\xa9\xbf\xbb\xc1\xabOZ\x1f\x8c\xbfx\xb2\x1c+8~\xb3?\x0c\x86\xb0#B\x8a\xa3\xbf\x7f\xe5\xad\xe1\xa8~\xd1?\xb2\r\xcf\xd0[\'\x92\xbf\xc2"\xae\x80\x02\xbd\x80\xbfy\xcdg\xb0\x8bf\xa1\xbf\xfe<\xf1G\x19\xc8\xa8\xbf(\x03\xd6.e\xfa\xa0\xbf\x9f%\xd5\xe9\x8a\x8a\xcb?\x90rt\xce\xe3\x86s?\xabau\xc2\xa8\xf6\xa0\xbf.8\xc3X\xb3\x7f\xa4\xbf\xc7O\xd6l\xf4\xa4\xae\xbf\xe3[kq\xd4\ts\xbfQ\xcb\xfez\xa7\xb4\xa5\xbfqP\xc5\x8f0\xbd\x92\xbfx\xef\x80U~\xab\x9c\xbfS\xd8>\xbe\xbb\xfbl??\xc84F\x0c\x05\xa9?\xa0MGl\x83\xb6\xa0\xbft\x03(\x03(\x02\xa2\xbfC\xca\x0f\xd1:\xaf\xb6?\xb2\r\xcf\xd0[\'\x92\xbf\xb0=f\xfc\x9b\xd4\xc4?\xd6MH\x81\xaa6\xb3?s\x14\xa5P\x89\xde\x86\xbf(\x1e\xe4)\xcc\x1f\xaa\xbf\x83Bn\xd9q\xf4U\xbf\x0f\xae\xdc\xf1\xe9.\xb3\xbf\xe3\xbd\xe5\xd4#\xf3\xad\xbf\x1f\xe3[\x90\x10\x08\xa0\xbf\x10\xe1S\xb1\x07\x06\xa7?\xe4\xf2\xf6\x156\xe8~\xbfa\xb6\xa8\xaeC\x1a\x8c\xbfB\x028\xe7\xab\xaa\xb0\xbf\xd5\x9e0\xd8`\xf1\x8f\xbfPg\xea\x0b\xb6\xb2\x98\xbf\xee\xf8kj&\x94\x91\xbf\xf1\x89\x1a\xfef%\xa0?\xf2\x9c\xe1|=\x0e\x9b\xbf\x13\xba\xeaj\xa5\xeaH\xbff\xdf\x95\xd4\xe99\xac?\xc2"\xae\x80\x02\xbd\x80\xbf\xd6MH\x81\xaa6\xb3?\xb1v\xe2V.\x17\xc4?\xbdvWlz\xe0~?\xe4/\xe9\xd28v\xb7\xbf\x86\x84\xbf\xcd\x80)_?e<\x19=\x96Q\x9a\xbf6\xb4\x07\ng>\x9e\xbf\xc4\x06P\xf5jI\xa7\xbf\xc0q(h\xc1\xa3\x88\xbf\xd4C\xb48\x1b\x82\x95?\xe7 ;\xae\xae\xd8\x89?\xce\x1cn1\xd7\xda\xb5\xbf,z\xd9\xb4\xf6Na?y\x0e\xdc\xd8\xba\xe5\x93?\xcb@]\x18\xfa\xdfu?\xf8j\x80i[\xe5\x96\xbf\x0bi\xa8\xeb\xa5\x89p\xbf\x99\x93 ~\xaf\x1e\xa2?\xac\xca7\x1d\xabe\xae\xbfy\xcdg\xb0\x8bf\xa1\xbfs\x14\xa5P\x89\xde\x86\xbf\xbdvWlz\xe0~?\xc9Q\xe4\x9d\xf0c\xc3?\xc8\x97\x86\x7f\x89\xb9\x85\xbf\xc3p\xea\xa8\xec1\xa5?\xe9\x80Ea\x88R\xa1\xbf\xb0\x13\xb8\x8c\xf3}\x91?\xad\x9b\x04,@.h\xbf\xe3\xcf\xb5=T]\xa6\xbf\x08EX\x954Z\x9e?\x1eE\xe5\xf7\x11\xdc`\xbf\xd6\xc2`\x80\xc2c\xb3?8n\xce\x10\xeb\xa0\x81\xbf0\xae@w\xcb\xe7\xa5?/\xcbO\x11\xca!\x97?]k\x16\x1e\x8f\x8b\xb7\xbf]\x89@\x08\xccR\x83?\n\xdf\xc3, v\xb1\xbfV2:\xc3\xf5\x12\xa4\xbf\xfe<\xf1G\x19\xc8\xa8\xbf(\x1e\xe4)\xcc\x1f\xaa\xbf\xe4/\xe9\xd28v\xb7\xbf\xc8\x97\x86\x7f\x89\xb9\x85\xbf\xa3\xfd\x95\xf6?\xb2\xd6?x\x1ei\xdd\x16\xa7\xa8?\xf2\xa5\x17\xc3GO\xa3\xbf\xa6\x95\xa4=\x88%|\xbf\xf4\xc7\xc1\xcfie\x94?\x80\x90\xf4\x13\xf4\x11\x97?\n\xa5H\x9d1\xe2\xaa\xbf\x9b\xf1\xf6\x84\x1d\xc9\xb6\xbf\x0b\x99\x03w\xc3\xbc\xa8\xbfB\x02k\xae\xee\xbb\x9f\xbf\xca@\xbaO\xcd\xa8<?I\xb74\xd1\xdc\xd0\x9c?\xd3f`r\x17\xd0\xb7\xbf\x0e\x1a\xe1p\x95kq?\xae\xdc$\x8b\x92\'\x82\xbf\xc4T\x92\x80X\x0c\xb0\xbf(\x03\xd6.e\xfa\xa0\xbf\x83Bn\xd9q\xf4U\xbf\x86\x84\xbf\xcd\x80)_?\xc3p\xea\xa8\xec1\xa5?x\x1ei\xdd\x16\xa7\xa8?\n\x85\xb4\x0f\xad\xad\xc6?\xc7\xf3\xcbx\xedO}?\x85G\x00\x02qJ\xa2?y9\x197x \x9c?\xc9\x97\xaf!\xa5\xc8\xa0\xbf\x87\x7f&\xbd\x93]\x88\xbf\xc5]\x0c$O\xf5\xa8\xbf<\xed\x1d^\xef\xf0\x8b\xbf>\x899\xdb\n\xb5\xa8\xbf\x81\x8e\t\x19\xe0E\xae\xbf}\xae0\x14\x7f\xda\xb1\xbf\xf1\x83\xb6\x97\x81\x08\xb0\xbf\xd6\xeb\x97f\x15\xc9\x97\xbf,\xe6\x95\x14\xe0\xea\xbb?7\x1c\xcezy3\xbc\xbf\x9f%\xd5\xe9\x8a\x8a\xcb?\x0f\xae\xdc\xf1\xe9.\xb3\xbfe<\x19=\x96Q\x9a\xbf\xe9\x80Ea\x88R\xa1\xbf\xf2\xa5\x17\xc3GO\xa3\xbf\xc7\xf3\xcbx\xedO}?\x1e\xa1\x03T\xbd\xe5\xd8?\xf3\xa4\xb4\x07L\xeb\x94?\x0e\xa6\xbc[\x7f\xec\xa4\xbf\x97G\x88,\x8c\xef\xb7\xbf\x80\\\x7f\xc1\xef\x8c\xac\xbf\n&\x7f\x17\x89\xf0\x80?\xd1\xd2\n\x14a\xb0\xa3?\xf6\xfa\xe5s\xd3Q\x96\xbf\x97x6{9o\x85\xbfp\xf2\xdd\xabn\xa6\x91\xbf\xfb\xd2\xd3\xfe>;\xb6\xbf\x1f\x85\xb9.`)\x9f?.\x95E\x1d\xc36\x83?e\x84\xc5JG\xa5\xaf\xbf\x90rt\xce\xe3\x86s?\xe3\xbd\xe5\xd4#\xf3\xad\xbf6\xb4\x07\ng>\x9e\xbf\xb0\x13\xb8\x8c\xf3}\x91?\xa6\x95\xa4=\x88%|\xbf\x85G\x00\x02qJ\xa2?\xf3\xa4\xb4\x07L\xeb\x94?*\x89\x8d\x9bs\xae\xc4?\xe5;K\xcb/|\xb5?\x809\rOt\xb7\x80\xbfr\xf2\x1a0\xfc\xbf\xa6\xbfj\x82\xf1\xe0F\xbc\xac\xbfSp\xe7g\xac\xa4\xaa?\xa9\x9b\x8f\x16!G\x97\xbf}<\xb2k\xb8\xdfz?BS\xe5\'euv\xbf\x9f\xa3><\x10\xe6\xb3\xbf\x9a\xb0uO\x98\xa6\x81?\xf3\x0b\xb18`\xf9\x97\xbf\x88,\xf5\xc8g^\xa1\xbf\xabau\xc2\xa8\xf6\xa0\xbf\x1f\xe3[\x90\x10\x08\xa0\xbf\xc4\x06P\xf5jI\xa7\xbf\xad\x9b\x04,@.h\xbf\xf4\xc7\xc1\xcfie\x94?y9\x197x \x9c?\x0e\xa6\xbc[\x7f\xec\xa4\xbf\xe5;K\xcb/|\xb5?*\x84\xd4\x92I>\xc2?\x04\rVb\x0fA\xa9?!\xfc\x96\xf8\xf3 \x9b\xbf G\xee\x9fX\xfe\xa7\xbf\x9b\xe7\x92*\x10\xc3\xb4?\xb6!\xcf \x89\x98\x8f\xbfKO\x97\x1e\x15\xd2\x93\xbfO\n\x95\x9d,\x83\x80\xbf_\xad\x00\\p,\x90\xbf\x06cT\xa5\xd6\r\x8a\xbf]N\x95\x7f\xdeF\xb6\xbf\xb3\x12\xd8\xbbp_\xb7?.8\xc3X\xb3\x7f\xa4\xbf\x10\xe1S\xb1\x07\x06\xa7?\xc0q(h\xc1\xa3\x88\xbf\xe3\xcf\xb5=T]\xa6\xbf\x80\x90\xf4\x13\xf4\x11\x97?\xc9\x97\xaf!\xa5\xc8\xa0\xbf\x97G\x88,\x8c\xef\xb7\xbf\x809\rOt\xb7\x80\xbf\x04\rVb\x0fA\xa9?_\xa2y_\x99\x1d\xc6?\xb0\x7fi\x92\xa5\xa3\x9d\xbf\xc4\x7f\xc0J\xb0\xc6\xa6\xbf|\xb3{4\x81\x12\xc0\xbf\x06\xe4e\x19p\x1c\xa5?\x02\x88\x8f\xe8\x9d\x00q?\x8b\xa2\xce% 8\x80\xbfP\x85&gF\x06\xb0?\x01|\x006\xe0>\x99\xbf\x02\xea\x8c\xb2eQ\x89?\xa7\x06\xfd \xa2\xb0V?\xc7O\xd6l\xf4\xa4\xae\xbf\xe4\xf2\xf6\x156\xe8~\xbf\xd4C\xb48\x1b\x82\x95?\x08EX\x954Z\x9e?\n\xa5H\x9d1\xe2\xaa\xbf\x87\x7f&\xbd\x93]\x88\xbf\x80\\\x7f\xc1\xef\x8c\xac\xbfr\xf2\x1a0\xfc\xbf\xa6\xbf!\xfc\x96\xf8\xf3 \x9b\xbf\xb0\x7fi\x92\xa5\xa3\x9d\xbf\xba\xec}U\x91\xd6\xc8?\x82\x98\x1b\x85uC\xb4?\x15\x01\xc0\x8c\xd1"\xb3\xbf\xcc]C\x8c\x14\x9ax?\xc4\x04\x85;\x0c\x9e\x93\xbfsh1\xd7n\xac\x97\xbfVTCB;\xf8\xb5?R^\xffLp\x00\x95\xbf:59U\xa7\xbb\xa2?\tDk\x80\xf5\x9c\x97\xbf\xe3[kq\xd4\ts\xbfa\xb6\xa8\xaeC\x1a\x8c\xbf\xe7 ;\xae\xae\xd8\x89?\x1eE\xe5\xf7\x11\xdc`\xbf\x9b\xf1\xf6\x84\x1d\xc9\xb6\xbf\xc5]\x0c$O\xf5\xa8\xbf\n&\x7f\x17\x89\xf0\x80?j\x82\xf1\xe0F\xbc\xac\xbf G\xee\x9fX\xfe\xa7\xbf\xc4\x7f\xc0J\xb0\xc6\xa6\xbf\x82\x98\x1b\x85uC\xb4?4\x82d-\xd8o\xce?\xfdF\x8b\xa0\xbd\xa9\xd4?\xd1\xf7J\xab\xcbK\x87?\x8c\x01\xe7\xb8n\xff\x8f\xbf\xce\x0f\xa5\x83\x9aKe\xbf\xf9B\x9fG\xd7\x0c\xaa\xbf\xfb\xaa:\x91\xda\x97\xa3?1?u*!P\xb5\xbf^\x17/\xfd\xe8\x1c`\xbf\x17\x01\xa9\xa4k>\x85\xbfQ\xcb\xfez\xa7\xb4\xa5\xbfB\x028\xe7\xab\xaa\xb0\xbf\xce\x1cn1\xd7\xda\xb5\xbf\xd6\xc2`\x80\xc2c\xb3?\x0b\x99\x03w\xc3\xbc\xa8\xbf<\xed\x1d^\xef\xf0\x8b\xbf\xd1\xd2\n\x14a\xb0\xa3?Sp\xe7g\xac\xa4\xaa?\x9b\xe7\x92*\x10\xc3\xb4?|\xb3{4\x81\x12\xc0\xbf\x15\x01\xc0\x8c\xd1"\xb3\xbf\xd1\xf7J\xab\xcbK\x87?\xb4\xe4-\xa4.\xc6\xb9?\xdc\xaaS`\x99\x15\x85?\xb1\xf5\x8c\x96\xef8\x8e?\\\xb3\x9c\xb7H\xb4\xa1?\x8a\xf4\x04\x94\t\x1e\x83?\x87\xf6#\xadb\xb9~\xbfe\xe7[4L\x7fs?\x8d\xae\xa7\xd2R\x83\xa7\xbfqP\xc5\x8f0\xbd\x92\xbf\xd5\x9e0\xd8`\xf1\x8f\xbf,z\xd9\xb4\xf6Na?8n\xce\x10\xeb\xa0\x81\xbfB\x02k\xae\xee\xbb\x9f\xbf>\x899\xdb\n\xb5\xa8\xbf\xf6\xfa\xe5s\xd3Q\x96\xbf\xa9\x9b\x8f\x16!G\x97\xbf\xb6!\xcf \x89\x98\x8f\xbf\x06\xe4e\x19p\x1c\xa5?\xcc]C\x8c\x14\x9ax?\x8c\x01\xe7\xb8n\xff\x8f\xbf\xdc\xaaS`\x99\x15\x85?\x02!\x04mf\x1f\xc4?\xa6\xfc\xe4\xc1\xa3\x8a\xb2?\xdeJ\xbe\x97\xd2h\x93\xbf\xc2\xf0V\x85Y\xd3\x81\xbf\xb1f\x88\xeb\x85s\x92\xbf"\xc0\x8dR\xf1\x06\x9d\xbf\xe0hXD\x8e<\xb0\xbfx\xef\x80U~\xab\x9c\xbfPg\xea\x0b\xb6\xb2\x98\xbfy\x0e\xdc\xd8\xba\xe5\x93?0\xae@w\xcb\xe7\xa5?\xca@\xbaO\xcd\xa8<?\x81\x8e\t\x19\xe0E\xae\xbf\x97x6{9o\x85\xbf}<\xb2k\xb8\xdfz?KO\x97\x1e\x15\xd2\x93\xbf\x02\x88\x8f\xe8\x9d\x00q?\xc4\x04\x85;\x0c\x9e\x93\xbf\xce\x0f\xa5\x83\x9aKe\xbf\xb1\xf5\x8c\x96\xef8\x8e?\xa6\xfc\xe4\xc1\xa3\x8a\xb2?x\xfd~<\x02\xde\xc0?\xb9+O*\xbdBu\xbfBN\xe7+(pv\xbf\xf1*`~\xc9.\xa1\xbf\xa3\xfd\xfa,\xcb\xbb\x8b\xbfB\xa4\x02\x1d\xe4\xc8\xb1\xbfS\xd8>\xbe\xbb\xfbl?\xee\xf8kj&\x94\x91\xbf\xcb@]\x18\xfa\xdfu?/\xcbO\x11\xca!\x97?I\xb74\xd1\xdc\xd0\x9c?}\xae0\x14\x7f\xda\xb1\xbfp\xf2\xdd\xabn\xa6\x91\xbfBS\xe5\'euv\xbfO\n\x95\x9d,\x83\x80\xbf\x8b\xa2\xce% 8\x80\xbfsh1\xd7n\xac\x97\xbf\xf9B\x9fG\xd7\x0c\xaa\xbf\\\xb3\x9c\xb7H\xb4\xa1?\xdeJ\xbe\x97\xd2h\x93\xbf\xb9+O*\xbdBu\xbf\xe1\xbc\xb7\xb2g\x96\xd0?\xb6\t\xb8\x97\x8b;r\xbf\x12\x1f\x96X24z\xbf\xa8(\x1f"\\\x18\xb0?\x90\x8b\xa9\x88P4\xa9\xbf?\xc84F\x0c\x05\xa9?\xf1\x89\x1a\xfef%\xa0?\xf8j\x80i[\xe5\x96\xbf]k\x16\x1e\x8f\x8b\xb7\xbf\xd3f`r\x17\xd0\xb7\xbf\xf1\x83\xb6\x97\x81\x08\xb0\xbf\xfb\xd2\xd3\xfe>;\xb6\xbf\x9f\xa3><\x10\xe6\xb3\xbf_\xad\x00\\p,\x90\xbfP\x85&gF\x06\xb0?VTCB;\xf8\xb5?\xfb\xaa:\x91\xda\x97\xa3?\x8a\xf4\x04\x94\t\x1e\x83?\xc2\xf0V\x85Y\xd3\x81\xbfBN\xe7+(pv\xbf\xb6\t\xb8\x97\x8b;r\xbf\t\xfb\'\xdc\'\\\xbf?G\xf5\x15\x02\xf3+\x9a\xbfs\xbd\xc9)\x183\x95\xbf\xbb\xc1\xabOZ\x1f\x8c\xbf\xa0MGl\x83\xb6\xa0\xbf\xf2\x9c\xe1|=\x0e\x9b\xbf\x0bi\xa8\xeb\xa5\x89p\xbf]\x89@\x08\xccR\x83?\x0e\x1a\xe1p\x95kq?\xd6\xeb\x97f\x15\xc9\x97\xbf\x1f\x85\xb9.`)\x9f?\x9a\xb0uO\x98\xa6\x81?\x06cT\xa5\xd6\r\x8a\xbf\x01|\x006\xe0>\x99\xbfR^\xffLp\x00\x95\xbf1?u*!P\xb5\xbf\x87\xf6#\xadb\xb9~\xbf\xb1f\x88\xeb\x85s\x92\xbf\xf1*`~\xc9.\xa1\xbf\x12\x1f\x96X24z\xbfG\xf5\x15\x02\xf3+\x9a\xbfPr\xd7\x98\x87\x94\xca?\xa1\xaeL\'\xe8\xbe\xb6\xbfx\xb2\x1c+8~\xb3?t\x03(\x03(\x02\xa2\xbf\x13\xba\xeaj\xa5\xeaH\xbf\x99\x93 ~\xaf\x1e\xa2?\n\xdf\xc3, v\xb1\xbf\xae\xdc$\x8b\x92\'\x82\xbf,\xe6\x95\x14\xe0\xea\xbb?.\x95E\x1d\xc36\x83?\xf3\x0b\xb18`\xf9\x97\xbf]N\x95\x7f\xdeF\xb6\xbf\x02\xea\x8c\xb2eQ\x89?:59U\xa7\xbb\xa2?^\x17/\xfd\xe8\x1c`\xbfe\xe7[4L\x7fs?"\xc0\x8dR\xf1\x06\x9d\xbf\xa3\xfd\xfa,\xcb\xbb\x8b\xbf\xa8(\x1f"\\\x18\xb0?s\xbd\xc9)\x183\x95\xbf\xa1\xaeL\'\xe8\xbe\xb6\xbf\xc0{\x8e\xed[\xc6\xd1?\x0c\x86\xb0#B\x8a\xa3\xbfC\xca\x0f\xd1:\xaf\xb6?f\xdf\x95\xd4\xe99\xac?\xac\xca7\x1d\xabe\xae\xbfV2:\xc3\xf5\x12\xa4\xbf\xc4T\x92\x80X\x0c\xb0\xbf7\x1c\xcezy3\xbc\xbfe\x84\xc5JG\xa5\xaf\xbf\x88,\xf5\xc8g^\xa1\xbf\xb3\x12\xd8\xbbp_\xb7?\xa7\x06\xfd \xa2\xb0V?\tDk\x80\xf5\x9c\x97\xbf\x17\x01\xa9\xa4k>\x85\xbf\x8d\xae\xa7\xd2R\x83\xa7\xbf\xe0hXD\x8e<\xb0\xbfB\xa4\x02\x1d\xe4\xc8\xb1\xbf\x90\x8b\xa9\x88P4\xa9\xbf\xbb\xc1\xabOZ\x1f\x8c\xbfx\xb2\x1c+8~\xb3?\x0c\x86\xb0#B\x8a\xa3\xbf\x7f\xe5\xad\xe1\xa8~\xd1?\xb2\r\xcf\xd0[\'\x92\xbf\xc2"\xae\x80\x02\xbd\x80\xbfy\xcdg\xb0\x8bf\xa1\xbf\xfe<\xf1G\x19\xc8\xa8\xbf(\x03\xd6.e\xfa\xa0\xbf\x9f%\xd5\xe9\x8a\x8a\xcb?\x90rt\xce\xe3\x86s?\xabau\xc2\xa8\xf6\xa0\xbf.8\xc3X\xb3\x7f\xa4\xbf\xc7O\xd6l\xf4\xa4\xae\xbf\xe3[kq\xd4\ts\xbfQ\xcb\xfez\xa7\xb4\xa5\xbfqP\xc5\x8f0\xbd\x92\xbfx\xef\x80U~\xab\x9c\xbfS\xd8>\xbe\xbb\xfbl??\xc84F\x0c\x05\xa9?\xa0MGl\x83\xb6\xa0\xbft\x03(\x03(\x02\xa2\xbfC\xca\x0f\xd1:\xaf\xb6?\xb2\r\xcf\xd0[\'\x92\xbf\xb0=f\xfc\x9b\xd4\xc4?\xd6MH\x81\xaa6\xb3?s\x14\xa5P\x89\xde\x86\xbf(\x1e\xe4)\xcc\x1f\xaa\xbf\x83Bn\xd9q\xf4U\xbf\x0f\xae\xdc\xf1\xe9.\xb3\xbf\xe3\xbd\xe5\xd4#\xf3\xad\xbf\x1f\xe3[\x90\x10\x08\xa0\xbf\x10\xe1S\xb1\x07\x06\xa7?\xe4\xf2\xf6\x156\xe8~\xbfa\xb6\xa8\xaeC\x1a\x8c\xbfB\x028\xe7\xab\xaa\xb0\xbf\xd5\x9e0\xd8`\xf1\x8f\xbfPg\xea\x0b\xb6\xb2\x98\xbf\xee\xf8kj&\x94\x91\xbf\xf1\x89\x1a\xfef%\xa0?\xf2\x9c\xe1|=\x0e\x9b\xbf\x13\xba\xeaj\xa5\xeaH\xbff\xdf\x95\xd4\xe99\xac?\xc2"\xae\x80\x02\xbd\x80\xbf\xd6MH\x81\xaa6\xb3?\xb1v\xe2V.\x17\xc4?\xbdvWlz\xe0~?\xe4/\xe9\xd28v\xb7\xbf\x86\x84\xbf\xcd\x80)_?e<\x19=\x96Q\x9a\xbf6\xb4\x07\ng>\x9e\xbf\xc4\x06P\xf5jI\xa7\xbf\xc0q(h\xc1\xa3\x88\xbf\xd4C\xb48\x1b\x82\x95?\xe7 ;\xae\xae\xd8\x89?\xce\x1cn1\xd7\xda\xb5\xbf,z\xd9\xb4\xf6Na?y\x0e\xdc\xd8\xba\xe5\x93?\xcb@]\x18\xfa\xdfu?\xf8j\x80i[\xe5\x96\xbf\x0bi\xa8\xeb\xa5\x89p\xbf\x99\x93 ~\xaf\x1e\xa2?\xac\xca7\x1d\xabe\xae\xbfy\xcdg\xb0\x8bf\xa1\xbfs\x14\xa5P\x89\xde\x86\xbf\xbdvWlz\xe0~?\xc9Q\xe4\x9d\xf0c\xc3?\xc8\x97\x86\x7f\x89\xb9\x85\xbf\xc3p\xea\xa8\xec1\xa5?\xe9\x80Ea\x88R\xa1\xbf\xb0\x13\xb8\x8c\xf3}\x91?\xad\x9b\x04,@.h\xbf\xe3\xcf\xb5=T]\xa6\xbf\x08EX\x954Z\x9e?\x1eE\xe5\xf7\x11\xdc`\xbf\xd6\xc2`\x80\xc2c\xb3?8n\xce\x10\xeb\xa0\x81\xbf0\xae@w\xcb\xe7\xa5?/\xcbO\x11\xca!\x97?]k\x16\x1e\x8f\x8b\xb7\xbf]\x89@\x08\xccR\x83?\n\xdf\xc3, v\xb1\xbfV2:\xc3\xf5\x12\xa4\xbf\xfe<\xf1G\x19\xc8\xa8\xbf(\x1e\xe4)\xcc\x1f\xaa\xbf\xe4/\xe9\xd28v\xb7\xbf\xc8\x97\x86\x7f\x89\xb9\x85\xbf\xa3\xfd\x95\xf6?\xb2\xd6?x\x1ei\xdd\x16\xa7\xa8?\xf2\xa5\x17\xc3GO\xa3\xbf\xa6\x95\xa4=\x88%|\xbf\xf4\xc7\xc1\xcfie\x94?\x80\x90\xf4\x13\xf4\x11\x97?\n\xa5H\x9d1\xe2\xaa\xbf\x9b\xf1\xf6\x84\x1d\xc9\xb6\xbf\x0b\x99\x03w\xc3\xbc\xa8\xbfB\x02k\xae\xee\xbb\x9f\xbf\xca@\xbaO\xcd\xa8<?I\xb74\xd1\xdc\xd0\x9c?\xd3f`r\x17\xd0\xb7\xbf\x0e\x1a\xe1p\x95kq?\xae\xdc$\x8b\x92\'\x82\xbf\xc4T\x92\x80X\x0c\xb0\xbf(\x03\xd6.e\xfa\xa0\xbf\x83Bn\xd9q\xf4U\xbf\x86\x84\xbf\xcd\x80)_?\xc3p\xea\xa8\xec1\xa5?x\x1ei\xdd\x16\xa7\xa8?\n\x85\xb4\x0f\xad\xad\xc6?\xc7\xf3\xcbx\xedO}?\x85G\x00\x02qJ\xa2?y9\x197x \x9c?\xc9\x97\xaf!\xa5\xc8\xa0\xbf\x87\x7f&\xbd\x93]\x88\xbf\xc5]\x0c$O\xf5\xa8\xbf<\xed\x1d^\xef\xf0\x8b\xbf>\x899\xdb\n\xb5\xa8\xbf\x81\x8e\t\x19\xe0E\xae\xbf}\xae0\x14\x7f\xda\xb1\xbf\xf1\x83\xb6\x97\x81\x08\xb0\xbf\xd6\xeb\x97f\x15\xc9\x97\xbf,\xe6\x95\x14\xe0\xea\xbb?7\x1c\xcezy3\xbc\xbf\x9f%\xd5\xe9\x8a\x8a\xcb?\x0f\xae\xdc\xf1\xe9.\xb3\xbfe<\x19=\x96Q\x9a\xbf\xe9\x80Ea\x88R\xa1\xbf\xf2\xa5\x17\xc3GO\xa3\xbf\xc7\xf3\xcbx\xedO}?\x1e\xa1\x03T\xbd\xe5\xd8?\xf3\xa4\xb4\x07L\xeb\x94?\x0e\xa6\xbc[\x7f\xec\xa4\xbf\x97G\x88,\x8c\xef\xb7\xbf\x80\\\x7f\xc1\xef\x8c\xac\xbf\n&\x7f\x17\x89\xf0\x80?\xd1\xd2\n\x14a\xb0\xa3?\xf6\xfa\xe5s\xd3Q\x96\xbf\x97x6{9o\x85\xbfp\xf2\xdd\xabn\xa6\x91\xbf\xfb\xd2\xd3\xfe>;\xb6\xbf\x1f\x85\xb9.`)\x9f?.\x95E\x1d\xc36\x83?e\x84\xc5JG\xa5\xaf\xbf\x90rt\xce\xe3\x86s?\xe3\xbd\xe5\xd4#\xf3\xad\xbf6\xb4\x07\ng>\x9e\xbf\xb0\x13\xb8\x8c\xf3}\x91?\xa6\x95\xa4=\x88%|\xbf\x85G\x00\x02qJ\xa2?\xf3\xa4\xb4\x07L\xeb\x94?*\x89\x8d\x9bs\xae\xc4?\xe5;K\xcb/|\xb5?\x809\rOt\xb7\x80\xbfr\xf2\x1a0\xfc\xbf\xa6\xbfj\x82\xf1\xe0F\xbc\xac\xbfSp\xe7g\xac\xa4\xaa?\xa9\x9b\x8f\x16!G\x97\xbf}<\xb2k\xb8\xdfz?BS\xe5\'euv\xbf\x9f\xa3><\x10\xe6\xb3\xbf\x9a\xb0uO\x98\xa6\x81?\xf3\x0b\xb18`\xf9\x97\xbf\x88,\xf5\xc8g^\xa1\xbf\xabau\xc2\xa8\xf6\xa0\xbf\x1f\xe3[\x90\x10\x08\xa0\xbf\xc4\x06P\xf5jI\xa7\xbf\xad\x9b\x04,@.h\xbf\xf4\xc7\xc1\xcfie\x94?y9\x197x \x9c?\x0e\xa6\xbc[\x7f\xec\xa4\xbf\xe5;K\xcb/|\xb5?*\x84\xd4\x92I>\xc2?\x04\rVb\x0fA\xa9?!\xfc\x96\xf8\xf3 \x9b\xbf G\xee\x9fX\xfe\xa7\xbf\x9b\xe7\x92*\x10\xc3\xb4?\xb6!\xcf \x89\x98\x8f\xbfKO\x97\x1e\x15\xd2\x93\xbfO\n\x95\x9d,\x83\x80\xbf_\xad\x00\\p,\x90\xbf\x06cT\xa5\xd6\r\x8a\xbf]N\x95\x7f\xdeF\xb6\xbf\xb3\x12\xd8\xbbp_\xb7?.8\xc3X\xb3\x7f\xa4\xbf\x10\xe1S\xb1\x07\x06\xa7?\xc0q(h\xc1\xa3\x88\xbf\xe3\xcf\xb5=T]\xa6\xbf\x80\x90\xf4\x13\xf4\x11\x97?\xc9\x97\xaf!\xa5\xc8\xa0\xbf\x97G\x88,\x8c\xef\xb7\xbf\x809\rOt\xb7\x80\xbf\x04\rVb\x0fA\xa9?_\xa2y_\x99\x1d\xc6?\xb0\x7fi\x92\xa5\xa3\x9d\xbf\xc4\x7f\xc0J\xb0\xc6\xa6\xbf|\xb3{4\x81\x12\xc0\xbf\x06\xe4e\x19p\x1c\xa5?\x02\x88\x8f\xe8\x9d\x00q?\x8b\xa2\xce% 8\x80\xbfP\x85&gF\x06\xb0?\x01|\x006\xe0>\x99\xbf\x02\xea\x8c\xb2eQ\x89?\xa7\x06\xfd \xa2\xb0V?\xc7O\xd6l\xf4\xa4\xae\xbf\xe4\xf2\xf6\x156\xe8~\xbf\xd4C\xb48\x1b\x82\x95?\x08EX\x954Z\x9e?\n\xa5H\x9d1\xe2\xaa\xbf\x87\x7f&\xbd\x93]\x88\xbf\x80\\\x7f\xc1\xef\x8c\xac\xbfr\xf2\x1a0\xfc\xbf\xa6\xbf!\xfc\x96\xf8\xf3 \x9b\xbf\xb0\x7fi\x92\xa5\xa3\x9d\xbf\xba\xec}U\x91\xd6\xc8?\x82\x98\x1b\x85uC\xb4?\x15\x01\xc0\x8c\xd1"\xb3\xbf\xcc]C\x8c\x14\x9ax?\xc4\x04\x85;\x0c\x9e\x93\xbfsh1\xd7n\xac\x97\xbfVTCB;\xf8\xb5?R^\xffLp\x00\x95\xbf:59U\xa7\xbb\xa2?\tDk\x80\xf5\x9c\x97\xbf\xe3[kq\xd4\ts\xbfa\xb6\xa8\xaeC\x1a\x8c\xbf\xe7 ;\xae\xae\xd8\x89?\x1eE\xe5\xf7\x11\xdc`\xbf\x9b\xf1\xf6\x84\x1d\xc9\xb6\xbf\xc5]\x0c$O\xf5\xa8\xbf\n&\x7f\x17\x89\xf0\x80?j\x82\xf1\xe0F\xbc\xac\xbf G\xee\x9fX\xfe\xa7\xbf\xc4\x7f\xc0J\xb0\xc6\xa6\xbf\x82\x98\x1b\x85uC\xb4?4\x82d-\xd8o\xce?\xfdF\x8b\xa0\xbd\xa9\xd4?\xd1\xf7J\xab\xcbK\x87?\x8c\x01\xe7\xb8n\xff\x8f\xbf\xce\x0f\xa5\x83\x9aKe\xbf\xf9B\x9fG\xd7\x0c\xaa\xbf\xfb\xaa:\x91\xda\x97\xa3?1?u*!P\xb5\xbf^\x17/\xfd\xe8\x1c`\xbf\x17\x01\xa9\xa4k>\x85\xbfQ\xcb\xfez\xa7\xb4\xa5\xbfB\x028\xe7\xab\xaa\xb0\xbf\xce\x1cn1\xd7\xda\xb5\xbf\xd6\xc2`\x80\xc2c\xb3?\x0b\x99\x03w\xc3\xbc\xa8\xbf<\xed\x1d^\xef\xf0\x8b\xbf\xd1\xd2\n\x14a\xb0\xa3?Sp\xe7g\xac\xa4\xaa?\x9b\xe7\x92*\x10\xc3\xb4?|\xb3{4\x81\x12\xc0\xbf\x15\x01\xc0\x8c\xd1"\xb3\xbf\xd1\xf7J\xab\xcbK\x87?\xb4\xe4-\xa4.\xc6\xb9?\xdc\xaaS`\x99\x15\x85?\xb1\xf5\x8c\x96\xef8\x8e?\\\xb3\x9c\xb7H\xb4\xa1?\x8a\xf4\x04\x94\t\x1e\x83?\x87\xf6#\xadb\xb9~\xbfe\xe7[4L\x7fs?\x8d\xae\xa7\xd2R\x83\xa7\xbfqP\xc5\x8f0\xbd\x92\xbf\xd5\x9e0\xd8`\xf1\x8f\xbf,z\xd9\xb4\xf6Na?8n\xce\x10\xeb\xa0\x81\xbfB\x02k\xae\xee\xbb\x9f\xbf>\x899\xdb\n\xb5\xa8\xbf\xf6\xfa\xe5s\xd3Q\x96\xbf\xa9\x9b\x8f\x16!G\x97\xbf\xb6!\xcf \x89\x98\x8f\xbf\x06\xe4e\x19p\x1c\xa5?\xcc]C\x8c\x14\x9ax?\x8c\x01\xe7\xb8n\xff\x8f\xbf\xdc\xaaS`\x99\x15\x85?\x02!\x04mf\x1f\xc4?\xa6\xfc\xe4\xc1\xa3\x8a\xb2?\xdeJ\xbe\x97\xd2h\x93\xbf\xc2\xf0V\x85Y\xd3\x81\xbf\xb1f\x88\xeb\x85s\x92\xbf"\xc0\x8dR\xf1\x06\x9d\xbf\xe0hXD\x8e<\xb0\xbfx\xef\x80U~\xab\x9c\xbfPg\xea\x0b\xb6\xb2\x98\xbfy\x0e\xdc\xd8\xba\xe5\x93?0\xae@w\xcb\xe7\xa5?\xca@\xbaO\xcd\xa8<?\x81\x8e\t\x19\xe0E\xae\xbf\x97x6{9o\x85\xbf}<\xb2k\xb8\xdfz?KO\x97\x1e\x15\xd2\x93\xbf\x02\x88\x8f\xe8\x9d\x00q?\xc4\x04\x85;\x0c\x9e\x93\xbf\xce\x0f\xa5\x83\x9aKe\xbf\xb1\xf5\x8c\x96\xef8\x8e?\xa6\xfc\xe4\xc1\xa3\x8a\xb2?x\xfd~<\x02\xde\xc0?\xb9+O*\xbdBu\xbfBN\xe7+(pv\xbf\xf1*`~\xc9.\xa1\xbf\xa3\xfd\xfa,\xcb\xbb\x8b\xbfB\xa4\x02\x1d\xe4\xc8\xb1\xbfS\xd8>\xbe\xbb\xfbl?\xee\xf8kj&\x94\x91\xbf\xcb@]\x18\xfa\xdfu?/\xcbO\x11\xca!\x97?I\xb74\xd1\xdc\xd0\x9c?}\xae0\x14\x7f\xda\xb1\xbfp\xf2\xdd\xabn\xa6\x91\xbfBS\xe5\'euv\xbfO\n\x95\x9d,\x83\x80\xbf\x8b\xa2\xce% 8\x80\xbfsh1\xd7n\xac\x97\xbf\xf9B\x9fG\xd7\x0c\xaa\xbf\\\xb3\x9c\xb7H\xb4\xa1?\xdeJ\xbe\x97\xd2h\x93\xbf\xb9+O*\xbdBu\xbf\xe1\xbc\xb7\xb2g\x96\xd0?\xb6\t\xb8\x97\x8b;r\xbf\x12\x1f\x96X24z\xbf\xa8(\x1f"\\\x18\xb0?\x90\x8b\xa9\x88P4\xa9\xbf?\xc84F\x0c\x05\xa9?\xf1\x89\x1a\xfef%\xa0?\xf8j\x80i[\xe5\x96\xbf]k\x16\x1e\x8f\x8b\xb7\xbf\xd3f`r\x17\xd0\xb7\xbf\xf1\x83\xb6\x97\x81\x08\xb0\xbf\xfb\xd2\xd3\xfe>;\xb6\xbf\x9f\xa3><\x10\xe6\xb3\xbf_\xad\x00\\p,\x90\xbfP\x85&gF\x06\xb0?VTCB;\xf8\xb5?\xfb\xaa:\x91\xda\x97\xa3?\x8a\xf4\x04\x94\t\x1e\x83?\xc2\xf0V\x85Y\xd3\x81\xbfBN\xe7+(pv\xbf\xb6\t\xb8\x97\x8b;r\xbf\t\xfb\'\xdc\'\\\xbf?G\xf5\x15\x02\xf3+\x9a\xbfs\xbd\xc9)\x183\x95\xbf\xbb\xc1\xabOZ\x1f\x8c\xbf\xa0MGl\x83\xb6\xa0\xbf\xf2\x9c\xe1|=\x0e\x9b\xbf\x0bi\xa8\xeb\xa5\x89p\xbf]\x89@\x08\xccR\x83?\x0e\x1a\xe1p\x95kq?\xd6\xeb\x97f\x15\xc9\x97\xbf\x1f\x85\xb9.`)\x9f?\x9a\xb0uO\x98\xa6\x81?\x06cT\xa5\xd6\r\x8a\xbf\x01|\x006\xe0>\x99\xbfR^\xffLp\x00\x95\xbf1?u*!P\xb5\xbf\x87\xf6#\xadb\xb9~\xbf\xb1f\x88\xeb\x85s\x92\xbf\xf1*`~\xc9.\xa1\xbf\x12\x1f\x96X24z\xbfG\xf5\x15\x02\xf3+\x9a\xbfPr\xd7\x98\x87\x94\xca?\xa1\xaeL\'\xe8\xbe\xb6\xbfx\xb2\x1c+8~\xb3?t\x03(\x03(\x02\xa2\xbf\x13\xba\xeaj\xa5\xeaH\xbf\x99\x93 ~\xaf\x1e\xa2?\n\xdf\xc3, v\xb1\xbf\xae\xdc$\x8b\x92\'\x82\xbf,\xe6\x95\x14\xe0\xea\xbb?.\x95E\x1d\xc36\x83?\xf3\x0b\xb18`\xf9\x97\xbf]N\x95\x7f\xdeF\xb6\xbf\x02\xea\x8c\xb2eQ\x89?:59U\xa7\xbb\xa2?^\x17/\xfd\xe8\x1c`\xbfe\xe7[4L\x7fs?"\xc0\x8dR\xf1\x06\x9d\xbf\xa3\xfd\xfa,\xcb\xbb\x8b\xbf\xa8(\x1f"\\\x18\xb0?s\xbd\xc9)\x183\x95\xbf\xa1\xaeL\'\xe8\xbe\xb6\xbf\xc0{\x8e\xed[\xc6\xd1?\x0c\x86\xb0#B\x8a\xa3\xbfC\xca\x0f\xd1:\xaf\xb6?f\xdf\x95\xd4\xe99\xac?\xac\xca7\x1d\xabe\xae\xbfV2:\xc3\xf5\x12\xa4\xbf\xc4T\x92\x80X\x0c\xb0\xbf7\x1c\xcezy3\xbc\xbfe\x84\xc5JG\xa5\xaf\xbf\x88,\xf5\xc8g^\xa1\xbf\xb3\x12\xd8\xbbp_\xb7?\xa7\x06\xfd \xa2\xb0V?\tDk\x80\xf5\x9c\x97\xbf\x17\x01\xa9\xa4k>\x85\xbf\x8d\xae\xa7\xd2R\x83\xa7\xbf\xe0hXD\x8e<\xb0\xbfB\xa4\x02\x1d\xe4\xc8\xb1\xbf\x90\x8b\xa9\x88P4\xa9\xbf\xbb\xc1\xabOZ\x1f\x8c\xbfx\xb2\x1c+8~\xb3?\x0c\x86\xb0#B\x8a\xa3\xbf\x7f\xe5\xad\xe1\xa8~\xd1?\xb2\r\xcf\xd0[\'\x92\xbf\xc2"\xae\x80\x02\xbd\x80\xbfy\xcdg\xb0\x8bf\xa1\xbf\xfe<\xf1G\x19\xc8\xa8\xbf(\x03\xd6.e\xfa\xa0\xbf\x9f%\xd5\xe9\x8a\x8a\xcb?\x90rt\xce\xe3\x86s?\xabau\xc2\xa8\xf6\xa0\xbf.8\xc3X\xb3\x7f\xa4\xbf\xc7O\xd6l\xf4\xa4\xae\xbf\xe3[kq\xd4\ts\xbfQ\xcb\xfez\xa7\xb4\xa5\xbfqP\xc5\x8f0\xbd\x92\xbfx\xef\x80U~\xab\x9c\xbfS\xd8>\xbe\xbb\xfbl??\xc84F\x0c\x05\xa9?\xa0MGl\x83\xb6\xa0\xbft\x03(\x03(\x02\xa2\xbfC\xca\x0f\xd1:\xaf\xb6?\xb2\r\xcf\xd0[\'\x92\xbf\xb0=f\xfc\x9b\xd4\xc4?\xd6MH\x81\xaa6\xb3?s\x14\xa5P\x89\xde\x86\xbf(\x1e\xe4)\xcc\x1f\xaa\xbf\x83Bn\xd9q\xf4U\xbf\x0f\xae\xdc\xf1\xe9.\xb3\xbf\xe3\xbd\xe5\xd4#\xf3\xad\xbf\x1f\xe3[\x90\x10\x08\xa0\xbf\x10\xe1S\xb1\x07\x06\xa7?\xe4\xf2\xf6\x156\xe8~\xbfa\xb6\xa8\xaeC\x1a\x8c\xbfB\x028\xe7\xab\xaa\xb0\xbf\xd5\x9e0\xd8`\xf1\x8f\xbfPg\xea\x0b\xb6\xb2\x98\xbf\xee\xf8kj&\x94\x91\xbf\xf1\x89\x1a\xfef%\xa0?\xf2\x9c\xe1|=\x0e\x9b\xbf\x13\xba\xeaj\xa5\xeaH\xbff\xdf\x95\xd4\xe99\xac?\xc2"\xae\x80\x02\xbd\x80\xbf\xd6MH\x81\xaa6\xb3?\xb1v\xe2V.\x17\xc4?\xbdvWlz\xe0~?\xe4/\xe9\xd28v\xb7\xbf\x86\x84\xbf\xcd\x80)_?e<\x19=\x96Q\x9a\xbf6\xb4\x07\ng>\x9e\xbf\xc4\x06P\xf5jI\xa7\xbf\xc0q(h\xc1\xa3\x88\xbf\xd4C\xb48\x1b\x82\x95?\xe7 ;\xae\xae\xd8\x89?\xce\x1cn1\xd7\xda\xb5\xbf,z\xd9\xb4\xf6Na?y\x0e\xdc\xd8\xba\xe5\x93?\xcb@]\x18\xfa\xdfu?\xf8j\x80i[\xe5\x96\xbf\x0bi\xa8\xeb\xa5\x89p\xbf\x99\x93 ~\xaf\x1e\xa2?\xac\xca7\x1d\xabe\xae\xbfy\xcdg\xb0\x8bf\xa1\xbfs\x14\xa5P\x89\xde\x86\xbf\xbdvWlz\xe0~?\xc9Q\xe4\x9d\xf0c\xc3?\xc8\x97\x86\x7f\x89\xb9\x85\xbf\xc3p\xea\xa8\xec1\xa5?\xe9\x80Ea\x88R\xa1\xbf\xb0\x13\xb8\x8c\xf3}\x91?\xad\x9b\x04,@.h\xbf\xe3\xcf\xb5=T]\xa6\xbf\x08EX\x954Z\x9e?\x1eE\xe5\xf7\x11\xdc`\xbf\xd6\xc2`\x80\xc2c\xb3?8n\xce\x10\xeb\xa0\x81\xbf0\xae@w\xcb\xe7\xa5?/\xcbO\x11\xca!\x97?]k\x16\x1e\x8f\x8b\xb7\xbf]\x89@\x08\xccR\x83?\n\xdf\xc3, v\xb1\xbfV2:\xc3\xf5\x12\xa4\xbf\xfe<\xf1G\x19\xc8\xa8\xbf(\x1e\xe4)\xcc\x1f\xaa\xbf\xe4/\xe9\xd28v\xb7\xbf\xc8\x97\x86\x7f\x89\xb9\x85\xbf\xa3\xfd\x95\xf6?\xb2\xd6?x\x1ei\xdd\x16\xa7\xa8?\xf2\xa5\x17\xc3GO\xa3\xbf\xa6\x95\xa4=\x88%|\xbf\xf4\xc7\xc1\xcfie\x94?\x80\x90\xf4\x13\xf4\x11\x97?\n\xa5H\x9d1\xe2\xaa\xbf\x9b\xf1\xf6\x84\x1d\xc9\xb6\xbf\x0b\x99\x03w\xc3\xbc\xa8\xbfB\x02k\xae\xee\xbb\x9f\xbf\xca@\xbaO\xcd\xa8<?I\xb74\xd1\xdc\xd0\x9c?\xd3f`r\x17\xd0\xb7\xbf\x0e\x1a\xe1p\x95kq?\xae\xdc$\x8b\x92\'\x82\xbf\xc4T\x92\x80X\x0c\xb0\xbf(\x03\xd6.e\xfa\xa0\xbf\x83Bn\xd9q\xf4U\xbf\x86\x84\xbf\xcd\x80)_?\xc3p\xea\xa8\xec1\xa5?x\x1ei\xdd\x16\xa7\xa8?\n\x85\xb4\x0f\xad\xad\xc6?\xc7\xf3\xcbx\xedO}?\x85G\x00\x02qJ\xa2?y9\x197x \x9c?\xc9\x97\xaf!\xa5\xc8\xa0\xbf\x87\x7f&\xbd\x93]\x88\xbf\xc5]\x0c$O\xf5\xa8\xbf<\xed\x1d^\xef\xf0\x8b\xbf>\x899\xdb\n\xb5\xa8\xbf\x81\x8e\t\x19\xe0E\xae\xbf}\xae0\x14\x7f\xda\xb1\xbf\xf1\x83\xb6\x97\x81\x08\xb0\xbf\xd6\xeb\x97f\x15\xc9\x97\xbf,\xe6\x95\x14\xe0\xea\xbb?7\x1c\xcezy3\xbc\xbf\x9f%\xd5\xe9\x8a\x8a\xcb?\x0f\xae\xdc\xf1\xe9.\xb3\xbfe<\x19=\x96Q\x9a\xbf\xe9\x80Ea\x88R\xa1\xbf\xf2\xa5\x17\xc3GO\xa3\xbf\xc7\xf3\xcbx\xedO}?\x1e\xa1\x03T\xbd\xe5\xd8?\xf3\xa4\xb4\x07L\xeb\x94?\x0e\xa6\xbc[\x7f\xec\xa4\xbf\x97G\x88,\x8c\xef\xb7\xbf\x80\\\x7f\xc1\xef\x8c\xac\xbf\n&\x7f\x17\x89\xf0\x80?\xd1\xd2\n\x14a\xb0\xa3?\xf6\xfa\xe5s\xd3Q\x96\xbf\x97x6{9o\x85\xbfp\xf2\xdd\xabn\xa6\x91\xbf\xfb\xd2\xd3\xfe>;\xb6\xbf\x1f\x85\xb9.`)\x9f?.\x95E\x1d\xc36\x83?e\x84\xc5JG\xa5\xaf\xbf\x90rt\xce\xe3\x86s?\xe3\xbd\xe5\xd4#\xf3\xad\xbf6\xb4\x07\ng>\x9e\xbf\xb0\x13\xb8\x8c\xf3}\x91?\xa6\x95\xa4=\x88%|\xbf\x85G\x00\x02qJ\xa2?\xf3\xa4\xb4\x07L\xeb\x94?*\x89\x8d\x9bs\xae\xc4?\xe5;K\xcb/|\xb5?\x809\rOt\xb7\x80\xbfr\xf2\x1a0\xfc\xbf\xa6\xbfj\x82\xf1\xe0F\xbc\xac\xbfSp\xe7g\xac\xa4\xaa?\xa9\x9b\x8f\x16!G\x97\xbf}<\xb2k\xb8\xdfz?BS\xe5\'euv\xbf\x9f\xa3><\x10\xe6\xb3\xbf\x9a\xb0uO\x98\xa6\x81?\xf3\x0b\xb18`\xf9\x97\xbf\x88,\xf5\xc8g^\xa1\xbf\xabau\xc2\xa8\xf6\xa0\xbf\x1f\xe3[\x90\x10\x08\xa0\xbf\xc4\x06P\xf5jI\xa7\xbf\xad\x9b\x04,@.h\xbf\xf4\xc7\xc1\xcfie\x94?y9\x197x \x9c?\x0e\xa6\xbc[\x7f\xec\xa4\xbf\xe5;K\xcb/|\xb5?*\x84\xd4\x92I>\xc2?\x04\rVb\x0fA\xa9?!\xfc\x96\xf8\xf3 \x9b\xbf G\xee\x9fX\xfe\xa7\xbf\x9b\xe7\x92*\x10\xc3\xb4?\xb6!\xcf \x89\x98\x8f\xbfKO\x97\x1e\x15\xd2\x93\xbfO\n\x95\x9d,\x83\x80\xbf_\xad\x00\\p,\x90\xbf\x06cT\xa5\xd6\r\x8a\xbf]N\x95\x7f\xdeF\xb6\xbf\xb3\x12\xd8\xbbp_\xb7?.8\xc3X\xb3\x7f\xa4\xbf\x10\xe1S\xb1\x07\x06\xa7?\xc0q(h\xc1\xa3\x88\xbf\xe3\xcf\xb5=T]\xa6\xbf\x80\x90\xf4\x13\xf4\x11\x97?\xc9\x97\xaf!\xa5\xc8\xa0\xbf\x97G\x88,\x8c\xef\xb7\xbf\x809\rOt\xb7\x80\xbf\x04\rVb\x0fA\xa9?_\xa2y_\x99\x1d\xc6?\xb0\x7fi\x92\xa5\xa3\x9d\xbf\xc4\x7f\xc0J\xb0\xc6\xa6\xbf|\xb3{4\x81\x12\xc0\xbf\x06\xe4e\x19p\x1c\xa5?\x02\x88\x8f\xe8\x9d\x00q?\x8b\xa2\xce% 8\x80\xbfP\x85&gF\x06\xb0?\x01|\x006\xe0>\x99\xbf\x02\xea\x8c\xb2eQ\x89?\xa7\x06\xfd \xa2\xb0V?\xc7O\xd6l\xf4\xa4\xae\xbf\xe4\xf2\xf6\x156\xe8~\xbf\xd4C\xb48\x1b\x82\x95?\x08EX\x954Z\x9e?\n\xa5H\x9d1\xe2\xaa\xbf\x87\x7f&\xbd\x93]\x88\xbf\x80\\\x7f\xc1\xef\x8c\xac\xbfr\xf2\x1a0\xfc\xbf\xa6\xbf!\xfc\x96\xf8\xf3 \x9b\xbf\xb0\x7fi\x92\xa5\xa3\x9d\xbf\xba\xec}U\x91\xd6\xc8?\x82\x98\x1b\x85uC\xb4?\x15\x01\xc0\x8c\xd1"\xb3\xbf\xcc]C\x8c\x14\x9ax?\xc4\x04\x85;\x0c\x9e\x93\xbfsh1\xd7n\xac\x97\xbfVTCB;\xf8\xb5?R^\xffLp\x00\x95\xbf:59U\xa7\xbb\xa2?\tDk\x80\xf5\x9c\x97\xbf\xe3[kq\xd4\ts\xbfa\xb6\xa8\xaeC\x1a\x8c\xbf\xe7 ;\xae\xae\xd8\x89?\x1eE\xe5\xf7\x11\xdc`\xbf\x9b\xf1\xf6\x84\x1d\xc9\xb6\xbf\xc5]\x0c$O\xf5\xa8\xbf\n&\x7f\x17\x89\xf0\x80?j\x82\xf1\xe0F\xbc\xac\xbf G\xee\x9fX\xfe\xa7\xbf\xc4\x7f\xc0J\xb0\xc6\xa6\xbf\x82\x98\x1b\x85uC\xb4?4\x82d-\xd8o\xce?\xfdF\x8b\xa0\xbd\xa9\xd4?\xd1\xf7J\xab\xcbK\x87?\x8c\x01\xe7\xb8n\xff\x8f\xbf\xce\x0f\xa5\x83\x9aKe\xbf\xf9B\x9fG\xd7\x0c\xaa\xbf\xfb\xaa:\x91\xda\x97\xa3?1?u*!P\xb5\xbf^\x17/\xfd\xe8\x1c`\xbf\x17\x01\xa9\xa4k>\x85\xbfQ\xcb\xfez\xa7\xb4\xa5\xbfB\x028\xe7\xab\xaa\xb0\xbf\xce\x1cn1\xd7\xda\xb5\xbf\xd6\xc2`\x80\xc2c\xb3?\x0b\x99\x03w\xc3\xbc\xa8\xbf<\xed\x1d^\xef\xf0\x8b\xbf\xd1\xd2\n\x14a\xb0\xa3?Sp\xe7g\xac\xa4\xaa?\x9b\xe7\x92*\x10\xc3\xb4?|\xb3{4\x81\x12\xc0\xbf\x15\x01\xc0\x8c\xd1"\xb3\xbf\xd1\xf7J\xab\xcbK\x87?\xb4\xe4-\xa4.\xc6\xb9?\xdc\xaaS`\x99\x15\x85?\xb1\xf5\x8c\x96\xef8\x8e?\\\xb3\x9c\xb7H\xb4\xa1?\x8a\xf4\x04\x94\t\x1e\x83?\x87\xf6#\xadb\xb9~\xbfe\xe7[4L\x7fs?\x8d\xae\xa7\xd2R\x83\xa7\xbfqP\xc5\x8f0\xbd\x92\xbf\xd5\x9e0\xd8`\xf1\x8f\xbf,z\xd9\xb4\xf6Na?8n\xce\x10\xeb\xa0\x81\xbfB\x02k\xae\xee\xbb\x9f\xbf>\x899\xdb\n\xb5\xa8\xbf\xf6\xfa\xe5s\xd3Q\x96\xbf\xa9\x9b\x8f\x16!G\x97\xbf\xb6!\xcf \x89\x98\x8f\xbf\x06\xe4e\x19p\x1c\xa5?\xcc]C\x8c\x14\x9ax?\x8c\x01\xe7\xb8n\xff\x8f\xbf\xdc\xaaS`\x99\x15\x85?\x02!\x04mf\x1f\xc4?\xa6\xfc\xe4\xc1\xa3\x8a\xb2?\xdeJ\xbe\x97\xd2h\x93\xbf\xc2\xf0V\x85Y\xd3\x81\xbf\xb1f\x88\xeb\x85s\x92\xbf"\xc0\x8dR\xf1\x06\x9d\xbf\xe0hXD\x8e<\xb0\xbfx\xef\x80U~\xab\x9c\xbfPg\xea\x0b\xb6\xb2\x98\xbfy\x0e\xdc\xd8\xba\xe5\x93?0\xae@w\xcb\xe7\xa5?\xca@\xbaO\xcd\xa8<?\x81\x8e\t\x19\xe0E\xae\xbf\x97x6{9o\x85\xbf}<\xb2k\xb8\xdfz?KO\x97\x1e\x15\xd2\x93\xbf\x02\x88\x8f\xe8\x9d\x00q?\xc4\x04\x85;\x0c\x9e\x93\xbf\xce\x0f\xa5\x83\x9aKe\xbf\xb1\xf5\x8c\x96\xef8\x8e?\xa6\xfc\xe4\xc1\xa3\x8a\xb2?x\xfd~<\x02\xde\xc0?\xb9+O*\xbdBu\xbfBN\xe7+(pv\xbf\xf1*`~\xc9.\xa1\xbf\xa3\xfd\xfa,\xcb\xbb\x8b\xbfB\xa4\x02\x1d\xe4\xc8\xb1\xbfS\xd8>\xbe\xbb\xfbl?\xee\xf8kj&\x94\x91\xbf\xcb@]\x18\xfa\xdfu?/\xcbO\x11\xca!\x97?I\xb74\xd1\xdc\xd0\x9c?}\xae0\x14\x7f\xda\xb1\xbfp\xf2\xdd\xabn\xa6\x91\xbfBS\xe5\'euv\xbfO\n\x95\x9d,\x83\x80\xbf\x8b\xa2\xce% 8\x80\xbfsh1\xd7n\xac\x97\xbf\xf9B\x9fG\xd7\x0c\xaa\xbf\\\xb3\x9c\xb7H\xb4\xa1?\xdeJ\xbe\x97\xd2h\x93\xbf\xb9+O*\xbdBu\xbf\xe1\xbc\xb7\xb2g\x96\xd0?\xb6\t\xb8\x97\x8b;r\xbf\x12\x1f\x96X24z\xbf\xa8(\x1f"\\\x18\xb0?\x90\x8b\xa9\x88P4\xa9\xbf?\xc84F\x0c\x05\xa9?\xf1\x89\x1a\xfef%\xa0?\xf8j\x80i[\xe5\x96\xbf]k\x16\x1e\x8f\x8b\xb7\xbf\xd3f`r\x17\xd0\xb7\xbf\xf1\x83\xb6\x97\x81\x08\xb0\xbf\xfb\xd2\xd3\xfe>;\xb6\xbf\x9f\xa3><\x10\xe6\xb3\xbf_\xad\x00\\p,\x90\xbfP\x85&gF\x06\xb0?VTCB;\xf8\xb5?\xfb\xaa:\x91\xda\x97\xa3?\x8a\xf4\x04\x94\t\x1e\x83?\xc2\xf0V\x85Y\xd3\x81\xbfBN\xe7+(pv\xbf\xb6\t\xb8\x97\x8b;r\xbf\t\xfb\'\xdc\'\\\xbf?G\xf5\x15\x02\xf3+\x9a\xbfs\xbd\xc9)\x183\x95\xbf\xbb\xc1\xabOZ\x1f\x8c\xbf\xa0MGl\x83\xb6\xa0\xbf\xf2\x9c\xe1|=\x0e\x9b\xbf\x0bi\xa8\xeb\xa5\x89p\xbf]\x89@\x08\xccR\x83?\x0e\x1a\xe1p\x95kq?\xd6\xeb\x97f\x15\xc9\x97\xbf\x1f\x85\xb9.`)\x9f?\x9a\xb0uO\x98\xa6\x81?\x06cT\xa5\xd6\r\x8a\xbf\x01|\x006\xe0>\x99\xbfR^\xffLp\x00\x95\xbf1?u*!P\xb5\xbf\x87\xf6#\xadb\xb9~\xbf\xb1f\x88\xeb\x85s\x92\xbf\xf1*`~\xc9.\xa1\xbf\x12\x1f\x96X24z\xbfG\xf5\x15\x02\xf3+\x9a\xbfPr\xd7\x98\x87\x94\xca?\xa1\xaeL\'\xe8\xbe\xb6\xbfx\xb2\x1c+8~\xb3?t\x03(\x03(\x02\xa2\xbf\x13\xba\xeaj\xa5\xeaH\xbf\x99\x93 ~\xaf\x1e\xa2?\n\xdf\xc3, v\xb1\xbf\xae\xdc$\x8b\x92\'\x82\xbf,\xe6\x95\x14\xe0\xea\xbb?.\x95E\x1d\xc36\x83?\xf3\x0b\xb18`\xf9\x97\xbf]N\x95\x7f\xdeF\xb6\xbf\x02\xea\x8c\xb2eQ\x89?:59U\xa7\xbb\xa2?^\x17/\xfd\xe8\x1c`\xbfe\xe7[4L\x7fs?"\xc0\x8dR\xf1\x06\x9d\xbf\xa3\xfd\xfa,\xcb\xbb\x8b\xbf\xa8(\x1f"\\\x18\xb0?s\xbd\xc9)\x183\x95\xbf\xa1\xaeL\'\xe8\xbe\xb6\xbf\xc0{\x8e\xed[\xc6\xd1?\x0c\x86\xb0#B\x8a\xa3\xbfC\xca\x0f\xd1:\xaf\xb6?f\xdf\x95\xd4\xe99\xac?\xac\xca7\x1d\xabe\xae\xbfV2:\xc3\xf5\x12\xa4\xbf\xc4T\x92\x80X\x0c\xb0\xbf7\x1c\xcezy3\xbc\xbfe\x84\xc5JG\xa5\xaf\xbf\x88,\xf5\xc8g^\xa1\xbf\xb3\x12\xd8\xbbp_\xb7?\xa7\x06\xfd \xa2\xb0V?\tDk\x80\xf5\x9c\x97\xbf\x17\x01\xa9\xa4k>\x85\xbf\x8d\xae\xa7\xd2R\x83\xa7\xbf\xe0hXD\x8e<\xb0\xbfB\xa4\x02\x1d\xe4\xc8\xb1\xbf\x90\x8b\xa9\x88P4\xa9\xbf\xbb\xc1\xabOZ\x1f\x8c\xbfx\xb2\x1c+8~\xb3?\x0c\x86\xb0#B\x8a\xa3\xbf\x7f\xe5\xad\xe1\xa8~\xd1?\xb2\r\xcf\xd0[\'\x92\xbf\xc2"\xae\x80\x02\xbd\x80\xbfy\xcdg\xb0\x8bf\xa1\xbf\xfe<\xf1G\x19\xc8\xa8\xbf(\x03\xd6.e\xfa\xa0\xbf\x9f%\xd5\xe9\x8a\x8a\xcb?\x90rt\xce\xe3\x86s?\xabau\xc2\xa8\xf6\xa0\xbf.8\xc3X\xb3\x7f\xa4\xbf\xc7O\xd6l\xf4\xa4\xae\xbf\xe3[kq\xd4\ts\xbfQ\xcb\xfez\xa7\xb4\xa5\xbfqP\xc5\x8f0\xbd\x92\xbfx\xef\x80U~\xab\x9c\xbfS\xd8>\xbe\xbb\xfbl??\xc84F\x0c\x05\xa9?\xa0MGl\x83\xb6\xa0\xbft\x03(\x03(\x02\xa2\xbfC\xca\x0f\xd1:\xaf\xb6?\xb2\r\xcf\xd0[\'\x92\xbf\xb0=f\xfc\x9b\xd4\xc4?\xd6MH\x81\xaa6\xb3?s\x14\xa5P\x89\xde\x86\xbf(\x1e\xe4)\xcc\x1f\xaa\xbf\x83Bn\xd9q\xf4U\xbf\x0f\xae\xdc\xf1\xe9.\xb3\xbf\xe3\xbd\xe5\xd4#\xf3\xad\xbf\x1f\xe3[\x90\x10\x08\xa0\xbf\x10\xe1S\xb1\x07\x06\xa7?\xe4\xf2\xf6\x156\xe8~\xbfa\xb6\xa8\xaeC\x1a\x8c\xbfB\x028\xe7\xab\xaa\xb0\xbf\xd5\x9e0\xd8`\xf1\x8f\xbfPg\xea\x0b\xb6\xb2\x98\xbf\xee\xf8kj&\x94\x91\xbf\xf1\x89\x1a\xfef%\xa0?\xf2\x9c\xe1|=\x0e\x9b\xbf\x13\xba\xeaj\xa5\xeaH\xbff\xdf\x95\xd4\xe99\xac?\xc2"\xae\x80\x02\xbd\x80\xbf\xd6MH\x81\xaa6\xb3?\xb1v\xe2V.\x17\xc4?\xbdvWlz\xe0~?\xe4/\xe9\xd28v\xb7\xbf\x86\x84\xbf\xcd\x80)_?e<\x19=\x96Q\x9a\xbf6\xb4\x07\ng>\x9e\xbf\xc4\x06P\xf5jI\xa7\xbf\xc0q(h\xc1\xa3\x88\xbf\xd4C\xb48\x1b\x82\x95?\xe7 ;\xae\xae\xd8\x89?\xce\x1cn1\xd7\xda\xb5\xbf,z\xd9\xb4\xf6Na?y\x0e\xdc\xd8\xba\xe5\x93?\xcb@]\x18\xfa\xdfu?\xf8j\x80i[\xe5\x96\xbf\x0bi\xa8\xeb\xa5\x89p\xbf\x99\x93 ~\xaf\x1e\xa2?\xac\xca7\x1d\xabe\xae\xbfy\xcdg\xb0\x8bf\xa1\xbfs\x14\xa5P\x89\xde\x86\xbf\xbdvWlz\xe0~?\xc9Q\xe4\x9d\xf0c\xc3?\xc8\x97\x86\x7f\x89\xb9\x85\xbf\xc3p\xea\xa8\xec1\xa5?\xe9\x80Ea\x88R\xa1\xbf\xb0\x13\xb8\x8c\xf3}\x91?\xad\x9b\x04,@.h\xbf\xe3\xcf\xb5=T]\xa6\xbf\x08EX\x954Z\x9e?\x1eE\xe5\xf7\x11\xdc`\xbf\xd6\xc2`\x80\xc2c\xb3?8n\xce\x10\xeb\xa0\x81\xbf0\xae@w\xcb\xe7\xa5?/\xcbO\x11\xca!\x97?]k\x16\x1e\x8f\x8b\xb7\xbf]\x89@\x08\xccR\x83?\n\xdf\xc3, v\xb1\xbfV2:\xc3\xf5\x12\xa4\xbf\xfe<\xf1G\x19\xc8\xa8\xbf(\x1e\xe4)\xcc\x1f\xaa\xbf\xe4/\xe9\xd28v\xb7\xbf\xc8\x97\x86\x7f\x89\xb9\x85\xbf\xa3\xfd\x95\xf6?\xb2\xd6?x\x1ei\xdd\x16\xa7\xa8?\xf2\xa5\x17\xc3GO\xa3\xbf\xa6\x95\xa4=\x88%|\xbf\xf4\xc7\xc1\xcfie\x94?\x80\x90\xf4\x13\xf4\x11\x97?\n\xa5H\x9d1\xe2\xaa\xbf\x9b\xf1\xf6\x84\x1d\xc9\xb6\xbf\x0b\x99\x03w\xc3\xbc\xa8\xbfB\x02k\xae\xee\xbb\x9f\xbf\xca@\xbaO\xcd\xa8<?I\xb74\xd1\xdc\xd0\x9c?\xd3f`r\x17\xd0\xb7\xbf\x0e\x1a\xe1p\x95kq?\xae\xdc$\x8b\x92\'\x82\xbf\xc4T\x92\x80X\x0c\xb0\xbf(\x03\xd6.e\xfa\xa0\xbf\x83Bn\xd9q\xf4U\xbf\x86\x84\xbf\xcd\x80)_?\xc3p\xea\xa8\xec1\xa5?x\x1ei\xdd\x16\xa7\xa8?\n\x85\xb4\x0f\xad\xad\xc6?\xc7\xf3\xcbx\xedO}?\x85G\x00\x02qJ\xa2?y9\x197x \x9c?\xc9\x97\xaf!\xa5\xc8\xa0\xbf\x87\x7f&\xbd\x93]\x88\xbf\xc5]\x0c$O\xf5\xa8\xbf<\xed\x1d^\xef\xf0\x8b\xbf>\x899\xdb\n\xb5\xa8\xbf\x81\x8e\t\x19\xe0E\xae\xbf}\xae0\x14\x7f\xda\xb1\xbf\xf1\x83\xb6\x97\x81\x08\xb0\xbf\xd6\xeb\x97f\x15\xc9\x97\xbf,\xe6\x95\x14\xe0\xea\xbb?7\x1c\xcezy3\xbc\xbf\x9f%\xd5\xe9\x8a\x8a\xcb?\x0f\xae\xdc\xf1\xe9.\xb3\xbfe<\x19=\x96Q\x9a\xbf\xe9\x80Ea\x88R\xa1\xbf\xf2\xa5\x17\xc3GO\xa3\xbf\xc7\xf3\xcbx\xedO}?\x1e\xa1\x03T\xbd\xe5\xd8?\xf3\xa4\xb4\x07L\xeb\x94?\x0e\xa6\xbc[\x7f\xec\xa4\xbf\x97G\x88,\x8c\xef\xb7\xbf\x80\\\x7f\xc1\xef\x8c\xac\xbf\n&\x7f\x17\x89\xf0\x80?\xd1\xd2\n\x14a\xb0\xa3?\xf6\xfa\xe5s\xd3Q\x96\xbf\x97x6{9o\x85\xbfp\xf2\xdd\xabn\xa6\x91\xbf\xfb\xd2\xd3\xfe>;\xb6\xbf\x1f\x85\xb9.`)\x9f?.\x95E\x1d\xc36\x83?e\x84\xc5JG\xa5\xaf\xbf\x90rt\xce\xe3\x86s?\xe3\xbd\xe5\xd4#\xf3\xad\xbf6\xb4\x07\ng>\x9e\xbf\xb0\x13\xb8\x8c\xf3}\x91?\xa6\x95\xa4=\x88%|\xbf\x85G\x00\x02qJ\xa2?\xf3\xa4\xb4\x07L\xeb\x94?*\x89\x8d\x9bs\xae\xc4?\xe5;K\xcb/|\xb5?\x809\rOt\xb7\x80\xbfr\xf2\x1a0\xfc\xbf\xa6\xbfj\x82\xf1\xe0F\xbc\xac\xbfSp\xe7g\xac\xa4\xaa?\xa9\x9b\x8f\x16!G\x97\xbf}<\xb2k\xb8\xdfz?BS\xe5\'euv\xbf\x9f\xa3><\x10\xe6\xb3\xbf\x9a\xb0uO\x98\xa6\x81?\xf3\x0b\xb18`\xf9\x97\xbf\x88,\xf5\xc8g^\xa1\xbf\xabau\xc2\xa8\xf6\xa0\xbf\x1f\xe3[\x90\x10\x08\xa0\xbf\xc4\x06P\xf5jI\xa7\xbf\xad\x9b\x04,@.h\xbf\xf4\xc7\xc1\xcfie\x94?y9\x197x \x9c?\x0e\xa6\xbc[\x7f\xec\xa4\xbf\xe5;K\xcb/|\xb5?*\x84\xd4\x92I>\xc2?\x04\rVb\x0fA\xa9?!\xfc\x96\xf8\xf3 \x9b\xbf G\xee\x9fX\xfe\xa7\xbf\x9b\xe7\x92*\x10\xc3\xb4?\xb6!\xcf \x89\x98\x8f\xbfKO\x97\x1e\x15\xd2\x93\xbfO\n\x95\x9d,\x83\x80\xbf_\xad\x00\\p,\x90\xbf\x06cT\xa5\xd6\r\x8a\xbf]N\x95\x7f\xdeF\xb6\xbf\xb3\x12\xd8\xbbp_\xb7?.8\xc3X\xb3\x7f\xa4\xbf\x10\xe1S\xb1\x07\x06\xa7?\xc0q(h\xc1\xa3\x88\xbf\xe3\xcf\xb5=T]\xa6\xbf\x80\x90\xf4\x13\xf4\x11\x97?\xc9\x97\xaf!\xa5\xc8\xa0\xbf\x97G\x88,\x8c\xef\xb7\xbf\x809\rOt\xb7\x80\xbf\x04\rVb\x0fA\xa9?_\xa2y_\x99\x1d\xc6?\xb0\x7fi\x92\xa5\xa3\x9d\xbf\xc4\x7f\xc0J\xb0\xc6\xa6\xbf|\xb3{4\x81\x12\xc0\xbf\x06\xe4e\x19p\x1c\xa5?\x02\x88\x8f\xe8\x9d\x00q?\x8b\xa2\xce% 8\x80\xbfP\x85&gF\x06\xb0?\x01|\x006\xe0>\x99\xbf\x02\xea\x8c\xb2eQ\x89?\xa7\x06\xfd \xa2\xb0V?\xc7O\xd6l\xf4\xa4\xae\xbf\xe4\xf2\xf6\x156\xe8~\xbf\xd4C\xb48\x1b\x82\x95?\x08EX\x954Z\x9e?\n\xa5H\x9d1\xe2\xaa\xbf\x87\x7f&\xbd\x93]\x88\xbf\x80\\\x7f\xc1\xef\x8c\xac\xbfr\xf2\x1a0\xfc\xbf\xa6\xbf!\xfc\x96\xf8\xf3 \x9b\xbf\xb0\x7fi\x92\xa5\xa3\x9d\xbf\xba\xec}U\x91\xd6\xc8?\x82\x98\x1b\x85uC\xb4?\x15\x01\xc0\x8c\xd1"\xb3\xbf\xcc]C\x8c\x14\x9ax?\xc4\x04\x85;\x0c\x9e\x93\xbfsh1\xd7n\xac\x97\xbfVTCB;\xf8\xb5?R^\xffLp\x00\x95\xbf:59U\xa7\xbb\xa2?\tDk\x80\xf5\x9c\x97\xbf\xe3[kq\xd4\ts\xbfa\xb6\xa8\xaeC\x1a\x8c\xbf\xe7 ;\xae\xae\xd8\x89?\x1eE\xe5\xf7\x11\xdc`\xbf\x9b\xf1\xf6\x84\x1d\xc9\xb6\xbf\xc5]\x0c$O\xf5\xa8\xbf\n&\x7f\x17\x89\xf0\x80?j\x82\xf1\xe0F\xbc\xac\xbf G\xee\x9fX\xfe\xa7\xbf\xc4\x7f\xc0J\xb0\xc6\xa6\xbf\x82\x98\x1b\x85uC\xb4?4\x82d-\xd8o\xce?\xfdF\x8b\xa0\xbd\xa9\xd4?\xd1\xf7J\xab\xcbK\x87?\x8c\x01\xe7\xb8n\xff\x8f\xbf\xce\x0f\xa5\x83\x9aKe\xbf\xf9B\x9fG\xd7\x0c\xaa\xbf\xfb\xaa:\x91\xda\x97\xa3?1?u*!P\xb5\xbf^\x17/\xfd\xe8\x1c`\xbf\x17\x01\xa9\xa4k>\x85\xbfQ\xcb\xfez\xa7\xb4\xa5\xbfB\x028\xe7\xab\xaa\xb0\xbf\xce\x1cn1\xd7\xda\xb5\xbf\xd6\xc2`\x80\xc2c\xb3?\x0b\x99\x03w\xc3\xbc\xa8\xbf<\xed\x1d^\xef\xf0\x8b\xbf\xd1\xd2\n\x14a\xb0\xa3?Sp\xe7g\xac\xa4\xaa?\x9b\xe7\x92*\x10\xc3\xb4?|\xb3{4\x81\x12\xc0\xbf\x15\x01\xc0\x8c\xd1"\xb3\xbf\xd1\xf7J\xab\xcbK\x87?\xb4\xe4-\xa4.\xc6\xb9?\xdc\xaaS`\x99\x15\x85?\xb1\xf5\x8c\x96\xef8\x8e?\\\xb3\x9c\xb7H\xb4\xa1?\x8a\xf4\x04\x94\t\x1e\x83?\x87\xf6#\xadb\xb9~\xbfe\xe7[4L\x7fs?\x8d\xae\xa7\xd2R\x83\xa7\xbfqP\xc5\x8f0\xbd\x92\xbf\xd5\x9e0\xd8`\xf1\x8f\xbf,z\xd9\xb4\xf6Na?8n\xce\x10\xeb\xa0\x81\xbfB\x02k\xae\xee\xbb\x9f\xbf>\x899\xdb\n\xb5\xa8\xbf\xf6\xfa\xe5s\xd3Q\x96\xbf\xa9\x9b\x8f\x16!G\x97\xbf\xb6!\xcf \x89\x98\x8f\xbf\x06\xe4e\x19p\x1c\xa5?\xcc]C\x8c\x14\x9ax?\x8c\x01\xe7\xb8n\xff\x8f\xbf\xdc\xaaS`\x99\x15\x85?\x02!\x04mf\x1f\xc4?\xa6\xfc\xe4\xc1\xa3\x8a\xb2?\xdeJ\xbe\x97\xd2h\x93\xbf\xc2\xf0V\x85Y\xd3\x81\xbf\xb1f\x88\xeb\x85s\x92\xbf"\xc0\x8dR\xf1\x06\x9d\xbf\xe0hXD\x8e<\xb0\xbfx\xef\x80U~\xab\x9c\xbfPg\xea\x0b\xb6\xb2\x98\xbfy\x0e\xdc\xd8\xba\xe5\x93?0\xae@w\xcb\xe7\xa5?\xca@\xbaO\xcd\xa8<?\x81\x8e\t\x19\xe0E\xae\xbf\x97x6{9o\x85\xbf}<\xb2k\xb8\xdfz?KO\x97\x1e\x15\xd2\x93\xbf\x02\x88\x8f\xe8\x9d\x00q?\xc4\x04\x85;\x0c\x9e\x93\xbf\xce\x0f\xa5\x83\x9aKe\xbf\xb1\xf5\x8c\x96\xef8\x8e?\xa6\xfc\xe4\xc1\xa3\x8a\xb2?x\xfd~<\x02\xde\xc0?\xb9+O*\xbdBu\xbfBN\xe7+(pv\xbf\xf1*`~\xc9.\xa1\xbf\xa3\xfd\xfa,\xcb\xbb\x8b\xbfB\xa4\x02\x1d\xe4\xc8\xb1\xbfS\xd8>\xbe\xbb\xfbl?\xee\xf8kj&\x94\x91\xbf\xcb@]\x18\xfa\xdfu?/\xcbO\x11\xca!\x97?I\xb74\xd1\xdc\xd0\x9c?}\xae0\x14\x7f\xda\xb1\xbfp\xf2\xdd\xabn\xa6\x91\xbfBS\xe5\'euv\xbfO\n\x95\x9d,\x83\x80\xbf\x8b\xa2\xce% 8\x80\xbfsh1\xd7n\xac\x97\xbf\xf9B\x9fG\xd7\x0c\xaa\xbf\\\xb3\x9c\xb7H\xb4\xa1?\xdeJ\xbe\x97\xd2h\x93\xbf\xb9+O*\xbdBu\xbf\xe1\xbc\xb7\xb2g\x96\xd0?\xb6\t\xb8\x97\x8b;r\xbf\x12\x1f\x96X24z\xbf\xa8(\x1f"\\\x18\xb0?\x90\x8b\xa9\x88P4\xa9\xbf?\xc84F\x0c\x05\xa9?\xf1\x89\x1a\xfef%\xa0?\xf8j\x80i[\xe5\x96\xbf]k\x16\x1e\x8f\x8b\xb7\xbf\xd3f`r\x17\xd0\xb7\xbf\xf1\x83\xb6\x97\x81\x08\xb0\xbf\xfb\xd2\xd3\xfe>;\xb6\xbf\x9f\xa3><\x10\xe6\xb3\xbf_\xad\x00\\p,\x90\xbfP\x85&gF\x06\xb0?VTCB;\xf8\xb5?\xfb\xaa:\x91\xda\x97\xa3?\x8a\xf4\x04\x94\t\x1e\x83?\xc2\xf0V\x85Y\xd3\x81\xbfBN\xe7+(pv\xbf\xb6\t\xb8\x97\x8b;r\xbf\t\xfb\'\xdc\'\\\xbf?G\xf5\x15\x02\xf3+\x9a\xbfs\xbd\xc9)\x183\x95\xbf\xbb\xc1\xabOZ\x1f\x8c\xbf\xa0MGl\x83\xb6\xa0\xbf\xf2\x9c\xe1|=\x0e\x9b\xbf\x0bi\xa8\xeb\xa5\x89p\xbf]\x89@\x08\xccR\x83?\x0e\x1a\xe1p\x95kq?\xd6\xeb\x97f\x15\xc9\x97\xbf\x1f\x85\xb9.`)\x9f?\x9a\xb0uO\x98\xa6\x81?\x06cT\xa5\xd6\r\x8a\xbf\x01|\x006\xe0>\x99\xbfR^\xffLp\x00\x95\xbf1?u*!P\xb5\xbf\x87\xf6#\xadb\xb9~\xbf\xb1f\x88\xeb\x85s\x92\xbf\xf1*`~\xc9.\xa1\xbf\x12\x1f\x96X24z\xbfG\xf5\x15\x02\xf3+\x9a\xbfPr\xd7\x98\x87\x94\xca?\xa1\xaeL\'\xe8\xbe\xb6\xbfx\xb2\x1c+8~\xb3?t\x03(\x03(\x02\xa2\xbf\x13\xba\xeaj\xa5\xeaH\xbf\x99\x93 ~\xaf\x1e\xa2?\n\xdf\xc3, v\xb1\xbf\xae\xdc$\x8b\x92\'\x82\xbf,\xe6\x95\x14\xe0\xea\xbb?.\x95E\x1d\xc36\x83?\xf3\x0b\xb18`\xf9\x97\xbf]N\x95\x7f\xdeF\xb6\xbf\x02\xea\x8c\xb2eQ\x89?:59U\xa7\xbb\xa2?^\x17/\xfd\xe8\x1c`\xbfe\xe7[4L\x7fs?"\xc0\x8dR\xf1\x06\x9d\xbf\xa3\xfd\xfa,\xcb\xbb\x8b\xbf\xa8(\x1f"\\\x18\xb0?s\xbd\xc9)\x183\x95\xbf\xa1\xaeL\'\xe8\xbe\xb6\xbf\xc0{\x8e\xed[\xc6\xd1?\x0c\x86\xb0#B\x8a\xa3\xbfC\xca\x0f\xd1:\xaf\xb6?f\xdf\x95\xd4\xe99\xac?\xac\xca7\x1d\xabe\xae\xbfV2:\xc3\xf5\x12\xa4\xbf\xc4T\x92\x80X\x0c\xb0\xbf7\x1c\xcezy3\xbc\xbfe\x84\xc5JG\xa5\xaf\xbf\x88,\xf5\xc8g^\xa1\xbf\xb3\x12\xd8\xbbp_\xb7?\xa7\x06\xfd \xa2\xb0V?\tDk\x80\xf5\x9c\x97\xbf\x17\x01\xa9\xa4k>\x85\xbf\x8d\xae\xa7\xd2R\x83\xa7\xbf\xe0hXD\x8e<\xb0\xbfB\xa4\x02\x1d\xe4\xc8\xb1\xbf\x90\x8b\xa9\x88P4\xa9\xbf\xbb\xc1\xabOZ\x1f\x8c\xbfx\xb2\x1c+8~\xb3?\x0c\x86\xb0#B\x8a\xa3\xbf\x7f\xe5\xad\xe1\xa8~\xd1?\xb2\r\xcf\xd0[\'\x92\xbf\xc2"\xae\x80\x02\xbd\x80\xbfy\xcdg\xb0\x8bf\xa1\xbf\xfe<\xf1G\x19\xc8\xa8\xbf(\x03\xd6.e\xfa\xa0\xbf\x9f%\xd5\xe9\x8a\x8a\xcb?\x90rt\xce\xe3\x86s?\xabau\xc2\xa8\xf6\xa0\xbf.8\xc3X\xb3\x7f\xa4\xbf\xc7O\xd6l\xf4\xa4\xae\xbf\xe3[kq\xd4\ts\xbfQ\xcb\xfez\xa7\xb4\xa5\xbfqP\xc5\x8f0\xbd\x92\xbfx\xef\x80U~\xab\x9c\xbfS\xd8>\xbe\xbb\xfbl??\xc84F\x0c\x05\xa9?\xa0MGl\x83\xb6\xa0\xbft\x03(\x03(\x02\xa2\xbfC\xca\x0f\xd1:\xaf\xb6?\xb2\r\xcf\xd0[\'\x92\xbf\xb0=f\xfc\x9b\xd4\xc4?\xd6MH\x81\xaa6\xb3?s\x14\xa5P\x89\xde\x86\xbf(\x1e\xe4)\xcc\x1f\xaa\xbf\x83Bn\xd9q\xf4U\xbf\x0f\xae\xdc\xf1\xe9.\xb3\xbf\xe3\xbd\xe5\xd4#\xf3\xad\xbf\x1f\xe3[\x90\x10\x08\xa0\xbf\x10\xe1S\xb1\x07\x06\xa7?\xe4\xf2\xf6\x156\xe8~\xbfa\xb6\xa8\xaeC\x1a\x8c\xbfB\x028\xe7\xab\xaa\xb0\xbf\xd5\x9e0\xd8`\xf1\x8f\xbfPg\xea\x0b\xb6\xb2\x98\xbf\xee\xf8kj&\x94\x91\xbf\xf1\x89\x1a\xfef%\xa0?\xf2\x9c\xe1|=\x0e\x9b\xbf\x13\xba\xeaj\xa5\xeaH\xbff\xdf\x95\xd4\xe99\xac?\xc2"\xae\x80\x02\xbd\x80\xbf\xd6MH\x81\xaa6\xb3?\xb1v\xe2V.\x17\xc4?\xbdvWlz\xe0~?\xe4/\xe9\xd28v\xb7\xbf\x86\x84\xbf\xcd\x80)_?e<\x19=\x96Q\x9a\xbf6\xb4\x07\ng>\x9e\xbf\xc4\x06P\xf5jI\xa7\xbf\xc0q(h\xc1\xa3\x88\xbf\xd4C\xb48\x1b\x82\x95?\xe7 ;\xae\xae\xd8\x89?\xce\x1cn1\xd7\xda\xb5\xbf,z\xd9\xb4\xf6Na?y\x0e\xdc\xd8\xba\xe5\x93?\xcb@]\x18\xfa\xdfu?\xf8j\x80i[\xe5\x96\xbf\x0bi\xa8\xeb\xa5\x89p\xbf\x99\x93 ~\xaf\x1e\xa2?\xac\xca7\x1d\xabe\xae\xbfy\xcdg\xb0\x8bf\xa1\xbfs\x14\xa5P\x89\xde\x86\xbf\xbdvWlz\xe0~?\xc9Q\xe4\x9d\xf0c\xc3?\xc8\x97\x86\x7f\x89\xb9\x85\xbf\xc3p\xea\xa8\xec1\xa5?\xe9\x80Ea\x88R\xa1\xbf\xb0\x13\xb8\x8c\xf3}\x91?\xad\x9b\x04,@.h\xbf\xe3\xcf\xb5=T]\xa6\xbf\x08EX\x954Z\x9e?\x1eE\xe5\xf7\x11\xdc`\xbf\xd6\xc2`\x80\xc2c\xb3?8n\xce\x10\xeb\xa0\x81\xbf0\xae@w\xcb\xe7\xa5?/\xcbO\x11\xca!\x97?]k\x16\x1e\x8f\x8b\xb7\xbf]\x89@\x08\xccR\x83?\n\xdf\xc3, v\xb1\xbfV2:\xc3\xf5\x12\xa4\xbf\xfe<\xf1G\x19\xc8\xa8\xbf(\x1e\xe4)\xcc\x1f\xaa\xbf\xe4/\xe9\xd28v\xb7\xbf\xc8\x97\x86\x7f\x89\xb9\x85\xbf\xa3\xfd\x95\xf6?\xb2\xd6?x\x1ei\xdd\x16\xa7\xa8?\xf2\xa5\x17\xc3GO\xa3\xbf\xa6\x95\xa4=\x88%|\xbf\xf4\xc7\xc1\xcfie\x94?\x80\x90\xf4\x13\xf4\x11\x97?\n\xa5H\x9d1\xe2\xaa\xbf\x9b\xf1\xf6\x84\x1d\xc9\xb6\xbf\x0b\x99\x03w\xc3\xbc\xa8\xbfB\x02k\xae\xee\xbb\x9f\xbf\xca@\xbaO\xcd\xa8<?I\xb74\xd1\xdc\xd0\x9c?\xd3f`r\x17\xd0\xb7\xbf\x0e\x1a\xe1p\x95kq?\xae\xdc$\x8b\x92\'\x82\xbf\xc4T\x92\x80X\x0c\xb0\xbf(\x03\xd6.e\xfa\xa0\xbf\x83Bn\xd9q\xf4U\xbf\x86\x84\xbf\xcd\x80)_?\xc3p\xea\xa8\xec1\xa5?x\x1ei\xdd\x16\xa7\xa8?\n\x85\xb4\x0f\xad\xad\xc6?\xc7\xf3\xcbx\xedO}?\x85G\x00\x02qJ\xa2?y9\x197x \x9c?\xc9\x97\xaf!\xa5\xc8\xa0\xbf\x87\x7f&\xbd\x93]\x88\xbf\xc5]\x0c$O\xf5\xa8\xbf<\xed\x1d^\xef\xf0\x8b\xbf>\x899\xdb\n\xb5\xa8\xbf\x81\x8e\t\x19\xe0E\xae\xbf}\xae0\x14\x7f\xda\xb1\xbf\xf1\x83\xb6\x97\x81\x08\xb0\xbf\xd6\xeb\x97f\x15\xc9\x97\xbf,\xe6\x95\x14\xe0\xea\xbb?7\x1c\xcezy3\xbc\xbf\x9f%\xd5\xe9\x8a\x8a\xcb?\x0f\xae\xdc\xf1\xe9.\xb3\xbfe<\x19=\x96Q\x9a\xbf\xe9\x80Ea\x88R\xa1\xbf\xf2\xa5\x17\xc3GO\xa3\xbf\xc7\xf3\xcbx\xedO}?\x1e\xa1\x03T\xbd\xe5\xd8?\xf3\xa4\xb4\x07L\xeb\x94?\x0e\xa6\xbc[\x7f\xec\xa4\xbf\x97G\x88,\x8c\xef\xb7\xbf\x80\\\x7f\xc1\xef\x8c\xac\xbf\n&\x7f\x17\x89\xf0\x80?\xd1\xd2\n\x14a\xb0\xa3?\xf6\xfa\xe5s\xd3Q\x96\xbf\x97x6{9o\x85\xbfp\xf2\xdd\xabn\xa6\x91\xbf\xfb\xd2\xd3\xfe>;\xb6\xbf\x1f\x85\xb9.`)\x9f?.\x95E\x1d\xc36\x83?e\x84\xc5JG\xa5\xaf\xbf\x90rt\xce\xe3\x86s?\xe3\xbd\xe5\xd4#\xf3\xad\xbf6\xb4\x07\ng>\x9e\xbf\xb0\x13\xb8\x8c\xf3}\x91?\xa6\x95\xa4=\x88%|\xbf\x85G\x00\x02qJ\xa2?\xf3\xa4\xb4\x07L\xeb\x94?*\x89\x8d\x9bs\xae\xc4?\xe5;K\xcb/|\xb5?\x809\rOt\xb7\x80\xbfr\xf2\x1a0\xfc\xbf\xa6\xbfj\x82\xf1\xe0F\xbc\xac\xbfSp\xe7g\xac\xa4\xaa?\xa9\x9b\x8f\x16!G\x97\xbf}<\xb2k\xb8\xdfz?BS\xe5\'euv\xbf\x9f\xa3><\x10\xe6\xb3\xbf\x9a\xb0uO\x98\xa6\x81?\xf3\x0b\xb18`\xf9\x97\xbf\x88,\xf5\xc8g^\xa1\xbf\xabau\xc2\xa8\xf6\xa0\xbf\x1f\xe3[\x90\x10\x08\xa0\xbf\xc4\x06P\xf5jI\xa7\xbf\xad\x9b\x04,@.h\xbf\xf4\xc7\xc1\xcfie\x94?y9\x197x \x9c?\x0e\xa6\xbc[\x7f\xec\xa4\xbf\xe5;K\xcb/|\xb5?*\x84\xd4\x92I>\xc2?\x04\rVb\x0fA\xa9?!\xfc\x96\xf8\xf3 \x9b\xbf G\xee\x9fX\xfe\xa7\xbf\x9b\xe7\x92*\x10\xc3\xb4?\xb6!\xcf \x89\x98\x8f\xbfKO\x97\x1e\x15\xd2\x93\xbfO\n\x95\x9d,\x83\x80\xbf_\xad\x00\\p,\x90\xbf\x06cT\xa5\xd6\r\x8a\xbf]N\x95\x7f\xdeF\xb6\xbf\xb3\x12\xd8\xbbp_\xb7?.8\xc3X\xb3\x7f\xa4\xbf\x10\xe1S\xb1\x07\x06\xa7?\xc0q(h\xc1\xa3\x88\xbf\xe3\xcf\xb5=T]\xa6\xbf\x80\x90\xf4\x13\xf4\x11\x97?\xc9\x97\xaf!\xa5\xc8\xa0\xbf\x97G\x88,\x8c\xef\xb7\xbf\x809\rOt\xb7\x80\xbf\x04\rVb\x0fA\xa9?_\xa2y_\x99\x1d\xc6?\xb0\x7fi\x92\xa5\xa3\x9d\xbf\xc4\x7f\xc0J\xb0\xc6\xa6\xbf|\xb3{4\x81\x12\xc0\xbf\x06\xe4e\x19p\x1c\xa5?\x02\x88\x8f\xe8\x9d\x00q?\x8b\xa2\xce% 8\x80\xbfP\x85&gF\x06\xb0?\x01|\x006\xe0>\x99\xbf\x02\xea\x8c\xb2eQ\x89?\xa7\x06\xfd \xa2\xb0V?\xc7O\xd6l\xf4\xa4\xae\xbf\xe4\xf2\xf6\x156\xe8~\xbf\xd4C\xb48\x1b\x82\x95?\x08EX\x954Z\x9e?\n\xa5H\x9d1\xe2\xaa\xbf\x87\x7f&\xbd\x93]\x88\xbf\x80\\\x7f\xc1\xef\x8c\xac\xbfr\xf2\x1a0\xfc\xbf\xa6\xbf!\xfc\x96\xf8\xf3 \x9b\xbf\xb0\x7fi\x92\xa5\xa3\x9d\xbf\xba\xec}U\x91\xd6\xc8?\x82\x98\x1b\x85uC\xb4?\x15\x01\xc0\x8c\xd1"\xb3\xbf\xcc]C\x8c\x14\x9ax?\xc4\x04\x85;\x0c\x9e\x93\xbfsh1\xd7n\xac\x97\xbfVTCB;\xf8\xb5?R^\xffLp\x00\x95\xbf:59U\xa7\xbb\xa2?\tDk\x80\xf5\x9c\x97\xbf\xe3[kq\xd4\ts\xbfa\xb6\xa8\xaeC\x1a\x8c\xbf\xe7 ;\xae\xae\xd8\x89?\x1eE\xe5\xf7\x11\xdc`\xbf\x9b\xf1\xf6\x84\x1d\xc9\xb6\xbf\xc5]\x0c$O\xf5\xa8\xbf\n&\x7f\x17\x89\xf0\x80?j\x82\xf1\xe0F\xbc\xac\xbf G\xee\x9fX\xfe\xa7\xbf\xc4\x7f\xc0J\xb0\xc6\xa6\xbf\x82\x98\x1b\x85uC\xb4?4\x82d-\xd8o\xce?\xfdF\x8b\xa0\xbd\xa9\xd4?\xd1\xf7J\xab\xcbK\x87?\x8c\x01\xe7\xb8n\xff\x8f\xbf\xce\x0f\xa5\x83\x9aKe\xbf\xf9B\x9fG\xd7\x0c\xaa\xbf\xfb\xaa:\x91\xda\x97\xa3?1?u*!P\xb5\xbf^\x17/\xfd\xe8\x1c`\xbf\x17\x01\xa9\xa4k>\x85\xbfQ\xcb\xfez\xa7\xb4\xa5\xbfB\x028\xe7\xab\xaa\xb0\xbf\xce\x1cn1\xd7\xda\xb5\xbf\xd6\xc2`\x80\xc2c\xb3?\x0b\x99\x03w\xc3\xbc\xa8\xbf<\xed\x1d^\xef\xf0\x8b\xbf\xd1\xd2\n\x14a\xb0\xa3?Sp\xe7g\xac\xa4\xaa?\x9b\xe7\x92*\x10\xc3\xb4?|\xb3{4\x81\x12\xc0\xbf\x15\x01\xc0\x8c\xd1"\xb3\xbf\xd1\xf7J\xab\xcbK\x87?\xb4\xe4-\xa4.\xc6\xb9?\xdc\xaaS`\x99\x15\x85?\xb1\xf5\x8c\x96\xef8\x8e?\\\xb3\x9c\xb7H\xb4\xa1?\x8a\xf4\x04\x94\t\x1e\x83?\x87\xf6#\xadb\xb9~\xbfe\xe7[4L\x7fs?\x8d\xae\xa7\xd2R\x83\xa7\xbfqP\xc5\x8f0\xbd\x92\xbf\xd5\x9e0\xd8`\xf1\x8f\xbf,z\xd9\xb4\xf6Na?8n\xce\x10\xeb\xa0\x81\xbfB\x02k\xae\xee\xbb\x9f\xbf>\x899\xdb\n\xb5\xa8\xbf\xf6\xfa\xe5s\xd3Q\x96\xbf\xa9\x9b\x8f\x16!G\x97\xbf\xb6!\xcf \x89\x98\x8f\xbf\x06\xe4e\x19p\x1c\xa5?\xcc]C\x8c\x14\x9ax?\x8c\x01\xe7\xb8n\xff\x8f\xbf\xdc\xaaS`\x99\x15\x85?\x02!\x04mf\x1f\xc4?\xa6\xfc\xe4\xc1\xa3\x8a\xb2?\xdeJ\xbe\x97\xd2h\x93\xbf\xc2\xf0V\x85Y\xd3\x81\xbf\xb1f\x88\xeb\x85s\x92\xbf"\xc0\x8dR\xf1\x06\x9d\xbf\xe0hXD\x8e<\xb0\xbfx\xef\x80U~\xab\x9c\xbfPg\xea\x0b\xb6\xb2\x98\xbfy\x0e\xdc\xd8\xba\xe5\x93?0\xae@w\xcb\xe7\xa5?\xca@\xbaO\xcd\xa8<?\x81\x8e\t\x19\xe0E\xae\xbf\x97x6{9o\x85\xbf}<\xb2k\xb8\xdfz?KO\x97\x1e\x15\xd2\x93\xbf\x02\x88\x8f\xe8\x9d\x00q?\xc4\x04\x85;\x0c\x9e\x93\xbf\xce\x0f\xa5\x83\x9aKe\xbf\xb1\xf5\x8c\x96\xef8\x8e?\xa6\xfc\xe4\xc1\xa3\x8a\xb2?x\xfd~<\x02\xde\xc0?\xb9+O*\xbdBu\xbfBN\xe7+(pv\xbf\xf1*`~\xc9.\xa1\xbf\xa3\xfd\xfa,\xcb\xbb\x8b\xbfB\xa4\x02\x1d\xe4\xc8\xb1\xbfS\xd8>\xbe\xbb\xfbl?\xee\xf8kj&\x94\x91\xbf\xcb@]\x18\xfa\xdfu?/\xcbO\x11\xca!\x97?I\xb74\xd1\xdc\xd0\x9c?}\xae0\x14\x7f\xda\xb1\xbfp\xf2\xdd\xabn\xa6\x91\xbfBS\xe5\'euv\xbfO\n\x95\x9d,\x83\x80\xbf\x8b\xa2\xce% 8\x80\xbfsh1\xd7n\xac\x97\xbf\xf9B\x9fG\xd7\x0c\xaa\xbf\\\xb3\x9c\xb7H\xb4\xa1?\xdeJ\xbe\x97\xd2h\x93\xbf\xb9+O*\xbdBu\xbf\xe1\xbc\xb7\xb2g\x96\xd0?\xb6\t\xb8\x97\x8b;r\xbf\x12\x1f\x96X24z\xbf\xa8(\x1f"\\\x18\xb0?\x90\x8b\xa9\x88P4\xa9\xbf?\xc84F\x0c\x05\xa9?\xf1\x89\x1a\xfef%\xa0?\xf8j\x80i[\xe5\x96\xbf]k\x16\x1e\x8f\x8b\xb7\xbf\xd3f`r\x17\xd0\xb7\xbf\xf1\x83\xb6\x97\x81\x08\xb0\xbf\xfb\xd2\xd3\xfe>;\xb6\xbf\x9f\xa3><\x10\xe6\xb3\xbf_\xad\x00\\p,\x90\xbfP\x85&gF\x06\xb0?VTCB;\xf8\xb5?\xfb\xaa:\x91\xda\x97\xa3?\x8a\xf4\x04\x94\t\x1e\x83?\xc2\xf0V\x85Y\xd3\x81\xbfBN\xe7+(pv\xbf\xb6\t\xb8\x97\x8b;r\xbf\t\xfb\'\xdc\'\\\xbf?G\xf5\x15\x02\xf3+\x9a\xbfs\xbd\xc9)\x183\x95\xbf\xbb\xc1\xabOZ\x1f\x8c\xbf\xa0MGl\x83\xb6\xa0\xbf\xf2\x9c\xe1|=\x0e\x9b\xbf\x0bi\xa8\xeb\xa5\x89p\xbf]\x89@\x08\xccR\x83?\x0e\x1a\xe1p\x95kq?\xd6\xeb\x97f\x15\xc9\x97\xbf\x1f\x85\xb9.`)\x9f?\x9a\xb0uO\x98\xa6\x81?\x06cT\xa5\xd6\r\x8a\xbf\x01|\x006\xe0>\x99\xbfR^\xffLp\x00\x95\xbf1?u*!P\xb5\xbf\x87\xf6#\xadb\xb9~\xbf\xb1f\x88\xeb\x85s\x92\xbf\xf1*`~\xc9.\xa1\xbf\x12\x1f\x96X24z\xbfG\xf5\x15\x02\xf3+\x9a\xbfPr\xd7\x98\x87\x94\xca?\xa1\xaeL\'\xe8\xbe\xb6\xbfx\xb2\x1c+8~\xb3?t\x03(\x03(\x02\xa2\xbf\x13\xba\xeaj\xa5\xeaH\xbf\x99\x93 ~\xaf\x1e\xa2?\n\xdf\xc3, v\xb1\xbf\xae\xdc$\x8b\x92\'\x82\xbf,\xe6\x95\x14\xe0\xea\xbb?.\x95E\x1d\xc36\x83?\xf3\x0b\xb18`\xf9\x97\xbf]N\x95\x7f\xdeF\xb6\xbf\x02\xea\x8c\xb2eQ\x89?:59U\xa7\xbb\xa2?^\x17/\xfd\xe8\x1c`\xbfe\xe7[4L\x7fs?"\xc0\x8dR\xf1\x06\x9d\xbf\xa3\xfd\xfa,\xcb\xbb\x8b\xbf\xa8(\x1f"\\\x18\xb0?s\xbd\xc9)\x183\x95\xbf\xa1\xaeL\'\xe8\xbe\xb6\xbf\xc0{\x8e\xed[\xc6\xd1?\x0c\x86\xb0#B\x8a\xa3\xbfC\xca\x0f\xd1:\xaf\xb6?f\xdf\x95\xd4\xe99\xac?\xac\xca7\x1d\xabe\xae\xbfV2:\xc3\xf5\x12\xa4\xbf\xc4T\x92\x80X\x0c\xb0\xbf7\x1c\xcezy3\xbc\xbfe\x84\xc5JG\xa5\xaf\xbf\x88,\xf5\xc8g^\xa1\xbf\xb3\x12\xd8\xbbp_\xb7?\xa7\x06\xfd \xa2\xb0V?\tDk\x80\xf5\x9c\x97\xbf\x17\x01\xa9\xa4k>\x85\xbf\x8d\xae\xa7\xd2R\x83\xa7\xbf\xe0hXD\x8e<\xb0\xbfB\xa4\x02\x1d\xe4\xc8\xb1\xbf\x90\x8b\xa9\x88P4\xa9\xbf\xbb\xc1\xabOZ\x1f\x8c\xbfx\xb2\x1c+8~\xb3?\x0c\x86\xb0#B\x8a\xa3\xbf\x7f\xe5\xad\xe1\xa8~\xd1?\xb2\r\xcf\xd0[\'\x92\xbf\xc2"\xae\x80\x02\xbd\x80\xbfy\xcdg\xb0\x8bf\xa1\xbf\xfe<\xf1G\x19\xc8\xa8\xbf(\x03\xd6.e\xfa\xa0\xbf\x9f%\xd5\xe9\x8a\x8a\xcb?\x90rt\xce\xe3\x86s?\xabau\xc2\xa8\xf6\xa0\xbf.8\xc3X\xb3\x7f\xa4\xbf\xc7O\xd6l\xf4\xa4\xae\xbf\xe3[kq\xd4\ts\xbfQ\xcb\xfez\xa7\xb4\xa5\xbfqP\xc5\x8f0\xbd\x92\xbfx\xef\x80U~\xab\x9c\xbfS\xd8>\xbe\xbb\xfbl??\xc84F\x0c\x05\xa9?\xa0MGl\x83\xb6\xa0\xbft\x03(\x03(\x02\xa2\xbfC\xca\x0f\xd1:\xaf\xb6?\xb2\r\xcf\xd0[\'\x92\xbf\xb0=f\xfc\x9b\xd4\xc4?\xd6MH\x81\xaa6\xb3?s\x14\xa5P\x89\xde\x86\xbf(\x1e\xe4)\xcc\x1f\xaa\xbf\x83Bn\xd9q\xf4U\xbf\x0f\xae\xdc\xf1\xe9.\xb3\xbf\xe3\xbd\xe5\xd4#\xf3\xad\xbf\x1f\xe3[\x90\x10\x08\xa0\xbf\x10\xe1S\xb1\x07\x06\xa7?\xe4\xf2\xf6\x156\xe8~\xbfa\xb6\xa8\xaeC\x1a\x8c\xbfB\x028\xe7\xab\xaa\xb0\xbf\xd5\x9e0\xd8`\xf1\x8f\xbfPg\xea\x0b\xb6\xb2\x98\xbf\xee\xf8kj&\x94\x91\xbf\xf1\x89\x1a\xfef%\xa0?\xf2\x9c\xe1|=\x0e\x9b\xbf\x13\xba\xeaj\xa5\xeaH\xbff\xdf\x95\xd4\xe99\xac?\xc2"\xae\x80\x02\xbd\x80\xbf\xd6MH\x81\xaa6\xb3?\xb1v\xe2V.\x17\xc4?\xbdvWlz\xe0~?\xe4/\xe9\xd28v\xb7\xbf\x86\x84\xbf\xcd\x80)_?e<\x19=\x96Q\x9a\xbf6\xb4\x07\ng>\x9e\xbf\xc4\x06P\xf5jI\xa7\xbf\xc0q(h\xc1\xa3\x88\xbf\xd4C\xb48\x1b\x82\x95?\xe7 ;\xae\xae\xd8\x89?\xce\x1cn1\xd7\xda\xb5\xbf,z\xd9\xb4\xf6Na?y\x0e\xdc\xd8\xba\xe5\x93?\xcb@]\x18\xfa\xdfu?\xf8j\x80i[\xe5\x96\xbf\x0bi\xa8\xeb\xa5\x89p\xbf\x99\x93 ~\xaf\x1e\xa2?\xac\xca7\x1d\xabe\xae\xbfy\xcdg\xb0\x8bf\xa1\xbfs\x14\xa5P\x89\xde\x86\xbf\xbdvWlz\xe0~?\xc9Q\xe4\x9d\xf0c\xc3?\xc8\x97\x86\x7f\x89\xb9\x85\xbf\xc3p\xea\xa8\xec1\xa5?\xe9\x80Ea\x88R\xa1\xbf\xb0\x13\xb8\x8c\xf3}\x91?\xad\x9b\x04,@.h\xbf\xe3\xcf\xb5=T]\xa6\xbf\x08EX\x954Z\x9e?\x1eE\xe5\xf7\x11\xdc`\xbf\xd6\xc2`\x80\xc2c\xb3?8n\xce\x10\xeb\xa0\x81\xbf0\xae@w\xcb\xe7\xa5?/\xcbO\x11\xca!\x97?]k\x16\x1e\x8f\x8b\xb7\xbf]\x89@\x08\xccR\x83?\n\xdf\xc3, v\xb1\xbfV2:\xc3\xf5\x12\xa4\xbf\xfe<\xf1G\x19\xc8\xa8\xbf(\x1e\xe4)\xcc\x1f\xaa\xbf\xe4/\xe9\xd28v\xb7\xbf\xc8\x97\x86\x7f\x89\xb9\x85\xbf\xa3\xfd\x95\xf6?\xb2\xd6?x\x1ei\xdd\x16\xa7\xa8?\xf2\xa5\x17\xc3GO\xa3\xbf\xa6\x95\xa4=\x88%|\xbf\xf4\xc7\xc1\xcfie\x94?\x80\x90\xf4\x13\xf4\x11\x97?\n\xa5H\x9d1\xe2\xaa\xbf\x9b\xf1\xf6\x84\x1d\xc9\xb6\xbf\x0b\x99\x03w\xc3\xbc\xa8\xbfB\x02k\xae\xee\xbb\x9f\xbf\xca@\xbaO\xcd\xa8<?I\xb74\xd1\xdc\xd0\x9c?\xd3f`r\x17\xd0\xb7\xbf\x0e\x1a\xe1p\x95kq?\xae\xdc$\x8b\x92\'\x82\xbf\xc4T\x92\x80X\x0c\xb0\xbf(\x03\xd6.e\xfa\xa0\xbf\x83Bn\xd9q\xf4U\xbf\x86\x84\xbf\xcd\x80)_?\xc3p\xea\xa8\xec1\xa5?x\x1ei\xdd\x16\xa7\xa8?\n\x85\xb4\x0f\xad\xad\xc6?\xc7\xf3\xcbx\xedO}?\x85G\x00\x02qJ\xa2?y9\x197x \x9c?\xc9\x97\xaf!\xa5\xc8\xa0\xbf\x87\x7f&\xbd\x93]\x88\xbf\xc5]\x0c$O\xf5\xa8\xbf<\xed\x1d^\xef\xf0\x8b\xbf>\x899\xdb\n\xb5\xa8\xbf\x81\x8e\t\x19\xe0E\xae\xbf}\xae0\x14\x7f\xda\xb1\xbf\xf1\x83\xb6\x97\x81\x08\xb0\xbf\xd6\xeb\x97f\x15\xc9\x97\xbf,\xe6\x95\x14\xe0\xea\xbb?7\x1c\xcezy3\xbc\xbf\x9f%\xd5\xe9\x8a\x8a\xcb?\x0f\xae\xdc\xf1\xe9.\xb3\xbfe<\x19=\x96Q\x9a\xbf\xe9\x80Ea\x88R\xa1\xbf\xf2\xa5\x17\xc3GO\xa3\xbf\xc7\xf3\xcbx\xedO}?\x1e\xa1\x03T\xbd\xe5\xd8?\xf3\xa4\xb4\x07L\xeb\x94?\x0e\xa6\xbc[\x7f\xec\xa4\xbf\x97G\x88,\x8c\xef\xb7\xbf\x80\\\x7f\xc1\xef\x8c\xac\xbf\n&\x7f\x17\x89\xf0\x80?\xd1\xd2\n\x14a\xb0\xa3?\xf6\xfa\xe5s\xd3Q\x96\xbf\x97x6{9o\x85\xbfp\xf2\xdd\xabn\xa6\x91\xbf\xfb\xd2\xd3\xfe>;\xb6\xbf\x1f\x85\xb9.`)\x9f?.\x95E\x1d\xc36\x83?e\x84\xc5JG\xa5\xaf\xbf\x90rt\xce\xe3\x86s?\xe3\xbd\xe5\xd4#\xf3\xad\xbf6\xb4\x07\ng>\x9e\xbf\xb0\x13\xb8\x8c\xf3}\x91?\xa6\x95\xa4=\x88%|\xbf\x85G\x00\x02qJ\xa2?\xf3\xa4\xb4\x07L\xeb\x94?*\x89\x8d\x9bs\xae\xc4?\xe5;K\xcb/|\xb5?\x809\rOt\xb7\x80\xbfr\xf2\x1a0\xfc\xbf\xa6\xbfj\x82\xf1\xe0F\xbc\xac\xbfSp\xe7g\xac\xa4\xaa?\xa9\x9b\x8f\x16!G\x97\xbf}<\xb2k\xb8\xdfz?BS\xe5\'euv\xbf\x9f\xa3><\x10\xe6\xb3\xbf\x9a\xb0uO\x98\xa6\x81?\xf3\x0b\xb18`\xf9\x97\xbf\x88,\xf5\xc8g^\xa1\xbf\xabau\xc2\xa8\xf6\xa0\xbf\x1f\xe3[\x90\x10\x08\xa0\xbf\xc4\x06P\xf5jI\xa7\xbf\xad\x9b\x04,@.h\xbf\xf4\xc7\xc1\xcfie\x94?y9\x197x \x9c?\x0e\xa6\xbc[\x7f\xec\xa4\xbf\xe5;K\xcb/|\xb5?*\x84\xd4\x92I>\xc2?\x04\rVb\x0fA\xa9?!\xfc\x96\xf8\xf3 \x9b\xbf G\xee\x9fX\xfe\xa7\xbf\x9b\xe7\x92*\x10\xc3\xb4?\xb6!\xcf \x89\x98\x8f\xbfKO\x97\x1e\x15\xd2\x93\xbfO\n\x95\x9d,\x83\x80\xbf_\xad\x00\\p,\x90\xbf\x06cT\xa5\xd6\r\x8a\xbf]N\x95\x7f\xdeF\xb6\xbf\xb3\x12\xd8\xbbp_\xb7?.8\xc3X\xb3\x7f\xa4\xbf\x10\xe1S\xb1\x07\x06\xa7?\xc0q(h\xc1\xa3\x88\xbf\xe3\xcf\xb5=T]\xa6\xbf\x80\x90\xf4\x13\xf4\x11\x97?\xc9\x97\xaf!\xa5\xc8\xa0\xbf\x97G\x88,\x8c\xef\xb7\xbf\x809\rOt\xb7\x80\xbf\x04\rVb\x0fA\xa9?_\xa2y_\x99\x1d\xc6?\xb0\x7fi\x92\xa5\xa3\x9d\xbf\xc4\x7f\xc0J\xb0\xc6\xa6\xbf|\xb3{4\x81\x12\xc0\xbf\x06\xe4e\x19p\x1c\xa5?\x02\x88\x8f\xe8\x9d\x00q?\x8b\xa2\xce% 8\x80\xbfP\x85&gF\x06\xb0?\x01|\x006\xe0>\x99\xbf\x02\xea\x8c\xb2eQ\x89?\xa7\x06\xfd \xa2\xb0V?\xc7O\xd6l\xf4\xa4\xae\xbf\xe4\xf2\xf6\x156\xe8~\xbf\xd4C\xb48\x1b\x82\x95?\x08EX\x954Z\x9e?\n\xa5H\x9d1\xe2\xaa\xbf\x87\x7f&\xbd\x93]\x88\xbf\x80\\\x7f\xc1\xef\x8c\xac\xbfr\xf2\x1a0\xfc\xbf\xa6\xbf!\xfc\x96\xf8\xf3 \x9b\xbf\xb0\x7fi\x92\xa5\xa3\x9d\xbf\xba\xec}U\x91\xd6\xc8?\x82\x98\x1b\x85uC\xb4?\x15\x01\xc0\x8c\xd1"\xb3\xbf\xcc]C\x8c\x14\x9ax?\xc4\x04\x85;\x0c\x9e\x93\xbfsh1\xd7n\xac\x97\xbfVTCB;\xf8\xb5?R^\xffLp\x00\x95\xbf:59U\xa7\xbb\xa2?\tDk\x80\xf5\x9c\x97\xbf\xe3[kq\xd4\ts\xbfa\xb6\xa8\xaeC\x1a\x8c\xbf\xe7 ;\xae\xae\xd8\x89?\x1eE\xe5\xf7\x11\xdc`\xbf\x9b\xf1\xf6\x84\x1d\xc9\xb6\xbf\xc5]\x0c$O\xf5\xa8\xbf\n&\x7f\x17\x89\xf0\x80?j\x82\xf1\xe0F\xbc\xac\xbf G\xee\x9fX\xfe\xa7\xbf\xc4\x7f\xc0J\xb0\xc6\xa6\xbf\x82\x98\x1b\x85uC\xb4?4\x82d-\xd8o\xce?\xfdF\x8b\xa0\xbd\xa9\xd4?\xd1\xf7J\xab\xcbK\x87?\x8c\x01\xe7\xb8n\xff\x8f\xbf\xce\x0f\xa5\x83\x9aKe\xbf\xf9B\x9fG\xd7\x0c\xaa\xbf\xfb\xaa:\x91\xda\x97\xa3?1?u*!P\xb5\xbf^\x17/\xfd\xe8\x1c`\xbf\x17\x01\xa9\xa4k>\x85\xbfQ\xcb\xfez\xa7\xb4\xa5\xbfB\x028\xe7\xab\xaa\xb0\xbf\xce\x1cn1\xd7\xda\xb5\xbf\xd6\xc2`\x80\xc2c\xb3?\x0b\x99\x03w\xc3\xbc\xa8\xbf<\xed\x1d^\xef\xf0\x8b\xbf\xd1\xd2\n\x14a\xb0\xa3?Sp\xe7g\xac\xa4\xaa?\x9b\xe7\x92*\x10\xc3\xb4?|\xb3{4\x81\x12\xc0\xbf\x15\x01\xc0\x8c\xd1"\xb3\xbf\xd1\xf7J\xab\xcbK\x87?\xb4\xe4-\xa4.\xc6\xb9?\xdc\xaaS`\x99\x15\x85?\xb1\xf5\x8c\x96\xef8\x8e?\\\xb3\x9c\xb7H\xb4\xa1?\x8a\xf4\x04\x94\t\x1e\x83?\x87\xf6#\xadb\xb9~\xbfe\xe7[4L\x7fs?\x8d\xae\xa7\xd2R\x83\xa7\xbfqP\xc5\x8f0\xbd\x92\xbf\xd5\x9e0\xd8`\xf1\x8f\xbf,z\xd9\xb4\xf6Na?8n\xce\x10\xeb\xa0\x81\xbfB\x02k\xae\xee\xbb\x9f\xbf>\x899\xdb\n\xb5\xa8\xbf\xf6\xfa\xe5s\xd3Q\x96\xbf\xa9\x9b\x8f\x16!G\x97\xbf\xb6!\xcf \x89\x98\x8f\xbf\x06\xe4e\x19p\x1c\xa5?\xcc]C\x8c\x14\x9ax?\x8c\x01\xe7\xb8n\xff\x8f\xbf\xdc\xaaS`\x99\x15\x85?\x02!\x04mf\x1f\xc4?\xa6\xfc\xe4\xc1\xa3\x8a\xb2?\xdeJ\xbe\x97\xd2h\x93\xbf\xc2\xf0V\x85Y\xd3\x81\xbf\xb1f\x88\xeb\x85s\x92\xbf"\xc0\x8dR\xf1\x06\x9d\xbf\xe0hXD\x8e<\xb0\xbfx\xef\x80U~\xab\x9c\xbfPg\xea\x0b\xb6\xb2\x98\xbfy\x0e\xdc\xd8\xba\xe5\x93?0\xae@w\xcb\xe7\xa5?\xca@\xbaO\xcd\xa8<?\x81\x8e\t\x19\xe0E\xae\xbf\x97x6{9o\x85\xbf}<\xb2k\xb8\xdfz?KO\x97\x1e\x15\xd2\x93\xbf\x02\x88\x8f\xe8\x9d\x00q?\xc4\x04\x85;\x0c\x9e\x93\xbf\xce\x0f\xa5\x83\x9aKe\xbf\xb1\xf5\x8c\x96\xef8\x8e?\xa6\xfc\xe4\xc1\xa3\x8a\xb2?x\xfd~<\x02\xde\xc0?\xb9+O*\xbdBu\xbfBN\xe7+(pv\xbf\xf1*`~\xc9.\xa1\xbf\xa3\xfd\xfa,\xcb\xbb\x8b\xbfB\xa4\x02\x1d\xe4\xc8\xb1\xbfS\xd8>\xbe\xbb\xfbl?\xee\xf8kj&\x94\x91\xbf\xcb@]\x18\xfa\xdfu?/\xcbO\x11\xca!\x97?I\xb74\xd1\xdc\xd0\x9c?}\xae0\x14\x7f\xda\xb1\xbfp\xf2\xdd\xabn\xa6\x91\xbfBS\xe5\'euv\xbfO\n\x95\x9d,\x83\x80\xbf\x8b\xa2\xce% 8\x80\xbfsh1\xd7n\xac\x97\xbf\xf9B\x9fG\xd7\x0c\xaa\xbf\\\xb3\x9c\xb7H\xb4\xa1?\xdeJ\xbe\x97\xd2h\x93\xbf\xb9+O*\xbdBu\xbf\xe1\xbc\xb7\xb2g\x96\xd0?\xb6\t\xb8\x97\x8b;r\xbf\x12\x1f\x96X24z\xbf\xa8(\x1f"\\\x18\xb0?\x90\x8b\xa9\x88P4\xa9\xbf?\xc84F\x0c\x05\xa9?\xf1\x89\x1a\xfef%\xa0?\xf8j\x80i[\xe5\x96\xbf]k\x16\x1e\x8f\x8b\xb7\xbf\xd3f`r\x17\xd0\xb7\xbf\xf1\x83\xb6\x97\x81\x08\xb0\xbf\xfb\xd2\xd3\xfe>;\xb6\xbf\x9f\xa3><\x10\xe6\xb3\xbf_\xad\x00\\p,\x90\xbfP\x85&gF\x06\xb0?VTCB;\xf8\xb5?\xfb\xaa:\x91\xda\x97\xa3?\x8a\xf4\x04\x94\t\x1e\x83?\xc2\xf0V\x85Y\xd3\x81\xbfBN\xe7+(pv\xbf\xb6\t\xb8\x97\x8b;r\xbf\t\xfb\'\xdc\'\\\xbf?G\xf5\x15\x02\xf3+\x9a\xbfs\xbd\xc9)\x183\x95\xbf\xbb\xc1\xabOZ\x1f\x8c\xbf\xa0MGl\x83\xb6\xa0\xbf\xf2\x9c\xe1|=\x0e\x9b\xbf\x0bi\xa8\xeb\xa5\x89p\xbf]\x89@\x08\xccR\x83?\x0e\x1a\xe1p\x95kq?\xd6\xeb\x97f\x15\xc9\x97\xbf\x1f\x85\xb9.`)\x9f?\x9a\xb0uO\x98\xa6\x81?\x06cT\xa5\xd6\r\x8a\xbf\x01|\x006\xe0>\x99\xbfR^\xffLp\x00\x95\xbf1?u*!P\xb5\xbf\x87\xf6#\xadb\xb9~\xbf\xb1f\x88\xeb\x85s\x92\xbf\xf1*`~\xc9.\xa1\xbf\x12\x1f\x96X24z\xbfG\xf5\x15\x02\xf3+\x9a\xbfPr\xd7\x98\x87\x94\xca?\xa1\xaeL\'\xe8\xbe\xb6\xbfx\xb2\x1c+8~\xb3?t\x03(\x03(\x02\xa2\xbf\x13\xba\xeaj\xa5\xeaH\xbf\x99\x93 ~\xaf\x1e\xa2?\n\xdf\xc3, v\xb1\xbf\xae\xdc$\x8b\x92\'\x82\xbf,\xe6\x95\x14\xe0\xea\xbb?.\x95E\x1d\xc36\x83?\xf3\x0b\xb18`\xf9\x97\xbf]N\x95\x7f\xdeF\xb6\xbf\x02\xea\x8c\xb2eQ\x89?:59U\xa7\xbb\xa2?^\x17/\xfd\xe8\x1c`\xbfe\xe7[4L\x7fs?"\xc0\x8dR\xf1\x06\x9d\xbf\xa3\xfd\xfa,\xcb\xbb\x8b\xbf\xa8(\x1f"\\\x18\xb0?s\xbd\xc9)\x183\x95\xbf\xa1\xaeL\'\xe8\xbe\xb6\xbf\xc0{\x8e\xed[\xc6\xd1?\x0c\x86\xb0#B\x8a\xa3\xbfC\xca\x0f\xd1:\xaf\xb6?f\xdf\x95\xd4\xe99\xac?\xac\xca7\x1d\xabe\xae\xbfV2:\xc3\xf5\x12\xa4\xbf\xc4T\x92\x80X\x0c\xb0\xbf7\x1c\xcezy3\xbc\xbfe\x84\xc5JG\xa5\xaf\xbf\x88,\xf5\xc8g^\xa1\xbf\xb3\x12\xd8\xbbp_\xb7?\xa7\x06\xfd \xa2\xb0V?\tDk\x80\xf5\x9c\x97\xbf\x17\x01\xa9\xa4k>\x85\xbf\x8d\xae\xa7\xd2R\x83\xa7\xbf\xe0hXD\x8e<\xb0\xbfB\xa4\x02\x1d\xe4\xc8\xb1\xbf\x90\x8b\xa9\x88P4\xa9\xbf\xbb\xc1\xabOZ\x1f\x8c\xbfx\xb2\x1c+8~\xb3?\x0c\x86\xb0#B\x8a\xa3\xbf\x7f\xe5\xad\xe1\xa8~\xd1?\xb2\r\xcf\xd0[\'\x92\xbf\xc2"\xae\x80\x02\xbd\x80\xbfy\xcdg\xb0\x8bf\xa1\xbf\xfe<\xf1G\x19\xc8\xa8\xbf(\x03\xd6.e\xfa\xa0\xbf\x9f%\xd5\xe9\x8a\x8a\xcb?\x90rt\xce\xe3\x86s?\xabau\xc2\xa8\xf6\xa0\xbf.8\xc3X\xb3\x7f\xa4\xbf\xc7O\xd6l\xf4\xa4\xae\xbf\xe3[kq\xd4\ts\xbfQ\xcb\xfez\xa7\xb4\xa5\xbfqP\xc5\x8f0\xbd\x92\xbfx\xef\x80U~\xab\x9c\xbfS\xd8>\xbe\xbb\xfbl??\xc84F\x0c\x05\xa9?\xa0MGl\x83\xb6\xa0\xbft\x03(\x03(\x02\xa2\xbfC\xca\x0f\xd1:\xaf\xb6?\xb2\r\xcf\xd0[\'\x92\xbf\xb0=f\xfc\x9b\xd4\xc4?\xd6MH\x81\xaa6\xb3?s\x14\xa5P\x89\xde\x86\xbf(\x1e\xe4)\xcc\x1f\xaa\xbf\x83Bn\xd9q\xf4U\xbf\x0f\xae\xdc\xf1\xe9.\xb3\xbf\xe3\xbd\xe5\xd4#\xf3\xad\xbf\x1f\xe3[\x90\x10\x08\xa0\xbf\x10\xe1S\xb1\x07\x06\xa7?\xe4\xf2\xf6\x156\xe8~\xbfa\xb6\xa8\xaeC\x1a\x8c\xbfB\x028\xe7\xab\xaa\xb0\xbf\xd5\x9e0\xd8`\xf1\x8f\xbfPg\xea\x0b\xb6\xb2\x98\xbf\xee\xf8kj&\x94\x91\xbf\xf1\x89\x1a\xfef%\xa0?\xf2\x9c\xe1|=\x0e\x9b\xbf\x13\xba\xeaj\xa5\xeaH\xbff\xdf\x95\xd4\xe99\xac?\xc2"\xae\x80\x02\xbd\x80\xbf\xd6MH\x81\xaa6\xb3?\xb1v\xe2V.\x17\xc4?\xbdvWlz\xe0~?\xe4/\xe9\xd28v\xb7\xbf\x86\x84\xbf\xcd\x80)_?e<\x19=\x96Q\x9a\xbf6\xb4\x07\ng>\x9e\xbf\xc4\x06P\xf5jI\xa7\xbf\xc0q(h\xc1\xa3\x88\xbf\xd4C\xb48\x1b\x82\x95?\xe7 ;\xae\xae\xd8\x89?\xce\x1cn1\xd7\xda\xb5\xbf,z\xd9\xb4\xf6Na?y\x0e\xdc\xd8\xba\xe5\x93?\xcb@]\x18\xfa\xdfu?\xf8j\x80i[\xe5\x96\xbf\x0bi\xa8\xeb\xa5\x89p\xbf\x99\x93 ~\xaf\x1e\xa2?\xac\xca7\x1d\xabe\xae\xbfy\xcdg\xb0\x8bf\xa1\xbfs\x14\xa5P\x89\xde\x86\xbf\xbdvWlz\xe0~?\xc9Q\xe4\x9d\xf0c\xc3?\xc8\x97\x86\x7f\x89\xb9\x85\xbf\xc3p\xea\xa8\xec1\xa5?\xe9\x80Ea\x88R\xa1\xbf\xb0\x13\xb8\x8c\xf3}\x91?\xad\x9b\x04,@.h\xbf\xe3\xcf\xb5=T]\xa6\xbf\x08EX\x954Z\x9e?\x1eE\xe5\xf7\x11\xdc`\xbf\xd6\xc2`\x80\xc2c\xb3?8n\xce\x10\xeb\xa0\x81\xbf0\xae@w\xcb\xe7\xa5?/\xcbO\x11\xca!\x97?]k\x16\x1e\x8f\x8b\xb7\xbf]\x89@\x08\xccR\x83?\n\xdf\xc3, v\xb1\xbfV2:\xc3\xf5\x12\xa4\xbf\xfe<\xf1G\x19\xc8\xa8\xbf(\x1e\xe4)\xcc\x1f\xaa\xbf\xe4/\xe9\xd28v\xb7\xbf\xc8\x97\x86\x7f\x89\xb9\x85\xbf\xa3\xfd\x95\xf6?\xb2\xd6?x\x1ei\xdd\x16\xa7\xa8?\xf2\xa5\x17\xc3GO\xa3\xbf\xa6\x95\xa4=\x88%|\xbf\xf4\xc7\xc1\xcfie\x94?\x80\x90\xf4\x13\xf4\x11\x97?\n\xa5H\x9d1\xe2\xaa\xbf\x9b\xf1\xf6\x84\x1d\xc9\xb6\xbf\x0b\x99\x03w\xc3\xbc\xa8\xbfB\x02k\xae\xee\xbb\x9f\xbf\xca@\xbaO\xcd\xa8<?I\xb74\xd1\xdc\xd0\x9c?\xd3f`r\x17\xd0\xb7\xbf\x0e\x1a\xe1p\x95kq?\xae\xdc$\x8b\x92\'\x82\xbf\xc4T\x92\x80X\x0c\xb0\xbf(\x03\xd6.e\xfa\xa0\xbf\x83Bn\xd9q\xf4U\xbf\x86\x84\xbf\xcd\x80)_?\xc3p\xea\xa8\xec1\xa5?x\x1ei\xdd\x16\xa7\xa8?\n\x85\xb4\x0f\xad\xad\xc6?\xc7\xf3\xcbx\xedO}?\x85G\x00\x02qJ\xa2?y9\x197x \x9c?\xc9\x97\xaf!\xa5\xc8\xa0\xbf\x87\x7f&\xbd\x93]\x88\xbf\xc5]\x0c$O\xf5\xa8\xbf<\xed\x1d^\xef\xf0\x8b\xbf>\x899\xdb\n\xb5\xa8\xbf\x81\x8e\t\x19\xe0E\xae\xbf}\xae0\x14\x7f\xda\xb1\xbf\xf1\x83\xb6\x97\x81\x08\xb0\xbf\xd6\xeb\x97f\x15\xc9\x97\xbf,\xe6\x95\x14\xe0\xea\xbb?7\x1c\xcezy3\xbc\xbf\x9f%\xd5\xe9\x8a\x8a\xcb?\x0f\xae\xdc\xf1\xe9.\xb3\xbfe<\x19=\x96Q\x9a\xbf\xe9\x80Ea\x88R\xa1\xbf\xf2\xa5\x17\xc3GO\xa3\xbf\xc7\xf3\xcbx\xedO}?\x1e\xa1\x03T\xbd\xe5\xd8?\xf3\xa4\xb4\x07L\xeb\x94?\x0e\xa6\xbc[\x7f\xec\xa4\xbf\x97G\x88,\x8c\xef\xb7\xbf\x80\\\x7f\xc1\xef\x8c\xac\xbf\n&\x7f\x17\x89\xf0\x80?\xd1\xd2\n\x14a\xb0\xa3?\xf6\xfa\xe5s\xd3Q\x96\xbf\x97x6{9o\x85\xbfp\xf2\xdd\xabn\xa6\x91\xbf\xfb\xd2\xd3\xfe>;\xb6\xbf\x1f\x85\xb9.`)\x9f?.\x95E\x1d\xc36\x83?e\x84\xc5JG\xa5\xaf\xbf\x90rt\xce\xe3\x86s?\xe3\xbd\xe5\xd4#\xf3\xad\xbf6\xb4\x07\ng>\x9e\xbf\xb0\x13\xb8\x8c\xf3}\x91?\xa6\x95\xa4=\x88%|\xbf\x85G\x00\x02qJ\xa2?\xf3\xa4\xb4\x07L\xeb\x94?*\x89\x8d\x9bs\xae\xc4?\xe5;K\xcb/|\xb5?\x809\rOt\xb7\x80\xbfr\xf2\x1a0\xfc\xbf\xa6\xbfj\x82\xf1\xe0F\xbc\xac\xbfSp\xe7g\xac\xa4\xaa?\xa9\x9b\x8f\x16!G\x97\xbf}<\xb2k\xb8\xdfz?BS\xe5\'euv\xbf\x9f\xa3><\x10\xe6\xb3\xbf\x9a\xb0uO\x98\xa6\x81?\xf3\x0b\xb18`\xf9\x97\xbf\x88,\xf5\xc8g^\xa1\xbf\xabau\xc2\xa8\xf6\xa0\xbf\x1f\xe3[\x90\x10\x08\xa0\xbf\xc4\x06P\xf5jI\xa7\xbf\xad\x9b\x04,@.h\xbf\xf4\xc7\xc1\xcfie\x94?y9\x197x \x9c?\x0e\xa6\xbc[\x7f\xec\xa4\xbf\xe5;K\xcb/|\xb5?*\x84\xd4\x92I>\xc2?\x04\rVb\x0fA\xa9?!\xfc\x96\xf8\xf3 \x9b\xbf G\xee\x9fX\xfe\xa7\xbf\x9b\xe7\x92*\x10\xc3\xb4?\xb6!\xcf \x89\x98\x8f\xbfKO\x97\x1e\x15\xd2\x93\xbfO\n\x95\x9d,\x83\x80\xbf_\xad\x00\\p,\x90\xbf\x06cT\xa5\xd6\r\x8a\xbf]N\x95\x7f\xdeF\xb6\xbf\xb3\x12\xd8\xbbp_\xb7?.8\xc3X\xb3\x7f\xa4\xbf\x10\xe1S\xb1\x07\x06\xa7?\xc0q(h\xc1\xa3\x88\xbf\xe3\xcf\xb5=T]\xa6\xbf\x80\x90\xf4\x13\xf4\x11\x97?\xc9\x97\xaf!\xa5\xc8\xa0\xbf\x97G\x88,\x8c\xef\xb7\xbf\x809\rOt\xb7\x80\xbf\x04\rVb\x0fA\xa9?_\xa2y_\x99\x1d\xc6?\xb0\x7fi\x92\xa5\xa3\x9d\xbf\xc4\x7f\xc0J\xb0\xc6\xa6\xbf|\xb3{4\x81\x12\xc0\xbf\x06\xe4e\x19p\x1c\xa5?\x02\x88\x8f\xe8\x9d\x00q?\x8b\xa2\xce% 8\x80\xbfP\x85&gF\x06\xb0?\x01|\x006\xe0>\x99\xbf\x02\xea\x8c\xb2eQ\x89?\xa7\x06\xfd \xa2\xb0V?\xc7O\xd6l\xf4\xa4\xae\xbf\xe4\xf2\xf6\x156\xe8~\xbf\xd4C\xb48\x1b\x82\x95?\x08EX\x954Z\x9e?\n\xa5H\x9d1\xe2\xaa\xbf\x87\x7f&\xbd\x93]\x88\xbf\x80\\\x7f\xc1\xef\x8c\xac\xbfr\xf2\x1a0\xfc\xbf\xa6\xbf!\xfc\x96\xf8\xf3 \x9b\xbf\xb0\x7fi\x92\xa5\xa3\x9d\xbf\xba\xec}U\x91\xd6\xc8?\x82\x98\x1b\x85uC\xb4?\x15\x01\xc0\x8c\xd1"\xb3\xbf\xcc]C\x8c\x14\x9ax?\xc4\x04\x85;\x0c\x9e\x93\xbfsh1\xd7n\xac\x97\xbfVTCB;\xf8\xb5?R^\xffLp\x00\x95\xbf:59U\xa7\xbb\xa2?\tDk\x80\xf5\x9c\x97\xbf\xe3[kq\xd4\ts\xbfa\xb6\xa8\xaeC\x1a\x8c\xbf\xe7 ;\xae\xae\xd8\x89?\x1eE\xe5\xf7\x11\xdc`\xbf\x9b\xf1\xf6\x84\x1d\xc9\xb6\xbf\xc5]\x0c$O\xf5\xa8\xbf\n&\x7f\x17\x89\xf0\x80?j\x82\xf1\xe0F\xbc\xac\xbf G\xee\x9fX\xfe\xa7\xbf\xc4\x7f\xc0J\xb0\xc6\xa6\xbf\x82\x98\x1b\x85uC\xb4?4\x82d-\xd8o\xce?\xfdF\x8b\xa0\xbd\xa9\xd4?\xd1\xf7J\xab\xcbK\x87?\x8c\x01\xe7\xb8n\xff\x8f\xbf\xce\x0f\xa5\x83\x9aKe\xbf\xf9B\x9fG\xd7\x0c\xaa\xbf\xfb\xaa:\x91\xda\x97\xa3?1?u*!P\xb5\xbf^\x17/\xfd\xe8\x1c`\xbf\x17\x01\xa9\xa4k>\x85\xbfQ\xcb\xfez\xa7\xb4\xa5\xbfB\x028\xe7\xab\xaa\xb0\xbf\xce\x1cn1\xd7\xda\xb5\xbf\xd6\xc2`\x80\xc2c\xb3?\x0b\x99\x03w\xc3\xbc\xa8\xbf<\xed\x1d^\xef\xf0\x8b\xbf\xd1\xd2\n\x14a\xb0\xa3?Sp\xe7g\xac\xa4\xaa?\x9b\xe7\x92*\x10\xc3\xb4?|\xb3{4\x81\x12\xc0\xbf\x15\x01\xc0\x8c\xd1"\xb3\xbf\xd1\xf7J\xab\xcbK\x87?\xb4\xe4-\xa4.\xc6\xb9?\xdc\xaaS`\x99\x15\x85?\xb1\xf5\x8c\x96\xef8\x8e?\\\xb3\x9c\xb7H\xb4\xa1?\x8a\xf4\x04\x94\t\x1e\x83?\x87\xf6#\xadb\xb9~\xbfe\xe7[4L\x7fs?\x8d\xae\xa7\xd2R\x83\xa7\xbfqP\xc5\x8f0\xbd\x92\xbf\xd5\x9e0\xd8`\xf1\x8f\xbf,z\xd9\xb4\xf6Na?8n\xce\x10\xeb\xa0\x81\xbfB\x02k\xae\xee\xbb\x9f\xbf>\x899\xdb\n\xb5\xa8\xbf\xf6\xfa\xe5s\xd3Q\x96\xbf\xa9\x9b\x8f\x16!G\x97\xbf\xb6!\xcf \x89\x98\x8f\xbf\x06\xe4e\x19p\x1c\xa5?\xcc]C\x8c\x14\x9ax?\x8c\x01\xe7\xb8n\xff\x8f\xbf\xdc\xaaS`\x99\x15\x85?\x02!\x04mf\x1f\xc4?\xa6\xfc\xe4\xc1\xa3\x8a\xb2?\xdeJ\xbe\x97\xd2h\x93\xbf\xc2\xf0V\x85Y\xd3\x81\xbf\xb1f\x88\xeb\x85s\x92\xbf"\xc0\x8dR\xf1\x06\x9d\xbf\xe0hXD\x8e<\xb0\xbfx\xef\x80U~\xab\x9c\xbfPg\xea\x0b\xb6\xb2\x98\xbfy\x0e\xdc\xd8\xba\xe5\x93?0\xae@w\xcb\xe7\xa5?\xca@\xbaO\xcd\xa8<?\x81\x8e\t\x19\xe0E\xae\xbf\x97x6{9o\x85\xbf}<\xb2k\xb8\xdfz?KO\x97\x1e\x15\xd2\x93\xbf\x02\x88\x8f\xe8\x9d\x00q?\xc4\x04\x85;\x0c\x9e\x93\xbf\xce\x0f\xa5\x83\x9aKe\xbf\xb1\xf5\x8c\x96\xef8\x8e?\xa6\xfc\xe4\xc1\xa3\x8a\xb2?x\xfd~<\x02\xde\xc0?\xb9+O*\xbdBu\xbfBN\xe7+(pv\xbf\xf1*`~\xc9.\xa1\xbf\xa3\xfd\xfa,\xcb\xbb\x8b\xbfB\xa4\x02\x1d\xe4\xc8\xb1\xbfS\xd8>\xbe\xbb\xfbl?\xee\xf8kj&\x94\x91\xbf\xcb@]\x18\xfa\xdfu?/\xcbO\x11\xca!\x97?I\xb74\xd1\xdc\xd0\x9c?}\xae0\x14\x7f\xda\xb1\xbfp\xf2\xdd\xabn\xa6\x91\xbfBS\xe5\'euv\xbfO\n\x95\x9d,\x83\x80\xbf\x8b\xa2\xce% 8\x80\xbfsh1\xd7n\xac\x97\xbf\xf9B\x9fG\xd7\x0c\xaa\xbf\\\xb3\x9c\xb7H\xb4\xa1?\xdeJ\xbe\x97\xd2h\x93\xbf\xb9+O*\xbdBu\xbf\xe1\xbc\xb7\xb2g\x96\xd0?\xb6\t\xb8\x97\x8b;r\xbf\x12\x1f\x96X24z\xbf\xa8(\x1f"\\\x18\xb0?\x90\x8b\xa9\x88P4\xa9\xbf?\xc84F\x0c\x05\xa9?\xf1\x89\x1a\xfef%\xa0?\xf8j\x80i[\xe5\x96\xbf]k\x16\x1e\x8f\x8b\xb7\xbf\xd3f`r\x17\xd0\xb7\xbf\xf1\x83\xb6\x97\x81\x08\xb0\xbf\xfb\xd2\xd3\xfe>;\xb6\xbf\x9f\xa3><\x10\xe6\xb3\xbf_\xad\x00\\p,\x90\xbfP\x85&gF\x06\xb0?VTCB;\xf8\xb5?\xfb\xaa:\x91\xda\x97\xa3?\x8a\xf4\x04\x94\t\x1e\x83?\xc2\xf0V\x85Y\xd3\x81\xbfBN\xe7+(pv\xbf\xb6\t\xb8\x97\x8b;r\xbf\t\xfb\'\xdc\'\\\xbf?G\xf5\x15\x02\xf3+\x9a\xbfs\xbd\xc9)\x183\x95\xbf\xbb\xc1\xabOZ\x1f\x8c\xbf\xa0MGl\x83\xb6\xa0\xbf\xf2\x9c\xe1|=\x0e\x9b\xbf\x0bi\xa8\xeb\xa5\x89p\xbf]\x89@\x08\xccR\x83?\x0e\x1a\xe1p\x95kq?\xd6\xeb\x97f\x15\xc9\x97\xbf\x1f\x85\xb9.`)\x9f?\x9a\xb0uO\x98\xa6\x81?\x06cT\xa5\xd6\r\x8a\xbf\x01|\x006\xe0>\x99\xbfR^\xffLp\x00\x95\xbf1?u*!P\xb5\xbf\x87\xf6#\xadb\xb9~\xbf\xb1f\x88\xeb\x85s\x92\xbf\xf1*`~\xc9.\xa1\xbf\x12\x1f\x96X24z\xbfG\xf5\x15\x02\xf3+\x9a\xbfPr\xd7\x98\x87\x94\xca?\xa1\xaeL\'\xe8\xbe\xb6\xbfx\xb2\x1c+8~\xb3?t\x03(\x03(\x02\xa2\xbf\x13\xba\xeaj\xa5\xeaH\xbf\x99\x93 ~\xaf\x1e\xa2?\n\xdf\xc3, v\xb1\xbf\xae\xdc$\x8b\x92\'\x82\xbf,\xe6\x95\x14\xe0\xea\xbb?.\x95E\x1d\xc36\x83?\xf3\x0b\xb18`\xf9\x97\xbf]N\x95\x7f\xdeF\xb6\xbf\x02\xea\x8c\xb2eQ\x89?:59U\xa7\xbb\xa2?^\x17/\xfd\xe8\x1c`\xbfe\xe7[4L\x7fs?"\xc0\x8dR\xf1\x06\x9d\xbf\xa3\xfd\xfa,\xcb\xbb\x8b\xbf\xa8(\x1f"\\\x18\xb0?s\xbd\xc9)\x183\x95\xbf\xa1\xaeL\'\xe8\xbe\xb6\xbf\xc0{\x8e\xed[\xc6\xd1?\x0c\x86\xb0#B\x8a\xa3\xbfC\xca\x0f\xd1:\xaf\xb6?f\xdf\x95\xd4\xe99\xac?\xac\xca7\x1d\xabe\xae\xbfV2:\xc3\xf5\x12\xa4\xbf\xc4T\x92\x80X\x0c\xb0\xbf7\x1c\xcezy3\xbc\xbfe\x84\xc5JG\xa5\xaf\xbf\x88,\xf5\xc8g^\xa1\xbf\xb3\x12\xd8\xbbp_\xb7?\xa7\x06\xfd \xa2\xb0V?\tDk\x80\xf5\x9c\x97\xbf\x17\x01\xa9\xa4k>\x85\xbf\x8d\xae\xa7\xd2R\x83\xa7\xbf\xe0hXD\x8e<\xb0\xbfB\xa4\x02\x1d\xe4\xc8\xb1\xbf\x90\x8b\xa9\x88P4\xa9\xbf\xbb\xc1\xabOZ\x1f\x8c\xbfx\xb2\x1c+8~\xb3?\x0c\x86\xb0#B\x8a\xa3\xbf\x7f\xe5\xad\xe1\xa8~\xd1?\xb2\r\xcf\xd0[\'\x92\xbf\xc2"\xae\x80\x02\xbd\x80\xbfy\xcdg\xb0\x8bf\xa1\xbf\xfe<\xf1G\x19\xc8\xa8\xbf(\x03\xd6.e\xfa\xa0\xbf\x9f%\xd5\xe9\x8a\x8a\xcb?\x90rt\xce\xe3\x86s?\xabau\xc2\xa8\xf6\xa0\xbf.8\xc3X\xb3\x7f\xa4\xbf\xc7O\xd6l\xf4\xa4\xae\xbf\xe3[kq\xd4\ts\xbfQ\xcb\xfez\xa7\xb4\xa5\xbfqP\xc5\x8f0\xbd\x92\xbfx\xef\x80U~\xab\x9c\xbfS\xd8>\xbe\xbb\xfbl??\xc84F\x0c\x05\xa9?\xa0MGl\x83\xb6\xa0\xbft\x03(\x03(\x02\xa2\xbfC\xca\x0f\xd1:\xaf\xb6?\xb2\r\xcf\xd0[\'\x92\xbf\xb0=f\xfc\x9b\xd4\xc4?\xd6MH\x81\xaa6\xb3?s\x14\xa5P\x89\xde\x86\xbf(\x1e\xe4)\xcc\x1f\xaa\xbf\x83Bn\xd9q\xf4U\xbf\x0f\xae\xdc\xf1\xe9.\xb3\xbf\xe3\xbd\xe5\xd4#\xf3\xad\xbf\x1f\xe3[\x90\x10\x08\xa0\xbf\x10\xe1S\xb1\x07\x06\xa7?\xe4\xf2\xf6\x156\xe8~\xbfa\xb6\xa8\xaeC\x1a\x8c\xbfB\x028\xe7\xab\xaa\xb0\xbf\xd5\x9e0\xd8`\xf1\x8f\xbfPg\xea\x0b\xb6\xb2\x98\xbf\xee\xf8kj&\x94\x91\xbf\xf1\x89\x1a\xfef%\xa0?\xf2\x9c\xe1|=\x0e\x9b\xbf\x13\xba\xeaj\xa5\xeaH\xbff\xdf\x95\xd4\xe99\xac?\xc2"\xae\x80\x02\xbd\x80\xbf\xd6MH\x81\xaa6\xb3?\xb1v\xe2V.\x17\xc4?\xbdvWlz\xe0~?\xe4/\xe9\xd28v\xb7\xbf\x86\x84\xbf\xcd\x80)_?e<\x19=\x96Q\x9a\xbf6\xb4\x07\ng>\x9e\xbf\xc4\x06P\xf5jI\xa7\xbf\xc0q(h\xc1\xa3\x88\xbf\xd4C\xb48\x1b\x82\x95?\xe7 ;\xae\xae\xd8\x89?\xce\x1cn1\xd7\xda\xb5\xbf,z\xd9\xb4\xf6Na?y\x0e\xdc\xd8\xba\xe5\x93?\xcb@]\x18\xfa\xdfu?\xf8j\x80i[\xe5\x96\xbf\x0bi\xa8\xeb\xa5\x89p\xbf\x99\x93 ~\xaf\x1e\xa2?\xac\xca7\x1d\xabe\xae\xbfy\xcdg\xb0\x8bf\xa1\xbfs\x14\xa5P\x89\xde\x86\xbf\xbdvWlz\xe0~?\xc9Q\xe4\x9d\xf0c\xc3?\xc8\x97\x86\x7f\x89\xb9\x85\xbf\xc3p\xea\xa8\xec1\xa5?\xe9\x80Ea\x88R\xa1\xbf\xb0\x13\xb8\x8c\xf3}\x91?\xad\x9b\x04,@.h\xbf\xe3\xcf\xb5=T]\xa6\xbf\x08EX\x954Z\x9e?\x1eE\xe5\xf7\x11\xdc`\xbf\xd6\xc2`\x80\xc2c\xb3?8n\xce\x10\xeb\xa0\x81\xbf0\xae@w\xcb\xe7\xa5?/\xcbO\x11\xca!\x97?]k\x16\x1e\x8f\x8b\xb7\xbf]\x89@\x08\xccR\x83?\n\xdf\xc3, v\xb1\xbfV2:\xc3\xf5\x12\xa4\xbf\xfe<\xf1G\x19\xc8\xa8\xbf(\x1e\xe4)\xcc\x1f\xaa\xbf\xe4/\xe9\xd28v\xb7\xbf\xc8\x97\x86\x7f\x89\xb9\x85\xbf\xa3\xfd\x95\xf6?\xb2\xd6?x\x1ei\xdd\x16\xa7\xa8?\xf2\xa5\x17\xc3GO\xa3\xbf\xa6\x95\xa4=\x88%|\xbf\xf4\xc7\xc1\xcfie\x94?\x80\x90\xf4\x13\xf4\x11\x97?\n\xa5H\x9d1\xe2\xaa\xbf\x9b\xf1\xf6\x84\x1d\xc9\xb6\xbf\x0b\x99\x03w\xc3\xbc\xa8\xbfB\x02k\xae\xee\xbb\x9f\xbf\xca@\xbaO\xcd\xa8<?I\xb74\xd1\xdc\xd0\x9c?\xd3f`r\x17\xd0\xb7\xbf\x0e\x1a\xe1p\x95kq?\xae\xdc$\x8b\x92\'\x82\xbf\xc4T\x92\x80X\x0c\xb0\xbf(\x03\xd6.e\xfa\xa0\xbf\x83Bn\xd9q\xf4U\xbf\x86\x84\xbf\xcd\x80)_?\xc3p\xea\xa8\xec1\xa5?x\x1ei\xdd\x16\xa7\xa8?\n\x85\xb4\x0f\xad\xad\xc6?\xc7\xf3\xcbx\xedO}?\x85G\x00\x02qJ\xa2?y9\x197x \x9c?\xc9\x97\xaf!\xa5\xc8\xa0\xbf\x87\x7f&\xbd\x93]\x88\xbf\xc5]\x0c$O\xf5\xa8\xbf<\xed\x1d^\xef\xf0\x8b\xbf>\x899\xdb\n\xb5\xa8\xbf\x81\x8e\t\x19\xe0E\xae\xbf}\xae0\x14\x7f\xda\xb1\xbf\xf1\x83\xb6\x97\x81\x08\xb0\xbf\xd6\xeb\x97f\x15\xc9\x97\xbf,\xe6\x95\x14\xe0\xea\xbb?7\x1c\xcezy3\xbc\xbf\x9f%\xd5\xe9\x8a\x8a\xcb?\x0f\xae\xdc\xf1\xe9.\xb3\xbfe<\x19=\x96Q\x9a\xbf\xe9\x80Ea\x88R\xa1\xbf\xf2\xa5\x17\xc3GO\xa3\xbf\xc7\xf3\xcbx\xedO}?\x1e\xa1\x03T\xbd\xe5\xd8?\xf3\xa4\xb4\x07L\xeb\x94?\x0e\xa6\xbc[\x7f\xec\xa4\xbf\x97G\x88,\x8c\xef\xb7\xbf\x80\\\x7f\xc1\xef\x8c\xac\xbf\n&\x7f\x17\x89\xf0\x80?\xd1\xd2\n\x14a\xb0\xa3?\xf6\xfa\xe5s\xd3Q\x96\xbf\x97x6{9o\x85\xbfp\xf2\xdd\xabn\xa6\x91\xbf\xfb\xd2\xd3\xfe>;\xb6\xbf\x1f\x85\xb9.`)\x9f?.\x95E\x1d\xc36\x83?e\x84\xc5JG\xa5\xaf\xbf\x90rt\xce\xe3\x86s?\xe3\xbd\xe5\xd4#\xf3\xad\xbf6\xb4\x07\ng>\x9e\xbf\xb0\x13\xb8\x8c\xf3}\x91?\xa6\x95\xa4=\x88%|\xbf\x85G\x00\x02qJ\xa2?\xf3\xa4\xb4\x07L\xeb\x94?*\x89\x8d\x9bs\xae\xc4?\xe5;K\xcb/|\xb5?\x809\rOt\xb7\x80\xbfr\xf2\x1a0\xfc\xbf\xa6\xbfj\x82\xf1\xe0F\xbc\xac\xbfSp\xe7g\xac\xa4\xaa?\xa9\x9b\x8f\x16!G\x97\xbf}<\xb2k\xb8\xdfz?BS\xe5\'euv\xbf\x9f\xa3><\x10\xe6\xb3\xbf\x9a\xb0uO\x98\xa6\x81?\xf3\x0b\xb18`\xf9\x97\xbf\x88,\xf5\xc8g^\xa1\xbf\xabau\xc2\xa8\xf6\xa0\xbf\x1f\xe3[\x90\x10\x08\xa0\xbf\xc4\x06P\xf5jI\xa7\xbf\xad\x9b\x04,@.h\xbf\xf4\xc7\xc1\xcfie\x94?y9\x197x \x9c?\x0e\xa6\xbc[\x7f\xec\xa4\xbf\xe5;K\xcb/|\xb5?*\x84\xd4\x92I>\xc2?\x04\rVb\x0fA\xa9?!\xfc\x96\xf8\xf3 \x9b\xbf G\xee\x9fX\xfe\xa7\xbf\x9b\xe7\x92*\x10\xc3\xb4?\xb6!\xcf \x89\x98\x8f\xbfKO\x97\x1e\x15\xd2\x93\xbfO\n\x95\x9d,\x83\x80\xbf_\xad\x00\\p,\x90\xbf\x06cT\xa5\xd6\r\x8a\xbf]N\x95\x7f\xdeF\xb6\xbf\xb3\x12\xd8\xbbp_\xb7?.8\xc3X\xb3\x7f\xa4\xbf\x10\xe1S\xb1\x07\x06\xa7?\xc0q(h\xc1\xa3\x88\xbf\xe3\xcf\xb5=T]\xa6\xbf\x80\x90\xf4\x13\xf4\x11\x97?\xc9\x97\xaf!\xa5\xc8\xa0\xbf\x97G\x88,\x8c\xef\xb7\xbf\x809\rOt\xb7\x80\xbf\x04\rVb\x0fA\xa9?_\xa2y_\x99\x1d\xc6?\xb0\x7fi\x92\xa5\xa3\x9d\xbf\xc4\x7f\xc0J\xb0\xc6\xa6\xbf|\xb3{4\x81\x12\xc0\xbf\x06\xe4e\x19p\x1c\xa5?\x02\x88\x8f\xe8\x9d\x00q?\x8b\xa2\xce% 8\x80\xbfP\x85&gF\x06\xb0?\x01|\x006\xe0>\x99\xbf\x02\xea\x8c\xb2eQ\x89?\xa7\x06\xfd \xa2\xb0V?\xc7O\xd6l\xf4\xa4\xae\xbf\xe4\xf2\xf6\x156\xe8~\xbf\xd4C\xb48\x1b\x82\x95?\x08EX\x954Z\x9e?\n\xa5H\x9d1\xe2\xaa\xbf\x87\x7f&\xbd\x93]\x88\xbf\x80\\\x7f\xc1\xef\x8c\xac\xbfr\xf2\x1a0\xfc\xbf\xa6\xbf!\xfc\x96\xf8\xf3 \x9b\xbf\xb0\x7fi\x92\xa5\xa3\x9d\xbf\xba\xec}U\x91\xd6\xc8?\x82\x98\x1b\x85uC\xb4?\x15\x01\xc0\x8c\xd1"\xb3\xbf\xcc]C\x8c\x14\x9ax?\xc4\x04\x85;\x0c\x9e\x93\xbfsh1\xd7n\xac\x97\xbfVTCB;\xf8\xb5?R^\xffLp\x00\x95\xbf:59U\xa7\xbb\xa2?\tDk\x80\xf5\x9c\x97\xbf\xe3[kq\xd4\ts\xbfa\xb6\xa8\xaeC\x1a\x8c\xbf\xe7 ;\xae\xae\xd8\x89?\x1eE\xe5\xf7\x11\xdc`\xbf\x9b\xf1\xf6\x84\x1d\xc9\xb6\xbf\xc5]\x0c$O\xf5\xa8\xbf\n&\x7f\x17\x89\xf0\x80?j\x82\xf1\xe0F\xbc\xac\xbf G\xee\x9fX\xfe\xa7\xbf\xc4\x7f\xc0J\xb0\xc6\xa6\xbf\x82\x98\x1b\x85uC\xb4?4\x82d-\xd8o\xce?\xfdF\x8b\xa0\xbd\xa9\xd4?\xd1\xf7J\xab\xcbK\x87?\x8c\x01\xe7\xb8n\xff\x8f\xbf\xce\x0f\xa5\x83\x9aKe\xbf\xf9B\x9fG\xd7\x0c\xaa\xbf\xfb\xaa:\x91\xda\x97\xa3?1?u*!P\xb5\xbf^\x17/\xfd\xe8\x1c`\xbf\x17\x01\xa9\xa4k>\x85\xbfQ\xcb\xfez\xa7\xb4\xa5\xbfB\x028\xe7\xab\xaa\xb0\xbf\xce\x1cn1\xd7\xda\xb5\xbf\xd6\xc2`\x80\xc2c\xb3?\x0b\x99\x03w\xc3\xbc\xa8\xbf<\xed\x1d^\xef\xf0\x8b\xbf\xd1\xd2\n\x14a\xb0\xa3?Sp\xe7g\xac\xa4\xaa?\x9b\xe7\x92*\x10\xc3\xb4?|\xb3{4\x81\x12\xc0\xbf\x15\x01\xc0\x8c\xd1"\xb3\xbf\xd1\xf7J\xab\xcbK\x87?\xb4\xe4-\xa4.\xc6\xb9?\xdc\xaaS`\x99\x15\x85?\xb1\xf5\x8c\x96\xef8\x8e?\\\xb3\x9c\xb7H\xb4\xa1?\x8a\xf4\x04\x94\t\x1e\x83?\x87\xf6#\xadb\xb9~\xbfe\xe7[4L\x7fs?\x8d\xae\xa7\xd2R\x83\xa7\xbfqP\xc5\x8f0\xbd\x92\xbf\xd5\x9e0\xd8`\xf1\x8f\xbf,z\xd9\xb4\xf6Na?8n\xce\x10\xeb\xa0\x81\xbfB\x02k\xae\xee\xbb\x9f\xbf>\x899\xdb\n\xb5\xa8\xbf\xf6\xfa\xe5s\xd3Q\x96\xbf\xa9\x9b\x8f\x16!G\x97\xbf\xb6!\xcf \x89\x98\x8f\xbf\x06\xe4e\x19p\x1c\xa5?\xcc]C\x8c\x14\x9ax?\x8c\x01\xe7\xb8n\xff\x8f\xbf\xdc\xaaS`\x99\x15\x85?\x02!\x04mf\x1f\xc4?\xa6\xfc\xe4\xc1\xa3\x8a\xb2?\xdeJ\xbe\x97\xd2h\x93\xbf\xc2\xf0V\x85Y\xd3\x81\xbf\xb1f\x88\xeb\x85s\x92\xbf"\xc0\x8dR\xf1\x06\x9d\xbf\xe0hXD\x8e<\xb0\xbfx\xef\x80U~\xab\x9c\xbfPg\xea\x0b\xb6\xb2\x98\xbfy\x0e\xdc\xd8\xba\xe5\x93?0\xae@w\xcb\xe7\xa5?\xca@\xbaO\xcd\xa8<?\x81\x8e\t\x19\xe0E\xae\xbf\x97x6{9o\x85\xbf}<\xb2k\xb8\xdfz?KO\x97\x1e\x15\xd2\x93\xbf\x02\x88\x8f\xe8\x9d\x00q?\xc4\x04\x85;\x0c\x9e\x93\xbf\xce\x0f\xa5\x83\x9aKe\xbf\xb1\xf5\x8c\x96\xef8\x8e?\xa6\xfc\xe4\xc1\xa3\x8a\xb2?x\xfd~<\x02\xde\xc0?\xb9+O*\xbdBu\xbfBN\xe7+(pv\xbf\xf1*`~\xc9.\xa1\xbf\xa3\xfd\xfa,\xcb\xbb\x8b\xbfB\xa4\x02\x1d\xe4\xc8\xb1\xbfS\xd8>\xbe\xbb\xfbl?\xee\xf8kj&\x94\x91\xbf\xcb@]\x18\xfa\xdfu?/\xcbO\x11\xca!\x97?I\xb74\xd1\xdc\xd0\x9c?}\xae0\x14\x7f\xda\xb1\xbfp\xf2\xdd\xabn\xa6\x91\xbfBS\xe5\'euv\xbfO\n\x95\x9d,\x83\x80\xbf\x8b\xa2\xce% 8\x80\xbfsh1\xd7n\xac\x97\xbf\xf9B\x9fG\xd7\x0c\xaa\xbf\\\xb3\x9c\xb7H\xb4\xa1?\xdeJ\xbe\x97\xd2h\x93\xbf\xb9+O*\xbdBu\xbf\xe1\xbc\xb7\xb2g\x96\xd0?\xb6\t\xb8\x97\x8b;r\xbf\x12\x1f\x96X24z\xbf\xa8(\x1f"\\\x18\xb0?\x90\x8b\xa9\x88P4\xa9\xbf?\xc84F\x0c\x05\xa9?\xf1\x89\x1a\xfef%\xa0?\xf8j\x80i[\xe5\x96\xbf]k\x16\x1e\x8f\x8b\xb7\xbf\xd3f`r\x17\xd0\xb7\xbf\xf1\x83\xb6\x97\x81\x08\xb0\xbf\xfb\xd2\xd3\xfe>;\xb6\xbf\x9f\xa3><\x10\xe6\xb3\xbf_\xad\x00\\p,\x90\xbfP\x85&gF\x06\xb0?VTCB;\xf8\xb5?\xfb\xaa:\x91\xda\x97\xa3?\x8a\xf4\x04\x94\t\x1e\x83?\xc2\xf0V\x85Y\xd3\x81\xbfBN\xe7+(pv\xbf\xb6\t\xb8\x97\x8b;r\xbf\t\xfb\'\xdc\'\\\xbf?G\xf5\x15\x02\xf3+\x9a\xbfs\xbd\xc9)\x183\x95\xbf\xbb\xc1\xabOZ\x1f\x8c\xbf\xa0MGl\x83\xb6\xa0\xbf\xf2\x9c\xe1|=\x0e\x9b\xbf\x0bi\xa8\xeb\xa5\x89p\xbf]\x89@\x08\xccR\x83?\x0e\x1a\xe1p\x95kq?\xd6\xeb\x97f\x15\xc9\x97\xbf\x1f\x85\xb9.`)\x9f?\x9a\xb0uO\x98\xa6\x81?\x06cT\xa5\xd6\r\x8a\xbf\x01|\x006\xe0>\x99\xbfR^\xffLp\x00\x95\xbf1?u*!P\xb5\xbf\x87\xf6#\xadb\xb9~\xbf\xb1f\x88\xeb\x85s\x92\xbf\xf1*`~\xc9.\xa1\xbf\x12\x1f\x96X24z\xbfG\xf5\x15\x02\xf3+\x9a\xbfPr\xd7\x98\x87\x94\xca?\xa1\xaeL\'\xe8\xbe\xb6\xbfx\xb2\x1c+8~\xb3?t\x03(\x03(\x02\xa2\xbf\x13\xba\xeaj\xa5\xeaH\xbf\x99\x93 ~\xaf\x1e\xa2?\n\xdf\xc3, v\xb1\xbf\xae\xdc$\x8b\x92\'\x82\xbf,\xe6\x95\x14\xe0\xea\xbb?.\x95E\x1d\xc36\x83?\xf3\x0b\xb18`\xf9\x97\xbf]N\x95\x7f\xdeF\xb6\xbf\x02\xea\x8c\xb2eQ\x89?:59U\xa7\xbb\xa2?^\x17/\xfd\xe8\x1c`\xbfe\xe7[4L\x7fs?"\xc0\x8dR\xf1\x06\x9d\xbf\xa3\xfd\xfa,\xcb\xbb\x8b\xbf\xa8(\x1f"\\\x18\xb0?s\xbd\xc9)\x183\x95\xbf\xa1\xaeL\'\xe8\xbe\xb6\xbf\xc0{\x8e\xed[\xc6\xd1?\x0c\x86\xb0#B\x8a\xa3\xbfC\xca\x0f\xd1:\xaf\xb6?f\xdf\x95\xd4\xe99\xac?\xac\xca7\x1d\xabe\xae\xbfV2:\xc3\xf5\x12\xa4\xbf\xc4T\x92\x80X\x0c\xb0\xbf7\x1c\xcezy3\xbc\xbfe\x84\xc5JG\xa5\xaf\xbf\x88,\xf5\xc8g^\xa1\xbf\xb3\x12\xd8\xbbp_\xb7?\xa7\x06\xfd \xa2\xb0V?\tDk\x80\xf5\x9c\x97\xbf\x17\x01\xa9\xa4k>\x85\xbf\x8d\xae\xa7\xd2R\x83\xa7\xbf\xe0hXD\x8e<\xb0\xbfB\xa4\x02\x1d\xe4\xc8\xb1\xbf\x90\x8b\xa9\x88P4\xa9\xbf\xbb\xc1\xabOZ\x1f\x8c\xbfx\xb2\x1c+8~\xb3?\x0c\x86\xb0#B\x8a\xa3\xbf\x7f\xe5\xad\xe1\xa8~\xd1?\xb2\r\xcf\xd0[\'\x92\xbf\xc2"\xae\x80\x02\xbd\x80\xbfy\xcdg\xb0\x8bf\xa1\xbf\xfe<\xf1G\x19\xc8\xa8\xbf(\x03\xd6.e\xfa\xa0\xbf\x9f%\xd5\xe9\x8a\x8a\xcb?\x90rt\xce\xe3\x86s?\xabau\xc2\xa8\xf6\xa0\xbf.8\xc3X\xb3\x7f\xa4\xbf\xc7O\xd6l\xf4\xa4\xae\xbf\xe3[kq\xd4\ts\xbfQ\xcb\xfez\xa7\xb4\xa5\xbfqP\xc5\x8f0\xbd\x92\xbfx\xef\x80U~\xab\x9c\xbfS\xd8>\xbe\xbb\xfbl??\xc84F\x0c\x05\xa9?\xa0MGl\x83\xb6\xa0\xbft\x03(\x03(\x02\xa2\xbfC\xca\x0f\xd1:\xaf\xb6?\xb2\r\xcf\xd0[\'\x92\xbf\xb0=f\xfc\x9b\xd4\xc4?\xd6MH\x81\xaa6\xb3?s\x14\xa5P\x89\xde\x86\xbf(\x1e\xe4)\xcc\x1f\xaa\xbf\x83Bn\xd9q\xf4U\xbf\x0f\xae\xdc\xf1\xe9.\xb3\xbf\xe3\xbd\xe5\xd4#\xf3\xad\xbf\x1f\xe3[\x90\x10\x08\xa0\xbf\x10\xe1S\xb1\x07\x06\xa7?\xe4\xf2\xf6\x156\xe8~\xbfa\xb6\xa8\xaeC\x1a\x8c\xbfB\x028\xe7\xab\xaa\xb0\xbf\xd5\x9e0\xd8`\xf1\x8f\xbfPg\xea\x0b\xb6\xb2\x98\xbf\xee\xf8kj&\x94\x91\xbf\xf1\x89\x1a\xfef%\xa0?\xf2\x9c\xe1|=\x0e\x9b\xbf\x13\xba\xeaj\xa5\xeaH\xbff\xdf\x95\xd4\xe99\xac?\xc2"\xae\x80\x02\xbd\x80\xbf\xd6MH\x81\xaa6\xb3?\xb1v\xe2V.\x17\xc4?\xbdvWlz\xe0~?\xe4/\xe9\xd28v\xb7\xbf\x86\x84\xbf\xcd\x80)_?e<\x19=\x96Q\x9a\xbf6\xb4\x07\ng>\x9e\xbf\xc4\x06P\xf5jI\xa7\xbf\xc0q(h\xc1\xa3\x88\xbf\xd4C\xb48\x1b\x82\x95?\xe7 ;\xae\xae\xd8\x89?\xce\x1cn1\xd7\xda\xb5\xbf,z\xd9\xb4\xf6Na?y\x0e\xdc\xd8\xba\xe5\x93?\xcb@]\x18\xfa\xdfu?\xf8j\x80i[\xe5\x96\xbf\x0bi\xa8\xeb\xa5\x89p\xbf\x99\x93 ~\xaf\x1e\xa2?\xac\xca7\x1d\xabe\xae\xbfy\xcdg\xb0\x8bf\xa1\xbfs\x14\xa5P\x89\xde\x86\xbf\xbdvWlz\xe0~?\xc9Q\xe4\x9d\xf0c\xc3?\xc8\x97\x86\x7f\x89\xb9\x85\xbf\xc3p\xea\xa8\xec1\xa5?\xe9\x80Ea\x88R\xa1\xbf\xb0\x13\xb8\x8c\xf3}\x91?\xad\x9b\x04,@.h\xbf\xe3\xcf\xb5=T]\xa6\xbf\x08EX\x954Z\x9e?\x1eE\xe5\xf7\x11\xdc`\xbf\xd6\xc2`\x80\xc2c\xb3?8n\xce\x10\xeb\xa0\x81\xbf0\xae@w\xcb\xe7\xa5?/\xcbO\x11\xca!\x97?]k\x16\x1e\x8f\x8b\xb7\xbf]\x89@\x08\xccR\x83?\n\xdf\xc3, v\xb1\xbfV2:\xc3\xf5\x12\xa4\xbf\xfe<\xf1G\x19\xc8\xa8\xbf(\x1e\xe4)\xcc\x1f\xaa\xbf\xe4/\xe9\xd28v\xb7\xbf\xc8\x97\x86\x7f\x89\xb9\x85\xbf\xa3\xfd\x95\xf6?\xb2\xd6?x\x1ei\xdd\x16\xa7\xa8?\xf2\xa5\x17\xc3GO\xa3\xbf\xa6\x95\xa4=\x88%|\xbf\xf4\xc7\xc1\xcfie\x94?\x80\x90\xf4\x13\xf4\x11\x97?\n\xa5H\x9d1\xe2\xaa\xbf\x9b\xf1\xf6\x84\x1d\xc9\xb6\xbf\x0b\x99\x03w\xc3\xbc\xa8\xbfB\x02k\xae\xee\xbb\x9f\xbf\xca@\xbaO\xcd\xa8<?I\xb74\xd1\xdc\xd0\x9c?\xd3f`r\x17\xd0\xb7\xbf\x0e\x1a\xe1p\x95kq?\xae\xdc$\x8b\x92\'\x82\xbf\xc4T\x92\x80X\x0c\xb0\xbf(\x03\xd6.e\xfa\xa0\xbf\x83Bn\xd9q\xf4U\xbf\x86\x84\xbf\xcd\x80)_?\xc3p\xea\xa8\xec1\xa5?x\x1ei\xdd\x16\xa7\xa8?\n\x85\xb4\x0f\xad\xad\xc6?\xc7\xf3\xcbx\xedO}?\x85G\x00\x02qJ\xa2?y9\x197x \x9c?\xc9\x97\xaf!\xa5\xc8\xa0\xbf\x87\x7f&\xbd\x93]\x88\xbf\xc5]\x0c$O\xf5\xa8\xbf<\xed\x1d^\xef\xf0\x8b\xbf>\x899\xdb\n\xb5\xa8\xbf\x81\x8e\t\x19\xe0E\xae\xbf}\xae0\x14\x7f\xda\xb1\xbf\xf1\x83\xb6\x97\x81\x08\xb0\xbf\xd6\xeb\x97f\x15\xc9\x97\xbf,\xe6\x95\x14\xe0\xea\xbb?7\x1c\xcezy3\xbc\xbf\x9f%\xd5\xe9\x8a\x8a\xcb?\x0f\xae\xdc\xf1\xe9.\xb3\xbfe<\x19=\x96Q\x9a\xbf\xe9\x80Ea\x88R\xa1\xbf\xf2\xa5\x17\xc3GO\xa3\xbf\xc7\xf3\xcbx\xedO}?\x1e\xa1\x03T\xbd\xe5\xd8?\xf3\xa4\xb4\x07L\xeb\x94?\x0e\xa6\xbc[\x7f\xec\xa4\xbf\x97G\x88,\x8c\xef\xb7\xbf\x80\\\x7f\xc1\xef\x8c\xac\xbf\n&\x7f\x17\x89\xf0\x80?\xd1\xd2\n\x14a\xb0\xa3?\xf6\xfa\xe5s\xd3Q\x96\xbf\x97x6{9o\x85\xbfp\xf2\xdd\xabn\xa6\x91\xbf\xfb\xd2\xd3\xfe>;\xb6\xbf\x1f\x85\xb9.`)\x9f?.\x95E\x1d\xc36\x83?e\x84\xc5JG\xa5\xaf\xbf\x90rt\xce\xe3\x86s?\xe3\xbd\xe5\xd4#\xf3\xad\xbf6\xb4\x07\ng>\x9e\xbf\xb0\x13\xb8\x8c\xf3}\x91?\xa6\x95\xa4=\x88%|\xbf\x85G\x00\x02qJ\xa2?\xf3\xa4\xb4\x07L\xeb\x94?*\x89\x8d\x9bs\xae\xc4?\xe5;K\xcb/|\xb5?\x809\rOt\xb7\x80\xbfr\xf2\x1a0\xfc\xbf\xa6\xbfj\x82\xf1\xe0F\xbc\xac\xbfSp\xe7g\xac\xa4\xaa?\xa9\x9b\x8f\x16!G\x97\xbf}<\xb2k\xb8\xdfz?BS\xe5\'euv\xbf\x9f\xa3><\x10\xe6\xb3\xbf\x9a\xb0uO\x98\xa6\x81?\xf3\x0b\xb18`\xf9\x97\xbf\x88,\xf5\xc8g^\xa1\xbf\xabau\xc2\xa8\xf6\xa0\xbf\x1f\xe3[\x90\x10\x08\xa0\xbf\xc4\x06P\xf5jI\xa7\xbf\xad\x9b\x04,@.h\xbf\xf4\xc7\xc1\xcfie\x94?y9\x197x \x9c?\x0e\xa6\xbc[\x7f\xec\xa4\xbf\xe5;K\xcb/|\xb5?*\x84\xd4\x92I>\xc2?\x04\rVb\x0fA\xa9?!\xfc\x96\xf8\xf3 \x9b\xbf G\xee\x9fX\xfe\xa7\xbf\x9b\xe7\x92*\x10\xc3\xb4?\xb6!\xcf \x89\x98\x8f\xbfKO\x97\x1e\x15\xd2\x93\xbfO\n\x95\x9d,\x83\x80\xbf_\xad\x00\\p,\x90\xbf\x06cT\xa5\xd6\r\x8a\xbf]N\x95\x7f\xdeF\xb6\xbf\xb3\x12\xd8\xbbp_\xb7?.8\xc3X\xb3\x7f\xa4\xbf\x10\xe1S\xb1\x07\x06\xa7?\xc0q(h\xc1\xa3\x88\xbf\xe3\xcf\xb5=T]\xa6\xbf\x80\x90\xf4\x13\xf4\x11\x97?\xc9\x97\xaf!\xa5\xc8\xa0\xbf\x97G\x88,\x8c\xef\xb7\xbf\x809\rOt\xb7\x80\xbf\x04\rVb\x0fA\xa9?_\xa2y_\x99\x1d\xc6?\xb0\x7fi\x92\xa5\xa3\x9d\xbf\xc4\x7f\xc0J\xb0\xc6\xa6\xbf|\xb3{4\x81\x12\xc0\xbf\x06\xe4e\x19p\x1c\xa5?\x02\x88\x8f\xe8\x9d\x00q?\x8b\xa2\xce% 8\x80\xbfP\x85&gF\x06\xb0?\x01|\x006\xe0>\x99\xbf\x02\xea\x8c\xb2eQ\x89?\xa7\x06\xfd \xa2\xb0V?\xc7O\xd6l\xf4\xa4\xae\xbf\xe4\xf2\xf6\x156\xe8~\xbf\xd4C\xb48\x1b\x82\x95?\x08EX\x954Z\x9e?\n\xa5H\x9d1\xe2\xaa\xbf\x87\x7f&\xbd\x93]\x88\xbf\x80\\\x7f\xc1\xef\x8c\xac\xbfr\xf2\x1a0\xfc\xbf\xa6\xbf!\xfc\x96\xf8\xf3 \x9b\xbf\xb0\x7fi\x92\xa5\xa3\x9d\xbf\xba\xec}U\x91\xd6\xc8?\x82\x98\x1b\x85uC\xb4?\x15\x01\xc0\x8c\xd1"\xb3\xbf\xcc]C\x8c\x14\x9ax?\xc4\x04\x85;\x0c\x9e\x93\xbfsh1\xd7n\xac\x97\xbfVTCB;\xf8\xb5?R^\xffLp\x00\x95\xbf:59U\xa7\xbb\xa2?\tDk\x80\xf5\x9c\x97\xbf\xe3[kq\xd4\ts\xbfa\xb6\xa8\xaeC\x1a\x8c\xbf\xe7 ;\xae\xae\xd8\x89?\x1eE\xe5\xf7\x11\xdc`\xbf\x9b\xf1\xf6\x84\x1d\xc9\xb6\xbf\xc5]\x0c$O\xf5\xa8\xbf\n&\x7f\x17\x89\xf0\x80?j\x82\xf1\xe0F\xbc\xac\xbf G\xee\x9fX\xfe\xa7\xbf\xc4\x7f\xc0J\xb0\xc6\xa6\xbf\x82\x98\x1b\x85uC\xb4?4\x82d-\xd8o\xce?'
p27
tp28
bsS'ICA11'
p29
g14
(g15
(I0
tp30
g17
tp31
Rp32
(I1
(I9
I20
I11
tp33
g24
I00
S'$\xc56\x14<\x02\xd1\xbf)\x96\xf0\x81\xa8\x16\xc1\xbf\xe9\xff\xd6\x92\xc7\x0b\x08@\xcaSJ\xee\xed\x01\xdd?\xa8\xdcZ\xac!@\xd6\xbf\x8ad\xfc.\xf3\xc6\xec?\xea\xf9\xfc:\xca\x9f\xb9\xbf\x12yp\x8f\xc2u\xe0?\xf6\xb8N\x82\xfb\xe4\xf7\xbf\xa3s\x992Q\xa7\xfb?\x1d\xda^\x83\x15\x17\xc0\xbf\xfa\xe3\x06S\x870\xc3?8\x06\x93%\xc0*\xd7\xbf5\xb6\xf0\xd5\xa1\xb5\xe7?\x82\xb5.\x0e\x0f\x80\xd9\xbf\xd2\x94\xfc\x08D\xb2\xff?"\xd8\x9em\xaf\n\xe2?\xa6\xb3\xfb\xd3\xcb\xf4\xe4?L\x1fA\xdf\xb6\xa9\xc9\xbf\x04`f\x01\x87\x0b\xb1?\xcf\xd2\xfaX,\r\xf0?\xf2M<\x93\xe0\xd0\xb8?\xd45a\xce\xe4m\xb2\xbf\x8eJvm\x7f\x8c\xfb?\x18\x8f\x16\xb3\xce\x1a\x8c\xbf\xa3\xeaT\xd6<\x81G?1K\x827\x06\xa5\xc2\xbfn\x17^\r\xada\xe5\xbfe\x88q\xc9<\xa7\xe0?\x13t*,&G\x04\xc0\r\x17\xea}#\r\xe7? tn\xe6\x98\x87\xe8?{\xf7\xedUW\x86\x82?V\xc9I(\x88\xd1\xb6?\xa0\xf3\x93BrI\xf9?\xd5\x87WzS\xb9\xc6?7[\xd5\x9dw\xe3\xd1?\xbb2\xa3L\x1c\x1b\xcd\xbf6\xfc2\xebk\xa1\xce?$%\x9d\xea\x1e\xd8\xde?3\xcd\xa4\xe0g(\x01\xc0"\x18\xcca\xcb2\xdb\xbfY\x96\xd3j\xf6L\xc8\xbf\xf0LA\xbb-\xe0\xde?\x92s\xd05Ao\x0e@ T\xc3\xe1p\x1c\xd1\xbf\xe6\n[P\xbcZ\xd9\xbf\xe0\xcf\x7f_\x9e{\xd7?\x82\xb1\xf4}\xbbP\x9c\xbf1\x99\x0f\xc3t\xc7\xe9?\xc8\xb1\xee4\x11\xf8\xd4?gu\x97\x1c\xe0\xbf\xb9?5E\xa3H\xb7\xf6\xdc\xbf+\xa7V\xb0\x06\xe5\xe7\xbf\xa4\xac\x86\x98\x95N\xc4?5\x9aq\xb2\x02\xcc\xe4?\xd1\x93^F\xe4\xe0\xd4?\xebc\xa0\x0fao\xee\xbf\x04E&\xce\xf8<\xee?\x9e\x8cU=\xf6\n\xf1?\x91"T<\x81\xe3\xdb?\x10\xf2)\xb0\x03J\x04\xc0h\xd2\xba\x11\x0b\xa2\xd0?fw`\xf8`\xd2\xdd\xbf\xde,\xd7\x92Y\xa0\xed?0g\x1b\x1eX\x1f\xc5\xbf\x0b\xafO\xbdn4\xb0?\x8b\x86\xed\x8a\xe5\x1c\xf7\xbf6\xee\xc6\x99N\xeb\xb1\xbf\xf8\x1b\x1d\xc6\xab8\xd0?\xcb7\x04/x\x08\xe9\xbf\x14\x02\x92\x16\x1d\x11\xf0?\xcb\xd4 \xb6\xc6M\xf4?\x84-\xf0K~4\xa4\xbf\x8f\xb7\x17\x9b$4\x02@y\r\x8f\x8d\xd4\xb3\xe8?\xfd`\xe6\xd4~\'\xcf\xbfT\x19\x14\x1c\x0c|\xa8\xbf\xfd\xc6\xc6\xa7\x0e\xd6\xf0\xbf\x10U\xf8\x02C\xbf\xe7\xbf\xe0\x84\xdd\\Z\x96\xb4?\xef\xc85\xd0nk\xf4?!\xef\x88\xf5\xe6\xbc\x05\xc0!\xc4\x9c?\x93a\xb4?$\x04\x18;j\x9d\xda\xbf\x9c\x84\t"nF\xf4\xbf\xf0\xe7\x15l\xa1n\xd6?X\x8a\xe2\xdc\xc9.\xd3\xbf\x00Lx\xabo\x15\xd0\xbf\xa4\xcb\x92Oo:\xef\xbf\xed\x05e\x1bzY\xf4\xbf6\x08\xe9\x1a\x8d;\xc7\xbf\xf84\xd5\xad51\xf8\xbf\xcfh\x0et\x16h\xf2\xbf\xa83\x1f\x19x\x9d\xe4\xbf2\xb6dm!\xcf\xc2?M@\r\x98\xa9q\xd8?\xc2j\xe0\xad}\xc0\xf7?\xe7\xf8\xc4?\x9c>\xec?\xaa\n\xfd.3\x8c\x91?\xfc\x8c\x9b\x11\x0fg\xe8\xbfC\xa3hLNW\xe3\xbf\xa8\xab\xce\x8c\x0f\xd6\xf1?\x87fFdT\xb6\xf3\xbfn\x19@\xd3\x87I\xc1?\xedv-d15\xf2?6v(\x7f\xec\x93\xbc\xbf\xfbBDk\x0b\xdc\xf2\xbf\x0b\xb4\xbb\x84\x14[\xf3\xbf\xe0\xb2\x16s\x8e\xbb\xdf\xbff\xb4\xc8\xd4CE\xf7\xbf\'x^\xe7/\xf6\xe2\xbfQ\x1e\xdb\x88\xfd\x16\xe4\xbfy\x0f\xf8E\x07h\xf6?J\xe9\xd77L\x07\xe0?\x02a\xb8\x08\xe5O\xe0?q\x9c\xd5\xc1\xec\xf6\xf2?Vy\xb1JN\x97\xdc?u@\xe7<\x84l\xf1\xbfk\r\xdd"\xb6\xee\xa2\xbf\x98\rm\x0c\xd1#\xd5?s^\xe7\x8a\x7f\xf8\xe8\xbfKQpO\xd6\x8e\xd6\xbf0`\xd7\x10\x18H\xee\xbf\xdc\t(\xbe\xa8\xc2\xea?\x92Gf=\x1e\xee\xd9?\x9ad\xf5\t\xc46\xef?)\xa69\n\xee\xf7\xb3?M\x93\xeb:~E\xb4\xbf\x98\rt\x9f\x89e\xf4?\xb6\xe0EQr\x82\xca?\x83\x82\xe5\xcd:\xd5\xf1\xbfhy\xec\x7f\xccP\xc0\xbf)X\x03j\xbe!\xd1?\x9c\x87\xef\x84\xad\x82\xe8\xbfd(P\xa4,\x89\x06\xc0\xc3Vc&\xbe\xd5\xe6\xbfD\xb2\xb0\xb2\x10`\xe7?\xdca\xb7\x1f\xb5q\xd8\xbf\x00Y\xc5\xcc3\xea\xc4?\xb8\xc5J\xc7,[\xe8\xbfzOm\xb6\x03\xd9\xdf?\x8f"\xb5\xf5]\xd4\x04\xc0\xfb\xb4;3#\x0c\xf7\xbf\xa5\x8b\x8db\x91\xbd\xe2?,\x9f"\x03\xca\xd8\xe3\xbf\x7f\x05\n\\Q\x8e\xce\xbf7\xd3\xaa\xfc\xd3\xc7\xb5?0\xa0\xa8\xa5\x8d!\xf6?Hi\xfa\x9cO\x88\xe6\xbf3\xa8\x02\x1ff\x84\x9c\xbfX\xbc4\x12\xa0\xde\xec\xbf\xff\x80\xfcA\xd27\x00\xc0&\x98O\xd4.\r\xde?\x8c\x10\xf39 \xbf\xba\xbf\xa3X\xe9\xae\xe6q\xe2\xbfe\xad0\xa9O\x90\xb6\xbfU\x8e\xc8\xc2F\xa0\xfe\xbf\xeb\x04\x19\xa7\xa4\x98\xe9\xbf\x18d\xa0I\x80\xb2\xda?\xcbv\xe9\xf002\xcb\xbf\xbe\xe8\xf8\xda\xca\xff\xba?\x13\xe7\x9ep[\x12\xd4\xbfi!P\xaa\x08J\xb2?v\x96\xcf\xd6E\x13\x08@c\xcb\xd0\x7f\x0b/\xd3\xbf\xac\xc8?m\x00\x17\xde\xbf\xaa\xfe\x8b\xff\x1du\xe3?\x844j6\x13\x8d\xe5?\xf6\xae\xedu][\xd5?V\xd1\xa5\xf4\xb4|\x81\xbf:<\x9c\xff\xdaw\x00\xc0\x1a\xfaVn\xa2\xbf\xbc\xbf\xc5\xb3\x81~\xda\x0b\xf2?\xd7n\x82\xd4>\x1b\xe3\xbfYEX\xf7]n\xc6?!7\xa8\xa2\xa4\xec\xa9\xbf\xfe&\x03\xac\xd4\xa3\x93?\x052Ue\xd8\xc2\xf6?\x81\x00ay\xdef\xaf?\xb1\xba\x9c\t\xedA\xe3\xbf\xc6^\x15S\x89\x90\xe8\xbf\xc1\xfa:I\xe6b\xf1\xbf\x06\x92*>+\xe1<\xbf\xee\x86\xact\x0f/\xf4?\xb7n\xd3\x81\n\xbd\xf8\xbf\x95\xe7\xe9f\xd2S\xd5\xbf\xe4\x01\xeb\x9fN\xc1\xb1?\x88\xb9\xa4}\xed\x9d\xdf\xbfe\r\xa0Ir\xd1\xf5?\xc5`\xe3\xbd\x1eV\xc5\xbf9\xa0\x9c\xd6g\xc6\xec\xbf\xf2\xbe\x8c*\xd2\x04\xfa\xbf\x06\xb3\xd3\xe3\xa7\xf0\xd0?\xf3\x86\xf9\xb2\xdbP\xd4?S\xc3\xfa\x06\x95\xfe\xc6\xbf\xb0\x02\xe7\xb9\xcee\xf1\xbf)\x1f\xf0\xdde\xcd\xeb\xbf\xc4\xe4\x14\xd5B\xf3\x92\xbfg\xa2\xbd{"P\xc9?j\x0c\t\xcc\xde\x18\xce?\xa8\x9a\xb3\xba\x8bd\xf6\xbf\xf9FS4h\x91\x02@\x85Dn\xb0\xa2F\xda\xbf{\x14\x8a\xc0\xe3\xb0\xf1?\xec\x94,\'\x11\x0b\xee?\x7fO\xf9\xe7\xa1\x83\xee?v\xa1\xd9\x1efl\xee\xbf\xa1J\xd9;\x95\xb4\xd8?\xf1\xd0d\xads\xe1\xb1?R\x80\xc3/\xadG\x06@\xae\xef\xe4Z\x9e,\xdd\xbfFM\xfa\x9c\x8a\xd1\xe4?\x97\x96\\;\x14\xbb\xe5\xbf._>\xb0\xfc\x01\xe8\xbf\x132j\x199\xcf\xe3?\x83A>\xbfRb\x05@\x0c\xa3\x854\xff\xd7\xdd?J\x94\xd8t\x8b\xb6\xe2?\xfb\xe6\xcd\xbbq\xf7\xcf?$\xc56\x14<\x02\xd1\xbf)\x96\xf0\x81\xa8\x16\xc1\xbf\xe9\xff\xd6\x92\xc7\x0b\x08@\xcaSJ\xee\xed\x01\xdd?\xa8\xdcZ\xac!@\xd6\xbf\x8ad\xfc.\xf3\xc6\xec?\xea\xf9\xfc:\xca\x9f\xb9\xbf\x12yp\x8f\xc2u\xe0?\xf6\xb8N\x82\xfb\xe4\xf7\xbf\xa3s\x992Q\xa7\xfb?\x1d\xda^\x83\x15\x17\xc0\xbf\xfa\xe3\x06S\x870\xc3?8\x06\x93%\xc0*\xd7\xbf5\xb6\xf0\xd5\xa1\xb5\xe7?\x82\xb5.\x0e\x0f\x80\xd9\xbf\xd2\x94\xfc\x08D\xb2\xff?"\xd8\x9em\xaf\n\xe2?\xa6\xb3\xfb\xd3\xcb\xf4\xe4?L\x1fA\xdf\xb6\xa9\xc9\xbf\x04`f\x01\x87\x0b\xb1?\xcf\xd2\xfaX,\r\xf0?\xf2M<\x93\xe0\xd0\xb8?\xd45a\xce\xe4m\xb2\xbf\x8eJvm\x7f\x8c\xfb?\x18\x8f\x16\xb3\xce\x1a\x8c\xbf\xa3\xeaT\xd6<\x81G?1K\x827\x06\xa5\xc2\xbfn\x17^\r\xada\xe5\xbfe\x88q\xc9<\xa7\xe0?\x13t*,&G\x04\xc0\r\x17\xea}#\r\xe7? tn\xe6\x98\x87\xe8?{\xf7\xedUW\x86\x82?V\xc9I(\x88\xd1\xb6?\xa0\xf3\x93BrI\xf9?\xd5\x87WzS\xb9\xc6?7[\xd5\x9dw\xe3\xd1?\xbb2\xa3L\x1c\x1b\xcd\xbf6\xfc2\xebk\xa1\xce?$%\x9d\xea\x1e\xd8\xde?3\xcd\xa4\xe0g(\x01\xc0"\x18\xcca\xcb2\xdb\xbfY\x96\xd3j\xf6L\xc8\xbf\xf0LA\xbb-\xe0\xde?\x92s\xd05Ao\x0e@ T\xc3\xe1p\x1c\xd1\xbf\xe6\n[P\xbcZ\xd9\xbf\xe0\xcf\x7f_\x9e{\xd7?\x82\xb1\xf4}\xbbP\x9c\xbf1\x99\x0f\xc3t\xc7\xe9?\xc8\xb1\xee4\x11\xf8\xd4?gu\x97\x1c\xe0\xbf\xb9?5E\xa3H\xb7\xf6\xdc\xbf+\xa7V\xb0\x06\xe5\xe7\xbf\xa4\xac\x86\x98\x95N\xc4?5\x9aq\xb2\x02\xcc\xe4?\xd1\x93^F\xe4\xe0\xd4?\xebc\xa0\x0fao\xee\xbf\x04E&\xce\xf8<\xee?\x9e\x8cU=\xf6\n\xf1?\x91"T<\x81\xe3\xdb?\x10\xf2)\xb0\x03J\x04\xc0h\xd2\xba\x11\x0b\xa2\xd0?fw`\xf8`\xd2\xdd\xbf\xde,\xd7\x92Y\xa0\xed?0g\x1b\x1eX\x1f\xc5\xbf\x0b\xafO\xbdn4\xb0?\x8b\x86\xed\x8a\xe5\x1c\xf7\xbf6\xee\xc6\x99N\xeb\xb1\xbf\xf8\x1b\x1d\xc6\xab8\xd0?\xcb7\x04/x\x08\xe9\xbf\x14\x02\x92\x16\x1d\x11\xf0?\xcb\xd4 \xb6\xc6M\xf4?\x84-\xf0K~4\xa4\xbf\x8f\xb7\x17\x9b$4\x02@y\r\x8f\x8d\xd4\xb3\xe8?\xfd`\xe6\xd4~\'\xcf\xbfT\x19\x14\x1c\x0c|\xa8\xbf\xfd\xc6\xc6\xa7\x0e\xd6\xf0\xbf\x10U\xf8\x02C\xbf\xe7\xbf\xe0\x84\xdd\\Z\x96\xb4?\xef\xc85\xd0nk\xf4?!\xef\x88\xf5\xe6\xbc\x05\xc0!\xc4\x9c?\x93a\xb4?$\x04\x18;j\x9d\xda\xbf\x9c\x84\t"nF\xf4\xbf\xf0\xe7\x15l\xa1n\xd6?X\x8a\xe2\xdc\xc9.\xd3\xbf\x00Lx\xabo\x15\xd0\xbf\xa4\xcb\x92Oo:\xef\xbf\xed\x05e\x1bzY\xf4\xbf6\x08\xe9\x1a\x8d;\xc7\xbf\xf84\xd5\xad51\xf8\xbf\xcfh\x0et\x16h\xf2\xbf\xa83\x1f\x19x\x9d\xe4\xbf2\xb6dm!\xcf\xc2?M@\r\x98\xa9q\xd8?\xc2j\xe0\xad}\xc0\xf7?\xe7\xf8\xc4?\x9c>\xec?\xaa\n\xfd.3\x8c\x91?\xfc\x8c\x9b\x11\x0fg\xe8\xbfC\xa3hLNW\xe3\xbf\xa8\xab\xce\x8c\x0f\xd6\xf1?\x87fFdT\xb6\xf3\xbfn\x19@\xd3\x87I\xc1?\xedv-d15\xf2?6v(\x7f\xec\x93\xbc\xbf\xfbBDk\x0b\xdc\xf2\xbf\x0b\xb4\xbb\x84\x14[\xf3\xbf\xe0\xb2\x16s\x8e\xbb\xdf\xbff\xb4\xc8\xd4CE\xf7\xbf\'x^\xe7/\xf6\xe2\xbfQ\x1e\xdb\x88\xfd\x16\xe4\xbfy\x0f\xf8E\x07h\xf6?J\xe9\xd77L\x07\xe0?\x02a\xb8\x08\xe5O\xe0?q\x9c\xd5\xc1\xec\xf6\xf2?Vy\xb1JN\x97\xdc?u@\xe7<\x84l\xf1\xbfk\r\xdd"\xb6\xee\xa2\xbf\x98\rm\x0c\xd1#\xd5?s^\xe7\x8a\x7f\xf8\xe8\xbfKQpO\xd6\x8e\xd6\xbf0`\xd7\x10\x18H\xee\xbf\xdc\t(\xbe\xa8\xc2\xea?\x92Gf=\x1e\xee\xd9?\x9ad\xf5\t\xc46\xef?)\xa69\n\xee\xf7\xb3?M\x93\xeb:~E\xb4\xbf\x98\rt\x9f\x89e\xf4?\xb6\xe0EQr\x82\xca?\x83\x82\xe5\xcd:\xd5\xf1\xbfhy\xec\x7f\xccP\xc0\xbf)X\x03j\xbe!\xd1?\x9c\x87\xef\x84\xad\x82\xe8\xbfd(P\xa4,\x89\x06\xc0\xc3Vc&\xbe\xd5\xe6\xbfD\xb2\xb0\xb2\x10`\xe7?\xdca\xb7\x1f\xb5q\xd8\xbf\x00Y\xc5\xcc3\xea\xc4?\xb8\xc5J\xc7,[\xe8\xbfzOm\xb6\x03\xd9\xdf?\x8f"\xb5\xf5]\xd4\x04\xc0\xfb\xb4;3#\x0c\xf7\xbf\xa5\x8b\x8db\x91\xbd\xe2?,\x9f"\x03\xca\xd8\xe3\xbf\x7f\x05\n\\Q\x8e\xce\xbf7\xd3\xaa\xfc\xd3\xc7\xb5?0\xa0\xa8\xa5\x8d!\xf6?Hi\xfa\x9cO\x88\xe6\xbf3\xa8\x02\x1ff\x84\x9c\xbfX\xbc4\x12\xa0\xde\xec\xbf\xff\x80\xfcA\xd27\x00\xc0&\x98O\xd4.\r\xde?\x8c\x10\xf39 \xbf\xba\xbf\xa3X\xe9\xae\xe6q\xe2\xbfe\xad0\xa9O\x90\xb6\xbfU\x8e\xc8\xc2F\xa0\xfe\xbf\xeb\x04\x19\xa7\xa4\x98\xe9\xbf\x18d\xa0I\x80\xb2\xda?\xcbv\xe9\xf002\xcb\xbf\xbe\xe8\xf8\xda\xca\xff\xba?\x13\xe7\x9ep[\x12\xd4\xbfi!P\xaa\x08J\xb2?v\x96\xcf\xd6E\x13\x08@c\xcb\xd0\x7f\x0b/\xd3\xbf\xac\xc8?m\x00\x17\xde\xbf\xaa\xfe\x8b\xff\x1du\xe3?\x844j6\x13\x8d\xe5?\xf6\xae\xedu][\xd5?V\xd1\xa5\xf4\xb4|\x81\xbf:<\x9c\xff\xdaw\x00\xc0\x1a\xfaVn\xa2\xbf\xbc\xbf\xc5\xb3\x81~\xda\x0b\xf2?\xd7n\x82\xd4>\x1b\xe3\xbfYEX\xf7]n\xc6?!7\xa8\xa2\xa4\xec\xa9\xbf\xfe&\x03\xac\xd4\xa3\x93?\x052Ue\xd8\xc2\xf6?\x81\x00ay\xdef\xaf?\xb1\xba\x9c\t\xedA\xe3\xbf\xc6^\x15S\x89\x90\xe8\xbf\xc1\xfa:I\xe6b\xf1\xbf\x06\x92*>+\xe1<\xbf\xee\x86\xact\x0f/\xf4?\xb7n\xd3\x81\n\xbd\xf8\xbf\x95\xe7\xe9f\xd2S\xd5\xbf\xe4\x01\xeb\x9fN\xc1\xb1?\x88\xb9\xa4}\xed\x9d\xdf\xbfe\r\xa0Ir\xd1\xf5?\xc5`\xe3\xbd\x1eV\xc5\xbf9\xa0\x9c\xd6g\xc6\xec\xbf\xf2\xbe\x8c*\xd2\x04\xfa\xbf\x06\xb3\xd3\xe3\xa7\xf0\xd0?\xf3\x86\xf9\xb2\xdbP\xd4?S\xc3\xfa\x06\x95\xfe\xc6\xbf\xb0\x02\xe7\xb9\xcee\xf1\xbf)\x1f\xf0\xdde\xcd\xeb\xbf\xc4\xe4\x14\xd5B\xf3\x92\xbfg\xa2\xbd{"P\xc9?j\x0c\t\xcc\xde\x18\xce?\xa8\x9a\xb3\xba\x8bd\xf6\xbf\xf9FS4h\x91\x02@\x85Dn\xb0\xa2F\xda\xbf{\x14\x8a\xc0\xe3\xb0\xf1?\xec\x94,\'\x11\x0b\xee?\x7fO\xf9\xe7\xa1\x83\xee?v\xa1\xd9\x1efl\xee\xbf\xa1J\xd9;\x95\xb4\xd8?\xf1\xd0d\xads\xe1\xb1?R\x80\xc3/\xadG\x06@\xae\xef\xe4Z\x9e,\xdd\xbfFM\xfa\x9c\x8a\xd1\xe4?\x97\x96\\;\x14\xbb\xe5\xbf._>\xb0\xfc\x01\xe8\xbf\x132j\x199\xcf\xe3?\x83A>\xbfRb\x05@\x0c\xa3\x854\xff\xd7\xdd?J\x94\xd8t\x8b\xb6\xe2?\xfb\xe6\xcd\xbbq\xf7\xcf?$\xc56\x14<\x02\xd1\xbf)\x96\xf0\x81\xa8\x16\xc1\xbf\xe9\xff\xd6\x92\xc7\x0b\x08@\xcaSJ\xee\xed\x01\xdd?\xa8\xdcZ\xac!@\xd6\xbf\x8ad\xfc.\xf3\xc6\xec?\xea\xf9\xfc:\xca\x9f\xb9\xbf\x12yp\x8f\xc2u\xe0?\xf6\xb8N\x82\xfb\xe4\xf7\xbf\xa3s\x992Q\xa7\xfb?\x1d\xda^\x83\x15\x17\xc0\xbf\xfa\xe3\x06S\x870\xc3?8\x06\x93%\xc0*\xd7\xbf5\xb6\xf0\xd5\xa1\xb5\xe7?\x82\xb5.\x0e\x0f\x80\xd9\xbf\xd2\x94\xfc\x08D\xb2\xff?"\xd8\x9em\xaf\n\xe2?\xa6\xb3\xfb\xd3\xcb\xf4\xe4?L\x1fA\xdf\xb6\xa9\xc9\xbf\x04`f\x01\x87\x0b\xb1?\xcf\xd2\xfaX,\r\xf0?\xf2M<\x93\xe0\xd0\xb8?\xd45a\xce\xe4m\xb2\xbf\x8eJvm\x7f\x8c\xfb?\x18\x8f\x16\xb3\xce\x1a\x8c\xbf\xa3\xeaT\xd6<\x81G?1K\x827\x06\xa5\xc2\xbfn\x17^\r\xada\xe5\xbfe\x88q\xc9<\xa7\xe0?\x13t*,&G\x04\xc0\r\x17\xea}#\r\xe7? tn\xe6\x98\x87\xe8?{\xf7\xedUW\x86\x82?V\xc9I(\x88\xd1\xb6?\xa0\xf3\x93BrI\xf9?\xd5\x87WzS\xb9\xc6?7[\xd5\x9dw\xe3\xd1?\xbb2\xa3L\x1c\x1b\xcd\xbf6\xfc2\xebk\xa1\xce?$%\x9d\xea\x1e\xd8\xde?3\xcd\xa4\xe0g(\x01\xc0"\x18\xcca\xcb2\xdb\xbfY\x96\xd3j\xf6L\xc8\xbf\xf0LA\xbb-\xe0\xde?\x92s\xd05Ao\x0e@ T\xc3\xe1p\x1c\xd1\xbf\xe6\n[P\xbcZ\xd9\xbf\xe0\xcf\x7f_\x9e{\xd7?\x82\xb1\xf4}\xbbP\x9c\xbf1\x99\x0f\xc3t\xc7\xe9?\xc8\xb1\xee4\x11\xf8\xd4?gu\x97\x1c\xe0\xbf\xb9?5E\xa3H\xb7\xf6\xdc\xbf+\xa7V\xb0\x06\xe5\xe7\xbf\xa4\xac\x86\x98\x95N\xc4?5\x9aq\xb2\x02\xcc\xe4?\xd1\x93^F\xe4\xe0\xd4?\xebc\xa0\x0fao\xee\xbf\x04E&\xce\xf8<\xee?\x9e\x8cU=\xf6\n\xf1?\x91"T<\x81\xe3\xdb?\x10\xf2)\xb0\x03J\x04\xc0h\xd2\xba\x11\x0b\xa2\xd0?fw`\xf8`\xd2\xdd\xbf\xde,\xd7\x92Y\xa0\xed?0g\x1b\x1eX\x1f\xc5\xbf\x0b\xafO\xbdn4\xb0?\x8b\x86\xed\x8a\xe5\x1c\xf7\xbf6\xee\xc6\x99N\xeb\xb1\xbf\xf8\x1b\x1d\xc6\xab8\xd0?\xcb7\x04/x\x08\xe9\xbf\x14\x02\x92\x16\x1d\x11\xf0?\xcb\xd4 \xb6\xc6M\xf4?\x84-\xf0K~4\xa4\xbf\x8f\xb7\x17\x9b$4\x02@y\r\x8f\x8d\xd4\xb3\xe8?\xfd`\xe6\xd4~\'\xcf\xbfT\x19\x14\x1c\x0c|\xa8\xbf\xfd\xc6\xc6\xa7\x0e\xd6\xf0\xbf\x10U\xf8\x02C\xbf\xe7\xbf\xe0\x84\xdd\\Z\x96\xb4?\xef\xc85\xd0nk\xf4?!\xef\x88\xf5\xe6\xbc\x05\xc0!\xc4\x9c?\x93a\xb4?$\x04\x18;j\x9d\xda\xbf\x9c\x84\t"nF\xf4\xbf\xf0\xe7\x15l\xa1n\xd6?X\x8a\xe2\xdc\xc9.\xd3\xbf\x00Lx\xabo\x15\xd0\xbf\xa4\xcb\x92Oo:\xef\xbf\xed\x05e\x1bzY\xf4\xbf6\x08\xe9\x1a\x8d;\xc7\xbf\xf84\xd5\xad51\xf8\xbf\xcfh\x0et\x16h\xf2\xbf\xa83\x1f\x19x\x9d\xe4\xbf2\xb6dm!\xcf\xc2?M@\r\x98\xa9q\xd8?\xc2j\xe0\xad}\xc0\xf7?\xe7\xf8\xc4?\x9c>\xec?\xaa\n\xfd.3\x8c\x91?\xfc\x8c\x9b\x11\x0fg\xe8\xbfC\xa3hLNW\xe3\xbf\xa8\xab\xce\x8c\x0f\xd6\xf1?\x87fFdT\xb6\xf3\xbfn\x19@\xd3\x87I\xc1?\xedv-d15\xf2?6v(\x7f\xec\x93\xbc\xbf\xfbBDk\x0b\xdc\xf2\xbf\x0b\xb4\xbb\x84\x14[\xf3\xbf\xe0\xb2\x16s\x8e\xbb\xdf\xbff\xb4\xc8\xd4CE\xf7\xbf\'x^\xe7/\xf6\xe2\xbfQ\x1e\xdb\x88\xfd\x16\xe4\xbfy\x0f\xf8E\x07h\xf6?J\xe9\xd77L\x07\xe0?\x02a\xb8\x08\xe5O\xe0?q\x9c\xd5\xc1\xec\xf6\xf2?Vy\xb1JN\x97\xdc?u@\xe7<\x84l\xf1\xbfk\r\xdd"\xb6\xee\xa2\xbf\x98\rm\x0c\xd1#\xd5?s^\xe7\x8a\x7f\xf8\xe8\xbfKQpO\xd6\x8e\xd6\xbf0`\xd7\x10\x18H\xee\xbf\xdc\t(\xbe\xa8\xc2\xea?\x92Gf=\x1e\xee\xd9?\x9ad\xf5\t\xc46\xef?)\xa69\n\xee\xf7\xb3?M\x93\xeb:~E\xb4\xbf\x98\rt\x9f\x89e\xf4?\xb6\xe0EQr\x82\xca?\x83\x82\xe5\xcd:\xd5\xf1\xbfhy\xec\x7f\xccP\xc0\xbf)X\x03j\xbe!\xd1?\x9c\x87\xef\x84\xad\x82\xe8\xbfd(P\xa4,\x89\x06\xc0\xc3Vc&\xbe\xd5\xe6\xbfD\xb2\xb0\xb2\x10`\xe7?\xdca\xb7\x1f\xb5q\xd8\xbf\x00Y\xc5\xcc3\xea\xc4?\xb8\xc5J\xc7,[\xe8\xbfzOm\xb6\x03\xd9\xdf?\x8f"\xb5\xf5]\xd4\x04\xc0\xfb\xb4;3#\x0c\xf7\xbf\xa5\x8b\x8db\x91\xbd\xe2?,\x9f"\x03\xca\xd8\xe3\xbf\x7f\x05\n\\Q\x8e\xce\xbf7\xd3\xaa\xfc\xd3\xc7\xb5?0\xa0\xa8\xa5\x8d!\xf6?Hi\xfa\x9cO\x88\xe6\xbf3\xa8\x02\x1ff\x84\x9c\xbfX\xbc4\x12\xa0\xde\xec\xbf\xff\x80\xfcA\xd27\x00\xc0&\x98O\xd4.\r\xde?\x8c\x10\xf39 \xbf\xba\xbf\xa3X\xe9\xae\xe6q\xe2\xbfe\xad0\xa9O\x90\xb6\xbfU\x8e\xc8\xc2F\xa0\xfe\xbf\xeb\x04\x19\xa7\xa4\x98\xe9\xbf\x18d\xa0I\x80\xb2\xda?\xcbv\xe9\xf002\xcb\xbf\xbe\xe8\xf8\xda\xca\xff\xba?\x13\xe7\x9ep[\x12\xd4\xbfi!P\xaa\x08J\xb2?v\x96\xcf\xd6E\x13\x08@c\xcb\xd0\x7f\x0b/\xd3\xbf\xac\xc8?m\x00\x17\xde\xbf\xaa\xfe\x8b\xff\x1du\xe3?\x844j6\x13\x8d\xe5?\xf6\xae\xedu][\xd5?V\xd1\xa5\xf4\xb4|\x81\xbf:<\x9c\xff\xdaw\x00\xc0\x1a\xfaVn\xa2\xbf\xbc\xbf\xc5\xb3\x81~\xda\x0b\xf2?\xd7n\x82\xd4>\x1b\xe3\xbfYEX\xf7]n\xc6?!7\xa8\xa2\xa4\xec\xa9\xbf\xfe&\x03\xac\xd4\xa3\x93?\x052Ue\xd8\xc2\xf6?\x81\x00ay\xdef\xaf?\xb1\xba\x9c\t\xedA\xe3\xbf\xc6^\x15S\x89\x90\xe8\xbf\xc1\xfa:I\xe6b\xf1\xbf\x06\x92*>+\xe1<\xbf\xee\x86\xact\x0f/\xf4?\xb7n\xd3\x81\n\xbd\xf8\xbf\x95\xe7\xe9f\xd2S\xd5\xbf\xe4\x01\xeb\x9fN\xc1\xb1?\x88\xb9\xa4}\xed\x9d\xdf\xbfe\r\xa0Ir\xd1\xf5?\xc5`\xe3\xbd\x1eV\xc5\xbf9\xa0\x9c\xd6g\xc6\xec\xbf\xf2\xbe\x8c*\xd2\x04\xfa\xbf\x06\xb3\xd3\xe3\xa7\xf0\xd0?\xf3\x86\xf9\xb2\xdbP\xd4?S\xc3\xfa\x06\x95\xfe\xc6\xbf\xb0\x02\xe7\xb9\xcee\xf1\xbf)\x1f\xf0\xdde\xcd\xeb\xbf\xc4\xe4\x14\xd5B\xf3\x92\xbfg\xa2\xbd{"P\xc9?j\x0c\t\xcc\xde\x18\xce?\xa8\x9a\xb3\xba\x8bd\xf6\xbf\xf9FS4h\x91\x02@\x85Dn\xb0\xa2F\xda\xbf{\x14\x8a\xc0\xe3\xb0\xf1?\xec\x94,\'\x11\x0b\xee?\x7fO\xf9\xe7\xa1\x83\xee?v\xa1\xd9\x1efl\xee\xbf\xa1J\xd9;\x95\xb4\xd8?\xf1\xd0d\xads\xe1\xb1?R\x80\xc3/\xadG\x06@\xae\xef\xe4Z\x9e,\xdd\xbfFM\xfa\x9c\x8a\xd1\xe4?\x97\x96\\;\x14\xbb\xe5\xbf._>\xb0\xfc\x01\xe8\xbf\x132j\x199\xcf\xe3?\x83A>\xbfRb\x05@\x0c\xa3\x854\xff\xd7\xdd?J\x94\xd8t\x8b\xb6\xe2?\xfb\xe6\xcd\xbbq\xf7\xcf?$\xc56\x14<\x02\xd1\xbf)\x96\xf0\x81\xa8\x16\xc1\xbf\xe9\xff\xd6\x92\xc7\x0b\x08@\xcaSJ\xee\xed\x01\xdd?\xa8\xdcZ\xac!@\xd6\xbf\x8ad\xfc.\xf3\xc6\xec?\xea\xf9\xfc:\xca\x9f\xb9\xbf\x12yp\x8f\xc2u\xe0?\xf6\xb8N\x82\xfb\xe4\xf7\xbf\xa3s\x992Q\xa7\xfb?\x1d\xda^\x83\x15\x17\xc0\xbf\xfa\xe3\x06S\x870\xc3?8\x06\x93%\xc0*\xd7\xbf5\xb6\xf0\xd5\xa1\xb5\xe7?\x82\xb5.\x0e\x0f\x80\xd9\xbf\xd2\x94\xfc\x08D\xb2\xff?"\xd8\x9em\xaf\n\xe2?\xa6\xb3\xfb\xd3\xcb\xf4\xe4?L\x1fA\xdf\xb6\xa9\xc9\xbf\x04`f\x01\x87\x0b\xb1?\xcf\xd2\xfaX,\r\xf0?\xf2M<\x93\xe0\xd0\xb8?\xd45a\xce\xe4m\xb2\xbf\x8eJvm\x7f\x8c\xfb?\x18\x8f\x16\xb3\xce\x1a\x8c\xbf\xa3\xeaT\xd6<\x81G?1K\x827\x06\xa5\xc2\xbfn\x17^\r\xada\xe5\xbfe\x88q\xc9<\xa7\xe0?\x13t*,&G\x04\xc0\r\x17\xea}#\r\xe7? tn\xe6\x98\x87\xe8?{\xf7\xedUW\x86\x82?V\xc9I(\x88\xd1\xb6?\xa0\xf3\x93BrI\xf9?\xd5\x87WzS\xb9\xc6?7[\xd5\x9dw\xe3\xd1?\xbb2\xa3L\x1c\x1b\xcd\xbf6\xfc2\xebk\xa1\xce?$%\x9d\xea\x1e\xd8\xde?3\xcd\xa4\xe0g(\x01\xc0"\x18\xcca\xcb2\xdb\xbfY\x96\xd3j\xf6L\xc8\xbf\xf0LA\xbb-\xe0\xde?\x92s\xd05Ao\x0e@ T\xc3\xe1p\x1c\xd1\xbf\xe6\n[P\xbcZ\xd9\xbf\xe0\xcf\x7f_\x9e{\xd7?\x82\xb1\xf4}\xbbP\x9c\xbf1\x99\x0f\xc3t\xc7\xe9?\xc8\xb1\xee4\x11\xf8\xd4?gu\x97\x1c\xe0\xbf\xb9?5E\xa3H\xb7\xf6\xdc\xbf+\xa7V\xb0\x06\xe5\xe7\xbf\xa4\xac\x86\x98\x95N\xc4?5\x9aq\xb2\x02\xcc\xe4?\xd1\x93^F\xe4\xe0\xd4?\xebc\xa0\x0fao\xee\xbf\x04E&\xce\xf8<\xee?\x9e\x8cU=\xf6\n\xf1?\x91"T<\x81\xe3\xdb?\x10\xf2)\xb0\x03J\x04\xc0h\xd2\xba\x11\x0b\xa2\xd0?fw`\xf8`\xd2\xdd\xbf\xde,\xd7\x92Y\xa0\xed?0g\x1b\x1eX\x1f\xc5\xbf\x0b\xafO\xbdn4\xb0?\x8b\x86\xed\x8a\xe5\x1c\xf7\xbf6\xee\xc6\x99N\xeb\xb1\xbf\xf8\x1b\x1d\xc6\xab8\xd0?\xcb7\x04/x\x08\xe9\xbf\x14\x02\x92\x16\x1d\x11\xf0?\xcb\xd4 \xb6\xc6M\xf4?\x84-\xf0K~4\xa4\xbf\x8f\xb7\x17\x9b$4\x02@y\r\x8f\x8d\xd4\xb3\xe8?\xfd`\xe6\xd4~\'\xcf\xbfT\x19\x14\x1c\x0c|\xa8\xbf\xfd\xc6\xc6\xa7\x0e\xd6\xf0\xbf\x10U\xf8\x02C\xbf\xe7\xbf\xe0\x84\xdd\\Z\x96\xb4?\xef\xc85\xd0nk\xf4?!\xef\x88\xf5\xe6\xbc\x05\xc0!\xc4\x9c?\x93a\xb4?$\x04\x18;j\x9d\xda\xbf\x9c\x84\t"nF\xf4\xbf\xf0\xe7\x15l\xa1n\xd6?X\x8a\xe2\xdc\xc9.\xd3\xbf\x00Lx\xabo\x15\xd0\xbf\xa4\xcb\x92Oo:\xef\xbf\xed\x05e\x1bzY\xf4\xbf6\x08\xe9\x1a\x8d;\xc7\xbf\xf84\xd5\xad51\xf8\xbf\xcfh\x0et\x16h\xf2\xbf\xa83\x1f\x19x\x9d\xe4\xbf2\xb6dm!\xcf\xc2?M@\r\x98\xa9q\xd8?\xc2j\xe0\xad}\xc0\xf7?\xe7\xf8\xc4?\x9c>\xec?\xaa\n\xfd.3\x8c\x91?\xfc\x8c\x9b\x11\x0fg\xe8\xbfC\xa3hLNW\xe3\xbf\xa8\xab\xce\x8c\x0f\xd6\xf1?\x87fFdT\xb6\xf3\xbfn\x19@\xd3\x87I\xc1?\xedv-d15\xf2?6v(\x7f\xec\x93\xbc\xbf\xfbBDk\x0b\xdc\xf2\xbf\x0b\xb4\xbb\x84\x14[\xf3\xbf\xe0\xb2\x16s\x8e\xbb\xdf\xbff\xb4\xc8\xd4CE\xf7\xbf\'x^\xe7/\xf6\xe2\xbfQ\x1e\xdb\x88\xfd\x16\xe4\xbfy\x0f\xf8E\x07h\xf6?J\xe9\xd77L\x07\xe0?\x02a\xb8\x08\xe5O\xe0?q\x9c\xd5\xc1\xec\xf6\xf2?Vy\xb1JN\x97\xdc?u@\xe7<\x84l\xf1\xbfk\r\xdd"\xb6\xee\xa2\xbf\x98\rm\x0c\xd1#\xd5?s^\xe7\x8a\x7f\xf8\xe8\xbfKQpO\xd6\x8e\xd6\xbf0`\xd7\x10\x18H\xee\xbf\xdc\t(\xbe\xa8\xc2\xea?\x92Gf=\x1e\xee\xd9?\x9ad\xf5\t\xc46\xef?)\xa69\n\xee\xf7\xb3?M\x93\xeb:~E\xb4\xbf\x98\rt\x9f\x89e\xf4?\xb6\xe0EQr\x82\xca?\x83\x82\xe5\xcd:\xd5\xf1\xbfhy\xec\x7f\xccP\xc0\xbf)X\x03j\xbe!\xd1?\x9c\x87\xef\x84\xad\x82\xe8\xbfd(P\xa4,\x89\x06\xc0\xc3Vc&\xbe\xd5\xe6\xbfD\xb2\xb0\xb2\x10`\xe7?\xdca\xb7\x1f\xb5q\xd8\xbf\x00Y\xc5\xcc3\xea\xc4?\xb8\xc5J\xc7,[\xe8\xbfzOm\xb6\x03\xd9\xdf?\x8f"\xb5\xf5]\xd4\x04\xc0\xfb\xb4;3#\x0c\xf7\xbf\xa5\x8b\x8db\x91\xbd\xe2?,\x9f"\x03\xca\xd8\xe3\xbf\x7f\x05\n\\Q\x8e\xce\xbf7\xd3\xaa\xfc\xd3\xc7\xb5?0\xa0\xa8\xa5\x8d!\xf6?Hi\xfa\x9cO\x88\xe6\xbf3\xa8\x02\x1ff\x84\x9c\xbfX\xbc4\x12\xa0\xde\xec\xbf\xff\x80\xfcA\xd27\x00\xc0&\x98O\xd4.\r\xde?\x8c\x10\xf39 \xbf\xba\xbf\xa3X\xe9\xae\xe6q\xe2\xbfe\xad0\xa9O\x90\xb6\xbfU\x8e\xc8\xc2F\xa0\xfe\xbf\xeb\x04\x19\xa7\xa4\x98\xe9\xbf\x18d\xa0I\x80\xb2\xda?\xcbv\xe9\xf002\xcb\xbf\xbe\xe8\xf8\xda\xca\xff\xba?\x13\xe7\x9ep[\x12\xd4\xbfi!P\xaa\x08J\xb2?v\x96\xcf\xd6E\x13\x08@c\xcb\xd0\x7f\x0b/\xd3\xbf\xac\xc8?m\x00\x17\xde\xbf\xaa\xfe\x8b\xff\x1du\xe3?\x844j6\x13\x8d\xe5?\xf6\xae\xedu][\xd5?V\xd1\xa5\xf4\xb4|\x81\xbf:<\x9c\xff\xdaw\x00\xc0\x1a\xfaVn\xa2\xbf\xbc\xbf\xc5\xb3\x81~\xda\x0b\xf2?\xd7n\x82\xd4>\x1b\xe3\xbfYEX\xf7]n\xc6?!7\xa8\xa2\xa4\xec\xa9\xbf\xfe&\x03\xac\xd4\xa3\x93?\x052Ue\xd8\xc2\xf6?\x81\x00ay\xdef\xaf?\xb1\xba\x9c\t\xedA\xe3\xbf\xc6^\x15S\x89\x90\xe8\xbf\xc1\xfa:I\xe6b\xf1\xbf\x06\x92*>+\xe1<\xbf\xee\x86\xact\x0f/\xf4?\xb7n\xd3\x81\n\xbd\xf8\xbf\x95\xe7\xe9f\xd2S\xd5\xbf\xe4\x01\xeb\x9fN\xc1\xb1?\x88\xb9\xa4}\xed\x9d\xdf\xbfe\r\xa0Ir\xd1\xf5?\xc5`\xe3\xbd\x1eV\xc5\xbf9\xa0\x9c\xd6g\xc6\xec\xbf\xf2\xbe\x8c*\xd2\x04\xfa\xbf\x06\xb3\xd3\xe3\xa7\xf0\xd0?\xf3\x86\xf9\xb2\xdbP\xd4?S\xc3\xfa\x06\x95\xfe\xc6\xbf\xb0\x02\xe7\xb9\xcee\xf1\xbf)\x1f\xf0\xdde\xcd\xeb\xbf\xc4\xe4\x14\xd5B\xf3\x92\xbfg\xa2\xbd{"P\xc9?j\x0c\t\xcc\xde\x18\xce?\xa8\x9a\xb3\xba\x8bd\xf6\xbf\xf9FS4h\x91\x02@\x85Dn\xb0\xa2F\xda\xbf{\x14\x8a\xc0\xe3\xb0\xf1?\xec\x94,\'\x11\x0b\xee?\x7fO\xf9\xe7\xa1\x83\xee?v\xa1\xd9\x1efl\xee\xbf\xa1J\xd9;\x95\xb4\xd8?\xf1\xd0d\xads\xe1\xb1?R\x80\xc3/\xadG\x06@\xae\xef\xe4Z\x9e,\xdd\xbfFM\xfa\x9c\x8a\xd1\xe4?\x97\x96\\;\x14\xbb\xe5\xbf._>\xb0\xfc\x01\xe8\xbf\x132j\x199\xcf\xe3?\x83A>\xbfRb\x05@\x0c\xa3\x854\xff\xd7\xdd?J\x94\xd8t\x8b\xb6\xe2?\xfb\xe6\xcd\xbbq\xf7\xcf?$\xc56\x14<\x02\xd1\xbf)\x96\xf0\x81\xa8\x16\xc1\xbf\xe9\xff\xd6\x92\xc7\x0b\x08@\xcaSJ\xee\xed\x01\xdd?\xa8\xdcZ\xac!@\xd6\xbf\x8ad\xfc.\xf3\xc6\xec?\xea\xf9\xfc:\xca\x9f\xb9\xbf\x12yp\x8f\xc2u\xe0?\xf6\xb8N\x82\xfb\xe4\xf7\xbf\xa3s\x992Q\xa7\xfb?\x1d\xda^\x83\x15\x17\xc0\xbf\xfa\xe3\x06S\x870\xc3?8\x06\x93%\xc0*\xd7\xbf5\xb6\xf0\xd5\xa1\xb5\xe7?\x82\xb5.\x0e\x0f\x80\xd9\xbf\xd2\x94\xfc\x08D\xb2\xff?"\xd8\x9em\xaf\n\xe2?\xa6\xb3\xfb\xd3\xcb\xf4\xe4?L\x1fA\xdf\xb6\xa9\xc9\xbf\x04`f\x01\x87\x0b\xb1?\xcf\xd2\xfaX,\r\xf0?\xf2M<\x93\xe0\xd0\xb8?\xd45a\xce\xe4m\xb2\xbf\x8eJvm\x7f\x8c\xfb?\x18\x8f\x16\xb3\xce\x1a\x8c\xbf\xa3\xeaT\xd6<\x81G?1K\x827\x06\xa5\xc2\xbfn\x17^\r\xada\xe5\xbfe\x88q\xc9<\xa7\xe0?\x13t*,&G\x04\xc0\r\x17\xea}#\r\xe7? tn\xe6\x98\x87\xe8?{\xf7\xedUW\x86\x82?V\xc9I(\x88\xd1\xb6?\xa0\xf3\x93BrI\xf9?\xd5\x87WzS\xb9\xc6?7[\xd5\x9dw\xe3\xd1?\xbb2\xa3L\x1c\x1b\xcd\xbf6\xfc2\xebk\xa1\xce?$%\x9d\xea\x1e\xd8\xde?3\xcd\xa4\xe0g(\x01\xc0"\x18\xcca\xcb2\xdb\xbfY\x96\xd3j\xf6L\xc8\xbf\xf0LA\xbb-\xe0\xde?\x92s\xd05Ao\x0e@ T\xc3\xe1p\x1c\xd1\xbf\xe6\n[P\xbcZ\xd9\xbf\xe0\xcf\x7f_\x9e{\xd7?\x82\xb1\xf4}\xbbP\x9c\xbf1\x99\x0f\xc3t\xc7\xe9?\xc8\xb1\xee4\x11\xf8\xd4?gu\x97\x1c\xe0\xbf\xb9?5E\xa3H\xb7\xf6\xdc\xbf+\xa7V\xb0\x06\xe5\xe7\xbf\xa4\xac\x86\x98\x95N\xc4?5\x9aq\xb2\x02\xcc\xe4?\xd1\x93^F\xe4\xe0\xd4?\xebc\xa0\x0fao\xee\xbf\x04E&\xce\xf8<\xee?\x9e\x8cU=\xf6\n\xf1?\x91"T<\x81\xe3\xdb?\x10\xf2)\xb0\x03J\x04\xc0h\xd2\xba\x11\x0b\xa2\xd0?fw`\xf8`\xd2\xdd\xbf\xde,\xd7\x92Y\xa0\xed?0g\x1b\x1eX\x1f\xc5\xbf\x0b\xafO\xbdn4\xb0?\x8b\x86\xed\x8a\xe5\x1c\xf7\xbf6\xee\xc6\x99N\xeb\xb1\xbf\xf8\x1b\x1d\xc6\xab8\xd0?\xcb7\x04/x\x08\xe9\xbf\x14\x02\x92\x16\x1d\x11\xf0?\xcb\xd4 \xb6\xc6M\xf4?\x84-\xf0K~4\xa4\xbf\x8f\xb7\x17\x9b$4\x02@y\r\x8f\x8d\xd4\xb3\xe8?\xfd`\xe6\xd4~\'\xcf\xbfT\x19\x14\x1c\x0c|\xa8\xbf\xfd\xc6\xc6\xa7\x0e\xd6\xf0\xbf\x10U\xf8\x02C\xbf\xe7\xbf\xe0\x84\xdd\\Z\x96\xb4?\xef\xc85\xd0nk\xf4?!\xef\x88\xf5\xe6\xbc\x05\xc0!\xc4\x9c?\x93a\xb4?$\x04\x18;j\x9d\xda\xbf\x9c\x84\t"nF\xf4\xbf\xf0\xe7\x15l\xa1n\xd6?X\x8a\xe2\xdc\xc9.\xd3\xbf\x00Lx\xabo\x15\xd0\xbf\xa4\xcb\x92Oo:\xef\xbf\xed\x05e\x1bzY\xf4\xbf6\x08\xe9\x1a\x8d;\xc7\xbf\xf84\xd5\xad51\xf8\xbf\xcfh\x0et\x16h\xf2\xbf\xa83\x1f\x19x\x9d\xe4\xbf2\xb6dm!\xcf\xc2?M@\r\x98\xa9q\xd8?\xc2j\xe0\xad}\xc0\xf7?\xe7\xf8\xc4?\x9c>\xec?\xaa\n\xfd.3\x8c\x91?\xfc\x8c\x9b\x11\x0fg\xe8\xbfC\xa3hLNW\xe3\xbf\xa8\xab\xce\x8c\x0f\xd6\xf1?\x87fFdT\xb6\xf3\xbfn\x19@\xd3\x87I\xc1?\xedv-d15\xf2?6v(\x7f\xec\x93\xbc\xbf\xfbBDk\x0b\xdc\xf2\xbf\x0b\xb4\xbb\x84\x14[\xf3\xbf\xe0\xb2\x16s\x8e\xbb\xdf\xbff\xb4\xc8\xd4CE\xf7\xbf\'x^\xe7/\xf6\xe2\xbfQ\x1e\xdb\x88\xfd\x16\xe4\xbfy\x0f\xf8E\x07h\xf6?J\xe9\xd77L\x07\xe0?\x02a\xb8\x08\xe5O\xe0?q\x9c\xd5\xc1\xec\xf6\xf2?Vy\xb1JN\x97\xdc?u@\xe7<\x84l\xf1\xbfk\r\xdd"\xb6\xee\xa2\xbf\x98\rm\x0c\xd1#\xd5?s^\xe7\x8a\x7f\xf8\xe8\xbfKQpO\xd6\x8e\xd6\xbf0`\xd7\x10\x18H\xee\xbf\xdc\t(\xbe\xa8\xc2\xea?\x92Gf=\x1e\xee\xd9?\x9ad\xf5\t\xc46\xef?)\xa69\n\xee\xf7\xb3?M\x93\xeb:~E\xb4\xbf\x98\rt\x9f\x89e\xf4?\xb6\xe0EQr\x82\xca?\x83\x82\xe5\xcd:\xd5\xf1\xbfhy\xec\x7f\xccP\xc0\xbf)X\x03j\xbe!\xd1?\x9c\x87\xef\x84\xad\x82\xe8\xbfd(P\xa4,\x89\x06\xc0\xc3Vc&\xbe\xd5\xe6\xbfD\xb2\xb0\xb2\x10`\xe7?\xdca\xb7\x1f\xb5q\xd8\xbf\x00Y\xc5\xcc3\xea\xc4?\xb8\xc5J\xc7,[\xe8\xbfzOm\xb6\x03\xd9\xdf?\x8f"\xb5\xf5]\xd4\x04\xc0\xfb\xb4;3#\x0c\xf7\xbf\xa5\x8b\x8db\x91\xbd\xe2?,\x9f"\x03\xca\xd8\xe3\xbf\x7f\x05\n\\Q\x8e\xce\xbf7\xd3\xaa\xfc\xd3\xc7\xb5?0\xa0\xa8\xa5\x8d!\xf6?Hi\xfa\x9cO\x88\xe6\xbf3\xa8\x02\x1ff\x84\x9c\xbfX\xbc4\x12\xa0\xde\xec\xbf\xff\x80\xfcA\xd27\x00\xc0&\x98O\xd4.\r\xde?\x8c\x10\xf39 \xbf\xba\xbf\xa3X\xe9\xae\xe6q\xe2\xbfe\xad0\xa9O\x90\xb6\xbfU\x8e\xc8\xc2F\xa0\xfe\xbf\xeb\x04\x19\xa7\xa4\x98\xe9\xbf\x18d\xa0I\x80\xb2\xda?\xcbv\xe9\xf002\xcb\xbf\xbe\xe8\xf8\xda\xca\xff\xba?\x13\xe7\x9ep[\x12\xd4\xbfi!P\xaa\x08J\xb2?v\x96\xcf\xd6E\x13\x08@c\xcb\xd0\x7f\x0b/\xd3\xbf\xac\xc8?m\x00\x17\xde\xbf\xaa\xfe\x8b\xff\x1du\xe3?\x844j6\x13\x8d\xe5?\xf6\xae\xedu][\xd5?V\xd1\xa5\xf4\xb4|\x81\xbf:<\x9c\xff\xdaw\x00\xc0\x1a\xfaVn\xa2\xbf\xbc\xbf\xc5\xb3\x81~\xda\x0b\xf2?\xd7n\x82\xd4>\x1b\xe3\xbfYEX\xf7]n\xc6?!7\xa8\xa2\xa4\xec\xa9\xbf\xfe&\x03\xac\xd4\xa3\x93?\x052Ue\xd8\xc2\xf6?\x81\x00ay\xdef\xaf?\xb1\xba\x9c\t\xedA\xe3\xbf\xc6^\x15S\x89\x90\xe8\xbf\xc1\xfa:I\xe6b\xf1\xbf\x06\x92*>+\xe1<\xbf\xee\x86\xact\x0f/\xf4?\xb7n\xd3\x81\n\xbd\xf8\xbf\x95\xe7\xe9f\xd2S\xd5\xbf\xe4\x01\xeb\x9fN\xc1\xb1?\x88\xb9\xa4}\xed\x9d\xdf\xbfe\r\xa0Ir\xd1\xf5?\xc5`\xe3\xbd\x1eV\xc5\xbf9\xa0\x9c\xd6g\xc6\xec\xbf\xf2\xbe\x8c*\xd2\x04\xfa\xbf\x06\xb3\xd3\xe3\xa7\xf0\xd0?\xf3\x86\xf9\xb2\xdbP\xd4?S\xc3\xfa\x06\x95\xfe\xc6\xbf\xb0\x02\xe7\xb9\xcee\xf1\xbf)\x1f\xf0\xdde\xcd\xeb\xbf\xc4\xe4\x14\xd5B\xf3\x92\xbfg\xa2\xbd{"P\xc9?j\x0c\t\xcc\xde\x18\xce?\xa8\x9a\xb3\xba\x8bd\xf6\xbf\xf9FS4h\x91\x02@\x85Dn\xb0\xa2F\xda\xbf{\x14\x8a\xc0\xe3\xb0\xf1?\xec\x94,\'\x11\x0b\xee?\x7fO\xf9\xe7\xa1\x83\xee?v\xa1\xd9\x1efl\xee\xbf\xa1J\xd9;\x95\xb4\xd8?\xf1\xd0d\xads\xe1\xb1?R\x80\xc3/\xadG\x06@\xae\xef\xe4Z\x9e,\xdd\xbfFM\xfa\x9c\x8a\xd1\xe4?\x97\x96\\;\x14\xbb\xe5\xbf._>\xb0\xfc\x01\xe8\xbf\x132j\x199\xcf\xe3?\x83A>\xbfRb\x05@\x0c\xa3\x854\xff\xd7\xdd?J\x94\xd8t\x8b\xb6\xe2?\xfb\xe6\xcd\xbbq\xf7\xcf?$\xc56\x14<\x02\xd1\xbf)\x96\xf0\x81\xa8\x16\xc1\xbf\xe9\xff\xd6\x92\xc7\x0b\x08@\xcaSJ\xee\xed\x01\xdd?\xa8\xdcZ\xac!@\xd6\xbf\x8ad\xfc.\xf3\xc6\xec?\xea\xf9\xfc:\xca\x9f\xb9\xbf\x12yp\x8f\xc2u\xe0?\xf6\xb8N\x82\xfb\xe4\xf7\xbf\xa3s\x992Q\xa7\xfb?\x1d\xda^\x83\x15\x17\xc0\xbf\xfa\xe3\x06S\x870\xc3?8\x06\x93%\xc0*\xd7\xbf5\xb6\xf0\xd5\xa1\xb5\xe7?\x82\xb5.\x0e\x0f\x80\xd9\xbf\xd2\x94\xfc\x08D\xb2\xff?"\xd8\x9em\xaf\n\xe2?\xa6\xb3\xfb\xd3\xcb\xf4\xe4?L\x1fA\xdf\xb6\xa9\xc9\xbf\x04`f\x01\x87\x0b\xb1?\xcf\xd2\xfaX,\r\xf0?\xf2M<\x93\xe0\xd0\xb8?\xd45a\xce\xe4m\xb2\xbf\x8eJvm\x7f\x8c\xfb?\x18\x8f\x16\xb3\xce\x1a\x8c\xbf\xa3\xeaT\xd6<\x81G?1K\x827\x06\xa5\xc2\xbfn\x17^\r\xada\xe5\xbfe\x88q\xc9<\xa7\xe0?\x13t*,&G\x04\xc0\r\x17\xea}#\r\xe7? tn\xe6\x98\x87\xe8?{\xf7\xedUW\x86\x82?V\xc9I(\x88\xd1\xb6?\xa0\xf3\x93BrI\xf9?\xd5\x87WzS\xb9\xc6?7[\xd5\x9dw\xe3\xd1?\xbb2\xa3L\x1c\x1b\xcd\xbf6\xfc2\xebk\xa1\xce?$%\x9d\xea\x1e\xd8\xde?3\xcd\xa4\xe0g(\x01\xc0"\x18\xcca\xcb2\xdb\xbfY\x96\xd3j\xf6L\xc8\xbf\xf0LA\xbb-\xe0\xde?\x92s\xd05Ao\x0e@ T\xc3\xe1p\x1c\xd1\xbf\xe6\n[P\xbcZ\xd9\xbf\xe0\xcf\x7f_\x9e{\xd7?\x82\xb1\xf4}\xbbP\x9c\xbf1\x99\x0f\xc3t\xc7\xe9?\xc8\xb1\xee4\x11\xf8\xd4?gu\x97\x1c\xe0\xbf\xb9?5E\xa3H\xb7\xf6\xdc\xbf+\xa7V\xb0\x06\xe5\xe7\xbf\xa4\xac\x86\x98\x95N\xc4?5\x9aq\xb2\x02\xcc\xe4?\xd1\x93^F\xe4\xe0\xd4?\xebc\xa0\x0fao\xee\xbf\x04E&\xce\xf8<\xee?\x9e\x8cU=\xf6\n\xf1?\x91"T<\x81\xe3\xdb?\x10\xf2)\xb0\x03J\x04\xc0h\xd2\xba\x11\x0b\xa2\xd0?fw`\xf8`\xd2\xdd\xbf\xde,\xd7\x92Y\xa0\xed?0g\x1b\x1eX\x1f\xc5\xbf\x0b\xafO\xbdn4\xb0?\x8b\x86\xed\x8a\xe5\x1c\xf7\xbf6\xee\xc6\x99N\xeb\xb1\xbf\xf8\x1b\x1d\xc6\xab8\xd0?\xcb7\x04/x\x08\xe9\xbf\x14\x02\x92\x16\x1d\x11\xf0?\xcb\xd4 \xb6\xc6M\xf4?\x84-\xf0K~4\xa4\xbf\x8f\xb7\x17\x9b$4\x02@y\r\x8f\x8d\xd4\xb3\xe8?\xfd`\xe6\xd4~\'\xcf\xbfT\x19\x14\x1c\x0c|\xa8\xbf\xfd\xc6\xc6\xa7\x0e\xd6\xf0\xbf\x10U\xf8\x02C\xbf\xe7\xbf\xe0\x84\xdd\\Z\x96\xb4?\xef\xc85\xd0nk\xf4?!\xef\x88\xf5\xe6\xbc\x05\xc0!\xc4\x9c?\x93a\xb4?$\x04\x18;j\x9d\xda\xbf\x9c\x84\t"nF\xf4\xbf\xf0\xe7\x15l\xa1n\xd6?X\x8a\xe2\xdc\xc9.\xd3\xbf\x00Lx\xabo\x15\xd0\xbf\xa4\xcb\x92Oo:\xef\xbf\xed\x05e\x1bzY\xf4\xbf6\x08\xe9\x1a\x8d;\xc7\xbf\xf84\xd5\xad51\xf8\xbf\xcfh\x0et\x16h\xf2\xbf\xa83\x1f\x19x\x9d\xe4\xbf2\xb6dm!\xcf\xc2?M@\r\x98\xa9q\xd8?\xc2j\xe0\xad}\xc0\xf7?\xe7\xf8\xc4?\x9c>\xec?\xaa\n\xfd.3\x8c\x91?\xfc\x8c\x9b\x11\x0fg\xe8\xbfC\xa3hLNW\xe3\xbf\xa8\xab\xce\x8c\x0f\xd6\xf1?\x87fFdT\xb6\xf3\xbfn\x19@\xd3\x87I\xc1?\xedv-d15\xf2?6v(\x7f\xec\x93\xbc\xbf\xfbBDk\x0b\xdc\xf2\xbf\x0b\xb4\xbb\x84\x14[\xf3\xbf\xe0\xb2\x16s\x8e\xbb\xdf\xbff\xb4\xc8\xd4CE\xf7\xbf\'x^\xe7/\xf6\xe2\xbfQ\x1e\xdb\x88\xfd\x16\xe4\xbfy\x0f\xf8E\x07h\xf6?J\xe9\xd77L\x07\xe0?\x02a\xb8\x08\xe5O\xe0?q\x9c\xd5\xc1\xec\xf6\xf2?Vy\xb1JN\x97\xdc?u@\xe7<\x84l\xf1\xbfk\r\xdd"\xb6\xee\xa2\xbf\x98\rm\x0c\xd1#\xd5?s^\xe7\x8a\x7f\xf8\xe8\xbfKQpO\xd6\x8e\xd6\xbf0`\xd7\x10\x18H\xee\xbf\xdc\t(\xbe\xa8\xc2\xea?\x92Gf=\x1e\xee\xd9?\x9ad\xf5\t\xc46\xef?)\xa69\n\xee\xf7\xb3?M\x93\xeb:~E\xb4\xbf\x98\rt\x9f\x89e\xf4?\xb6\xe0EQr\x82\xca?\x83\x82\xe5\xcd:\xd5\xf1\xbfhy\xec\x7f\xccP\xc0\xbf)X\x03j\xbe!\xd1?\x9c\x87\xef\x84\xad\x82\xe8\xbfd(P\xa4,\x89\x06\xc0\xc3Vc&\xbe\xd5\xe6\xbfD\xb2\xb0\xb2\x10`\xe7?\xdca\xb7\x1f\xb5q\xd8\xbf\x00Y\xc5\xcc3\xea\xc4?\xb8\xc5J\xc7,[\xe8\xbfzOm\xb6\x03\xd9\xdf?\x8f"\xb5\xf5]\xd4\x04\xc0\xfb\xb4;3#\x0c\xf7\xbf\xa5\x8b\x8db\x91\xbd\xe2?,\x9f"\x03\xca\xd8\xe3\xbf\x7f\x05\n\\Q\x8e\xce\xbf7\xd3\xaa\xfc\xd3\xc7\xb5?0\xa0\xa8\xa5\x8d!\xf6?Hi\xfa\x9cO\x88\xe6\xbf3\xa8\x02\x1ff\x84\x9c\xbfX\xbc4\x12\xa0\xde\xec\xbf\xff\x80\xfcA\xd27\x00\xc0&\x98O\xd4.\r\xde?\x8c\x10\xf39 \xbf\xba\xbf\xa3X\xe9\xae\xe6q\xe2\xbfe\xad0\xa9O\x90\xb6\xbfU\x8e\xc8\xc2F\xa0\xfe\xbf\xeb\x04\x19\xa7\xa4\x98\xe9\xbf\x18d\xa0I\x80\xb2\xda?\xcbv\xe9\xf002\xcb\xbf\xbe\xe8\xf8\xda\xca\xff\xba?\x13\xe7\x9ep[\x12\xd4\xbfi!P\xaa\x08J\xb2?v\x96\xcf\xd6E\x13\x08@c\xcb\xd0\x7f\x0b/\xd3\xbf\xac\xc8?m\x00\x17\xde\xbf\xaa\xfe\x8b\xff\x1du\xe3?\x844j6\x13\x8d\xe5?\xf6\xae\xedu][\xd5?V\xd1\xa5\xf4\xb4|\x81\xbf:<\x9c\xff\xdaw\x00\xc0\x1a\xfaVn\xa2\xbf\xbc\xbf\xc5\xb3\x81~\xda\x0b\xf2?\xd7n\x82\xd4>\x1b\xe3\xbfYEX\xf7]n\xc6?!7\xa8\xa2\xa4\xec\xa9\xbf\xfe&\x03\xac\xd4\xa3\x93?\x052Ue\xd8\xc2\xf6?\x81\x00ay\xdef\xaf?\xb1\xba\x9c\t\xedA\xe3\xbf\xc6^\x15S\x89\x90\xe8\xbf\xc1\xfa:I\xe6b\xf1\xbf\x06\x92*>+\xe1<\xbf\xee\x86\xact\x0f/\xf4?\xb7n\xd3\x81\n\xbd\xf8\xbf\x95\xe7\xe9f\xd2S\xd5\xbf\xe4\x01\xeb\x9fN\xc1\xb1?\x88\xb9\xa4}\xed\x9d\xdf\xbfe\r\xa0Ir\xd1\xf5?\xc5`\xe3\xbd\x1eV\xc5\xbf9\xa0\x9c\xd6g\xc6\xec\xbf\xf2\xbe\x8c*\xd2\x04\xfa\xbf\x06\xb3\xd3\xe3\xa7\xf0\xd0?\xf3\x86\xf9\xb2\xdbP\xd4?S\xc3\xfa\x06\x95\xfe\xc6\xbf\xb0\x02\xe7\xb9\xcee\xf1\xbf)\x1f\xf0\xdde\xcd\xeb\xbf\xc4\xe4\x14\xd5B\xf3\x92\xbfg\xa2\xbd{"P\xc9?j\x0c\t\xcc\xde\x18\xce?\xa8\x9a\xb3\xba\x8bd\xf6\xbf\xf9FS4h\x91\x02@\x85Dn\xb0\xa2F\xda\xbf{\x14\x8a\xc0\xe3\xb0\xf1?\xec\x94,\'\x11\x0b\xee?\x7fO\xf9\xe7\xa1\x83\xee?v\xa1\xd9\x1efl\xee\xbf\xa1J\xd9;\x95\xb4\xd8?\xf1\xd0d\xads\xe1\xb1?R\x80\xc3/\xadG\x06@\xae\xef\xe4Z\x9e,\xdd\xbfFM\xfa\x9c\x8a\xd1\xe4?\x97\x96\\;\x14\xbb\xe5\xbf._>\xb0\xfc\x01\xe8\xbf\x132j\x199\xcf\xe3?\x83A>\xbfRb\x05@\x0c\xa3\x854\xff\xd7\xdd?J\x94\xd8t\x8b\xb6\xe2?\xfb\xe6\xcd\xbbq\xf7\xcf?$\xc56\x14<\x02\xd1\xbf)\x96\xf0\x81\xa8\x16\xc1\xbf\xe9\xff\xd6\x92\xc7\x0b\x08@\xcaSJ\xee\xed\x01\xdd?\xa8\xdcZ\xac!@\xd6\xbf\x8ad\xfc.\xf3\xc6\xec?\xea\xf9\xfc:\xca\x9f\xb9\xbf\x12yp\x8f\xc2u\xe0?\xf6\xb8N\x82\xfb\xe4\xf7\xbf\xa3s\x992Q\xa7\xfb?\x1d\xda^\x83\x15\x17\xc0\xbf\xfa\xe3\x06S\x870\xc3?8\x06\x93%\xc0*\xd7\xbf5\xb6\xf0\xd5\xa1\xb5\xe7?\x82\xb5.\x0e\x0f\x80\xd9\xbf\xd2\x94\xfc\x08D\xb2\xff?"\xd8\x9em\xaf\n\xe2?\xa6\xb3\xfb\xd3\xcb\xf4\xe4?L\x1fA\xdf\xb6\xa9\xc9\xbf\x04`f\x01\x87\x0b\xb1?\xcf\xd2\xfaX,\r\xf0?\xf2M<\x93\xe0\xd0\xb8?\xd45a\xce\xe4m\xb2\xbf\x8eJvm\x7f\x8c\xfb?\x18\x8f\x16\xb3\xce\x1a\x8c\xbf\xa3\xeaT\xd6<\x81G?1K\x827\x06\xa5\xc2\xbfn\x17^\r\xada\xe5\xbfe\x88q\xc9<\xa7\xe0?\x13t*,&G\x04\xc0\r\x17\xea}#\r\xe7? tn\xe6\x98\x87\xe8?{\xf7\xedUW\x86\x82?V\xc9I(\x88\xd1\xb6?\xa0\xf3\x93BrI\xf9?\xd5\x87WzS\xb9\xc6?7[\xd5\x9dw\xe3\xd1?\xbb2\xa3L\x1c\x1b\xcd\xbf6\xfc2\xebk\xa1\xce?$%\x9d\xea\x1e\xd8\xde?3\xcd\xa4\xe0g(\x01\xc0"\x18\xcca\xcb2\xdb\xbfY\x96\xd3j\xf6L\xc8\xbf\xf0LA\xbb-\xe0\xde?\x92s\xd05Ao\x0e@ T\xc3\xe1p\x1c\xd1\xbf\xe6\n[P\xbcZ\xd9\xbf\xe0\xcf\x7f_\x9e{\xd7?\x82\xb1\xf4}\xbbP\x9c\xbf1\x99\x0f\xc3t\xc7\xe9?\xc8\xb1\xee4\x11\xf8\xd4?gu\x97\x1c\xe0\xbf\xb9?5E\xa3H\xb7\xf6\xdc\xbf+\xa7V\xb0\x06\xe5\xe7\xbf\xa4\xac\x86\x98\x95N\xc4?5\x9aq\xb2\x02\xcc\xe4?\xd1\x93^F\xe4\xe0\xd4?\xebc\xa0\x0fao\xee\xbf\x04E&\xce\xf8<\xee?\x9e\x8cU=\xf6\n\xf1?\x91"T<\x81\xe3\xdb?\x10\xf2)\xb0\x03J\x04\xc0h\xd2\xba\x11\x0b\xa2\xd0?fw`\xf8`\xd2\xdd\xbf\xde,\xd7\x92Y\xa0\xed?0g\x1b\x1eX\x1f\xc5\xbf\x0b\xafO\xbdn4\xb0?\x8b\x86\xed\x8a\xe5\x1c\xf7\xbf6\xee\xc6\x99N\xeb\xb1\xbf\xf8\x1b\x1d\xc6\xab8\xd0?\xcb7\x04/x\x08\xe9\xbf\x14\x02\x92\x16\x1d\x11\xf0?\xcb\xd4 \xb6\xc6M\xf4?\x84-\xf0K~4\xa4\xbf\x8f\xb7\x17\x9b$4\x02@y\r\x8f\x8d\xd4\xb3\xe8?\xfd`\xe6\xd4~\'\xcf\xbfT\x19\x14\x1c\x0c|\xa8\xbf\xfd\xc6\xc6\xa7\x0e\xd6\xf0\xbf\x10U\xf8\x02C\xbf\xe7\xbf\xe0\x84\xdd\\Z\x96\xb4?\xef\xc85\xd0nk\xf4?!\xef\x88\xf5\xe6\xbc\x05\xc0!\xc4\x9c?\x93a\xb4?$\x04\x18;j\x9d\xda\xbf\x9c\x84\t"nF\xf4\xbf\xf0\xe7\x15l\xa1n\xd6?X\x8a\xe2\xdc\xc9.\xd3\xbf\x00Lx\xabo\x15\xd0\xbf\xa4\xcb\x92Oo:\xef\xbf\xed\x05e\x1bzY\xf4\xbf6\x08\xe9\x1a\x8d;\xc7\xbf\xf84\xd5\xad51\xf8\xbf\xcfh\x0et\x16h\xf2\xbf\xa83\x1f\x19x\x9d\xe4\xbf2\xb6dm!\xcf\xc2?M@\r\x98\xa9q\xd8?\xc2j\xe0\xad}\xc0\xf7?\xe7\xf8\xc4?\x9c>\xec?\xaa\n\xfd.3\x8c\x91?\xfc\x8c\x9b\x11\x0fg\xe8\xbfC\xa3hLNW\xe3\xbf\xa8\xab\xce\x8c\x0f\xd6\xf1?\x87fFdT\xb6\xf3\xbfn\x19@\xd3\x87I\xc1?\xedv-d15\xf2?6v(\x7f\xec\x93\xbc\xbf\xfbBDk\x0b\xdc\xf2\xbf\x0b\xb4\xbb\x84\x14[\xf3\xbf\xe0\xb2\x16s\x8e\xbb\xdf\xbff\xb4\xc8\xd4CE\xf7\xbf\'x^\xe7/\xf6\xe2\xbfQ\x1e\xdb\x88\xfd\x16\xe4\xbfy\x0f\xf8E\x07h\xf6?J\xe9\xd77L\x07\xe0?\x02a\xb8\x08\xe5O\xe0?q\x9c\xd5\xc1\xec\xf6\xf2?Vy\xb1JN\x97\xdc?u@\xe7<\x84l\xf1\xbfk\r\xdd"\xb6\xee\xa2\xbf\x98\rm\x0c\xd1#\xd5?s^\xe7\x8a\x7f\xf8\xe8\xbfKQpO\xd6\x8e\xd6\xbf0`\xd7\x10\x18H\xee\xbf\xdc\t(\xbe\xa8\xc2\xea?\x92Gf=\x1e\xee\xd9?\x9ad\xf5\t\xc46\xef?)\xa69\n\xee\xf7\xb3?M\x93\xeb:~E\xb4\xbf\x98\rt\x9f\x89e\xf4?\xb6\xe0EQr\x82\xca?\x83\x82\xe5\xcd:\xd5\xf1\xbfhy\xec\x7f\xccP\xc0\xbf)X\x03j\xbe!\xd1?\x9c\x87\xef\x84\xad\x82\xe8\xbfd(P\xa4,\x89\x06\xc0\xc3Vc&\xbe\xd5\xe6\xbfD\xb2\xb0\xb2\x10`\xe7?\xdca\xb7\x1f\xb5q\xd8\xbf\x00Y\xc5\xcc3\xea\xc4?\xb8\xc5J\xc7,[\xe8\xbfzOm\xb6\x03\xd9\xdf?\x8f"\xb5\xf5]\xd4\x04\xc0\xfb\xb4;3#\x0c\xf7\xbf\xa5\x8b\x8db\x91\xbd\xe2?,\x9f"\x03\xca\xd8\xe3\xbf\x7f\x05\n\\Q\x8e\xce\xbf7\xd3\xaa\xfc\xd3\xc7\xb5?0\xa0\xa8\xa5\x8d!\xf6?Hi\xfa\x9cO\x88\xe6\xbf3\xa8\x02\x1ff\x84\x9c\xbfX\xbc4\x12\xa0\xde\xec\xbf\xff\x80\xfcA\xd27\x00\xc0&\x98O\xd4.\r\xde?\x8c\x10\xf39 \xbf\xba\xbf\xa3X\xe9\xae\xe6q\xe2\xbfe\xad0\xa9O\x90\xb6\xbfU\x8e\xc8\xc2F\xa0\xfe\xbf\xeb\x04\x19\xa7\xa4\x98\xe9\xbf\x18d\xa0I\x80\xb2\xda?\xcbv\xe9\xf002\xcb\xbf\xbe\xe8\xf8\xda\xca\xff\xba?\x13\xe7\x9ep[\x12\xd4\xbfi!P\xaa\x08J\xb2?v\x96\xcf\xd6E\x13\x08@c\xcb\xd0\x7f\x0b/\xd3\xbf\xac\xc8?m\x00\x17\xde\xbf\xaa\xfe\x8b\xff\x1du\xe3?\x844j6\x13\x8d\xe5?\xf6\xae\xedu][\xd5?V\xd1\xa5\xf4\xb4|\x81\xbf:<\x9c\xff\xdaw\x00\xc0\x1a\xfaVn\xa2\xbf\xbc\xbf\xc5\xb3\x81~\xda\x0b\xf2?\xd7n\x82\xd4>\x1b\xe3\xbfYEX\xf7]n\xc6?!7\xa8\xa2\xa4\xec\xa9\xbf\xfe&\x03\xac\xd4\xa3\x93?\x052Ue\xd8\xc2\xf6?\x81\x00ay\xdef\xaf?\xb1\xba\x9c\t\xedA\xe3\xbf\xc6^\x15S\x89\x90\xe8\xbf\xc1\xfa:I\xe6b\xf1\xbf\x06\x92*>+\xe1<\xbf\xee\x86\xact\x0f/\xf4?\xb7n\xd3\x81\n\xbd\xf8\xbf\x95\xe7\xe9f\xd2S\xd5\xbf\xe4\x01\xeb\x9fN\xc1\xb1?\x88\xb9\xa4}\xed\x9d\xdf\xbfe\r\xa0Ir\xd1\xf5?\xc5`\xe3\xbd\x1eV\xc5\xbf9\xa0\x9c\xd6g\xc6\xec\xbf\xf2\xbe\x8c*\xd2\x04\xfa\xbf\x06\xb3\xd3\xe3\xa7\xf0\xd0?\xf3\x86\xf9\xb2\xdbP\xd4?S\xc3\xfa\x06\x95\xfe\xc6\xbf\xb0\x02\xe7\xb9\xcee\xf1\xbf)\x1f\xf0\xdde\xcd\xeb\xbf\xc4\xe4\x14\xd5B\xf3\x92\xbfg\xa2\xbd{"P\xc9?j\x0c\t\xcc\xde\x18\xce?\xa8\x9a\xb3\xba\x8bd\xf6\xbf\xf9FS4h\x91\x02@\x85Dn\xb0\xa2F\xda\xbf{\x14\x8a\xc0\xe3\xb0\xf1?\xec\x94,\'\x11\x0b\xee?\x7fO\xf9\xe7\xa1\x83\xee?v\xa1\xd9\x1efl\xee\xbf\xa1J\xd9;\x95\xb4\xd8?\xf1\xd0d\xads\xe1\xb1?R\x80\xc3/\xadG\x06@\xae\xef\xe4Z\x9e,\xdd\xbfFM\xfa\x9c\x8a\xd1\xe4?\x97\x96\\;\x14\xbb\xe5\xbf._>\xb0\xfc\x01\xe8\xbf\x132j\x199\xcf\xe3?\x83A>\xbfRb\x05@\x0c\xa3\x854\xff\xd7\xdd?J\x94\xd8t\x8b\xb6\xe2?\xfb\xe6\xcd\xbbq\xf7\xcf?$\xc56\x14<\x02\xd1\xbf)\x96\xf0\x81\xa8\x16\xc1\xbf\xe9\xff\xd6\x92\xc7\x0b\x08@\xcaSJ\xee\xed\x01\xdd?\xa8\xdcZ\xac!@\xd6\xbf\x8ad\xfc.\xf3\xc6\xec?\xea\xf9\xfc:\xca\x9f\xb9\xbf\x12yp\x8f\xc2u\xe0?\xf6\xb8N\x82\xfb\xe4\xf7\xbf\xa3s\x992Q\xa7\xfb?\x1d\xda^\x83\x15\x17\xc0\xbf\xfa\xe3\x06S\x870\xc3?8\x06\x93%\xc0*\xd7\xbf5\xb6\xf0\xd5\xa1\xb5\xe7?\x82\xb5.\x0e\x0f\x80\xd9\xbf\xd2\x94\xfc\x08D\xb2\xff?"\xd8\x9em\xaf\n\xe2?\xa6\xb3\xfb\xd3\xcb\xf4\xe4?L\x1fA\xdf\xb6\xa9\xc9\xbf\x04`f\x01\x87\x0b\xb1?\xcf\xd2\xfaX,\r\xf0?\xf2M<\x93\xe0\xd0\xb8?\xd45a\xce\xe4m\xb2\xbf\x8eJvm\x7f\x8c\xfb?\x18\x8f\x16\xb3\xce\x1a\x8c\xbf\xa3\xeaT\xd6<\x81G?1K\x827\x06\xa5\xc2\xbfn\x17^\r\xada\xe5\xbfe\x88q\xc9<\xa7\xe0?\x13t*,&G\x04\xc0\r\x17\xea}#\r\xe7? tn\xe6\x98\x87\xe8?{\xf7\xedUW\x86\x82?V\xc9I(\x88\xd1\xb6?\xa0\xf3\x93BrI\xf9?\xd5\x87WzS\xb9\xc6?7[\xd5\x9dw\xe3\xd1?\xbb2\xa3L\x1c\x1b\xcd\xbf6\xfc2\xebk\xa1\xce?$%\x9d\xea\x1e\xd8\xde?3\xcd\xa4\xe0g(\x01\xc0"\x18\xcca\xcb2\xdb\xbfY\x96\xd3j\xf6L\xc8\xbf\xf0LA\xbb-\xe0\xde?\x92s\xd05Ao\x0e@ T\xc3\xe1p\x1c\xd1\xbf\xe6\n[P\xbcZ\xd9\xbf\xe0\xcf\x7f_\x9e{\xd7?\x82\xb1\xf4}\xbbP\x9c\xbf1\x99\x0f\xc3t\xc7\xe9?\xc8\xb1\xee4\x11\xf8\xd4?gu\x97\x1c\xe0\xbf\xb9?5E\xa3H\xb7\xf6\xdc\xbf+\xa7V\xb0\x06\xe5\xe7\xbf\xa4\xac\x86\x98\x95N\xc4?5\x9aq\xb2\x02\xcc\xe4?\xd1\x93^F\xe4\xe0\xd4?\xebc\xa0\x0fao\xee\xbf\x04E&\xce\xf8<\xee?\x9e\x8cU=\xf6\n\xf1?\x91"T<\x81\xe3\xdb?\x10\xf2)\xb0\x03J\x04\xc0h\xd2\xba\x11\x0b\xa2\xd0?fw`\xf8`\xd2\xdd\xbf\xde,\xd7\x92Y\xa0\xed?0g\x1b\x1eX\x1f\xc5\xbf\x0b\xafO\xbdn4\xb0?\x8b\x86\xed\x8a\xe5\x1c\xf7\xbf6\xee\xc6\x99N\xeb\xb1\xbf\xf8\x1b\x1d\xc6\xab8\xd0?\xcb7\x04/x\x08\xe9\xbf\x14\x02\x92\x16\x1d\x11\xf0?\xcb\xd4 \xb6\xc6M\xf4?\x84-\xf0K~4\xa4\xbf\x8f\xb7\x17\x9b$4\x02@y\r\x8f\x8d\xd4\xb3\xe8?\xfd`\xe6\xd4~\'\xcf\xbfT\x19\x14\x1c\x0c|\xa8\xbf\xfd\xc6\xc6\xa7\x0e\xd6\xf0\xbf\x10U\xf8\x02C\xbf\xe7\xbf\xe0\x84\xdd\\Z\x96\xb4?\xef\xc85\xd0nk\xf4?!\xef\x88\xf5\xe6\xbc\x05\xc0!\xc4\x9c?\x93a\xb4?$\x04\x18;j\x9d\xda\xbf\x9c\x84\t"nF\xf4\xbf\xf0\xe7\x15l\xa1n\xd6?X\x8a\xe2\xdc\xc9.\xd3\xbf\x00Lx\xabo\x15\xd0\xbf\xa4\xcb\x92Oo:\xef\xbf\xed\x05e\x1bzY\xf4\xbf6\x08\xe9\x1a\x8d;\xc7\xbf\xf84\xd5\xad51\xf8\xbf\xcfh\x0et\x16h\xf2\xbf\xa83\x1f\x19x\x9d\xe4\xbf2\xb6dm!\xcf\xc2?M@\r\x98\xa9q\xd8?\xc2j\xe0\xad}\xc0\xf7?\xe7\xf8\xc4?\x9c>\xec?\xaa\n\xfd.3\x8c\x91?\xfc\x8c\x9b\x11\x0fg\xe8\xbfC\xa3hLNW\xe3\xbf\xa8\xab\xce\x8c\x0f\xd6\xf1?\x87fFdT\xb6\xf3\xbfn\x19@\xd3\x87I\xc1?\xedv-d15\xf2?6v(\x7f\xec\x93\xbc\xbf\xfbBDk\x0b\xdc\xf2\xbf\x0b\xb4\xbb\x84\x14[\xf3\xbf\xe0\xb2\x16s\x8e\xbb\xdf\xbff\xb4\xc8\xd4CE\xf7\xbf\'x^\xe7/\xf6\xe2\xbfQ\x1e\xdb\x88\xfd\x16\xe4\xbfy\x0f\xf8E\x07h\xf6?J\xe9\xd77L\x07\xe0?\x02a\xb8\x08\xe5O\xe0?q\x9c\xd5\xc1\xec\xf6\xf2?Vy\xb1JN\x97\xdc?u@\xe7<\x84l\xf1\xbfk\r\xdd"\xb6\xee\xa2\xbf\x98\rm\x0c\xd1#\xd5?s^\xe7\x8a\x7f\xf8\xe8\xbfKQpO\xd6\x8e\xd6\xbf0`\xd7\x10\x18H\xee\xbf\xdc\t(\xbe\xa8\xc2\xea?\x92Gf=\x1e\xee\xd9?\x9ad\xf5\t\xc46\xef?)\xa69\n\xee\xf7\xb3?M\x93\xeb:~E\xb4\xbf\x98\rt\x9f\x89e\xf4?\xb6\xe0EQr\x82\xca?\x83\x82\xe5\xcd:\xd5\xf1\xbfhy\xec\x7f\xccP\xc0\xbf)X\x03j\xbe!\xd1?\x9c\x87\xef\x84\xad\x82\xe8\xbfd(P\xa4,\x89\x06\xc0\xc3Vc&\xbe\xd5\xe6\xbfD\xb2\xb0\xb2\x10`\xe7?\xdca\xb7\x1f\xb5q\xd8\xbf\x00Y\xc5\xcc3\xea\xc4?\xb8\xc5J\xc7,[\xe8\xbfzOm\xb6\x03\xd9\xdf?\x8f"\xb5\xf5]\xd4\x04\xc0\xfb\xb4;3#\x0c\xf7\xbf\xa5\x8b\x8db\x91\xbd\xe2?,\x9f"\x03\xca\xd8\xe3\xbf\x7f\x05\n\\Q\x8e\xce\xbf7\xd3\xaa\xfc\xd3\xc7\xb5?0\xa0\xa8\xa5\x8d!\xf6?Hi\xfa\x9cO\x88\xe6\xbf3\xa8\x02\x1ff\x84\x9c\xbfX\xbc4\x12\xa0\xde\xec\xbf\xff\x80\xfcA\xd27\x00\xc0&\x98O\xd4.\r\xde?\x8c\x10\xf39 \xbf\xba\xbf\xa3X\xe9\xae\xe6q\xe2\xbfe\xad0\xa9O\x90\xb6\xbfU\x8e\xc8\xc2F\xa0\xfe\xbf\xeb\x04\x19\xa7\xa4\x98\xe9\xbf\x18d\xa0I\x80\xb2\xda?\xcbv\xe9\xf002\xcb\xbf\xbe\xe8\xf8\xda\xca\xff\xba?\x13\xe7\x9ep[\x12\xd4\xbfi!P\xaa\x08J\xb2?v\x96\xcf\xd6E\x13\x08@c\xcb\xd0\x7f\x0b/\xd3\xbf\xac\xc8?m\x00\x17\xde\xbf\xaa\xfe\x8b\xff\x1du\xe3?\x844j6\x13\x8d\xe5?\xf6\xae\xedu][\xd5?V\xd1\xa5\xf4\xb4|\x81\xbf:<\x9c\xff\xdaw\x00\xc0\x1a\xfaVn\xa2\xbf\xbc\xbf\xc5\xb3\x81~\xda\x0b\xf2?\xd7n\x82\xd4>\x1b\xe3\xbfYEX\xf7]n\xc6?!7\xa8\xa2\xa4\xec\xa9\xbf\xfe&\x03\xac\xd4\xa3\x93?\x052Ue\xd8\xc2\xf6?\x81\x00ay\xdef\xaf?\xb1\xba\x9c\t\xedA\xe3\xbf\xc6^\x15S\x89\x90\xe8\xbf\xc1\xfa:I\xe6b\xf1\xbf\x06\x92*>+\xe1<\xbf\xee\x86\xact\x0f/\xf4?\xb7n\xd3\x81\n\xbd\xf8\xbf\x95\xe7\xe9f\xd2S\xd5\xbf\xe4\x01\xeb\x9fN\xc1\xb1?\x88\xb9\xa4}\xed\x9d\xdf\xbfe\r\xa0Ir\xd1\xf5?\xc5`\xe3\xbd\x1eV\xc5\xbf9\xa0\x9c\xd6g\xc6\xec\xbf\xf2\xbe\x8c*\xd2\x04\xfa\xbf\x06\xb3\xd3\xe3\xa7\xf0\xd0?\xf3\x86\xf9\xb2\xdbP\xd4?S\xc3\xfa\x06\x95\xfe\xc6\xbf\xb0\x02\xe7\xb9\xcee\xf1\xbf)\x1f\xf0\xdde\xcd\xeb\xbf\xc4\xe4\x14\xd5B\xf3\x92\xbfg\xa2\xbd{"P\xc9?j\x0c\t\xcc\xde\x18\xce?\xa8\x9a\xb3\xba\x8bd\xf6\xbf\xf9FS4h\x91\x02@\x85Dn\xb0\xa2F\xda\xbf{\x14\x8a\xc0\xe3\xb0\xf1?\xec\x94,\'\x11\x0b\xee?\x7fO\xf9\xe7\xa1\x83\xee?v\xa1\xd9\x1efl\xee\xbf\xa1J\xd9;\x95\xb4\xd8?\xf1\xd0d\xads\xe1\xb1?R\x80\xc3/\xadG\x06@\xae\xef\xe4Z\x9e,\xdd\xbfFM\xfa\x9c\x8a\xd1\xe4?\x97\x96\\;\x14\xbb\xe5\xbf._>\xb0\xfc\x01\xe8\xbf\x132j\x199\xcf\xe3?\x83A>\xbfRb\x05@\x0c\xa3\x854\xff\xd7\xdd?J\x94\xd8t\x8b\xb6\xe2?\xfb\xe6\xcd\xbbq\xf7\xcf?$\xc56\x14<\x02\xd1\xbf)\x96\xf0\x81\xa8\x16\xc1\xbf\xe9\xff\xd6\x92\xc7\x0b\x08@\xcaSJ\xee\xed\x01\xdd?\xa8\xdcZ\xac!@\xd6\xbf\x8ad\xfc.\xf3\xc6\xec?\xea\xf9\xfc:\xca\x9f\xb9\xbf\x12yp\x8f\xc2u\xe0?\xf6\xb8N\x82\xfb\xe4\xf7\xbf\xa3s\x992Q\xa7\xfb?\x1d\xda^\x83\x15\x17\xc0\xbf\xfa\xe3\x06S\x870\xc3?8\x06\x93%\xc0*\xd7\xbf5\xb6\xf0\xd5\xa1\xb5\xe7?\x82\xb5.\x0e\x0f\x80\xd9\xbf\xd2\x94\xfc\x08D\xb2\xff?"\xd8\x9em\xaf\n\xe2?\xa6\xb3\xfb\xd3\xcb\xf4\xe4?L\x1fA\xdf\xb6\xa9\xc9\xbf\x04`f\x01\x87\x0b\xb1?\xcf\xd2\xfaX,\r\xf0?\xf2M<\x93\xe0\xd0\xb8?\xd45a\xce\xe4m\xb2\xbf\x8eJvm\x7f\x8c\xfb?\x18\x8f\x16\xb3\xce\x1a\x8c\xbf\xa3\xeaT\xd6<\x81G?1K\x827\x06\xa5\xc2\xbfn\x17^\r\xada\xe5\xbfe\x88q\xc9<\xa7\xe0?\x13t*,&G\x04\xc0\r\x17\xea}#\r\xe7? tn\xe6\x98\x87\xe8?{\xf7\xedUW\x86\x82?V\xc9I(\x88\xd1\xb6?\xa0\xf3\x93BrI\xf9?\xd5\x87WzS\xb9\xc6?7[\xd5\x9dw\xe3\xd1?\xbb2\xa3L\x1c\x1b\xcd\xbf6\xfc2\xebk\xa1\xce?$%\x9d\xea\x1e\xd8\xde?3\xcd\xa4\xe0g(\x01\xc0"\x18\xcca\xcb2\xdb\xbfY\x96\xd3j\xf6L\xc8\xbf\xf0LA\xbb-\xe0\xde?\x92s\xd05Ao\x0e@ T\xc3\xe1p\x1c\xd1\xbf\xe6\n[P\xbcZ\xd9\xbf\xe0\xcf\x7f_\x9e{\xd7?\x82\xb1\xf4}\xbbP\x9c\xbf1\x99\x0f\xc3t\xc7\xe9?\xc8\xb1\xee4\x11\xf8\xd4?gu\x97\x1c\xe0\xbf\xb9?5E\xa3H\xb7\xf6\xdc\xbf+\xa7V\xb0\x06\xe5\xe7\xbf\xa4\xac\x86\x98\x95N\xc4?5\x9aq\xb2\x02\xcc\xe4?\xd1\x93^F\xe4\xe0\xd4?\xebc\xa0\x0fao\xee\xbf\x04E&\xce\xf8<\xee?\x9e\x8cU=\xf6\n\xf1?\x91"T<\x81\xe3\xdb?\x10\xf2)\xb0\x03J\x04\xc0h\xd2\xba\x11\x0b\xa2\xd0?fw`\xf8`\xd2\xdd\xbf\xde,\xd7\x92Y\xa0\xed?0g\x1b\x1eX\x1f\xc5\xbf\x0b\xafO\xbdn4\xb0?\x8b\x86\xed\x8a\xe5\x1c\xf7\xbf6\xee\xc6\x99N\xeb\xb1\xbf\xf8\x1b\x1d\xc6\xab8\xd0?\xcb7\x04/x\x08\xe9\xbf\x14\x02\x92\x16\x1d\x11\xf0?\xcb\xd4 \xb6\xc6M\xf4?\x84-\xf0K~4\xa4\xbf\x8f\xb7\x17\x9b$4\x02@y\r\x8f\x8d\xd4\xb3\xe8?\xfd`\xe6\xd4~\'\xcf\xbfT\x19\x14\x1c\x0c|\xa8\xbf\xfd\xc6\xc6\xa7\x0e\xd6\xf0\xbf\x10U\xf8\x02C\xbf\xe7\xbf\xe0\x84\xdd\\Z\x96\xb4?\xef\xc85\xd0nk\xf4?!\xef\x88\xf5\xe6\xbc\x05\xc0!\xc4\x9c?\x93a\xb4?$\x04\x18;j\x9d\xda\xbf\x9c\x84\t"nF\xf4\xbf\xf0\xe7\x15l\xa1n\xd6?X\x8a\xe2\xdc\xc9.\xd3\xbf\x00Lx\xabo\x15\xd0\xbf\xa4\xcb\x92Oo:\xef\xbf\xed\x05e\x1bzY\xf4\xbf6\x08\xe9\x1a\x8d;\xc7\xbf\xf84\xd5\xad51\xf8\xbf\xcfh\x0et\x16h\xf2\xbf\xa83\x1f\x19x\x9d\xe4\xbf2\xb6dm!\xcf\xc2?M@\r\x98\xa9q\xd8?\xc2j\xe0\xad}\xc0\xf7?\xe7\xf8\xc4?\x9c>\xec?\xaa\n\xfd.3\x8c\x91?\xfc\x8c\x9b\x11\x0fg\xe8\xbfC\xa3hLNW\xe3\xbf\xa8\xab\xce\x8c\x0f\xd6\xf1?\x87fFdT\xb6\xf3\xbfn\x19@\xd3\x87I\xc1?\xedv-d15\xf2?6v(\x7f\xec\x93\xbc\xbf\xfbBDk\x0b\xdc\xf2\xbf\x0b\xb4\xbb\x84\x14[\xf3\xbf\xe0\xb2\x16s\x8e\xbb\xdf\xbff\xb4\xc8\xd4CE\xf7\xbf\'x^\xe7/\xf6\xe2\xbfQ\x1e\xdb\x88\xfd\x16\xe4\xbfy\x0f\xf8E\x07h\xf6?J\xe9\xd77L\x07\xe0?\x02a\xb8\x08\xe5O\xe0?q\x9c\xd5\xc1\xec\xf6\xf2?Vy\xb1JN\x97\xdc?u@\xe7<\x84l\xf1\xbfk\r\xdd"\xb6\xee\xa2\xbf\x98\rm\x0c\xd1#\xd5?s^\xe7\x8a\x7f\xf8\xe8\xbfKQpO\xd6\x8e\xd6\xbf0`\xd7\x10\x18H\xee\xbf\xdc\t(\xbe\xa8\xc2\xea?\x92Gf=\x1e\xee\xd9?\x9ad\xf5\t\xc46\xef?)\xa69\n\xee\xf7\xb3?M\x93\xeb:~E\xb4\xbf\x98\rt\x9f\x89e\xf4?\xb6\xe0EQr\x82\xca?\x83\x82\xe5\xcd:\xd5\xf1\xbfhy\xec\x7f\xccP\xc0\xbf)X\x03j\xbe!\xd1?\x9c\x87\xef\x84\xad\x82\xe8\xbfd(P\xa4,\x89\x06\xc0\xc3Vc&\xbe\xd5\xe6\xbfD\xb2\xb0\xb2\x10`\xe7?\xdca\xb7\x1f\xb5q\xd8\xbf\x00Y\xc5\xcc3\xea\xc4?\xb8\xc5J\xc7,[\xe8\xbfzOm\xb6\x03\xd9\xdf?\x8f"\xb5\xf5]\xd4\x04\xc0\xfb\xb4;3#\x0c\xf7\xbf\xa5\x8b\x8db\x91\xbd\xe2?,\x9f"\x03\xca\xd8\xe3\xbf\x7f\x05\n\\Q\x8e\xce\xbf7\xd3\xaa\xfc\xd3\xc7\xb5?0\xa0\xa8\xa5\x8d!\xf6?Hi\xfa\x9cO\x88\xe6\xbf3\xa8\x02\x1ff\x84\x9c\xbfX\xbc4\x12\xa0\xde\xec\xbf\xff\x80\xfcA\xd27\x00\xc0&\x98O\xd4.\r\xde?\x8c\x10\xf39 \xbf\xba\xbf\xa3X\xe9\xae\xe6q\xe2\xbfe\xad0\xa9O\x90\xb6\xbfU\x8e\xc8\xc2F\xa0\xfe\xbf\xeb\x04\x19\xa7\xa4\x98\xe9\xbf\x18d\xa0I\x80\xb2\xda?\xcbv\xe9\xf002\xcb\xbf\xbe\xe8\xf8\xda\xca\xff\xba?\x13\xe7\x9ep[\x12\xd4\xbfi!P\xaa\x08J\xb2?v\x96\xcf\xd6E\x13\x08@c\xcb\xd0\x7f\x0b/\xd3\xbf\xac\xc8?m\x00\x17\xde\xbf\xaa\xfe\x8b\xff\x1du\xe3?\x844j6\x13\x8d\xe5?\xf6\xae\xedu][\xd5?V\xd1\xa5\xf4\xb4|\x81\xbf:<\x9c\xff\xdaw\x00\xc0\x1a\xfaVn\xa2\xbf\xbc\xbf\xc5\xb3\x81~\xda\x0b\xf2?\xd7n\x82\xd4>\x1b\xe3\xbfYEX\xf7]n\xc6?!7\xa8\xa2\xa4\xec\xa9\xbf\xfe&\x03\xac\xd4\xa3\x93?\x052Ue\xd8\xc2\xf6?\x81\x00ay\xdef\xaf?\xb1\xba\x9c\t\xedA\xe3\xbf\xc6^\x15S\x89\x90\xe8\xbf\xc1\xfa:I\xe6b\xf1\xbf\x06\x92*>+\xe1<\xbf\xee\x86\xact\x0f/\xf4?\xb7n\xd3\x81\n\xbd\xf8\xbf\x95\xe7\xe9f\xd2S\xd5\xbf\xe4\x01\xeb\x9fN\xc1\xb1?\x88\xb9\xa4}\xed\x9d\xdf\xbfe\r\xa0Ir\xd1\xf5?\xc5`\xe3\xbd\x1eV\xc5\xbf9\xa0\x9c\xd6g\xc6\xec\xbf\xf2\xbe\x8c*\xd2\x04\xfa\xbf\x06\xb3\xd3\xe3\xa7\xf0\xd0?\xf3\x86\xf9\xb2\xdbP\xd4?S\xc3\xfa\x06\x95\xfe\xc6\xbf\xb0\x02\xe7\xb9\xcee\xf1\xbf)\x1f\xf0\xdde\xcd\xeb\xbf\xc4\xe4\x14\xd5B\xf3\x92\xbfg\xa2\xbd{"P\xc9?j\x0c\t\xcc\xde\x18\xce?\xa8\x9a\xb3\xba\x8bd\xf6\xbf\xf9FS4h\x91\x02@\x85Dn\xb0\xa2F\xda\xbf{\x14\x8a\xc0\xe3\xb0\xf1?\xec\x94,\'\x11\x0b\xee?\x7fO\xf9\xe7\xa1\x83\xee?v\xa1\xd9\x1efl\xee\xbf\xa1J\xd9;\x95\xb4\xd8?\xf1\xd0d\xads\xe1\xb1?R\x80\xc3/\xadG\x06@\xae\xef\xe4Z\x9e,\xdd\xbfFM\xfa\x9c\x8a\xd1\xe4?\x97\x96\\;\x14\xbb\xe5\xbf._>\xb0\xfc\x01\xe8\xbf\x132j\x199\xcf\xe3?\x83A>\xbfRb\x05@\x0c\xa3\x854\xff\xd7\xdd?J\x94\xd8t\x8b\xb6\xe2?\xfb\xe6\xcd\xbbq\xf7\xcf?'
p34
tp35
bsS'KIDER5'
p36
g2
((I9
I20
I5
tp37
g4
S'\x9a\x99\x99\x99\x99\x99\xb9?\xf0\xfc?\xdaA\x1d\xc4?ns\x9d%L\xc1\xce?Kn\x1c\xca\xb3\xbf\xd9?&\xca\x18\xfeW\xc6\xdf?\x85\x97}\xaaL)\xde?\xfc\x07\xcb\xb7\xc2\xe4\xd3?\xa8\xa3\x88\xb1\xf1\xa5\xe1?\xf0\x1cF\x18qG\xcc?\xcd\xcc\xcc\xcc\xcc\xcc\xec?\xdb\xbd\xa2|\xbd\xd2\xbf?\x80O\x83\xd4\xb3\xc1\xe0?\x9a\x99\x99\x99\x99\x99\xb9?`\xd39\xf57\x97\xe7?R\xdb\x02\x19l\xb0\xe1?Q\xd1\x81zmU\xe2?\xeegFy\xc5W\xdc??.\xdc\x7f\x85H\xbb?R\xec.q`\xe9\xe4?H\xbe\x96\x80-\xe9\xc7?JY\xe9b\x91\x8e\xe8?\x9a\x99\x99\x99\x99\x99\xb9?\xad\xa5\x80\xb4\xff\xc1\xd9?\xc9 5\xf5\xd3b\xdb?\xb1\xf3_\xb5lL\xeb?\xe4\xf4y\xb5q~\xd9?\xfaN\xc4\t\xe9\xbc\xe5?\xdeg\xa6\xc5*\xef\xd7?\xf0-\x0fF\xaa\xf7\xc0?9\x00\x8ff4k\xe6?\x88\x8b\xb3T\xa4#\xd2?o\xb7\xc9My\x19\xdd?\xda\xff\xdf\\\xec\x0b\xeb?\x9boe\x05\x96N\xd2?X\x80\x00c\xc7P\xd6?-\x82\xb5 J\xaa\xd6?!j\xec\\b\xd6\xe2?\x13=:\xbfr\x0e\xd9?\xf0-\x0fF\xaa\xf7\xe0?\xab\x82\xe6\xad\x99\x00\xbc?i\x8c\xf7_\xbe\xa7\xd7?\xe2\xb04\xf0\xa3\xba\xe4?\xad\xa5\x80\xb4\xff\xc1\xd9?z\xf5\xb7%\xee\x88\xeb?nP\xda\x9f\xb4\x05\xea?r\xc3\xce\x98rS\xc1?\xc8\xd4\x97\x84\x8f\xb1\xe0?\x8c\x1d\x85\xd2\xb4\x17\xd7?\xd1\x89-\xd2\xfe\xe6\xd2?\xb8\xe6\x127<W\xe3?\x84\x9fY\x8eg\x82\xcb?\x10\xbb\xa5\x8b\x03\x1e\xdf?\xf4\xc3\xa5\xb6\x16\x9e\xd9?\x05\xce)3k\xca\xca?\x9a\xde\x0f\x89\x8c\x98\xe8?\xb0\xc1F\x82>K\xe6?\xaf\xae\x8e\x0c\x07<\xde?\x0b \xa5\xa7\x02M\xdb?R\xec.q`\xe9\xe4?\xea8e\x0b\x94\xb6\xe0?\xee#u\n\x0b\xd1\xd5?\x89|\xd9ni\x12\xe1?\x9do]\x94M\xf7\xdd?<\x87\x11F\xdc\x11\xe7?{\xa3\x14|\xec\xb1\xe7?\xcd\xcc\xcc\xcc\xcc\xcc\xec?\xcf\x85\xd3z\xa6\xf4\xda?\x9c&\\]\x88\xb4\xc9?\xfe\x18kf\xca\x9a\xd2?\xda\x83\x9c9\x1c\xa4\xe3?\x18T#\r\xd1\xf5\xe3?\x9a\\\xad\x8f^\x7f\xd1?\x8a&\xcc\x8b~:\xdf?9\xc6_\xa4a\x02\xe2?\x9a\x99\x99\x99\x99\x99\xb9?\x994>z`\x93\xdf?\x03\x1b!M\x06\x91\xe7?\xd7\xecqt\xcf\x19\xe8?\xcd\xcc\xcc\xcc\xcc\xcc\xec?xA\x86\x86\xacK\xe8?\xfe\xd5\x80\x94\x1a\x12\xe0?\xec\xeb+\xd5&J\xd6?[{<\x80\x87\xfa\xe6?\xa7\xaa\xd8\xb1t\x92\xe3?n\xb4o0\xcc0\xe3?i\xf5@\xf1\x84Z\xe0?\xcd\xcc\xcc\xcc\xcc\xcc\xec?\x9cS\xa8\xf2f\xe2\xd2?\x9a\x99\x99\x99\x99\x99\xb9?\xf4\xdb[\xba\x17\x92\xdb?\x8c\xdf\xb1+o\xff\xd1?|\xf6T5\xde)\xd6?\xcd\xcc\xcc\xcc\xcc\xcc\xec?j\x12\xfe=_\xd0\xd7?\xdc\x93\x13/G\xb6\xd2?.~\xc7\xae\xbc\xfd\xe7?#\xe6\x06\x01\x01\xe4\xe8?\xed<\x1a\x1c_\x1a\xe4?v8W \xbcn\xd5?y"g\xe5\x87\x1f\xde?\x9a\x99\x99\x99\x99\x99\xb9?\xf0\xfc?\xdaA\x1d\xc4?ns\x9d%L\xc1\xce?Kn\x1c\xca\xb3\xbf\xd9?&\xca\x18\xfeW\xc6\xdf?\x85\x97}\xaaL)\xde?\xfc\x07\xcb\xb7\xc2\xe4\xd3?\xa8\xa3\x88\xb1\xf1\xa5\xe1?\xf0\x1cF\x18qG\xcc?\xcd\xcc\xcc\xcc\xcc\xcc\xec?\xdb\xbd\xa2|\xbd\xd2\xbf?\x80O\x83\xd4\xb3\xc1\xe0?\x9a\x99\x99\x99\x99\x99\xb9?`\xd39\xf57\x97\xe7?R\xdb\x02\x19l\xb0\xe1?Q\xd1\x81zmU\xe2?\xeegFy\xc5W\xdc??.\xdc\x7f\x85H\xbb?R\xec.q`\xe9\xe4?H\xbe\x96\x80-\xe9\xc7?JY\xe9b\x91\x8e\xe8?\x9a\x99\x99\x99\x99\x99\xb9?\xad\xa5\x80\xb4\xff\xc1\xd9?\xc9 5\xf5\xd3b\xdb?\xb1\xf3_\xb5lL\xeb?\xe4\xf4y\xb5q~\xd9?\xfaN\xc4\t\xe9\xbc\xe5?\xdeg\xa6\xc5*\xef\xd7?\xf0-\x0fF\xaa\xf7\xc0?9\x00\x8ff4k\xe6?\x88\x8b\xb3T\xa4#\xd2?o\xb7\xc9My\x19\xdd?\xda\xff\xdf\\\xec\x0b\xeb?\x9boe\x05\x96N\xd2?X\x80\x00c\xc7P\xd6?-\x82\xb5 J\xaa\xd6?!j\xec\\b\xd6\xe2?\x13=:\xbfr\x0e\xd9?\xf0-\x0fF\xaa\xf7\xe0?\xab\x82\xe6\xad\x99\x00\xbc?i\x8c\xf7_\xbe\xa7\xd7?\xe2\xb04\xf0\xa3\xba\xe4?\xad\xa5\x80\xb4\xff\xc1\xd9?z\xf5\xb7%\xee\x88\xeb?nP\xda\x9f\xb4\x05\xea?r\xc3\xce\x98rS\xc1?\xc8\xd4\x97\x84\x8f\xb1\xe0?\x8c\x1d\x85\xd2\xb4\x17\xd7?\xd1\x89-\xd2\xfe\xe6\xd2?\xb8\xe6\x127<W\xe3?\x84\x9fY\x8eg\x82\xcb?\x10\xbb\xa5\x8b\x03\x1e\xdf?\xf4\xc3\xa5\xb6\x16\x9e\xd9?\x05\xce)3k\xca\xca?\x9a\xde\x0f\x89\x8c\x98\xe8?\xb0\xc1F\x82>K\xe6?\xaf\xae\x8e\x0c\x07<\xde?\x0b \xa5\xa7\x02M\xdb?R\xec.q`\xe9\xe4?\xea8e\x0b\x94\xb6\xe0?\xee#u\n\x0b\xd1\xd5?\x89|\xd9ni\x12\xe1?\x9do]\x94M\xf7\xdd?<\x87\x11F\xdc\x11\xe7?{\xa3\x14|\xec\xb1\xe7?\xcd\xcc\xcc\xcc\xcc\xcc\xec?\xcf\x85\xd3z\xa6\xf4\xda?\x9c&\\]\x88\xb4\xc9?\xfe\x18kf\xca\x9a\xd2?\xda\x83\x9c9\x1c\xa4\xe3?\x18T#\r\xd1\xf5\xe3?\x9a\\\xad\x8f^\x7f\xd1?\x8a&\xcc\x8b~:\xdf?9\xc6_\xa4a\x02\xe2?\x9a\x99\x99\x99\x99\x99\xb9?\x994>z`\x93\xdf?\x03\x1b!M\x06\x91\xe7?\xd7\xecqt\xcf\x19\xe8?\xcd\xcc\xcc\xcc\xcc\xcc\xec?xA\x86\x86\xacK\xe8?\xfe\xd5\x80\x94\x1a\x12\xe0?\xec\xeb+\xd5&J\xd6?[{<\x80\x87\xfa\xe6?\xa7\xaa\xd8\xb1t\x92\xe3?n\xb4o0\xcc0\xe3?i\xf5@\xf1\x84Z\xe0?\xcd\xcc\xcc\xcc\xcc\xcc\xec?\x9cS\xa8\xf2f\xe2\xd2?\x9a\x99\x99\x99\x99\x99\xb9?\xf4\xdb[\xba\x17\x92\xdb?\x8c\xdf\xb1+o\xff\xd1?|\xf6T5\xde)\xd6?\xcd\xcc\xcc\xcc\xcc\xcc\xec?j\x12\xfe=_\xd0\xd7?\xdc\x93\x13/G\xb6\xd2?.~\xc7\xae\xbc\xfd\xe7?#\xe6\x06\x01\x01\xe4\xe8?\xed<\x1a\x1c_\x1a\xe4?v8W \xbcn\xd5?y"g\xe5\x87\x1f\xde?\x9a\x99\x99\x99\x99\x99\xb9?\xf0\xfc?\xdaA\x1d\xc4?ns\x9d%L\xc1\xce?Kn\x1c\xca\xb3\xbf\xd9?&\xca\x18\xfeW\xc6\xdf?\x85\x97}\xaaL)\xde?\xfc\x07\xcb\xb7\xc2\xe4\xd3?\xa8\xa3\x88\xb1\xf1\xa5\xe1?\xf0\x1cF\x18qG\xcc?\xcd\xcc\xcc\xcc\xcc\xcc\xec?\xdb\xbd\xa2|\xbd\xd2\xbf?\x80O\x83\xd4\xb3\xc1\xe0?\x9a\x99\x99\x99\x99\x99\xb9?`\xd39\xf57\x97\xe7?R\xdb\x02\x19l\xb0\xe1?Q\xd1\x81zmU\xe2?\xeegFy\xc5W\xdc??.\xdc\x7f\x85H\xbb?R\xec.q`\xe9\xe4?H\xbe\x96\x80-\xe9\xc7?JY\xe9b\x91\x8e\xe8?\x9a\x99\x99\x99\x99\x99\xb9?\xad\xa5\x80\xb4\xff\xc1\xd9?\xc9 5\xf5\xd3b\xdb?\xb1\xf3_\xb5lL\xeb?\xe4\xf4y\xb5q~\xd9?\xfaN\xc4\t\xe9\xbc\xe5?\xdeg\xa6\xc5*\xef\xd7?\xf0-\x0fF\xaa\xf7\xc0?9\x00\x8ff4k\xe6?\x88\x8b\xb3T\xa4#\xd2?o\xb7\xc9My\x19\xdd?\xda\xff\xdf\\\xec\x0b\xeb?\x9boe\x05\x96N\xd2?X\x80\x00c\xc7P\xd6?-\x82\xb5 J\xaa\xd6?!j\xec\\b\xd6\xe2?\x13=:\xbfr\x0e\xd9?\xf0-\x0fF\xaa\xf7\xe0?\xab\x82\xe6\xad\x99\x00\xbc?i\x8c\xf7_\xbe\xa7\xd7?\xe2\xb04\xf0\xa3\xba\xe4?\xad\xa5\x80\xb4\xff\xc1\xd9?z\xf5\xb7%\xee\x88\xeb?nP\xda\x9f\xb4\x05\xea?r\xc3\xce\x98rS\xc1?\xc8\xd4\x97\x84\x8f\xb1\xe0?\x8c\x1d\x85\xd2\xb4\x17\xd7?\xd1\x89-\xd2\xfe\xe6\xd2?\xb8\xe6\x127<W\xe3?\x84\x9fY\x8eg\x82\xcb?\x10\xbb\xa5\x8b\x03\x1e\xdf?\xf4\xc3\xa5\xb6\x16\x9e\xd9?\x05\xce)3k\xca\xca?\x9a\xde\x0f\x89\x8c\x98\xe8?\xb0\xc1F\x82>K\xe6?\xaf\xae\x8e\x0c\x07<\xde?\x0b \xa5\xa7\x02M\xdb?R\xec.q`\xe9\xe4?\xea8e\x0b\x94\xb6\xe0?\xee#u\n\x0b\xd1\xd5?\x89|\xd9ni\x12\xe1?\x9do]\x94M\xf7\xdd?<\x87\x11F\xdc\x11\xe7?{\xa3\x14|\xec\xb1\xe7?\xcd\xcc\xcc\xcc\xcc\xcc\xec?\xcf\x85\xd3z\xa6\xf4\xda?\x9c&\\]\x88\xb4\xc9?\xfe\x18kf\xca\x9a\xd2?\xda\x83\x9c9\x1c\xa4\xe3?\x18T#\r\xd1\xf5\xe3?\x9a\\\xad\x8f^\x7f\xd1?\x8a&\xcc\x8b~:\xdf?9\xc6_\xa4a\x02\xe2?\x9a\x99\x99\x99\x99\x99\xb9?\x994>z`\x93\xdf?\x03\x1b!M\x06\x91\xe7?\xd7\xecqt\xcf\x19\xe8?\xcd\xcc\xcc\xcc\xcc\xcc\xec?xA\x86\x86\xacK\xe8?\xfe\xd5\x80\x94\x1a\x12\xe0?\xec\xeb+\xd5&J\xd6?[{<\x80\x87\xfa\xe6?\xa7\xaa\xd8\xb1t\x92\xe3?n\xb4o0\xcc0\xe3?i\xf5@\xf1\x84Z\xe0?\xcd\xcc\xcc\xcc\xcc\xcc\xec?\x9cS\xa8\xf2f\xe2\xd2?\x9a\x99\x99\x99\x99\x99\xb9?\xf4\xdb[\xba\x17\x92\xdb?\x8c\xdf\xb1+o\xff\xd1?|\xf6T5\xde)\xd6?\xcd\xcc\xcc\xcc\xcc\xcc\xec?j\x12\xfe=_\xd0\xd7?\xdc\x93\x13/G\xb6\xd2?.~\xc7\xae\xbc\xfd\xe7?#\xe6\x06\x01\x01\xe4\xe8?\xed<\x1a\x1c_\x1a\xe4?v8W \xbcn\xd5?y"g\xe5\x87\x1f\xde?\x9a\x99\x99\x99\x99\x99\xb9?\xf0\xfc?\xdaA\x1d\xc4?ns\x9d%L\xc1\xce?Kn\x1c\xca\xb3\xbf\xd9?&\xca\x18\xfeW\xc6\xdf?\x85\x97}\xaaL)\xde?\xfc\x07\xcb\xb7\xc2\xe4\xd3?\xa8\xa3\x88\xb1\xf1\xa5\xe1?\xf0\x1cF\x18qG\xcc?\xcd\xcc\xcc\xcc\xcc\xcc\xec?\xdb\xbd\xa2|\xbd\xd2\xbf?\x80O\x83\xd4\xb3\xc1\xe0?\x9a\x99\x99\x99\x99\x99\xb9?`\xd39\xf57\x97\xe7?R\xdb\x02\x19l\xb0\xe1?Q\xd1\x81zmU\xe2?\xeegFy\xc5W\xdc??.\xdc\x7f\x85H\xbb?R\xec.q`\xe9\xe4?H\xbe\x96\x80-\xe9\xc7?JY\xe9b\x91\x8e\xe8?\x9a\x99\x99\x99\x99\x99\xb9?\xad\xa5\x80\xb4\xff\xc1\xd9?\xc9 5\xf5\xd3b\xdb?\xb1\xf3_\xb5lL\xeb?\xe4\xf4y\xb5q~\xd9?\xfaN\xc4\t\xe9\xbc\xe5?\xdeg\xa6\xc5*\xef\xd7?\xf0-\x0fF\xaa\xf7\xc0?9\x00\x8ff4k\xe6?\x88\x8b\xb3T\xa4#\xd2?o\xb7\xc9My\x19\xdd?\xda\xff\xdf\\\xec\x0b\xeb?\x9boe\x05\x96N\xd2?X\x80\x00c\xc7P\xd6?-\x82\xb5 J\xaa\xd6?!j\xec\\b\xd6\xe2?\x13=:\xbfr\x0e\xd9?\xf0-\x0fF\xaa\xf7\xe0?\xab\x82\xe6\xad\x99\x00\xbc?i\x8c\xf7_\xbe\xa7\xd7?\xe2\xb04\xf0\xa3\xba\xe4?\xad\xa5\x80\xb4\xff\xc1\xd9?z\xf5\xb7%\xee\x88\xeb?nP\xda\x9f\xb4\x05\xea?r\xc3\xce\x98rS\xc1?\xc8\xd4\x97\x84\x8f\xb1\xe0?\x8c\x1d\x85\xd2\xb4\x17\xd7?\xd1\x89-\xd2\xfe\xe6\xd2?\xb8\xe6\x127<W\xe3?\x84\x9fY\x8eg\x82\xcb?\x10\xbb\xa5\x8b\x03\x1e\xdf?\xf4\xc3\xa5\xb6\x16\x9e\xd9?\x05\xce)3k\xca\xca?\x9a\xde\x0f\x89\x8c\x98\xe8?\xb0\xc1F\x82>K\xe6?\xaf\xae\x8e\x0c\x07<\xde?\x0b \xa5\xa7\x02M\xdb?R\xec.q`\xe9\xe4?\xea8e\x0b\x94\xb6\xe0?\xee#u\n\x0b\xd1\xd5?\x89|\xd9ni\x12\xe1?\x9do]\x94M\xf7\xdd?<\x87\x11F\xdc\x11\xe7?{\xa3\x14|\xec\xb1\xe7?\xcd\xcc\xcc\xcc\xcc\xcc\xec?\xcf\x85\xd3z\xa6\xf4\xda?\x9c&\\]\x88\xb4\xc9?\xfe\x18kf\xca\x9a\xd2?\xda\x83\x9c9\x1c\xa4\xe3?\x18T#\r\xd1\xf5\xe3?\x9a\\\xad\x8f^\x7f\xd1?\x8a&\xcc\x8b~:\xdf?9\xc6_\xa4a\x02\xe2?\x9a\x99\x99\x99\x99\x99\xb9?\x994>z`\x93\xdf?\x03\x1b!M\x06\x91\xe7?\xd7\xecqt\xcf\x19\xe8?\xcd\xcc\xcc\xcc\xcc\xcc\xec?xA\x86\x86\xacK\xe8?\xfe\xd5\x80\x94\x1a\x12\xe0?\xec\xeb+\xd5&J\xd6?[{<\x80\x87\xfa\xe6?\xa7\xaa\xd8\xb1t\x92\xe3?n\xb4o0\xcc0\xe3?i\xf5@\xf1\x84Z\xe0?\xcd\xcc\xcc\xcc\xcc\xcc\xec?\x9cS\xa8\xf2f\xe2\xd2?\x9a\x99\x99\x99\x99\x99\xb9?\xf4\xdb[\xba\x17\x92\xdb?\x8c\xdf\xb1+o\xff\xd1?|\xf6T5\xde)\xd6?\xcd\xcc\xcc\xcc\xcc\xcc\xec?j\x12\xfe=_\xd0\xd7?\xdc\x93\x13/G\xb6\xd2?.~\xc7\xae\xbc\xfd\xe7?#\xe6\x06\x01\x01\xe4\xe8?\xed<\x1a\x1c_\x1a\xe4?v8W \xbcn\xd5?y"g\xe5\x87\x1f\xde?\x9a\x99\x99\x99\x99\x99\xb9?\xf0\xfc?\xdaA\x1d\xc4?ns\x9d%L\xc1\xce?Kn\x1c\xca\xb3\xbf\xd9?&\xca\x18\xfeW\xc6\xdf?\x85\x97}\xaaL)\xde?\xfc\x07\xcb\xb7\xc2\xe4\xd3?\xa8\xa3\x88\xb1\xf1\xa5\xe1?\xf0\x1cF\x18qG\xcc?\xcd\xcc\xcc\xcc\xcc\xcc\xec?\xdb\xbd\xa2|\xbd\xd2\xbf?\x80O\x83\xd4\xb3\xc1\xe0?\x9a\x99\x99\x99\x99\x99\xb9?`\xd39\xf57\x97\xe7?R\xdb\x02\x19l\xb0\xe1?Q\xd1\x81zmU\xe2?\xeegFy\xc5W\xdc??.\xdc\x7f\x85H\xbb?R\xec.q`\xe9\xe4?H\xbe\x96\x80-\xe9\xc7?JY\xe9b\x91\x8e\xe8?\x9a\x99\x99\x99\x99\x99\xb9?\xad\xa5\x80\xb4\xff\xc1\xd9?\xc9 5\xf5\xd3b\xdb?\xb1\xf3_\xb5lL\xeb?\xe4\xf4y\xb5q~\xd9?\xfaN\xc4\t\xe9\xbc\xe5?\xdeg\xa6\xc5*\xef\xd7?\xf0-\x0fF\xaa\xf7\xc0?9\x00\x8ff4k\xe6?\x88\x8b\xb3T\xa4#\xd2?o\xb7\xc9My\x19\xdd?\xda\xff\xdf\\\xec\x0b\xeb?\x9boe\x05\x96N\xd2?X\x80\x00c\xc7P\xd6?-\x82\xb5 J\xaa\xd6?!j\xec\\b\xd6\xe2?\x13=:\xbfr\x0e\xd9?\xf0-\x0fF\xaa\xf7\xe0?\xab\x82\xe6\xad\x99\x00\xbc?i\x8c\xf7_\xbe\xa7\xd7?\xe2\xb04\xf0\xa3\xba\xe4?\xad\xa5\x80\xb4\xff\xc1\xd9?z\xf5\xb7%\xee\x88\xeb?nP\xda\x9f\xb4\x05\xea?r\xc3\xce\x98rS\xc1?\xc8\xd4\x97\x84\x8f\xb1\xe0?\x8c\x1d\x85\xd2\xb4\x17\xd7?\xd1\x89-\xd2\xfe\xe6\xd2?\xb8\xe6\x127<W\xe3?\x84\x9fY\x8eg\x82\xcb?\x10\xbb\xa5\x8b\x03\x1e\xdf?\xf4\xc3\xa5\xb6\x16\x9e\xd9?\x05\xce)3k\xca\xca?\x9a\xde\x0f\x89\x8c\x98\xe8?\xb0\xc1F\x82>K\xe6?\xaf\xae\x8e\x0c\x07<\xde?\x0b \xa5\xa7\x02M\xdb?R\xec.q`\xe9\xe4?\xea8e\x0b\x94\xb6\xe0?\xee#u\n\x0b\xd1\xd5?\x89|\xd9ni\x12\xe1?\x9do]\x94M\xf7\xdd?<\x87\x11F\xdc\x11\xe7?{\xa3\x14|\xec\xb1\xe7?\xcd\xcc\xcc\xcc\xcc\xcc\xec?\xcf\x85\xd3z\xa6\xf4\xda?\x9c&\\]\x88\xb4\xc9?\xfe\x18kf\xca\x9a\xd2?\xda\x83\x9c9\x1c\xa4\xe3?\x18T#\r\xd1\xf5\xe3?\x9a\\\xad\x8f^\x7f\xd1?\x8a&\xcc\x8b~:\xdf?9\xc6_\xa4a\x02\xe2?\x9a\x99\x99\x99\x99\x99\xb9?\x994>z`\x93\xdf?\x03\x1b!M\x06\x91\xe7?\xd7\xecqt\xcf\x19\xe8?\xcd\xcc\xcc\xcc\xcc\xcc\xec?xA\x86\x86\xacK\xe8?\xfe\xd5\x80\x94\x1a\x12\xe0?\xec\xeb+\xd5&J\xd6?[{<\x80\x87\xfa\xe6?\xa7\xaa\xd8\xb1t\x92\xe3?n\xb4o0\xcc0\xe3?i\xf5@\xf1\x84Z\xe0?\xcd\xcc\xcc\xcc\xcc\xcc\xec?\x9cS\xa8\xf2f\xe2\xd2?\x9a\x99\x99\x99\x99\x99\xb9?\xf4\xdb[\xba\x17\x92\xdb?\x8c\xdf\xb1+o\xff\xd1?|\xf6T5\xde)\xd6?\xcd\xcc\xcc\xcc\xcc\xcc\xec?j\x12\xfe=_\xd0\xd7?\xdc\x93\x13/G\xb6\xd2?.~\xc7\xae\xbc\xfd\xe7?#\xe6\x06\x01\x01\xe4\xe8?\xed<\x1a\x1c_\x1a\xe4?v8W \xbcn\xd5?y"g\xe5\x87\x1f\xde?\x9a\x99\x99\x99\x99\x99\xb9?\xf0\xfc?\xdaA\x1d\xc4?ns\x9d%L\xc1\xce?Kn\x1c\xca\xb3\xbf\xd9?&\xca\x18\xfeW\xc6\xdf?\x85\x97}\xaaL)\xde?\xfc\x07\xcb\xb7\xc2\xe4\xd3?\xa8\xa3\x88\xb1\xf1\xa5\xe1?\xf0\x1cF\x18qG\xcc?\xcd\xcc\xcc\xcc\xcc\xcc\xec?\xdb\xbd\xa2|\xbd\xd2\xbf?\x80O\x83\xd4\xb3\xc1\xe0?\x9a\x99\x99\x99\x99\x99\xb9?`\xd39\xf57\x97\xe7?R\xdb\x02\x19l\xb0\xe1?Q\xd1\x81zmU\xe2?\xeegFy\xc5W\xdc??.\xdc\x7f\x85H\xbb?R\xec.q`\xe9\xe4?H\xbe\x96\x80-\xe9\xc7?JY\xe9b\x91\x8e\xe8?\x9a\x99\x99\x99\x99\x99\xb9?\xad\xa5\x80\xb4\xff\xc1\xd9?\xc9 5\xf5\xd3b\xdb?\xb1\xf3_\xb5lL\xeb?\xe4\xf4y\xb5q~\xd9?\xfaN\xc4\t\xe9\xbc\xe5?\xdeg\xa6\xc5*\xef\xd7?\xf0-\x0fF\xaa\xf7\xc0?9\x00\x8ff4k\xe6?\x88\x8b\xb3T\xa4#\xd2?o\xb7\xc9My\x19\xdd?\xda\xff\xdf\\\xec\x0b\xeb?\x9boe\x05\x96N\xd2?X\x80\x00c\xc7P\xd6?-\x82\xb5 J\xaa\xd6?!j\xec\\b\xd6\xe2?\x13=:\xbfr\x0e\xd9?\xf0-\x0fF\xaa\xf7\xe0?\xab\x82\xe6\xad\x99\x00\xbc?i\x8c\xf7_\xbe\xa7\xd7?\xe2\xb04\xf0\xa3\xba\xe4?\xad\xa5\x80\xb4\xff\xc1\xd9?z\xf5\xb7%\xee\x88\xeb?nP\xda\x9f\xb4\x05\xea?r\xc3\xce\x98rS\xc1?\xc8\xd4\x97\x84\x8f\xb1\xe0?\x8c\x1d\x85\xd2\xb4\x17\xd7?\xd1\x89-\xd2\xfe\xe6\xd2?\xb8\xe6\x127<W\xe3?\x84\x9fY\x8eg\x82\xcb?\x10\xbb\xa5\x8b\x03\x1e\xdf?\xf4\xc3\xa5\xb6\x16\x9e\xd9?\x05\xce)3k\xca\xca?\x9a\xde\x0f\x89\x8c\x98\xe8?\xb0\xc1F\x82>K\xe6?\xaf\xae\x8e\x0c\x07<\xde?\x0b \xa5\xa7\x02M\xdb?R\xec.q`\xe9\xe4?\xea8e\x0b\x94\xb6\xe0?\xee#u\n\x0b\xd1\xd5?\x89|\xd9ni\x12\xe1?\x9do]\x94M\xf7\xdd?<\x87\x11F\xdc\x11\xe7?{\xa3\x14|\xec\xb1\xe7?\xcd\xcc\xcc\xcc\xcc\xcc\xec?\xcf\x85\xd3z\xa6\xf4\xda?\x9c&\\]\x88\xb4\xc9?\xfe\x18kf\xca\x9a\xd2?\xda\x83\x9c9\x1c\xa4\xe3?\x18T#\r\xd1\xf5\xe3?\x9a\\\xad\x8f^\x7f\xd1?\x8a&\xcc\x8b~:\xdf?9\xc6_\xa4a\x02\xe2?\x9a\x99\x99\x99\x99\x99\xb9?\x994>z`\x93\xdf?\x03\x1b!M\x06\x91\xe7?\xd7\xecqt\xcf\x19\xe8?\xcd\xcc\xcc\xcc\xcc\xcc\xec?xA\x86\x86\xacK\xe8?\xfe\xd5\x80\x94\x1a\x12\xe0?\xec\xeb+\xd5&J\xd6?[{<\x80\x87\xfa\xe6?\xa7\xaa\xd8\xb1t\x92\xe3?n\xb4o0\xcc0\xe3?i\xf5@\xf1\x84Z\xe0?\xcd\xcc\xcc\xcc\xcc\xcc\xec?\x9cS\xa8\xf2f\xe2\xd2?\x9a\x99\x99\x99\x99\x99\xb9?\xf4\xdb[\xba\x17\x92\xdb?\x8c\xdf\xb1+o\xff\xd1?|\xf6T5\xde)\xd6?\xcd\xcc\xcc\xcc\xcc\xcc\xec?j\x12\xfe=_\xd0\xd7?\xdc\x93\x13/G\xb6\xd2?.~\xc7\xae\xbc\xfd\xe7?#\xe6\x06\x01\x01\xe4\xe8?\xed<\x1a\x1c_\x1a\xe4?v8W \xbcn\xd5?y"g\xe5\x87\x1f\xde?\x9a\x99\x99\x99\x99\x99\xb9?\xf0\xfc?\xdaA\x1d\xc4?ns\x9d%L\xc1\xce?Kn\x1c\xca\xb3\xbf\xd9?&\xca\x18\xfeW\xc6\xdf?\x85\x97}\xaaL)\xde?\xfc\x07\xcb\xb7\xc2\xe4\xd3?\xa8\xa3\x88\xb1\xf1\xa5\xe1?\xf0\x1cF\x18qG\xcc?\xcd\xcc\xcc\xcc\xcc\xcc\xec?\xdb\xbd\xa2|\xbd\xd2\xbf?\x80O\x83\xd4\xb3\xc1\xe0?\x9a\x99\x99\x99\x99\x99\xb9?`\xd39\xf57\x97\xe7?R\xdb\x02\x19l\xb0\xe1?Q\xd1\x81zmU\xe2?\xeegFy\xc5W\xdc??.\xdc\x7f\x85H\xbb?R\xec.q`\xe9\xe4?H\xbe\x96\x80-\xe9\xc7?JY\xe9b\x91\x8e\xe8?\x9a\x99\x99\x99\x99\x99\xb9?\xad\xa5\x80\xb4\xff\xc1\xd9?\xc9 5\xf5\xd3b\xdb?\xb1\xf3_\xb5lL\xeb?\xe4\xf4y\xb5q~\xd9?\xfaN\xc4\t\xe9\xbc\xe5?\xdeg\xa6\xc5*\xef\xd7?\xf0-\x0fF\xaa\xf7\xc0?9\x00\x8ff4k\xe6?\x88\x8b\xb3T\xa4#\xd2?o\xb7\xc9My\x19\xdd?\xda\xff\xdf\\\xec\x0b\xeb?\x9boe\x05\x96N\xd2?X\x80\x00c\xc7P\xd6?-\x82\xb5 J\xaa\xd6?!j\xec\\b\xd6\xe2?\x13=:\xbfr\x0e\xd9?\xf0-\x0fF\xaa\xf7\xe0?\xab\x82\xe6\xad\x99\x00\xbc?i\x8c\xf7_\xbe\xa7\xd7?\xe2\xb04\xf0\xa3\xba\xe4?\xad\xa5\x80\xb4\xff\xc1\xd9?z\xf5\xb7%\xee\x88\xeb?nP\xda\x9f\xb4\x05\xea?r\xc3\xce\x98rS\xc1?\xc8\xd4\x97\x84\x8f\xb1\xe0?\x8c\x1d\x85\xd2\xb4\x17\xd7?\xd1\x89-\xd2\xfe\xe6\xd2?\xb8\xe6\x127<W\xe3?\x84\x9fY\x8eg\x82\xcb?\x10\xbb\xa5\x8b\x03\x1e\xdf?\xf4\xc3\xa5\xb6\x16\x9e\xd9?\x05\xce)3k\xca\xca?\x9a\xde\x0f\x89\x8c\x98\xe8?\xb0\xc1F\x82>K\xe6?\xaf\xae\x8e\x0c\x07<\xde?\x0b \xa5\xa7\x02M\xdb?R\xec.q`\xe9\xe4?\xea8e\x0b\x94\xb6\xe0?\xee#u\n\x0b\xd1\xd5?\x89|\xd9ni\x12\xe1?\x9do]\x94M\xf7\xdd?<\x87\x11F\xdc\x11\xe7?{\xa3\x14|\xec\xb1\xe7?\xcd\xcc\xcc\xcc\xcc\xcc\xec?\xcf\x85\xd3z\xa6\xf4\xda?\x9c&\\]\x88\xb4\xc9?\xfe\x18kf\xca\x9a\xd2?\xda\x83\x9c9\x1c\xa4\xe3?\x18T#\r\xd1\xf5\xe3?\x9a\\\xad\x8f^\x7f\xd1?\x8a&\xcc\x8b~:\xdf?9\xc6_\xa4a\x02\xe2?\x9a\x99\x99\x99\x99\x99\xb9?\x994>z`\x93\xdf?\x03\x1b!M\x06\x91\xe7?\xd7\xecqt\xcf\x19\xe8?\xcd\xcc\xcc\xcc\xcc\xcc\xec?xA\x86\x86\xacK\xe8?\xfe\xd5\x80\x94\x1a\x12\xe0?\xec\xeb+\xd5&J\xd6?[{<\x80\x87\xfa\xe6?\xa7\xaa\xd8\xb1t\x92\xe3?n\xb4o0\xcc0\xe3?i\xf5@\xf1\x84Z\xe0?\xcd\xcc\xcc\xcc\xcc\xcc\xec?\x9cS\xa8\xf2f\xe2\xd2?\x9a\x99\x99\x99\x99\x99\xb9?\xf4\xdb[\xba\x17\x92\xdb?\x8c\xdf\xb1+o\xff\xd1?|\xf6T5\xde)\xd6?\xcd\xcc\xcc\xcc\xcc\xcc\xec?j\x12\xfe=_\xd0\xd7?\xdc\x93\x13/G\xb6\xd2?.~\xc7\xae\xbc\xfd\xe7?#\xe6\x06\x01\x01\xe4\xe8?\xed<\x1a\x1c_\x1a\xe4?v8W \xbcn\xd5?y"g\xe5\x87\x1f\xde?\x9a\x99\x99\x99\x99\x99\xb9?\xf0\xfc?\xdaA\x1d\xc4?ns\x9d%L\xc1\xce?Kn\x1c\xca\xb3\xbf\xd9?&\xca\x18\xfeW\xc6\xdf?\x85\x97}\xaaL)\xde?\xfc\x07\xcb\xb7\xc2\xe4\xd3?\xa8\xa3\x88\xb1\xf1\xa5\xe1?\xf0\x1cF\x18qG\xcc?\xcd\xcc\xcc\xcc\xcc\xcc\xec?\xdb\xbd\xa2|\xbd\xd2\xbf?\x80O\x83\xd4\xb3\xc1\xe0?\x9a\x99\x99\x99\x99\x99\xb9?`\xd39\xf57\x97\xe7?R\xdb\x02\x19l\xb0\xe1?Q\xd1\x81zmU\xe2?\xeegFy\xc5W\xdc??.\xdc\x7f\x85H\xbb?R\xec.q`\xe9\xe4?H\xbe\x96\x80-\xe9\xc7?JY\xe9b\x91\x8e\xe8?\x9a\x99\x99\x99\x99\x99\xb9?\xad\xa5\x80\xb4\xff\xc1\xd9?\xc9 5\xf5\xd3b\xdb?\xb1\xf3_\xb5lL\xeb?\xe4\xf4y\xb5q~\xd9?\xfaN\xc4\t\xe9\xbc\xe5?\xdeg\xa6\xc5*\xef\xd7?\xf0-\x0fF\xaa\xf7\xc0?9\x00\x8ff4k\xe6?\x88\x8b\xb3T\xa4#\xd2?o\xb7\xc9My\x19\xdd?\xda\xff\xdf\\\xec\x0b\xeb?\x9boe\x05\x96N\xd2?X\x80\x00c\xc7P\xd6?-\x82\xb5 J\xaa\xd6?!j\xec\\b\xd6\xe2?\x13=:\xbfr\x0e\xd9?\xf0-\x0fF\xaa\xf7\xe0?\xab\x82\xe6\xad\x99\x00\xbc?i\x8c\xf7_\xbe\xa7\xd7?\xe2\xb04\xf0\xa3\xba\xe4?\xad\xa5\x80\xb4\xff\xc1\xd9?z\xf5\xb7%\xee\x88\xeb?nP\xda\x9f\xb4\x05\xea?r\xc3\xce\x98rS\xc1?\xc8\xd4\x97\x84\x8f\xb1\xe0?\x8c\x1d\x85\xd2\xb4\x17\xd7?\xd1\x89-\xd2\xfe\xe6\xd2?\xb8\xe6\x127<W\xe3?\x84\x9fY\x8eg\x82\xcb?\x10\xbb\xa5\x8b\x03\x1e\xdf?\xf4\xc3\xa5\xb6\x16\x9e\xd9?\x05\xce)3k\xca\xca?\x9a\xde\x0f\x89\x8c\x98\xe8?\xb0\xc1F\x82>K\xe6?\xaf\xae\x8e\x0c\x07<\xde?\x0b \xa5\xa7\x02M\xdb?R\xec.q`\xe9\xe4?\xea8e\x0b\x94\xb6\xe0?\xee#u\n\x0b\xd1\xd5?\x89|\xd9ni\x12\xe1?\x9do]\x94M\xf7\xdd?<\x87\x11F\xdc\x11\xe7?{\xa3\x14|\xec\xb1\xe7?\xcd\xcc\xcc\xcc\xcc\xcc\xec?\xcf\x85\xd3z\xa6\xf4\xda?\x9c&\\]\x88\xb4\xc9?\xfe\x18kf\xca\x9a\xd2?\xda\x83\x9c9\x1c\xa4\xe3?\x18T#\r\xd1\xf5\xe3?\x9a\\\xad\x8f^\x7f\xd1?\x8a&\xcc\x8b~:\xdf?9\xc6_\xa4a\x02\xe2?\x9a\x99\x99\x99\x99\x99\xb9?\x994>z`\x93\xdf?\x03\x1b!M\x06\x91\xe7?\xd7\xecqt\xcf\x19\xe8?\xcd\xcc\xcc\xcc\xcc\xcc\xec?xA\x86\x86\xacK\xe8?\xfe\xd5\x80\x94\x1a\x12\xe0?\xec\xeb+\xd5&J\xd6?[{<\x80\x87\xfa\xe6?\xa7\xaa\xd8\xb1t\x92\xe3?n\xb4o0\xcc0\xe3?i\xf5@\xf1\x84Z\xe0?\xcd\xcc\xcc\xcc\xcc\xcc\xec?\x9cS\xa8\xf2f\xe2\xd2?\x9a\x99\x99\x99\x99\x99\xb9?\xf4\xdb[\xba\x17\x92\xdb?\x8c\xdf\xb1+o\xff\xd1?|\xf6T5\xde)\xd6?\xcd\xcc\xcc\xcc\xcc\xcc\xec?j\x12\xfe=_\xd0\xd7?\xdc\x93\x13/G\xb6\xd2?.~\xc7\xae\xbc\xfd\xe7?#\xe6\x06\x01\x01\xe4\xe8?\xed<\x1a\x1c_\x1a\xe4?v8W \xbcn\xd5?y"g\xe5\x87\x1f\xde?\x9a\x99\x99\x99\x99\x99\xb9?\xf0\xfc?\xdaA\x1d\xc4?ns\x9d%L\xc1\xce?Kn\x1c\xca\xb3\xbf\xd9?&\xca\x18\xfeW\xc6\xdf?\x85\x97}\xaaL)\xde?\xfc\x07\xcb\xb7\xc2\xe4\xd3?\xa8\xa3\x88\xb1\xf1\xa5\xe1?\xf0\x1cF\x18qG\xcc?\xcd\xcc\xcc\xcc\xcc\xcc\xec?\xdb\xbd\xa2|\xbd\xd2\xbf?\x80O\x83\xd4\xb3\xc1\xe0?\x9a\x99\x99\x99\x99\x99\xb9?`\xd39\xf57\x97\xe7?R\xdb\x02\x19l\xb0\xe1?Q\xd1\x81zmU\xe2?\xeegFy\xc5W\xdc??.\xdc\x7f\x85H\xbb?R\xec.q`\xe9\xe4?H\xbe\x96\x80-\xe9\xc7?JY\xe9b\x91\x8e\xe8?\x9a\x99\x99\x99\x99\x99\xb9?\xad\xa5\x80\xb4\xff\xc1\xd9?\xc9 5\xf5\xd3b\xdb?\xb1\xf3_\xb5lL\xeb?\xe4\xf4y\xb5q~\xd9?\xfaN\xc4\t\xe9\xbc\xe5?\xdeg\xa6\xc5*\xef\xd7?\xf0-\x0fF\xaa\xf7\xc0?9\x00\x8ff4k\xe6?\x88\x8b\xb3T\xa4#\xd2?o\xb7\xc9My\x19\xdd?\xda\xff\xdf\\\xec\x0b\xeb?\x9boe\x05\x96N\xd2?X\x80\x00c\xc7P\xd6?-\x82\xb5 J\xaa\xd6?!j\xec\\b\xd6\xe2?\x13=:\xbfr\x0e\xd9?\xf0-\x0fF\xaa\xf7\xe0?\xab\x82\xe6\xad\x99\x00\xbc?i\x8c\xf7_\xbe\xa7\xd7?\xe2\xb04\xf0\xa3\xba\xe4?\xad\xa5\x80\xb4\xff\xc1\xd9?z\xf5\xb7%\xee\x88\xeb?nP\xda\x9f\xb4\x05\xea?r\xc3\xce\x98rS\xc1?\xc8\xd4\x97\x84\x8f\xb1\xe0?\x8c\x1d\x85\xd2\xb4\x17\xd7?\xd1\x89-\xd2\xfe\xe6\xd2?\xb8\xe6\x127<W\xe3?\x84\x9fY\x8eg\x82\xcb?\x10\xbb\xa5\x8b\x03\x1e\xdf?\xf4\xc3\xa5\xb6\x16\x9e\xd9?\x05\xce)3k\xca\xca?\x9a\xde\x0f\x89\x8c\x98\xe8?\xb0\xc1F\x82>K\xe6?\xaf\xae\x8e\x0c\x07<\xde?\x0b \xa5\xa7\x02M\xdb?R\xec.q`\xe9\xe4?\xea8e\x0b\x94\xb6\xe0?\xee#u\n\x0b\xd1\xd5?\x89|\xd9ni\x12\xe1?\x9do]\x94M\xf7\xdd?<\x87\x11F\xdc\x11\xe7?{\xa3\x14|\xec\xb1\xe7?\xcd\xcc\xcc\xcc\xcc\xcc\xec?\xcf\x85\xd3z\xa6\xf4\xda?\x9c&\\]\x88\xb4\xc9?\xfe\x18kf\xca\x9a\xd2?\xda\x83\x9c9\x1c\xa4\xe3?\x18T#\r\xd1\xf5\xe3?\x9a\\\xad\x8f^\x7f\xd1?\x8a&\xcc\x8b~:\xdf?9\xc6_\xa4a\x02\xe2?\x9a\x99\x99\x99\x99\x99\xb9?\x994>z`\x93\xdf?\x03\x1b!M\x06\x91\xe7?\xd7\xecqt\xcf\x19\xe8?\xcd\xcc\xcc\xcc\xcc\xcc\xec?xA\x86\x86\xacK\xe8?\xfe\xd5\x80\x94\x1a\x12\xe0?\xec\xeb+\xd5&J\xd6?[{<\x80\x87\xfa\xe6?\xa7\xaa\xd8\xb1t\x92\xe3?n\xb4o0\xcc0\xe3?i\xf5@\xf1\x84Z\xe0?\xcd\xcc\xcc\xcc\xcc\xcc\xec?\x9cS\xa8\xf2f\xe2\xd2?\x9a\x99\x99\x99\x99\x99\xb9?\xf4\xdb[\xba\x17\x92\xdb?\x8c\xdf\xb1+o\xff\xd1?|\xf6T5\xde)\xd6?\xcd\xcc\xcc\xcc\xcc\xcc\xec?j\x12\xfe=_\xd0\xd7?\xdc\x93\x13/G\xb6\xd2?.~\xc7\xae\xbc\xfd\xe7?#\xe6\x06\x01\x01\xe4\xe8?\xed<\x1a\x1c_\x1a\xe4?v8W \xbcn\xd5?y"g\xe5\x87\x1f\xde?'
p38
I01
tp39
Rp40
sS'THDR'
p41
g2
((I9
I20
I20
tp42
g4
S"\x00\x00\x00@\xa8\xaa\xe5?\x00\x00\x00\xa0u\xb6\xd6?\x00\x00\x00\x80D'\xc3?\x00\x00\x00\xe0\xae\xad\xcf?\x00\x00\x00\x00\x96o\xd2?\x00\x00\x00\xe0\xc36\xd1?\x00\x00\x00\xa0\xdct\xce?\x00\x00\x00\x00;\xd6\xda?\x00\x00\x00\x00?\x8a\xcd?\x00\x00\x00\x00\x1a(\xd9?\x00\x00\x00`4O\xd9?\x00\x00\x00\x801|\xca?\x00\x00\x00\xa0X\xbc\xc7?\x00\x00\x00 \xff\x0b\xd3?\x00\x00\x00`\xe3\xfb\xcf?\x00\x00\x00`:\xe1\xd4?\x00\x00\x00@h\xa8\xd3?\x00\x00\x00\x80'6\xdc?\x00\x00\x00\xe0\xae\xad\xcf?\x00\x00\x00\xe0\xe4\xe4\xd2?\x00\x00\x00\xa0u\xb6\xd6?\x00\x00\x00@\x1fJ\xef?\x00\x00\x00\xe0e\x96\x9c?\x00\x00\x00\xc0\xdck\xb6?\x00\x00\x00\xa0u\xb6\xd6?\x00\x00\x00\xc0=\xa0\xc1?\x00\x00\x00@\x8d\n\xc8?\x00\x00\x00\x00\xd29\xda?\x00\x00\x00\xa0\n3\xb5?\x00\x00\x00\x80\xe5\xd9\xd8?\x00\x00\x00\xc0\xbd\xa4\xd5?\x00\x00\x00@\tR\xc1?\x00\x00\x00\x00\xf2\xd8\xa6?\x00\x00\x00\xe0\xa6<\xc2?\x00\x00\x00\xa0`$\xbd?\x00\x00\x00\xe0lQ\xcc?\x00\x00\x00\x00u\xc1\xd0?\x00\x00\x00@\r\x0f\xdc?\x00\x00\x00\xa0X\xbc\xc7?\x00\x00\x00@G\xfa\xd1?\x00\x00\x00\x80D'\xc3?\x00\x00\x00\xe0e\x96\x9c?\x00\x00\x00\xe0\xe2\x8a\xe1?\x00\x00\x00\xe0\x05\x93\xd4?\x00\x00\x00@\x16\xbc\x96\xbf\x00\x00\x00\xa0\x16`\xc4?\x00\x00\x00`\x1d\xe7\xc5?\x00\x00\x00\x80xA\x95?\x00\x00\x00\xc0\xc1X\xc8?\x00\x00\x00\xe0Mg\xa4?\x00\x00\x00\x80\x1f\xa0\xa5?\x00\x00\x00 \xff\x0b\xd3?\x00\x00\x00`\x1d\xe7\xc5?\x00\x00\x00`\xe3\xfb\xcf?\x00\x00\x00\x00yu\xc3?\x00\x00\x00 \xcff\xcb?\x00\x00\x00`\x1d\xe7\xc5?\x00\x00\x00 0^\x90?\x00\x00\x00@\x16\xbc\x96\xbf\x00\x00\x00\xe0*\xec\xb0?\x00\x00\x00\xe0\xae\xad\xcf?\x00\x00\x00\xc0\xdck\xb6?\x00\x00\x00\xe0\x05\x93\xd4?\x00\x00\x00\x00\x94\x15\xe1?\x00\x00\x00\x80\xdck\xb6?\x00\x00\x00`\n3\xb5?\x00\x00\x00\x80s\xd8\xcd?\x00\x00\x00\xe0\x0c\xf5\xac?\x00\x00\x00\xc0\x9c\xf6\xd3?\x00\x00\x00 \xa0\xb5\xc0?\x00\x00\x00@\xb4J\xc5?\x00\x00\x00\xa0s\xd8\xcd?\x00\x00\x00\x00\xbb\xd1\xc6?\x00\x00\x00 b\x16\xd8?\x00\x00\x00\xa0\x12\xac\xd1?\x00\x00\x00\xc0\xc1X\xc8?\x00\x00\x00\xc0\xc1X\xc8?\x00\x00\x00\x80\xdck\xb6?\x00\x00\x00\x80s\xcf\xb5?\x00\x00\x00 \xa0\xb5\xc0?\x00\x00\x00\x00\x96o\xd2?\x00\x00\x00\xa0u\xb6\xd6?\x00\x00\x00@\x16\xbc\x96\xbf\x00\x00\x00\x80\xdck\xb6?\x00\x00\x00\xc0\x1eU\xe9?\x00\x00\x00\xc0\xae\xa4\xb7?\x00\x00\x00`\xf8\x84\xd1?\x00\x00\x00 \xb8\x8c\xe0?\x00\x00\x00\x80\xc4\x11\xa8?\x00\x00\x00\xa0\xc8c\xe1?\x00\x00\x00@\r\x0f\xdc?\x00\x00\x00@\x96J\xa9?\x00\x00\x00\x00\xf2\xd8\xa6?\x00\x00\x00\xa0\xf7\x87\xbc?\x00\x00\x00@K\xae\xc4?\x00\x00\x00\xc0=\xa0\xc1?\x00\x00\x00`\xa1\x9f\xcc?\x00\x00\x00\xa0\xf9n\xdd?\x00\x00\x00\xe0\xf2\xe7\xdb?\x00\x00\x00\x80\x80u\xe2?\x00\x00\x00\xe0\xc36\xd1?\x00\x00\x00\xc0=\xa0\xc1?\x00\x00\x00\xa0\x16`\xc4?\x00\x00\x00`\n3\xb5?\x00\x00\x00\xc0\xae\xa4\xb7?\x00\x00\x00@fN\xe2?\x00\x00\x00\xa0\xad\xc3\xc3?\x00\x00\x00\x80\xf7\x87\xbc?\x00\x00\x00\x00\x05\x96\xbf?\x00\x00\x00@S\x16\xba?\x00\x00\x00\xc0=\xa0\xc1?\x00\x00\x00 f\xca\xca?\x00\x00\x00@\tR\xc1?\x00\x00\x00`\xdb\x8a\xc2?\x00\x00\x00@S\x16\xba?\x00\x00\x00\x80\n<\xcd?\x00\x00\x00\xa0\xad\xc3\xc3?\x00\x00\x00\x80\x8e\xeb\xbb?\x00\x00\x00\x80\xf7\x87\xbc?\x00\x00\x00\x00\x05\x96\xbf?\x00\x00\x00\xa0\xdct\xce?\x00\x00\x00@\x8d\n\xc8?\x00\x00\x00`\x1d\xe7\xc5?\x00\x00\x00\x80s\xd8\xcd?\x00\x00\x00`\xf8\x84\xd1?\x00\x00\x00\xa0\xad\xc3\xc3?\x00\x00\x00\xe0\x8d\x83\xe5?\x00\x00\x00 $n\xc7?\x00\x00\x00\x80s\xd8\xcd?\x00\x00\x00`\xa1\x9f\xcc?\x00\x00\x00@G\xfa\xd1?\x00\x00\x00\xa0\xa9\x0f\xd1?\x00\x00\x00@\tR\xc1?\x00\x00\x00@h\xa8\xd3?\x00\x00\x00\xe0\xc36\xd1?\x00\x00\x00\x80\xc8\xdf\xc9?\x00\x00\x00 $n\xc7?\x00\x00\x00\x00R5\xc6?\x00\x00\x00\xe0\xe8\x98\xc5?\x00\x00\x00\xe0\xb0\x8b\xd8?\x00\x00\x00\x00;\xd6\xda?\x00\x00\x00\x00\xd29\xda?\x00\x00\x00\x80xA\x95?\x00\x00\x00\xe0\x0c\xf5\xac?\x00\x00\x00 \xb8\x8c\xe0?\x00\x00\x00\x80\xf7\x87\xbc?\x00\x00\x00 $n\xc7?\x00\x00\x00\xe0\xf0\x8d\xea?\x00\x00\x00 \x81\xdd\xb8?\x00\x00\x00\x80\xe6H\xe5?\x00\x00\x00\xe0'\xb0\xe2?\x00\x00\x00 \xeay\xb9?\x00\x00\x00\xc0E\x08\xb7?\x00\x00\x00`\x1d\xe7\xc5?\x00\x00\x00\xe0\xa6<\xc2?\x00\x00\x00 \xe2\x11\xc4?\x00\x00\x00\xc03Z\xd3?\x00\x00\x00@\x0e~\xe8?\x00\x00\x00\xe0\x05\x93\xd4?\x00\x00\x00\x80o$\xdb?\x00\x00\x00\x00?\x8a\xcd?\x00\x00\x00\xa0\n3\xb5?\x00\x00\x00\xc0\xc1X\xc8?\x00\x00\x00\xc0\x9c\xf6\xd3?\x00\x00\x00\x80\xc4\x11\xa8?\x00\x00\x00\x00\x05\x96\xbf?\x00\x00\x00\x80s\xd8\xcd?\x00\x00\x00 \x81\xdd\xb8?\x00\x00\x00\xa0\x10R\xe0?\x00\x00\x00\x007\x19\xc0?\x00\x00\x00\xc0\x7f\xfc\xc4?\x00\x00\x00\x00?\x8a\xcd?\x00\x00\x00\xe0Q5\xc6?\x00\x00\x00\x00\xf9y\xd7?\x00\x00\x00@4O\xd9?\x00\x00\x00\xe0\xd5\xed\xcc?\x00\x00\x00@\x8d\n\xc8?\x00\x00\x00\x80s\xcf\xb5?\x00\x00\x00`\xa1\x96\xb4?\x00\x00\x00\xa0\xd4\x03\xc1?\x00\x00\x00\x00\x1a(\xd9?\x00\x00\x00\x80\xe5\xd9\xd8?\x00\x00\x00\xe0Mg\xa4?\x00\x00\x00 \xa0\xb5\xc0?\x00\x00\x00\xa0\xc8c\xe1?\x00\x00\x00@S\x16\xba?\x00\x00\x00`\xa1\x9f\xcc?\x00\x00\x00\x80\xe6H\xe5?\x00\x00\x00\x007\x19\xc0?\x00\x00\x00\x009|\xe9?\x00\x00\x00\x80\xa1#\xe4?\x00\x00\x00\x00\xfd$\xb2?\x00\x00\x00\xc0h\x83\xaa?\x00\x00\x00\xc0E\x11\xcf?\x00\x00\x00 f\xca\xca?\x00\x00\x00\xa0\x16`\xc4?\x00\x00\x00`\xb0\x96\xd2?\x00\x00\x00\x80\xe9\x11\xe3?\x00\x00\x00\x00\x90\xdd\xd6?\x00\x00\x00 \xec`\xda?\x00\x00\x00`4O\xd9?\x00\x00\x00\xc0\xbd\xa4\xd5?\x00\x00\x00\x80\x1f\xa0\xa5?\x00\x00\x00@\xb4J\xc5?\x00\x00\x00@\r\x0f\xdc?\x00\x00\x00\xc0=\xa0\xc1?\x00\x00\x00@G\xfa\xd1?\x00\x00\x00\xe0'\xb0\xe2?\x00\x00\x00\xc0\x7f\xfc\xc4?\x00\x00\x00\x80\xa1#\xe4?\x00\x00\x00\x00\x18\xce\xe7?\x00\x00\x00\x00yu\xc3?\x00\x00\x00\xc0\xae\xa4\xb7?\x00\x00\x00\x80\x82\xcf\xd3?\x00\x00\x00\x00?\x8a\xcd?\x00\x00\x00\xc0\xc1X\xc8?\x00\x00\x00\xe0\xc36\xd1?\x00\x00\x00\x00\xb8\x8c\xe0?\x00\x00\x00\xe0&A\xd6?\x00\x00\x00\xc0h\x9d\xd9?\x00\x00\x00\x801|\xca?\x00\x00\x00@\tR\xc1?\x00\x00\x00 \xff\x0b\xd3?\x00\x00\x00\xa0s\xd8\xcd?\x00\x00\x00@\x96J\xa9?\x00\x00\x00 f\xca\xca?\x00\x00\x00\xa0\xa9\x0f\xd1?\x00\x00\x00 \xeay\xb9?\x00\x00\x00\x00?\x8a\xcd?\x00\x00\x00\x00\xfd$\xb2?\x00\x00\x00\x00yu\xc3?\x00\x00\x00`\xf6*\xe0?\x00\x00\x00\xa0\xd4\x03\xc1?\x00\x00\x00\xe0\xae\xad\xcf?\x00\x00\x00`_C\xc9?\x00\x00\x00\xc0Z\x9a\xd0?\x00\x00\x00\xe0lQ\xcc?\x00\x00\x00\xe0\x17A\xb8?\x00\x00\x00\xe0\x1f\xa0\xa5?\x00\x00\x00 \xa0\xb5\xc0?\x00\x00\x00\xa0X\xbc\xc7?\x00\x00\x00\x00\xf2\xd8\xa6?\x00\x00\x00`\x1d\xe7\xc5?\x00\x00\x00\x00\xbb\xd1\xc6?\x00\x00\x00\x00\xf2\xd8\xa6?\x00\x00\x00@\tR\xc1?\x00\x00\x00@\tR\xc1?\x00\x00\x00\xc0E\x08\xb7?\x00\x00\x00\xe0Q5\xc6?\x00\x00\x00\xc0h\x83\xaa?\x00\x00\x00\xc0\xae\xa4\xb7?\x00\x00\x00\xa0\xd4\x03\xc1?\x00\x00\x00\xa0R\xae\xe3?\x00\x00\x00\xa0X\xbc\xc7?\x00\x00\x00 \xeay\xb9?\x00\x00\x00\x80\x86\x83\xc6?\x00\x00\x00\x80\xef\x1f\xc7?\x00\x00\x00\xc0\xae\xa4\xb7?\x00\x00\x00`{.\xa3?\x00\x00\x00\x80s\xcf\xb5?\x00\x00\x00 \xff\x0b\xd3?\x00\x00\x00\xe0\xa6<\xc2?\x00\x00\x00`\xe3\xfb\xcf?\x00\x00\x00 b\x16\xd8?\x00\x00\x00\xa0\xf7\x87\xbc?\x00\x00\x00`\xdb\x8a\xc2?\x00\x00\x00@h\xa8\xd3?\x00\x00\x00`\x1d\xe7\xc5?\x00\x00\x00\x00\xf9y\xd7?\x00\x00\x00\xc0E\x11\xcf?\x00\x00\x00\x80\x82\xcf\xd3?\x00\x00\x00\xe0\xae\xad\xcf?\x00\x00\x00\xa0X\xbc\xc7?\x00\x00\x00\xe0\x039\xe3?\x00\x00\x00\xa0\x0c\x1a\xd6?\x00\x00\x00\xe0\x0b%\xd0?\x00\x00\x00@8\x03\xcc?\x00\x00\x00\xa0\xad\xc3\xc3?\x00\x00\x00\xe0lQ\xcc?\x00\x00\x00\x80\n<\xcd?\x00\x00\x00`\xe3\xfb\xcf?\x00\x00\x00\xa0`$\xbd?\x00\x00\x00\x00yu\xc3?\x00\x00\x00\xa0\x12\xac\xd1?\x00\x00\x00@K\xae\xc4?\x00\x00\x00@S\x16\xba?\x00\x00\x00\xe0\xc36\xd1?\x00\x00\x00\xe0\xa6<\xc2?\x00\x00\x00@4O\xd9?\x00\x00\x00 f\xca\xca?\x00\x00\x00\x00?\x8a\xcd?\x00\x00\x00`_C\xc9?\x00\x00\x00 \xeay\xb9?\x00\x00\x00\xa0\x0c\x1a\xd6?\x00\x00\x00 \xb5\xc3\xe2?\x00\x00\x00\x00\xfd-\xca?\x00\x00\x00@8\x03\xcc?\x00\x00\x00`\x1d\xe7\xc5?\x00\x00\x00`\xdb\x8a\xc2?\x00\x00\x00\xa0\xdct\xce?\x00\x00\x00`:\xe1\xd4?\x00\x00\x00\xe0lQ\xcc?\x00\x00\x00 \xcff\xcb?\x00\x00\x00\xc0\xc1X\xc8?\x00\x00\x00\xc0=\xa0\xc1?\x00\x00\x00\x80\n<\xcd?\x00\x00\x00\x80\xc8\xdf\xc9?\x00\x00\x00 \xe2\x11\xc4?\x00\x00\x00\xe0\xd5\xed\xcc?\x00\x00\x00\xa0\x16`\xc4?\x00\x00\x00\xc0\xc1X\xc8?\x00\x00\x00\xc0Z\x9a\xd0?\x00\x00\x00\x80\x86\x83\xc6?\x00\x00\x00\xe0\x0b%\xd0?\x00\x00\x00\x00\xfd-\xca?\x00\x00\x00\xa0\xd8\xc0\xdb?\x00\x00\x00  \xba\xd4?\x00\x00\x00@\xf6\xa6\xc8?\x00\x00\x00`\xa1\x96\xb4?\x00\x00\x00`\x1d\xe7\xc5?\x00\x00\x00@h\xa8\xd3?\x00\x00\x00\x00u\xc1\xd0?\x00\x00\x00`\x1d\xe7\xc5?\x00\x00\x00\xc0\xc1X\xc8?\x00\x00\x00`\xa1\x9f\xcc?\x00\x00\x00\xa0\xad\xc3\xc3?\x00\x00\x00 $n\xc7?\x00\x00\x00\xc03Z\xd3?\x00\x00\x00@\x8d\n\xc8?\x00\x00\x00`\xb0\x96\xd2?\x00\x00\x00\xe0\xc36\xd1?\x00\x00\x00\xe0lQ\xcc?\x00\x00\x00\x80\xef\x1f\xc7?\x00\x00\x00@8\x03\xcc?\x00\x00\x00@8\x03\xcc?\x00\x00\x00  \xba\xd4?\x00\x00\x00\xa0\xb1\x80\xde?\x00\x00\x00\x00\xd8\xcb\xd5?\x00\x00\x00\x80\xad\xc3\xc3?\x00\x00\x00\xa0\x9a\x18\xcb?\x00\x00\x00\x80'6\xdc?\x00\x00\x00@\r\x0f\xdc?\x00\x00\x00 0^\x90?\x00\x00\x00\x80\xdck\xb6?\x00\x00\x00\xa0\xf9n\xdd?\x00\x00\x00\x80\x8e\xeb\xbb?\x00\x00\x00\x00R5\xc6?\x00\x00\x00@\x0e~\xe8?\x00\x00\x00\x80s\xcf\xb5?\x00\x00\x00\x80\xe9\x11\xe3?\x00\x00\x00\x00\xb8\x8c\xe0?\x00\x00\x00\xe0\x17A\xb8?\x00\x00\x00\xc0\xae\xa4\xb7?\x00\x00\x00\xa0\xad\xc3\xc3?\x00\x00\x00`\x1d\xe7\xc5?\x00\x00\x00@\xf6\xa6\xc8?\x00\x00\x00\x00\xd8\xcb\xd5?\x00\x00\x00\x80m\xca\xe9?\x00\x00\x00\xe0M\x81\xd3?\x00\x00\x00 \xec`\xda?\x00\x00\x00\xe0\xae\xad\xcf?\x00\x00\x00\xa0X\xbc\xc7?\x00\x00\x00@\x16\xbc\x96\xbf\x00\x00\x00\x80s\xcf\xb5?\x00\x00\x00\xe0\xf2\xe7\xdb?\x00\x00\x00\x80\xf7\x87\xbc?\x00\x00\x00\xe0\xe8\x98\xc5?\x00\x00\x00\xe0\x05\x93\xd4?\x00\x00\x00`\xa1\x96\xb4?\x00\x00\x00\x00\x90\xdd\xd6?\x00\x00\x00\xe0&A\xd6?\x00\x00\x00\xe0\x1f\xa0\xa5?\x00\x00\x00`{.\xa3?\x00\x00\x00\xe0lQ\xcc?\x00\x00\x00`\xdb\x8a\xc2?\x00\x00\x00`\xa1\x96\xb4?\x00\x00\x00\x80\xad\xc3\xc3?\x00\x00\x00\xe0M\x81\xd3?\x00\x00\x00\xa0\xd0\xd4\xee?\x00\x00\x00\x00\\\x84\xdc?\x00\x00\x00\xe0\xe4\xe4\xd2?\x00\x00\x00@G\xfa\xd1?\x00\x00\x00\xe0*\xec\xb0?\x00\x00\x00 \xa0\xb5\xc0?\x00\x00\x00\x80\x80u\xe2?\x00\x00\x00\x00\x05\x96\xbf?\x00\x00\x00\xe0\xb0\x8b\xd8?\x00\x00\x00\x80o$\xdb?\x00\x00\x00\xa0\xd4\x03\xc1?\x00\x00\x00 \xec`\xda?\x00\x00\x00\xc0h\x9d\xd9?\x00\x00\x00 \xa0\xb5\xc0?\x00\x00\x00\x80s\xcf\xb5?\x00\x00\x00\x80\n<\xcd?\x00\x00\x00\xa0\xdct\xce?\x00\x00\x00`\x1d\xe7\xc5?\x00\x00\x00\xa0\x9a\x18\xcb?\x00\x00\x00 \xec`\xda?\x00\x00\x00\x00\\\x84\xdc?\x00\x00\x00`z\xe3\xe6?\x00\x00\x00@\xa8\xaa\xe5?\x00\x00\x00\xa0u\xb6\xd6?\x00\x00\x00\x80D'\xc3?\x00\x00\x00\xe0\xae\xad\xcf?\x00\x00\x00\x00\x96o\xd2?\x00\x00\x00\xe0\xc36\xd1?\x00\x00\x00\xa0\xdct\xce?\x00\x00\x00\x00;\xd6\xda?\x00\x00\x00\x00?\x8a\xcd?\x00\x00\x00\x00\x1a(\xd9?\x00\x00\x00`4O\xd9?\x00\x00\x00\x801|\xca?\x00\x00\x00\xa0X\xbc\xc7?\x00\x00\x00 \xff\x0b\xd3?\x00\x00\x00`\xe3\xfb\xcf?\x00\x00\x00`:\xe1\xd4?\x00\x00\x00@h\xa8\xd3?\x00\x00\x00\x80'6\xdc?\x00\x00\x00\xe0\xae\xad\xcf?\x00\x00\x00\xe0\xe4\xe4\xd2?\x00\x00\x00\xa0u\xb6\xd6?\x00\x00\x00@\x1fJ\xef?\x00\x00\x00\xe0e\x96\x9c?\x00\x00\x00\xc0\xdck\xb6?\x00\x00\x00\xa0u\xb6\xd6?\x00\x00\x00\xc0=\xa0\xc1?\x00\x00\x00@\x8d\n\xc8?\x00\x00\x00\x00\xd29\xda?\x00\x00\x00\xa0\n3\xb5?\x00\x00\x00\x80\xe5\xd9\xd8?\x00\x00\x00\xc0\xbd\xa4\xd5?\x00\x00\x00@\tR\xc1?\x00\x00\x00\x00\xf2\xd8\xa6?\x00\x00\x00\xe0\xa6<\xc2?\x00\x00\x00\xa0`$\xbd?\x00\x00\x00\xe0lQ\xcc?\x00\x00\x00\x00u\xc1\xd0?\x00\x00\x00@\r\x0f\xdc?\x00\x00\x00\xa0X\xbc\xc7?\x00\x00\x00@G\xfa\xd1?\x00\x00\x00\x80D'\xc3?\x00\x00\x00\xe0e\x96\x9c?\x00\x00\x00\xe0\xe2\x8a\xe1?\x00\x00\x00\xe0\x05\x93\xd4?\x00\x00\x00@\x16\xbc\x96\xbf\x00\x00\x00\xa0\x16`\xc4?\x00\x00\x00`\x1d\xe7\xc5?\x00\x00\x00\x80xA\x95?\x00\x00\x00\xc0\xc1X\xc8?\x00\x00\x00\xe0Mg\xa4?\x00\x00\x00\x80\x1f\xa0\xa5?\x00\x00\x00 \xff\x0b\xd3?\x00\x00\x00`\x1d\xe7\xc5?\x00\x00\x00`\xe3\xfb\xcf?\x00\x00\x00\x00yu\xc3?\x00\x00\x00 \xcff\xcb?\x00\x00\x00`\x1d\xe7\xc5?\x00\x00\x00 0^\x90?\x00\x00\x00@\x16\xbc\x96\xbf\x00\x00\x00\xe0*\xec\xb0?\x00\x00\x00\xe0\xae\xad\xcf?\x00\x00\x00\xc0\xdck\xb6?\x00\x00\x00\xe0\x05\x93\xd4?\x00\x00\x00\x00\x94\x15\xe1?\x00\x00\x00\x80\xdck\xb6?\x00\x00\x00`\n3\xb5?\x00\x00\x00\x80s\xd8\xcd?\x00\x00\x00\xe0\x0c\xf5\xac?\x00\x00\x00\xc0\x9c\xf6\xd3?\x00\x00\x00 \xa0\xb5\xc0?\x00\x00\x00@\xb4J\xc5?\x00\x00\x00\xa0s\xd8\xcd?\x00\x00\x00\x00\xbb\xd1\xc6?\x00\x00\x00 b\x16\xd8?\x00\x00\x00\xa0\x12\xac\xd1?\x00\x00\x00\xc0\xc1X\xc8?\x00\x00\x00\xc0\xc1X\xc8?\x00\x00\x00\x80\xdck\xb6?\x00\x00\x00\x80s\xcf\xb5?\x00\x00\x00 \xa0\xb5\xc0?\x00\x00\x00\x00\x96o\xd2?\x00\x00\x00\xa0u\xb6\xd6?\x00\x00\x00@\x16\xbc\x96\xbf\x00\x00\x00\x80\xdck\xb6?\x00\x00\x00\xc0\x1eU\xe9?\x00\x00\x00\xc0\xae\xa4\xb7?\x00\x00\x00`\xf8\x84\xd1?\x00\x00\x00 \xb8\x8c\xe0?\x00\x00\x00\x80\xc4\x11\xa8?\x00\x00\x00\xa0\xc8c\xe1?\x00\x00\x00@\r\x0f\xdc?\x00\x00\x00@\x96J\xa9?\x00\x00\x00\x00\xf2\xd8\xa6?\x00\x00\x00\xa0\xf7\x87\xbc?\x00\x00\x00@K\xae\xc4?\x00\x00\x00\xc0=\xa0\xc1?\x00\x00\x00`\xa1\x9f\xcc?\x00\x00\x00\xa0\xf9n\xdd?\x00\x00\x00\xe0\xf2\xe7\xdb?\x00\x00\x00\x80\x80u\xe2?\x00\x00\x00\xe0\xc36\xd1?\x00\x00\x00\xc0=\xa0\xc1?\x00\x00\x00\xa0\x16`\xc4?\x00\x00\x00`\n3\xb5?\x00\x00\x00\xc0\xae\xa4\xb7?\x00\x00\x00@fN\xe2?\x00\x00\x00\xa0\xad\xc3\xc3?\x00\x00\x00\x80\xf7\x87\xbc?\x00\x00\x00\x00\x05\x96\xbf?\x00\x00\x00@S\x16\xba?\x00\x00\x00\xc0=\xa0\xc1?\x00\x00\x00 f\xca\xca?\x00\x00\x00@\tR\xc1?\x00\x00\x00`\xdb\x8a\xc2?\x00\x00\x00@S\x16\xba?\x00\x00\x00\x80\n<\xcd?\x00\x00\x00\xa0\xad\xc3\xc3?\x00\x00\x00\x80\x8e\xeb\xbb?\x00\x00\x00\x80\xf7\x87\xbc?\x00\x00\x00\x00\x05\x96\xbf?\x00\x00\x00\xa0\xdct\xce?\x00\x00\x00@\x8d\n\xc8?\x00\x00\x00`\x1d\xe7\xc5?\x00\x00\x00\x80s\xd8\xcd?\x00\x00\x00`\xf8\x84\xd1?\x00\x00\x00\xa0\xad\xc3\xc3?\x00\x00\x00\xe0\x8d\x83\xe5?\x00\x00\x00 $n\xc7?\x00\x00\x00\x80s\xd8\xcd?\x00\x00\x00`\xa1\x9f\xcc?\x00\x00\x00@G\xfa\xd1?\x00\x00\x00\xa0\xa9\x0f\xd1?\x00\x00\x00@\tR\xc1?\x00\x00\x00@h\xa8\xd3?\x00\x00\x00\xe0\xc36\xd1?\x00\x00\x00\x80\xc8\xdf\xc9?\x00\x00\x00 $n\xc7?\x00\x00\x00\x00R5\xc6?\x00\x00\x00\xe0\xe8\x98\xc5?\x00\x00\x00\xe0\xb0\x8b\xd8?\x00\x00\x00\x00;\xd6\xda?\x00\x00\x00\x00\xd29\xda?\x00\x00\x00\x80xA\x95?\x00\x00\x00\xe0\x0c\xf5\xac?\x00\x00\x00 \xb8\x8c\xe0?\x00\x00\x00\x80\xf7\x87\xbc?\x00\x00\x00 $n\xc7?\x00\x00\x00\xe0\xf0\x8d\xea?\x00\x00\x00 \x81\xdd\xb8?\x00\x00\x00\x80\xe6H\xe5?\x00\x00\x00\xe0'\xb0\xe2?\x00\x00\x00 \xeay\xb9?\x00\x00\x00\xc0E\x08\xb7?\x00\x00\x00`\x1d\xe7\xc5?\x00\x00\x00\xe0\xa6<\xc2?\x00\x00\x00 \xe2\x11\xc4?\x00\x00\x00\xc03Z\xd3?\x00\x00\x00@\x0e~\xe8?\x00\x00\x00\xe0\x05\x93\xd4?\x00\x00\x00\x80o$\xdb?\x00\x00\x00\x00?\x8a\xcd?\x00\x00\x00\xa0\n3\xb5?\x00\x00\x00\xc0\xc1X\xc8?\x00\x00\x00\xc0\x9c\xf6\xd3?\x00\x00\x00\x80\xc4\x11\xa8?\x00\x00\x00\x00\x05\x96\xbf?\x00\x00\x00\x80s\xd8\xcd?\x00\x00\x00 \x81\xdd\xb8?\x00\x00\x00\xa0\x10R\xe0?\x00\x00\x00\x007\x19\xc0?\x00\x00\x00\xc0\x7f\xfc\xc4?\x00\x00\x00\x00?\x8a\xcd?\x00\x00\x00\xe0Q5\xc6?\x00\x00\x00\x00\xf9y\xd7?\x00\x00\x00@4O\xd9?\x00\x00\x00\xe0\xd5\xed\xcc?\x00\x00\x00@\x8d\n\xc8?\x00\x00\x00\x80s\xcf\xb5?\x00\x00\x00`\xa1\x96\xb4?\x00\x00\x00\xa0\xd4\x03\xc1?\x00\x00\x00\x00\x1a(\xd9?\x00\x00\x00\x80\xe5\xd9\xd8?\x00\x00\x00\xe0Mg\xa4?\x00\x00\x00 \xa0\xb5\xc0?\x00\x00\x00\xa0\xc8c\xe1?\x00\x00\x00@S\x16\xba?\x00\x00\x00`\xa1\x9f\xcc?\x00\x00\x00\x80\xe6H\xe5?\x00\x00\x00\x007\x19\xc0?\x00\x00\x00\x009|\xe9?\x00\x00\x00\x80\xa1#\xe4?\x00\x00\x00\x00\xfd$\xb2?\x00\x00\x00\xc0h\x83\xaa?\x00\x00\x00\xc0E\x11\xcf?\x00\x00\x00 f\xca\xca?\x00\x00\x00\xa0\x16`\xc4?\x00\x00\x00`\xb0\x96\xd2?\x00\x00\x00\x80\xe9\x11\xe3?\x00\x00\x00\x00\x90\xdd\xd6?\x00\x00\x00 \xec`\xda?\x00\x00\x00`4O\xd9?\x00\x00\x00\xc0\xbd\xa4\xd5?\x00\x00\x00\x80\x1f\xa0\xa5?\x00\x00\x00@\xb4J\xc5?\x00\x00\x00@\r\x0f\xdc?\x00\x00\x00\xc0=\xa0\xc1?\x00\x00\x00@G\xfa\xd1?\x00\x00\x00\xe0'\xb0\xe2?\x00\x00\x00\xc0\x7f\xfc\xc4?\x00\x00\x00\x80\xa1#\xe4?\x00\x00\x00\x00\x18\xce\xe7?\x00\x00\x00\x00yu\xc3?\x00\x00\x00\xc0\xae\xa4\xb7?\x00\x00\x00\x80\x82\xcf\xd3?\x00\x00\x00\x00?\x8a\xcd?\x00\x00\x00\xc0\xc1X\xc8?\x00\x00\x00\xe0\xc36\xd1?\x00\x00\x00\x00\xb8\x8c\xe0?\x00\x00\x00\xe0&A\xd6?\x00\x00\x00\xc0h\x9d\xd9?\x00\x00\x00\x801|\xca?\x00\x00\x00@\tR\xc1?\x00\x00\x00 \xff\x0b\xd3?\x00\x00\x00\xa0s\xd8\xcd?\x00\x00\x00@\x96J\xa9?\x00\x00\x00 f\xca\xca?\x00\x00\x00\xa0\xa9\x0f\xd1?\x00\x00\x00 \xeay\xb9?\x00\x00\x00\x00?\x8a\xcd?\x00\x00\x00\x00\xfd$\xb2?\x00\x00\x00\x00yu\xc3?\x00\x00\x00`\xf6*\xe0?\x00\x00\x00\xa0\xd4\x03\xc1?\x00\x00\x00\xe0\xae\xad\xcf?\x00\x00\x00`_C\xc9?\x00\x00\x00\xc0Z\x9a\xd0?\x00\x00\x00\xe0lQ\xcc?\x00\x00\x00\xe0\x17A\xb8?\x00\x00\x00\xe0\x1f\xa0\xa5?\x00\x00\x00 \xa0\xb5\xc0?\x00\x00\x00\xa0X\xbc\xc7?\x00\x00\x00\x00\xf2\xd8\xa6?\x00\x00\x00`\x1d\xe7\xc5?\x00\x00\x00\x00\xbb\xd1\xc6?\x00\x00\x00\x00\xf2\xd8\xa6?\x00\x00\x00@\tR\xc1?\x00\x00\x00@\tR\xc1?\x00\x00\x00\xc0E\x08\xb7?\x00\x00\x00\xe0Q5\xc6?\x00\x00\x00\xc0h\x83\xaa?\x00\x00\x00\xc0\xae\xa4\xb7?\x00\x00\x00\xa0\xd4\x03\xc1?\x00\x00\x00\xa0R\xae\xe3?\x00\x00\x00\xa0X\xbc\xc7?\x00\x00\x00 \xeay\xb9?\x00\x00\x00\x80\x86\x83\xc6?\x00\x00\x00\x80\xef\x1f\xc7?\x00\x00\x00\xc0\xae\xa4\xb7?\x00\x00\x00`{.\xa3?\x00\x00\x00\x80s\xcf\xb5?\x00\x00\x00 \xff\x0b\xd3?\x00\x00\x00\xe0\xa6<\xc2?\x00\x00\x00`\xe3\xfb\xcf?\x00\x00\x00 b\x16\xd8?\x00\x00\x00\xa0\xf7\x87\xbc?\x00\x00\x00`\xdb\x8a\xc2?\x00\x00\x00@h\xa8\xd3?\x00\x00\x00`\x1d\xe7\xc5?\x00\x00\x00\x00\xf9y\xd7?\x00\x00\x00\xc0E\x11\xcf?\x00\x00\x00\x80\x82\xcf\xd3?\x00\x00\x00\xe0\xae\xad\xcf?\x00\x00\x00\xa0X\xbc\xc7?\x00\x00\x00\xe0\x039\xe3?\x00\x00\x00\xa0\x0c\x1a\xd6?\x00\x00\x00\xe0\x0b%\xd0?\x00\x00\x00@8\x03\xcc?\x00\x00\x00\xa0\xad\xc3\xc3?\x00\x00\x00\xe0lQ\xcc?\x00\x00\x00\x80\n<\xcd?\x00\x00\x00`\xe3\xfb\xcf?\x00\x00\x00\xa0`$\xbd?\x00\x00\x00\x00yu\xc3?\x00\x00\x00\xa0\x12\xac\xd1?\x00\x00\x00@K\xae\xc4?\x00\x00\x00@S\x16\xba?\x00\x00\x00\xe0\xc36\xd1?\x00\x00\x00\xe0\xa6<\xc2?\x00\x00\x00@4O\xd9?\x00\x00\x00 f\xca\xca?\x00\x00\x00\x00?\x8a\xcd?\x00\x00\x00`_C\xc9?\x00\x00\x00 \xeay\xb9?\x00\x00\x00\xa0\x0c\x1a\xd6?\x00\x00\x00 \xb5\xc3\xe2?\x00\x00\x00\x00\xfd-\xca?\x00\x00\x00@8\x03\xcc?\x00\x00\x00`\x1d\xe7\xc5?\x00\x00\x00`\xdb\x8a\xc2?\x00\x00\x00\xa0\xdct\xce?\x00\x00\x00`:\xe1\xd4?\x00\x00\x00\xe0lQ\xcc?\x00\x00\x00 \xcff\xcb?\x00\x00\x00\xc0\xc1X\xc8?\x00\x00\x00\xc0=\xa0\xc1?\x00\x00\x00\x80\n<\xcd?\x00\x00\x00\x80\xc8\xdf\xc9?\x00\x00\x00 \xe2\x11\xc4?\x00\x00\x00\xe0\xd5\xed\xcc?\x00\x00\x00\xa0\x16`\xc4?\x00\x00\x00\xc0\xc1X\xc8?\x00\x00\x00\xc0Z\x9a\xd0?\x00\x00\x00\x80\x86\x83\xc6?\x00\x00\x00\xe0\x0b%\xd0?\x00\x00\x00\x00\xfd-\xca?\x00\x00\x00\xa0\xd8\xc0\xdb?\x00\x00\x00  \xba\xd4?\x00\x00\x00@\xf6\xa6\xc8?\x00\x00\x00`\xa1\x96\xb4?\x00\x00\x00`\x1d\xe7\xc5?\x00\x00\x00@h\xa8\xd3?\x00\x00\x00\x00u\xc1\xd0?\x00\x00\x00`\x1d\xe7\xc5?\x00\x00\x00\xc0\xc1X\xc8?\x00\x00\x00`\xa1\x9f\xcc?\x00\x00\x00\xa0\xad\xc3\xc3?\x00\x00\x00 $n\xc7?\x00\x00\x00\xc03Z\xd3?\x00\x00\x00@\x8d\n\xc8?\x00\x00\x00`\xb0\x96\xd2?\x00\x00\x00\xe0\xc36\xd1?\x00\x00\x00\xe0lQ\xcc?\x00\x00\x00\x80\xef\x1f\xc7?\x00\x00\x00@8\x03\xcc?\x00\x00\x00@8\x03\xcc?\x00\x00\x00  \xba\xd4?\x00\x00\x00\xa0\xb1\x80\xde?\x00\x00\x00\x00\xd8\xcb\xd5?\x00\x00\x00\x80\xad\xc3\xc3?\x00\x00\x00\xa0\x9a\x18\xcb?\x00\x00\x00\x80'6\xdc?\x00\x00\x00@\r\x0f\xdc?\x00\x00\x00 0^\x90?\x00\x00\x00\x80\xdck\xb6?\x00\x00\x00\xa0\xf9n\xdd?\x00\x00\x00\x80\x8e\xeb\xbb?\x00\x00\x00\x00R5\xc6?\x00\x00\x00@\x0e~\xe8?\x00\x00\x00\x80s\xcf\xb5?\x00\x00\x00\x80\xe9\x11\xe3?\x00\x00\x00\x00\xb8\x8c\xe0?\x00\x00\x00\xe0\x17A\xb8?\x00\x00\x00\xc0\xae\xa4\xb7?\x00\x00\x00\xa0\xad\xc3\xc3?\x00\x00\x00`\x1d\xe7\xc5?\x00\x00\x00@\xf6\xa6\xc8?\x00\x00\x00\x00\xd8\xcb\xd5?\x00\x00\x00\x80m\xca\xe9?\x00\x00\x00\xe0M\x81\xd3?\x00\x00\x00 \xec`\xda?\x00\x00\x00\xe0\xae\xad\xcf?\x00\x00\x00\xa0X\xbc\xc7?\x00\x00\x00@\x16\xbc\x96\xbf\x00\x00\x00\x80s\xcf\xb5?\x00\x00\x00\xe0\xf2\xe7\xdb?\x00\x00\x00\x80\xf7\x87\xbc?\x00\x00\x00\xe0\xe8\x98\xc5?\x00\x00\x00\xe0\x05\x93\xd4?\x00\x00\x00`\xa1\x96\xb4?\x00\x00\x00\x00\x90\xdd\xd6?\x00\x00\x00\xe0&A\xd6?\x00\x00\x00\xe0\x1f\xa0\xa5?\x00\x00\x00`{.\xa3?\x00\x00\x00\xe0lQ\xcc?\x00\x00\x00`\xdb\x8a\xc2?\x00\x00\x00`\xa1\x96\xb4?\x00\x00\x00\x80\xad\xc3\xc3?\x00\x00\x00\xe0M\x81\xd3?\x00\x00\x00\xa0\xd0\xd4\xee?\x00\x00\x00\x00\\\x84\xdc?\x00\x00\x00\xe0\xe4\xe4\xd2?\x00\x00\x00@G\xfa\xd1?\x00\x00\x00\xe0*\xec\xb0?\x00\x00\x00 \xa0\xb5\xc0?\x00\x00\x00\x80\x80u\xe2?\x00\x00\x00\x00\x05\x96\xbf?\x00\x00\x00\xe0\xb0\x8b\xd8?\x00\x00\x00\x80o$\xdb?\x00\x00\x00\xa0\xd4\x03\xc1?\x00\x00\x00 \xec`\xda?\x00\x00\x00\xc0h\x9d\xd9?\x00\x00\x00 \xa0\xb5\xc0?\x00\x00\x00\x80s\xcf\xb5?\x00\x00\x00\x80\n<\xcd?\x00\x00\x00\xa0\xdct\xce?\x00\x00\x00`\x1d\xe7\xc5?\x00\x00\x00\xa0\x9a\x18\xcb?\x00\x00\x00 \xec`\xda?\x00\x00\x00\x00\\\x84\xdc?\x00\x00\x00`z\xe3\xe6?\x00\x00\x00@\xa8\xaa\xe5?\x00\x00\x00\xa0u\xb6\xd6?\x00\x00\x00\x80D'\xc3?\x00\x00\x00\xe0\xae\xad\xcf?\x00\x00\x00\x00\x96o\xd2?\x00\x00\x00\xe0\xc36\xd1?\x00\x00\x00\xa0\xdct\xce?\x00\x00\x00\x00;\xd6\xda?\x00\x00\x00\x00?\x8a\xcd?\x00\x00\x00\x00\x1a(\xd9?\x00\x00\x00`4O\xd9?\x00\x00\x00\x801|\xca?\x00\x00\x00\xa0X\xbc\xc7?\x00\x00\x00 \xff\x0b\xd3?\x00\x00\x00`\xe3\xfb\xcf?\x00\x00\x00`:\xe1\xd4?\x00\x00\x00@h\xa8\xd3?\x00\x00\x00\x80'6\xdc?\x00\x00\x00\xe0\xae\xad\xcf?\x00\x00\x00\xe0\xe4\xe4\xd2?\x00\x00\x00\xa0u\xb6\xd6?\x00\x00\x00@\x1fJ\xef?\x00\x00\x00\xe0e\x96\x9c?\x00\x00\x00\xc0\xdck\xb6?\x00\x00\x00\xa0u\xb6\xd6?\x00\x00\x00\xc0=\xa0\xc1?\x00\x00\x00@\x8d\n\xc8?\x00\x00\x00\x00\xd29\xda?\x00\x00\x00\xa0\n3\xb5?\x00\x00\x00\x80\xe5\xd9\xd8?\x00\x00\x00\xc0\xbd\xa4\xd5?\x00\x00\x00@\tR\xc1?\x00\x00\x00\x00\xf2\xd8\xa6?\x00\x00\x00\xe0\xa6<\xc2?\x00\x00\x00\xa0`$\xbd?\x00\x00\x00\xe0lQ\xcc?\x00\x00\x00\x00u\xc1\xd0?\x00\x00\x00@\r\x0f\xdc?\x00\x00\x00\xa0X\xbc\xc7?\x00\x00\x00@G\xfa\xd1?\x00\x00\x00\x80D'\xc3?\x00\x00\x00\xe0e\x96\x9c?\x00\x00\x00\xe0\xe2\x8a\xe1?\x00\x00\x00\xe0\x05\x93\xd4?\x00\x00\x00@\x16\xbc\x96\xbf\x00\x00\x00\xa0\x16`\xc4?\x00\x00\x00`\x1d\xe7\xc5?\x00\x00\x00\x80xA\x95?\x00\x00\x00\xc0\xc1X\xc8?\x00\x00\x00\xe0Mg\xa4?\x00\x00\x00\x80\x1f\xa0\xa5?\x00\x00\x00 \xff\x0b\xd3?\x00\x00\x00`\x1d\xe7\xc5?\x00\x00\x00`\xe3\xfb\xcf?\x00\x00\x00\x00yu\xc3?\x00\x00\x00 \xcff\xcb?\x00\x00\x00`\x1d\xe7\xc5?\x00\x00\x00 0^\x90?\x00\x00\x00@\x16\xbc\x96\xbf\x00\x00\x00\xe0*\xec\xb0?\x00\x00\x00\xe0\xae\xad\xcf?\x00\x00\x00\xc0\xdck\xb6?\x00\x00\x00\xe0\x05\x93\xd4?\x00\x00\x00\x00\x94\x15\xe1?\x00\x00\x00\x80\xdck\xb6?\x00\x00\x00`\n3\xb5?\x00\x00\x00\x80s\xd8\xcd?\x00\x00\x00\xe0\x0c\xf5\xac?\x00\x00\x00\xc0\x9c\xf6\xd3?\x00\x00\x00 \xa0\xb5\xc0?\x00\x00\x00@\xb4J\xc5?\x00\x00\x00\xa0s\xd8\xcd?\x00\x00\x00\x00\xbb\xd1\xc6?\x00\x00\x00 b\x16\xd8?\x00\x00\x00\xa0\x12\xac\xd1?\x00\x00\x00\xc0\xc1X\xc8?\x00\x00\x00\xc0\xc1X\xc8?\x00\x00\x00\x80\xdck\xb6?\x00\x00\x00\x80s\xcf\xb5?\x00\x00\x00 \xa0\xb5\xc0?\x00\x00\x00\x00\x96o\xd2?\x00\x00\x00\xa0u\xb6\xd6?\x00\x00\x00@\x16\xbc\x96\xbf\x00\x00\x00\x80\xdck\xb6?\x00\x00\x00\xc0\x1eU\xe9?\x00\x00\x00\xc0\xae\xa4\xb7?\x00\x00\x00`\xf8\x84\xd1?\x00\x00\x00 \xb8\x8c\xe0?\x00\x00\x00\x80\xc4\x11\xa8?\x00\x00\x00\xa0\xc8c\xe1?\x00\x00\x00@\r\x0f\xdc?\x00\x00\x00@\x96J\xa9?\x00\x00\x00\x00\xf2\xd8\xa6?\x00\x00\x00\xa0\xf7\x87\xbc?\x00\x00\x00@K\xae\xc4?\x00\x00\x00\xc0=\xa0\xc1?\x00\x00\x00`\xa1\x9f\xcc?\x00\x00\x00\xa0\xf9n\xdd?\x00\x00\x00\xe0\xf2\xe7\xdb?\x00\x00\x00\x80\x80u\xe2?\x00\x00\x00\xe0\xc36\xd1?\x00\x00\x00\xc0=\xa0\xc1?\x00\x00\x00\xa0\x16`\xc4?\x00\x00\x00`\n3\xb5?\x00\x00\x00\xc0\xae\xa4\xb7?\x00\x00\x00@fN\xe2?\x00\x00\x00\xa0\xad\xc3\xc3?\x00\x00\x00\x80\xf7\x87\xbc?\x00\x00\x00\x00\x05\x96\xbf?\x00\x00\x00@S\x16\xba?\x00\x00\x00\xc0=\xa0\xc1?\x00\x00\x00 f\xca\xca?\x00\x00\x00@\tR\xc1?\x00\x00\x00`\xdb\x8a\xc2?\x00\x00\x00@S\x16\xba?\x00\x00\x00\x80\n<\xcd?\x00\x00\x00\xa0\xad\xc3\xc3?\x00\x00\x00\x80\x8e\xeb\xbb?\x00\x00\x00\x80\xf7\x87\xbc?\x00\x00\x00\x00\x05\x96\xbf?\x00\x00\x00\xa0\xdct\xce?\x00\x00\x00@\x8d\n\xc8?\x00\x00\x00`\x1d\xe7\xc5?\x00\x00\x00\x80s\xd8\xcd?\x00\x00\x00`\xf8\x84\xd1?\x00\x00\x00\xa0\xad\xc3\xc3?\x00\x00\x00\xe0\x8d\x83\xe5?\x00\x00\x00 $n\xc7?\x00\x00\x00\x80s\xd8\xcd?\x00\x00\x00`\xa1\x9f\xcc?\x00\x00\x00@G\xfa\xd1?\x00\x00\x00\xa0\xa9\x0f\xd1?\x00\x00\x00@\tR\xc1?\x00\x00\x00@h\xa8\xd3?\x00\x00\x00\xe0\xc36\xd1?\x00\x00\x00\x80\xc8\xdf\xc9?\x00\x00\x00 $n\xc7?\x00\x00\x00\x00R5\xc6?\x00\x00\x00\xe0\xe8\x98\xc5?\x00\x00\x00\xe0\xb0\x8b\xd8?\x00\x00\x00\x00;\xd6\xda?\x00\x00\x00\x00\xd29\xda?\x00\x00\x00\x80xA\x95?\x00\x00\x00\xe0\x0c\xf5\xac?\x00\x00\x00 \xb8\x8c\xe0?\x00\x00\x00\x80\xf7\x87\xbc?\x00\x00\x00 $n\xc7?\x00\x00\x00\xe0\xf0\x8d\xea?\x00\x00\x00 \x81\xdd\xb8?\x00\x00\x00\x80\xe6H\xe5?\x00\x00\x00\xe0'\xb0\xe2?\x00\x00\x00 \xeay\xb9?\x00\x00\x00\xc0E\x08\xb7?\x00\x00\x00`\x1d\xe7\xc5?\x00\x00\x00\xe0\xa6<\xc2?\x00\x00\x00 \xe2\x11\xc4?\x00\x00\x00\xc03Z\xd3?\x00\x00\x00@\x0e~\xe8?\x00\x00\x00\xe0\x05\x93\xd4?\x00\x00\x00\x80o$\xdb?\x00\x00\x00\x00?\x8a\xcd?\x00\x00\x00\xa0\n3\xb5?\x00\x00\x00\xc0\xc1X\xc8?\x00\x00\x00\xc0\x9c\xf6\xd3?\x00\x00\x00\x80\xc4\x11\xa8?\x00\x00\x00\x00\x05\x96\xbf?\x00\x00\x00\x80s\xd8\xcd?\x00\x00\x00 \x81\xdd\xb8?\x00\x00\x00\xa0\x10R\xe0?\x00\x00\x00\x007\x19\xc0?\x00\x00\x00\xc0\x7f\xfc\xc4?\x00\x00\x00\x00?\x8a\xcd?\x00\x00\x00\xe0Q5\xc6?\x00\x00\x00\x00\xf9y\xd7?\x00\x00\x00@4O\xd9?\x00\x00\x00\xe0\xd5\xed\xcc?\x00\x00\x00@\x8d\n\xc8?\x00\x00\x00\x80s\xcf\xb5?\x00\x00\x00`\xa1\x96\xb4?\x00\x00\x00\xa0\xd4\x03\xc1?\x00\x00\x00\x00\x1a(\xd9?\x00\x00\x00\x80\xe5\xd9\xd8?\x00\x00\x00\xe0Mg\xa4?\x00\x00\x00 \xa0\xb5\xc0?\x00\x00\x00\xa0\xc8c\xe1?\x00\x00\x00@S\x16\xba?\x00\x00\x00`\xa1\x9f\xcc?\x00\x00\x00\x80\xe6H\xe5?\x00\x00\x00\x007\x19\xc0?\x00\x00\x00\x009|\xe9?\x00\x00\x00\x80\xa1#\xe4?\x00\x00\x00\x00\xfd$\xb2?\x00\x00\x00\xc0h\x83\xaa?\x00\x00\x00\xc0E\x11\xcf?\x00\x00\x00 f\xca\xca?\x00\x00\x00\xa0\x16`\xc4?\x00\x00\x00`\xb0\x96\xd2?\x00\x00\x00\x80\xe9\x11\xe3?\x00\x00\x00\x00\x90\xdd\xd6?\x00\x00\x00 \xec`\xda?\x00\x00\x00`4O\xd9?\x00\x00\x00\xc0\xbd\xa4\xd5?\x00\x00\x00\x80\x1f\xa0\xa5?\x00\x00\x00@\xb4J\xc5?\x00\x00\x00@\r\x0f\xdc?\x00\x00\x00\xc0=\xa0\xc1?\x00\x00\x00@G\xfa\xd1?\x00\x00\x00\xe0'\xb0\xe2?\x00\x00\x00\xc0\x7f\xfc\xc4?\x00\x00\x00\x80\xa1#\xe4?\x00\x00\x00\x00\x18\xce\xe7?\x00\x00\x00\x00yu\xc3?\x00\x00\x00\xc0\xae\xa4\xb7?\x00\x00\x00\x80\x82\xcf\xd3?\x00\x00\x00\x00?\x8a\xcd?\x00\x00\x00\xc0\xc1X\xc8?\x00\x00\x00\xe0\xc36\xd1?\x00\x00\x00\x00\xb8\x8c\xe0?\x00\x00\x00\xe0&A\xd6?\x00\x00\x00\xc0h\x9d\xd9?\x00\x00\x00\x801|\xca?\x00\x00\x00@\tR\xc1?\x00\x00\x00 \xff\x0b\xd3?\x00\x00\x00\xa0s\xd8\xcd?\x00\x00\x00@\x96J\xa9?\x00\x00\x00 f\xca\xca?\x00\x00\x00\xa0\xa9\x0f\xd1?\x00\x00\x00 \xeay\xb9?\x00\x00\x00\x00?\x8a\xcd?\x00\x00\x00\x00\xfd$\xb2?\x00\x00\x00\x00yu\xc3?\x00\x00\x00`\xf6*\xe0?\x00\x00\x00\xa0\xd4\x03\xc1?\x00\x00\x00\xe0\xae\xad\xcf?\x00\x00\x00`_C\xc9?\x00\x00\x00\xc0Z\x9a\xd0?\x00\x00\x00\xe0lQ\xcc?\x00\x00\x00\xe0\x17A\xb8?\x00\x00\x00\xe0\x1f\xa0\xa5?\x00\x00\x00 \xa0\xb5\xc0?\x00\x00\x00\xa0X\xbc\xc7?\x00\x00\x00\x00\xf2\xd8\xa6?\x00\x00\x00`\x1d\xe7\xc5?\x00\x00\x00\x00\xbb\xd1\xc6?\x00\x00\x00\x00\xf2\xd8\xa6?\x00\x00\x00@\tR\xc1?\x00\x00\x00@\tR\xc1?\x00\x00\x00\xc0E\x08\xb7?\x00\x00\x00\xe0Q5\xc6?\x00\x00\x00\xc0h\x83\xaa?\x00\x00\x00\xc0\xae\xa4\xb7?\x00\x00\x00\xa0\xd4\x03\xc1?\x00\x00\x00\xa0R\xae\xe3?\x00\x00\x00\xa0X\xbc\xc7?\x00\x00\x00 \xeay\xb9?\x00\x00\x00\x80\x86\x83\xc6?\x00\x00\x00\x80\xef\x1f\xc7?\x00\x00\x00\xc0\xae\xa4\xb7?\x00\x00\x00`{.\xa3?\x00\x00\x00\x80s\xcf\xb5?\x00\x00\x00 \xff\x0b\xd3?\x00\x00\x00\xe0\xa6<\xc2?\x00\x00\x00`\xe3\xfb\xcf?\x00\x00\x00 b\x16\xd8?\x00\x00\x00\xa0\xf7\x87\xbc?\x00\x00\x00`\xdb\x8a\xc2?\x00\x00\x00@h\xa8\xd3?\x00\x00\x00`\x1d\xe7\xc5?\x00\x00\x00\x00\xf9y\xd7?\x00\x00\x00\xc0E\x11\xcf?\x00\x00\x00\x80\x82\xcf\xd3?\x00\x00\x00\xe0\xae\xad\xcf?\x00\x00\x00\xa0X\xbc\xc7?\x00\x00\x00\xe0\x039\xe3?\x00\x00\x00\xa0\x0c\x1a\xd6?\x00\x00\x00\xe0\x0b%\xd0?\x00\x00\x00@8\x03\xcc?\x00\x00\x00\xa0\xad\xc3\xc3?\x00\x00\x00\xe0lQ\xcc?\x00\x00\x00\x80\n<\xcd?\x00\x00\x00`\xe3\xfb\xcf?\x00\x00\x00\xa0`$\xbd?\x00\x00\x00\x00yu\xc3?\x00\x00\x00\xa0\x12\xac\xd1?\x00\x00\x00@K\xae\xc4?\x00\x00\x00@S\x16\xba?\x00\x00\x00\xe0\xc36\xd1?\x00\x00\x00\xe0\xa6<\xc2?\x00\x00\x00@4O\xd9?\x00\x00\x00 f\xca\xca?\x00\x00\x00\x00?\x8a\xcd?\x00\x00\x00`_C\xc9?\x00\x00\x00 \xeay\xb9?\x00\x00\x00\xa0\x0c\x1a\xd6?\x00\x00\x00 \xb5\xc3\xe2?\x00\x00\x00\x00\xfd-\xca?\x00\x00\x00@8\x03\xcc?\x00\x00\x00`\x1d\xe7\xc5?\x00\x00\x00`\xdb\x8a\xc2?\x00\x00\x00\xa0\xdct\xce?\x00\x00\x00`:\xe1\xd4?\x00\x00\x00\xe0lQ\xcc?\x00\x00\x00 \xcff\xcb?\x00\x00\x00\xc0\xc1X\xc8?\x00\x00\x00\xc0=\xa0\xc1?\x00\x00\x00\x80\n<\xcd?\x00\x00\x00\x80\xc8\xdf\xc9?\x00\x00\x00 \xe2\x11\xc4?\x00\x00\x00\xe0\xd5\xed\xcc?\x00\x00\x00\xa0\x16`\xc4?\x00\x00\x00\xc0\xc1X\xc8?\x00\x00\x00\xc0Z\x9a\xd0?\x00\x00\x00\x80\x86\x83\xc6?\x00\x00\x00\xe0\x0b%\xd0?\x00\x00\x00\x00\xfd-\xca?\x00\x00\x00\xa0\xd8\xc0\xdb?\x00\x00\x00  \xba\xd4?\x00\x00\x00@\xf6\xa6\xc8?\x00\x00\x00`\xa1\x96\xb4?\x00\x00\x00`\x1d\xe7\xc5?\x00\x00\x00@h\xa8\xd3?\x00\x00\x00\x00u\xc1\xd0?\x00\x00\x00`\x1d\xe7\xc5?\x00\x00\x00\xc0\xc1X\xc8?\x00\x00\x00`\xa1\x9f\xcc?\x00\x00\x00\xa0\xad\xc3\xc3?\x00\x00\x00 $n\xc7?\x00\x00\x00\xc03Z\xd3?\x00\x00\x00@\x8d\n\xc8?\x00\x00\x00`\xb0\x96\xd2?\x00\x00\x00\xe0\xc36\xd1?\x00\x00\x00\xe0lQ\xcc?\x00\x00\x00\x80\xef\x1f\xc7?\x00\x00\x00@8\x03\xcc?\x00\x00\x00@8\x03\xcc?\x00\x00\x00  \xba\xd4?\x00\x00\x00\xa0\xb1\x80\xde?\x00\x00\x00\x00\xd8\xcb\xd5?\x00\x00\x00\x80\xad\xc3\xc3?\x00\x00\x00\xa0\x9a\x18\xcb?\x00\x00\x00\x80'6\xdc?\x00\x00\x00@\r\x0f\xdc?\x00\x00\x00 0^\x90?\x00\x00\x00\x80\xdck\xb6?\x00\x00\x00\xa0\xf9n\xdd?\x00\x00\x00\x80\x8e\xeb\xbb?\x00\x00\x00\x00R5\xc6?\x00\x00\x00@\x0e~\xe8?\x00\x00\x00\x80s\xcf\xb5?\x00\x00\x00\x80\xe9\x11\xe3?\x00\x00\x00\x00\xb8\x8c\xe0?\x00\x00\x00\xe0\x17A\xb8?\x00\x00\x00\xc0\xae\xa4\xb7?\x00\x00\x00\xa0\xad\xc3\xc3?\x00\x00\x00`\x1d\xe7\xc5?\x00\x00\x00@\xf6\xa6\xc8?\x00\x00\x00\x00\xd8\xcb\xd5?\x00\x00\x00\x80m\xca\xe9?\x00\x00\x00\xe0M\x81\xd3?\x00\x00\x00 \xec`\xda?\x00\x00\x00\xe0\xae\xad\xcf?\x00\x00\x00\xa0X\xbc\xc7?\x00\x00\x00@\x16\xbc\x96\xbf\x00\x00\x00\x80s\xcf\xb5?\x00\x00\x00\xe0\xf2\xe7\xdb?\x00\x00\x00\x80\xf7\x87\xbc?\x00\x00\x00\xe0\xe8\x98\xc5?\x00\x00\x00\xe0\x05\x93\xd4?\x00\x00\x00`\xa1\x96\xb4?\x00\x00\x00\x00\x90\xdd\xd6?\x00\x00\x00\xe0&A\xd6?\x00\x00\x00\xe0\x1f\xa0\xa5?\x00\x00\x00`{.\xa3?\x00\x00\x00\xe0lQ\xcc?\x00\x00\x00`\xdb\x8a\xc2?\x00\x00\x00`\xa1\x96\xb4?\x00\x00\x00\x80\xad\xc3\xc3?\x00\x00\x00\xe0M\x81\xd3?\x00\x00\x00\xa0\xd0\xd4\xee?\x00\x00\x00\x00\\\x84\xdc?\x00\x00\x00\xe0\xe4\xe4\xd2?\x00\x00\x00@G\xfa\xd1?\x00\x00\x00\xe0*\xec\xb0?\x00\x00\x00 \xa0\xb5\xc0?\x00\x00\x00\x80\x80u\xe2?\x00\x00\x00\x00\x05\x96\xbf?\x00\x00\x00\xe0\xb0\x8b\xd8?\x00\x00\x00\x80o$\xdb?\x00\x00\x00\xa0\xd4\x03\xc1?\x00\x00\x00 \xec`\xda?\x00\x00\x00\xc0h\x9d\xd9?\x00\x00\x00 \xa0\xb5\xc0?\x00\x00\x00\x80s\xcf\xb5?\x00\x00\x00\x80\n<\xcd?\x00\x00\x00\xa0\xdct\xce?\x00\x00\x00`\x1d\xe7\xc5?\x00\x00\x00\xa0\x9a\x18\xcb?\x00\x00\x00 \xec`\xda?\x00\x00\x00\x00\\\x84\xdc?\x00\x00\x00`z\xe3\xe6?\x00\x00\x00@\xa8\xaa\xe5?\x00\x00\x00\xa0u\xb6\xd6?\x00\x00\x00\x80D'\xc3?\x00\x00\x00\xe0\xae\xad\xcf?\x00\x00\x00\x00\x96o\xd2?\x00\x00\x00\xe0\xc36\xd1?\x00\x00\x00\xa0\xdct\xce?\x00\x00\x00\x00;\xd6\xda?\x00\x00\x00\x00?\x8a\xcd?\x00\x00\x00\x00\x1a(\xd9?\x00\x00\x00`4O\xd9?\x00\x00\x00\x801|\xca?\x00\x00\x00\xa0X\xbc\xc7?\x00\x00\x00 \xff\x0b\xd3?\x00\x00\x00`\xe3\xfb\xcf?\x00\x00\x00`:\xe1\xd4?\x00\x00\x00@h\xa8\xd3?\x00\x00\x00\x80'6\xdc?\x00\x00\x00\xe0\xae\xad\xcf?\x00\x00\x00\xe0\xe4\xe4\xd2?\x00\x00\x00\xa0u\xb6\xd6?\x00\x00\x00@\x1fJ\xef?\x00\x00\x00\xe0e\x96\x9c?\x00\x00\x00\xc0\xdck\xb6?\x00\x00\x00\xa0u\xb6\xd6?\x00\x00\x00\xc0=\xa0\xc1?\x00\x00\x00@\x8d\n\xc8?\x00\x00\x00\x00\xd29\xda?\x00\x00\x00\xa0\n3\xb5?\x00\x00\x00\x80\xe5\xd9\xd8?\x00\x00\x00\xc0\xbd\xa4\xd5?\x00\x00\x00@\tR\xc1?\x00\x00\x00\x00\xf2\xd8\xa6?\x00\x00\x00\xe0\xa6<\xc2?\x00\x00\x00\xa0`$\xbd?\x00\x00\x00\xe0lQ\xcc?\x00\x00\x00\x00u\xc1\xd0?\x00\x00\x00@\r\x0f\xdc?\x00\x00\x00\xa0X\xbc\xc7?\x00\x00\x00@G\xfa\xd1?\x00\x00\x00\x80D'\xc3?\x00\x00\x00\xe0e\x96\x9c?\x00\x00\x00\xe0\xe2\x8a\xe1?\x00\x00\x00\xe0\x05\x93\xd4?\x00\x00\x00@\x16\xbc\x96\xbf\x00\x00\x00\xa0\x16`\xc4?\x00\x00\x00`\x1d\xe7\xc5?\x00\x00\x00\x80xA\x95?\x00\x00\x00\xc0\xc1X\xc8?\x00\x00\x00\xe0Mg\xa4?\x00\x00\x00\x80\x1f\xa0\xa5?\x00\x00\x00 \xff\x0b\xd3?\x00\x00\x00`\x1d\xe7\xc5?\x00\x00\x00`\xe3\xfb\xcf?\x00\x00\x00\x00yu\xc3?\x00\x00\x00 \xcff\xcb?\x00\x00\x00`\x1d\xe7\xc5?\x00\x00\x00 0^\x90?\x00\x00\x00@\x16\xbc\x96\xbf\x00\x00\x00\xe0*\xec\xb0?\x00\x00\x00\xe0\xae\xad\xcf?\x00\x00\x00\xc0\xdck\xb6?\x00\x00\x00\xe0\x05\x93\xd4?\x00\x00\x00\x00\x94\x15\xe1?\x00\x00\x00\x80\xdck\xb6?\x00\x00\x00`\n3\xb5?\x00\x00\x00\x80s\xd8\xcd?\x00\x00\x00\xe0\x0c\xf5\xac?\x00\x00\x00\xc0\x9c\xf6\xd3?\x00\x00\x00 \xa0\xb5\xc0?\x00\x00\x00@\xb4J\xc5?\x00\x00\x00\xa0s\xd8\xcd?\x00\x00\x00\x00\xbb\xd1\xc6?\x00\x00\x00 b\x16\xd8?\x00\x00\x00\xa0\x12\xac\xd1?\x00\x00\x00\xc0\xc1X\xc8?\x00\x00\x00\xc0\xc1X\xc8?\x00\x00\x00\x80\xdck\xb6?\x00\x00\x00\x80s\xcf\xb5?\x00\x00\x00 \xa0\xb5\xc0?\x00\x00\x00\x00\x96o\xd2?\x00\x00\x00\xa0u\xb6\xd6?\x00\x00\x00@\x16\xbc\x96\xbf\x00\x00\x00\x80\xdck\xb6?\x00\x00\x00\xc0\x1eU\xe9?\x00\x00\x00\xc0\xae\xa4\xb7?\x00\x00\x00`\xf8\x84\xd1?\x00\x00\x00 \xb8\x8c\xe0?\x00\x00\x00\x80\xc4\x11\xa8?\x00\x00\x00\xa0\xc8c\xe1?\x00\x00\x00@\r\x0f\xdc?\x00\x00\x00@\x96J\xa9?\x00\x00\x00\x00\xf2\xd8\xa6?\x00\x00\x00\xa0\xf7\x87\xbc?\x00\x00\x00@K\xae\xc4?\x00\x00\x00\xc0=\xa0\xc1?\x00\x00\x00`\xa1\x9f\xcc?\x00\x00\x00\xa0\xf9n\xdd?\x00\x00\x00\xe0\xf2\xe7\xdb?\x00\x00\x00\x80\x80u\xe2?\x00\x00\x00\xe0\xc36\xd1?\x00\x00\x00\xc0=\xa0\xc1?\x00\x00\x00\xa0\x16`\xc4?\x00\x00\x00`\n3\xb5?\x00\x00\x00\xc0\xae\xa4\xb7?\x00\x00\x00@fN\xe2?\x00\x00\x00\xa0\xad\xc3\xc3?\x00\x00\x00\x80\xf7\x87\xbc?\x00\x00\x00\x00\x05\x96\xbf?\x00\x00\x00@S\x16\xba?\x00\x00\x00\xc0=\xa0\xc1?\x00\x00\x00 f\xca\xca?\x00\x00\x00@\tR\xc1?\x00\x00\x00`\xdb\x8a\xc2?\x00\x00\x00@S\x16\xba?\x00\x00\x00\x80\n<\xcd?\x00\x00\x00\xa0\xad\xc3\xc3?\x00\x00\x00\x80\x8e\xeb\xbb?\x00\x00\x00\x80\xf7\x87\xbc?\x00\x00\x00\x00\x05\x96\xbf?\x00\x00\x00\xa0\xdct\xce?\x00\x00\x00@\x8d\n\xc8?\x00\x00\x00`\x1d\xe7\xc5?\x00\x00\x00\x80s\xd8\xcd?\x00\x00\x00`\xf8\x84\xd1?\x00\x00\x00\xa0\xad\xc3\xc3?\x00\x00\x00\xe0\x8d\x83\xe5?\x00\x00\x00 $n\xc7?\x00\x00\x00\x80s\xd8\xcd?\x00\x00\x00`\xa1\x9f\xcc?\x00\x00\x00@G\xfa\xd1?\x00\x00\x00\xa0\xa9\x0f\xd1?\x00\x00\x00@\tR\xc1?\x00\x00\x00@h\xa8\xd3?\x00\x00\x00\xe0\xc36\xd1?\x00\x00\x00\x80\xc8\xdf\xc9?\x00\x00\x00 $n\xc7?\x00\x00\x00\x00R5\xc6?\x00\x00\x00\xe0\xe8\x98\xc5?\x00\x00\x00\xe0\xb0\x8b\xd8?\x00\x00\x00\x00;\xd6\xda?\x00\x00\x00\x00\xd29\xda?\x00\x00\x00\x80xA\x95?\x00\x00\x00\xe0\x0c\xf5\xac?\x00\x00\x00 \xb8\x8c\xe0?\x00\x00\x00\x80\xf7\x87\xbc?\x00\x00\x00 $n\xc7?\x00\x00\x00\xe0\xf0\x8d\xea?\x00\x00\x00 \x81\xdd\xb8?\x00\x00\x00\x80\xe6H\xe5?\x00\x00\x00\xe0'\xb0\xe2?\x00\x00\x00 \xeay\xb9?\x00\x00\x00\xc0E\x08\xb7?\x00\x00\x00`\x1d\xe7\xc5?\x00\x00\x00\xe0\xa6<\xc2?\x00\x00\x00 \xe2\x11\xc4?\x00\x00\x00\xc03Z\xd3?\x00\x00\x00@\x0e~\xe8?\x00\x00\x00\xe0\x05\x93\xd4?\x00\x00\x00\x80o$\xdb?\x00\x00\x00\x00?\x8a\xcd?\x00\x00\x00\xa0\n3\xb5?\x00\x00\x00\xc0\xc1X\xc8?\x00\x00\x00\xc0\x9c\xf6\xd3?\x00\x00\x00\x80\xc4\x11\xa8?\x00\x00\x00\x00\x05\x96\xbf?\x00\x00\x00\x80s\xd8\xcd?\x00\x00\x00 \x81\xdd\xb8?\x00\x00\x00\xa0\x10R\xe0?\x00\x00\x00\x007\x19\xc0?\x00\x00\x00\xc0\x7f\xfc\xc4?\x00\x00\x00\x00?\x8a\xcd?\x00\x00\x00\xe0Q5\xc6?\x00\x00\x00\x00\xf9y\xd7?\x00\x00\x00@4O\xd9?\x00\x00\x00\xe0\xd5\xed\xcc?\x00\x00\x00@\x8d\n\xc8?\x00\x00\x00\x80s\xcf\xb5?\x00\x00\x00`\xa1\x96\xb4?\x00\x00\x00\xa0\xd4\x03\xc1?\x00\x00\x00\x00\x1a(\xd9?\x00\x00\x00\x80\xe5\xd9\xd8?\x00\x00\x00\xe0Mg\xa4?\x00\x00\x00 \xa0\xb5\xc0?\x00\x00\x00\xa0\xc8c\xe1?\x00\x00\x00@S\x16\xba?\x00\x00\x00`\xa1\x9f\xcc?\x00\x00\x00\x80\xe6H\xe5?\x00\x00\x00\x007\x19\xc0?\x00\x00\x00\x009|\xe9?\x00\x00\x00\x80\xa1#\xe4?\x00\x00\x00\x00\xfd$\xb2?\x00\x00\x00\xc0h\x83\xaa?\x00\x00\x00\xc0E\x11\xcf?\x00\x00\x00 f\xca\xca?\x00\x00\x00\xa0\x16`\xc4?\x00\x00\x00`\xb0\x96\xd2?\x00\x00\x00\x80\xe9\x11\xe3?\x00\x00\x00\x00\x90\xdd\xd6?\x00\x00\x00 \xec`\xda?\x00\x00\x00`4O\xd9?\x00\x00\x00\xc0\xbd\xa4\xd5?\x00\x00\x00\x80\x1f\xa0\xa5?\x00\x00\x00@\xb4J\xc5?\x00\x00\x00@\r\x0f\xdc?\x00\x00\x00\xc0=\xa0\xc1?\x00\x00\x00@G\xfa\xd1?\x00\x00\x00\xe0'\xb0\xe2?\x00\x00\x00\xc0\x7f\xfc\xc4?\x00\x00\x00\x80\xa1#\xe4?\x00\x00\x00\x00\x18\xce\xe7?\x00\x00\x00\x00yu\xc3?\x00\x00\x00\xc0\xae\xa4\xb7?\x00\x00\x00\x80\x82\xcf\xd3?\x00\x00\x00\x00?\x8a\xcd?\x00\x00\x00\xc0\xc1X\xc8?\x00\x00\x00\xe0\xc36\xd1?\x00\x00\x00\x00\xb8\x8c\xe0?\x00\x00\x00\xe0&A\xd6?\x00\x00\x00\xc0h\x9d\xd9?\x00\x00\x00\x801|\xca?\x00\x00\x00@\tR\xc1?\x00\x00\x00 \xff\x0b\xd3?\x00\x00\x00\xa0s\xd8\xcd?\x00\x00\x00@\x96J\xa9?\x00\x00\x00 f\xca\xca?\x00\x00\x00\xa0\xa9\x0f\xd1?\x00\x00\x00 \xeay\xb9?\x00\x00\x00\x00?\x8a\xcd?\x00\x00\x00\x00\xfd$\xb2?\x00\x00\x00\x00yu\xc3?\x00\x00\x00`\xf6*\xe0?\x00\x00\x00\xa0\xd4\x03\xc1?\x00\x00\x00\xe0\xae\xad\xcf?\x00\x00\x00`_C\xc9?\x00\x00\x00\xc0Z\x9a\xd0?\x00\x00\x00\xe0lQ\xcc?\x00\x00\x00\xe0\x17A\xb8?\x00\x00\x00\xe0\x1f\xa0\xa5?\x00\x00\x00 \xa0\xb5\xc0?\x00\x00\x00\xa0X\xbc\xc7?\x00\x00\x00\x00\xf2\xd8\xa6?\x00\x00\x00`\x1d\xe7\xc5?\x00\x00\x00\x00\xbb\xd1\xc6?\x00\x00\x00\x00\xf2\xd8\xa6?\x00\x00\x00@\tR\xc1?\x00\x00\x00@\tR\xc1?\x00\x00\x00\xc0E\x08\xb7?\x00\x00\x00\xe0Q5\xc6?\x00\x00\x00\xc0h\x83\xaa?\x00\x00\x00\xc0\xae\xa4\xb7?\x00\x00\x00\xa0\xd4\x03\xc1?\x00\x00\x00\xa0R\xae\xe3?\x00\x00\x00\xa0X\xbc\xc7?\x00\x00\x00 \xeay\xb9?\x00\x00\x00\x80\x86\x83\xc6?\x00\x00\x00\x80\xef\x1f\xc7?\x00\x00\x00\xc0\xae\xa4\xb7?\x00\x00\x00`{.\xa3?\x00\x00\x00\x80s\xcf\xb5?\x00\x00\x00 \xff\x0b\xd3?\x00\x00\x00\xe0\xa6<\xc2?\x00\x00\x00`\xe3\xfb\xcf?\x00\x00\x00 b\x16\xd8?\x00\x00\x00\xa0\xf7\x87\xbc?\x00\x00\x00`\xdb\x8a\xc2?\x00\x00\x00@h\xa8\xd3?\x00\x00\x00`\x1d\xe7\xc5?\x00\x00\x00\x00\xf9y\xd7?\x00\x00\x00\xc0E\x11\xcf?\x00\x00\x00\x80\x82\xcf\xd3?\x00\x00\x00\xe0\xae\xad\xcf?\x00\x00\x00\xa0X\xbc\xc7?\x00\x00\x00\xe0\x039\xe3?\x00\x00\x00\xa0\x0c\x1a\xd6?\x00\x00\x00\xe0\x0b%\xd0?\x00\x00\x00@8\x03\xcc?\x00\x00\x00\xa0\xad\xc3\xc3?\x00\x00\x00\xe0lQ\xcc?\x00\x00\x00\x80\n<\xcd?\x00\x00\x00`\xe3\xfb\xcf?\x00\x00\x00\xa0`$\xbd?\x00\x00\x00\x00yu\xc3?\x00\x00\x00\xa0\x12\xac\xd1?\x00\x00\x00@K\xae\xc4?\x00\x00\x00@S\x16\xba?\x00\x00\x00\xe0\xc36\xd1?\x00\x00\x00\xe0\xa6<\xc2?\x00\x00\x00@4O\xd9?\x00\x00\x00 f\xca\xca?\x00\x00\x00\x00?\x8a\xcd?\x00\x00\x00`_C\xc9?\x00\x00\x00 \xeay\xb9?\x00\x00\x00\xa0\x0c\x1a\xd6?\x00\x00\x00 \xb5\xc3\xe2?\x00\x00\x00\x00\xfd-\xca?\x00\x00\x00@8\x03\xcc?\x00\x00\x00`\x1d\xe7\xc5?\x00\x00\x00`\xdb\x8a\xc2?\x00\x00\x00\xa0\xdct\xce?\x00\x00\x00`:\xe1\xd4?\x00\x00\x00\xe0lQ\xcc?\x00\x00\x00 \xcff\xcb?\x00\x00\x00\xc0\xc1X\xc8?\x00\x00\x00\xc0=\xa0\xc1?\x00\x00\x00\x80\n<\xcd?\x00\x00\x00\x80\xc8\xdf\xc9?\x00\x00\x00 \xe2\x11\xc4?\x00\x00\x00\xe0\xd5\xed\xcc?\x00\x00\x00\xa0\x16`\xc4?\x00\x00\x00\xc0\xc1X\xc8?\x00\x00\x00\xc0Z\x9a\xd0?\x00\x00\x00\x80\x86\x83\xc6?\x00\x00\x00\xe0\x0b%\xd0?\x00\x00\x00\x00\xfd-\xca?\x00\x00\x00\xa0\xd8\xc0\xdb?\x00\x00\x00  \xba\xd4?\x00\x00\x00@\xf6\xa6\xc8?\x00\x00\x00`\xa1\x96\xb4?\x00\x00\x00`\x1d\xe7\xc5?\x00\x00\x00@h\xa8\xd3?\x00\x00\x00\x00u\xc1\xd0?\x00\x00\x00`\x1d\xe7\xc5?\x00\x00\x00\xc0\xc1X\xc8?\x00\x00\x00`\xa1\x9f\xcc?\x00\x00\x00\xa0\xad\xc3\xc3?\x00\x00\x00 $n\xc7?\x00\x00\x00\xc03Z\xd3?\x00\x00\x00@\x8d\n\xc8?\x00\x00\x00`\xb0\x96\xd2?\x00\x00\x00\xe0\xc36\xd1?\x00\x00\x00\xe0lQ\xcc?\x00\x00\x00\x80\xef\x1f\xc7?\x00\x00\x00@8\x03\xcc?\x00\x00\x00@8\x03\xcc?\x00\x00\x00  \xba\xd4?\x00\x00\x00\xa0\xb1\x80\xde?\x00\x00\x00\x00\xd8\xcb\xd5?\x00\x00\x00\x80\xad\xc3\xc3?\x00\x00\x00\xa0\x9a\x18\xcb?\x00\x00\x00\x80'6\xdc?\x00\x00\x00@\r\x0f\xdc?\x00\x00\x00 0^\x90?\x00\x00\x00\x80\xdck\xb6?\x00\x00\x00\xa0\xf9n\xdd?\x00\x00\x00\x80\x8e\xeb\xbb?\x00\x00\x00\x00R5\xc6?\x00\x00\x00@\x0e~\xe8?\x00\x00\x00\x80s\xcf\xb5?\x00\x00\x00\x80\xe9\x11\xe3?\x00\x00\x00\x00\xb8\x8c\xe0?\x00\x00\x00\xe0\x17A\xb8?\x00\x00\x00\xc0\xae\xa4\xb7?\x00\x00\x00\xa0\xad\xc3\xc3?\x00\x00\x00`\x1d\xe7\xc5?\x00\x00\x00@\xf6\xa6\xc8?\x00\x00\x00\x00\xd8\xcb\xd5?\x00\x00\x00\x80m\xca\xe9?\x00\x00\x00\xe0M\x81\xd3?\x00\x00\x00 \xec`\xda?\x00\x00\x00\xe0\xae\xad\xcf?\x00\x00\x00\xa0X\xbc\xc7?\x00\x00\x00@\x16\xbc\x96\xbf\x00\x00\x00\x80s\xcf\xb5?\x00\x00\x00\xe0\xf2\xe7\xdb?\x00\x00\x00\x80\xf7\x87\xbc?\x00\x00\x00\xe0\xe8\x98\xc5?\x00\x00\x00\xe0\x05\x93\xd4?\x00\x00\x00`\xa1\x96\xb4?\x00\x00\x00\x00\x90\xdd\xd6?\x00\x00\x00\xe0&A\xd6?\x00\x00\x00\xe0\x1f\xa0\xa5?\x00\x00\x00`{.\xa3?\x00\x00\x00\xe0lQ\xcc?\x00\x00\x00`\xdb\x8a\xc2?\x00\x00\x00`\xa1\x96\xb4?\x00\x00\x00\x80\xad\xc3\xc3?\x00\x00\x00\xe0M\x81\xd3?\x00\x00\x00\xa0\xd0\xd4\xee?\x00\x00\x00\x00\\\x84\xdc?\x00\x00\x00\xe0\xe4\xe4\xd2?\x00\x00\x00@G\xfa\xd1?\x00\x00\x00\xe0*\xec\xb0?\x00\x00\x00 \xa0\xb5\xc0?\x00\x00\x00\x80\x80u\xe2?\x00\x00\x00\x00\x05\x96\xbf?\x00\x00\x00\xe0\xb0\x8b\xd8?\x00\x00\x00\x80o$\xdb?\x00\x00\x00\xa0\xd4\x03\xc1?\x00\x00\x00 \xec`\xda?\x00\x00\x00\xc0h\x9d\xd9?\x00\x00\x00 \xa0\xb5\xc0?\x00\x00\x00\x80s\xcf\xb5?\x00\x00\x00\x80\n<\xcd?\x00\x00\x00\xa0\xdct\xce?\x00\x00\x00`\x1d\xe7\xc5?\x00\x00\x00\xa0\x9a\x18\xcb?\x00\x00\x00 \xec`\xda?\x00\x00\x00\x00\\\x84\xdc?\x00\x00\x00`z\xe3\xe6?\x00\x00\x00@\xa8\xaa\xe5?\x00\x00\x00\xa0u\xb6\xd6?\x00\x00\x00\x80D'\xc3?\x00\x00\x00\xe0\xae\xad\xcf?\x00\x00\x00\x00\x96o\xd2?\x00\x00\x00\xe0\xc36\xd1?\x00\x00\x00\xa0\xdct\xce?\x00\x00\x00\x00;\xd6\xda?\x00\x00\x00\x00?\x8a\xcd?\x00\x00\x00\x00\x1a(\xd9?\x00\x00\x00`4O\xd9?\x00\x00\x00\x801|\xca?\x00\x00\x00\xa0X\xbc\xc7?\x00\x00\x00 \xff\x0b\xd3?\x00\x00\x00`\xe3\xfb\xcf?\x00\x00\x00`:\xe1\xd4?\x00\x00\x00@h\xa8\xd3?\x00\x00\x00\x80'6\xdc?\x00\x00\x00\xe0\xae\xad\xcf?\x00\x00\x00\xe0\xe4\xe4\xd2?\x00\x00\x00\xa0u\xb6\xd6?\x00\x00\x00@\x1fJ\xef?\x00\x00\x00\xe0e\x96\x9c?\x00\x00\x00\xc0\xdck\xb6?\x00\x00\x00\xa0u\xb6\xd6?\x00\x00\x00\xc0=\xa0\xc1?\x00\x00\x00@\x8d\n\xc8?\x00\x00\x00\x00\xd29\xda?\x00\x00\x00\xa0\n3\xb5?\x00\x00\x00\x80\xe5\xd9\xd8?\x00\x00\x00\xc0\xbd\xa4\xd5?\x00\x00\x00@\tR\xc1?\x00\x00\x00\x00\xf2\xd8\xa6?\x00\x00\x00\xe0\xa6<\xc2?\x00\x00\x00\xa0`$\xbd?\x00\x00\x00\xe0lQ\xcc?\x00\x00\x00\x00u\xc1\xd0?\x00\x00\x00@\r\x0f\xdc?\x00\x00\x00\xa0X\xbc\xc7?\x00\x00\x00@G\xfa\xd1?\x00\x00\x00\x80D'\xc3?\x00\x00\x00\xe0e\x96\x9c?\x00\x00\x00\xe0\xe2\x8a\xe1?\x00\x00\x00\xe0\x05\x93\xd4?\x00\x00\x00@\x16\xbc\x96\xbf\x00\x00\x00\xa0\x16`\xc4?\x00\x00\x00`\x1d\xe7\xc5?\x00\x00\x00\x80xA\x95?\x00\x00\x00\xc0\xc1X\xc8?\x00\x00\x00\xe0Mg\xa4?\x00\x00\x00\x80\x1f\xa0\xa5?\x00\x00\x00 \xff\x0b\xd3?\x00\x00\x00`\x1d\xe7\xc5?\x00\x00\x00`\xe3\xfb\xcf?\x00\x00\x00\x00yu\xc3?\x00\x00\x00 \xcff\xcb?\x00\x00\x00`\x1d\xe7\xc5?\x00\x00\x00 0^\x90?\x00\x00\x00@\x16\xbc\x96\xbf\x00\x00\x00\xe0*\xec\xb0?\x00\x00\x00\xe0\xae\xad\xcf?\x00\x00\x00\xc0\xdck\xb6?\x00\x00\x00\xe0\x05\x93\xd4?\x00\x00\x00\x00\x94\x15\xe1?\x00\x00\x00\x80\xdck\xb6?\x00\x00\x00`\n3\xb5?\x00\x00\x00\x80s\xd8\xcd?\x00\x00\x00\xe0\x0c\xf5\xac?\x00\x00\x00\xc0\x9c\xf6\xd3?\x00\x00\x00 \xa0\xb5\xc0?\x00\x00\x00@\xb4J\xc5?\x00\x00\x00\xa0s\xd8\xcd?\x00\x00\x00\x00\xbb\xd1\xc6?\x00\x00\x00 b\x16\xd8?\x00\x00\x00\xa0\x12\xac\xd1?\x00\x00\x00\xc0\xc1X\xc8?\x00\x00\x00\xc0\xc1X\xc8?\x00\x00\x00\x80\xdck\xb6?\x00\x00\x00\x80s\xcf\xb5?\x00\x00\x00 \xa0\xb5\xc0?\x00\x00\x00\x00\x96o\xd2?\x00\x00\x00\xa0u\xb6\xd6?\x00\x00\x00@\x16\xbc\x96\xbf\x00\x00\x00\x80\xdck\xb6?\x00\x00\x00\xc0\x1eU\xe9?\x00\x00\x00\xc0\xae\xa4\xb7?\x00\x00\x00`\xf8\x84\xd1?\x00\x00\x00 \xb8\x8c\xe0?\x00\x00\x00\x80\xc4\x11\xa8?\x00\x00\x00\xa0\xc8c\xe1?\x00\x00\x00@\r\x0f\xdc?\x00\x00\x00@\x96J\xa9?\x00\x00\x00\x00\xf2\xd8\xa6?\x00\x00\x00\xa0\xf7\x87\xbc?\x00\x00\x00@K\xae\xc4?\x00\x00\x00\xc0=\xa0\xc1?\x00\x00\x00`\xa1\x9f\xcc?\x00\x00\x00\xa0\xf9n\xdd?\x00\x00\x00\xe0\xf2\xe7\xdb?\x00\x00\x00\x80\x80u\xe2?\x00\x00\x00\xe0\xc36\xd1?\x00\x00\x00\xc0=\xa0\xc1?\x00\x00\x00\xa0\x16`\xc4?\x00\x00\x00`\n3\xb5?\x00\x00\x00\xc0\xae\xa4\xb7?\x00\x00\x00@fN\xe2?\x00\x00\x00\xa0\xad\xc3\xc3?\x00\x00\x00\x80\xf7\x87\xbc?\x00\x00\x00\x00\x05\x96\xbf?\x00\x00\x00@S\x16\xba?\x00\x00\x00\xc0=\xa0\xc1?\x00\x00\x00 f\xca\xca?\x00\x00\x00@\tR\xc1?\x00\x00\x00`\xdb\x8a\xc2?\x00\x00\x00@S\x16\xba?\x00\x00\x00\x80\n<\xcd?\x00\x00\x00\xa0\xad\xc3\xc3?\x00\x00\x00\x80\x8e\xeb\xbb?\x00\x00\x00\x80\xf7\x87\xbc?\x00\x00\x00\x00\x05\x96\xbf?\x00\x00\x00\xa0\xdct\xce?\x00\x00\x00@\x8d\n\xc8?\x00\x00\x00`\x1d\xe7\xc5?\x00\x00\x00\x80s\xd8\xcd?\x00\x00\x00`\xf8\x84\xd1?\x00\x00\x00\xa0\xad\xc3\xc3?\x00\x00\x00\xe0\x8d\x83\xe5?\x00\x00\x00 $n\xc7?\x00\x00\x00\x80s\xd8\xcd?\x00\x00\x00`\xa1\x9f\xcc?\x00\x00\x00@G\xfa\xd1?\x00\x00\x00\xa0\xa9\x0f\xd1?\x00\x00\x00@\tR\xc1?\x00\x00\x00@h\xa8\xd3?\x00\x00\x00\xe0\xc36\xd1?\x00\x00\x00\x80\xc8\xdf\xc9?\x00\x00\x00 $n\xc7?\x00\x00\x00\x00R5\xc6?\x00\x00\x00\xe0\xe8\x98\xc5?\x00\x00\x00\xe0\xb0\x8b\xd8?\x00\x00\x00\x00;\xd6\xda?\x00\x00\x00\x00\xd29\xda?\x00\x00\x00\x80xA\x95?\x00\x00\x00\xe0\x0c\xf5\xac?\x00\x00\x00 \xb8\x8c\xe0?\x00\x00\x00\x80\xf7\x87\xbc?\x00\x00\x00 $n\xc7?\x00\x00\x00\xe0\xf0\x8d\xea?\x00\x00\x00 \x81\xdd\xb8?\x00\x00\x00\x80\xe6H\xe5?\x00\x00\x00\xe0'\xb0\xe2?\x00\x00\x00 \xeay\xb9?\x00\x00\x00\xc0E\x08\xb7?\x00\x00\x00`\x1d\xe7\xc5?\x00\x00\x00\xe0\xa6<\xc2?\x00\x00\x00 \xe2\x11\xc4?\x00\x00\x00\xc03Z\xd3?\x00\x00\x00@\x0e~\xe8?\x00\x00\x00\xe0\x05\x93\xd4?\x00\x00\x00\x80o$\xdb?\x00\x00\x00\x00?\x8a\xcd?\x00\x00\x00\xa0\n3\xb5?\x00\x00\x00\xc0\xc1X\xc8?\x00\x00\x00\xc0\x9c\xf6\xd3?\x00\x00\x00\x80\xc4\x11\xa8?\x00\x00\x00\x00\x05\x96\xbf?\x00\x00\x00\x80s\xd8\xcd?\x00\x00\x00 \x81\xdd\xb8?\x00\x00\x00\xa0\x10R\xe0?\x00\x00\x00\x007\x19\xc0?\x00\x00\x00\xc0\x7f\xfc\xc4?\x00\x00\x00\x00?\x8a\xcd?\x00\x00\x00\xe0Q5\xc6?\x00\x00\x00\x00\xf9y\xd7?\x00\x00\x00@4O\xd9?\x00\x00\x00\xe0\xd5\xed\xcc?\x00\x00\x00@\x8d\n\xc8?\x00\x00\x00\x80s\xcf\xb5?\x00\x00\x00`\xa1\x96\xb4?\x00\x00\x00\xa0\xd4\x03\xc1?\x00\x00\x00\x00\x1a(\xd9?\x00\x00\x00\x80\xe5\xd9\xd8?\x00\x00\x00\xe0Mg\xa4?\x00\x00\x00 \xa0\xb5\xc0?\x00\x00\x00\xa0\xc8c\xe1?\x00\x00\x00@S\x16\xba?\x00\x00\x00`\xa1\x9f\xcc?\x00\x00\x00\x80\xe6H\xe5?\x00\x00\x00\x007\x19\xc0?\x00\x00\x00\x009|\xe9?\x00\x00\x00\x80\xa1#\xe4?\x00\x00\x00\x00\xfd$\xb2?\x00\x00\x00\xc0h\x83\xaa?\x00\x00\x00\xc0E\x11\xcf?\x00\x00\x00 f\xca\xca?\x00\x00\x00\xa0\x16`\xc4?\x00\x00\x00`\xb0\x96\xd2?\x00\x00\x00\x80\xe9\x11\xe3?\x00\x00\x00\x00\x90\xdd\xd6?\x00\x00\x00 \xec`\xda?\x00\x00\x00`4O\xd9?\x00\x00\x00\xc0\xbd\xa4\xd5?\x00\x00\x00\x80\x1f\xa0\xa5?\x00\x00\x00@\xb4J\xc5?\x00\x00\x00@\r\x0f\xdc?\x00\x00\x00\xc0=\xa0\xc1?\x00\x00\x00@G\xfa\xd1?\x00\x00\x00\xe0'\xb0\xe2?\x00\x00\x00\xc0\x7f\xfc\xc4?\x00\x00\x00\x80\xa1#\xe4?\x00\x00\x00\x00\x18\xce\xe7?\x00\x00\x00\x00yu\xc3?\x00\x00\x00\xc0\xae\xa4\xb7?\x00\x00\x00\x80\x82\xcf\xd3?\x00\x00\x00\x00?\x8a\xcd?\x00\x00\x00\xc0\xc1X\xc8?\x00\x00\x00\xe0\xc36\xd1?\x00\x00\x00\x00\xb8\x8c\xe0?\x00\x00\x00\xe0&A\xd6?\x00\x00\x00\xc0h\x9d\xd9?\x00\x00\x00\x801|\xca?\x00\x00\x00@\tR\xc1?\x00\x00\x00 \xff\x0b\xd3?\x00\x00\x00\xa0s\xd8\xcd?\x00\x00\x00@\x96J\xa9?\x00\x00\x00 f\xca\xca?\x00\x00\x00\xa0\xa9\x0f\xd1?\x00\x00\x00 \xeay\xb9?\x00\x00\x00\x00?\x8a\xcd?\x00\x00\x00\x00\xfd$\xb2?\x00\x00\x00\x00yu\xc3?\x00\x00\x00`\xf6*\xe0?\x00\x00\x00\xa0\xd4\x03\xc1?\x00\x00\x00\xe0\xae\xad\xcf?\x00\x00\x00`_C\xc9?\x00\x00\x00\xc0Z\x9a\xd0?\x00\x00\x00\xe0lQ\xcc?\x00\x00\x00\xe0\x17A\xb8?\x00\x00\x00\xe0\x1f\xa0\xa5?\x00\x00\x00 \xa0\xb5\xc0?\x00\x00\x00\xa0X\xbc\xc7?\x00\x00\x00\x00\xf2\xd8\xa6?\x00\x00\x00`\x1d\xe7\xc5?\x00\x00\x00\x00\xbb\xd1\xc6?\x00\x00\x00\x00\xf2\xd8\xa6?\x00\x00\x00@\tR\xc1?\x00\x00\x00@\tR\xc1?\x00\x00\x00\xc0E\x08\xb7?\x00\x00\x00\xe0Q5\xc6?\x00\x00\x00\xc0h\x83\xaa?\x00\x00\x00\xc0\xae\xa4\xb7?\x00\x00\x00\xa0\xd4\x03\xc1?\x00\x00\x00\xa0R\xae\xe3?\x00\x00\x00\xa0X\xbc\xc7?\x00\x00\x00 \xeay\xb9?\x00\x00\x00\x80\x86\x83\xc6?\x00\x00\x00\x80\xef\x1f\xc7?\x00\x00\x00\xc0\xae\xa4\xb7?\x00\x00\x00`{.\xa3?\x00\x00\x00\x80s\xcf\xb5?\x00\x00\x00 \xff\x0b\xd3?\x00\x00\x00\xe0\xa6<\xc2?\x00\x00\x00`\xe3\xfb\xcf?\x00\x00\x00 b\x16\xd8?\x00\x00\x00\xa0\xf7\x87\xbc?\x00\x00\x00`\xdb\x8a\xc2?\x00\x00\x00@h\xa8\xd3?\x00\x00\x00`\x1d\xe7\xc5?\x00\x00\x00\x00\xf9y\xd7?\x00\x00\x00\xc0E\x11\xcf?\x00\x00\x00\x80\x82\xcf\xd3?\x00\x00\x00\xe0\xae\xad\xcf?\x00\x00\x00\xa0X\xbc\xc7?\x00\x00\x00\xe0\x039\xe3?\x00\x00\x00\xa0\x0c\x1a\xd6?\x00\x00\x00\xe0\x0b%\xd0?\x00\x00\x00@8\x03\xcc?\x00\x00\x00\xa0\xad\xc3\xc3?\x00\x00\x00\xe0lQ\xcc?\x00\x00\x00\x80\n<\xcd?\x00\x00\x00`\xe3\xfb\xcf?\x00\x00\x00\xa0`$\xbd?\x00\x00\x00\x00yu\xc3?\x00\x00\x00\xa0\x12\xac\xd1?\x00\x00\x00@K\xae\xc4?\x00\x00\x00@S\x16\xba?\x00\x00\x00\xe0\xc36\xd1?\x00\x00\x00\xe0\xa6<\xc2?\x00\x00\x00@4O\xd9?\x00\x00\x00 f\xca\xca?\x00\x00\x00\x00?\x8a\xcd?\x00\x00\x00`_C\xc9?\x00\x00\x00 \xeay\xb9?\x00\x00\x00\xa0\x0c\x1a\xd6?\x00\x00\x00 \xb5\xc3\xe2?\x00\x00\x00\x00\xfd-\xca?\x00\x00\x00@8\x03\xcc?\x00\x00\x00`\x1d\xe7\xc5?\x00\x00\x00`\xdb\x8a\xc2?\x00\x00\x00\xa0\xdct\xce?\x00\x00\x00`:\xe1\xd4?\x00\x00\x00\xe0lQ\xcc?\x00\x00\x00 \xcff\xcb?\x00\x00\x00\xc0\xc1X\xc8?\x00\x00\x00\xc0=\xa0\xc1?\x00\x00\x00\x80\n<\xcd?\x00\x00\x00\x80\xc8\xdf\xc9?\x00\x00\x00 \xe2\x11\xc4?\x00\x00\x00\xe0\xd5\xed\xcc?\x00\x00\x00\xa0\x16`\xc4?\x00\x00\x00\xc0\xc1X\xc8?\x00\x00\x00\xc0Z\x9a\xd0?\x00\x00\x00\x80\x86\x83\xc6?\x00\x00\x00\xe0\x0b%\xd0?\x00\x00\x00\x00\xfd-\xca?\x00\x00\x00\xa0\xd8\xc0\xdb?\x00\x00\x00  \xba\xd4?\x00\x00\x00@\xf6\xa6\xc8?\x00\x00\x00`\xa1\x96\xb4?\x00\x00\x00`\x1d\xe7\xc5?\x00\x00\x00@h\xa8\xd3?\x00\x00\x00\x00u\xc1\xd0?\x00\x00\x00`\x1d\xe7\xc5?\x00\x00\x00\xc0\xc1X\xc8?\x00\x00\x00`\xa1\x9f\xcc?\x00\x00\x00\xa0\xad\xc3\xc3?\x00\x00\x00 $n\xc7?\x00\x00\x00\xc03Z\xd3?\x00\x00\x00@\x8d\n\xc8?\x00\x00\x00`\xb0\x96\xd2?\x00\x00\x00\xe0\xc36\xd1?\x00\x00\x00\xe0lQ\xcc?\x00\x00\x00\x80\xef\x1f\xc7?\x00\x00\x00@8\x03\xcc?\x00\x00\x00@8\x03\xcc?\x00\x00\x00  \xba\xd4?\x00\x00\x00\xa0\xb1\x80\xde?\x00\x00\x00\x00\xd8\xcb\xd5?\x00\x00\x00\x80\xad\xc3\xc3?\x00\x00\x00\xa0\x9a\x18\xcb?\x00\x00\x00\x80'6\xdc?\x00\x00\x00@\r\x0f\xdc?\x00\x00\x00 0^\x90?\x00\x00\x00\x80\xdck\xb6?\x00\x00\x00\xa0\xf9n\xdd?\x00\x00\x00\x80\x8e\xeb\xbb?\x00\x00\x00\x00R5\xc6?\x00\x00\x00@\x0e~\xe8?\x00\x00\x00\x80s\xcf\xb5?\x00\x00\x00\x80\xe9\x11\xe3?\x00\x00\x00\x00\xb8\x8c\xe0?\x00\x00\x00\xe0\x17A\xb8?\x00\x00\x00\xc0\xae\xa4\xb7?\x00\x00\x00\xa0\xad\xc3\xc3?\x00\x00\x00`\x1d\xe7\xc5?\x00\x00\x00@\xf6\xa6\xc8?\x00\x00\x00\x00\xd8\xcb\xd5?\x00\x00\x00\x80m\xca\xe9?\x00\x00\x00\xe0M\x81\xd3?\x00\x00\x00 \xec`\xda?\x00\x00\x00\xe0\xae\xad\xcf?\x00\x00\x00\xa0X\xbc\xc7?\x00\x00\x00@\x16\xbc\x96\xbf\x00\x00\x00\x80s\xcf\xb5?\x00\x00\x00\xe0\xf2\xe7\xdb?\x00\x00\x00\x80\xf7\x87\xbc?\x00\x00\x00\xe0\xe8\x98\xc5?\x00\x00\x00\xe0\x05\x93\xd4?\x00\x00\x00`\xa1\x96\xb4?\x00\x00\x00\x00\x90\xdd\xd6?\x00\x00\x00\xe0&A\xd6?\x00\x00\x00\xe0\x1f\xa0\xa5?\x00\x00\x00`{.\xa3?\x00\x00\x00\xe0lQ\xcc?\x00\x00\x00`\xdb\x8a\xc2?\x00\x00\x00`\xa1\x96\xb4?\x00\x00\x00\x80\xad\xc3\xc3?\x00\x00\x00\xe0M\x81\xd3?\x00\x00\x00\xa0\xd0\xd4\xee?\x00\x00\x00\x00\\\x84\xdc?\x00\x00\x00\xe0\xe4\xe4\xd2?\x00\x00\x00@G\xfa\xd1?\x00\x00\x00\xe0*\xec\xb0?\x00\x00\x00 \xa0\xb5\xc0?\x00\x00\x00\x80\x80u\xe2?\x00\x00\x00\x00\x05\x96\xbf?\x00\x00\x00\xe0\xb0\x8b\xd8?\x00\x00\x00\x80o$\xdb?\x00\x00\x00\xa0\xd4\x03\xc1?\x00\x00\x00 \xec`\xda?\x00\x00\x00\xc0h\x9d\xd9?\x00\x00\x00 \xa0\xb5\xc0?\x00\x00\x00\x80s\xcf\xb5?\x00\x00\x00\x80\n<\xcd?\x00\x00\x00\xa0\xdct\xce?\x00\x00\x00`\x1d\xe7\xc5?\x00\x00\x00\xa0\x9a\x18\xcb?\x00\x00\x00 \xec`\xda?\x00\x00\x00\x00\\\x84\xdc?\x00\x00\x00`z\xe3\xe6?\x00\x00\x00@\xa8\xaa\xe5?\x00\x00\x00\xa0u\xb6\xd6?\x00\x00\x00\x80D'\xc3?\x00\x00\x00\xe0\xae\xad\xcf?\x00\x00\x00\x00\x96o\xd2?\x00\x00\x00\xe0\xc36\xd1?\x00\x00\x00\xa0\xdct\xce?\x00\x00\x00\x00;\xd6\xda?\x00\x00\x00\x00?\x8a\xcd?\x00\x00\x00\x00\x1a(\xd9?\x00\x00\x00`4O\xd9?\x00\x00\x00\x801|\xca?\x00\x00\x00\xa0X\xbc\xc7?\x00\x00\x00 \xff\x0b\xd3?\x00\x00\x00`\xe3\xfb\xcf?\x00\x00\x00`:\xe1\xd4?\x00\x00\x00@h\xa8\xd3?\x00\x00\x00\x80'6\xdc?\x00\x00\x00\xe0\xae\xad\xcf?\x00\x00\x00\xe0\xe4\xe4\xd2?\x00\x00\x00\xa0u\xb6\xd6?\x00\x00\x00@\x1fJ\xef?\x00\x00\x00\xe0e\x96\x9c?\x00\x00\x00\xc0\xdck\xb6?\x00\x00\x00\xa0u\xb6\xd6?\x00\x00\x00\xc0=\xa0\xc1?\x00\x00\x00@\x8d\n\xc8?\x00\x00\x00\x00\xd29\xda?\x00\x00\x00\xa0\n3\xb5?\x00\x00\x00\x80\xe5\xd9\xd8?\x00\x00\x00\xc0\xbd\xa4\xd5?\x00\x00\x00@\tR\xc1?\x00\x00\x00\x00\xf2\xd8\xa6?\x00\x00\x00\xe0\xa6<\xc2?\x00\x00\x00\xa0`$\xbd?\x00\x00\x00\xe0lQ\xcc?\x00\x00\x00\x00u\xc1\xd0?\x00\x00\x00@\r\x0f\xdc?\x00\x00\x00\xa0X\xbc\xc7?\x00\x00\x00@G\xfa\xd1?\x00\x00\x00\x80D'\xc3?\x00\x00\x00\xe0e\x96\x9c?\x00\x00\x00\xe0\xe2\x8a\xe1?\x00\x00\x00\xe0\x05\x93\xd4?\x00\x00\x00@\x16\xbc\x96\xbf\x00\x00\x00\xa0\x16`\xc4?\x00\x00\x00`\x1d\xe7\xc5?\x00\x00\x00\x80xA\x95?\x00\x00\x00\xc0\xc1X\xc8?\x00\x00\x00\xe0Mg\xa4?\x00\x00\x00\x80\x1f\xa0\xa5?\x00\x00\x00 \xff\x0b\xd3?\x00\x00\x00`\x1d\xe7\xc5?\x00\x00\x00`\xe3\xfb\xcf?\x00\x00\x00\x00yu\xc3?\x00\x00\x00 \xcff\xcb?\x00\x00\x00`\x1d\xe7\xc5?\x00\x00\x00 0^\x90?\x00\x00\x00@\x16\xbc\x96\xbf\x00\x00\x00\xe0*\xec\xb0?\x00\x00\x00\xe0\xae\xad\xcf?\x00\x00\x00\xc0\xdck\xb6?\x00\x00\x00\xe0\x05\x93\xd4?\x00\x00\x00\x00\x94\x15\xe1?\x00\x00\x00\x80\xdck\xb6?\x00\x00\x00`\n3\xb5?\x00\x00\x00\x80s\xd8\xcd?\x00\x00\x00\xe0\x0c\xf5\xac?\x00\x00\x00\xc0\x9c\xf6\xd3?\x00\x00\x00 \xa0\xb5\xc0?\x00\x00\x00@\xb4J\xc5?\x00\x00\x00\xa0s\xd8\xcd?\x00\x00\x00\x00\xbb\xd1\xc6?\x00\x00\x00 b\x16\xd8?\x00\x00\x00\xa0\x12\xac\xd1?\x00\x00\x00\xc0\xc1X\xc8?\x00\x00\x00\xc0\xc1X\xc8?\x00\x00\x00\x80\xdck\xb6?\x00\x00\x00\x80s\xcf\xb5?\x00\x00\x00 \xa0\xb5\xc0?\x00\x00\x00\x00\x96o\xd2?\x00\x00\x00\xa0u\xb6\xd6?\x00\x00\x00@\x16\xbc\x96\xbf\x00\x00\x00\x80\xdck\xb6?\x00\x00\x00\xc0\x1eU\xe9?\x00\x00\x00\xc0\xae\xa4\xb7?\x00\x00\x00`\xf8\x84\xd1?\x00\x00\x00 \xb8\x8c\xe0?\x00\x00\x00\x80\xc4\x11\xa8?\x00\x00\x00\xa0\xc8c\xe1?\x00\x00\x00@\r\x0f\xdc?\x00\x00\x00@\x96J\xa9?\x00\x00\x00\x00\xf2\xd8\xa6?\x00\x00\x00\xa0\xf7\x87\xbc?\x00\x00\x00@K\xae\xc4?\x00\x00\x00\xc0=\xa0\xc1?\x00\x00\x00`\xa1\x9f\xcc?\x00\x00\x00\xa0\xf9n\xdd?\x00\x00\x00\xe0\xf2\xe7\xdb?\x00\x00\x00\x80\x80u\xe2?\x00\x00\x00\xe0\xc36\xd1?\x00\x00\x00\xc0=\xa0\xc1?\x00\x00\x00\xa0\x16`\xc4?\x00\x00\x00`\n3\xb5?\x00\x00\x00\xc0\xae\xa4\xb7?\x00\x00\x00@fN\xe2?\x00\x00\x00\xa0\xad\xc3\xc3?\x00\x00\x00\x80\xf7\x87\xbc?\x00\x00\x00\x00\x05\x96\xbf?\x00\x00\x00@S\x16\xba?\x00\x00\x00\xc0=\xa0\xc1?\x00\x00\x00 f\xca\xca?\x00\x00\x00@\tR\xc1?\x00\x00\x00`\xdb\x8a\xc2?\x00\x00\x00@S\x16\xba?\x00\x00\x00\x80\n<\xcd?\x00\x00\x00\xa0\xad\xc3\xc3?\x00\x00\x00\x80\x8e\xeb\xbb?\x00\x00\x00\x80\xf7\x87\xbc?\x00\x00\x00\x00\x05\x96\xbf?\x00\x00\x00\xa0\xdct\xce?\x00\x00\x00@\x8d\n\xc8?\x00\x00\x00`\x1d\xe7\xc5?\x00\x00\x00\x80s\xd8\xcd?\x00\x00\x00`\xf8\x84\xd1?\x00\x00\x00\xa0\xad\xc3\xc3?\x00\x00\x00\xe0\x8d\x83\xe5?\x00\x00\x00 $n\xc7?\x00\x00\x00\x80s\xd8\xcd?\x00\x00\x00`\xa1\x9f\xcc?\x00\x00\x00@G\xfa\xd1?\x00\x00\x00\xa0\xa9\x0f\xd1?\x00\x00\x00@\tR\xc1?\x00\x00\x00@h\xa8\xd3?\x00\x00\x00\xe0\xc36\xd1?\x00\x00\x00\x80\xc8\xdf\xc9?\x00\x00\x00 $n\xc7?\x00\x00\x00\x00R5\xc6?\x00\x00\x00\xe0\xe8\x98\xc5?\x00\x00\x00\xe0\xb0\x8b\xd8?\x00\x00\x00\x00;\xd6\xda?\x00\x00\x00\x00\xd29\xda?\x00\x00\x00\x80xA\x95?\x00\x00\x00\xe0\x0c\xf5\xac?\x00\x00\x00 \xb8\x8c\xe0?\x00\x00\x00\x80\xf7\x87\xbc?\x00\x00\x00 $n\xc7?\x00\x00\x00\xe0\xf0\x8d\xea?\x00\x00\x00 \x81\xdd\xb8?\x00\x00\x00\x80\xe6H\xe5?\x00\x00\x00\xe0'\xb0\xe2?\x00\x00\x00 \xeay\xb9?\x00\x00\x00\xc0E\x08\xb7?\x00\x00\x00`\x1d\xe7\xc5?\x00\x00\x00\xe0\xa6<\xc2?\x00\x00\x00 \xe2\x11\xc4?\x00\x00\x00\xc03Z\xd3?\x00\x00\x00@\x0e~\xe8?\x00\x00\x00\xe0\x05\x93\xd4?\x00\x00\x00\x80o$\xdb?\x00\x00\x00\x00?\x8a\xcd?\x00\x00\x00\xa0\n3\xb5?\x00\x00\x00\xc0\xc1X\xc8?\x00\x00\x00\xc0\x9c\xf6\xd3?\x00\x00\x00\x80\xc4\x11\xa8?\x00\x00\x00\x00\x05\x96\xbf?\x00\x00\x00\x80s\xd8\xcd?\x00\x00\x00 \x81\xdd\xb8?\x00\x00\x00\xa0\x10R\xe0?\x00\x00\x00\x007\x19\xc0?\x00\x00\x00\xc0\x7f\xfc\xc4?\x00\x00\x00\x00?\x8a\xcd?\x00\x00\x00\xe0Q5\xc6?\x00\x00\x00\x00\xf9y\xd7?\x00\x00\x00@4O\xd9?\x00\x00\x00\xe0\xd5\xed\xcc?\x00\x00\x00@\x8d\n\xc8?\x00\x00\x00\x80s\xcf\xb5?\x00\x00\x00`\xa1\x96\xb4?\x00\x00\x00\xa0\xd4\x03\xc1?\x00\x00\x00\x00\x1a(\xd9?\x00\x00\x00\x80\xe5\xd9\xd8?\x00\x00\x00\xe0Mg\xa4?\x00\x00\x00 \xa0\xb5\xc0?\x00\x00\x00\xa0\xc8c\xe1?\x00\x00\x00@S\x16\xba?\x00\x00\x00`\xa1\x9f\xcc?\x00\x00\x00\x80\xe6H\xe5?\x00\x00\x00\x007\x19\xc0?\x00\x00\x00\x009|\xe9?\x00\x00\x00\x80\xa1#\xe4?\x00\x00\x00\x00\xfd$\xb2?\x00\x00\x00\xc0h\x83\xaa?\x00\x00\x00\xc0E\x11\xcf?\x00\x00\x00 f\xca\xca?\x00\x00\x00\xa0\x16`\xc4?\x00\x00\x00`\xb0\x96\xd2?\x00\x00\x00\x80\xe9\x11\xe3?\x00\x00\x00\x00\x90\xdd\xd6?\x00\x00\x00 \xec`\xda?\x00\x00\x00`4O\xd9?\x00\x00\x00\xc0\xbd\xa4\xd5?\x00\x00\x00\x80\x1f\xa0\xa5?\x00\x00\x00@\xb4J\xc5?\x00\x00\x00@\r\x0f\xdc?\x00\x00\x00\xc0=\xa0\xc1?\x00\x00\x00@G\xfa\xd1?\x00\x00\x00\xe0'\xb0\xe2?\x00\x00\x00\xc0\x7f\xfc\xc4?\x00\x00\x00\x80\xa1#\xe4?\x00\x00\x00\x00\x18\xce\xe7?\x00\x00\x00\x00yu\xc3?\x00\x00\x00\xc0\xae\xa4\xb7?\x00\x00\x00\x80\x82\xcf\xd3?\x00\x00\x00\x00?\x8a\xcd?\x00\x00\x00\xc0\xc1X\xc8?\x00\x00\x00\xe0\xc36\xd1?\x00\x00\x00\x00\xb8\x8c\xe0?\x00\x00\x00\xe0&A\xd6?\x00\x00\x00\xc0h\x9d\xd9?\x00\x00\x00\x801|\xca?\x00\x00\x00@\tR\xc1?\x00\x00\x00 \xff\x0b\xd3?\x00\x00\x00\xa0s\xd8\xcd?\x00\x00\x00@\x96J\xa9?\x00\x00\x00 f\xca\xca?\x00\x00\x00\xa0\xa9\x0f\xd1?\x00\x00\x00 \xeay\xb9?\x00\x00\x00\x00?\x8a\xcd?\x00\x00\x00\x00\xfd$\xb2?\x00\x00\x00\x00yu\xc3?\x00\x00\x00`\xf6*\xe0?\x00\x00\x00\xa0\xd4\x03\xc1?\x00\x00\x00\xe0\xae\xad\xcf?\x00\x00\x00`_C\xc9?\x00\x00\x00\xc0Z\x9a\xd0?\x00\x00\x00\xe0lQ\xcc?\x00\x00\x00\xe0\x17A\xb8?\x00\x00\x00\xe0\x1f\xa0\xa5?\x00\x00\x00 \xa0\xb5\xc0?\x00\x00\x00\xa0X\xbc\xc7?\x00\x00\x00\x00\xf2\xd8\xa6?\x00\x00\x00`\x1d\xe7\xc5?\x00\x00\x00\x00\xbb\xd1\xc6?\x00\x00\x00\x00\xf2\xd8\xa6?\x00\x00\x00@\tR\xc1?\x00\x00\x00@\tR\xc1?\x00\x00\x00\xc0E\x08\xb7?\x00\x00\x00\xe0Q5\xc6?\x00\x00\x00\xc0h\x83\xaa?\x00\x00\x00\xc0\xae\xa4\xb7?\x00\x00\x00\xa0\xd4\x03\xc1?\x00\x00\x00\xa0R\xae\xe3?\x00\x00\x00\xa0X\xbc\xc7?\x00\x00\x00 \xeay\xb9?\x00\x00\x00\x80\x86\x83\xc6?\x00\x00\x00\x80\xef\x1f\xc7?\x00\x00\x00\xc0\xae\xa4\xb7?\x00\x00\x00`{.\xa3?\x00\x00\x00\x80s\xcf\xb5?\x00\x00\x00 \xff\x0b\xd3?\x00\x00\x00\xe0\xa6<\xc2?\x00\x00\x00`\xe3\xfb\xcf?\x00\x00\x00 b\x16\xd8?\x00\x00\x00\xa0\xf7\x87\xbc?\x00\x00\x00`\xdb\x8a\xc2?\x00\x00\x00@h\xa8\xd3?\x00\x00\x00`\x1d\xe7\xc5?\x00\x00\x00\x00\xf9y\xd7?\x00\x00\x00\xc0E\x11\xcf?\x00\x00\x00\x80\x82\xcf\xd3?\x00\x00\x00\xe0\xae\xad\xcf?\x00\x00\x00\xa0X\xbc\xc7?\x00\x00\x00\xe0\x039\xe3?\x00\x00\x00\xa0\x0c\x1a\xd6?\x00\x00\x00\xe0\x0b%\xd0?\x00\x00\x00@8\x03\xcc?\x00\x00\x00\xa0\xad\xc3\xc3?\x00\x00\x00\xe0lQ\xcc?\x00\x00\x00\x80\n<\xcd?\x00\x00\x00`\xe3\xfb\xcf?\x00\x00\x00\xa0`$\xbd?\x00\x00\x00\x00yu\xc3?\x00\x00\x00\xa0\x12\xac\xd1?\x00\x00\x00@K\xae\xc4?\x00\x00\x00@S\x16\xba?\x00\x00\x00\xe0\xc36\xd1?\x00\x00\x00\xe0\xa6<\xc2?\x00\x00\x00@4O\xd9?\x00\x00\x00 f\xca\xca?\x00\x00\x00\x00?\x8a\xcd?\x00\x00\x00`_C\xc9?\x00\x00\x00 \xeay\xb9?\x00\x00\x00\xa0\x0c\x1a\xd6?\x00\x00\x00 \xb5\xc3\xe2?\x00\x00\x00\x00\xfd-\xca?\x00\x00\x00@8\x03\xcc?\x00\x00\x00`\x1d\xe7\xc5?\x00\x00\x00`\xdb\x8a\xc2?\x00\x00\x00\xa0\xdct\xce?\x00\x00\x00`:\xe1\xd4?\x00\x00\x00\xe0lQ\xcc?\x00\x00\x00 \xcff\xcb?\x00\x00\x00\xc0\xc1X\xc8?\x00\x00\x00\xc0=\xa0\xc1?\x00\x00\x00\x80\n<\xcd?\x00\x00\x00\x80\xc8\xdf\xc9?\x00\x00\x00 \xe2\x11\xc4?\x00\x00\x00\xe0\xd5\xed\xcc?\x00\x00\x00\xa0\x16`\xc4?\x00\x00\x00\xc0\xc1X\xc8?\x00\x00\x00\xc0Z\x9a\xd0?\x00\x00\x00\x80\x86\x83\xc6?\x00\x00\x00\xe0\x0b%\xd0?\x00\x00\x00\x00\xfd-\xca?\x00\x00\x00\xa0\xd8\xc0\xdb?\x00\x00\x00  \xba\xd4?\x00\x00\x00@\xf6\xa6\xc8?\x00\x00\x00`\xa1\x96\xb4?\x00\x00\x00`\x1d\xe7\xc5?\x00\x00\x00@h\xa8\xd3?\x00\x00\x00\x00u\xc1\xd0?\x00\x00\x00`\x1d\xe7\xc5?\x00\x00\x00\xc0\xc1X\xc8?\x00\x00\x00`\xa1\x9f\xcc?\x00\x00\x00\xa0\xad\xc3\xc3?\x00\x00\x00 $n\xc7?\x00\x00\x00\xc03Z\xd3?\x00\x00\x00@\x8d\n\xc8?\x00\x00\x00`\xb0\x96\xd2?\x00\x00\x00\xe0\xc36\xd1?\x00\x00\x00\xe0lQ\xcc?\x00\x00\x00\x80\xef\x1f\xc7?\x00\x00\x00@8\x03\xcc?\x00\x00\x00@8\x03\xcc?\x00\x00\x00  \xba\xd4?\x00\x00\x00\xa0\xb1\x80\xde?\x00\x00\x00\x00\xd8\xcb\xd5?\x00\x00\x00\x80\xad\xc3\xc3?\x00\x00\x00\xa0\x9a\x18\xcb?\x00\x00\x00\x80'6\xdc?\x00\x00\x00@\r\x0f\xdc?\x00\x00\x00 0^\x90?\x00\x00\x00\x80\xdck\xb6?\x00\x00\x00\xa0\xf9n\xdd?\x00\x00\x00\x80\x8e\xeb\xbb?\x00\x00\x00\x00R5\xc6?\x00\x00\x00@\x0e~\xe8?\x00\x00\x00\x80s\xcf\xb5?\x00\x00\x00\x80\xe9\x11\xe3?\x00\x00\x00\x00\xb8\x8c\xe0?\x00\x00\x00\xe0\x17A\xb8?\x00\x00\x00\xc0\xae\xa4\xb7?\x00\x00\x00\xa0\xad\xc3\xc3?\x00\x00\x00`\x1d\xe7\xc5?\x00\x00\x00@\xf6\xa6\xc8?\x00\x00\x00\x00\xd8\xcb\xd5?\x00\x00\x00\x80m\xca\xe9?\x00\x00\x00\xe0M\x81\xd3?\x00\x00\x00 \xec`\xda?\x00\x00\x00\xe0\xae\xad\xcf?\x00\x00\x00\xa0X\xbc\xc7?\x00\x00\x00@\x16\xbc\x96\xbf\x00\x00\x00\x80s\xcf\xb5?\x00\x00\x00\xe0\xf2\xe7\xdb?\x00\x00\x00\x80\xf7\x87\xbc?\x00\x00\x00\xe0\xe8\x98\xc5?\x00\x00\x00\xe0\x05\x93\xd4?\x00\x00\x00`\xa1\x96\xb4?\x00\x00\x00\x00\x90\xdd\xd6?\x00\x00\x00\xe0&A\xd6?\x00\x00\x00\xe0\x1f\xa0\xa5?\x00\x00\x00`{.\xa3?\x00\x00\x00\xe0lQ\xcc?\x00\x00\x00`\xdb\x8a\xc2?\x00\x00\x00`\xa1\x96\xb4?\x00\x00\x00\x80\xad\xc3\xc3?\x00\x00\x00\xe0M\x81\xd3?\x00\x00\x00\xa0\xd0\xd4\xee?\x00\x00\x00\x00\\\x84\xdc?\x00\x00\x00\xe0\xe4\xe4\xd2?\x00\x00\x00@G\xfa\xd1?\x00\x00\x00\xe0*\xec\xb0?\x00\x00\x00 \xa0\xb5\xc0?\x00\x00\x00\x80\x80u\xe2?\x00\x00\x00\x00\x05\x96\xbf?\x00\x00\x00\xe0\xb0\x8b\xd8?\x00\x00\x00\x80o$\xdb?\x00\x00\x00\xa0\xd4\x03\xc1?\x00\x00\x00 \xec`\xda?\x00\x00\x00\xc0h\x9d\xd9?\x00\x00\x00 \xa0\xb5\xc0?\x00\x00\x00\x80s\xcf\xb5?\x00\x00\x00\x80\n<\xcd?\x00\x00\x00\xa0\xdct\xce?\x00\x00\x00`\x1d\xe7\xc5?\x00\x00\x00\xa0\x9a\x18\xcb?\x00\x00\x00 \xec`\xda?\x00\x00\x00\x00\\\x84\xdc?\x00\x00\x00`z\xe3\xe6?\x00\x00\x00@\xa8\xaa\xe5?\x00\x00\x00\xa0u\xb6\xd6?\x00\x00\x00\x80D'\xc3?\x00\x00\x00\xe0\xae\xad\xcf?\x00\x00\x00\x00\x96o\xd2?\x00\x00\x00\xe0\xc36\xd1?\x00\x00\x00\xa0\xdct\xce?\x00\x00\x00\x00;\xd6\xda?\x00\x00\x00\x00?\x8a\xcd?\x00\x00\x00\x00\x1a(\xd9?\x00\x00\x00`4O\xd9?\x00\x00\x00\x801|\xca?\x00\x00\x00\xa0X\xbc\xc7?\x00\x00\x00 \xff\x0b\xd3?\x00\x00\x00`\xe3\xfb\xcf?\x00\x00\x00`:\xe1\xd4?\x00\x00\x00@h\xa8\xd3?\x00\x00\x00\x80'6\xdc?\x00\x00\x00\xe0\xae\xad\xcf?\x00\x00\x00\xe0\xe4\xe4\xd2?\x00\x00\x00\xa0u\xb6\xd6?\x00\x00\x00@\x1fJ\xef?\x00\x00\x00\xe0e\x96\x9c?\x00\x00\x00\xc0\xdck\xb6?\x00\x00\x00\xa0u\xb6\xd6?\x00\x00\x00\xc0=\xa0\xc1?\x00\x00\x00@\x8d\n\xc8?\x00\x00\x00\x00\xd29\xda?\x00\x00\x00\xa0\n3\xb5?\x00\x00\x00\x80\xe5\xd9\xd8?\x00\x00\x00\xc0\xbd\xa4\xd5?\x00\x00\x00@\tR\xc1?\x00\x00\x00\x00\xf2\xd8\xa6?\x00\x00\x00\xe0\xa6<\xc2?\x00\x00\x00\xa0`$\xbd?\x00\x00\x00\xe0lQ\xcc?\x00\x00\x00\x00u\xc1\xd0?\x00\x00\x00@\r\x0f\xdc?\x00\x00\x00\xa0X\xbc\xc7?\x00\x00\x00@G\xfa\xd1?\x00\x00\x00\x80D'\xc3?\x00\x00\x00\xe0e\x96\x9c?\x00\x00\x00\xe0\xe2\x8a\xe1?\x00\x00\x00\xe0\x05\x93\xd4?\x00\x00\x00@\x16\xbc\x96\xbf\x00\x00\x00\xa0\x16`\xc4?\x00\x00\x00`\x1d\xe7\xc5?\x00\x00\x00\x80xA\x95?\x00\x00\x00\xc0\xc1X\xc8?\x00\x00\x00\xe0Mg\xa4?\x00\x00\x00\x80\x1f\xa0\xa5?\x00\x00\x00 \xff\x0b\xd3?\x00\x00\x00`\x1d\xe7\xc5?\x00\x00\x00`\xe3\xfb\xcf?\x00\x00\x00\x00yu\xc3?\x00\x00\x00 \xcff\xcb?\x00\x00\x00`\x1d\xe7\xc5?\x00\x00\x00 0^\x90?\x00\x00\x00@\x16\xbc\x96\xbf\x00\x00\x00\xe0*\xec\xb0?\x00\x00\x00\xe0\xae\xad\xcf?\x00\x00\x00\xc0\xdck\xb6?\x00\x00\x00\xe0\x05\x93\xd4?\x00\x00\x00\x00\x94\x15\xe1?\x00\x00\x00\x80\xdck\xb6?\x00\x00\x00`\n3\xb5?\x00\x00\x00\x80s\xd8\xcd?\x00\x00\x00\xe0\x0c\xf5\xac?\x00\x00\x00\xc0\x9c\xf6\xd3?\x00\x00\x00 \xa0\xb5\xc0?\x00\x00\x00@\xb4J\xc5?\x00\x00\x00\xa0s\xd8\xcd?\x00\x00\x00\x00\xbb\xd1\xc6?\x00\x00\x00 b\x16\xd8?\x00\x00\x00\xa0\x12\xac\xd1?\x00\x00\x00\xc0\xc1X\xc8?\x00\x00\x00\xc0\xc1X\xc8?\x00\x00\x00\x80\xdck\xb6?\x00\x00\x00\x80s\xcf\xb5?\x00\x00\x00 \xa0\xb5\xc0?\x00\x00\x00\x00\x96o\xd2?\x00\x00\x00\xa0u\xb6\xd6?\x00\x00\x00@\x16\xbc\x96\xbf\x00\x00\x00\x80\xdck\xb6?\x00\x00\x00\xc0\x1eU\xe9?\x00\x00\x00\xc0\xae\xa4\xb7?\x00\x00\x00`\xf8\x84\xd1?\x00\x00\x00 \xb8\x8c\xe0?\x00\x00\x00\x80\xc4\x11\xa8?\x00\x00\x00\xa0\xc8c\xe1?\x00\x00\x00@\r\x0f\xdc?\x00\x00\x00@\x96J\xa9?\x00\x00\x00\x00\xf2\xd8\xa6?\x00\x00\x00\xa0\xf7\x87\xbc?\x00\x00\x00@K\xae\xc4?\x00\x00\x00\xc0=\xa0\xc1?\x00\x00\x00`\xa1\x9f\xcc?\x00\x00\x00\xa0\xf9n\xdd?\x00\x00\x00\xe0\xf2\xe7\xdb?\x00\x00\x00\x80\x80u\xe2?\x00\x00\x00\xe0\xc36\xd1?\x00\x00\x00\xc0=\xa0\xc1?\x00\x00\x00\xa0\x16`\xc4?\x00\x00\x00`\n3\xb5?\x00\x00\x00\xc0\xae\xa4\xb7?\x00\x00\x00@fN\xe2?\x00\x00\x00\xa0\xad\xc3\xc3?\x00\x00\x00\x80\xf7\x87\xbc?\x00\x00\x00\x00\x05\x96\xbf?\x00\x00\x00@S\x16\xba?\x00\x00\x00\xc0=\xa0\xc1?\x00\x00\x00 f\xca\xca?\x00\x00\x00@\tR\xc1?\x00\x00\x00`\xdb\x8a\xc2?\x00\x00\x00@S\x16\xba?\x00\x00\x00\x80\n<\xcd?\x00\x00\x00\xa0\xad\xc3\xc3?\x00\x00\x00\x80\x8e\xeb\xbb?\x00\x00\x00\x80\xf7\x87\xbc?\x00\x00\x00\x00\x05\x96\xbf?\x00\x00\x00\xa0\xdct\xce?\x00\x00\x00@\x8d\n\xc8?\x00\x00\x00`\x1d\xe7\xc5?\x00\x00\x00\x80s\xd8\xcd?\x00\x00\x00`\xf8\x84\xd1?\x00\x00\x00\xa0\xad\xc3\xc3?\x00\x00\x00\xe0\x8d\x83\xe5?\x00\x00\x00 $n\xc7?\x00\x00\x00\x80s\xd8\xcd?\x00\x00\x00`\xa1\x9f\xcc?\x00\x00\x00@G\xfa\xd1?\x00\x00\x00\xa0\xa9\x0f\xd1?\x00\x00\x00@\tR\xc1?\x00\x00\x00@h\xa8\xd3?\x00\x00\x00\xe0\xc36\xd1?\x00\x00\x00\x80\xc8\xdf\xc9?\x00\x00\x00 $n\xc7?\x00\x00\x00\x00R5\xc6?\x00\x00\x00\xe0\xe8\x98\xc5?\x00\x00\x00\xe0\xb0\x8b\xd8?\x00\x00\x00\x00;\xd6\xda?\x00\x00\x00\x00\xd29\xda?\x00\x00\x00\x80xA\x95?\x00\x00\x00\xe0\x0c\xf5\xac?\x00\x00\x00 \xb8\x8c\xe0?\x00\x00\x00\x80\xf7\x87\xbc?\x00\x00\x00 $n\xc7?\x00\x00\x00\xe0\xf0\x8d\xea?\x00\x00\x00 \x81\xdd\xb8?\x00\x00\x00\x80\xe6H\xe5?\x00\x00\x00\xe0'\xb0\xe2?\x00\x00\x00 \xeay\xb9?\x00\x00\x00\xc0E\x08\xb7?\x00\x00\x00`\x1d\xe7\xc5?\x00\x00\x00\xe0\xa6<\xc2?\x00\x00\x00 \xe2\x11\xc4?\x00\x00\x00\xc03Z\xd3?\x00\x00\x00@\x0e~\xe8?\x00\x00\x00\xe0\x05\x93\xd4?\x00\x00\x00\x80o$\xdb?\x00\x00\x00\x00?\x8a\xcd?\x00\x00\x00\xa0\n3\xb5?\x00\x00\x00\xc0\xc1X\xc8?\x00\x00\x00\xc0\x9c\xf6\xd3?\x00\x00\x00\x80\xc4\x11\xa8?\x00\x00\x00\x00\x05\x96\xbf?\x00\x00\x00\x80s\xd8\xcd?\x00\x00\x00 \x81\xdd\xb8?\x00\x00\x00\xa0\x10R\xe0?\x00\x00\x00\x007\x19\xc0?\x00\x00\x00\xc0\x7f\xfc\xc4?\x00\x00\x00\x00?\x8a\xcd?\x00\x00\x00\xe0Q5\xc6?\x00\x00\x00\x00\xf9y\xd7?\x00\x00\x00@4O\xd9?\x00\x00\x00\xe0\xd5\xed\xcc?\x00\x00\x00@\x8d\n\xc8?\x00\x00\x00\x80s\xcf\xb5?\x00\x00\x00`\xa1\x96\xb4?\x00\x00\x00\xa0\xd4\x03\xc1?\x00\x00\x00\x00\x1a(\xd9?\x00\x00\x00\x80\xe5\xd9\xd8?\x00\x00\x00\xe0Mg\xa4?\x00\x00\x00 \xa0\xb5\xc0?\x00\x00\x00\xa0\xc8c\xe1?\x00\x00\x00@S\x16\xba?\x00\x00\x00`\xa1\x9f\xcc?\x00\x00\x00\x80\xe6H\xe5?\x00\x00\x00\x007\x19\xc0?\x00\x00\x00\x009|\xe9?\x00\x00\x00\x80\xa1#\xe4?\x00\x00\x00\x00\xfd$\xb2?\x00\x00\x00\xc0h\x83\xaa?\x00\x00\x00\xc0E\x11\xcf?\x00\x00\x00 f\xca\xca?\x00\x00\x00\xa0\x16`\xc4?\x00\x00\x00`\xb0\x96\xd2?\x00\x00\x00\x80\xe9\x11\xe3?\x00\x00\x00\x00\x90\xdd\xd6?\x00\x00\x00 \xec`\xda?\x00\x00\x00`4O\xd9?\x00\x00\x00\xc0\xbd\xa4\xd5?\x00\x00\x00\x80\x1f\xa0\xa5?\x00\x00\x00@\xb4J\xc5?\x00\x00\x00@\r\x0f\xdc?\x00\x00\x00\xc0=\xa0\xc1?\x00\x00\x00@G\xfa\xd1?\x00\x00\x00\xe0'\xb0\xe2?\x00\x00\x00\xc0\x7f\xfc\xc4?\x00\x00\x00\x80\xa1#\xe4?\x00\x00\x00\x00\x18\xce\xe7?\x00\x00\x00\x00yu\xc3?\x00\x00\x00\xc0\xae\xa4\xb7?\x00\x00\x00\x80\x82\xcf\xd3?\x00\x00\x00\x00?\x8a\xcd?\x00\x00\x00\xc0\xc1X\xc8?\x00\x00\x00\xe0\xc36\xd1?\x00\x00\x00\x00\xb8\x8c\xe0?\x00\x00\x00\xe0&A\xd6?\x00\x00\x00\xc0h\x9d\xd9?\x00\x00\x00\x801|\xca?\x00\x00\x00@\tR\xc1?\x00\x00\x00 \xff\x0b\xd3?\x00\x00\x00\xa0s\xd8\xcd?\x00\x00\x00@\x96J\xa9?\x00\x00\x00 f\xca\xca?\x00\x00\x00\xa0\xa9\x0f\xd1?\x00\x00\x00 \xeay\xb9?\x00\x00\x00\x00?\x8a\xcd?\x00\x00\x00\x00\xfd$\xb2?\x00\x00\x00\x00yu\xc3?\x00\x00\x00`\xf6*\xe0?\x00\x00\x00\xa0\xd4\x03\xc1?\x00\x00\x00\xe0\xae\xad\xcf?\x00\x00\x00`_C\xc9?\x00\x00\x00\xc0Z\x9a\xd0?\x00\x00\x00\xe0lQ\xcc?\x00\x00\x00\xe0\x17A\xb8?\x00\x00\x00\xe0\x1f\xa0\xa5?\x00\x00\x00 \xa0\xb5\xc0?\x00\x00\x00\xa0X\xbc\xc7?\x00\x00\x00\x00\xf2\xd8\xa6?\x00\x00\x00`\x1d\xe7\xc5?\x00\x00\x00\x00\xbb\xd1\xc6?\x00\x00\x00\x00\xf2\xd8\xa6?\x00\x00\x00@\tR\xc1?\x00\x00\x00@\tR\xc1?\x00\x00\x00\xc0E\x08\xb7?\x00\x00\x00\xe0Q5\xc6?\x00\x00\x00\xc0h\x83\xaa?\x00\x00\x00\xc0\xae\xa4\xb7?\x00\x00\x00\xa0\xd4\x03\xc1?\x00\x00\x00\xa0R\xae\xe3?\x00\x00\x00\xa0X\xbc\xc7?\x00\x00\x00 \xeay\xb9?\x00\x00\x00\x80\x86\x83\xc6?\x00\x00\x00\x80\xef\x1f\xc7?\x00\x00\x00\xc0\xae\xa4\xb7?\x00\x00\x00`{.\xa3?\x00\x00\x00\x80s\xcf\xb5?\x00\x00\x00 \xff\x0b\xd3?\x00\x00\x00\xe0\xa6<\xc2?\x00\x00\x00`\xe3\xfb\xcf?\x00\x00\x00 b\x16\xd8?\x00\x00\x00\xa0\xf7\x87\xbc?\x00\x00\x00`\xdb\x8a\xc2?\x00\x00\x00@h\xa8\xd3?\x00\x00\x00`\x1d\xe7\xc5?\x00\x00\x00\x00\xf9y\xd7?\x00\x00\x00\xc0E\x11\xcf?\x00\x00\x00\x80\x82\xcf\xd3?\x00\x00\x00\xe0\xae\xad\xcf?\x00\x00\x00\xa0X\xbc\xc7?\x00\x00\x00\xe0\x039\xe3?\x00\x00\x00\xa0\x0c\x1a\xd6?\x00\x00\x00\xe0\x0b%\xd0?\x00\x00\x00@8\x03\xcc?\x00\x00\x00\xa0\xad\xc3\xc3?\x00\x00\x00\xe0lQ\xcc?\x00\x00\x00\x80\n<\xcd?\x00\x00\x00`\xe3\xfb\xcf?\x00\x00\x00\xa0`$\xbd?\x00\x00\x00\x00yu\xc3?\x00\x00\x00\xa0\x12\xac\xd1?\x00\x00\x00@K\xae\xc4?\x00\x00\x00@S\x16\xba?\x00\x00\x00\xe0\xc36\xd1?\x00\x00\x00\xe0\xa6<\xc2?\x00\x00\x00@4O\xd9?\x00\x00\x00 f\xca\xca?\x00\x00\x00\x00?\x8a\xcd?\x00\x00\x00`_C\xc9?\x00\x00\x00 \xeay\xb9?\x00\x00\x00\xa0\x0c\x1a\xd6?\x00\x00\x00 \xb5\xc3\xe2?\x00\x00\x00\x00\xfd-\xca?\x00\x00\x00@8\x03\xcc?\x00\x00\x00`\x1d\xe7\xc5?\x00\x00\x00`\xdb\x8a\xc2?\x00\x00\x00\xa0\xdct\xce?\x00\x00\x00`:\xe1\xd4?\x00\x00\x00\xe0lQ\xcc?\x00\x00\x00 \xcff\xcb?\x00\x00\x00\xc0\xc1X\xc8?\x00\x00\x00\xc0=\xa0\xc1?\x00\x00\x00\x80\n<\xcd?\x00\x00\x00\x80\xc8\xdf\xc9?\x00\x00\x00 \xe2\x11\xc4?\x00\x00\x00\xe0\xd5\xed\xcc?\x00\x00\x00\xa0\x16`\xc4?\x00\x00\x00\xc0\xc1X\xc8?\x00\x00\x00\xc0Z\x9a\xd0?\x00\x00\x00\x80\x86\x83\xc6?\x00\x00\x00\xe0\x0b%\xd0?\x00\x00\x00\x00\xfd-\xca?\x00\x00\x00\xa0\xd8\xc0\xdb?\x00\x00\x00  \xba\xd4?\x00\x00\x00@\xf6\xa6\xc8?\x00\x00\x00`\xa1\x96\xb4?\x00\x00\x00`\x1d\xe7\xc5?\x00\x00\x00@h\xa8\xd3?\x00\x00\x00\x00u\xc1\xd0?\x00\x00\x00`\x1d\xe7\xc5?\x00\x00\x00\xc0\xc1X\xc8?\x00\x00\x00`\xa1\x9f\xcc?\x00\x00\x00\xa0\xad\xc3\xc3?\x00\x00\x00 $n\xc7?\x00\x00\x00\xc03Z\xd3?\x00\x00\x00@\x8d\n\xc8?\x00\x00\x00`\xb0\x96\xd2?\x00\x00\x00\xe0\xc36\xd1?\x00\x00\x00\xe0lQ\xcc?\x00\x00\x00\x80\xef\x1f\xc7?\x00\x00\x00@8\x03\xcc?\x00\x00\x00@8\x03\xcc?\x00\x00\x00  \xba\xd4?\x00\x00\x00\xa0\xb1\x80\xde?\x00\x00\x00\x00\xd8\xcb\xd5?\x00\x00\x00\x80\xad\xc3\xc3?\x00\x00\x00\xa0\x9a\x18\xcb?\x00\x00\x00\x80'6\xdc?\x00\x00\x00@\r\x0f\xdc?\x00\x00\x00 0^\x90?\x00\x00\x00\x80\xdck\xb6?\x00\x00\x00\xa0\xf9n\xdd?\x00\x00\x00\x80\x8e\xeb\xbb?\x00\x00\x00\x00R5\xc6?\x00\x00\x00@\x0e~\xe8?\x00\x00\x00\x80s\xcf\xb5?\x00\x00\x00\x80\xe9\x11\xe3?\x00\x00\x00\x00\xb8\x8c\xe0?\x00\x00\x00\xe0\x17A\xb8?\x00\x00\x00\xc0\xae\xa4\xb7?\x00\x00\x00\xa0\xad\xc3\xc3?\x00\x00\x00`\x1d\xe7\xc5?\x00\x00\x00@\xf6\xa6\xc8?\x00\x00\x00\x00\xd8\xcb\xd5?\x00\x00\x00\x80m\xca\xe9?\x00\x00\x00\xe0M\x81\xd3?\x00\x00\x00 \xec`\xda?\x00\x00\x00\xe0\xae\xad\xcf?\x00\x00\x00\xa0X\xbc\xc7?\x00\x00\x00@\x16\xbc\x96\xbf\x00\x00\x00\x80s\xcf\xb5?\x00\x00\x00\xe0\xf2\xe7\xdb?\x00\x00\x00\x80\xf7\x87\xbc?\x00\x00\x00\xe0\xe8\x98\xc5?\x00\x00\x00\xe0\x05\x93\xd4?\x00\x00\x00`\xa1\x96\xb4?\x00\x00\x00\x00\x90\xdd\xd6?\x00\x00\x00\xe0&A\xd6?\x00\x00\x00\xe0\x1f\xa0\xa5?\x00\x00\x00`{.\xa3?\x00\x00\x00\xe0lQ\xcc?\x00\x00\x00`\xdb\x8a\xc2?\x00\x00\x00`\xa1\x96\xb4?\x00\x00\x00\x80\xad\xc3\xc3?\x00\x00\x00\xe0M\x81\xd3?\x00\x00\x00\xa0\xd0\xd4\xee?\x00\x00\x00\x00\\\x84\xdc?\x00\x00\x00\xe0\xe4\xe4\xd2?\x00\x00\x00@G\xfa\xd1?\x00\x00\x00\xe0*\xec\xb0?\x00\x00\x00 \xa0\xb5\xc0?\x00\x00\x00\x80\x80u\xe2?\x00\x00\x00\x00\x05\x96\xbf?\x00\x00\x00\xe0\xb0\x8b\xd8?\x00\x00\x00\x80o$\xdb?\x00\x00\x00\xa0\xd4\x03\xc1?\x00\x00\x00 \xec`\xda?\x00\x00\x00\xc0h\x9d\xd9?\x00\x00\x00 \xa0\xb5\xc0?\x00\x00\x00\x80s\xcf\xb5?\x00\x00\x00\x80\n<\xcd?\x00\x00\x00\xa0\xdct\xce?\x00\x00\x00`\x1d\xe7\xc5?\x00\x00\x00\xa0\x9a\x18\xcb?\x00\x00\x00 \xec`\xda?\x00\x00\x00\x00\\\x84\xdc?\x00\x00\x00`z\xe3\xe6?\x00\x00\x00@\xa8\xaa\xe5?\x00\x00\x00\xa0u\xb6\xd6?\x00\x00\x00\x80D'\xc3?\x00\x00\x00\xe0\xae\xad\xcf?\x00\x00\x00\x00\x96o\xd2?\x00\x00\x00\xe0\xc36\xd1?\x00\x00\x00\xa0\xdct\xce?\x00\x00\x00\x00;\xd6\xda?\x00\x00\x00\x00?\x8a\xcd?\x00\x00\x00\x00\x1a(\xd9?\x00\x00\x00`4O\xd9?\x00\x00\x00\x801|\xca?\x00\x00\x00\xa0X\xbc\xc7?\x00\x00\x00 \xff\x0b\xd3?\x00\x00\x00`\xe3\xfb\xcf?\x00\x00\x00`:\xe1\xd4?\x00\x00\x00@h\xa8\xd3?\x00\x00\x00\x80'6\xdc?\x00\x00\x00\xe0\xae\xad\xcf?\x00\x00\x00\xe0\xe4\xe4\xd2?\x00\x00\x00\xa0u\xb6\xd6?\x00\x00\x00@\x1fJ\xef?\x00\x00\x00\xe0e\x96\x9c?\x00\x00\x00\xc0\xdck\xb6?\x00\x00\x00\xa0u\xb6\xd6?\x00\x00\x00\xc0=\xa0\xc1?\x00\x00\x00@\x8d\n\xc8?\x00\x00\x00\x00\xd29\xda?\x00\x00\x00\xa0\n3\xb5?\x00\x00\x00\x80\xe5\xd9\xd8?\x00\x00\x00\xc0\xbd\xa4\xd5?\x00\x00\x00@\tR\xc1?\x00\x00\x00\x00\xf2\xd8\xa6?\x00\x00\x00\xe0\xa6<\xc2?\x00\x00\x00\xa0`$\xbd?\x00\x00\x00\xe0lQ\xcc?\x00\x00\x00\x00u\xc1\xd0?\x00\x00\x00@\r\x0f\xdc?\x00\x00\x00\xa0X\xbc\xc7?\x00\x00\x00@G\xfa\xd1?\x00\x00\x00\x80D'\xc3?\x00\x00\x00\xe0e\x96\x9c?\x00\x00\x00\xe0\xe2\x8a\xe1?\x00\x00\x00\xe0\x05\x93\xd4?\x00\x00\x00@\x16\xbc\x96\xbf\x00\x00\x00\xa0\x16`\xc4?\x00\x00\x00`\x1d\xe7\xc5?\x00\x00\x00\x80xA\x95?\x00\x00\x00\xc0\xc1X\xc8?\x00\x00\x00\xe0Mg\xa4?\x00\x00\x00\x80\x1f\xa0\xa5?\x00\x00\x00 \xff\x0b\xd3?\x00\x00\x00`\x1d\xe7\xc5?\x00\x00\x00`\xe3\xfb\xcf?\x00\x00\x00\x00yu\xc3?\x00\x00\x00 \xcff\xcb?\x00\x00\x00`\x1d\xe7\xc5?\x00\x00\x00 0^\x90?\x00\x00\x00@\x16\xbc\x96\xbf\x00\x00\x00\xe0*\xec\xb0?\x00\x00\x00\xe0\xae\xad\xcf?\x00\x00\x00\xc0\xdck\xb6?\x00\x00\x00\xe0\x05\x93\xd4?\x00\x00\x00\x00\x94\x15\xe1?\x00\x00\x00\x80\xdck\xb6?\x00\x00\x00`\n3\xb5?\x00\x00\x00\x80s\xd8\xcd?\x00\x00\x00\xe0\x0c\xf5\xac?\x00\x00\x00\xc0\x9c\xf6\xd3?\x00\x00\x00 \xa0\xb5\xc0?\x00\x00\x00@\xb4J\xc5?\x00\x00\x00\xa0s\xd8\xcd?\x00\x00\x00\x00\xbb\xd1\xc6?\x00\x00\x00 b\x16\xd8?\x00\x00\x00\xa0\x12\xac\xd1?\x00\x00\x00\xc0\xc1X\xc8?\x00\x00\x00\xc0\xc1X\xc8?\x00\x00\x00\x80\xdck\xb6?\x00\x00\x00\x80s\xcf\xb5?\x00\x00\x00 \xa0\xb5\xc0?\x00\x00\x00\x00\x96o\xd2?\x00\x00\x00\xa0u\xb6\xd6?\x00\x00\x00@\x16\xbc\x96\xbf\x00\x00\x00\x80\xdck\xb6?\x00\x00\x00\xc0\x1eU\xe9?\x00\x00\x00\xc0\xae\xa4\xb7?\x00\x00\x00`\xf8\x84\xd1?\x00\x00\x00 \xb8\x8c\xe0?\x00\x00\x00\x80\xc4\x11\xa8?\x00\x00\x00\xa0\xc8c\xe1?\x00\x00\x00@\r\x0f\xdc?\x00\x00\x00@\x96J\xa9?\x00\x00\x00\x00\xf2\xd8\xa6?\x00\x00\x00\xa0\xf7\x87\xbc?\x00\x00\x00@K\xae\xc4?\x00\x00\x00\xc0=\xa0\xc1?\x00\x00\x00`\xa1\x9f\xcc?\x00\x00\x00\xa0\xf9n\xdd?\x00\x00\x00\xe0\xf2\xe7\xdb?\x00\x00\x00\x80\x80u\xe2?\x00\x00\x00\xe0\xc36\xd1?\x00\x00\x00\xc0=\xa0\xc1?\x00\x00\x00\xa0\x16`\xc4?\x00\x00\x00`\n3\xb5?\x00\x00\x00\xc0\xae\xa4\xb7?\x00\x00\x00@fN\xe2?\x00\x00\x00\xa0\xad\xc3\xc3?\x00\x00\x00\x80\xf7\x87\xbc?\x00\x00\x00\x00\x05\x96\xbf?\x00\x00\x00@S\x16\xba?\x00\x00\x00\xc0=\xa0\xc1?\x00\x00\x00 f\xca\xca?\x00\x00\x00@\tR\xc1?\x00\x00\x00`\xdb\x8a\xc2?\x00\x00\x00@S\x16\xba?\x00\x00\x00\x80\n<\xcd?\x00\x00\x00\xa0\xad\xc3\xc3?\x00\x00\x00\x80\x8e\xeb\xbb?\x00\x00\x00\x80\xf7\x87\xbc?\x00\x00\x00\x00\x05\x96\xbf?\x00\x00\x00\xa0\xdct\xce?\x00\x00\x00@\x8d\n\xc8?\x00\x00\x00`\x1d\xe7\xc5?\x00\x00\x00\x80s\xd8\xcd?\x00\x00\x00`\xf8\x84\xd1?\x00\x00\x00\xa0\xad\xc3\xc3?\x00\x00\x00\xe0\x8d\x83\xe5?\x00\x00\x00 $n\xc7?\x00\x00\x00\x80s\xd8\xcd?\x00\x00\x00`\xa1\x9f\xcc?\x00\x00\x00@G\xfa\xd1?\x00\x00\x00\xa0\xa9\x0f\xd1?\x00\x00\x00@\tR\xc1?\x00\x00\x00@h\xa8\xd3?\x00\x00\x00\xe0\xc36\xd1?\x00\x00\x00\x80\xc8\xdf\xc9?\x00\x00\x00 $n\xc7?\x00\x00\x00\x00R5\xc6?\x00\x00\x00\xe0\xe8\x98\xc5?\x00\x00\x00\xe0\xb0\x8b\xd8?\x00\x00\x00\x00;\xd6\xda?\x00\x00\x00\x00\xd29\xda?\x00\x00\x00\x80xA\x95?\x00\x00\x00\xe0\x0c\xf5\xac?\x00\x00\x00 \xb8\x8c\xe0?\x00\x00\x00\x80\xf7\x87\xbc?\x00\x00\x00 $n\xc7?\x00\x00\x00\xe0\xf0\x8d\xea?\x00\x00\x00 \x81\xdd\xb8?\x00\x00\x00\x80\xe6H\xe5?\x00\x00\x00\xe0'\xb0\xe2?\x00\x00\x00 \xeay\xb9?\x00\x00\x00\xc0E\x08\xb7?\x00\x00\x00`\x1d\xe7\xc5?\x00\x00\x00\xe0\xa6<\xc2?\x00\x00\x00 \xe2\x11\xc4?\x00\x00\x00\xc03Z\xd3?\x00\x00\x00@\x0e~\xe8?\x00\x00\x00\xe0\x05\x93\xd4?\x00\x00\x00\x80o$\xdb?\x00\x00\x00\x00?\x8a\xcd?\x00\x00\x00\xa0\n3\xb5?\x00\x00\x00\xc0\xc1X\xc8?\x00\x00\x00\xc0\x9c\xf6\xd3?\x00\x00\x00\x80\xc4\x11\xa8?\x00\x00\x00\x00\x05\x96\xbf?\x00\x00\x00\x80s\xd8\xcd?\x00\x00\x00 \x81\xdd\xb8?\x00\x00\x00\xa0\x10R\xe0?\x00\x00\x00\x007\x19\xc0?\x00\x00\x00\xc0\x7f\xfc\xc4?\x00\x00\x00\x00?\x8a\xcd?\x00\x00\x00\xe0Q5\xc6?\x00\x00\x00\x00\xf9y\xd7?\x00\x00\x00@4O\xd9?\x00\x00\x00\xe0\xd5\xed\xcc?\x00\x00\x00@\x8d\n\xc8?\x00\x00\x00\x80s\xcf\xb5?\x00\x00\x00`\xa1\x96\xb4?\x00\x00\x00\xa0\xd4\x03\xc1?\x00\x00\x00\x00\x1a(\xd9?\x00\x00\x00\x80\xe5\xd9\xd8?\x00\x00\x00\xe0Mg\xa4?\x00\x00\x00 \xa0\xb5\xc0?\x00\x00\x00\xa0\xc8c\xe1?\x00\x00\x00@S\x16\xba?\x00\x00\x00`\xa1\x9f\xcc?\x00\x00\x00\x80\xe6H\xe5?\x00\x00\x00\x007\x19\xc0?\x00\x00\x00\x009|\xe9?\x00\x00\x00\x80\xa1#\xe4?\x00\x00\x00\x00\xfd$\xb2?\x00\x00\x00\xc0h\x83\xaa?\x00\x00\x00\xc0E\x11\xcf?\x00\x00\x00 f\xca\xca?\x00\x00\x00\xa0\x16`\xc4?\x00\x00\x00`\xb0\x96\xd2?\x00\x00\x00\x80\xe9\x11\xe3?\x00\x00\x00\x00\x90\xdd\xd6?\x00\x00\x00 \xec`\xda?\x00\x00\x00`4O\xd9?\x00\x00\x00\xc0\xbd\xa4\xd5?\x00\x00\x00\x80\x1f\xa0\xa5?\x00\x00\x00@\xb4J\xc5?\x00\x00\x00@\r\x0f\xdc?\x00\x00\x00\xc0=\xa0\xc1?\x00\x00\x00@G\xfa\xd1?\x00\x00\x00\xe0'\xb0\xe2?\x00\x00\x00\xc0\x7f\xfc\xc4?\x00\x00\x00\x80\xa1#\xe4?\x00\x00\x00\x00\x18\xce\xe7?\x00\x00\x00\x00yu\xc3?\x00\x00\x00\xc0\xae\xa4\xb7?\x00\x00\x00\x80\x82\xcf\xd3?\x00\x00\x00\x00?\x8a\xcd?\x00\x00\x00\xc0\xc1X\xc8?\x00\x00\x00\xe0\xc36\xd1?\x00\x00\x00\x00\xb8\x8c\xe0?\x00\x00\x00\xe0&A\xd6?\x00\x00\x00\xc0h\x9d\xd9?\x00\x00\x00\x801|\xca?\x00\x00\x00@\tR\xc1?\x00\x00\x00 \xff\x0b\xd3?\x00\x00\x00\xa0s\xd8\xcd?\x00\x00\x00@\x96J\xa9?\x00\x00\x00 f\xca\xca?\x00\x00\x00\xa0\xa9\x0f\xd1?\x00\x00\x00 \xeay\xb9?\x00\x00\x00\x00?\x8a\xcd?\x00\x00\x00\x00\xfd$\xb2?\x00\x00\x00\x00yu\xc3?\x00\x00\x00`\xf6*\xe0?\x00\x00\x00\xa0\xd4\x03\xc1?\x00\x00\x00\xe0\xae\xad\xcf?\x00\x00\x00`_C\xc9?\x00\x00\x00\xc0Z\x9a\xd0?\x00\x00\x00\xe0lQ\xcc?\x00\x00\x00\xe0\x17A\xb8?\x00\x00\x00\xe0\x1f\xa0\xa5?\x00\x00\x00 \xa0\xb5\xc0?\x00\x00\x00\xa0X\xbc\xc7?\x00\x00\x00\x00\xf2\xd8\xa6?\x00\x00\x00`\x1d\xe7\xc5?\x00\x00\x00\x00\xbb\xd1\xc6?\x00\x00\x00\x00\xf2\xd8\xa6?\x00\x00\x00@\tR\xc1?\x00\x00\x00@\tR\xc1?\x00\x00\x00\xc0E\x08\xb7?\x00\x00\x00\xe0Q5\xc6?\x00\x00\x00\xc0h\x83\xaa?\x00\x00\x00\xc0\xae\xa4\xb7?\x00\x00\x00\xa0\xd4\x03\xc1?\x00\x00\x00\xa0R\xae\xe3?\x00\x00\x00\xa0X\xbc\xc7?\x00\x00\x00 \xeay\xb9?\x00\x00\x00\x80\x86\x83\xc6?\x00\x00\x00\x80\xef\x1f\xc7?\x00\x00\x00\xc0\xae\xa4\xb7?\x00\x00\x00`{.\xa3?\x00\x00\x00\x80s\xcf\xb5?\x00\x00\x00 \xff\x0b\xd3?\x00\x00\x00\xe0\xa6<\xc2?\x00\x00\x00`\xe3\xfb\xcf?\x00\x00\x00 b\x16\xd8?\x00\x00\x00\xa0\xf7\x87\xbc?\x00\x00\x00`\xdb\x8a\xc2?\x00\x00\x00@h\xa8\xd3?\x00\x00\x00`\x1d\xe7\xc5?\x00\x00\x00\x00\xf9y\xd7?\x00\x00\x00\xc0E\x11\xcf?\x00\x00\x00\x80\x82\xcf\xd3?\x00\x00\x00\xe0\xae\xad\xcf?\x00\x00\x00\xa0X\xbc\xc7?\x00\x00\x00\xe0\x039\xe3?\x00\x00\x00\xa0\x0c\x1a\xd6?\x00\x00\x00\xe0\x0b%\xd0?\x00\x00\x00@8\x03\xcc?\x00\x00\x00\xa0\xad\xc3\xc3?\x00\x00\x00\xe0lQ\xcc?\x00\x00\x00\x80\n<\xcd?\x00\x00\x00`\xe3\xfb\xcf?\x00\x00\x00\xa0`$\xbd?\x00\x00\x00\x00yu\xc3?\x00\x00\x00\xa0\x12\xac\xd1?\x00\x00\x00@K\xae\xc4?\x00\x00\x00@S\x16\xba?\x00\x00\x00\xe0\xc36\xd1?\x00\x00\x00\xe0\xa6<\xc2?\x00\x00\x00@4O\xd9?\x00\x00\x00 f\xca\xca?\x00\x00\x00\x00?\x8a\xcd?\x00\x00\x00`_C\xc9?\x00\x00\x00 \xeay\xb9?\x00\x00\x00\xa0\x0c\x1a\xd6?\x00\x00\x00 \xb5\xc3\xe2?\x00\x00\x00\x00\xfd-\xca?\x00\x00\x00@8\x03\xcc?\x00\x00\x00`\x1d\xe7\xc5?\x00\x00\x00`\xdb\x8a\xc2?\x00\x00\x00\xa0\xdct\xce?\x00\x00\x00`:\xe1\xd4?\x00\x00\x00\xe0lQ\xcc?\x00\x00\x00 \xcff\xcb?\x00\x00\x00\xc0\xc1X\xc8?\x00\x00\x00\xc0=\xa0\xc1?\x00\x00\x00\x80\n<\xcd?\x00\x00\x00\x80\xc8\xdf\xc9?\x00\x00\x00 \xe2\x11\xc4?\x00\x00\x00\xe0\xd5\xed\xcc?\x00\x00\x00\xa0\x16`\xc4?\x00\x00\x00\xc0\xc1X\xc8?\x00\x00\x00\xc0Z\x9a\xd0?\x00\x00\x00\x80\x86\x83\xc6?\x00\x00\x00\xe0\x0b%\xd0?\x00\x00\x00\x00\xfd-\xca?\x00\x00\x00\xa0\xd8\xc0\xdb?\x00\x00\x00  \xba\xd4?\x00\x00\x00@\xf6\xa6\xc8?\x00\x00\x00`\xa1\x96\xb4?\x00\x00\x00`\x1d\xe7\xc5?\x00\x00\x00@h\xa8\xd3?\x00\x00\x00\x00u\xc1\xd0?\x00\x00\x00`\x1d\xe7\xc5?\x00\x00\x00\xc0\xc1X\xc8?\x00\x00\x00`\xa1\x9f\xcc?\x00\x00\x00\xa0\xad\xc3\xc3?\x00\x00\x00 $n\xc7?\x00\x00\x00\xc03Z\xd3?\x00\x00\x00@\x8d\n\xc8?\x00\x00\x00`\xb0\x96\xd2?\x00\x00\x00\xe0\xc36\xd1?\x00\x00\x00\xe0lQ\xcc?\x00\x00\x00\x80\xef\x1f\xc7?\x00\x00\x00@8\x03\xcc?\x00\x00\x00@8\x03\xcc?\x00\x00\x00  \xba\xd4?\x00\x00\x00\xa0\xb1\x80\xde?\x00\x00\x00\x00\xd8\xcb\xd5?\x00\x00\x00\x80\xad\xc3\xc3?\x00\x00\x00\xa0\x9a\x18\xcb?\x00\x00\x00\x80'6\xdc?\x00\x00\x00@\r\x0f\xdc?\x00\x00\x00 0^\x90?\x00\x00\x00\x80\xdck\xb6?\x00\x00\x00\xa0\xf9n\xdd?\x00\x00\x00\x80\x8e\xeb\xbb?\x00\x00\x00\x00R5\xc6?\x00\x00\x00@\x0e~\xe8?\x00\x00\x00\x80s\xcf\xb5?\x00\x00\x00\x80\xe9\x11\xe3?\x00\x00\x00\x00\xb8\x8c\xe0?\x00\x00\x00\xe0\x17A\xb8?\x00\x00\x00\xc0\xae\xa4\xb7?\x00\x00\x00\xa0\xad\xc3\xc3?\x00\x00\x00`\x1d\xe7\xc5?\x00\x00\x00@\xf6\xa6\xc8?\x00\x00\x00\x00\xd8\xcb\xd5?\x00\x00\x00\x80m\xca\xe9?\x00\x00\x00\xe0M\x81\xd3?\x00\x00\x00 \xec`\xda?\x00\x00\x00\xe0\xae\xad\xcf?\x00\x00\x00\xa0X\xbc\xc7?\x00\x00\x00@\x16\xbc\x96\xbf\x00\x00\x00\x80s\xcf\xb5?\x00\x00\x00\xe0\xf2\xe7\xdb?\x00\x00\x00\x80\xf7\x87\xbc?\x00\x00\x00\xe0\xe8\x98\xc5?\x00\x00\x00\xe0\x05\x93\xd4?\x00\x00\x00`\xa1\x96\xb4?\x00\x00\x00\x00\x90\xdd\xd6?\x00\x00\x00\xe0&A\xd6?\x00\x00\x00\xe0\x1f\xa0\xa5?\x00\x00\x00`{.\xa3?\x00\x00\x00\xe0lQ\xcc?\x00\x00\x00`\xdb\x8a\xc2?\x00\x00\x00`\xa1\x96\xb4?\x00\x00\x00\x80\xad\xc3\xc3?\x00\x00\x00\xe0M\x81\xd3?\x00\x00\x00\xa0\xd0\xd4\xee?\x00\x00\x00\x00\\\x84\xdc?\x00\x00\x00\xe0\xe4\xe4\xd2?\x00\x00\x00@G\xfa\xd1?\x00\x00\x00\xe0*\xec\xb0?\x00\x00\x00 \xa0\xb5\xc0?\x00\x00\x00\x80\x80u\xe2?\x00\x00\x00\x00\x05\x96\xbf?\x00\x00\x00\xe0\xb0\x8b\xd8?\x00\x00\x00\x80o$\xdb?\x00\x00\x00\xa0\xd4\x03\xc1?\x00\x00\x00 \xec`\xda?\x00\x00\x00\xc0h\x9d\xd9?\x00\x00\x00 \xa0\xb5\xc0?\x00\x00\x00\x80s\xcf\xb5?\x00\x00\x00\x80\n<\xcd?\x00\x00\x00\xa0\xdct\xce?\x00\x00\x00`\x1d\xe7\xc5?\x00\x00\x00\xa0\x9a\x18\xcb?\x00\x00\x00 \xec`\xda?\x00\x00\x00\x00\\\x84\xdc?\x00\x00\x00`z\xe3\xe6?\x00\x00\x00@\xa8\xaa\xe5?\x00\x00\x00\xa0u\xb6\xd6?\x00\x00\x00\x80D'\xc3?\x00\x00\x00\xe0\xae\xad\xcf?\x00\x00\x00\x00\x96o\xd2?\x00\x00\x00\xe0\xc36\xd1?\x00\x00\x00\xa0\xdct\xce?\x00\x00\x00\x00;\xd6\xda?\x00\x00\x00\x00?\x8a\xcd?\x00\x00\x00\x00\x1a(\xd9?\x00\x00\x00`4O\xd9?\x00\x00\x00\x801|\xca?\x00\x00\x00\xa0X\xbc\xc7?\x00\x00\x00 \xff\x0b\xd3?\x00\x00\x00`\xe3\xfb\xcf?\x00\x00\x00`:\xe1\xd4?\x00\x00\x00@h\xa8\xd3?\x00\x00\x00\x80'6\xdc?\x00\x00\x00\xe0\xae\xad\xcf?\x00\x00\x00\xe0\xe4\xe4\xd2?\x00\x00\x00\xa0u\xb6\xd6?\x00\x00\x00@\x1fJ\xef?\x00\x00\x00\xe0e\x96\x9c?\x00\x00\x00\xc0\xdck\xb6?\x00\x00\x00\xa0u\xb6\xd6?\x00\x00\x00\xc0=\xa0\xc1?\x00\x00\x00@\x8d\n\xc8?\x00\x00\x00\x00\xd29\xda?\x00\x00\x00\xa0\n3\xb5?\x00\x00\x00\x80\xe5\xd9\xd8?\x00\x00\x00\xc0\xbd\xa4\xd5?\x00\x00\x00@\tR\xc1?\x00\x00\x00\x00\xf2\xd8\xa6?\x00\x00\x00\xe0\xa6<\xc2?\x00\x00\x00\xa0`$\xbd?\x00\x00\x00\xe0lQ\xcc?\x00\x00\x00\x00u\xc1\xd0?\x00\x00\x00@\r\x0f\xdc?\x00\x00\x00\xa0X\xbc\xc7?\x00\x00\x00@G\xfa\xd1?\x00\x00\x00\x80D'\xc3?\x00\x00\x00\xe0e\x96\x9c?\x00\x00\x00\xe0\xe2\x8a\xe1?\x00\x00\x00\xe0\x05\x93\xd4?\x00\x00\x00@\x16\xbc\x96\xbf\x00\x00\x00\xa0\x16`\xc4?\x00\x00\x00`\x1d\xe7\xc5?\x00\x00\x00\x80xA\x95?\x00\x00\x00\xc0\xc1X\xc8?\x00\x00\x00\xe0Mg\xa4?\x00\x00\x00\x80\x1f\xa0\xa5?\x00\x00\x00 \xff\x0b\xd3?\x00\x00\x00`\x1d\xe7\xc5?\x00\x00\x00`\xe3\xfb\xcf?\x00\x00\x00\x00yu\xc3?\x00\x00\x00 \xcff\xcb?\x00\x00\x00`\x1d\xe7\xc5?\x00\x00\x00 0^\x90?\x00\x00\x00@\x16\xbc\x96\xbf\x00\x00\x00\xe0*\xec\xb0?\x00\x00\x00\xe0\xae\xad\xcf?\x00\x00\x00\xc0\xdck\xb6?\x00\x00\x00\xe0\x05\x93\xd4?\x00\x00\x00\x00\x94\x15\xe1?\x00\x00\x00\x80\xdck\xb6?\x00\x00\x00`\n3\xb5?\x00\x00\x00\x80s\xd8\xcd?\x00\x00\x00\xe0\x0c\xf5\xac?\x00\x00\x00\xc0\x9c\xf6\xd3?\x00\x00\x00 \xa0\xb5\xc0?\x00\x00\x00@\xb4J\xc5?\x00\x00\x00\xa0s\xd8\xcd?\x00\x00\x00\x00\xbb\xd1\xc6?\x00\x00\x00 b\x16\xd8?\x00\x00\x00\xa0\x12\xac\xd1?\x00\x00\x00\xc0\xc1X\xc8?\x00\x00\x00\xc0\xc1X\xc8?\x00\x00\x00\x80\xdck\xb6?\x00\x00\x00\x80s\xcf\xb5?\x00\x00\x00 \xa0\xb5\xc0?\x00\x00\x00\x00\x96o\xd2?\x00\x00\x00\xa0u\xb6\xd6?\x00\x00\x00@\x16\xbc\x96\xbf\x00\x00\x00\x80\xdck\xb6?\x00\x00\x00\xc0\x1eU\xe9?\x00\x00\x00\xc0\xae\xa4\xb7?\x00\x00\x00`\xf8\x84\xd1?\x00\x00\x00 \xb8\x8c\xe0?\x00\x00\x00\x80\xc4\x11\xa8?\x00\x00\x00\xa0\xc8c\xe1?\x00\x00\x00@\r\x0f\xdc?\x00\x00\x00@\x96J\xa9?\x00\x00\x00\x00\xf2\xd8\xa6?\x00\x00\x00\xa0\xf7\x87\xbc?\x00\x00\x00@K\xae\xc4?\x00\x00\x00\xc0=\xa0\xc1?\x00\x00\x00`\xa1\x9f\xcc?\x00\x00\x00\xa0\xf9n\xdd?\x00\x00\x00\xe0\xf2\xe7\xdb?\x00\x00\x00\x80\x80u\xe2?\x00\x00\x00\xe0\xc36\xd1?\x00\x00\x00\xc0=\xa0\xc1?\x00\x00\x00\xa0\x16`\xc4?\x00\x00\x00`\n3\xb5?\x00\x00\x00\xc0\xae\xa4\xb7?\x00\x00\x00@fN\xe2?\x00\x00\x00\xa0\xad\xc3\xc3?\x00\x00\x00\x80\xf7\x87\xbc?\x00\x00\x00\x00\x05\x96\xbf?\x00\x00\x00@S\x16\xba?\x00\x00\x00\xc0=\xa0\xc1?\x00\x00\x00 f\xca\xca?\x00\x00\x00@\tR\xc1?\x00\x00\x00`\xdb\x8a\xc2?\x00\x00\x00@S\x16\xba?\x00\x00\x00\x80\n<\xcd?\x00\x00\x00\xa0\xad\xc3\xc3?\x00\x00\x00\x80\x8e\xeb\xbb?\x00\x00\x00\x80\xf7\x87\xbc?\x00\x00\x00\x00\x05\x96\xbf?\x00\x00\x00\xa0\xdct\xce?\x00\x00\x00@\x8d\n\xc8?\x00\x00\x00`\x1d\xe7\xc5?\x00\x00\x00\x80s\xd8\xcd?\x00\x00\x00`\xf8\x84\xd1?\x00\x00\x00\xa0\xad\xc3\xc3?\x00\x00\x00\xe0\x8d\x83\xe5?\x00\x00\x00 $n\xc7?\x00\x00\x00\x80s\xd8\xcd?\x00\x00\x00`\xa1\x9f\xcc?\x00\x00\x00@G\xfa\xd1?\x00\x00\x00\xa0\xa9\x0f\xd1?\x00\x00\x00@\tR\xc1?\x00\x00\x00@h\xa8\xd3?\x00\x00\x00\xe0\xc36\xd1?\x00\x00\x00\x80\xc8\xdf\xc9?\x00\x00\x00 $n\xc7?\x00\x00\x00\x00R5\xc6?\x00\x00\x00\xe0\xe8\x98\xc5?\x00\x00\x00\xe0\xb0\x8b\xd8?\x00\x00\x00\x00;\xd6\xda?\x00\x00\x00\x00\xd29\xda?\x00\x00\x00\x80xA\x95?\x00\x00\x00\xe0\x0c\xf5\xac?\x00\x00\x00 \xb8\x8c\xe0?\x00\x00\x00\x80\xf7\x87\xbc?\x00\x00\x00 $n\xc7?\x00\x00\x00\xe0\xf0\x8d\xea?\x00\x00\x00 \x81\xdd\xb8?\x00\x00\x00\x80\xe6H\xe5?\x00\x00\x00\xe0'\xb0\xe2?\x00\x00\x00 \xeay\xb9?\x00\x00\x00\xc0E\x08\xb7?\x00\x00\x00`\x1d\xe7\xc5?\x00\x00\x00\xe0\xa6<\xc2?\x00\x00\x00 \xe2\x11\xc4?\x00\x00\x00\xc03Z\xd3?\x00\x00\x00@\x0e~\xe8?\x00\x00\x00\xe0\x05\x93\xd4?\x00\x00\x00\x80o$\xdb?\x00\x00\x00\x00?\x8a\xcd?\x00\x00\x00\xa0\n3\xb5?\x00\x00\x00\xc0\xc1X\xc8?\x00\x00\x00\xc0\x9c\xf6\xd3?\x00\x00\x00\x80\xc4\x11\xa8?\x00\x00\x00\x00\x05\x96\xbf?\x00\x00\x00\x80s\xd8\xcd?\x00\x00\x00 \x81\xdd\xb8?\x00\x00\x00\xa0\x10R\xe0?\x00\x00\x00\x007\x19\xc0?\x00\x00\x00\xc0\x7f\xfc\xc4?\x00\x00\x00\x00?\x8a\xcd?\x00\x00\x00\xe0Q5\xc6?\x00\x00\x00\x00\xf9y\xd7?\x00\x00\x00@4O\xd9?\x00\x00\x00\xe0\xd5\xed\xcc?\x00\x00\x00@\x8d\n\xc8?\x00\x00\x00\x80s\xcf\xb5?\x00\x00\x00`\xa1\x96\xb4?\x00\x00\x00\xa0\xd4\x03\xc1?\x00\x00\x00\x00\x1a(\xd9?\x00\x00\x00\x80\xe5\xd9\xd8?\x00\x00\x00\xe0Mg\xa4?\x00\x00\x00 \xa0\xb5\xc0?\x00\x00\x00\xa0\xc8c\xe1?\x00\x00\x00@S\x16\xba?\x00\x00\x00`\xa1\x9f\xcc?\x00\x00\x00\x80\xe6H\xe5?\x00\x00\x00\x007\x19\xc0?\x00\x00\x00\x009|\xe9?\x00\x00\x00\x80\xa1#\xe4?\x00\x00\x00\x00\xfd$\xb2?\x00\x00\x00\xc0h\x83\xaa?\x00\x00\x00\xc0E\x11\xcf?\x00\x00\x00 f\xca\xca?\x00\x00\x00\xa0\x16`\xc4?\x00\x00\x00`\xb0\x96\xd2?\x00\x00\x00\x80\xe9\x11\xe3?\x00\x00\x00\x00\x90\xdd\xd6?\x00\x00\x00 \xec`\xda?\x00\x00\x00`4O\xd9?\x00\x00\x00\xc0\xbd\xa4\xd5?\x00\x00\x00\x80\x1f\xa0\xa5?\x00\x00\x00@\xb4J\xc5?\x00\x00\x00@\r\x0f\xdc?\x00\x00\x00\xc0=\xa0\xc1?\x00\x00\x00@G\xfa\xd1?\x00\x00\x00\xe0'\xb0\xe2?\x00\x00\x00\xc0\x7f\xfc\xc4?\x00\x00\x00\x80\xa1#\xe4?\x00\x00\x00\x00\x18\xce\xe7?\x00\x00\x00\x00yu\xc3?\x00\x00\x00\xc0\xae\xa4\xb7?\x00\x00\x00\x80\x82\xcf\xd3?\x00\x00\x00\x00?\x8a\xcd?\x00\x00\x00\xc0\xc1X\xc8?\x00\x00\x00\xe0\xc36\xd1?\x00\x00\x00\x00\xb8\x8c\xe0?\x00\x00\x00\xe0&A\xd6?\x00\x00\x00\xc0h\x9d\xd9?\x00\x00\x00\x801|\xca?\x00\x00\x00@\tR\xc1?\x00\x00\x00 \xff\x0b\xd3?\x00\x00\x00\xa0s\xd8\xcd?\x00\x00\x00@\x96J\xa9?\x00\x00\x00 f\xca\xca?\x00\x00\x00\xa0\xa9\x0f\xd1?\x00\x00\x00 \xeay\xb9?\x00\x00\x00\x00?\x8a\xcd?\x00\x00\x00\x00\xfd$\xb2?\x00\x00\x00\x00yu\xc3?\x00\x00\x00`\xf6*\xe0?\x00\x00\x00\xa0\xd4\x03\xc1?\x00\x00\x00\xe0\xae\xad\xcf?\x00\x00\x00`_C\xc9?\x00\x00\x00\xc0Z\x9a\xd0?\x00\x00\x00\xe0lQ\xcc?\x00\x00\x00\xe0\x17A\xb8?\x00\x00\x00\xe0\x1f\xa0\xa5?\x00\x00\x00 \xa0\xb5\xc0?\x00\x00\x00\xa0X\xbc\xc7?\x00\x00\x00\x00\xf2\xd8\xa6?\x00\x00\x00`\x1d\xe7\xc5?\x00\x00\x00\x00\xbb\xd1\xc6?\x00\x00\x00\x00\xf2\xd8\xa6?\x00\x00\x00@\tR\xc1?\x00\x00\x00@\tR\xc1?\x00\x00\x00\xc0E\x08\xb7?\x00\x00\x00\xe0Q5\xc6?\x00\x00\x00\xc0h\x83\xaa?\x00\x00\x00\xc0\xae\xa4\xb7?\x00\x00\x00\xa0\xd4\x03\xc1?\x00\x00\x00\xa0R\xae\xe3?\x00\x00\x00\xa0X\xbc\xc7?\x00\x00\x00 \xeay\xb9?\x00\x00\x00\x80\x86\x83\xc6?\x00\x00\x00\x80\xef\x1f\xc7?\x00\x00\x00\xc0\xae\xa4\xb7?\x00\x00\x00`{.\xa3?\x00\x00\x00\x80s\xcf\xb5?\x00\x00\x00 \xff\x0b\xd3?\x00\x00\x00\xe0\xa6<\xc2?\x00\x00\x00`\xe3\xfb\xcf?\x00\x00\x00 b\x16\xd8?\x00\x00\x00\xa0\xf7\x87\xbc?\x00\x00\x00`\xdb\x8a\xc2?\x00\x00\x00@h\xa8\xd3?\x00\x00\x00`\x1d\xe7\xc5?\x00\x00\x00\x00\xf9y\xd7?\x00\x00\x00\xc0E\x11\xcf?\x00\x00\x00\x80\x82\xcf\xd3?\x00\x00\x00\xe0\xae\xad\xcf?\x00\x00\x00\xa0X\xbc\xc7?\x00\x00\x00\xe0\x039\xe3?\x00\x00\x00\xa0\x0c\x1a\xd6?\x00\x00\x00\xe0\x0b%\xd0?\x00\x00\x00@8\x03\xcc?\x00\x00\x00\xa0\xad\xc3\xc3?\x00\x00\x00\xe0lQ\xcc?\x00\x00\x00\x80\n<\xcd?\x00\x00\x00`\xe3\xfb\xcf?\x00\x00\x00\xa0`$\xbd?\x00\x00\x00\x00yu\xc3?\x00\x00\x00\xa0\x12\xac\xd1?\x00\x00\x00@K\xae\xc4?\x00\x00\x00@S\x16\xba?\x00\x00\x00\xe0\xc36\xd1?\x00\x00\x00\xe0\xa6<\xc2?\x00\x00\x00@4O\xd9?\x00\x00\x00 f\xca\xca?\x00\x00\x00\x00?\x8a\xcd?\x00\x00\x00`_C\xc9?\x00\x00\x00 \xeay\xb9?\x00\x00\x00\xa0\x0c\x1a\xd6?\x00\x00\x00 \xb5\xc3\xe2?\x00\x00\x00\x00\xfd-\xca?\x00\x00\x00@8\x03\xcc?\x00\x00\x00`\x1d\xe7\xc5?\x00\x00\x00`\xdb\x8a\xc2?\x00\x00\x00\xa0\xdct\xce?\x00\x00\x00`:\xe1\xd4?\x00\x00\x00\xe0lQ\xcc?\x00\x00\x00 \xcff\xcb?\x00\x00\x00\xc0\xc1X\xc8?\x00\x00\x00\xc0=\xa0\xc1?\x00\x00\x00\x80\n<\xcd?\x00\x00\x00\x80\xc8\xdf\xc9?\x00\x00\x00 \xe2\x11\xc4?\x00\x00\x00\xe0\xd5\xed\xcc?\x00\x00\x00\xa0\x16`\xc4?\x00\x00\x00\xc0\xc1X\xc8?\x00\x00\x00\xc0Z\x9a\xd0?\x00\x00\x00\x80\x86\x83\xc6?\x00\x00\x00\xe0\x0b%\xd0?\x00\x00\x00\x00\xfd-\xca?\x00\x00\x00\xa0\xd8\xc0\xdb?\x00\x00\x00  \xba\xd4?\x00\x00\x00@\xf6\xa6\xc8?\x00\x00\x00`\xa1\x96\xb4?\x00\x00\x00`\x1d\xe7\xc5?\x00\x00\x00@h\xa8\xd3?\x00\x00\x00\x00u\xc1\xd0?\x00\x00\x00`\x1d\xe7\xc5?\x00\x00\x00\xc0\xc1X\xc8?\x00\x00\x00`\xa1\x9f\xcc?\x00\x00\x00\xa0\xad\xc3\xc3?\x00\x00\x00 $n\xc7?\x00\x00\x00\xc03Z\xd3?\x00\x00\x00@\x8d\n\xc8?\x00\x00\x00`\xb0\x96\xd2?\x00\x00\x00\xe0\xc36\xd1?\x00\x00\x00\xe0lQ\xcc?\x00\x00\x00\x80\xef\x1f\xc7?\x00\x00\x00@8\x03\xcc?\x00\x00\x00@8\x03\xcc?\x00\x00\x00  \xba\xd4?\x00\x00\x00\xa0\xb1\x80\xde?\x00\x00\x00\x00\xd8\xcb\xd5?\x00\x00\x00\x80\xad\xc3\xc3?\x00\x00\x00\xa0\x9a\x18\xcb?\x00\x00\x00\x80'6\xdc?\x00\x00\x00@\r\x0f\xdc?\x00\x00\x00 0^\x90?\x00\x00\x00\x80\xdck\xb6?\x00\x00\x00\xa0\xf9n\xdd?\x00\x00\x00\x80\x8e\xeb\xbb?\x00\x00\x00\x00R5\xc6?\x00\x00\x00@\x0e~\xe8?\x00\x00\x00\x80s\xcf\xb5?\x00\x00\x00\x80\xe9\x11\xe3?\x00\x00\x00\x00\xb8\x8c\xe0?\x00\x00\x00\xe0\x17A\xb8?\x00\x00\x00\xc0\xae\xa4\xb7?\x00\x00\x00\xa0\xad\xc3\xc3?\x00\x00\x00`\x1d\xe7\xc5?\x00\x00\x00@\xf6\xa6\xc8?\x00\x00\x00\x00\xd8\xcb\xd5?\x00\x00\x00\x80m\xca\xe9?\x00\x00\x00\xe0M\x81\xd3?\x00\x00\x00 \xec`\xda?\x00\x00\x00\xe0\xae\xad\xcf?\x00\x00\x00\xa0X\xbc\xc7?\x00\x00\x00@\x16\xbc\x96\xbf\x00\x00\x00\x80s\xcf\xb5?\x00\x00\x00\xe0\xf2\xe7\xdb?\x00\x00\x00\x80\xf7\x87\xbc?\x00\x00\x00\xe0\xe8\x98\xc5?\x00\x00\x00\xe0\x05\x93\xd4?\x00\x00\x00`\xa1\x96\xb4?\x00\x00\x00\x00\x90\xdd\xd6?\x00\x00\x00\xe0&A\xd6?\x00\x00\x00\xe0\x1f\xa0\xa5?\x00\x00\x00`{.\xa3?\x00\x00\x00\xe0lQ\xcc?\x00\x00\x00`\xdb\x8a\xc2?\x00\x00\x00`\xa1\x96\xb4?\x00\x00\x00\x80\xad\xc3\xc3?\x00\x00\x00\xe0M\x81\xd3?\x00\x00\x00\xa0\xd0\xd4\xee?\x00\x00\x00\x00\\\x84\xdc?\x00\x00\x00\xe0\xe4\xe4\xd2?\x00\x00\x00@G\xfa\xd1?\x00\x00\x00\xe0*\xec\xb0?\x00\x00\x00 \xa0\xb5\xc0?\x00\x00\x00\x80\x80u\xe2?\x00\x00\x00\x00\x05\x96\xbf?\x00\x00\x00\xe0\xb0\x8b\xd8?\x00\x00\x00\x80o$\xdb?\x00\x00\x00\xa0\xd4\x03\xc1?\x00\x00\x00 \xec`\xda?\x00\x00\x00\xc0h\x9d\xd9?\x00\x00\x00 \xa0\xb5\xc0?\x00\x00\x00\x80s\xcf\xb5?\x00\x00\x00\x80\n<\xcd?\x00\x00\x00\xa0\xdct\xce?\x00\x00\x00`\x1d\xe7\xc5?\x00\x00\x00\xa0\x9a\x18\xcb?\x00\x00\x00 \xec`\xda?\x00\x00\x00\x00\\\x84\xdc?\x00\x00\x00`z\xe3\xe6?"
p43
I01
tp44
Rp45
s.
